# Supplementary material for: A vascular biology network model focused on inflammatory processes to investigate atherogenesis and plaque instability
Source: J Transl Med. 2014 Jun 26;12:185. doi: 10.1186/1479-5876-12-185 (PMC4227037; doi:10.1186/1479-5876-12-185)
Supplement: Additional file 1 — Vascular Biology Keywords. [file 1479-5876-12-185-S1.xlsx]

## Sheet: Sheet1
Tissue	Organ	Disease	Cell Type	Cell Line
vascular tissue	venule	Atherosclerotic lesion	vascular endothelium	HUVEC cell line
vascular smooth muscle	vein	Atherosclerosis	umbilical vein endothelial cell	HMEC-1 cell line
smooth muscle	mesenteric artery	Atherogenesis	smooth muscle cell	HMEC cell line
endothelium|vascular tissue	artery		monocyte	H9C2 cell line
endothelium	aorta		endothelial cell|monocyte
	endothelial matrix		endothelial cell
	coronary artery		coronary artery endothelial cell
	cerebrum
	carotid artery
	brain
	blood microvessel
	blood
	artery
	aorta
