# Supplementary material for: A vascular biology network model focused on inflammatory processes to investigate atherogenesis and plaque instability
Source: J Transl Med. 2014 Jun 26;12:185. doi: 10.1186/1479-5876-12-185 (PMC4227037; doi:10.1186/1479-5876-12-185)
Supplement: Additional file 3 — Six .XGMML and six .XLS files of all V-IPN subnetworks. The network architecture may be viewed from the XGMML files using freely available network visualization software such as Cytoscape (http://www.cytoscape.org/). [file 1479-5876-12-185-S3.zip]

Archive with 12 entries (12 files):
- 10051_1065202369122714_MOESM2_ESM/1065202369122714_add10.xgmml
- 10051_1065202369122714_MOESM2_ESM/1065202369122714_add11.xgmml
- 10051_1065202369122714_MOESM2_ESM/1065202369122714_add12.xlsx
- 10051_1065202369122714_MOESM2_ESM/1065202369122714_add13.xlsx
- 10051_1065202369122714_MOESM2_ESM/1065202369122714_add14.xlsx
- 10051_1065202369122714_MOESM2_ESM/1065202369122714_add15.xlsx
- 10051_1065202369122714_MOESM2_ESM/1065202369122714_add16.xlsx
- 10051_1065202369122714_MOESM2_ESM/1065202369122714_add17.xlsx
- 10051_1065202369122714_MOESM2_ESM/1065202369122714_add6.xgmml
- 10051_1065202369122714_MOESM2_ESM/1065202369122714_add7.xgmml
- 10051_1065202369122714_MOESM2_ESM/1065202369122714_add8.xgmml
- 10051_1065202369122714_MOESM2_ESM/1065202369122714_add9.xgmml
