# Supplementary material for: A vascular biology network model focused on inflammatory processes to investigate atherogenesis and plaque instability
Source: J Transl Med. 2014 Jun 26;12:185. doi: 10.1186/1479-5876-12-185 (PMC4227037; doi:10.1186/1479-5876-12-185)
Supplement: Additional file 3 — Six .XGMML and six .XLS files of all V-IPN subnetworks. The network architecture may be viewed from the XGMML files using freely available network visualization software such as Cytoscape (http://www.cytoscape.org/). [file 1479-5876-12-185-S3.zip › 10051_1065202369122714_MOESM2_ESM/1065202369122714_add10.xgmml]

<?xml version="1.0" encoding="UTF-8" standalone="yes"?>
<graph label="CV-IPN-Platelet activation" xmlns:dc="http://purl.org/dc/elements/1.1/" xmlns:xlink="http://www.w3.org/1999/xlink" xmlns:rdf="http://www.w3.org/1999/02/22-rdf-syntax-ns#" xmlns:cy="http://www.cytoscape.org" xmlns="http://www.cs.rpi.edu/XGMML"  directed="1">
  <att name="documentVersion" value="1.1"/>
  <att name="networkMetadata">
    <rdf:RDF>
      <rdf:Description rdf:about="http://www.cytoscape.org/">
        <dc:type>Protein-Protein Interaction</dc:type>
        <dc:description>N/A</dc:description>
        <dc:identifier>N/A</dc:identifier>
        <dc:date>2014-05-09 13:09:33</dc:date>
        <dc:title>CV-IPN-Platelet activation</dc:title>
        <dc:source>http://www.cytoscape.org/</dc:source>
        <dc:format>Cytoscape-XGMML</dc:format>
      </rdf:Description>
    </rdf:RDF>
  </att>
  <att type="string" name="backgroundColor" value="#ffffff"/>
  <att type="real" name="GRAPH_VIEW_ZOOM" value="0.2977052344739332"/>
  <att type="real" name="GRAPH_VIEW_CENTER_X" value="1238.0648193359375"/>
  <att type="real" name="GRAPH_VIEW_CENTER_Y" value="384.4957733154297"/>
  <att type="string" name="__layoutAlgorithm" value="hierarchical" cy:hidden="true"/>
  <att type="string" name="graphDescription" value="The Platelet activation model was made by PMI and Selventa as part of the 2011 Caqrdiovascular Inflammatory Process Network (IPN) collaboration. The model depicts the causal mechanisms that described the activation of platelets following exposure to damaged endothelial cell components. This model includes the mechanisms leading to platelet activation, as well as the release of alpha granule contents.\n\nThe model contains content derived from both a survey of published scientific literature and the computational analysis of transcriptomic data sets as part of the network building collaboration. Changes to this model based on the in-project Network Jamboree have been made.\nThis model may contain causal inconsistencies and thus may not be suitable for NPA scoring directly without further modification."/>
  <att type="string" name="graphSpecies" value="9606"/>
  <att type="string" name="referenceNode" value="629"/>
  <node label="RAP1B" id="-686">
    <att type="string" name="GSID" value="GS1406120"/>
    <att type="string" name="canonicalName" value="RAP1B"/>
    <att type="string" name="nodeTypeId" value="1"/>
    <att type="string" name="nodeTypeName" value="Protein"/>
    <att type="string" name="vizmap:CV-IPN-Platelet activation NODE_HEIGHT" value="20.0"/>
    <graphics type="ELLIPSE" h="30.00006103515625" w="74.99998760223389" x="-26.58473825454712" y="656.4410095214844" fill="#99ffff" width="1" outline="#000000" cy:nodeTransparency="1.0" cy:nodeLabelFont="Default-0-20" cy:nodeLabel="RAP1B" cy:borderLineType="solid"/>
  </node>
  <node label="SYK" id="-685">
    <att type="string" name="GSID" value="GS1417415"/>
    <att type="string" name="canonicalName" value="SYK"/>
    <att type="string" name="nodeTypeId" value="1"/>
    <att type="string" name="nodeTypeName" value="Protein"/>
    <att type="string" name="vizmap:CV-IPN-Platelet activation NODE_HEIGHT" value="20.0"/>
    <graphics type="ELLIPSE" h="30.0" w="75.0" x="2222.477783203125" y="402.739013671875" fill="#99ffff" width="1" outline="#000000" cy:nodeTransparency="1.0" cy:nodeLabelFont="Default-0-20" cy:nodeLabel="SYK" cy:borderLineType="solid"/>
  </node>
  <node label="Phospholipase C Family Hs" id="-684">
    <att type="string" name="GSID" value="GS3162532"/>
    <att type="string" name="canonicalName" value="Phospholipase C Family Hs"/>
    <att type="string" name="nodeTypeId" value="1"/>
    <att type="string" name="nodeTypeName" value="Protein"/>
    <att type="string" name="vizmap:CV-IPN-Platelet activation NODE_HEIGHT" value="20.0"/>
    <graphics type="ELLIPSE" h="30.0" w="75.0" x="1421.86376953125" y="402.7391052246094" fill="#99ffff" width="1" outline="#000000" cy:nodeTransparency="1.0" cy:nodeLabelFont="Default-0-20" cy:nodeLabel="Phospholipase C Family Hs" cy:borderLineType="solid"/>
  </node>
  <node label="MAP2K4" id="-683">
    <att type="string" name="GSID" value="GS1412603"/>
    <att type="string" name="canonicalName" value="MAP2K4"/>
    <att type="string" name="nodeTypeId" value="1"/>
    <att type="string" name="nodeTypeName" value="Protein"/>
    <att type="string" name="vizmap:CV-IPN-Platelet activation NODE_HEIGHT" value="20.0"/>
    <graphics type="ELLIPSE" h="30.0" w="75.0" x="2222.477783203125" y="588.7389526367188" fill="#99ffff" width="1" outline="#000000" cy:nodeTransparency="1.0" cy:nodeLabelFont="Default-0-20" cy:nodeLabel="MAP2K4" cy:borderLineType="solid"/>
  </node>
  <node label="3&apos;,5&apos;-Cyclic GMP" id="-682">
    <att type="string" name="GSID" value="GS216762"/>
    <att type="string" name="canonicalName" value="3&apos;,5&apos;-Cyclic GMP"/>
    <att type="string" name="nodeTypeId" value="8"/>
    <att type="string" name="nodeTypeName" value="Molecule"/>
    <att type="string" name="vizmap:CV-IPN-Platelet activation NODE_HEIGHT" value="20.0"/>
    <graphics type="ELLIPSE" h="29.999969482421875" w="75.0" x="1154.9923095703125" y="154.73907470703125" fill="#99ffff" width="1" outline="#000000" cy:nodeTransparency="1.0" cy:nodeLabelFont="Default-0-20" cy:nodeLabel="3&apos;,5&apos;-Cyclic GMP" cy:borderLineType="solid"/>
  </node>
  <node label="kaof(p110-PI3K family Hs)" id="-681">
    <att type="string" name="GSID" value="GS3257463"/>
    <att type="string" name="canonicalName" value="kaof(p110-PI3K family Hs)"/>
    <att type="string" name="nodeTypeId" value="4"/>
    <att type="string" name="nodeTypeName" value="Reaction"/>
    <att type="string" name="vizmap:CV-IPN-Platelet activation NODE_HEIGHT" value="30.0"/>
    <graphics type="HEXAGON" h="30.0" w="110.00000762939453" x="-179.36481857299805" y="464.73907470703125" fill="#9999ff" width="1" outline="#000000" cy:nodeTransparency="1.0" cy:nodeLabelFont="Default-0-20" cy:nodeLabel="kaof(p110-PI3K family Hs)" cy:borderLineType="solid"/>
  </node>
  <node label="F2RL3" id="-680">
    <att type="string" name="GSID" value="GS1441426"/>
    <att type="string" name="canonicalName" value="F2RL3"/>
    <att type="string" name="nodeTypeId" value="1"/>
    <att type="string" name="nodeTypeName" value="Protein"/>
    <att type="string" name="vizmap:CV-IPN-Platelet activation NODE_HEIGHT" value="20.0"/>
    <graphics type="ELLIPSE" h="29.9998836517334" w="74.99969482421875" x="487.8139953613281" y="-31.26095676422119" fill="#99ffff" width="1" outline="#000000" cy:nodeTransparency="1.0" cy:nodeLabelFont="Default-0-20" cy:nodeLabel="F2RL3" cy:borderLineType="solid"/>
  </node>
  <node label="kaof(AKT Family Hs)" id="-174">
    <att type="string" name="GSID" value="GS3223451"/>
    <att type="string" name="canonicalName" value="kaof(AKT Family Hs)"/>
    <att type="string" name="nodeTypeId" value="4"/>
    <att type="string" name="nodeTypeName" value="Reaction"/>
    <att type="string" name="vizmap:CV-IPN-Endothelial cell activation NODE_HEIGHT" value="30.0"/>
    <att type="string" name="vizmap:CV-IPN-Endothelial cell activation NODE_WIDTH" value="80.0"/>
    <att type="string" name="vizmap:CV-IPN-Platelet activation NODE_HEIGHT" value="30.0"/>
    <graphics type="HEXAGON" h="29.999984741210938" w="109.99999237060547" x="-179.36464309692383" y="92.73907470703125" fill="#9999ff" width="1" outline="#000000" cy:nodeTransparency="1.0" cy:nodeLabelFont="Default-0-20" cy:nodeLabel="kaof(AKT Family Hs)" cy:borderLineType="solid"/>
  </node>
  <node label="F2" id="-204">
    <att type="string" name="GSID" value="GS1342330"/>
    <att type="string" name="canonicalName" value="F2"/>
    <att type="string" name="nodeTypeId" value="1"/>
    <att type="string" name="nodeTypeName" value="Protein"/>
    <att type="string" name="vizmap:CV-IPN-Endothelial cell activation NODE_HEIGHT" value="20.0"/>
    <att type="string" name="vizmap:CV-IPN-Endothelial cell activation NODE_WIDTH" value="80.0"/>
    <att type="string" name="vizmap:CV-IPN-Plaque destabilization NODE_HEIGHT" value="20.0"/>
    <att type="string" name="vizmap:CV-IPN-Plaque destabilization NODE_WIDTH" value="80.0"/>
    <att type="string" name="vizmap:CV-IPN-Platelet activation NODE_HEIGHT" value="20.0"/>
    <graphics type="ELLIPSE" h="20.000030517578125" w="74.99995422363281" x="220.94356536865234" y="-155.26097106933594" fill="#99ffff" width="1" outline="#000000" cy:nodeTransparency="1.0" cy:nodeLabelFont="Default-0-20" cy:nodeLabel="F2" cy:borderLineType="solid"/>
  </node>
  <node label="kaof(MAPK3)" id="-196">
    <att type="string" name="GSID" value="GS3222161"/>
    <att type="string" name="canonicalName" value="kaof(MAPK3)"/>
    <att type="string" name="nodeTypeId" value="4"/>
    <att type="string" name="nodeTypeName" value="Reaction"/>
    <att type="string" name="vizmap:CV-IPN-Endothelial cell activation NODE_HEIGHT" value="30.0"/>
    <att type="string" name="vizmap:CV-IPN-Endothelial cell activation NODE_WIDTH" value="80.0"/>
    <att type="string" name="vizmap:CV-IPN-Foam cell formation NODE_HEIGHT" value="30.0"/>
    <att type="string" name="vizmap:CV-IPN-Foam cell formation NODE_WIDTH" value="80.0"/>
    <att type="string" name="vizmap:CV-IPN-Platelet activation NODE_HEIGHT" value="30.0"/>
    <graphics type="HEXAGON" h="30.0" w="110.0" x="1421.86376953125" y="340.739013671875" fill="#9999ff" width="1" outline="#000000" cy:nodeTransparency="1.0" cy:nodeLabelFont="Default-0-20" cy:nodeLabel="kaof(MAPK3)" cy:borderLineType="solid"/>
  </node>
  <node label="kaof(LYN)" id="-679">
    <att type="string" name="GSID" value="GS3242426"/>
    <att type="string" name="canonicalName" value="kaof(LYN)"/>
    <att type="string" name="nodeTypeId" value="4"/>
    <att type="string" name="nodeTypeName" value="Reaction"/>
    <att type="string" name="vizmap:CV-IPN-Platelet activation NODE_HEIGHT" value="30.0"/>
    <graphics type="HEXAGON" h="29.99999237060547" w="109.99932861328125" x="1021.5574645996094" y="92.73904037475586" fill="#9999ff" width="1" outline="#000000" cy:nodeTransparency="1.0" cy:nodeLabelFont="Default-0-20" cy:nodeLabel="kaof(LYN)" cy:borderLineType="solid"/>
  </node>
  <node label="MAPK3 P@T185" id="-678">
    <att type="string" name="GSID" value="GS6275330"/>
    <att type="string" name="canonicalName" value="MAPK3 P@T185"/>
    <att type="string" name="nodeTypeId" value="-1"/>
    <att type="string" name="nodeTypeName" value="Default"/>
    <att type="string" name="vizmap:CV-IPN-Platelet activation NODE_HEIGHT" value="20.0"/>
    <graphics type="RECTANGLE" h="30.0" w="124.99951171875" x="3545.557861328125" y="686.2424926757812" fill="#99ffff" width="1" outline="#000000" cy:nodeTransparency="1.0" cy:nodeLabelFont="Default-0-20" cy:nodeLabel="MAPK3 P@T185" cy:borderLineType="solid"/>
  </node>
  <node label="TLR6" id="-677">
    <att type="string" name="GSID" value="GS1457623"/>
    <att type="string" name="canonicalName" value="TLR6"/>
    <att type="string" name="nodeTypeId" value="1"/>
    <att type="string" name="nodeTypeName" value="Protein"/>
    <att type="string" name="vizmap:CV-IPN-Platelet activation NODE_HEIGHT" value="20.0"/>
    <graphics type="ELLIPSE" h="29.999984741210938" w="75.0" x="-312.7985534667969" y="-93.26089477539062" fill="#99ffff" width="1" outline="#000000" cy:nodeTransparency="1.0" cy:nodeLabelFont="Default-0-20" cy:nodeLabel="TLR6" cy:borderLineType="solid"/>
  </node>
  <node label="GSN" id="-676">
    <att type="string" name="GSID" value="GS1351355"/>
    <att type="string" name="canonicalName" value="GSN"/>
    <att type="string" name="nodeTypeId" value="1"/>
    <att type="string" name="nodeTypeName" value="Protein"/>
    <att type="string" name="vizmap:CV-IPN-Platelet activation NODE_HEIGHT" value="20.0"/>
    <graphics type="ELLIPSE" h="30.0" w="75.0" x="1688.7344970703125" y="898.7391357421875" fill="#99ffff" width="1" outline="#000000" cy:nodeTransparency="1.0" cy:nodeLabelFont="Default-0-20" cy:nodeLabel="GSN" cy:borderLineType="solid"/>
  </node>
  <node label="3&apos;,5&apos;-Cyclic AMP" id="-675">
    <att type="string" name="GSID" value="GS42612"/>
    <att type="string" name="canonicalName" value="3&apos;,5&apos;-Cyclic AMP"/>
    <att type="string" name="nodeTypeId" value="8"/>
    <att type="string" name="nodeTypeName" value="Molecule"/>
    <att type="string" name="vizmap:CV-IPN-Platelet activation NODE_HEIGHT" value="20.0"/>
    <graphics type="ELLIPSE" h="30.0" w="74.999755859375" x="-960.1746826171875" y="402.7391052246094" fill="#99ffff" width="1" outline="#000000" cy:nodeTransparency="1.0" cy:nodeLabelFont="Default-0-20" cy:nodeLabel="3&apos;,5&apos;-Cyclic AMP" cy:borderLineType="solid"/>
  </node>
  <node label="kaof(PI3K Family Hs)" id="-170">
    <att type="string" name="GSID" value="GS3162552"/>
    <att type="string" name="canonicalName" value="kaof(PI3K Family Hs)"/>
    <att type="string" name="nodeTypeId" value="4"/>
    <att type="string" name="nodeTypeName" value="Reaction"/>
    <att type="string" name="vizmap:CV-IPN-Endothelial cell activation NODE_HEIGHT" value="30.0"/>
    <att type="string" name="vizmap:CV-IPN-Endothelial cell activation NODE_WIDTH" value="80.0"/>
    <att type="string" name="vizmap:CV-IPN-Foam cell formation NODE_HEIGHT" value="30.0"/>
    <att type="string" name="vizmap:CV-IPN-Foam cell formation NODE_WIDTH" value="80.0"/>
    <att type="string" name="vizmap:CV-IPN-Platelet activation NODE_HEIGHT" value="30.0"/>
    <graphics type="HEXAGON" h="29.999975204467773" w="109.999755859375" x="-312.7992858886719" y="30.73917865753174" fill="#9999ff" width="1" outline="#000000" cy:nodeTransparency="1.0" cy:nodeLabelFont="Default-0-20" cy:nodeLabel="kaof(PI3K Family Hs)" cy:borderLineType="solid"/>
  </node>
  <node label="CD36" id="-366">
    <att type="string" name="GSID" value="GS1326641"/>
    <att type="string" name="canonicalName" value="CD36"/>
    <att type="string" name="nodeTypeId" value="1"/>
    <att type="string" name="nodeTypeName" value="Protein"/>
    <att type="string" name="vizmap:CV-IPN-Foam cell formation NODE_HEIGHT" value="20.0"/>
    <att type="string" name="vizmap:CV-IPN-Foam cell formation NODE_WIDTH" value="80.0"/>
    <att type="string" name="vizmap:CV-IPN-Plaque destabilization NODE_HEIGHT" value="20.0"/>
    <att type="string" name="vizmap:CV-IPN-Plaque destabilization NODE_WIDTH" value="80.0"/>
    <att type="string" name="vizmap:CV-IPN-Platelet activation NODE_HEIGHT" value="20.0"/>
    <graphics type="ELLIPSE" h="30.000030517578125" w="75.0" x="2222.4775390625" y="278.7390899658203" fill="#99ffff" width="1" outline="#000000" cy:nodeTransparency="1.0" cy:nodeLabelFont="Default-0-20" cy:nodeLabel="CD36" cy:borderLineType="solid"/>
  </node>
  <node label="kaof(PKC Family Hs)" id="-185">
    <att type="string" name="GSID" value="GS3223425"/>
    <att type="string" name="canonicalName" value="kaof(PKC Family Hs)"/>
    <att type="string" name="nodeTypeId" value="4"/>
    <att type="string" name="nodeTypeName" value="Reaction"/>
    <att type="string" name="vizmap:CV-IPN-Endothelial cell activation NODE_HEIGHT" value="30.0"/>
    <att type="string" name="vizmap:CV-IPN-Endothelial cell activation NODE_WIDTH" value="80.0"/>
    <att type="string" name="vizmap:CV-IPN-Foam cell formation NODE_HEIGHT" value="30.0"/>
    <att type="string" name="vizmap:CV-IPN-Foam cell formation NODE_WIDTH" value="80.0"/>
    <att type="string" name="vizmap:CV-IPN-Platelet activation NODE_HEIGHT" value="30.0"/>
    <graphics type="HEXAGON" h="30.0" w="110.0" x="1555.299072265625" y="650.7390747070312" fill="#9999ff" width="1" outline="#000000" cy:nodeTransparency="1.0" cy:nodeLabelFont="Default-0-20" cy:nodeLabel="kaof(PKC Family Hs)" cy:borderLineType="solid"/>
  </node>
  <node label="catof(ITGA2B:ITGB3)" id="-674">
    <att type="string" name="GSID" value="GS3520174"/>
    <att type="string" name="canonicalName" value="catof(ITGA2B:ITGB3)"/>
    <att type="string" name="nodeTypeId" value="5"/>
    <att type="string" name="nodeTypeName" value="MolecularFunction"/>
    <att type="string" name="vizmap:CV-IPN-Platelet activation NODE_HEIGHT" value="30.0"/>
    <graphics type="RHOMBUS" h="30.0" w="125.0" x="1793.154052734375" y="703.0674438476562" fill="#ff99ff" width="1" outline="#000000" cy:nodeTransparency="1.0" cy:nodeLabelFont="Default-0-20" cy:nodeLabel="catof(ITGA2B:ITGB3)" cy:borderLineType="solid"/>
  </node>
  <node label="catof(TLR1)" id="-673">
    <att type="string" name="GSID" value="GS3334466"/>
    <att type="string" name="canonicalName" value="catof(TLR1)"/>
    <att type="string" name="nodeTypeId" value="4"/>
    <att type="string" name="nodeTypeName" value="Reaction"/>
    <att type="string" name="vizmap:CV-IPN-Platelet activation NODE_HEIGHT" value="30.0"/>
    <graphics type="HEXAGON" h="30.00000762939453" w="109.99999237060547" x="87.50862503051758" y="-31.260913848876953" fill="#9999ff" width="1" outline="#000000" cy:nodeTransparency="1.0" cy:nodeLabelFont="Default-0-20" cy:nodeLabel="catof(TLR1)" cy:borderLineType="solid"/>
  </node>
  <node label="PF4" id="-130">
    <att type="string" name="GSID" value="GS1376470"/>
    <att type="string" name="canonicalName" value="PF4"/>
    <att type="string" name="nodeTypeId" value="1"/>
    <att type="string" name="nodeTypeName" value="Protein"/>
    <att type="string" name="vizmap:CV-IPN-Endothelial cell activation NODE_HEIGHT" value="20.0"/>
    <att type="string" name="vizmap:CV-IPN-Endothelial cell activation NODE_WIDTH" value="80.0"/>
    <att type="string" name="vizmap:CV-IPN-Platelet activation NODE_HEIGHT" value="20.0"/>
    <graphics type="ELLIPSE" h="20.0" w="75.0" x="1421.8638916015625" y="898.7391967773438" fill="#99ffff" width="1" outline="#000000" cy:nodeTransparency="1.0" cy:nodeLabelFont="Default-0-20" cy:nodeLabel="PF4" cy:borderLineType="solid"/>
  </node>
  <node label="P2RY12" id="-672">
    <att type="string" name="GSID" value="GS1756034"/>
    <att type="string" name="canonicalName" value="P2RY12"/>
    <att type="string" name="nodeTypeId" value="1"/>
    <att type="string" name="nodeTypeName" value="Protein"/>
    <att type="string" name="vizmap:CV-IPN-Platelet activation NODE_HEIGHT" value="20.0"/>
    <graphics type="ELLIPSE" h="30.0" w="75.0" x="-826.7399291992188" y="278.7390441894531" fill="#99ffff" width="1" outline="#000000" cy:nodeTransparency="1.0" cy:nodeLabelFont="Default-0-20" cy:nodeLabel="P2RY12" cy:borderLineType="solid"/>
  </node>
  <node label="kaof(PIK3CB)" id="-671">
    <att type="string" name="GSID" value="GS3227602"/>
    <att type="string" name="canonicalName" value="kaof(PIK3CB)"/>
    <att type="string" name="nodeTypeId" value="4"/>
    <att type="string" name="nodeTypeName" value="Reaction"/>
    <att type="string" name="vizmap:CV-IPN-Platelet activation NODE_HEIGHT" value="30.0"/>
    <graphics type="HEXAGON" h="30.000030517578125" w="109.99972534179688" x="-312.7992401123047" y="526.7389984130859" fill="#9999ff" width="1" outline="#000000" cy:nodeTransparency="1.0" cy:nodeLabelFont="Default-0-20" cy:nodeLabel="kaof(PIK3CB)" cy:borderLineType="solid"/>
  </node>
  <node label="kaof(p38 MAPK family Hs)" id="-127">
    <att type="string" name="GSID" value="GS3224157"/>
    <att type="string" name="canonicalName" value="kaof(p38 MAPK family Hs)"/>
    <att type="string" name="nodeTypeId" value="4"/>
    <att type="string" name="nodeTypeName" value="Reaction"/>
    <att type="string" name="vizmap:CV-IPN-Endothelial cell activation NODE_HEIGHT" value="30.0"/>
    <att type="string" name="vizmap:CV-IPN-Endothelial cell activation NODE_WIDTH" value="80.0"/>
    <att type="string" name="vizmap:CV-IPN-Foam cell formation NODE_HEIGHT" value="30.0"/>
    <att type="string" name="vizmap:CV-IPN-Foam cell formation NODE_WIDTH" value="80.0"/>
    <att type="string" name="vizmap:CV-IPN-Plaque destabilization NODE_HEIGHT" value="30.0"/>
    <att type="string" name="vizmap:CV-IPN-Plaque destabilization NODE_WIDTH" value="80.0"/>
    <att type="string" name="vizmap:CV-IPN-Platelet activation NODE_HEIGHT" value="30.0"/>
    <graphics type="HEXAGON" h="30.0" w="109.999755859375" x="3945.8648681640625" y="624.2423095703125" fill="#9999ff" width="1" outline="#000000" cy:nodeTransparency="1.0" cy:nodeLabelFont="Default-0-20" cy:nodeLabel="kaof(p38 MAPK family Hs)" cy:borderLineType="solid"/>
  </node>
  <node label="catof(ENTPD1)" id="-670">
    <att type="string" name="GSID" value="GS3332036"/>
    <att type="string" name="canonicalName" value="catof(ENTPD1)"/>
    <att type="string" name="nodeTypeId" value="4"/>
    <att type="string" name="nodeTypeName" value="Reaction"/>
    <att type="string" name="vizmap:CV-IPN-Platelet activation NODE_HEIGHT" value="30.0"/>
    <graphics type="HEXAGON" h="30.000030517578125" w="110.00030517578125" x="-693.3048400878906" y="216.73910522460938" fill="#9999ff" width="1" outline="#000000" cy:nodeTransparency="1.0" cy:nodeLabelFont="Default-0-20" cy:nodeLabel="catof(ENTPD1)" cy:borderLineType="solid"/>
  </node>
  <node label="catof(TLR2)" id="-408">
    <att type="string" name="GSID" value="GS3302075"/>
    <att type="string" name="canonicalName" value="catof(TLR2)"/>
    <att type="string" name="nodeTypeId" value="4"/>
    <att type="string" name="nodeTypeName" value="Reaction"/>
    <att type="string" name="vizmap:CV-IPN-Foam cell formation NODE_HEIGHT" value="30.0"/>
    <att type="string" name="vizmap:CV-IPN-Foam cell formation NODE_WIDTH" value="80.0"/>
    <att type="string" name="vizmap:CV-IPN-Plaque destabilization NODE_HEIGHT" value="30.0"/>
    <att type="string" name="vizmap:CV-IPN-Plaque destabilization NODE_WIDTH" value="80.0"/>
    <att type="string" name="vizmap:CV-IPN-Platelet activation NODE_HEIGHT" value="30.0"/>
    <graphics type="HEXAGON" h="30.000001907348633" w="109.999755859375" x="621.24951171875" y="-31.261012077331543" fill="#9999ff" width="1" outline="#000000" cy:nodeTransparency="1.0" cy:nodeLabelFont="Default-0-20" cy:nodeLabel="catof(TLR2)" cy:borderLineType="solid"/>
  </node>
  <node label="catof(PLA2 family Hs)" id="-488">
    <att type="string" name="GSID" value="GS3315113"/>
    <att type="string" name="canonicalName" value="catof(PLA2 family Hs)"/>
    <att type="string" name="nodeTypeId" value="5"/>
    <att type="string" name="nodeTypeName" value="MolecularFunction"/>
    <att type="string" name="vizmap:CV-IPN-Plaque destabilization NODE_HEIGHT" value="30.0"/>
    <att type="string" name="vizmap:CV-IPN-Plaque destabilization NODE_WIDTH" value="80.0"/>
    <att type="string" name="vizmap:CV-IPN-Platelet activation NODE_HEIGHT" value="30.0"/>
    <graphics type="RHOMBUS" h="30.0" w="125.0" x="3812.4306640625" y="686.2427368164062" fill="#ff99ff" width="1" outline="#000000" cy:nodeTransparency="1.0" cy:nodeLabelFont="Default-0-20" cy:nodeLabel="catof(PLA2 family Hs)" cy:borderLineType="solid"/>
  </node>
  <node label="TLR2" id="-431">
    <att type="string" name="GSID" value="GS1422026"/>
    <att type="string" name="canonicalName" value="TLR2"/>
    <att type="string" name="nodeTypeId" value="1"/>
    <att type="string" name="nodeTypeName" value="Protein"/>
    <att type="string" name="vizmap:CV-IPN-Foam cell formation NODE_HEIGHT" value="20.0"/>
    <att type="string" name="vizmap:CV-IPN-Foam cell formation NODE_WIDTH" value="80.0"/>
    <att type="string" name="vizmap:CV-IPN-Plaque destabilization NODE_HEIGHT" value="20.0"/>
    <att type="string" name="vizmap:CV-IPN-Plaque destabilization NODE_WIDTH" value="80.0"/>
    <att type="string" name="vizmap:CV-IPN-Platelet activation NODE_HEIGHT" value="20.0"/>
    <graphics type="ELLIPSE" h="30.0" w="75.0" x="621.24951171875" y="-93.2608871459961" fill="#99ffff" width="1" outline="#000000" cy:nodeTransparency="1.0" cy:nodeLabelFont="Default-0-20" cy:nodeLabel="TLR2" cy:borderLineType="solid"/>
  </node>
  <node label="catof(TLR6)" id="-669">
    <att type="string" name="GSID" value="GS3302077"/>
    <att type="string" name="canonicalName" value="catof(TLR6)"/>
    <att type="string" name="nodeTypeId" value="4"/>
    <att type="string" name="nodeTypeName" value="Reaction"/>
    <att type="string" name="vizmap:CV-IPN-Platelet activation NODE_HEIGHT" value="30.0"/>
    <graphics type="HEXAGON" h="30.000001907348633" w="109.99978637695312" x="-312.7996368408203" y="-31.260897636413574" fill="#9999ff" width="1" outline="#000000" cy:nodeTransparency="1.0" cy:nodeLabelFont="Default-0-20" cy:nodeLabel="catof(TLR6)" cy:borderLineType="solid"/>
  </node>
  <node label="kaof(PRKG1)" id="-668">
    <att type="string" name="GSID" value="GS3273070"/>
    <att type="string" name="canonicalName" value="kaof(PRKG1)"/>
    <att type="string" name="nodeTypeId" value="4"/>
    <att type="string" name="nodeTypeName" value="Reaction"/>
    <att type="string" name="vizmap:CV-IPN-Platelet activation NODE_HEIGHT" value="30.0"/>
    <graphics type="HEXAGON" h="29.999984741210938" w="109.99951171875" x="1021.557373046875" y="216.73902130126953" fill="#9999ff" width="1" outline="#000000" cy:nodeTransparency="1.0" cy:nodeLabelFont="Default-0-20" cy:nodeLabel="kaof(PRKG1)" cy:borderLineType="solid"/>
  </node>
  <node label="sec(GSN)" id="-667">
    <att type="string" name="GSID" value="GS4373537"/>
    <att type="string" name="canonicalName" value="sec(GSN)"/>
    <att type="string" name="nodeTypeId" value="6"/>
    <att type="string" name="nodeTypeName" value="Translocation"/>
    <att type="string" name="vizmap:CV-IPN-Platelet activation NODE_HEIGHT" value="30.0"/>
    <graphics type="HEXAGON" h="30.0" w="110.0" x="1688.7349853515625" y="842.5422973632812" fill="#9999ff" width="1" outline="#000000" cy:nodeTransparency="1.0" cy:nodeLabelFont="Default-0-20" cy:nodeLabel="sec(GSN)" cy:borderLineType="solid"/>
  </node>
  <node label="ERK Family Hs" id="-210">
    <att type="string" name="GSID" value="GS4716041"/>
    <att type="string" name="canonicalName" value="ERK Family Hs"/>
    <att type="string" name="nodeTypeId" value="1"/>
    <att type="string" name="nodeTypeName" value="Protein"/>
    <att type="string" name="vizmap:CV-IPN-Endothelial cell activation NODE_HEIGHT" value="20.0"/>
    <att type="string" name="vizmap:CV-IPN-Endothelial cell activation NODE_WIDTH" value="80.0"/>
    <att type="string" name="vizmap:CV-IPN-Plaque destabilization NODE_HEIGHT" value="20.0"/>
    <att type="string" name="vizmap:CV-IPN-Plaque destabilization NODE_WIDTH" value="80.0"/>
    <att type="string" name="vizmap:CV-IPN-Platelet activation NODE_HEIGHT" value="20.0"/>
    <graphics type="ELLIPSE" h="20.0" w="75.0" x="1688.7342529296875" y="278.739013671875" fill="#99ffff" width="1" outline="#000000" cy:nodeTransparency="1.0" cy:nodeLabelFont="Default-0-20" cy:nodeLabel="ERK Family Hs" cy:borderLineType="solid"/>
  </node>
  <node label="sec(PPBP)" id="-666">
    <att type="string" name="GSID" value="GS7102362"/>
    <att type="string" name="canonicalName" value="sec(PPBP)"/>
    <att type="string" name="nodeTypeId" value="6"/>
    <att type="string" name="nodeTypeName" value="Translocation"/>
    <att type="string" name="vizmap:CV-IPN-Platelet activation NODE_HEIGHT" value="30.0"/>
    <graphics type="HEXAGON" h="30.00006103515625" w="110.00048828125" x="2895.138916015625" y="852.5809020996094" fill="#9999ff" width="1" outline="#000000" cy:nodeTransparency="1.0" cy:nodeLabelFont="Default-0-20" cy:nodeLabel="sec(PPBP)" cy:borderLineType="solid"/>
  </node>
  <node label="catof(P2RY1)" id="-665">
    <att type="string" name="GSID" value="GS3457375"/>
    <att type="string" name="canonicalName" value="catof(P2RY1)"/>
    <att type="string" name="nodeTypeId" value="4"/>
    <att type="string" name="nodeTypeName" value="Reaction"/>
    <att type="string" name="vizmap:CV-IPN-Platelet activation NODE_HEIGHT" value="30.0"/>
    <graphics type="HEXAGON" h="30.0" w="110.0" x="1110.5023193359375" y="588.7388916015625" fill="#9999ff" width="1" outline="#000000" cy:nodeTransparency="1.0" cy:nodeLabelFont="Default-0-20" cy:nodeLabel="catof(P2RY1)" cy:borderLineType="solid"/>
  </node>
  <node label="ADP" id="-664">
    <att type="string" name="GSID" value="GS42437"/>
    <att type="string" name="canonicalName" value="ADP"/>
    <att type="string" name="nodeTypeId" value="8"/>
    <att type="string" name="nodeTypeName" value="Molecule"/>
    <att type="string" name="vizmap:CV-IPN-Platelet activation NODE_HEIGHT" value="20.0"/>
    <graphics type="ELLIPSE" h="30.0" w="75.00006103515625" x="-693.3049621582031" y="278.7391357421875" fill="#99ffff" width="1" outline="#000000" cy:nodeTransparency="1.0" cy:nodeLabelFont="Default-0-20" cy:nodeLabel="ADP" cy:borderLineType="solid"/>
  </node>
  <node label="PLA2 Family Hs" id="-663">
    <att type="string" name="GSID" value="GS3162535"/>
    <att type="string" name="canonicalName" value="PLA2 Family Hs"/>
    <att type="string" name="nodeTypeId" value="1"/>
    <att type="string" name="nodeTypeName" value="Protein"/>
    <att type="string" name="vizmap:CV-IPN-Platelet activation NODE_HEIGHT" value="20.0"/>
    <graphics type="ELLIPSE" h="30.0" w="75.0" x="3812.42919921875" y="624.2423095703125" fill="#99ffff" width="1" outline="#000000" cy:nodeTransparency="1.0" cy:nodeLabelFont="Default-0-20" cy:nodeLabel="PLA2 Family Hs" cy:borderLineType="solid"/>
  </node>
  <node label="catof(TLR4)" id="-360">
    <att type="string" name="GSID" value="GS3232677"/>
    <att type="string" name="canonicalName" value="catof(TLR4)"/>
    <att type="string" name="nodeTypeId" value="4"/>
    <att type="string" name="nodeTypeName" value="Reaction"/>
    <att type="string" name="vizmap:CV-IPN-Foam cell formation NODE_HEIGHT" value="30.0"/>
    <att type="string" name="vizmap:CV-IPN-Foam cell formation NODE_WIDTH" value="80.0"/>
    <att type="string" name="vizmap:CV-IPN-Plaque destabilization NODE_HEIGHT" value="30.0"/>
    <att type="string" name="vizmap:CV-IPN-Plaque destabilization NODE_WIDTH" value="80.0"/>
    <att type="string" name="vizmap:CV-IPN-Platelet activation NODE_HEIGHT" value="30.0"/>
    <graphics type="HEXAGON" h="29.9999942779541" w="110.0" x="1421.864013671875" y="-31.26090145111084" fill="#9999ff" width="1" outline="#000000" cy:nodeTransparency="1.0" cy:nodeLabelFont="Default-0-20" cy:nodeLabel="catof(TLR4)" cy:borderLineType="solid"/>
  </node>
  <node label="kaof(PRKCD)" id="-662">
    <att type="string" name="GSID" value="GS3252262"/>
    <att type="string" name="canonicalName" value="kaof(PRKCD)"/>
    <att type="string" name="nodeTypeId" value="4"/>
    <att type="string" name="nodeTypeName" value="Reaction"/>
    <att type="string" name="vizmap:CV-IPN-Platelet activation NODE_HEIGHT" value="30.0"/>
    <graphics type="HEXAGON" h="30.000030517578125" w="110.0" x="1826.0377197265625" y="278.7390899658203" fill="#9999ff" width="1" outline="#000000" cy:nodeTransparency="1.0" cy:nodeLabelFont="Default-0-20" cy:nodeLabel="kaof(PRKCD)" cy:borderLineType="solid"/>
  </node>
  <node label="Arachidonate" id="-263">
    <att type="string" name="GSID" value="GS65432"/>
    <att type="string" name="canonicalName" value="Arachidonate"/>
    <att type="string" name="nodeTypeId" value="8"/>
    <att type="string" name="nodeTypeName" value="Molecule"/>
    <att type="string" name="vizmap:CV-IPN-Endothelial cell-monocyte interaction NODE_HEIGHT" value="20.0"/>
    <att type="string" name="vizmap:CV-IPN-Endothelial cell-monocyte interaction NODE_WIDTH" value="80.0"/>
    <att type="string" name="vizmap:CV-IPN-Platelet activation NODE_HEIGHT" value="20.0"/>
    <graphics type="ELLIPSE" h="30.0001220703125" w="75.0" x="3812.43017578125" y="748.2426147460938" fill="#99ffff" width="1" outline="#000000" cy:nodeTransparency="1.0" cy:nodeLabelFont="Default-0-20" cy:nodeLabel="Arachidonate" cy:borderLineType="solid"/>
  </node>
  <node label="ITGA2:ITGB1" id="-661">
    <att type="string" name="GSID" value="GS3174315"/>
    <att type="string" name="canonicalName" value="ITGA2:ITGB1"/>
    <att type="string" name="nodeTypeId" value="3"/>
    <att type="string" name="nodeTypeName" value="MolecularComplex"/>
    <att type="string" name="vizmap:CV-IPN-Platelet activation NODE_HEIGHT" value="20.0"/>
    <graphics type="ROUNDED_RECTANGLE" h="30.0" w="149.9997100830078" x="-312.7992477416992" y="402.7391052246094" fill="#99ccff" width="1" outline="#000000" cy:nodeTransparency="1.0" cy:nodeLabelFont="Default-0-20" cy:nodeLabel="ITGA2:ITGB1" cy:borderLineType="solid"/>
  </node>
  <node label="Phosphatidylinositol-3,4,5-trisphosphate" id="-660">
    <att type="string" name="GSID" value="GS3054427"/>
    <att type="string" name="canonicalName" value="Phosphatidylinositol-3,4,5-trisphosphate"/>
    <att type="string" name="nodeTypeId" value="8"/>
    <att type="string" name="nodeTypeName" value="Molecule"/>
    <att type="string" name="vizmap:CV-IPN-Platelet activation NODE_HEIGHT" value="20.0"/>
    <graphics type="ELLIPSE" h="30.0" w="74.99998092651367" x="66.23108863830566" y="579.0671997070312" fill="#99ffff" width="1" outline="#000000" cy:nodeTransparency="1.0" cy:nodeLabelFont="Default-0-20" cy:nodeLabel="Phosphatidylinositol-3,4,5-trisphosphate" cy:borderLineType="solid"/>
  </node>
  <node label="AKT Family Hs" id="-45">
    <att type="string" name="GSID" value="GS3162274"/>
    <att type="string" name="canonicalName" value="AKT Family Hs"/>
    <att type="string" name="nodeTypeId" value="1"/>
    <att type="string" name="nodeTypeName" value="Protein"/>
    <att type="string" name="vizmap:CV-IPN-Endothelial cell activation NODE_HEIGHT" value="20.0"/>
    <att type="string" name="vizmap:CV-IPN-Endothelial cell activation NODE_WIDTH" value="80.0"/>
    <att type="string" name="vizmap:CV-IPN-Platelet activation NODE_HEIGHT" value="20.0"/>
    <graphics type="ELLIPSE" h="20.000015258789062" w="75.0" x="-45.927696228027344" y="30.73897933959961" fill="#99ffff" width="1" outline="#000000" cy:nodeTransparency="1.0" cy:nodeLabelFont="Default-0-20" cy:nodeLabel="AKT Family Hs" cy:borderLineType="solid"/>
  </node>
  <node label="kaof(INSR)" id="-659">
    <att type="string" name="GSID" value="GS3222314"/>
    <att type="string" name="canonicalName" value="kaof(INSR)"/>
    <att type="string" name="nodeTypeId" value="4"/>
    <att type="string" name="nodeTypeName" value="Reaction"/>
    <att type="string" name="vizmap:CV-IPN-Platelet activation NODE_HEIGHT" value="30.0"/>
    <graphics type="HEXAGON" h="30.000091552734375" w="110.00030517578125" x="-693.3049011230469" y="340.73899841308594" fill="#9999ff" width="1" outline="#000000" cy:nodeTransparency="1.0" cy:nodeLabelFont="Default-0-20" cy:nodeLabel="kaof(INSR)" cy:borderLineType="solid"/>
  </node>
  <node label="TLR4" id="-444">
    <att type="string" name="GSID" value="GS1422042"/>
    <att type="string" name="canonicalName" value="TLR4"/>
    <att type="string" name="nodeTypeId" value="1"/>
    <att type="string" name="nodeTypeName" value="Protein"/>
    <att type="string" name="vizmap:CV-IPN-Foam cell formation NODE_HEIGHT" value="20.0"/>
    <att type="string" name="vizmap:CV-IPN-Foam cell formation NODE_WIDTH" value="80.0"/>
    <att type="string" name="vizmap:CV-IPN-Plaque destabilization NODE_HEIGHT" value="20.0"/>
    <att type="string" name="vizmap:CV-IPN-Plaque destabilization NODE_WIDTH" value="80.0"/>
    <att type="string" name="vizmap:CV-IPN-Platelet activation NODE_HEIGHT" value="20.0"/>
    <graphics type="ELLIPSE" h="29.99999237060547" w="75.0" x="1421.86328125" y="-93.26093673706055" fill="#99ffff" width="1" outline="#000000" cy:nodeTransparency="1.0" cy:nodeLabelFont="Default-0-20" cy:nodeLabel="TLR4" cy:borderLineType="solid"/>
  </node>
  <node label="Alprostadil" id="-658">
    <att type="string" name="GSID" value="GS100733"/>
    <att type="string" name="canonicalName" value="Alprostadil"/>
    <att type="string" name="nodeTypeId" value="8"/>
    <att type="string" name="nodeTypeName" value="Molecule"/>
    <att type="string" name="vizmap:CV-IPN-Platelet activation NODE_HEIGHT" value="20.0"/>
    <graphics type="ELLIPSE" h="30.0" w="75.0" x="-426.43328857421875" y="340.7391662597656" fill="#99ffff" width="1" outline="#000000" cy:nodeTransparency="1.0" cy:nodeLabelFont="Default-0-20" cy:nodeLabel="Alprostadil" cy:borderLineType="solid"/>
  </node>
  <node label="Cell Surface Expression of SELP" id="-657">
    <att type="string" name="GSID" value="GS3321704"/>
    <att type="string" name="canonicalName" value="Cell Surface Expression of SELP"/>
    <att type="string" name="nodeTypeId" value="6"/>
    <att type="string" name="nodeTypeName" value="Translocation"/>
    <att type="string" name="vizmap:CV-IPN-Platelet activation NODE_HEIGHT" value="20.0"/>
    <graphics type="HEXAGON" h="30.00006103515625" w="110.000244140625" x="1917.2320556640625" y="860.5013732910156" fill="#9999ff" width="1" outline="#000000" cy:nodeTransparency="1.0" cy:nodeLabelFont="Default-0-20" cy:nodeLabel="Cell Surface Expression of SELP" cy:borderLineType="solid"/>
  </node>
  <node label="VEGFA" id="-244">
    <att type="string" name="GSID" value="GS1425077"/>
    <att type="string" name="canonicalName" value="VEGFA"/>
    <att type="string" name="nodeTypeId" value="1"/>
    <att type="string" name="nodeTypeName" value="Protein"/>
    <att type="string" name="vizmap:CV-IPN-Endothelial cell activation NODE_HEIGHT" value="20.0"/>
    <att type="string" name="vizmap:CV-IPN-Endothelial cell activation NODE_WIDTH" value="80.0"/>
    <att type="string" name="vizmap:CV-IPN-Foam cell formation NODE_HEIGHT" value="20.0"/>
    <att type="string" name="vizmap:CV-IPN-Foam cell formation NODE_WIDTH" value="80.0"/>
    <att type="string" name="vizmap:CV-IPN-Plaque destabilization NODE_HEIGHT" value="20.0"/>
    <att type="string" name="vizmap:CV-IPN-Plaque destabilization NODE_WIDTH" value="80.0"/>
    <att type="string" name="vizmap:CV-IPN-Platelet activation NODE_HEIGHT" value="20.0"/>
    <graphics type="ELLIPSE" h="20.00018310546875" w="75.0" x="2184.1044921875" y="922.5011901855469" fill="#99ffff" width="1" outline="#000000" cy:nodeTransparency="1.0" cy:nodeLabelFont="Default-0-20" cy:nodeLabel="VEGFA" cy:borderLineType="solid"/>
  </node>
  <node label="Epoprostenol" id="-656">
    <att type="string" name="GSID" value="GS377334"/>
    <att type="string" name="canonicalName" value="Epoprostenol"/>
    <att type="string" name="nodeTypeId" value="8"/>
    <att type="string" name="nodeTypeName" value="Molecule"/>
    <att type="string" name="vizmap:CV-IPN-Platelet activation NODE_HEIGHT" value="20.0"/>
    <graphics type="ELLIPSE" h="30.00006103515625" w="74.99951171875" x="-960.1748046875" y="340.739013671875" fill="#99ffff" width="1" outline="#000000" cy:nodeTransparency="1.0" cy:nodeLabelFont="Default-0-20" cy:nodeLabel="Epoprostenol" cy:borderLineType="solid"/>
  </node>
  <node label="THBS1" id="-655">
    <att type="string" name="GSID" value="GS1421472"/>
    <att type="string" name="canonicalName" value="THBS1"/>
    <att type="string" name="nodeTypeId" value="1"/>
    <att type="string" name="nodeTypeName" value="Protein"/>
    <att type="string" name="vizmap:CV-IPN-Platelet activation NODE_HEIGHT" value="20.0"/>
    <graphics type="ELLIPSE" h="30.000030517578125" w="75.0" x="2089.041748046875" y="278.7390594482422" fill="#99ffff" width="1" outline="#000000" cy:nodeTransparency="1.0" cy:nodeLabelFont="Default-0-20" cy:nodeLabel="THBS1" cy:borderLineType="solid"/>
  </node>
  <node label="PRKCD P@Y313" id="-654">
    <att type="string" name="GSID" value="GS6211260"/>
    <att type="string" name="canonicalName" value="PRKCD P@Y313"/>
    <att type="string" name="nodeTypeId" value="-1"/>
    <att type="string" name="nodeTypeName" value="Default"/>
    <att type="string" name="vizmap:CV-IPN-Platelet activation NODE_HEIGHT" value="20.0"/>
    <graphics type="RECTANGLE" h="30.0" w="125.0" x="1822.169189453125" y="154.739013671875" fill="#99ffff" width="1" outline="#000000" cy:nodeTransparency="1.0" cy:nodeLabelFont="Default-0-20" cy:nodeLabel="PRKCD P@Y313" cy:borderLineType="solid"/>
  </node>
  <node label="sec(VEGFA)" id="-399">
    <att type="string" name="GSID" value="GS3321366"/>
    <att type="string" name="canonicalName" value="sec(VEGFA)"/>
    <att type="string" name="nodeTypeId" value="6"/>
    <att type="string" name="nodeTypeName" value="Translocation"/>
    <att type="string" name="vizmap:CV-IPN-Foam cell formation NODE_HEIGHT" value="30.0"/>
    <att type="string" name="vizmap:CV-IPN-Foam cell formation NODE_WIDTH" value="80.0"/>
    <att type="string" name="vizmap:CV-IPN-Platelet activation NODE_HEIGHT" value="30.0"/>
    <graphics type="HEXAGON" h="30.00006103515625" w="110.0" x="2184.104248046875" y="860.5016174316406" fill="#9999ff" width="1" outline="#000000" cy:nodeTransparency="1.0" cy:nodeLabelFont="Default-0-20" cy:nodeLabel="sec(VEGFA)" cy:borderLineType="solid"/>
  </node>
  <node label="sec(IL1B)" id="-653">
    <att type="string" name="GSID" value="GS3243365"/>
    <att type="string" name="canonicalName" value="sec(IL1B)"/>
    <att type="string" name="nodeTypeId" value="6"/>
    <att type="string" name="nodeTypeName" value="Translocation"/>
    <att type="string" name="vizmap:CV-IPN-Platelet activation NODE_HEIGHT" value="30.0"/>
    <graphics type="HEXAGON" h="30.00006103515625" w="109.9998779296875" x="2050.6694946289062" y="860.5019836425781" fill="#9999ff" width="1" outline="#000000" cy:nodeTransparency="1.0" cy:nodeLabelFont="Default-0-20" cy:nodeLabel="sec(IL1B)" cy:borderLineType="solid"/>
  </node>
  <node label="LYN" id="-652">
    <att type="string" name="GSID" value="GS1364077"/>
    <att type="string" name="canonicalName" value="LYN"/>
    <att type="string" name="nodeTypeId" value="1"/>
    <att type="string" name="nodeTypeName" value="Protein"/>
    <att type="string" name="vizmap:CV-IPN-Platelet activation NODE_HEIGHT" value="20.0"/>
    <graphics type="ELLIPSE" h="29.999878883361816" w="74.9996337890625" x="1021.5575561523438" y="30.73910093307495" fill="#99ffff" width="1" outline="#000000" cy:nodeTransparency="1.0" cy:nodeLabelFont="Default-0-20" cy:nodeLabel="LYN" cy:borderLineType="solid"/>
  </node>
  <node label="CD40LG" id="-190">
    <att type="string" name="GSID" value="GS1326753"/>
    <att type="string" name="canonicalName" value="CD40LG"/>
    <att type="string" name="nodeTypeId" value="1"/>
    <att type="string" name="nodeTypeName" value="Protein"/>
    <att type="string" name="vizmap:CV-IPN-Endothelial cell activation NODE_HEIGHT" value="20.0"/>
    <att type="string" name="vizmap:CV-IPN-Endothelial cell activation NODE_WIDTH" value="80.0"/>
    <att type="string" name="vizmap:CV-IPN-Plaque destabilization NODE_HEIGHT" value="20.0"/>
    <att type="string" name="vizmap:CV-IPN-Plaque destabilization NODE_WIDTH" value="80.0"/>
    <att type="string" name="vizmap:CV-IPN-Platelet activation NODE_HEIGHT" value="20.0"/>
    <graphics type="ELLIPSE" h="20.0" w="75.0" x="1288.4295654296875" y="898.7390747070312" fill="#99ffff" width="1" outline="#000000" cy:nodeTransparency="1.0" cy:nodeLabelFont="Default-0-20" cy:nodeLabel="CD40LG" cy:borderLineType="solid"/>
  </node>
  <node label="sec(FGB)" id="-651">
    <att type="string" name="GSID" value="GS10050444"/>
    <att type="string" name="canonicalName" value="sec(FGB)"/>
    <att type="string" name="nodeTypeId" value="6"/>
    <att type="string" name="nodeTypeName" value="Translocation"/>
    <att type="string" name="vizmap:CV-IPN-Platelet activation NODE_HEIGHT" value="30.0"/>
    <graphics type="HEXAGON" h="30.0" w="110.000244140625" x="3028.5740966796875" y="852.580810546875" fill="#9999ff" width="1" outline="#000000" cy:nodeTransparency="1.0" cy:nodeLabelFont="Default-0-20" cy:nodeLabel="sec(FGB)" cy:borderLineType="solid"/>
  </node>
  <node label="sec(PF4)" id="-650">
    <att type="string" name="GSID" value="GS7502055"/>
    <att type="string" name="canonicalName" value="sec(PF4)"/>
    <att type="string" name="nodeTypeId" value="6"/>
    <att type="string" name="nodeTypeName" value="Translocation"/>
    <att type="string" name="vizmap:CV-IPN-Platelet activation NODE_HEIGHT" value="30.0"/>
    <graphics type="HEXAGON" h="30.0" w="110.0" x="1447.01025390625" y="850.279541015625" fill="#9999ff" width="1" outline="#000000" cy:nodeTransparency="1.0" cy:nodeLabelFont="Default-0-20" cy:nodeLabel="sec(PF4)" cy:borderLineType="solid"/>
  </node>
  <node label="CLEC1B P@Y" id="-649">
    <att type="string" name="canonicalName" value="CLEC1B P@Y"/>
    <att type="string" name="nodeTypeId" value="15"/>
    <att type="string" name="nodeTypeName" value="Phosphorylation"/>
    <att type="string" name="vizmap:CV-IPN-Platelet activation NODE_HEIGHT" value="20.0"/>
    <graphics type="RECTANGLE" h="30.0" w="70.0" x="2089.041748046875" y="402.7390441894531" fill="#fffae0" width="1" outline="#000000" cy:nodeTransparency="1.0" cy:nodeLabelFont="Default-0-20" cy:nodeLabel="CLEC1B P@Y" cy:borderLineType="solid"/>
  </node>
  <node label="kaof(PTK2B)" id="-418">
    <att type="string" name="GSID" value="GS3252142"/>
    <att type="string" name="canonicalName" value="kaof(PTK2B)"/>
    <att type="string" name="nodeTypeId" value="4"/>
    <att type="string" name="nodeTypeName" value="Reaction"/>
    <att type="string" name="vizmap:CV-IPN-Foam cell formation NODE_HEIGHT" value="30.0"/>
    <att type="string" name="vizmap:CV-IPN-Foam cell formation NODE_WIDTH" value="80.0"/>
    <att type="string" name="vizmap:CV-IPN-Platelet activation NODE_HEIGHT" value="30.0"/>
    <graphics type="HEXAGON" h="30.0" w="109.999755859375" x="-312.79937744140625" y="464.73895263671875" fill="#9999ff" width="1" outline="#000000" cy:nodeTransparency="1.0" cy:nodeLabelFont="Default-0-20" cy:nodeLabel="kaof(PTK2B)" cy:borderLineType="solid"/>
  </node>
  <node label="PTGER3" id="-648">
    <att type="string" name="GSID" value="GS1404304"/>
    <att type="string" name="canonicalName" value="PTGER3"/>
    <att type="string" name="nodeTypeId" value="1"/>
    <att type="string" name="nodeTypeName" value="Protein"/>
    <att type="string" name="vizmap:CV-IPN-Platelet activation NODE_HEIGHT" value="20.0"/>
    <graphics type="ELLIPSE" h="29.99993896484375" w="75.0" x="2355.91259765625" y="650.7389831542969" fill="#99ffff" width="1" outline="#000000" cy:nodeTransparency="1.0" cy:nodeLabelFont="Default-0-20" cy:nodeLabel="PTGER3" cy:borderLineType="solid"/>
  </node>
  <node label="gtpof(RAP1B)" id="-647">
    <att type="string" name="GSID" value="GS10023320"/>
    <att type="string" name="canonicalName" value="gtpof(RAP1B)"/>
    <att type="string" name="nodeTypeId" value="4"/>
    <att type="string" name="nodeTypeName" value="Reaction"/>
    <att type="string" name="vizmap:CV-IPN-Platelet activation NODE_HEIGHT" value="30.0"/>
    <graphics type="HEXAGON" h="30.0" w="109.99957275390625" x="986.7392272949219" y="654.60791015625" fill="#9999ff" width="1" outline="#000000" cy:nodeTransparency="1.0" cy:nodeLabelFont="Default-0-20" cy:nodeLabel="gtpof(RAP1B)" cy:borderLineType="solid"/>
  </node>
  <node label="PRKG1" id="-646">
    <att type="string" name="GSID" value="GS1402621"/>
    <att type="string" name="canonicalName" value="PRKG1"/>
    <att type="string" name="nodeTypeId" value="1"/>
    <att type="string" name="nodeTypeName" value="Protein"/>
    <att type="string" name="vizmap:CV-IPN-Platelet activation NODE_HEIGHT" value="20.0"/>
    <graphics type="ELLIPSE" h="30.000015258789062" w="75.0" x="888.1212768554688" y="154.73900604248047" fill="#99ffff" width="1" outline="#000000" cy:nodeTransparency="1.0" cy:nodeLabelFont="Default-0-20" cy:nodeLabel="PRKG1" cy:borderLineType="solid"/>
  </node>
  <node label="catof(F2)" id="-124">
    <att type="string" name="GSID" value="GS3371375"/>
    <att type="string" name="canonicalName" value="catof(F2)"/>
    <att type="string" name="nodeTypeId" value="4"/>
    <att type="string" name="nodeTypeName" value="Reaction"/>
    <att type="string" name="vizmap:CV-IPN-Endothelial cell activation NODE_HEIGHT" value="30.0"/>
    <att type="string" name="vizmap:CV-IPN-Endothelial cell activation NODE_WIDTH" value="80.0"/>
    <att type="string" name="vizmap:CV-IPN-Plaque destabilization NODE_HEIGHT" value="30.0"/>
    <att type="string" name="vizmap:CV-IPN-Plaque destabilization NODE_WIDTH" value="80.0"/>
    <att type="string" name="vizmap:CV-IPN-Platelet activation NODE_HEIGHT" value="30.0"/>
    <graphics type="HEXAGON" h="29.999984741210938" w="110.00003051757812" x="220.9436492919922" y="-93.26094055175781" fill="#9999ff" width="1" outline="#000000" cy:nodeTransparency="1.0" cy:nodeLabelFont="Default-0-20" cy:nodeLabel="catof(F2)" cy:borderLineType="solid"/>
  </node>
  <node label="catof(CD36)" id="-332">
    <att type="string" name="GSID" value="GS5004135"/>
    <att type="string" name="canonicalName" value="catof(CD36)"/>
    <att type="string" name="nodeTypeId" value="5"/>
    <att type="string" name="nodeTypeName" value="MolecularFunction"/>
    <att type="string" name="vizmap:CV-IPN-Foam cell formation NODE_HEIGHT" value="30.0"/>
    <att type="string" name="vizmap:CV-IPN-Foam cell formation NODE_WIDTH" value="80.0"/>
    <att type="string" name="vizmap:CV-IPN-Plaque destabilization NODE_HEIGHT" value="30.0"/>
    <att type="string" name="vizmap:CV-IPN-Plaque destabilization NODE_WIDTH" value="80.0"/>
    <att type="string" name="vizmap:CV-IPN-Platelet activation NODE_HEIGHT" value="30.0"/>
    <graphics type="RHOMBUS" h="30.0" w="125.0" x="1868.593505859375" y="348.4764709472656" fill="#ff99ff" width="1" outline="#000000" cy:nodeTransparency="1.0" cy:nodeLabelFont="Default-0-20" cy:nodeLabel="catof(CD36)" cy:borderLineType="solid"/>
  </node>
  <node label="PIK3CB" id="-645">
    <att type="string" name="GSID" value="GS1377423"/>
    <att type="string" name="canonicalName" value="PIK3CB"/>
    <att type="string" name="nodeTypeId" value="1"/>
    <att type="string" name="nodeTypeName" value="Protein"/>
    <att type="string" name="vizmap:CV-IPN-Platelet activation NODE_HEIGHT" value="20.0"/>
    <graphics type="ELLIPSE" h="30.0" w="75.0" x="-426.4333801269531" y="464.7391357421875" fill="#99ffff" width="1" outline="#000000" cy:nodeTransparency="1.0" cy:nodeLabelFont="Default-0-20" cy:nodeLabel="PIK3CB" cy:borderLineType="solid"/>
  </node>
  <node label="SRC Family Hs" id="-644">
    <att type="string" name="GSID" value="GS3162617"/>
    <att type="string" name="canonicalName" value="SRC Family Hs"/>
    <att type="string" name="nodeTypeId" value="1"/>
    <att type="string" name="nodeTypeName" value="Protein"/>
    <att type="string" name="vizmap:CV-IPN-Platelet activation NODE_HEIGHT" value="20.0"/>
    <graphics type="ELLIPSE" h="30.000004768371582" w="75.0" x="1976.885009765625" y="28.804734706878662" fill="#99ffff" width="1" outline="#000000" cy:nodeTransparency="1.0" cy:nodeLabelFont="Default-0-20" cy:nodeLabel="SRC Family Hs" cy:borderLineType="solid"/>
  </node>
  <node label="MAPK1 P@Y187" id="-643">
    <att type="string" name="GSID" value="GS4606471"/>
    <att type="string" name="canonicalName" value="MAPK1 P@Y187"/>
    <att type="string" name="nodeTypeId" value="-1"/>
    <att type="string" name="nodeTypeName" value="Default"/>
    <att type="string" name="vizmap:CV-IPN-Platelet activation NODE_HEIGHT" value="20.0"/>
    <graphics type="RECTANGLE" h="30.0" w="124.99951171875" x="-1462.2353515625" y="306.4619445800781" fill="#99ffff" width="1" outline="#000000" cy:nodeTransparency="1.0" cy:nodeLabelFont="Default-0-20" cy:nodeLabel="MAPK1 P@Y187" cy:borderLineType="solid"/>
  </node>
  <node label="Diacylglycerol" id="-642">
    <att type="string" name="GSID" value="GS3046260"/>
    <att type="string" name="canonicalName" value="Diacylglycerol"/>
    <att type="string" name="nodeTypeId" value="8"/>
    <att type="string" name="nodeTypeName" value="Molecule"/>
    <att type="string" name="vizmap:CV-IPN-Platelet activation NODE_HEIGHT" value="20.0"/>
    <graphics type="ELLIPSE" h="30.0001220703125" w="75.0" x="1421.8638916015625" y="588.7391967773438" fill="#99ffff" width="1" outline="#000000" cy:nodeTransparency="1.0" cy:nodeLabelFont="Default-0-20" cy:nodeLabel="Diacylglycerol" cy:borderLineType="solid"/>
  </node>
  <node label="VWF:Ib-V-IX complex Hs" id="-641">
    <att type="string" name="GSID" value="GS3520167"/>
    <att type="string" name="canonicalName" value="VWF:Ib-V-IX complex Hs"/>
    <att type="string" name="nodeTypeId" value="3"/>
    <att type="string" name="nodeTypeName" value="MolecularComplex"/>
    <att type="string" name="vizmap:CV-IPN-Platelet activation NODE_HEIGHT" value="20.0"/>
    <graphics type="ROUNDED_RECTANGLE" h="30.00011444091797" w="149.999755859375" x="754.6871337890625" y="30.739028930664062" fill="#99ccff" width="1" outline="#000000" cy:nodeTransparency="1.0" cy:nodeLabelFont="Default-0-20" cy:nodeLabel="VWF:Ib-V-IX complex Hs" cy:borderLineType="solid"/>
  </node>
  <node label="kaof(SRC family Hs)" id="-434">
    <att type="string" name="GSID" value="GS3331723"/>
    <att type="string" name="canonicalName" value="kaof(SRC family Hs)"/>
    <att type="string" name="nodeTypeId" value="4"/>
    <att type="string" name="nodeTypeName" value="Reaction"/>
    <att type="string" name="vizmap:CV-IPN-Foam cell formation NODE_HEIGHT" value="30.0"/>
    <att type="string" name="vizmap:CV-IPN-Foam cell formation NODE_WIDTH" value="80.0"/>
    <att type="string" name="vizmap:CV-IPN-Platelet activation NODE_HEIGHT" value="30.0"/>
    <graphics type="HEXAGON" h="29.999984741210938" w="110.0" x="1963.34423828125" y="90.8046646118164" fill="#9999ff" width="1" outline="#000000" cy:nodeTransparency="1.0" cy:nodeLabelFont="Default-0-20" cy:nodeLabel="kaof(SRC family Hs)" cy:borderLineType="solid"/>
  </node>
  <node label="kaof(MAP2K4)" id="-640">
    <att type="string" name="GSID" value="GS3222073"/>
    <att type="string" name="canonicalName" value="kaof(MAP2K4)"/>
    <att type="string" name="nodeTypeId" value="4"/>
    <att type="string" name="nodeTypeName" value="Reaction"/>
    <att type="string" name="vizmap:CV-IPN-Platelet activation NODE_HEIGHT" value="30.0"/>
    <graphics type="HEXAGON" h="30.0" w="109.999755859375" x="2085.1729736328125" y="631.3955078125" fill="#9999ff" width="1" outline="#000000" cy:nodeTransparency="1.0" cy:nodeLabelFont="Default-0-20" cy:nodeLabel="kaof(MAP2K4)" cy:borderLineType="solid"/>
  </node>
  <node label="kaof(ERK family Hs)" id="-165">
    <att type="string" name="GSID" value="GS5021545"/>
    <att type="string" name="canonicalName" value="kaof(ERK family Hs)"/>
    <att type="string" name="nodeTypeId" value="4"/>
    <att type="string" name="nodeTypeName" value="Reaction"/>
    <att type="string" name="vizmap:CV-IPN-Endothelial cell activation NODE_HEIGHT" value="30.0"/>
    <att type="string" name="vizmap:CV-IPN-Endothelial cell activation NODE_WIDTH" value="80.0"/>
    <att type="string" name="vizmap:CV-IPN-Plaque destabilization NODE_HEIGHT" value="30.0"/>
    <att type="string" name="vizmap:CV-IPN-Plaque destabilization NODE_WIDTH" value="80.0"/>
    <att type="string" name="vizmap:CV-IPN-Platelet activation NODE_HEIGHT" value="30.0"/>
    <graphics type="HEXAGON" h="30.0" w="110.0" x="1688.734619140625" y="340.739013671875" fill="#9999ff" width="1" outline="#000000" cy:nodeTransparency="1.0" cy:nodeLabelFont="Default-0-20" cy:nodeLabel="kaof(ERK family Hs)" cy:borderLineType="solid"/>
  </node>
  <node label="PRKCD" id="-639">
    <att type="string" name="GSID" value="GS1402503"/>
    <att type="string" name="canonicalName" value="PRKCD"/>
    <att type="string" name="nodeTypeId" value="1"/>
    <att type="string" name="nodeTypeName" value="Protein"/>
    <att type="string" name="vizmap:CV-IPN-Platelet activation NODE_HEIGHT" value="20.0"/>
    <graphics type="ELLIPSE" h="30.0" w="75.0" x="1822.1695556640625" y="216.73910522460938" fill="#99ffff" width="1" outline="#000000" cy:nodeTransparency="1.0" cy:nodeLabelFont="Default-0-20" cy:nodeLabel="PRKCD" cy:borderLineType="solid"/>
  </node>
  <node label="PTEN" id="-220">
    <att type="string" name="GSID" value="GS1404246"/>
    <att type="string" name="canonicalName" value="PTEN"/>
    <att type="string" name="nodeTypeId" value="1"/>
    <att type="string" name="nodeTypeName" value="Protein"/>
    <att type="string" name="vizmap:CV-IPN-Endothelial cell activation NODE_HEIGHT" value="20.0"/>
    <att type="string" name="vizmap:CV-IPN-Endothelial cell activation NODE_WIDTH" value="80.0"/>
    <att type="string" name="vizmap:CV-IPN-Platelet activation NODE_HEIGHT" value="20.0"/>
    <graphics type="ELLIPSE" h="19.99993896484375" w="75.00003051757812" x="354.3786163330078" y="526.7390441894531" fill="#99ffff" width="1" outline="#000000" cy:nodeTransparency="1.0" cy:nodeLabelFont="Default-0-20" cy:nodeLabel="PTEN" cy:borderLineType="solid"/>
  </node>
  <node label="catof(Phospholipase C family Hs)" id="-638">
    <att type="string" name="GSID" value="GS3232434"/>
    <att type="string" name="canonicalName" value="catof(Phospholipase C family Hs)"/>
    <att type="string" name="nodeTypeId" value="5"/>
    <att type="string" name="nodeTypeName" value="MolecularFunction"/>
    <att type="string" name="vizmap:CV-IPN-Platelet activation NODE_HEIGHT" value="30.0"/>
    <graphics type="RHOMBUS" h="30.0001220703125" w="124.999755859375" x="3278.6873779296875" y="748.2423706054688" fill="#ff99ff" width="1" outline="#000000" cy:nodeTransparency="1.0" cy:nodeLabelFont="Default-0-20" cy:nodeLabel="catof(Phospholipase C family Hs)" cy:borderLineType="solid"/>
  </node>
  <node label="sec(FGA)" id="-637">
    <att type="string" name="GSID" value="GS10050451"/>
    <att type="string" name="canonicalName" value="sec(FGA)"/>
    <att type="string" name="nodeTypeId" value="6"/>
    <att type="string" name="nodeTypeName" value="Translocation"/>
    <att type="string" name="vizmap:CV-IPN-Platelet activation NODE_HEIGHT" value="30.0"/>
    <graphics type="HEXAGON" h="30.0" w="110.0" x="3162.009521484375" y="852.58056640625" fill="#9999ff" width="1" outline="#000000" cy:nodeTransparency="1.0" cy:nodeLabelFont="Default-0-20" cy:nodeLabel="sec(FGA)" cy:borderLineType="solid"/>
  </node>
  <node label="catof(F2R)" id="-636">
    <att type="string" name="GSID" value="GS3363415"/>
    <att type="string" name="canonicalName" value="catof(F2R)"/>
    <att type="string" name="nodeTypeId" value="4"/>
    <att type="string" name="nodeTypeName" value="Reaction"/>
    <att type="string" name="vizmap:CV-IPN-Platelet activation NODE_HEIGHT" value="30.0"/>
    <graphics type="HEXAGON" h="30.0" w="110.0000114440918" x="-45.92803382873535" y="-31.26095199584961" fill="#9999ff" width="1" outline="#000000" cy:nodeTransparency="1.0" cy:nodeLabelFont="Default-0-20" cy:nodeLabel="catof(F2R)" cy:borderLineType="solid"/>
  </node>
  <node label="SELP" id="-231">
    <att type="string" name="GSID" value="GS1412507"/>
    <att type="string" name="canonicalName" value="SELP"/>
    <att type="string" name="nodeTypeId" value="1"/>
    <att type="string" name="nodeTypeName" value="Protein"/>
    <att type="string" name="vizmap:CV-IPN-Endothelial cell activation NODE_HEIGHT" value="20.0"/>
    <att type="string" name="vizmap:CV-IPN-Endothelial cell activation NODE_WIDTH" value="80.0"/>
    <att type="string" name="vizmap:CV-IPN-Endothelial cell-monocyte interaction NODE_HEIGHT" value="20.0"/>
    <att type="string" name="vizmap:CV-IPN-Endothelial cell-monocyte interaction NODE_WIDTH" value="80.0"/>
    <att type="string" name="vizmap:CV-IPN-Platelet activation NODE_HEIGHT" value="20.0"/>
    <graphics type="ELLIPSE" h="20.00018310546875" w="75.0001220703125" x="1917.2316284179688" y="922.5018005371094" fill="#99ffff" width="1" outline="#000000" cy:nodeTransparency="1.0" cy:nodeLabelFont="Default-0-20" cy:nodeLabel="SELP" cy:borderLineType="solid"/>
  </node>
  <node label="IL1B" id="-243">
    <att type="string" name="GSID" value="GS1356567"/>
    <att type="string" name="canonicalName" value="IL1B"/>
    <att type="string" name="nodeTypeId" value="1"/>
    <att type="string" name="nodeTypeName" value="Protein"/>
    <att type="string" name="vizmap:CV-IPN-Endothelial cell activation NODE_HEIGHT" value="20.0"/>
    <att type="string" name="vizmap:CV-IPN-Endothelial cell activation NODE_WIDTH" value="80.0"/>
    <att type="string" name="vizmap:CV-IPN-Plaque destabilization NODE_HEIGHT" value="20.0"/>
    <att type="string" name="vizmap:CV-IPN-Plaque destabilization NODE_WIDTH" value="80.0"/>
    <att type="string" name="vizmap:CV-IPN-Platelet activation NODE_HEIGHT" value="20.0"/>
    <graphics type="ELLIPSE" h="20.00018310546875" w="74.9998779296875" x="2050.6697387695312" y="922.5018005371094" fill="#99ffff" width="1" outline="#000000" cy:nodeTransparency="1.0" cy:nodeLabelFont="Default-0-20" cy:nodeLabel="IL1B" cy:borderLineType="solid"/>
  </node>
  <node label="AKT1" id="-157">
    <att type="string" name="GSID" value="GS1317073"/>
    <att type="string" name="canonicalName" value="AKT1"/>
    <att type="string" name="nodeTypeId" value="1"/>
    <att type="string" name="nodeTypeName" value="Protein"/>
    <att type="string" name="vizmap:CV-IPN-Endothelial cell activation NODE_HEIGHT" value="20.0"/>
    <att type="string" name="vizmap:CV-IPN-Endothelial cell activation NODE_WIDTH" value="80.0"/>
    <att type="string" name="vizmap:CV-IPN-Foam cell formation NODE_HEIGHT" value="20.0"/>
    <att type="string" name="vizmap:CV-IPN-Foam cell formation NODE_WIDTH" value="80.0"/>
    <att type="string" name="vizmap:CV-IPN-Platelet activation NODE_HEIGHT" value="20.0"/>
    <graphics type="ELLIPSE" h="19.99993896484375" w="74.99981689453125" x="487.8139953613281" y="588.7389221191406" fill="#99ffff" width="1" outline="#000000" cy:nodeTransparency="1.0" cy:nodeLabelFont="Default-0-20" cy:nodeLabel="AKT1" cy:borderLineType="solid"/>
  </node>
  <node label="ITGB3" id="-129">
    <att type="string" name="GSID" value="GS1360173"/>
    <att type="string" name="canonicalName" value="ITGB3"/>
    <att type="string" name="nodeTypeId" value="1"/>
    <att type="string" name="nodeTypeName" value="Protein"/>
    <att type="string" name="vizmap:CV-IPN-Endothelial cell activation NODE_HEIGHT" value="20.0"/>
    <att type="string" name="vizmap:CV-IPN-Endothelial cell activation NODE_WIDTH" value="80.0"/>
    <att type="string" name="vizmap:CV-IPN-Platelet activation NODE_HEIGHT" value="20.0"/>
    <graphics type="ELLIPSE" h="20.0" w="75.0" x="1555.299072265625" y="898.739013671875" fill="#99ffff" width="1" outline="#000000" cy:nodeTransparency="1.0" cy:nodeLabelFont="Default-0-20" cy:nodeLabel="ITGB3" cy:borderLineType="solid"/>
  </node>
  <node label="ITGA2B:ITGB3" id="-635">
    <att type="string" name="GSID" value="GS3164575"/>
    <att type="string" name="canonicalName" value="ITGA2B:ITGB3"/>
    <att type="string" name="nodeTypeId" value="3"/>
    <att type="string" name="nodeTypeName" value="MolecularComplex"/>
    <att type="string" name="vizmap:CV-IPN-Platelet activation NODE_HEIGHT" value="20.0"/>
    <graphics type="ROUNDED_RECTANGLE" h="30.0" w="150.0" x="1421.863525390625" y="650.7391357421875" fill="#99ccff" width="1" outline="#000000" cy:nodeTransparency="1.0" cy:nodeLabelFont="Default-0-20" cy:nodeLabel="ITGA2B:ITGB3" cy:borderLineType="solid"/>
  </node>
  <node label="TLR1" id="-634">
    <att type="string" name="GSID" value="GS1422020"/>
    <att type="string" name="canonicalName" value="TLR1"/>
    <att type="string" name="nodeTypeId" value="1"/>
    <att type="string" name="nodeTypeName" value="Protein"/>
    <att type="string" name="vizmap:CV-IPN-Platelet activation NODE_HEIGHT" value="20.0"/>
    <graphics type="ELLIPSE" h="29.999969482421875" w="75.00016021728516" x="87.50870895385742" y="-93.26094818115234" fill="#99ffff" width="1" outline="#000000" cy:nodeTransparency="1.0" cy:nodeLabelFont="Default-0-20" cy:nodeLabel="TLR1" cy:borderLineType="solid"/>
  </node>
  <node label="GP6" id="-633">
    <att type="string" name="GSID" value="GS1663522"/>
    <att type="string" name="canonicalName" value="GP6"/>
    <att type="string" name="nodeTypeId" value="1"/>
    <att type="string" name="nodeTypeName" value="Protein"/>
    <att type="string" name="vizmap:CV-IPN-Platelet activation NODE_HEIGHT" value="20.0"/>
    <graphics type="ELLIPSE" h="29.999982833862305" w="75.00001525878906" x="-179.36461639404297" y="-31.260842323303223" fill="#99ffff" width="1" outline="#000000" cy:nodeTransparency="1.0" cy:nodeLabelFont="Default-0-20" cy:nodeLabel="GP6" cy:borderLineType="solid"/>
  </node>
  <node label="RAP1B P@S179" id="-632">
    <att type="string" name="GSID" value="GS6221405"/>
    <att type="string" name="canonicalName" value="RAP1B P@S179"/>
    <att type="string" name="nodeTypeId" value="-1"/>
    <att type="string" name="nodeTypeName" value="Default"/>
    <att type="string" name="vizmap:CV-IPN-Platelet activation NODE_HEIGHT" value="20.0"/>
    <graphics type="RECTANGLE" h="30.000030517578125" w="124.9998779296875" x="-559.8679809570312" y="526.7389984130859" fill="#99ffff" width="1" outline="#000000" cy:nodeTransparency="1.0" cy:nodeLabelFont="Default-0-20" cy:nodeLabel="RAP1B P@S179" cy:borderLineType="solid"/>
  </node>
  <node label="FGB" id="-631">
    <att type="string" name="GSID" value="GS1343334"/>
    <att type="string" name="canonicalName" value="FGB"/>
    <att type="string" name="nodeTypeId" value="1"/>
    <att type="string" name="nodeTypeName" value="Protein"/>
    <att type="string" name="vizmap:CV-IPN-Platelet activation NODE_HEIGHT" value="20.0"/>
    <graphics type="ELLIPSE" h="29.99993896484375" w="75.000244140625" x="3028.5740966796875" y="914.5807189941406" fill="#99ffff" width="1" outline="#000000" cy:nodeTransparency="1.0" cy:nodeLabelFont="Default-0-20" cy:nodeLabel="FGB" cy:borderLineType="solid"/>
  </node>
  <node label="catof(MYD88)" id="-378">
    <att type="string" name="GSID" value="GS4506666"/>
    <att type="string" name="canonicalName" value="catof(MYD88)"/>
    <att type="string" name="nodeTypeId" value="4"/>
    <att type="string" name="nodeTypeName" value="Reaction"/>
    <att type="string" name="vizmap:CV-IPN-Foam cell formation NODE_HEIGHT" value="30.0"/>
    <att type="string" name="vizmap:CV-IPN-Foam cell formation NODE_WIDTH" value="80.0"/>
    <att type="string" name="vizmap:CV-IPN-Platelet activation NODE_HEIGHT" value="30.0"/>
    <graphics type="HEXAGON" h="29.999995231628418" w="110.0" x="1288.4288330078125" y="30.739019870758057" fill="#9999ff" width="1" outline="#000000" cy:nodeTransparency="1.0" cy:nodeLabelFont="Default-0-20" cy:nodeLabel="catof(MYD88)" cy:borderLineType="solid"/>
  </node>
  <node label="FGA" id="-630">
    <att type="string" name="GSID" value="GS1343324"/>
    <att type="string" name="canonicalName" value="FGA"/>
    <att type="string" name="nodeTypeId" value="1"/>
    <att type="string" name="nodeTypeName" value="Protein"/>
    <att type="string" name="vizmap:CV-IPN-Platelet activation NODE_HEIGHT" value="20.0"/>
    <graphics type="ELLIPSE" h="29.99993896484375" w="75.0" x="3162.0078125" y="914.5809020996094" fill="#99ffff" width="1" outline="#000000" cy:nodeTransparency="1.0" cy:nodeLabelFont="Default-0-20" cy:nodeLabel="FGA" cy:borderLineType="solid"/>
  </node>
  <node label="kaof(MAPK9)" id="-373">
    <att type="string" name="GSID" value="GS3221776"/>
    <att type="string" name="canonicalName" value="kaof(MAPK9)"/>
    <att type="string" name="nodeTypeId" value="4"/>
    <att type="string" name="nodeTypeName" value="Reaction"/>
    <att type="string" name="vizmap:CV-IPN-Foam cell formation NODE_HEIGHT" value="30.0"/>
    <att type="string" name="vizmap:CV-IPN-Foam cell formation NODE_WIDTH" value="80.0"/>
    <att type="string" name="vizmap:CV-IPN-Plaque destabilization NODE_HEIGHT" value="30.0"/>
    <att type="string" name="vizmap:CV-IPN-Plaque destabilization NODE_WIDTH" value="80.0"/>
    <att type="string" name="vizmap:CV-IPN-Platelet activation NODE_HEIGHT" value="30.0"/>
    <graphics type="HEXAGON" h="30.0" w="110.0001220703125" x="1982.6880493164062" y="714.6734008789062" fill="#9999ff" width="1" outline="#000000" cy:nodeTransparency="1.0" cy:nodeLabelFont="Default-0-20" cy:nodeLabel="kaof(MAPK9)" cy:borderLineType="solid"/>
  </node>
  <node label="platelet activation" id="-629">
    <att type="string" name="GSID" value="GS26161"/>
    <att type="string" name="canonicalName" value="platelet activation"/>
    <att type="string" name="nodeTypeId" value="10"/>
    <att type="string" name="nodeTypeName" value="BiologicalProcess"/>
    <att type="string" name="vizmap:CV-IPN-Platelet activation NODE_HEIGHT" value="20.0"/>
    <graphics type="RHOMBUS" h="30.0" w="125.0" x="1680.9979248046875" y="786.3451538085938" fill="#ff99ff" width="1" outline="#000000" cy:nodeTransparency="1.0" cy:nodeLabelFont="Default-0-20" cy:nodeLabel="platelet activation" cy:borderLineType="solid"/>
  </node>
  <node label="Nitric oxide" id="-145">
    <att type="string" name="GSID" value="GS226352"/>
    <att type="string" name="canonicalName" value="Nitric oxide"/>
    <att type="string" name="nodeTypeId" value="8"/>
    <att type="string" name="nodeTypeName" value="Molecule"/>
    <att type="string" name="vizmap:CV-IPN-Endothelial cell activation NODE_HEIGHT" value="20.0"/>
    <att type="string" name="vizmap:CV-IPN-Endothelial cell activation NODE_WIDTH" value="80.0"/>
    <att type="string" name="vizmap:CV-IPN-Plaque destabilization NODE_HEIGHT" value="20.0"/>
    <att type="string" name="vizmap:CV-IPN-Plaque destabilization NODE_WIDTH" value="80.0"/>
    <att type="string" name="vizmap:CV-IPN-Platelet activation NODE_HEIGHT" value="20.0"/>
    <graphics type="ELLIPSE" h="20.00006103515625" w="75.0" x="1154.9920654296875" y="92.73905944824219" fill="#99ffff" width="1" outline="#000000" cy:nodeTransparency="1.0" cy:nodeLabelFont="Default-0-20" cy:nodeLabel="Nitric oxide" cy:borderLineType="solid"/>
  </node>
  <node label="CXCL12" id="-94">
    <att type="string" name="GSID" value="GS1412361"/>
    <att type="string" name="canonicalName" value="CXCL12"/>
    <att type="string" name="nodeTypeId" value="1"/>
    <att type="string" name="nodeTypeName" value="Protein"/>
    <att type="string" name="vizmap:CV-IPN-Endothelial cell activation NODE_HEIGHT" value="20.0"/>
    <att type="string" name="vizmap:CV-IPN-Endothelial cell activation NODE_WIDTH" value="80.0"/>
    <att type="string" name="vizmap:CV-IPN-Platelet activation NODE_HEIGHT" value="20.0"/>
    <graphics type="ELLIPSE" h="20.0" w="75.0" x="3295.44482421875" y="914.5809326171875" fill="#99ffff" width="1" outline="#000000" cy:nodeTransparency="1.0" cy:nodeLabelFont="Default-0-20" cy:nodeLabel="CXCL12" cy:borderLineType="solid"/>
  </node>
  <node label="CCL5" id="-568">
    <att type="string" name="GSID" value="GS1412101"/>
    <att type="string" name="canonicalName" value="CCL5"/>
    <att type="string" name="nodeTypeId" value="1"/>
    <att type="string" name="nodeTypeName" value="Protein"/>
    <att type="string" name="vizmap:CV-IPN-Plaque destabilization NODE_HEIGHT" value="20.0"/>
    <att type="string" name="vizmap:CV-IPN-Plaque destabilization NODE_WIDTH" value="80.0"/>
    <att type="string" name="vizmap:CV-IPN-Platelet activation NODE_HEIGHT" value="20.0"/>
    <graphics type="ELLIPSE" h="30.0" w="75.0" x="3678.995361328125" y="748.2422485351562" fill="#99ffff" width="1" outline="#000000" cy:nodeTransparency="1.0" cy:nodeLabelFont="Default-0-20" cy:nodeLabel="CCL5" cy:borderLineType="solid"/>
  </node>
  <node label="MAPK9" id="-410">
    <att type="string" name="GSID" value="GS1402727"/>
    <att type="string" name="canonicalName" value="MAPK9"/>
    <att type="string" name="nodeTypeId" value="1"/>
    <att type="string" name="nodeTypeName" value="Protein"/>
    <att type="string" name="vizmap:CV-IPN-Foam cell formation NODE_HEIGHT" value="20.0"/>
    <att type="string" name="vizmap:CV-IPN-Foam cell formation NODE_WIDTH" value="80.0"/>
    <att type="string" name="vizmap:CV-IPN-Plaque destabilization NODE_HEIGHT" value="20.0"/>
    <att type="string" name="vizmap:CV-IPN-Plaque destabilization NODE_WIDTH" value="80.0"/>
    <att type="string" name="vizmap:CV-IPN-Platelet activation NODE_HEIGHT" value="20.0"/>
    <graphics type="ELLIPSE" h="30.0" w="75.0" x="1955.607177734375" y="650.7391357421875" fill="#99ffff" width="1" outline="#000000" cy:nodeTransparency="1.0" cy:nodeLabelFont="Default-0-20" cy:nodeLabel="MAPK9" cy:borderLineType="solid"/>
  </node>
  <node label="Oxidized Low Density Lipoprotein" id="-19">
    <att type="string" name="GSID" value="GS3161706"/>
    <att type="string" name="canonicalName" value="Oxidized Low Density Lipoprotein"/>
    <att type="string" name="nodeTypeId" value="8"/>
    <att type="string" name="nodeTypeName" value="Molecule"/>
    <att type="string" name="vizmap:CV-IPN-Endothelial cell activation NODE_HEIGHT" value="20.0"/>
    <att type="string" name="vizmap:CV-IPN-Endothelial cell activation NODE_WIDTH" value="80.0"/>
    <att type="string" name="vizmap:CV-IPN-Endothelial cell-monocyte interaction NODE_HEIGHT" value="20.0"/>
    <att type="string" name="vizmap:CV-IPN-Endothelial cell-monocyte interaction NODE_WIDTH" value="80.0"/>
    <att type="string" name="vizmap:CV-IPN-Foam cell formation NODE_HEIGHT" value="20.0"/>
    <att type="string" name="vizmap:CV-IPN-Foam cell formation NODE_WIDTH" value="80.0"/>
    <att type="string" name="vizmap:CV-IPN-Plaque destabilization NODE_HEIGHT" value="20.0"/>
    <att type="string" name="vizmap:CV-IPN-Plaque destabilization NODE_WIDTH" value="80.0"/>
    <att type="string" name="vizmap:CV-IPN-Platelet activation NODE_HEIGHT" value="20.0"/>
    <graphics type="ELLIPSE" h="20.0000057220459" w="75.0" x="2222.478515625" y="30.739087104797363" fill="#99ffff" width="1" outline="#000000" cy:nodeTransparency="1.0" cy:nodeLabelFont="Default-0-20" cy:nodeLabel="Oxidized Low Density Lipoprotein" cy:borderLineType="solid"/>
  </node>
  <node label="TBXA2R" id="-628">
    <att type="string" name="GSID" value="GS1420253"/>
    <att type="string" name="canonicalName" value="TBXA2R"/>
    <att type="string" name="nodeTypeId" value="1"/>
    <att type="string" name="nodeTypeName" value="Protein"/>
    <att type="string" name="vizmap:CV-IPN-Platelet activation NODE_HEIGHT" value="20.0"/>
    <graphics type="ELLIPSE" h="30.000030517578125" w="74.99951171875" x="1688.7347412109375" y="402.7390899658203" fill="#99ffff" width="1" outline="#000000" cy:nodeTransparency="1.0" cy:nodeLabelFont="Default-0-20" cy:nodeLabel="TBXA2R" cy:borderLineType="solid"/>
  </node>
  <node label="tissue damage" id="-627">
    <att type="string" name="GSID" value="GS3161116"/>
    <att type="string" name="canonicalName" value="tissue damage"/>
    <att type="string" name="nodeTypeId" value="10"/>
    <att type="string" name="nodeTypeName" value="BiologicalProcess"/>
    <att type="string" name="vizmap:CV-IPN-Platelet activation NODE_HEIGHT" value="20.0"/>
    <graphics type="RHOMBUS" h="30.0" w="125.00001525878906" x="87.50867462158203" y="-155.26083374023438" fill="#ff99ff" width="1" outline="#000000" cy:nodeTransparency="1.0" cy:nodeLabelFont="Default-0-20" cy:nodeLabel="tissue damage" cy:borderLineType="solid"/>
  </node>
  <node label="PTK2B" id="-315">
    <att type="string" name="GSID" value="GS1342642"/>
    <att type="string" name="canonicalName" value="PTK2B"/>
    <att type="string" name="nodeTypeId" value="1"/>
    <att type="string" name="nodeTypeName" value="Protein"/>
    <att type="string" name="vizmap:CV-IPN-Foam cell formation NODE_HEIGHT" value="20.0"/>
    <att type="string" name="vizmap:CV-IPN-Foam cell formation NODE_WIDTH" value="80.0"/>
    <att type="string" name="vizmap:CV-IPN-Platelet activation NODE_HEIGHT" value="20.0"/>
    <graphics type="ELLIPSE" h="29.999969482421875" w="75.0" x="-179.3647003173828" y="402.7390594482422" fill="#99ffff" width="1" outline="#000000" cy:nodeTransparency="1.0" cy:nodeLabelFont="Default-0-20" cy:nodeLabel="PTK2B" cy:borderLineType="solid"/>
  </node>
  <node label="ENTPD1" id="-626">
    <att type="string" name="GSID" value="GS1326703"/>
    <att type="string" name="canonicalName" value="ENTPD1"/>
    <att type="string" name="nodeTypeId" value="1"/>
    <att type="string" name="nodeTypeName" value="Protein"/>
    <att type="string" name="vizmap:CV-IPN-Platelet activation NODE_HEIGHT" value="20.0"/>
    <graphics type="ELLIPSE" h="30.0" w="75.00006103515625" x="-693.3049011230469" y="154.73892211914062" fill="#99ffff" width="1" outline="#000000" cy:nodeTransparency="1.0" cy:nodeLabelFont="Default-0-20" cy:nodeLabel="ENTPD1" cy:borderLineType="solid"/>
  </node>
  <node label="AKT1 P@S473" id="-200">
    <att type="string" name="GSID" value="GS3266502"/>
    <att type="string" name="canonicalName" value="AKT1 P@S473"/>
    <att type="string" name="nodeTypeId" value="-1"/>
    <att type="string" name="nodeTypeName" value="Default"/>
    <att type="string" name="vizmap:CV-IPN-Endothelial cell activation NODE_HEIGHT" value="20.0"/>
    <att type="string" name="vizmap:CV-IPN-Endothelial cell activation NODE_WIDTH" value="80.0"/>
    <att type="string" name="vizmap:CV-IPN-Platelet activation NODE_HEIGHT" value="20.0"/>
    <graphics type="RECTANGLE" h="20.0" w="124.999755859375" x="354.3785400390625" y="588.7390747070312" fill="#99ffff" width="1" outline="#000000" cy:nodeTransparency="1.0" cy:nodeLabelFont="Default-0-20" cy:nodeLabel="AKT1 P@S473" cy:borderLineType="solid"/>
  </node>
  <node label="sec(CCL5)" id="-625">
    <att type="string" name="GSID" value="GS4503161"/>
    <att type="string" name="canonicalName" value="sec(CCL5)"/>
    <att type="string" name="nodeTypeId" value="6"/>
    <att type="string" name="nodeTypeName" value="Translocation"/>
    <att type="string" name="vizmap:CV-IPN-Platelet activation NODE_HEIGHT" value="30.0"/>
    <graphics type="HEXAGON" h="30.0" w="110.000244140625" x="3678.9947509765625" y="686.2426147460938" fill="#9999ff" width="1" outline="#000000" cy:nodeTransparency="1.0" cy:nodeLabelFont="Default-0-20" cy:nodeLabel="sec(CCL5)" cy:borderLineType="solid"/>
  </node>
  <node label="MAPK1" id="-168">
    <att type="string" name="GSID" value="GS1402635"/>
    <att type="string" name="canonicalName" value="MAPK1"/>
    <att type="string" name="nodeTypeId" value="1"/>
    <att type="string" name="nodeTypeName" value="Protein"/>
    <att type="string" name="vizmap:CV-IPN-Endothelial cell activation NODE_HEIGHT" value="20.0"/>
    <att type="string" name="vizmap:CV-IPN-Endothelial cell activation NODE_WIDTH" value="80.0"/>
    <att type="string" name="vizmap:CV-IPN-Foam cell formation NODE_HEIGHT" value="20.0"/>
    <att type="string" name="vizmap:CV-IPN-Foam cell formation NODE_WIDTH" value="80.0"/>
    <att type="string" name="vizmap:CV-IPN-Platelet activation NODE_HEIGHT" value="20.0"/>
    <graphics type="ELLIPSE" h="20.0" w="75.00018310546875" x="-960.1745910644531" y="898.7388305664062" fill="#99ffff" width="1" outline="#000000" cy:nodeTransparency="1.0" cy:nodeLabelFont="Default-0-20" cy:nodeLabel="MAPK1" cy:borderLineType="solid"/>
  </node>
  <node label="D-myo-Inositol 1,4,5-trisphosphate" id="-624">
    <att type="string" name="GSID" value="GS756201"/>
    <att type="string" name="canonicalName" value="D-myo-Inositol 1,4,5-trisphosphate"/>
    <att type="string" name="nodeTypeId" value="8"/>
    <att type="string" name="nodeTypeName" value="Molecule"/>
    <att type="string" name="vizmap:CV-IPN-Platelet activation NODE_HEIGHT" value="20.0"/>
    <graphics type="ELLIPSE" h="30.0001220703125" w="75.0" x="1274.8887939453125" y="584.8704223632812" fill="#99ffff" width="1" outline="#000000" cy:nodeTransparency="1.0" cy:nodeLabelFont="Default-0-20" cy:nodeLabel="D-myo-Inositol 1,4,5-trisphosphate" cy:borderLineType="solid"/>
  </node>
  <node label="MYD88" id="-388">
    <att type="string" name="GSID" value="GS1370433"/>
    <att type="string" name="canonicalName" value="MYD88"/>
    <att type="string" name="nodeTypeId" value="1"/>
    <att type="string" name="nodeTypeName" value="Protein"/>
    <att type="string" name="vizmap:CV-IPN-Foam cell formation NODE_HEIGHT" value="20.0"/>
    <att type="string" name="vizmap:CV-IPN-Foam cell formation NODE_WIDTH" value="80.0"/>
    <att type="string" name="vizmap:CV-IPN-Plaque destabilization NODE_HEIGHT" value="20.0"/>
    <att type="string" name="vizmap:CV-IPN-Plaque destabilization NODE_WIDTH" value="80.0"/>
    <att type="string" name="vizmap:CV-IPN-Platelet activation NODE_HEIGHT" value="20.0"/>
    <graphics type="ELLIPSE" h="30.000009536743164" w="75.0" x="1288.4293212890625" y="-31.261000633239746" fill="#99ffff" width="1" outline="#000000" cy:nodeTransparency="1.0" cy:nodeLabelFont="Default-0-20" cy:nodeLabel="MYD88" cy:borderLineType="solid"/>
  </node>
  <node label="AKT1 P@T308" id="-623">
    <att type="string" name="GSID" value="GS3250165"/>
    <att type="string" name="canonicalName" value="AKT1 P@T308"/>
    <att type="string" name="nodeTypeId" value="-1"/>
    <att type="string" name="nodeTypeName" value="Default"/>
    <att type="string" name="vizmap:CV-IPN-Platelet activation NODE_HEIGHT" value="20.0"/>
    <graphics type="RECTANGLE" h="30.00006103515625" w="124.999755859375" x="621.2495727539062" y="588.7391052246094" fill="#99ffff" width="1" outline="#000000" cy:nodeTransparency="1.0" cy:nodeLabelFont="Default-0-20" cy:nodeLabel="AKT1 P@T308" cy:borderLineType="solid"/>
  </node>
  <node label="sec(CD40LG)" id="-622">
    <att type="string" name="GSID" value="GS4501756"/>
    <att type="string" name="canonicalName" value="sec(CD40LG)"/>
    <att type="string" name="nodeTypeId" value="6"/>
    <att type="string" name="nodeTypeName" value="Translocation"/>
    <att type="string" name="vizmap:CV-IPN-Platelet activation NODE_HEIGHT" value="30.0"/>
    <graphics type="HEXAGON" h="30.0" w="110.0" x="1288.4288330078125" y="836.7390747070312" fill="#9999ff" width="1" outline="#000000" cy:nodeTransparency="1.0" cy:nodeLabelFont="Default-0-20" cy:nodeLabel="sec(CD40LG)" cy:borderLineType="solid"/>
  </node>
  <node label="catof(TBXA2R)" id="-621">
    <att type="string" name="GSID" value="GS4713675"/>
    <att type="string" name="canonicalName" value="catof(TBXA2R)"/>
    <att type="string" name="nodeTypeId" value="4"/>
    <att type="string" name="nodeTypeName" value="Reaction"/>
    <att type="string" name="vizmap:CV-IPN-Platelet activation NODE_HEIGHT" value="30.0"/>
    <graphics type="HEXAGON" h="30.0" w="110.0" x="1555.29931640625" y="464.739013671875" fill="#9999ff" width="1" outline="#000000" cy:nodeTransparency="1.0" cy:nodeLabelFont="Default-0-20" cy:nodeLabel="catof(TBXA2R)" cy:borderLineType="solid"/>
  </node>
  <node label="Thromboxane A2" id="-620">
    <att type="string" name="GSID" value="GS474242"/>
    <att type="string" name="canonicalName" value="Thromboxane A2"/>
    <att type="string" name="nodeTypeId" value="8"/>
    <att type="string" name="nodeTypeName" value="Molecule"/>
    <att type="string" name="vizmap:CV-IPN-Platelet activation NODE_HEIGHT" value="20.0"/>
    <graphics type="ELLIPSE" h="30.000030517578125" w="75.0" x="1555.29931640625" y="402.7390899658203" fill="#99ffff" width="1" outline="#000000" cy:nodeTransparency="1.0" cy:nodeLabelFont="Default-0-20" cy:nodeLabel="Thromboxane A2" cy:borderLineType="solid"/>
  </node>
  <node label="Prostaglandin E2" id="-619">
    <att type="string" name="GSID" value="GS60601"/>
    <att type="string" name="canonicalName" value="Prostaglandin E2"/>
    <att type="string" name="nodeTypeId" value="8"/>
    <att type="string" name="nodeTypeName" value="Molecule"/>
    <att type="string" name="vizmap:CV-IPN-Platelet activation NODE_HEIGHT" value="20.0"/>
    <graphics type="ELLIPSE" h="30.000030517578125" w="74.99993896484375" x="-559.8677673339844" y="340.73902893066406" fill="#99ffff" width="1" outline="#000000" cy:nodeTransparency="1.0" cy:nodeLabelFont="Default-0-20" cy:nodeLabel="Prostaglandin E2" cy:borderLineType="solid"/>
  </node>
  <node label="PI3K Family Hs" id="-171">
    <att type="string" name="GSID" value="GS3162551"/>
    <att type="string" name="canonicalName" value="PI3K Family Hs"/>
    <att type="string" name="nodeTypeId" value="1"/>
    <att type="string" name="nodeTypeName" value="Protein"/>
    <att type="string" name="vizmap:CV-IPN-Endothelial cell activation NODE_HEIGHT" value="20.0"/>
    <att type="string" name="vizmap:CV-IPN-Endothelial cell activation NODE_WIDTH" value="80.0"/>
    <att type="string" name="vizmap:CV-IPN-Foam cell formation NODE_HEIGHT" value="20.0"/>
    <att type="string" name="vizmap:CV-IPN-Foam cell formation NODE_WIDTH" value="80.0"/>
    <att type="string" name="vizmap:CV-IPN-Platelet activation NODE_HEIGHT" value="20.0"/>
    <graphics type="ELLIPSE" h="20.000001907348633" w="75.00003051757812" x="-426.43336486816406" y="-31.26083278656006" fill="#99ffff" width="1" outline="#000000" cy:nodeTransparency="1.0" cy:nodeLabelFont="Default-0-20" cy:nodeLabel="PI3K Family Hs" cy:borderLineType="solid"/>
  </node>
  <node label="PKC Family Hs" id="-55">
    <att type="string" name="GSID" value="GS3162554"/>
    <att type="string" name="canonicalName" value="PKC Family Hs"/>
    <att type="string" name="nodeTypeId" value="1"/>
    <att type="string" name="nodeTypeName" value="Protein"/>
    <att type="string" name="vizmap:CV-IPN-Endothelial cell activation NODE_HEIGHT" value="20.0"/>
    <att type="string" name="vizmap:CV-IPN-Endothelial cell activation NODE_WIDTH" value="80.0"/>
    <att type="string" name="vizmap:CV-IPN-Foam cell formation NODE_HEIGHT" value="20.0"/>
    <att type="string" name="vizmap:CV-IPN-Foam cell formation NODE_WIDTH" value="80.0"/>
    <att type="string" name="vizmap:CV-IPN-Platelet activation NODE_HEIGHT" value="20.0"/>
    <graphics type="ELLIPSE" h="20.0001220703125" w="75.0" x="1688.734375" y="588.739013671875" fill="#99ffff" width="1" outline="#000000" cy:nodeTransparency="1.0" cy:nodeLabelFont="Default-0-20" cy:nodeLabel="PKC Family Hs" cy:borderLineType="solid"/>
  </node>
  <node label="VASP P@S157" id="-618">
    <att type="string" name="GSID" value="GS6221147"/>
    <att type="string" name="canonicalName" value="VASP P@S157"/>
    <att type="string" name="nodeTypeId" value="-1"/>
    <att type="string" name="nodeTypeName" value="Default"/>
    <att type="string" name="vizmap:CV-IPN-Platelet activation NODE_HEIGHT" value="20.0"/>
    <graphics type="RECTANGLE" h="30.0" w="124.999755859375" x="2628.2664794921875" y="852.5809326171875" fill="#99ffff" width="1" outline="#000000" cy:nodeTransparency="1.0" cy:nodeLabelFont="Default-0-20" cy:nodeLabel="VASP P@S157" cy:borderLineType="solid"/>
  </node>
  <node label="kaof(MAPK1)" id="-159">
    <att type="string" name="GSID" value="GS3221706"/>
    <att type="string" name="canonicalName" value="kaof(MAPK1)"/>
    <att type="string" name="nodeTypeId" value="4"/>
    <att type="string" name="nodeTypeName" value="Reaction"/>
    <att type="string" name="vizmap:CV-IPN-Endothelial cell activation NODE_HEIGHT" value="30.0"/>
    <att type="string" name="vizmap:CV-IPN-Endothelial cell activation NODE_WIDTH" value="80.0"/>
    <att type="string" name="vizmap:CV-IPN-Foam cell formation NODE_HEIGHT" value="30.0"/>
    <att type="string" name="vizmap:CV-IPN-Foam cell formation NODE_WIDTH" value="80.0"/>
    <att type="string" name="vizmap:CV-IPN-Platelet activation NODE_HEIGHT" value="30.0"/>
    <graphics type="HEXAGON" h="30.0" w="110.0" x="1555.299072265625" y="340.73907470703125" fill="#9999ff" width="1" outline="#000000" cy:nodeTransparency="1.0" cy:nodeLabelFont="Default-0-20" cy:nodeLabel="kaof(MAPK1)" cy:borderLineType="solid"/>
  </node>
  <node label="catof(PTGER3)" id="-617">
    <att type="string" name="GSID" value="GS3351665"/>
    <att type="string" name="canonicalName" value="catof(PTGER3)"/>
    <att type="string" name="nodeTypeId" value="5"/>
    <att type="string" name="nodeTypeName" value="MolecularFunction"/>
    <att type="string" name="vizmap:CV-IPN-Platelet activation NODE_HEIGHT" value="30.0"/>
    <graphics type="RHOMBUS" h="30.0" w="125.00048828125" x="2158.67822265625" y="703.0673828125" fill="#ff99ff" width="1" outline="#000000" cy:nodeTransparency="1.0" cy:nodeLabelFont="Default-0-20" cy:nodeLabel="catof(PTGER3)" cy:borderLineType="solid"/>
  </node>
  <node label="P2RY1" id="-616">
    <att type="string" name="GSID" value="GS1374566"/>
    <att type="string" name="canonicalName" value="P2RY1"/>
    <att type="string" name="nodeTypeId" value="1"/>
    <att type="string" name="nodeTypeName" value="Protein"/>
    <att type="string" name="vizmap:CV-IPN-Platelet activation NODE_HEIGHT" value="20.0"/>
    <graphics type="ELLIPSE" h="30.000091552734375" w="75.0" x="1421.86376953125" y="526.7390899658203" fill="#99ffff" width="1" outline="#000000" cy:nodeTransparency="1.0" cy:nodeLabelFont="Default-0-20" cy:nodeLabel="P2RY1" cy:borderLineType="solid"/>
  </node>
  <node label="PPBP" id="-615">
    <att type="string" name="GSID" value="GS1401375"/>
    <att type="string" name="canonicalName" value="PPBP"/>
    <att type="string" name="nodeTypeId" value="1"/>
    <att type="string" name="nodeTypeName" value="Protein"/>
    <att type="string" name="vizmap:CV-IPN-Platelet activation NODE_HEIGHT" value="20.0"/>
    <graphics type="ELLIPSE" h="30.0001220703125" w="75.0" x="2895.13916015625" y="914.580810546875" fill="#99ffff" width="1" outline="#000000" cy:nodeTransparency="1.0" cy:nodeLabelFont="Default-0-20" cy:nodeLabel="PPBP" cy:borderLineType="solid"/>
  </node>
  <node label="Insulin" id="-614">
    <att type="string" name="GSID" value="GS237373"/>
    <att type="string" name="canonicalName" value="Insulin"/>
    <att type="string" name="nodeTypeId" value="8"/>
    <att type="string" name="nodeTypeName" value="Molecule"/>
    <att type="string" name="vizmap:CV-IPN-Platelet activation NODE_HEIGHT" value="20.0"/>
    <graphics type="ELLIPSE" h="30.0" w="74.99993896484375" x="-559.8676452636719" y="278.7390441894531" fill="#99ffff" width="1" outline="#000000" cy:nodeTransparency="1.0" cy:nodeLabelFont="Default-0-20" cy:nodeLabel="Insulin" cy:borderLineType="solid"/>
  </node>
  <node label="MAPK1 P@T202" id="-613">
    <att type="string" name="GSID" value="GS4514714"/>
    <att type="string" name="canonicalName" value="MAPK1 P@T202"/>
    <att type="string" name="nodeTypeId" value="-1"/>
    <att type="string" name="nodeTypeName" value="Default"/>
    <att type="string" name="vizmap:CV-IPN-Platelet activation NODE_HEIGHT" value="20.0"/>
    <graphics type="RECTANGLE" h="30.0" w="125.0" x="1555.2989501953125" y="278.7390441894531" fill="#99ffff" width="1" outline="#000000" cy:nodeTransparency="1.0" cy:nodeLabelFont="Default-0-20" cy:nodeLabel="MAPK1 P@T202" cy:borderLineType="solid"/>
  </node>
  <node label="catof(F2RL3)" id="-612">
    <att type="string" name="GSID" value="GS6305666"/>
    <att type="string" name="canonicalName" value="catof(F2RL3)"/>
    <att type="string" name="nodeTypeId" value="5"/>
    <att type="string" name="nodeTypeName" value="MolecularFunction"/>
    <att type="string" name="vizmap:CV-IPN-Platelet activation NODE_HEIGHT" value="30.0"/>
    <graphics type="RHOMBUS" h="30.00000762939453" w="124.99990844726562" x="487.8138885498047" y="30.739059448242188" fill="#ff99ff" width="1" outline="#000000" cy:nodeTransparency="1.0" cy:nodeLabelFont="Default-0-20" cy:nodeLabel="catof(F2RL3)" cy:borderLineType="solid"/>
  </node>
  <node label="MAPK3" id="-57">
    <att type="string" name="GSID" value="GS1402645"/>
    <att type="string" name="canonicalName" value="MAPK3"/>
    <att type="string" name="nodeTypeId" value="1"/>
    <att type="string" name="nodeTypeName" value="Protein"/>
    <att type="string" name="vizmap:CV-IPN-Endothelial cell activation NODE_HEIGHT" value="20.0"/>
    <att type="string" name="vizmap:CV-IPN-Endothelial cell activation NODE_WIDTH" value="80.0"/>
    <att type="string" name="vizmap:CV-IPN-Foam cell formation NODE_HEIGHT" value="20.0"/>
    <att type="string" name="vizmap:CV-IPN-Foam cell formation NODE_WIDTH" value="80.0"/>
    <att type="string" name="vizmap:CV-IPN-Platelet activation NODE_HEIGHT" value="20.0"/>
    <graphics type="ELLIPSE" h="20.0" w="74.99951171875" x="3545.558349609375" y="748.242431640625" fill="#99ffff" width="1" outline="#000000" cy:nodeTransparency="1.0" cy:nodeLabelFont="Default-0-20" cy:nodeLabel="MAPK3" cy:borderLineType="solid"/>
  </node>
  <node label="PKA Family Hs" id="-194">
    <att type="string" name="GSID" value="GS3162533"/>
    <att type="string" name="canonicalName" value="PKA Family Hs"/>
    <att type="string" name="nodeTypeId" value="1"/>
    <att type="string" name="nodeTypeName" value="Protein"/>
    <att type="string" name="vizmap:CV-IPN-Endothelial cell activation NODE_HEIGHT" value="20.0"/>
    <att type="string" name="vizmap:CV-IPN-Endothelial cell activation NODE_WIDTH" value="80.0"/>
    <att type="string" name="vizmap:CV-IPN-Platelet activation NODE_HEIGHT" value="20.0"/>
    <graphics type="ELLIPSE" h="20.0" w="75.0" x="-693.3048095703125" y="402.7392272949219" fill="#99ffff" width="1" outline="#000000" cy:nodeTransparency="1.0" cy:nodeLabelFont="Default-0-20" cy:nodeLabel="PKA Family Hs" cy:borderLineType="solid"/>
  </node>
  <node label="F2R" id="-611">
    <att type="string" name="GSID" value="GS1342336"/>
    <att type="string" name="canonicalName" value="F2R"/>
    <att type="string" name="nodeTypeId" value="1"/>
    <att type="string" name="nodeTypeName" value="Protein"/>
    <att type="string" name="vizmap:CV-IPN-Platelet activation NODE_HEIGHT" value="20.0"/>
    <graphics type="ELLIPSE" h="29.999969482421875" w="75.00000095367432" x="-45.92803144454956" y="-93.2608871459961" fill="#99ffff" width="1" outline="#000000" cy:nodeTransparency="1.0" cy:nodeLabelFont="Default-0-20" cy:nodeLabel="F2R" cy:borderLineType="solid"/>
  </node>
  <node label="kaof(AKT1)" id="-97">
    <att type="string" name="GSID" value="GS3223467"/>
    <att type="string" name="canonicalName" value="kaof(AKT1)"/>
    <att type="string" name="nodeTypeId" value="4"/>
    <att type="string" name="nodeTypeName" value="Reaction"/>
    <att type="string" name="vizmap:CV-IPN-Endothelial cell activation NODE_HEIGHT" value="30.0"/>
    <att type="string" name="vizmap:CV-IPN-Endothelial cell activation NODE_WIDTH" value="80.0"/>
    <att type="string" name="vizmap:CV-IPN-Foam cell formation NODE_HEIGHT" value="30.0"/>
    <att type="string" name="vizmap:CV-IPN-Foam cell formation NODE_WIDTH" value="80.0"/>
    <att type="string" name="vizmap:CV-IPN-Platelet activation NODE_HEIGHT" value="30.0"/>
    <graphics type="HEXAGON" h="30.0" w="110.0" x="1156.9263916015625" y="664.2796020507812" fill="#9999ff" width="1" outline="#000000" cy:nodeTransparency="1.0" cy:nodeLabelFont="Default-0-20" cy:nodeLabel="kaof(AKT1)" cy:borderLineType="solid"/>
  </node>
  <node label="catof(Phospholipase C-beta Family Hs)" id="-610">
    <att type="string" name="GSID" value="GS7524124"/>
    <att type="string" name="canonicalName" value="catof(Phospholipase C-beta Family Hs)"/>
    <att type="string" name="nodeTypeId" value="4"/>
    <att type="string" name="nodeTypeName" value="Reaction"/>
    <att type="string" name="vizmap:CV-IPN-Platelet activation NODE_HEIGHT" value="30.0"/>
    <graphics type="HEXAGON" h="30.0" w="110.0" x="1555.2991943359375" y="526.7391967773438" fill="#9999ff" width="1" outline="#000000" cy:nodeTransparency="1.0" cy:nodeLabelFont="Default-0-20" cy:nodeLabel="catof(Phospholipase C-beta Family Hs)" cy:borderLineType="solid"/>
  </node>
  <node label="kaof(SYK)" id="-344">
    <att type="string" name="GSID" value="GS3252430"/>
    <att type="string" name="canonicalName" value="kaof(SYK)"/>
    <att type="string" name="nodeTypeId" value="4"/>
    <att type="string" name="nodeTypeName" value="Reaction"/>
    <att type="string" name="vizmap:CV-IPN-Foam cell formation NODE_HEIGHT" value="30.0"/>
    <att type="string" name="vizmap:CV-IPN-Foam cell formation NODE_WIDTH" value="80.0"/>
    <att type="string" name="vizmap:CV-IPN-Platelet activation NODE_HEIGHT" value="30.0"/>
    <graphics type="HEXAGON" h="30.0" w="110.0" x="1688.7347412109375" y="464.73907470703125" fill="#9999ff" width="1" outline="#000000" cy:nodeTransparency="1.0" cy:nodeLabelFont="Default-0-20" cy:nodeLabel="kaof(SYK)" cy:borderLineType="solid"/>
  </node>
  <node label="MAPK1 P@T185" id="-609">
    <att type="string" name="GSID" value="GS4606474"/>
    <att type="string" name="canonicalName" value="MAPK1 P@T185"/>
    <att type="string" name="nodeTypeId" value="-1"/>
    <att type="string" name="nodeTypeName" value="Default"/>
    <att type="string" name="vizmap:CV-IPN-Platelet activation NODE_HEIGHT" value="20.0"/>
    <graphics type="RECTANGLE" h="30.0" w="125.0001220703125" x="-1093.6093139648438" y="278.7388610839844" fill="#99ffff" width="1" outline="#000000" cy:nodeTransparency="1.0" cy:nodeLabelFont="Default-0-20" cy:nodeLabel="MAPK1 P@T185" cy:borderLineType="solid"/>
  </node>
  <node label="Calcium" id="-364">
    <att type="string" name="GSID" value="GS215115"/>
    <att type="string" name="canonicalName" value="Calcium"/>
    <att type="string" name="nodeTypeId" value="8"/>
    <att type="string" name="nodeTypeName" value="Molecule"/>
    <att type="string" name="vizmap:CV-IPN-Foam cell formation NODE_HEIGHT" value="20.0"/>
    <att type="string" name="vizmap:CV-IPN-Foam cell formation NODE_WIDTH" value="80.0"/>
    <att type="string" name="vizmap:CV-IPN-Platelet activation NODE_HEIGHT" value="20.0"/>
    <graphics type="ELLIPSE" h="30.0" w="75.0" x="1288.4287109375" y="650.7391357421875" fill="#99ffff" width="1" outline="#000000" cy:nodeTransparency="1.0" cy:nodeLabelFont="Default-0-20" cy:nodeLabel="Calcium" cy:borderLineType="solid"/>
  </node>
  <node label="VWF" id="-72">
    <att type="string" name="GSID" value="GS1425277"/>
    <att type="string" name="canonicalName" value="VWF"/>
    <att type="string" name="nodeTypeId" value="1"/>
    <att type="string" name="nodeTypeName" value="Protein"/>
    <att type="string" name="vizmap:CV-IPN-Endothelial cell activation NODE_HEIGHT" value="20.0"/>
    <att type="string" name="vizmap:CV-IPN-Endothelial cell activation NODE_WIDTH" value="80.0"/>
    <att type="string" name="vizmap:CV-IPN-Platelet activation NODE_HEIGHT" value="20.0"/>
    <graphics type="ELLIPSE" h="20.000015258789062" w="74.9993896484375" x="1021.5575561523438" y="154.73902130126953" fill="#99ffff" width="1" outline="#000000" cy:nodeTransparency="1.0" cy:nodeLabelFont="Default-0-20" cy:nodeLabel="VWF" cy:borderLineType="solid"/>
  </node>
  <node label="sec(CXCL12)" id="-608">
    <att type="string" name="GSID" value="GS7752264"/>
    <att type="string" name="canonicalName" value="sec(CXCL12)"/>
    <att type="string" name="nodeTypeId" value="6"/>
    <att type="string" name="nodeTypeName" value="Translocation"/>
    <att type="string" name="vizmap:CV-IPN-Platelet activation NODE_HEIGHT" value="30.0"/>
    <graphics type="HEXAGON" h="30.0" w="109.999755859375" x="3295.4456787109375" y="852.5808715820312" fill="#9999ff" width="1" outline="#000000" cy:nodeTransparency="1.0" cy:nodeLabelFont="Default-0-20" cy:nodeLabel="sec(CXCL12)" cy:borderLineType="solid"/>
  </node>
  <node label="ITGA2B" id="-607">
    <att type="string" name="GSID" value="GS1360025"/>
    <att type="string" name="canonicalName" value="ITGA2B"/>
    <att type="string" name="nodeTypeId" value="1"/>
    <att type="string" name="nodeTypeName" value="Protein"/>
    <att type="string" name="vizmap:CV-IPN-Platelet activation NODE_HEIGHT" value="20.0"/>
    <graphics type="ELLIPSE" h="30.0" w="75.0" x="2761.702880859375" y="914.5806884765625" fill="#99ffff" width="1" outline="#000000" cy:nodeTransparency="1.0" cy:nodeLabelFont="Default-0-20" cy:nodeLabel="ITGA2B" cy:borderLineType="solid"/>
  </node>
  <node label="kaof(PKA Family Hs)" id="-139">
    <att type="string" name="GSID" value="GS3241306"/>
    <att type="string" name="canonicalName" value="kaof(PKA Family Hs)"/>
    <att type="string" name="nodeTypeId" value="4"/>
    <att type="string" name="nodeTypeName" value="Reaction"/>
    <att type="string" name="vizmap:CV-IPN-Endothelial cell activation NODE_HEIGHT" value="30.0"/>
    <att type="string" name="vizmap:CV-IPN-Endothelial cell activation NODE_WIDTH" value="80.0"/>
    <att type="string" name="vizmap:CV-IPN-Platelet activation NODE_HEIGHT" value="30.0"/>
    <graphics type="HEXAGON" h="30.0" w="110.00030517578125" x="-693.3049011230469" y="464.7391662597656" fill="#9999ff" width="1" outline="#000000" cy:nodeTransparency="1.0" cy:nodeLabelFont="Default-0-20" cy:nodeLabel="kaof(PKA Family Hs)" cy:borderLineType="solid"/>
  </node>
  <node label="catof(P2RY12)" id="-606">
    <att type="string" name="GSID" value="GS3255274"/>
    <att type="string" name="canonicalName" value="catof(P2RY12)"/>
    <att type="string" name="nodeTypeId" value="4"/>
    <att type="string" name="nodeTypeName" value="Reaction"/>
    <att type="string" name="vizmap:CV-IPN-Platelet activation NODE_HEIGHT" value="30.0"/>
    <graphics type="HEXAGON" h="29.999969482421875" w="110.0" x="-826.7401733398438" y="340.7390594482422" fill="#9999ff" width="1" outline="#000000" cy:nodeTransparency="1.0" cy:nodeLabelFont="Default-0-20" cy:nodeLabel="catof(P2RY12)" cy:borderLineType="solid"/>
  </node>
  <node label="VASP" id="-605">
    <att type="string" name="GSID" value="GS1424761"/>
    <att type="string" name="canonicalName" value="VASP"/>
    <att type="string" name="nodeTypeId" value="1"/>
    <att type="string" name="nodeTypeName" value="Protein"/>
    <att type="string" name="vizmap:CV-IPN-Platelet activation NODE_HEIGHT" value="20.0"/>
    <graphics type="ELLIPSE" h="30.00006103515625" w="74.999755859375" x="2597.3162841796875" y="924.2523498535156" fill="#99ffff" width="1" outline="#000000" cy:nodeTransparency="1.0" cy:nodeLabelFont="Default-0-20" cy:nodeLabel="VASP" cy:borderLineType="solid"/>
  </node>
  <node label="Phospholipase C-beta Family Hs" id="-604">
    <att type="string" name="GSID" value="GS6157335"/>
    <att type="string" name="canonicalName" value="Phospholipase C-beta Family Hs"/>
    <att type="string" name="nodeTypeId" value="1"/>
    <att type="string" name="nodeTypeName" value="Protein"/>
    <att type="string" name="vizmap:CV-IPN-Platelet activation NODE_HEIGHT" value="20.0"/>
    <graphics type="ELLIPSE" h="30.0" w="75.000244140625" x="1421.86376953125" y="464.7391357421875" fill="#99ffff" width="1" outline="#000000" cy:nodeTransparency="1.0" cy:nodeLabelFont="Default-0-20" cy:nodeLabel="Phospholipase C-beta Family Hs" cy:borderLineType="solid"/>
  </node>
  <node label="VASP P@S" id="-603">
    <att type="string" name="GSID" value="GS3332031"/>
    <att type="string" name="canonicalName" value="VASP P@S"/>
    <att type="string" name="nodeTypeId" value="-1"/>
    <att type="string" name="nodeTypeName" value="Default"/>
    <att type="string" name="vizmap:CV-IPN-Platelet activation NODE_HEIGHT" value="20.0"/>
    <graphics type="RECTANGLE" h="30.0" w="125.0" x="2313.3916015625" y="747.5572509765625" fill="#99ffff" width="1" outline="#000000" cy:nodeTransparency="1.0" cy:nodeLabelFont="Default-0-20" cy:nodeLabel="VASP P@S" cy:borderLineType="solid"/>
  </node>
  <edge label="RAP1B (pp) gtpof(RAP1B)" source="-686" target="-647">
    <att type="string" name="canonicalName" value="RAP1B (pp) gtpof(RAP1B)"/>
    <att type="string" name="edgeTypeId" value="142"/>
    <att type="string" name="edgeTypeName" value="-cat-&gt;"/>
    <att type="string" name="interaction" value="pp" cy:editable="false"/>
    <att type="string" name="vizmap:CV-IPN-Platelet activation EDGE_COLOR" value="java.awt.Color[r=0,g=0,b=0]"/>
    <att type="string" name="vizmap:CV-IPN-Platelet activation EDGE_LINE_WIDTH" value="3.0"/>
    <graphics width="3" fill="#999999" cy:sourceArrow="0" cy:targetArrow="0" cy:sourceArrowColor="#000000" cy:targetArrowColor="#000000" cy:edgeLabelFont="SanSerif-0-10" cy:edgeLabel="" cy:edgeLineType="SOLID" cy:curved="STRAIGHT_LINES"/>
  </edge>
  <edge label="SYK (pp) kaof(SYK)" source="-685" target="-344">
    <att type="string" name="canonicalName" value="SYK (pp) kaof(SYK)"/>
    <att type="string" name="edgeTypeId" value="142"/>
    <att type="string" name="edgeTypeName" value="-cat-&gt;"/>
    <att type="string" name="interaction" value="pp" cy:editable="false"/>
    <att type="string" name="vizmap:CV-IPN-Platelet activation EDGE_COLOR" value="java.awt.Color[r=0,g=0,b=0]"/>
    <att type="string" name="vizmap:CV-IPN-Platelet activation EDGE_LINE_WIDTH" value="3.0"/>
    <graphics width="3" fill="#999999" cy:sourceArrow="0" cy:targetArrow="0" cy:sourceArrowColor="#000000" cy:targetArrowColor="#000000" cy:edgeLabelFont="SanSerif-0-10" cy:edgeLabel="" cy:edgeLineType="SOLID" cy:curved="STRAIGHT_LINES"/>
  </edge>
  <edge label="Phospholipase C Family Hs (pp) Phospholipase C-beta Family Hs" source="-684" target="-604">
    <att type="string" name="canonicalName" value="Phospholipase C Family Hs (pp) Phospholipase C-beta Family Hs"/>
    <att type="string" name="edgeTypeId" value="6"/>
    <att type="string" name="edgeTypeName" value="-sub-&gt;"/>
    <att type="string" name="interaction" value="pp" cy:editable="false"/>
    <att type="string" name="vizmap:CV-IPN-Platelet activation EDGE_COLOR" value="java.awt.Color[r=0,g=0,b=0]"/>
    <att type="string" name="vizmap:CV-IPN-Platelet activation EDGE_LINE_WIDTH" value="3.0"/>
    <graphics width="1" fill="#999999" cy:sourceArrow="0" cy:targetArrow="0" cy:sourceArrowColor="#000000" cy:targetArrowColor="#000000" cy:edgeLabelFont="SanSerif-0-10" cy:edgeLabel="" cy:edgeLineType="EQUAL_DASH" cy:curved="STRAIGHT_LINES"/>
  </edge>
  <edge label="Phospholipase C Family Hs (pp) catof(Phospholipase C family Hs)" source="-684" target="-638">
    <att type="string" name="canonicalName" value="Phospholipase C Family Hs (pp) catof(Phospholipase C family Hs)"/>
    <att type="string" name="edgeTypeId" value="142"/>
    <att type="string" name="edgeTypeName" value="-cat-&gt;"/>
    <att type="string" name="interaction" value="pp" cy:editable="false"/>
    <att type="string" name="vizmap:CV-IPN-Platelet activation EDGE_COLOR" value="java.awt.Color[r=0,g=0,b=0]"/>
    <att type="string" name="vizmap:CV-IPN-Platelet activation EDGE_LINE_WIDTH" value="3.0"/>
    <graphics width="3" fill="#999999" cy:sourceArrow="0" cy:targetArrow="0" cy:sourceArrowColor="#000000" cy:targetArrowColor="#000000" cy:edgeLabelFont="SanSerif-0-10" cy:edgeLabel="" cy:edgeLineType="SOLID" cy:curved="STRAIGHT_LINES">
      <att name="edgeBend">
        <att name="handle" x="3017.29931640625" y="330.0843200683594" />
        <att name="handle" x="3017.299560546875" y="392.0845031738281" />
        <att name="handle" x="3017.300048828125" y="454.0842590332031" />
        <att name="handle" x="3017.2998046875" y="516.0843505859375" />
        <att name="handle" x="3017.300048828125" y="578.08447265625" />
        <att name="handle" x="3017.298828125" y="640.084228515625" />
        <att name="handle" x="3017.298828125" y="702.084228515625" />
      </att>
    </graphics>
  </edge>
  <edge label="MAP2K4 (pp) kaof(MAP2K4)" source="-683" target="-640">
    <att type="string" name="canonicalName" value="MAP2K4 (pp) kaof(MAP2K4)"/>
    <att type="string" name="edgeTypeId" value="142"/>
    <att type="string" name="edgeTypeName" value="-cat-&gt;"/>
    <att type="string" name="interaction" value="pp" cy:editable="false"/>
    <att type="string" name="vizmap:CV-IPN-Platelet activation EDGE_COLOR" value="java.awt.Color[r=0,g=0,b=0]"/>
    <att type="string" name="vizmap:CV-IPN-Platelet activation EDGE_LINE_WIDTH" value="3.0"/>
    <graphics width="3" fill="#999999" cy:sourceArrow="0" cy:targetArrow="0" cy:sourceArrowColor="#000000" cy:targetArrowColor="#000000" cy:edgeLabelFont="SanSerif-0-10" cy:edgeLabel="" cy:edgeLineType="SOLID" cy:curved="STRAIGHT_LINES"/>
  </edge>
  <edge label="3&apos;,5&apos;-Cyclic GMP (pp) Calcium" source="-682" target="-364">
    <att type="string" name="canonicalName" value="3&apos;,5&apos;-Cyclic GMP (pp) Calcium"/>
    <att type="string" name="edgeTypeId" value="137"/>
    <att type="string" name="edgeTypeName" value="-|"/>
    <att type="string" name="interaction" value="pp" cy:editable="false"/>
    <att type="string" name="vizmap:CV-IPN-Platelet activation EDGE_COLOR" value="java.awt.Color[r=0,g=0,b=0]"/>
    <att type="string" name="vizmap:CV-IPN-Platelet activation EDGE_LINE_WIDTH" value="1.0"/>
    <graphics width="1" fill="#999999" cy:sourceArrow="0" cy:targetArrow="0" cy:sourceArrowColor="#000000" cy:targetArrowColor="#000000" cy:edgeLabelFont="SanSerif-0-10" cy:edgeLabel="" cy:edgeLineType="SOLID" cy:curved="STRAIGHT_LINES">
      <att name="edgeBend">
        <att name="handle" x="1154.9921875" y="216.73902893066406" />
        <att name="handle" x="1154.9921875" y="278.7391357421875" />
        <att name="handle" x="1154.9918212890625" y="340.7390441894531" />
        <att name="handle" x="1154.9923095703125" y="402.7391052246094" />
        <att name="handle" x="1154.9921875" y="464.7389831542969" />
        <att name="handle" x="1154.9920654296875" y="526.7391967773438" />
        <att name="handle" x="1021.5570068359375" y="588.7391967773438" />
      </att>
    </graphics>
  </edge>
  <edge label="3&apos;,5&apos;-Cyclic GMP (pp) kaof(PRKG1)" source="-682" target="-668">
    <att type="string" name="canonicalName" value="3&apos;,5&apos;-Cyclic GMP (pp) kaof(PRKG1)"/>
    <att type="string" name="edgeTypeId" value="134"/>
    <att type="string" name="edgeTypeName" value="-&gt;"/>
    <att type="string" name="interaction" value="pp" cy:editable="false"/>
    <att type="string" name="vizmap:CV-IPN-Platelet activation EDGE_COLOR" value="java.awt.Color[r=0,g=0,b=0]"/>
    <att type="string" name="vizmap:CV-IPN-Platelet activation EDGE_LINE_WIDTH" value="1.0"/>
    <graphics width="1" fill="#999999" cy:sourceArrow="0" cy:targetArrow="0" cy:sourceArrowColor="#000000" cy:targetArrowColor="#000000" cy:edgeLabelFont="SanSerif-0-10" cy:edgeLabel="" cy:edgeLineType="SOLID" cy:curved="STRAIGHT_LINES"/>
  </edge>
  <edge label="kaof(p110-PI3K family Hs) (pp) kaof(PIK3CB)" source="-681" target="-671">
    <att type="string" name="canonicalName" value="kaof(p110-PI3K family Hs) (pp) kaof(PIK3CB)"/>
    <att type="string" name="edgeTypeId" value="6"/>
    <att type="string" name="edgeTypeName" value="-sub-&gt;"/>
    <att type="string" name="interaction" value="pp" cy:editable="false"/>
    <att type="string" name="vizmap:CV-IPN-Platelet activation EDGE_COLOR" value="java.awt.Color[r=0,g=0,b=0]"/>
    <att type="string" name="vizmap:CV-IPN-Platelet activation EDGE_LINE_WIDTH" value="3.0"/>
    <graphics width="1" fill="#999999" cy:sourceArrow="0" cy:targetArrow="0" cy:sourceArrowColor="#000000" cy:targetArrowColor="#000000" cy:edgeLabelFont="SanSerif-0-10" cy:edgeLabel="" cy:edgeLineType="EQUAL_DASH" cy:curved="STRAIGHT_LINES"/>
  </edge>
  <edge label="F2RL3 (pp) catof(F2RL3)" source="-680" target="-612">
    <att type="string" name="canonicalName" value="F2RL3 (pp) catof(F2RL3)"/>
    <att type="string" name="edgeTypeId" value="142"/>
    <att type="string" name="edgeTypeName" value="-cat-&gt;"/>
    <att type="string" name="interaction" value="pp" cy:editable="false"/>
    <att type="string" name="vizmap:CV-IPN-Platelet activation EDGE_COLOR" value="java.awt.Color[r=0,g=0,b=0]"/>
    <att type="string" name="vizmap:CV-IPN-Platelet activation EDGE_LINE_WIDTH" value="3.0"/>
    <graphics width="3" fill="#999999" cy:sourceArrow="0" cy:targetArrow="0" cy:sourceArrowColor="#000000" cy:targetArrowColor="#000000" cy:edgeLabelFont="SanSerif-0-10" cy:edgeLabel="" cy:edgeLineType="SOLID" cy:curved="STRAIGHT_LINES"/>
  </edge>
  <edge label="kaof(AKT Family Hs) (pp) kaof(AKT1)" source="-174" target="-97">
    <att type="string" name="canonicalName" value="kaof(AKT Family Hs) (pp) kaof(AKT1)"/>
    <att type="string" name="edgeTypeId" value="6"/>
    <att type="string" name="edgeTypeName" value="-sub-&gt;"/>
    <att type="string" name="interaction" value="pp" cy:editable="false"/>
    <att type="string" name="vizmap:CV-IPN-Endothelial cell activation EDGE_COLOR" value="java.awt.Color[r=0,g=0,b=0]"/>
    <att type="string" name="vizmap:CV-IPN-Endothelial cell activation EDGE_LINE_WIDTH" value="3.0"/>
    <att type="string" name="vizmap:CV-IPN-Platelet activation EDGE_COLOR" value="java.awt.Color[r=0,g=0,b=0]"/>
    <att type="string" name="vizmap:CV-IPN-Platelet activation EDGE_LINE_WIDTH" value="3.0"/>
    <graphics width="1" fill="#999999" cy:sourceArrow="0" cy:targetArrow="0" cy:sourceArrowColor="#000000" cy:targetArrowColor="#000000" cy:edgeLabelFont="SanSerif-0-10" cy:edgeLabel="" cy:edgeLineType="EQUAL_DASH" cy:curved="STRAIGHT_LINES">
      <att name="edgeBend">
        <att name="handle" x="-179.3646240234375" y="154.7390594482422" />
        <att name="handle" x="-45.92787170410156" y="216.739013671875" />
        <att name="handle" x="-45.92789840698242" y="278.7390441894531" />
        <att name="handle" x="-45.92780303955078" y="340.7390441894531" />
        <att name="handle" x="-45.92780303955078" y="402.73895263671875" />
        <att name="handle" x="-45.92786407470703" y="464.739013671875" />
        <att name="handle" x="-179.3645782470703" y="526.739013671875" />
        <att name="handle" x="220.94363403320312" y="588.7389526367188" />
      </att>
    </graphics>
  </edge>
  <edge label="kaof(AKT Family Hs) (pp) 3&apos;,5&apos;-Cyclic GMP" source="-174" target="-682">
    <att type="string" name="canonicalName" value="kaof(AKT Family Hs) (pp) 3&apos;,5&apos;-Cyclic GMP"/>
    <att type="string" name="edgeTypeId" value="134"/>
    <att type="string" name="edgeTypeName" value="-&gt;"/>
    <att type="string" name="interaction" value="pp" cy:editable="false"/>
    <att type="string" name="vizmap:CV-IPN-Platelet activation EDGE_COLOR" value="java.awt.Color[r=0,g=0,b=0]"/>
    <att type="string" name="vizmap:CV-IPN-Platelet activation EDGE_LINE_WIDTH" value="1.0"/>
    <graphics width="1" fill="#999999" cy:sourceArrow="0" cy:targetArrow="0" cy:sourceArrowColor="#000000" cy:targetArrowColor="#000000" cy:edgeLabelFont="SanSerif-0-10" cy:edgeLabel="" cy:edgeLineType="SOLID" cy:curved="STRAIGHT_LINES"/>
  </edge>
  <edge label="F2 (pp) catof(F2)" source="-204" target="-124">
    <att type="string" name="canonicalName" value="F2 (pp) catof(F2)"/>
    <att type="string" name="edgeTypeId" value="142"/>
    <att type="string" name="edgeTypeName" value="-cat-&gt;"/>
    <att type="string" name="interaction" value="pp" cy:editable="false"/>
    <att type="string" name="vizmap:CV-IPN-Endothelial cell activation EDGE_COLOR" value="java.awt.Color[r=0,g=0,b=0]"/>
    <att type="string" name="vizmap:CV-IPN-Endothelial cell activation EDGE_LINE_WIDTH" value="3.0"/>
    <att type="string" name="vizmap:CV-IPN-Plaque destabilization EDGE_COLOR" value="java.awt.Color[r=0,g=0,b=0]"/>
    <att type="string" name="vizmap:CV-IPN-Plaque destabilization EDGE_LINE_WIDTH" value="3.0"/>
    <att type="string" name="vizmap:CV-IPN-Platelet activation EDGE_COLOR" value="java.awt.Color[r=0,g=0,b=0]"/>
    <att type="string" name="vizmap:CV-IPN-Platelet activation EDGE_LINE_WIDTH" value="3.0"/>
    <graphics width="3" fill="#999999" cy:sourceArrow="0" cy:targetArrow="0" cy:sourceArrowColor="#000000" cy:targetArrowColor="#000000" cy:edgeLabelFont="SanSerif-0-10" cy:edgeLabel="" cy:edgeLineType="SOLID" cy:curved="STRAIGHT_LINES"/>
  </edge>
  <edge label="F2 (pp) catof(F2RL3)" source="-204" target="-612">
    <att type="string" name="canonicalName" value="F2 (pp) catof(F2RL3)"/>
    <att type="string" name="edgeTypeId" value="334"/>
    <att type="string" name="edgeTypeName" value="=&gt;"/>
    <att type="string" name="interaction" value="pp" cy:editable="false"/>
    <att type="string" name="vizmap:CV-IPN-Platelet activation EDGE_COLOR" value="java.awt.Color[r=0,g=0,b=0]"/>
    <att type="string" name="vizmap:CV-IPN-Platelet activation EDGE_LINE_WIDTH" value="3.0"/>
    <graphics width="3" fill="#999999" cy:sourceArrow="0" cy:targetArrow="0" cy:sourceArrowColor="#000000" cy:targetArrowColor="#000000" cy:edgeLabelFont="SanSerif-0-10" cy:edgeLabel="" cy:edgeLineType="SOLID" cy:curved="STRAIGHT_LINES">
      <att name="edgeBend">
        <att name="handle" x="354.3785400390625" y="-93.26094055175781" />
        <att name="handle" x="220.9437255859375" y="-31.260936737060547" />
      </att>
    </graphics>
  </edge>
  <edge label="kaof(MAPK3) (pp) Thromboxane A2" source="-196" target="-620">
    <att type="string" name="canonicalName" value="kaof(MAPK3) (pp) Thromboxane A2"/>
    <att type="string" name="edgeTypeId" value="134"/>
    <att type="string" name="edgeTypeName" value="-&gt;"/>
    <att type="string" name="interaction" value="pp" cy:editable="false"/>
    <att type="string" name="vizmap:CV-IPN-Platelet activation EDGE_COLOR" value="java.awt.Color[r=0,g=0,b=0]"/>
    <att type="string" name="vizmap:CV-IPN-Platelet activation EDGE_LINE_WIDTH" value="1.0"/>
    <graphics width="1" fill="#999999" cy:sourceArrow="0" cy:targetArrow="0" cy:sourceArrowColor="#000000" cy:targetArrowColor="#000000" cy:edgeLabelFont="SanSerif-0-10" cy:edgeLabel="" cy:edgeLineType="SOLID" cy:curved="STRAIGHT_LINES"/>
  </edge>
  <edge label="kaof(LYN) (pp) 3&apos;,5&apos;-Cyclic GMP" source="-679" target="-682">
    <att type="string" name="canonicalName" value="kaof(LYN) (pp) 3&apos;,5&apos;-Cyclic GMP"/>
    <att type="string" name="edgeTypeId" value="134"/>
    <att type="string" name="edgeTypeName" value="-&gt;"/>
    <att type="string" name="interaction" value="pp" cy:editable="false"/>
    <att type="string" name="vizmap:CV-IPN-Platelet activation EDGE_COLOR" value="java.awt.Color[r=0,g=0,b=0]"/>
    <att type="string" name="vizmap:CV-IPN-Platelet activation EDGE_LINE_WIDTH" value="1.0"/>
    <graphics width="1" fill="#999999" cy:sourceArrow="0" cy:targetArrow="0" cy:sourceArrowColor="#000000" cy:targetArrowColor="#000000" cy:edgeLabelFont="SanSerif-0-10" cy:edgeLabel="" cy:edgeLineType="SOLID" cy:curved="STRAIGHT_LINES"/>
  </edge>
  <edge label="MAPK3 P@T185 (pp) MAPK3" source="-678" target="-57">
    <att type="string" name="canonicalName" value="MAPK3 P@T185 (pp) MAPK3"/>
    <att type="string" name="edgeTypeId" value="177"/>
    <att type="string" name="edgeTypeName" value="-@-"/>
    <att type="string" name="interaction" value="pp" cy:editable="false"/>
    <att type="string" name="vizmap:CV-IPN-Platelet activation EDGE_COLOR" value="java.awt.Color[r=153,g=153,b=153]"/>
    <att type="string" name="vizmap:CV-IPN-Platelet activation EDGE_LINE_WIDTH" value="3.0"/>
    <graphics width="1" fill="#999999" cy:sourceArrow="0" cy:targetArrow="0" cy:sourceArrowColor="#000000" cy:targetArrowColor="#000000" cy:edgeLabelFont="SanSerif-0-10" cy:edgeLabel="" cy:edgeLineType="EQUAL_DASH" cy:curved="STRAIGHT_LINES"/>
  </edge>
  <edge label="TLR6 (pp) catof(TLR6)" source="-677" target="-669">
    <att type="string" name="canonicalName" value="TLR6 (pp) catof(TLR6)"/>
    <att type="string" name="edgeTypeId" value="142"/>
    <att type="string" name="edgeTypeName" value="-cat-&gt;"/>
    <att type="string" name="interaction" value="pp" cy:editable="false"/>
    <att type="string" name="vizmap:CV-IPN-Platelet activation EDGE_COLOR" value="java.awt.Color[r=0,g=0,b=0]"/>
    <att type="string" name="vizmap:CV-IPN-Platelet activation EDGE_LINE_WIDTH" value="3.0"/>
    <graphics width="3" fill="#999999" cy:sourceArrow="0" cy:targetArrow="0" cy:sourceArrowColor="#000000" cy:targetArrowColor="#000000" cy:edgeLabelFont="SanSerif-0-10" cy:edgeLabel="" cy:edgeLineType="SOLID" cy:curved="STRAIGHT_LINES"/>
  </edge>
  <edge label="3&apos;,5&apos;-Cyclic AMP (pp) kaof(PKA Family Hs)" source="-675" target="-139">
    <att type="string" name="canonicalName" value="3&apos;,5&apos;-Cyclic AMP (pp) kaof(PKA Family Hs)"/>
    <att type="string" name="edgeTypeId" value="134"/>
    <att type="string" name="edgeTypeName" value="-&gt;"/>
    <att type="string" name="interaction" value="pp" cy:editable="false"/>
    <att type="string" name="vizmap:CV-IPN-Platelet activation EDGE_COLOR" value="java.awt.Color[r=0,g=0,b=0]"/>
    <att type="string" name="vizmap:CV-IPN-Platelet activation EDGE_LINE_WIDTH" value="1.0"/>
    <graphics width="1" fill="#999999" cy:sourceArrow="0" cy:targetArrow="0" cy:sourceArrowColor="#000000" cy:targetArrowColor="#000000" cy:edgeLabelFont="SanSerif-0-10" cy:edgeLabel="" cy:edgeLineType="SOLID" cy:curved="STRAIGHT_LINES"/>
  </edge>
  <edge label="3&apos;,5&apos;-Cyclic AMP (pp) platelet activation" source="-675" target="-629">
    <att type="string" name="canonicalName" value="3&apos;,5&apos;-Cyclic AMP (pp) platelet activation"/>
    <att type="string" name="edgeTypeId" value="137"/>
    <att type="string" name="edgeTypeName" value="-|"/>
    <att type="string" name="interaction" value="pp" cy:editable="false"/>
    <att type="string" name="vizmap:CV-IPN-Platelet activation EDGE_COLOR" value="java.awt.Color[r=0,g=0,b=0]"/>
    <att type="string" name="vizmap:CV-IPN-Platelet activation EDGE_LINE_WIDTH" value="1.0"/>
    <graphics width="1" fill="#999999" cy:sourceArrow="0" cy:targetArrow="0" cy:sourceArrowColor="#000000" cy:targetArrowColor="#000000" cy:edgeLabelFont="SanSerif-0-10" cy:edgeLabel="" cy:edgeLineType="SOLID" cy:curved="STRAIGHT_LINES">
      <att name="edgeBend">
        <att name="handle" x="-960.1743774414062" y="464.7391052246094" />
        <att name="handle" x="-693.3048706054688" y="526.7391967773438" />
        <att name="handle" x="-292.9963684082031" y="588.7390747070312" />
        <att name="handle" x="907.923095703125" y="650.7392578125" />
        <att name="handle" x="1708.5364990234375" y="712.7390747070312" />
      </att>
    </graphics>
  </edge>
  <edge label="kaof(PI3K Family Hs) (pp) AKT1 P@S473" source="-170" target="-200">
    <att type="string" name="canonicalName" value="kaof(PI3K Family Hs) (pp) AKT1 P@S473"/>
    <att type="string" name="edgeTypeId" value="134"/>
    <att type="string" name="edgeTypeName" value="-&gt;"/>
    <att type="string" name="interaction" value="pp" cy:editable="false"/>
    <att type="string" name="vizmap:CV-IPN-Platelet activation EDGE_COLOR" value="java.awt.Color[r=0,g=0,b=0]"/>
    <att type="string" name="vizmap:CV-IPN-Platelet activation EDGE_LINE_WIDTH" value="1.0"/>
    <graphics width="1" fill="#999999" cy:sourceArrow="0" cy:targetArrow="0" cy:sourceArrowColor="#000000" cy:targetArrowColor="#000000" cy:edgeLabelFont="SanSerif-0-10" cy:edgeLabel="" cy:edgeLineType="SOLID" cy:curved="STRAIGHT_LINES">
      <att name="edgeBend">
        <att name="handle" x="87.50862121582031" y="92.73898315429688" />
        <att name="handle" x="87.50870513916016" y="154.739013671875" />
        <att name="handle" x="354.3785400390625" y="216.73904418945312" />
        <att name="handle" x="354.3784484863281" y="278.739013671875" />
        <att name="handle" x="354.37841796875" y="340.7389221191406" />
        <att name="handle" x="354.3786315917969" y="402.7391052246094" />
        <att name="handle" x="354.37841796875" y="464.73895263671875" />
        <att name="handle" x="220.94361877441406" y="526.7390747070312" />
      </att>
    </graphics>
  </edge>
  <edge label="kaof(PI3K Family Hs) (pp) platelet activation" source="-170" target="-629">
    <att type="string" name="canonicalName" value="kaof(PI3K Family Hs) (pp) platelet activation"/>
    <att type="string" name="edgeTypeId" value="134"/>
    <att type="string" name="edgeTypeName" value="-&gt;"/>
    <att type="string" name="interaction" value="pp" cy:editable="false"/>
    <att type="string" name="vizmap:CV-IPN-Platelet activation EDGE_COLOR" value="java.awt.Color[r=0,g=0,b=0]"/>
    <att type="string" name="vizmap:CV-IPN-Platelet activation EDGE_LINE_WIDTH" value="1.0"/>
    <graphics width="1" fill="#999999" cy:sourceArrow="0" cy:targetArrow="0" cy:sourceArrowColor="#000000" cy:targetArrowColor="#000000" cy:edgeLabelFont="SanSerif-0-10" cy:edgeLabel="" cy:edgeLineType="SOLID" cy:curved="STRAIGHT_LINES">
      <att name="edgeBend">
        <att name="handle" x="-1360.4827880859375" y="92.73918151855469" />
        <att name="handle" x="-1360.4825439453125" y="154.7391357421875" />
        <att name="handle" x="-1360.482666015625" y="216.73902893066406" />
        <att name="handle" x="-1360.4827880859375" y="278.739013671875" />
        <att name="handle" x="-1227.0472412109375" y="340.7391357421875" />
        <att name="handle" x="-1093.611083984375" y="402.7391357421875" />
        <att name="handle" x="-1093.611328125" y="464.7391357421875" />
        <att name="handle" x="-826.7399291992188" y="526.7388305664062" />
        <att name="handle" x="-426.43316650390625" y="588.7390747070312" />
        <att name="handle" x="774.4891357421875" y="650.7389526367188" />
        <att name="handle" x="1575.1009521484375" y="712.7390747070312" />
      </att>
    </graphics>
  </edge>
  <edge label="kaof(PI3K Family Hs) (pp) kaof(AKT Family Hs)" source="-170" target="-174">
    <att type="string" name="canonicalName" value="kaof(PI3K Family Hs) (pp) kaof(AKT Family Hs)"/>
    <att type="string" name="edgeTypeId" value="134"/>
    <att type="string" name="edgeTypeName" value="-&gt;"/>
    <att type="string" name="interaction" value="pp" cy:editable="false"/>
    <att type="string" name="vizmap:CV-IPN-Endothelial cell activation EDGE_COLOR" value="java.awt.Color[r=0,g=0,b=0]"/>
    <att type="string" name="vizmap:CV-IPN-Endothelial cell activation EDGE_LINE_WIDTH" value="1.0"/>
    <att type="string" name="vizmap:CV-IPN-Platelet activation EDGE_COLOR" value="java.awt.Color[r=0,g=0,b=0]"/>
    <att type="string" name="vizmap:CV-IPN-Platelet activation EDGE_LINE_WIDTH" value="1.0"/>
    <graphics width="1" fill="#999999" cy:sourceArrow="0" cy:targetArrow="0" cy:sourceArrowColor="#000000" cy:targetArrowColor="#000000" cy:edgeLabelFont="SanSerif-0-10" cy:edgeLabel="" cy:edgeLineType="SOLID" cy:curved="STRAIGHT_LINES"/>
  </edge>
  <edge label="kaof(PI3K Family Hs) (pp) Phosphatidylinositol-3,4,5-trisphosphate" source="-170" target="-660">
    <att type="string" name="canonicalName" value="kaof(PI3K Family Hs) (pp) Phosphatidylinositol-3,4,5-trisphosphate"/>
    <att type="string" name="edgeTypeId" value="334"/>
    <att type="string" name="edgeTypeName" value="=&gt;"/>
    <att type="string" name="interaction" value="pp" cy:editable="false"/>
    <att type="string" name="vizmap:CV-IPN-Platelet activation EDGE_COLOR" value="java.awt.Color[r=0,g=0,b=0]"/>
    <att type="string" name="vizmap:CV-IPN-Platelet activation EDGE_LINE_WIDTH" value="3.0"/>
    <graphics width="3" fill="#999999" cy:sourceArrow="0" cy:targetArrow="0" cy:sourceArrowColor="#000000" cy:targetArrowColor="#000000" cy:edgeLabelFont="SanSerif-0-10" cy:edgeLabel="" cy:edgeLineType="SOLID" cy:curved="STRAIGHT_LINES">
      <att name="edgeBend">
        <att name="handle" x="-292.99615478515625" y="92.73908996582031" />
        <att name="handle" x="-292.9961853027344" y="154.73912048339844" />
        <att name="handle" x="-159.56240844726562" y="216.7390899658203" />
        <att name="handle" x="-159.56239318847656" y="278.73907470703125" />
        <att name="handle" x="-159.5624237060547" y="340.7390441894531" />
        <att name="handle" x="-559.8677978515625" y="402.739013671875" />
        <att name="handle" x="-559.8681640625" y="464.73919677734375" />
        <att name="handle" x="-426.4336242675781" y="526.7392578125" />
      </att>
    </graphics>
  </edge>
  <edge label="kaof(PI3K Family Hs) (pp) AKT1 P@T308" source="-170" target="-623">
    <att type="string" name="canonicalName" value="kaof(PI3K Family Hs) (pp) AKT1 P@T308"/>
    <att type="string" name="edgeTypeId" value="134"/>
    <att type="string" name="edgeTypeName" value="-&gt;"/>
    <att type="string" name="interaction" value="pp" cy:editable="false"/>
    <att type="string" name="vizmap:CV-IPN-Platelet activation EDGE_COLOR" value="java.awt.Color[r=0,g=0,b=0]"/>
    <att type="string" name="vizmap:CV-IPN-Platelet activation EDGE_LINE_WIDTH" value="1.0"/>
    <graphics width="1" fill="#999999" cy:sourceArrow="0" cy:targetArrow="0" cy:sourceArrowColor="#000000" cy:targetArrowColor="#000000" cy:edgeLabelFont="SanSerif-0-10" cy:edgeLabel="" cy:edgeLineType="SOLID" cy:curved="STRAIGHT_LINES">
      <att name="edgeBend">
        <att name="handle" x="354.3785705566406" y="92.739013671875" />
        <att name="handle" x="354.3785095214844" y="154.7390594482422" />
        <att name="handle" x="621.249267578125" y="216.73907470703125" />
        <att name="handle" x="621.2498168945312" y="278.7390441894531" />
        <att name="handle" x="621.2496337890625" y="340.7392578125" />
        <att name="handle" x="621.24951171875" y="402.7391357421875" />
        <att name="handle" x="621.24951171875" y="464.73907470703125" />
        <att name="handle" x="621.2493896484375" y="526.739013671875" />
      </att>
    </graphics>
  </edge>
  <edge label="CD36 (pp) catof(CD36)" source="-366" target="-332">
    <att type="string" name="canonicalName" value="CD36 (pp) catof(CD36)"/>
    <att type="string" name="edgeTypeId" value="142"/>
    <att type="string" name="edgeTypeName" value="-cat-&gt;"/>
    <att type="string" name="interaction" value="pp" cy:editable="false"/>
    <att type="string" name="vizmap:CV-IPN-Foam cell formation EDGE_COLOR" value="java.awt.Color[r=0,g=0,b=0]"/>
    <att type="string" name="vizmap:CV-IPN-Foam cell formation EDGE_LINE_WIDTH" value="3.0"/>
    <att type="string" name="vizmap:CV-IPN-Plaque destabilization EDGE_COLOR" value="java.awt.Color[r=0,g=0,b=0]"/>
    <att type="string" name="vizmap:CV-IPN-Plaque destabilization EDGE_LINE_WIDTH" value="3.0"/>
    <att type="string" name="vizmap:CV-IPN-Platelet activation EDGE_COLOR" value="java.awt.Color[r=0,g=0,b=0]"/>
    <att type="string" name="vizmap:CV-IPN-Platelet activation EDGE_LINE_WIDTH" value="3.0"/>
    <graphics width="3" fill="#999999" cy:sourceArrow="0" cy:targetArrow="0" cy:sourceArrowColor="#000000" cy:targetArrowColor="#000000" cy:edgeLabelFont="SanSerif-0-10" cy:edgeLabel="" cy:edgeLineType="SOLID" cy:curved="STRAIGHT_LINES"/>
  </edge>
  <edge label="kaof(PKC Family Hs) (pp) catof(ITGA2B:ITGB3)" source="-185" target="-674">
    <att type="string" name="canonicalName" value="kaof(PKC Family Hs) (pp) catof(ITGA2B:ITGB3)"/>
    <att type="string" name="edgeTypeId" value="134"/>
    <att type="string" name="edgeTypeName" value="-&gt;"/>
    <att type="string" name="interaction" value="pp" cy:editable="false"/>
    <att type="string" name="vizmap:CV-IPN-Platelet activation EDGE_COLOR" value="java.awt.Color[r=0,g=0,b=0]"/>
    <att type="string" name="vizmap:CV-IPN-Platelet activation EDGE_LINE_WIDTH" value="1.0"/>
    <graphics width="1" fill="#999999" cy:sourceArrow="0" cy:targetArrow="0" cy:sourceArrowColor="#000000" cy:targetArrowColor="#000000" cy:edgeLabelFont="SanSerif-0-10" cy:edgeLabel="" cy:edgeLineType="SOLID" cy:curved="STRAIGHT_LINES"/>
  </edge>
  <edge label="kaof(PKC Family Hs) (pp) VASP P@S" source="-185" target="-603">
    <att type="string" name="canonicalName" value="kaof(PKC Family Hs) (pp) VASP P@S"/>
    <att type="string" name="edgeTypeId" value="134"/>
    <att type="string" name="edgeTypeName" value="-&gt;"/>
    <att type="string" name="interaction" value="pp" cy:editable="false"/>
    <att type="string" name="vizmap:CV-IPN-Platelet activation EDGE_COLOR" value="java.awt.Color[r=0,g=0,b=0]"/>
    <att type="string" name="vizmap:CV-IPN-Platelet activation EDGE_LINE_WIDTH" value="1.0"/>
    <graphics width="1" fill="#999999" cy:sourceArrow="0" cy:targetArrow="0" cy:sourceArrowColor="#000000" cy:targetArrowColor="#000000" cy:edgeLabelFont="SanSerif-0-10" cy:edgeLabel="" cy:edgeLineType="SOLID" cy:curved="STRAIGHT_LINES"/>
  </edge>
  <edge label="catof(ITGA2B:ITGB3) (pp) platelet activation" source="-674" target="-629">
    <att type="string" name="canonicalName" value="catof(ITGA2B:ITGB3) (pp) platelet activation"/>
    <att type="string" name="edgeTypeId" value="134"/>
    <att type="string" name="edgeTypeName" value="-&gt;"/>
    <att type="string" name="interaction" value="pp" cy:editable="false"/>
    <att type="string" name="vizmap:CV-IPN-Platelet activation EDGE_COLOR" value="java.awt.Color[r=0,g=0,b=0]"/>
    <att type="string" name="vizmap:CV-IPN-Platelet activation EDGE_LINE_WIDTH" value="1.0"/>
    <graphics width="1" fill="#999999" cy:sourceArrow="0" cy:targetArrow="0" cy:sourceArrowColor="#000000" cy:targetArrowColor="#000000" cy:edgeLabelFont="SanSerif-0-10" cy:edgeLabel="" cy:edgeLineType="SOLID" cy:curved="STRAIGHT_LINES"/>
  </edge>
  <edge label="catof(TLR1) (pp) catof(MYD88)" source="-673" target="-378">
    <att type="string" name="canonicalName" value="catof(TLR1) (pp) catof(MYD88)"/>
    <att type="string" name="edgeTypeId" value="134"/>
    <att type="string" name="edgeTypeName" value="-&gt;"/>
    <att type="string" name="interaction" value="pp" cy:editable="false"/>
    <att type="string" name="vizmap:CV-IPN-Platelet activation EDGE_COLOR" value="java.awt.Color[r=0,g=0,b=0]"/>
    <att type="string" name="vizmap:CV-IPN-Platelet activation EDGE_LINE_WIDTH" value="1.0"/>
    <graphics width="1" fill="#999999" cy:sourceArrow="0" cy:targetArrow="0" cy:sourceArrowColor="#000000" cy:targetArrowColor="#000000" cy:edgeLabelFont="SanSerif-0-10" cy:edgeLabel="" cy:edgeLineType="SOLID" cy:curved="STRAIGHT_LINES"/>
  </edge>
  <edge label="catof(TLR1) (pp) kaof(PI3K Family Hs)" source="-673" target="-170">
    <att type="string" name="canonicalName" value="catof(TLR1) (pp) kaof(PI3K Family Hs)"/>
    <att type="string" name="edgeTypeId" value="134"/>
    <att type="string" name="edgeTypeName" value="-&gt;"/>
    <att type="string" name="interaction" value="pp" cy:editable="false"/>
    <att type="string" name="vizmap:CV-IPN-Platelet activation EDGE_COLOR" value="java.awt.Color[r=0,g=0,b=0]"/>
    <att type="string" name="vizmap:CV-IPN-Platelet activation EDGE_LINE_WIDTH" value="1.0"/>
    <graphics width="1" fill="#999999" cy:sourceArrow="0" cy:targetArrow="0" cy:sourceArrowColor="#000000" cy:targetArrowColor="#000000" cy:edgeLabelFont="SanSerif-0-10" cy:edgeLabel="" cy:edgeLineType="SOLID" cy:curved="STRAIGHT_LINES"/>
  </edge>
  <edge label="P2RY12 (pp) catof(P2RY12)" source="-672" target="-606">
    <att type="string" name="canonicalName" value="P2RY12 (pp) catof(P2RY12)"/>
    <att type="string" name="edgeTypeId" value="142"/>
    <att type="string" name="edgeTypeName" value="-cat-&gt;"/>
    <att type="string" name="interaction" value="pp" cy:editable="false"/>
    <att type="string" name="vizmap:CV-IPN-Platelet activation EDGE_COLOR" value="java.awt.Color[r=0,g=0,b=0]"/>
    <att type="string" name="vizmap:CV-IPN-Platelet activation EDGE_LINE_WIDTH" value="3.0"/>
    <graphics width="3" fill="#999999" cy:sourceArrow="0" cy:targetArrow="0" cy:sourceArrowColor="#000000" cy:targetArrowColor="#000000" cy:edgeLabelFont="SanSerif-0-10" cy:edgeLabel="" cy:edgeLineType="SOLID" cy:curved="STRAIGHT_LINES"/>
  </edge>
  <edge label="kaof(PIK3CB) (pp) AKT1 P@S473" source="-671" target="-200">
    <att type="string" name="canonicalName" value="kaof(PIK3CB) (pp) AKT1 P@S473"/>
    <att type="string" name="edgeTypeId" value="134"/>
    <att type="string" name="edgeTypeName" value="-&gt;"/>
    <att type="string" name="interaction" value="pp" cy:editable="false"/>
    <att type="string" name="vizmap:CV-IPN-Platelet activation EDGE_COLOR" value="java.awt.Color[r=0,g=0,b=0]"/>
    <att type="string" name="vizmap:CV-IPN-Platelet activation EDGE_LINE_WIDTH" value="1.0"/>
    <graphics width="1" fill="#999999" cy:sourceArrow="0" cy:targetArrow="0" cy:sourceArrowColor="#000000" cy:targetArrowColor="#000000" cy:edgeLabelFont="SanSerif-0-10" cy:edgeLabel="" cy:edgeLineType="SOLID" cy:curved="STRAIGHT_LINES"/>
  </edge>
  <edge label="kaof(PIK3CB) (pp) Phosphatidylinositol-3,4,5-trisphosphate" source="-671" target="-660">
    <att type="string" name="canonicalName" value="kaof(PIK3CB) (pp) Phosphatidylinositol-3,4,5-trisphosphate"/>
    <att type="string" name="edgeTypeId" value="334"/>
    <att type="string" name="edgeTypeName" value="=&gt;"/>
    <att type="string" name="interaction" value="pp" cy:editable="false"/>
    <att type="string" name="vizmap:CV-IPN-Platelet activation EDGE_COLOR" value="java.awt.Color[r=0,g=0,b=0]"/>
    <att type="string" name="vizmap:CV-IPN-Platelet activation EDGE_LINE_WIDTH" value="3.0"/>
    <graphics width="3" fill="#999999" cy:sourceArrow="0" cy:targetArrow="0" cy:sourceArrowColor="#000000" cy:targetArrowColor="#000000" cy:edgeLabelFont="SanSerif-0-10" cy:edgeLabel="" cy:edgeLineType="SOLID" cy:curved="STRAIGHT_LINES"/>
  </edge>
  <edge label="kaof(p38 MAPK family Hs) (pp) catof(PLA2 family Hs)" source="-127" target="-488">
    <att type="string" name="canonicalName" value="kaof(p38 MAPK family Hs) (pp) catof(PLA2 family Hs)"/>
    <att type="string" name="edgeTypeId" value="134"/>
    <att type="string" name="edgeTypeName" value="-&gt;"/>
    <att type="string" name="interaction" value="pp" cy:editable="false"/>
    <att type="string" name="vizmap:CV-IPN-Platelet activation EDGE_COLOR" value="java.awt.Color[r=0,g=0,b=0]"/>
    <att type="string" name="vizmap:CV-IPN-Platelet activation EDGE_LINE_WIDTH" value="1.0"/>
    <graphics width="1" fill="#999999" cy:sourceArrow="0" cy:targetArrow="0" cy:sourceArrowColor="#000000" cy:targetArrowColor="#000000" cy:edgeLabelFont="SanSerif-0-10" cy:edgeLabel="" cy:edgeLineType="SOLID" cy:curved="STRAIGHT_LINES"/>
  </edge>
  <edge label="catof(ENTPD1) (pp) ADP" source="-670" target="-664">
    <att type="string" name="canonicalName" value="catof(ENTPD1) (pp) ADP"/>
    <att type="string" name="edgeTypeId" value="337"/>
    <att type="string" name="edgeTypeName" value="=|"/>
    <att type="string" name="interaction" value="pp" cy:editable="false"/>
    <att type="string" name="vizmap:CV-IPN-Platelet activation EDGE_COLOR" value="java.awt.Color[r=0,g=0,b=0]"/>
    <att type="string" name="vizmap:CV-IPN-Platelet activation EDGE_LINE_WIDTH" value="3.0"/>
    <graphics width="3" fill="#999999" cy:sourceArrow="0" cy:targetArrow="0" cy:sourceArrowColor="#000000" cy:targetArrowColor="#000000" cy:edgeLabelFont="SanSerif-0-10" cy:edgeLabel="" cy:edgeLineType="SOLID" cy:curved="STRAIGHT_LINES"/>
  </edge>
  <edge label="catof(TLR2) (pp) Calcium" source="-408" target="-364">
    <att type="string" name="canonicalName" value="catof(TLR2) (pp) Calcium"/>
    <att type="string" name="edgeTypeId" value="134"/>
    <att type="string" name="edgeTypeName" value="-&gt;"/>
    <att type="string" name="interaction" value="pp" cy:editable="false"/>
    <att type="string" name="vizmap:CV-IPN-Platelet activation EDGE_COLOR" value="java.awt.Color[r=0,g=0,b=0]"/>
    <att type="string" name="vizmap:CV-IPN-Platelet activation EDGE_LINE_WIDTH" value="1.0"/>
    <graphics width="1" fill="#999999" cy:sourceArrow="0" cy:targetArrow="0" cy:sourceArrowColor="#000000" cy:targetArrowColor="#000000" cy:edgeLabelFont="SanSerif-0-10" cy:edgeLabel="" cy:edgeLineType="SOLID" cy:curved="STRAIGHT_LINES">
      <att name="edgeBend">
        <att name="handle" x="621.2496948242188" y="30.739028930664062" />
        <att name="handle" x="621.2494506835938" y="92.73905181884766" />
        <att name="handle" x="621.2494506835938" y="154.73899841308594" />
        <att name="handle" x="888.1215209960938" y="216.73907470703125" />
        <att name="handle" x="888.1212158203125" y="278.7391052246094" />
        <att name="handle" x="888.12109375" y="340.739013671875" />
        <att name="handle" x="888.121337890625" y="402.73919677734375" />
        <att name="handle" x="888.1212158203125" y="464.7390441894531" />
        <att name="handle" x="888.1214599609375" y="526.7389526367188" />
        <att name="handle" x="754.6869506835938" y="588.7389526367188" />
      </att>
    </graphics>
  </edge>
  <edge label="catof(TLR2) (pp) catof(MYD88)" source="-408" target="-378">
    <att type="string" name="canonicalName" value="catof(TLR2) (pp) catof(MYD88)"/>
    <att type="string" name="edgeTypeId" value="134"/>
    <att type="string" name="edgeTypeName" value="-&gt;"/>
    <att type="string" name="interaction" value="pp" cy:editable="false"/>
    <att type="string" name="vizmap:CV-IPN-Platelet activation EDGE_COLOR" value="java.awt.Color[r=0,g=0,b=0]"/>
    <att type="string" name="vizmap:CV-IPN-Platelet activation EDGE_LINE_WIDTH" value="1.0"/>
    <graphics width="1" fill="#999999" cy:sourceArrow="0" cy:targetArrow="0" cy:sourceArrowColor="#000000" cy:targetArrowColor="#000000" cy:edgeLabelFont="SanSerif-0-10" cy:edgeLabel="" cy:edgeLineType="SOLID" cy:curved="STRAIGHT_LINES"/>
  </edge>
  <edge label="catof(TLR2) (pp) kaof(PI3K Family Hs)" source="-408" target="-170">
    <att type="string" name="canonicalName" value="catof(TLR2) (pp) kaof(PI3K Family Hs)"/>
    <att type="string" name="edgeTypeId" value="134"/>
    <att type="string" name="edgeTypeName" value="-&gt;"/>
    <att type="string" name="interaction" value="pp" cy:editable="false"/>
    <att type="string" name="vizmap:CV-IPN-Platelet activation EDGE_COLOR" value="java.awt.Color[r=0,g=0,b=0]"/>
    <att type="string" name="vizmap:CV-IPN-Platelet activation EDGE_LINE_WIDTH" value="1.0"/>
    <graphics width="1" fill="#999999" cy:sourceArrow="0" cy:targetArrow="0" cy:sourceArrowColor="#000000" cy:targetArrowColor="#000000" cy:edgeLabelFont="SanSerif-0-10" cy:edgeLabel="" cy:edgeLineType="SOLID" cy:curved="STRAIGHT_LINES"/>
  </edge>
  <edge label="catof(PLA2 family Hs) (pp) Arachidonate" source="-488" target="-263">
    <att type="string" name="canonicalName" value="catof(PLA2 family Hs) (pp) Arachidonate"/>
    <att type="string" name="edgeTypeId" value="134"/>
    <att type="string" name="edgeTypeName" value="-&gt;"/>
    <att type="string" name="interaction" value="pp" cy:editable="false"/>
    <att type="string" name="vizmap:CV-IPN-Platelet activation EDGE_COLOR" value="java.awt.Color[r=0,g=0,b=0]"/>
    <att type="string" name="vizmap:CV-IPN-Platelet activation EDGE_LINE_WIDTH" value="1.0"/>
    <graphics width="1" fill="#999999" cy:sourceArrow="0" cy:targetArrow="0" cy:sourceArrowColor="#000000" cy:targetArrowColor="#000000" cy:edgeLabelFont="SanSerif-0-10" cy:edgeLabel="" cy:edgeLineType="SOLID" cy:curved="STRAIGHT_LINES"/>
  </edge>
  <edge label="TLR2 (pp) catof(TLR2)" source="-431" target="-408">
    <att type="string" name="canonicalName" value="TLR2 (pp) catof(TLR2)"/>
    <att type="string" name="edgeTypeId" value="142"/>
    <att type="string" name="edgeTypeName" value="-cat-&gt;"/>
    <att type="string" name="interaction" value="pp" cy:editable="false"/>
    <att type="string" name="vizmap:CV-IPN-Foam cell formation EDGE_COLOR" value="java.awt.Color[r=0,g=0,b=0]"/>
    <att type="string" name="vizmap:CV-IPN-Foam cell formation EDGE_LINE_WIDTH" value="3.0"/>
    <att type="string" name="vizmap:CV-IPN-Plaque destabilization EDGE_COLOR" value="java.awt.Color[r=0,g=0,b=0]"/>
    <att type="string" name="vizmap:CV-IPN-Plaque destabilization EDGE_LINE_WIDTH" value="3.0"/>
    <att type="string" name="vizmap:CV-IPN-Platelet activation EDGE_COLOR" value="java.awt.Color[r=0,g=0,b=0]"/>
    <att type="string" name="vizmap:CV-IPN-Platelet activation EDGE_LINE_WIDTH" value="3.0"/>
    <graphics width="3" fill="#999999" cy:sourceArrow="0" cy:targetArrow="0" cy:sourceArrowColor="#000000" cy:targetArrowColor="#000000" cy:edgeLabelFont="SanSerif-0-10" cy:edgeLabel="" cy:edgeLineType="SOLID" cy:curved="STRAIGHT_LINES"/>
  </edge>
  <edge label="catof(TLR6) (pp) kaof(PI3K Family Hs)" source="-669" target="-170">
    <att type="string" name="canonicalName" value="catof(TLR6) (pp) kaof(PI3K Family Hs)"/>
    <att type="string" name="edgeTypeId" value="134"/>
    <att type="string" name="edgeTypeName" value="-&gt;"/>
    <att type="string" name="interaction" value="pp" cy:editable="false"/>
    <att type="string" name="vizmap:CV-IPN-Platelet activation EDGE_COLOR" value="java.awt.Color[r=0,g=0,b=0]"/>
    <att type="string" name="vizmap:CV-IPN-Platelet activation EDGE_LINE_WIDTH" value="1.0"/>
    <graphics width="1" fill="#999999" cy:sourceArrow="0" cy:targetArrow="0" cy:sourceArrowColor="#000000" cy:targetArrowColor="#000000" cy:edgeLabelFont="SanSerif-0-10" cy:edgeLabel="" cy:edgeLineType="SOLID" cy:curved="STRAIGHT_LINES"/>
  </edge>
  <edge label="kaof(PRKG1) (pp) RAP1B P@S179" source="-668" target="-632">
    <att type="string" name="canonicalName" value="kaof(PRKG1) (pp) RAP1B P@S179"/>
    <att type="string" name="edgeTypeId" value="334"/>
    <att type="string" name="edgeTypeName" value="=&gt;"/>
    <att type="string" name="interaction" value="pp" cy:editable="false"/>
    <att type="string" name="vizmap:CV-IPN-Platelet activation EDGE_COLOR" value="java.awt.Color[r=0,g=0,b=0]"/>
    <att type="string" name="vizmap:CV-IPN-Platelet activation EDGE_LINE_WIDTH" value="3.0"/>
    <graphics width="3" fill="#999999" cy:sourceArrow="0" cy:targetArrow="0" cy:sourceArrowColor="#000000" cy:targetArrowColor="#000000" cy:edgeLabelFont="SanSerif-0-10" cy:edgeLabel="" cy:edgeLineType="SOLID" cy:curved="STRAIGHT_LINES">
      <att name="edgeBend">
        <att name="handle" x="-292.9962463378906" y="278.739013671875" />
        <att name="handle" x="-292.9963684082031" y="340.7392272949219" />
        <att name="handle" x="-826.739990234375" y="402.7391357421875" />
        <att name="handle" x="-826.7398071289062" y="464.7390441894531" />
      </att>
    </graphics>
  </edge>
  <edge label="kaof(PRKG1) (pp) Calcium" source="-668" target="-364">
    <att type="string" name="canonicalName" value="kaof(PRKG1) (pp) Calcium"/>
    <att type="string" name="edgeTypeId" value="137"/>
    <att type="string" name="edgeTypeName" value="-|"/>
    <att type="string" name="interaction" value="pp" cy:editable="false"/>
    <att type="string" name="vizmap:CV-IPN-Platelet activation EDGE_COLOR" value="java.awt.Color[r=0,g=0,b=0]"/>
    <att type="string" name="vizmap:CV-IPN-Platelet activation EDGE_LINE_WIDTH" value="1.0"/>
    <graphics width="1" fill="#999999" cy:sourceArrow="0" cy:targetArrow="0" cy:sourceArrowColor="#000000" cy:targetArrowColor="#000000" cy:edgeLabelFont="SanSerif-0-10" cy:edgeLabel="" cy:edgeLineType="SOLID" cy:curved="STRAIGHT_LINES">
      <att name="edgeBend">
        <att name="handle" x="1021.5569458007812" y="278.7391357421875" />
        <att name="handle" x="1021.5571899414062" y="340.7390441894531" />
        <att name="handle" x="1021.5572509765625" y="402.7390441894531" />
        <att name="handle" x="1021.5573120117188" y="464.7391052246094" />
        <att name="handle" x="1021.5573120117188" y="526.7391357421875" />
        <att name="handle" x="888.1213989257812" y="588.7388305664062" />
      </att>
    </graphics>
  </edge>
  <edge label="kaof(PRKG1) (pp) VASP P@S157" source="-668" target="-618">
    <att type="string" name="canonicalName" value="kaof(PRKG1) (pp) VASP P@S157"/>
    <att type="string" name="edgeTypeId" value="334"/>
    <att type="string" name="edgeTypeName" value="=&gt;"/>
    <att type="string" name="interaction" value="pp" cy:editable="false"/>
    <att type="string" name="vizmap:CV-IPN-Platelet activation EDGE_COLOR" value="java.awt.Color[r=0,g=0,b=0]"/>
    <att type="string" name="vizmap:CV-IPN-Platelet activation EDGE_LINE_WIDTH" value="3.0"/>
    <graphics width="3" fill="#999999" cy:sourceArrow="0" cy:targetArrow="0" cy:sourceArrowColor="#000000" cy:targetArrowColor="#000000" cy:edgeLabelFont="SanSerif-0-10" cy:edgeLabel="" cy:edgeLineType="SOLID" cy:curved="STRAIGHT_LINES">
      <att name="edgeBend">
        <att name="handle" x="3162.0087890625" y="294.58074951171875" />
        <att name="handle" x="3162.009521484375" y="356.5808410644531" />
        <att name="handle" x="3162.009033203125" y="418.5807800292969" />
        <att name="handle" x="2761.703125" y="480.580810546875" />
        <att name="handle" x="2761.703369140625" y="542.5808715820312" />
        <att name="handle" x="2761.703369140625" y="604.5806274414062" />
        <att name="handle" x="2761.70263671875" y="666.5806884765625" />
        <att name="handle" x="2761.703125" y="728.580810546875" />
        <att name="handle" x="2761.702880859375" y="790.580810546875" />
      </att>
    </graphics>
  </edge>
  <edge label="kaof(PRKG1) (pp) MAPK1 P@T185" source="-668" target="-609">
    <att type="string" name="canonicalName" value="kaof(PRKG1) (pp) MAPK1 P@T185"/>
    <att type="string" name="edgeTypeId" value="134"/>
    <att type="string" name="edgeTypeName" value="-&gt;"/>
    <att type="string" name="interaction" value="pp" cy:editable="false"/>
    <att type="string" name="vizmap:CV-IPN-Platelet activation EDGE_COLOR" value="java.awt.Color[r=0,g=0,b=0]"/>
    <att type="string" name="vizmap:CV-IPN-Platelet activation EDGE_LINE_WIDTH" value="1.0"/>
    <graphics width="1" fill="#999999" cy:sourceArrow="0" cy:targetArrow="0" cy:sourceArrowColor="#000000" cy:targetArrowColor="#000000" cy:edgeLabelFont="SanSerif-0-10" cy:edgeLabel="" cy:edgeLineType="SOLID" cy:curved="STRAIGHT_LINES"/>
  </edge>
  <edge label="kaof(PRKG1) (pp) VASP P@S" source="-668" target="-603">
    <att type="string" name="canonicalName" value="kaof(PRKG1) (pp) VASP P@S"/>
    <att type="string" name="edgeTypeId" value="134"/>
    <att type="string" name="edgeTypeName" value="-&gt;"/>
    <att type="string" name="interaction" value="pp" cy:editable="false"/>
    <att type="string" name="vizmap:CV-IPN-Platelet activation EDGE_COLOR" value="java.awt.Color[r=0,g=0,b=0]"/>
    <att type="string" name="vizmap:CV-IPN-Platelet activation EDGE_LINE_WIDTH" value="1.0"/>
    <graphics width="1" fill="#999999" cy:sourceArrow="0" cy:targetArrow="0" cy:sourceArrowColor="#000000" cy:targetArrowColor="#000000" cy:edgeLabelFont="SanSerif-0-10" cy:edgeLabel="" cy:edgeLineType="SOLID" cy:curved="STRAIGHT_LINES">
      <att name="edgeBend">
        <att name="handle" x="2761.703369140625" y="294.5807800292969" />
        <att name="handle" x="2761.70263671875" y="356.58062744140625" />
        <att name="handle" x="2761.703125" y="418.58087158203125" />
        <att name="handle" x="2227.96044921875" y="480.5807189941406" />
        <att name="handle" x="2227.9609375" y="542.5807495117188" />
        <att name="handle" x="2227.9609375" y="604.580810546875" />
        <att name="handle" x="2227.96142578125" y="666.5808715820312" />
      </att>
    </graphics>
  </edge>
  <edge label="kaof(PRKG1) (pp) MAPK1 P@T202" source="-668" target="-613">
    <att type="string" name="canonicalName" value="kaof(PRKG1) (pp) MAPK1 P@T202"/>
    <att type="string" name="edgeTypeId" value="134"/>
    <att type="string" name="edgeTypeName" value="-&gt;"/>
    <att type="string" name="interaction" value="pp" cy:editable="false"/>
    <att type="string" name="vizmap:CV-IPN-Platelet activation EDGE_COLOR" value="java.awt.Color[r=0,g=0,b=0]"/>
    <att type="string" name="vizmap:CV-IPN-Platelet activation EDGE_LINE_WIDTH" value="1.0"/>
    <graphics width="1" fill="#999999" cy:sourceArrow="0" cy:targetArrow="0" cy:sourceArrowColor="#000000" cy:targetArrowColor="#000000" cy:edgeLabelFont="SanSerif-0-10" cy:edgeLabel="" cy:edgeLineType="SOLID" cy:curved="STRAIGHT_LINES"/>
  </edge>
  <edge label="sec(GSN) (pp) GSN" source="-667" target="-676">
    <att type="string" name="canonicalName" value="sec(GSN) (pp) GSN"/>
    <att type="string" name="edgeTypeId" value="150"/>
    <att type="string" name="edgeTypeName" value="-translocates-*"/>
    <att type="string" name="interaction" value="pp" cy:editable="false"/>
    <att type="string" name="vizmap:CV-IPN-Platelet activation EDGE_COLOR" value="java.awt.Color[r=153,g=153,b=153]"/>
    <att type="string" name="vizmap:CV-IPN-Platelet activation EDGE_LINE_WIDTH" value="3.0"/>
    <graphics width="1" fill="#999999" cy:sourceArrow="0" cy:targetArrow="0" cy:sourceArrowColor="#000000" cy:targetArrowColor="#000000" cy:edgeLabelFont="SanSerif-0-10" cy:edgeLabel="" cy:edgeLineType="EQUAL_DASH" cy:curved="STRAIGHT_LINES"/>
  </edge>
  <edge label="ERK Family Hs (pp) MAPK3" source="-210" target="-57">
    <att type="string" name="canonicalName" value="ERK Family Hs (pp) MAPK3"/>
    <att type="string" name="edgeTypeId" value="6"/>
    <att type="string" name="edgeTypeName" value="-sub-&gt;"/>
    <att type="string" name="interaction" value="pp" cy:editable="false"/>
    <att type="string" name="vizmap:CV-IPN-Endothelial cell activation EDGE_COLOR" value="java.awt.Color[r=0,g=0,b=0]"/>
    <att type="string" name="vizmap:CV-IPN-Endothelial cell activation EDGE_LINE_WIDTH" value="3.0"/>
    <att type="string" name="vizmap:CV-IPN-Platelet activation EDGE_COLOR" value="java.awt.Color[r=0,g=0,b=0]"/>
    <att type="string" name="vizmap:CV-IPN-Platelet activation EDGE_LINE_WIDTH" value="3.0"/>
    <graphics width="1" fill="#999999" cy:sourceArrow="0" cy:targetArrow="0" cy:sourceArrowColor="#000000" cy:targetArrowColor="#000000" cy:edgeLabelFont="SanSerif-0-10" cy:edgeLabel="" cy:edgeLineType="EQUAL_DASH" cy:curved="STRAIGHT_LINES">
      <att name="edgeBend">
        <att name="handle" x="3150.734130859375" y="206.08444213867188" />
        <att name="handle" x="3150.733642578125" y="268.0843505859375" />
        <att name="handle" x="3150.733642578125" y="330.0843811035156" />
        <att name="handle" x="3150.733154296875" y="392.0843200683594" />
        <att name="handle" x="3150.735595703125" y="454.0841979980469" />
        <att name="handle" x="3150.734130859375" y="516.0842895507812" />
        <att name="handle" x="3150.734619140625" y="578.0842895507812" />
        <att name="handle" x="3150.734130859375" y="640.0840454101562" />
        <att name="handle" x="3150.733154296875" y="702.084228515625" />
      </att>
    </graphics>
  </edge>
  <edge label="ERK Family Hs (pp) kaof(ERK family Hs)" source="-210" target="-165">
    <att type="string" name="canonicalName" value="ERK Family Hs (pp) kaof(ERK family Hs)"/>
    <att type="string" name="edgeTypeId" value="142"/>
    <att type="string" name="edgeTypeName" value="-cat-&gt;"/>
    <att type="string" name="interaction" value="pp" cy:editable="false"/>
    <att type="string" name="vizmap:CV-IPN-Endothelial cell activation EDGE_COLOR" value="java.awt.Color[r=0,g=0,b=0]"/>
    <att type="string" name="vizmap:CV-IPN-Endothelial cell activation EDGE_LINE_WIDTH" value="3.0"/>
    <att type="string" name="vizmap:CV-IPN-Plaque destabilization EDGE_COLOR" value="java.awt.Color[r=0,g=0,b=0]"/>
    <att type="string" name="vizmap:CV-IPN-Plaque destabilization EDGE_LINE_WIDTH" value="3.0"/>
    <att type="string" name="vizmap:CV-IPN-Platelet activation EDGE_COLOR" value="java.awt.Color[r=0,g=0,b=0]"/>
    <att type="string" name="vizmap:CV-IPN-Platelet activation EDGE_LINE_WIDTH" value="3.0"/>
    <graphics width="3" fill="#999999" cy:sourceArrow="0" cy:targetArrow="0" cy:sourceArrowColor="#000000" cy:targetArrowColor="#000000" cy:edgeLabelFont="SanSerif-0-10" cy:edgeLabel="" cy:edgeLineType="SOLID" cy:curved="STRAIGHT_LINES"/>
  </edge>
  <edge label="ERK Family Hs (pp) MAPK1" source="-210" target="-168">
    <att type="string" name="canonicalName" value="ERK Family Hs (pp) MAPK1"/>
    <att type="string" name="edgeTypeId" value="6"/>
    <att type="string" name="edgeTypeName" value="-sub-&gt;"/>
    <att type="string" name="interaction" value="pp" cy:editable="false"/>
    <att type="string" name="vizmap:CV-IPN-Endothelial cell activation EDGE_COLOR" value="java.awt.Color[r=0,g=0,b=0]"/>
    <att type="string" name="vizmap:CV-IPN-Endothelial cell activation EDGE_LINE_WIDTH" value="3.0"/>
    <att type="string" name="vizmap:CV-IPN-Platelet activation EDGE_COLOR" value="java.awt.Color[r=0,g=0,b=0]"/>
    <att type="string" name="vizmap:CV-IPN-Platelet activation EDGE_LINE_WIDTH" value="3.0"/>
    <graphics width="1" fill="#999999" cy:sourceArrow="0" cy:targetArrow="0" cy:sourceArrowColor="#000000" cy:targetArrowColor="#000000" cy:edgeLabelFont="SanSerif-0-10" cy:edgeLabel="" cy:edgeLineType="EQUAL_DASH" cy:curved="STRAIGHT_LINES">
      <att name="edgeBend">
        <att name="handle" x="-1595.671630859375" y="368.4620056152344" />
        <att name="handle" x="-1462.23388671875" y="430.46185302734375" />
        <att name="handle" x="-1462.23388671875" y="492.4619445800781" />
        <att name="handle" x="-1195.3634033203125" y="554.4620971679688" />
        <att name="handle" x="-1061.927490234375" y="616.4622192382812" />
        <att name="handle" x="-1061.9281005859375" y="678.4622192382812" />
        <att name="handle" x="-1061.927978515625" y="740.4620971679688" />
        <att name="handle" x="-1061.927490234375" y="802.4622802734375" />
        <att name="handle" x="-1061.9278564453125" y="864.4620361328125" />
      </att>
    </graphics>
  </edge>
  <edge label="sec(PPBP) (pp) PPBP" source="-666" target="-615">
    <att type="string" name="canonicalName" value="sec(PPBP) (pp) PPBP"/>
    <att type="string" name="edgeTypeId" value="150"/>
    <att type="string" name="edgeTypeName" value="-translocates-*"/>
    <att type="string" name="interaction" value="pp" cy:editable="false"/>
    <att type="string" name="vizmap:CV-IPN-Platelet activation EDGE_COLOR" value="java.awt.Color[r=153,g=153,b=153]"/>
    <att type="string" name="vizmap:CV-IPN-Platelet activation EDGE_LINE_WIDTH" value="3.0"/>
    <graphics width="1" fill="#999999" cy:sourceArrow="0" cy:targetArrow="0" cy:sourceArrowColor="#000000" cy:targetArrowColor="#000000" cy:edgeLabelFont="SanSerif-0-10" cy:edgeLabel="" cy:edgeLineType="EQUAL_DASH" cy:curved="STRAIGHT_LINES"/>
  </edge>
  <edge label="catof(P2RY1) (pp) Calcium" source="-665" target="-364">
    <att type="string" name="canonicalName" value="catof(P2RY1) (pp) Calcium"/>
    <att type="string" name="edgeTypeId" value="134"/>
    <att type="string" name="edgeTypeName" value="-&gt;"/>
    <att type="string" name="interaction" value="pp" cy:editable="false"/>
    <att type="string" name="vizmap:CV-IPN-Platelet activation EDGE_COLOR" value="java.awt.Color[r=0,g=0,b=0]"/>
    <att type="string" name="vizmap:CV-IPN-Platelet activation EDGE_LINE_WIDTH" value="1.0"/>
    <graphics width="1" fill="#999999" cy:sourceArrow="0" cy:targetArrow="0" cy:sourceArrowColor="#000000" cy:targetArrowColor="#000000" cy:edgeLabelFont="SanSerif-0-10" cy:edgeLabel="" cy:edgeLineType="SOLID" cy:curved="STRAIGHT_LINES"/>
  </edge>
  <edge label="ADP (pp) catof(P2RY1)" source="-664" target="-665">
    <att type="string" name="canonicalName" value="ADP (pp) catof(P2RY1)"/>
    <att type="string" name="edgeTypeId" value="334"/>
    <att type="string" name="edgeTypeName" value="=&gt;"/>
    <att type="string" name="interaction" value="pp" cy:editable="false"/>
    <att type="string" name="vizmap:CV-IPN-Platelet activation EDGE_COLOR" value="java.awt.Color[r=0,g=0,b=0]"/>
    <att type="string" name="vizmap:CV-IPN-Platelet activation EDGE_LINE_WIDTH" value="3.0"/>
    <graphics width="3" fill="#999999" cy:sourceArrow="0" cy:targetArrow="0" cy:sourceArrowColor="#000000" cy:targetArrowColor="#000000" cy:edgeLabelFont="SanSerif-0-10" cy:edgeLabel="" cy:edgeLineType="SOLID" cy:curved="STRAIGHT_LINES">
      <att name="edgeBend">
        <att name="handle" x="1308.230712890625" y="340.7391052246094" />
        <att name="handle" x="1308.2308349609375" y="402.7391052246094" />
        <att name="handle" x="1308.231201171875" y="464.7390441894531" />
        <att name="handle" x="1308.230712890625" y="526.7390747070312" />
      </att>
    </graphics>
  </edge>
  <edge label="ADP (pp) catof(P2RY12)" source="-664" target="-606">
    <att type="string" name="canonicalName" value="ADP (pp) catof(P2RY12)"/>
    <att type="string" name="edgeTypeId" value="334"/>
    <att type="string" name="edgeTypeName" value="=&gt;"/>
    <att type="string" name="interaction" value="pp" cy:editable="false"/>
    <att type="string" name="vizmap:CV-IPN-Platelet activation EDGE_COLOR" value="java.awt.Color[r=0,g=0,b=0]"/>
    <att type="string" name="vizmap:CV-IPN-Platelet activation EDGE_LINE_WIDTH" value="3.0"/>
    <graphics width="3" fill="#999999" cy:sourceArrow="0" cy:targetArrow="0" cy:sourceArrowColor="#000000" cy:targetArrowColor="#000000" cy:edgeLabelFont="SanSerif-0-10" cy:edgeLabel="" cy:edgeLineType="SOLID" cy:curved="STRAIGHT_LINES"/>
  </edge>
  <edge label="PLA2 Family Hs (pp) catof(PLA2 family Hs)" source="-663" target="-488">
    <att type="string" name="canonicalName" value="PLA2 Family Hs (pp) catof(PLA2 family Hs)"/>
    <att type="string" name="edgeTypeId" value="142"/>
    <att type="string" name="edgeTypeName" value="-cat-&gt;"/>
    <att type="string" name="interaction" value="pp" cy:editable="false"/>
    <att type="string" name="vizmap:CV-IPN-Platelet activation EDGE_COLOR" value="java.awt.Color[r=0,g=0,b=0]"/>
    <att type="string" name="vizmap:CV-IPN-Platelet activation EDGE_LINE_WIDTH" value="3.0"/>
    <graphics width="3" fill="#999999" cy:sourceArrow="0" cy:targetArrow="0" cy:sourceArrowColor="#000000" cy:targetArrowColor="#000000" cy:edgeLabelFont="SanSerif-0-10" cy:edgeLabel="" cy:edgeLineType="SOLID" cy:curved="STRAIGHT_LINES"/>
  </edge>
  <edge label="catof(TLR4) (pp) catof(MYD88)" source="-360" target="-378">
    <att type="string" name="canonicalName" value="catof(TLR4) (pp) catof(MYD88)"/>
    <att type="string" name="edgeTypeId" value="134"/>
    <att type="string" name="edgeTypeName" value="-&gt;"/>
    <att type="string" name="interaction" value="pp" cy:editable="false"/>
    <att type="string" name="vizmap:CV-IPN-Platelet activation EDGE_COLOR" value="java.awt.Color[r=0,g=0,b=0]"/>
    <att type="string" name="vizmap:CV-IPN-Platelet activation EDGE_LINE_WIDTH" value="1.0"/>
    <graphics width="1" fill="#999999" cy:sourceArrow="0" cy:targetArrow="0" cy:sourceArrowColor="#000000" cy:targetArrowColor="#000000" cy:edgeLabelFont="SanSerif-0-10" cy:edgeLabel="" cy:edgeLineType="SOLID" cy:curved="STRAIGHT_LINES"/>
  </edge>
  <edge label="kaof(PRKCD) (pp) kaof(PKC Family Hs)" source="-662" target="-185">
    <att type="string" name="canonicalName" value="kaof(PRKCD) (pp) kaof(PKC Family Hs)"/>
    <att type="string" name="edgeTypeId" value="6"/>
    <att type="string" name="edgeTypeName" value="-sub-&gt;"/>
    <att type="string" name="interaction" value="pp" cy:editable="false"/>
    <att type="string" name="vizmap:CV-IPN-Platelet activation EDGE_COLOR" value="java.awt.Color[r=0,g=0,b=0]"/>
    <att type="string" name="vizmap:CV-IPN-Platelet activation EDGE_LINE_WIDTH" value="3.0"/>
    <graphics width="1" fill="#999999" cy:sourceArrow="0" cy:targetArrow="0" cy:sourceArrowColor="#000000" cy:targetArrowColor="#000000" cy:edgeLabelFont="SanSerif-0-10" cy:edgeLabel="" cy:edgeLineType="EQUAL_DASH" cy:curved="STRAIGHT_LINES">
      <att name="edgeBend">
        <att name="handle" x="2355.91259765625" y="340.7391052246094" />
        <att name="handle" x="2355.912109375" y="402.7390441894531" />
        <att name="handle" x="1822.1693115234375" y="464.739013671875" />
        <att name="handle" x="1688.735107421875" y="526.7391967773438" />
        <att name="handle" x="1555.29931640625" y="588.7391357421875" />
      </att>
    </graphics>
  </edge>
  <edge label="kaof(PRKCD) (pp) kaof(ERK family Hs)" source="-662" target="-165">
    <att type="string" name="canonicalName" value="kaof(PRKCD) (pp) kaof(ERK family Hs)"/>
    <att type="string" name="edgeTypeId" value="134"/>
    <att type="string" name="edgeTypeName" value="-&gt;"/>
    <att type="string" name="interaction" value="pp" cy:editable="false"/>
    <att type="string" name="vizmap:CV-IPN-Platelet activation EDGE_COLOR" value="java.awt.Color[r=0,g=0,b=0]"/>
    <att type="string" name="vizmap:CV-IPN-Platelet activation EDGE_LINE_WIDTH" value="1.0"/>
    <graphics width="1" fill="#999999" cy:sourceArrow="0" cy:targetArrow="0" cy:sourceArrowColor="#000000" cy:targetArrowColor="#000000" cy:edgeLabelFont="SanSerif-0-10" cy:edgeLabel="" cy:edgeLineType="SOLID" cy:curved="STRAIGHT_LINES"/>
  </edge>
  <edge label="ITGA2:ITGB1 (pp) kaof(PTK2B)" source="-661" target="-418">
    <att type="string" name="canonicalName" value="ITGA2:ITGB1 (pp) kaof(PTK2B)"/>
    <att type="string" name="edgeTypeId" value="134"/>
    <att type="string" name="edgeTypeName" value="-&gt;"/>
    <att type="string" name="interaction" value="pp" cy:editable="false"/>
    <att type="string" name="vizmap:CV-IPN-Platelet activation EDGE_COLOR" value="java.awt.Color[r=0,g=0,b=0]"/>
    <att type="string" name="vizmap:CV-IPN-Platelet activation EDGE_LINE_WIDTH" value="1.0"/>
    <graphics width="1" fill="#999999" cy:sourceArrow="0" cy:targetArrow="0" cy:sourceArrowColor="#000000" cy:targetArrowColor="#000000" cy:edgeLabelFont="SanSerif-0-10" cy:edgeLabel="" cy:edgeLineType="SOLID" cy:curved="STRAIGHT_LINES"/>
  </edge>
  <edge label="Phosphatidylinositol-3,4,5-trisphosphate (pp) gtpof(RAP1B)" source="-660" target="-647">
    <att type="string" name="canonicalName" value="Phosphatidylinositol-3,4,5-trisphosphate (pp) gtpof(RAP1B)"/>
    <att type="string" name="edgeTypeId" value="134"/>
    <att type="string" name="edgeTypeName" value="-&gt;"/>
    <att type="string" name="interaction" value="pp" cy:editable="false"/>
    <att type="string" name="vizmap:CV-IPN-Platelet activation EDGE_COLOR" value="java.awt.Color[r=0,g=0,b=0]"/>
    <att type="string" name="vizmap:CV-IPN-Platelet activation EDGE_LINE_WIDTH" value="1.0"/>
    <graphics width="1" fill="#999999" cy:sourceArrow="0" cy:targetArrow="0" cy:sourceArrowColor="#000000" cy:targetArrowColor="#000000" cy:edgeLabelFont="SanSerif-0-10" cy:edgeLabel="" cy:edgeLineType="SOLID" cy:curved="STRAIGHT_LINES"/>
  </edge>
  <edge label="AKT Family Hs (pp) AKT1" source="-45" target="-157">
    <att type="string" name="canonicalName" value="AKT Family Hs (pp) AKT1"/>
    <att type="string" name="edgeTypeId" value="6"/>
    <att type="string" name="edgeTypeName" value="-sub-&gt;"/>
    <att type="string" name="interaction" value="pp" cy:editable="false"/>
    <att type="string" name="vizmap:CV-IPN-Endothelial cell activation EDGE_COLOR" value="java.awt.Color[r=0,g=0,b=0]"/>
    <att type="string" name="vizmap:CV-IPN-Endothelial cell activation EDGE_LINE_WIDTH" value="3.0"/>
    <att type="string" name="vizmap:CV-IPN-Platelet activation EDGE_COLOR" value="java.awt.Color[r=0,g=0,b=0]"/>
    <att type="string" name="vizmap:CV-IPN-Platelet activation EDGE_LINE_WIDTH" value="3.0"/>
    <graphics width="1" fill="#999999" cy:sourceArrow="0" cy:targetArrow="0" cy:sourceArrowColor="#000000" cy:targetArrowColor="#000000" cy:edgeLabelFont="SanSerif-0-10" cy:edgeLabel="" cy:edgeLineType="EQUAL_DASH" cy:curved="STRAIGHT_LINES">
      <att name="edgeBend">
        <att name="handle" x="220.9437255859375" y="92.73905944824219" />
        <att name="handle" x="220.9436492919922" y="154.73899841308594" />
        <att name="handle" x="487.8139953613281" y="216.73902893066406" />
        <att name="handle" x="487.8140563964844" y="278.73907470703125" />
        <att name="handle" x="487.81402587890625" y="340.7390441894531" />
        <att name="handle" x="487.81390380859375" y="402.7389831542969" />
        <att name="handle" x="487.8141784667969" y="464.73907470703125" />
        <att name="handle" x="487.8140563964844" y="526.7390747070312" />
      </att>
    </graphics>
  </edge>
  <edge label="AKT Family Hs (pp) kaof(AKT Family Hs)" source="-45" target="-174">
    <att type="string" name="canonicalName" value="AKT Family Hs (pp) kaof(AKT Family Hs)"/>
    <att type="string" name="edgeTypeId" value="142"/>
    <att type="string" name="edgeTypeName" value="-cat-&gt;"/>
    <att type="string" name="interaction" value="pp" cy:editable="false"/>
    <att type="string" name="vizmap:CV-IPN-Endothelial cell activation EDGE_COLOR" value="java.awt.Color[r=0,g=0,b=0]"/>
    <att type="string" name="vizmap:CV-IPN-Endothelial cell activation EDGE_LINE_WIDTH" value="3.0"/>
    <att type="string" name="vizmap:CV-IPN-Platelet activation EDGE_COLOR" value="java.awt.Color[r=0,g=0,b=0]"/>
    <att type="string" name="vizmap:CV-IPN-Platelet activation EDGE_LINE_WIDTH" value="3.0"/>
    <graphics width="3" fill="#999999" cy:sourceArrow="0" cy:targetArrow="0" cy:sourceArrowColor="#000000" cy:targetArrowColor="#000000" cy:edgeLabelFont="SanSerif-0-10" cy:edgeLabel="" cy:edgeLineType="SOLID" cy:curved="STRAIGHT_LINES"/>
  </edge>
  <edge label="kaof(INSR) (pp) 3&apos;,5&apos;-Cyclic AMP" source="-659" target="-675">
    <att type="string" name="canonicalName" value="kaof(INSR) (pp) 3&apos;,5&apos;-Cyclic AMP"/>
    <att type="string" name="edgeTypeId" value="137"/>
    <att type="string" name="edgeTypeName" value="-|"/>
    <att type="string" name="interaction" value="pp" cy:editable="false"/>
    <att type="string" name="vizmap:CV-IPN-Platelet activation EDGE_COLOR" value="java.awt.Color[r=0,g=0,b=0]"/>
    <att type="string" name="vizmap:CV-IPN-Platelet activation EDGE_LINE_WIDTH" value="1.0"/>
    <graphics width="1" fill="#999999" cy:sourceArrow="0" cy:targetArrow="0" cy:sourceArrowColor="#000000" cy:targetArrowColor="#000000" cy:edgeLabelFont="SanSerif-0-10" cy:edgeLabel="" cy:edgeLineType="SOLID" cy:curved="STRAIGHT_LINES"/>
  </edge>
  <edge label="kaof(INSR) (pp) AKT1 P@S473" source="-659" target="-200">
    <att type="string" name="canonicalName" value="kaof(INSR) (pp) AKT1 P@S473"/>
    <att type="string" name="edgeTypeId" value="134"/>
    <att type="string" name="edgeTypeName" value="-&gt;"/>
    <att type="string" name="interaction" value="pp" cy:editable="false"/>
    <att type="string" name="vizmap:CV-IPN-Platelet activation EDGE_COLOR" value="java.awt.Color[r=0,g=0,b=0]"/>
    <att type="string" name="vizmap:CV-IPN-Platelet activation EDGE_LINE_WIDTH" value="1.0"/>
    <graphics width="1" fill="#999999" cy:sourceArrow="0" cy:targetArrow="0" cy:sourceArrowColor="#000000" cy:targetArrowColor="#000000" cy:edgeLabelFont="SanSerif-0-10" cy:edgeLabel="" cy:edgeLineType="SOLID" cy:curved="STRAIGHT_LINES">
      <att name="edgeBend">
        <att name="handle" x="240.74575805664062" y="402.7391052246094" />
        <att name="handle" x="240.74569702148438" y="464.73907470703125" />
        <att name="handle" x="107.31085205078125" y="526.7391967773438" />
      </att>
    </graphics>
  </edge>
  <edge label="TLR4 (pp) catof(TLR4)" source="-444" target="-360">
    <att type="string" name="canonicalName" value="TLR4 (pp) catof(TLR4)"/>
    <att type="string" name="edgeTypeId" value="142"/>
    <att type="string" name="edgeTypeName" value="-cat-&gt;"/>
    <att type="string" name="interaction" value="pp" cy:editable="false"/>
    <att type="string" name="vizmap:CV-IPN-Foam cell formation EDGE_COLOR" value="java.awt.Color[r=0,g=0,b=0]"/>
    <att type="string" name="vizmap:CV-IPN-Foam cell formation EDGE_LINE_WIDTH" value="3.0"/>
    <att type="string" name="vizmap:CV-IPN-Plaque destabilization EDGE_COLOR" value="java.awt.Color[r=0,g=0,b=0]"/>
    <att type="string" name="vizmap:CV-IPN-Plaque destabilization EDGE_LINE_WIDTH" value="3.0"/>
    <att type="string" name="vizmap:CV-IPN-Platelet activation EDGE_COLOR" value="java.awt.Color[r=0,g=0,b=0]"/>
    <att type="string" name="vizmap:CV-IPN-Platelet activation EDGE_LINE_WIDTH" value="3.0"/>
    <graphics width="3" fill="#999999" cy:sourceArrow="0" cy:targetArrow="0" cy:sourceArrowColor="#000000" cy:targetArrowColor="#000000" cy:edgeLabelFont="SanSerif-0-10" cy:edgeLabel="" cy:edgeLineType="SOLID" cy:curved="STRAIGHT_LINES"/>
  </edge>
  <edge label="Alprostadil (pp) VASP P@S" source="-658" target="-603">
    <att type="string" name="canonicalName" value="Alprostadil (pp) VASP P@S"/>
    <att type="string" name="edgeTypeId" value="134"/>
    <att type="string" name="edgeTypeName" value="-&gt;"/>
    <att type="string" name="interaction" value="pp" cy:editable="false"/>
    <att type="string" name="vizmap:CV-IPN-Platelet activation EDGE_COLOR" value="java.awt.Color[r=0,g=0,b=0]"/>
    <att type="string" name="vizmap:CV-IPN-Platelet activation EDGE_LINE_WIDTH" value="1.0"/>
    <graphics width="1" fill="#999999" cy:sourceArrow="0" cy:targetArrow="0" cy:sourceArrowColor="#000000" cy:targetArrowColor="#000000" cy:edgeLabelFont="SanSerif-0-10" cy:edgeLabel="" cy:edgeLineType="SOLID" cy:curved="STRAIGHT_LINES">
      <att name="edgeBend">
        <att name="handle" x="2895.13916015625" y="418.5808410644531" />
        <att name="handle" x="2494.83203125" y="480.5806884765625" />
        <att name="handle" x="2494.832763671875" y="542.5806274414062" />
        <att name="handle" x="2494.83251953125" y="604.5806274414062" />
        <att name="handle" x="2494.8330078125" y="666.580810546875" />
      </att>
    </graphics>
  </edge>
  <edge label="Alprostadil (pp) 3&apos;,5&apos;-Cyclic AMP" source="-658" target="-675">
    <att type="string" name="canonicalName" value="Alprostadil (pp) 3&apos;,5&apos;-Cyclic AMP"/>
    <att type="string" name="edgeTypeId" value="134"/>
    <att type="string" name="edgeTypeName" value="-&gt;"/>
    <att type="string" name="interaction" value="pp" cy:editable="false"/>
    <att type="string" name="vizmap:CV-IPN-Platelet activation EDGE_COLOR" value="java.awt.Color[r=0,g=0,b=0]"/>
    <att type="string" name="vizmap:CV-IPN-Platelet activation EDGE_LINE_WIDTH" value="1.0"/>
    <graphics width="1" fill="#999999" cy:sourceArrow="0" cy:targetArrow="0" cy:sourceArrowColor="#000000" cy:targetArrowColor="#000000" cy:edgeLabelFont="SanSerif-0-10" cy:edgeLabel="" cy:edgeLineType="SOLID" cy:curved="STRAIGHT_LINES"/>
  </edge>
  <edge label="Cell Surface Expression of SELP (pp) SELP" source="-657" target="-231">
    <att type="string" name="canonicalName" value="Cell Surface Expression of SELP (pp) SELP"/>
    <att type="string" name="edgeTypeId" value="150"/>
    <att type="string" name="edgeTypeName" value="-translocates-*"/>
    <att type="string" name="interaction" value="pp" cy:editable="false"/>
    <att type="string" name="vizmap:CV-IPN-Platelet activation EDGE_COLOR" value="java.awt.Color[r=153,g=153,b=153]"/>
    <att type="string" name="vizmap:CV-IPN-Platelet activation EDGE_LINE_WIDTH" value="3.0"/>
    <graphics width="1" fill="#999999" cy:sourceArrow="0" cy:targetArrow="0" cy:sourceArrowColor="#000000" cy:targetArrowColor="#000000" cy:edgeLabelFont="SanSerif-0-10" cy:edgeLabel="" cy:edgeLineType="EQUAL_DASH" cy:curved="STRAIGHT_LINES"/>
  </edge>
  <edge label="Epoprostenol (pp) 3&apos;,5&apos;-Cyclic AMP" source="-656" target="-675">
    <att type="string" name="canonicalName" value="Epoprostenol (pp) 3&apos;,5&apos;-Cyclic AMP"/>
    <att type="string" name="edgeTypeId" value="134"/>
    <att type="string" name="edgeTypeName" value="-&gt;"/>
    <att type="string" name="interaction" value="pp" cy:editable="false"/>
    <att type="string" name="vizmap:CV-IPN-Platelet activation EDGE_COLOR" value="java.awt.Color[r=0,g=0,b=0]"/>
    <att type="string" name="vizmap:CV-IPN-Platelet activation EDGE_LINE_WIDTH" value="1.0"/>
    <graphics width="1" fill="#999999" cy:sourceArrow="0" cy:targetArrow="0" cy:sourceArrowColor="#000000" cy:targetArrowColor="#000000" cy:edgeLabelFont="SanSerif-0-10" cy:edgeLabel="" cy:edgeLineType="SOLID" cy:curved="STRAIGHT_LINES"/>
  </edge>
  <edge label="THBS1 (pp) catof(CD36)" source="-655" target="-332">
    <att type="string" name="canonicalName" value="THBS1 (pp) catof(CD36)"/>
    <att type="string" name="edgeTypeId" value="134"/>
    <att type="string" name="edgeTypeName" value="-&gt;"/>
    <att type="string" name="interaction" value="pp" cy:editable="false"/>
    <att type="string" name="vizmap:CV-IPN-Platelet activation EDGE_COLOR" value="java.awt.Color[r=0,g=0,b=0]"/>
    <att type="string" name="vizmap:CV-IPN-Platelet activation EDGE_LINE_WIDTH" value="1.0"/>
    <graphics width="1" fill="#999999" cy:sourceArrow="0" cy:targetArrow="0" cy:sourceArrowColor="#000000" cy:targetArrowColor="#000000" cy:edgeLabelFont="SanSerif-0-10" cy:edgeLabel="" cy:edgeLineType="SOLID" cy:curved="STRAIGHT_LINES"/>
  </edge>
  <edge label="PRKCD P@Y313 (pp) PRKCD" source="-654" target="-639">
    <att type="string" name="canonicalName" value="PRKCD P@Y313 (pp) PRKCD"/>
    <att type="string" name="edgeTypeId" value="177"/>
    <att type="string" name="edgeTypeName" value="-@-"/>
    <att type="string" name="interaction" value="pp" cy:editable="false"/>
    <att type="string" name="vizmap:CV-IPN-Platelet activation EDGE_COLOR" value="java.awt.Color[r=153,g=153,b=153]"/>
    <att type="string" name="vizmap:CV-IPN-Platelet activation EDGE_LINE_WIDTH" value="3.0"/>
    <graphics width="1" fill="#999999" cy:sourceArrow="0" cy:targetArrow="0" cy:sourceArrowColor="#000000" cy:targetArrowColor="#000000" cy:edgeLabelFont="SanSerif-0-10" cy:edgeLabel="" cy:edgeLineType="EQUAL_DASH" cy:curved="STRAIGHT_LINES"/>
  </edge>
  <edge label="sec(VEGFA) (pp) VEGFA" source="-399" target="-244">
    <att type="string" name="canonicalName" value="sec(VEGFA) (pp) VEGFA"/>
    <att type="string" name="edgeTypeId" value="150"/>
    <att type="string" name="edgeTypeName" value="-translocates-*"/>
    <att type="string" name="interaction" value="pp" cy:editable="false"/>
    <att type="string" name="vizmap:CV-IPN-Foam cell formation EDGE_COLOR" value="java.awt.Color[r=153,g=153,b=153]"/>
    <att type="string" name="vizmap:CV-IPN-Foam cell formation EDGE_LINE_WIDTH" value="3.0"/>
    <att type="string" name="vizmap:CV-IPN-Platelet activation EDGE_COLOR" value="java.awt.Color[r=153,g=153,b=153]"/>
    <att type="string" name="vizmap:CV-IPN-Platelet activation EDGE_LINE_WIDTH" value="3.0"/>
    <graphics width="1" fill="#999999" cy:sourceArrow="0" cy:targetArrow="0" cy:sourceArrowColor="#000000" cy:targetArrowColor="#000000" cy:edgeLabelFont="SanSerif-0-10" cy:edgeLabel="" cy:edgeLineType="EQUAL_DASH" cy:curved="STRAIGHT_LINES"/>
  </edge>
  <edge label="sec(IL1B) (pp) IL1B" source="-653" target="-243">
    <att type="string" name="canonicalName" value="sec(IL1B) (pp) IL1B"/>
    <att type="string" name="edgeTypeId" value="150"/>
    <att type="string" name="edgeTypeName" value="-translocates-*"/>
    <att type="string" name="interaction" value="pp" cy:editable="false"/>
    <att type="string" name="vizmap:CV-IPN-Platelet activation EDGE_COLOR" value="java.awt.Color[r=153,g=153,b=153]"/>
    <att type="string" name="vizmap:CV-IPN-Platelet activation EDGE_LINE_WIDTH" value="3.0"/>
    <graphics width="1" fill="#999999" cy:sourceArrow="0" cy:targetArrow="0" cy:sourceArrowColor="#000000" cy:targetArrowColor="#000000" cy:edgeLabelFont="SanSerif-0-10" cy:edgeLabel="" cy:edgeLineType="EQUAL_DASH" cy:curved="STRAIGHT_LINES"/>
  </edge>
  <edge label="LYN (pp) kaof(LYN)" source="-652" target="-679">
    <att type="string" name="canonicalName" value="LYN (pp) kaof(LYN)"/>
    <att type="string" name="edgeTypeId" value="142"/>
    <att type="string" name="edgeTypeName" value="-cat-&gt;"/>
    <att type="string" name="interaction" value="pp" cy:editable="false"/>
    <att type="string" name="vizmap:CV-IPN-Platelet activation EDGE_COLOR" value="java.awt.Color[r=0,g=0,b=0]"/>
    <att type="string" name="vizmap:CV-IPN-Platelet activation EDGE_LINE_WIDTH" value="3.0"/>
    <graphics width="3" fill="#999999" cy:sourceArrow="0" cy:targetArrow="0" cy:sourceArrowColor="#000000" cy:targetArrowColor="#000000" cy:edgeLabelFont="SanSerif-0-10" cy:edgeLabel="" cy:edgeLineType="SOLID" cy:curved="STRAIGHT_LINES"/>
  </edge>
  <edge label="sec(FGB) (pp) FGB" source="-651" target="-631">
    <att type="string" name="canonicalName" value="sec(FGB) (pp) FGB"/>
    <att type="string" name="edgeTypeId" value="150"/>
    <att type="string" name="edgeTypeName" value="-translocates-*"/>
    <att type="string" name="interaction" value="pp" cy:editable="false"/>
    <att type="string" name="vizmap:CV-IPN-Platelet activation EDGE_COLOR" value="java.awt.Color[r=153,g=153,b=153]"/>
    <att type="string" name="vizmap:CV-IPN-Platelet activation EDGE_LINE_WIDTH" value="3.0"/>
    <graphics width="1" fill="#999999" cy:sourceArrow="0" cy:targetArrow="0" cy:sourceArrowColor="#000000" cy:targetArrowColor="#000000" cy:edgeLabelFont="SanSerif-0-10" cy:edgeLabel="" cy:edgeLineType="EQUAL_DASH" cy:curved="STRAIGHT_LINES"/>
  </edge>
  <edge label="sec(PF4) (pp) PF4" source="-650" target="-130">
    <att type="string" name="canonicalName" value="sec(PF4) (pp) PF4"/>
    <att type="string" name="edgeTypeId" value="150"/>
    <att type="string" name="edgeTypeName" value="-translocates-*"/>
    <att type="string" name="interaction" value="pp" cy:editable="false"/>
    <att type="string" name="vizmap:CV-IPN-Platelet activation EDGE_COLOR" value="java.awt.Color[r=153,g=153,b=153]"/>
    <att type="string" name="vizmap:CV-IPN-Platelet activation EDGE_LINE_WIDTH" value="3.0"/>
    <graphics width="1" fill="#999999" cy:sourceArrow="0" cy:targetArrow="0" cy:sourceArrowColor="#000000" cy:targetArrowColor="#000000" cy:edgeLabelFont="SanSerif-0-10" cy:edgeLabel="" cy:edgeLineType="EQUAL_DASH" cy:curved="STRAIGHT_LINES"/>
  </edge>
  <edge label="CLEC1B P@Y (pp) kaof(SYK)" source="-649" target="-344">
    <att type="string" name="canonicalName" value="CLEC1B P@Y (pp) kaof(SYK)"/>
    <att type="string" name="edgeTypeId" value="134"/>
    <att type="string" name="edgeTypeName" value="-&gt;"/>
    <att type="string" name="interaction" value="pp" cy:editable="false"/>
    <att type="string" name="vizmap:CV-IPN-Platelet activation EDGE_COLOR" value="java.awt.Color[r=0,g=0,b=0]"/>
    <att type="string" name="vizmap:CV-IPN-Platelet activation EDGE_LINE_WIDTH" value="1.0"/>
    <graphics width="1" fill="#999999" cy:sourceArrow="0" cy:targetArrow="0" cy:sourceArrowColor="#000000" cy:targetArrowColor="#000000" cy:edgeLabelFont="SanSerif-0-10" cy:edgeLabel="" cy:edgeLineType="SOLID" cy:curved="STRAIGHT_LINES"/>
  </edge>
  <edge label="kaof(PTK2B) (pp) kaof(PIK3CB)" source="-418" target="-671">
    <att type="string" name="canonicalName" value="kaof(PTK2B) (pp) kaof(PIK3CB)"/>
    <att type="string" name="edgeTypeId" value="134"/>
    <att type="string" name="edgeTypeName" value="-&gt;"/>
    <att type="string" name="interaction" value="pp" cy:editable="false"/>
    <att type="string" name="vizmap:CV-IPN-Platelet activation EDGE_COLOR" value="java.awt.Color[r=0,g=0,b=0]"/>
    <att type="string" name="vizmap:CV-IPN-Platelet activation EDGE_LINE_WIDTH" value="1.0"/>
    <graphics width="1" fill="#999999" cy:sourceArrow="0" cy:targetArrow="0" cy:sourceArrowColor="#000000" cy:targetArrowColor="#000000" cy:edgeLabelFont="SanSerif-0-10" cy:edgeLabel="" cy:edgeLineType="SOLID" cy:curved="STRAIGHT_LINES"/>
  </edge>
  <edge label="PTGER3 (pp) catof(PTGER3)" source="-648" target="-617">
    <att type="string" name="canonicalName" value="PTGER3 (pp) catof(PTGER3)"/>
    <att type="string" name="edgeTypeId" value="142"/>
    <att type="string" name="edgeTypeName" value="-cat-&gt;"/>
    <att type="string" name="interaction" value="pp" cy:editable="false"/>
    <att type="string" name="vizmap:CV-IPN-Platelet activation EDGE_COLOR" value="java.awt.Color[r=0,g=0,b=0]"/>
    <att type="string" name="vizmap:CV-IPN-Platelet activation EDGE_LINE_WIDTH" value="3.0"/>
    <graphics width="3" fill="#999999" cy:sourceArrow="0" cy:targetArrow="0" cy:sourceArrowColor="#000000" cy:targetArrowColor="#000000" cy:edgeLabelFont="SanSerif-0-10" cy:edgeLabel="" cy:edgeLineType="SOLID" cy:curved="STRAIGHT_LINES"/>
  </edge>
  <edge label="gtpof(RAP1B) (pp) catof(ITGA2B:ITGB3)" source="-647" target="-674">
    <att type="string" name="canonicalName" value="gtpof(RAP1B) (pp) catof(ITGA2B:ITGB3)"/>
    <att type="string" name="edgeTypeId" value="134"/>
    <att type="string" name="edgeTypeName" value="-&gt;"/>
    <att type="string" name="interaction" value="pp" cy:editable="false"/>
    <att type="string" name="vizmap:CV-IPN-Platelet activation EDGE_COLOR" value="java.awt.Color[r=0,g=0,b=0]"/>
    <att type="string" name="vizmap:CV-IPN-Platelet activation EDGE_LINE_WIDTH" value="1.0"/>
    <graphics width="1" fill="#999999" cy:sourceArrow="0" cy:targetArrow="0" cy:sourceArrowColor="#000000" cy:targetArrowColor="#000000" cy:edgeLabelFont="SanSerif-0-10" cy:edgeLabel="" cy:edgeLineType="SOLID" cy:curved="STRAIGHT_LINES"/>
  </edge>
  <edge label="PRKG1 (pp) kaof(PRKG1)" source="-646" target="-668">
    <att type="string" name="canonicalName" value="PRKG1 (pp) kaof(PRKG1)"/>
    <att type="string" name="edgeTypeId" value="142"/>
    <att type="string" name="edgeTypeName" value="-cat-&gt;"/>
    <att type="string" name="interaction" value="pp" cy:editable="false"/>
    <att type="string" name="vizmap:CV-IPN-Platelet activation EDGE_COLOR" value="java.awt.Color[r=0,g=0,b=0]"/>
    <att type="string" name="vizmap:CV-IPN-Platelet activation EDGE_LINE_WIDTH" value="3.0"/>
    <graphics width="3" fill="#999999" cy:sourceArrow="0" cy:targetArrow="0" cy:sourceArrowColor="#000000" cy:targetArrowColor="#000000" cy:edgeLabelFont="SanSerif-0-10" cy:edgeLabel="" cy:edgeLineType="SOLID" cy:curved="STRAIGHT_LINES"/>
  </edge>
  <edge label="catof(F2) (pp) catof(F2R)" source="-124" target="-636">
    <att type="string" name="canonicalName" value="catof(F2) (pp) catof(F2R)"/>
    <att type="string" name="edgeTypeId" value="334"/>
    <att type="string" name="edgeTypeName" value="=&gt;"/>
    <att type="string" name="interaction" value="pp" cy:editable="false"/>
    <att type="string" name="vizmap:CV-IPN-Platelet activation EDGE_COLOR" value="java.awt.Color[r=0,g=0,b=0]"/>
    <att type="string" name="vizmap:CV-IPN-Platelet activation EDGE_LINE_WIDTH" value="3.0"/>
    <graphics width="3" fill="#999999" cy:sourceArrow="0" cy:targetArrow="0" cy:sourceArrowColor="#000000" cy:targetArrowColor="#000000" cy:edgeLabelFont="SanSerif-0-10" cy:edgeLabel="" cy:edgeLineType="SOLID" cy:curved="STRAIGHT_LINES"/>
  </edge>
  <edge label="catof(F2) (pp) kaof(p38 MAPK family Hs)" source="-124" target="-127">
    <att type="string" name="canonicalName" value="catof(F2) (pp) kaof(p38 MAPK family Hs)"/>
    <att type="string" name="edgeTypeId" value="134"/>
    <att type="string" name="edgeTypeName" value="-&gt;"/>
    <att type="string" name="interaction" value="pp" cy:editable="false"/>
    <att type="string" name="vizmap:CV-IPN-Platelet activation EDGE_COLOR" value="java.awt.Color[r=0,g=0,b=0]"/>
    <att type="string" name="vizmap:CV-IPN-Platelet activation EDGE_LINE_WIDTH" value="1.0"/>
    <graphics width="1" fill="#999999" cy:sourceArrow="0" cy:targetArrow="0" cy:sourceArrowColor="#000000" cy:targetArrowColor="#000000" cy:edgeLabelFont="SanSerif-0-10" cy:edgeLabel="" cy:edgeLineType="SOLID" cy:curved="STRAIGHT_LINES">
      <att name="edgeBend">
        <att name="handle" x="3684.477294921875" y="-165.91567993164062" />
        <att name="handle" x="3684.477783203125" y="-103.91561126708984" />
        <att name="handle" x="3684.476806640625" y="-41.91561508178711" />
        <att name="handle" x="3684.476806640625" y="20.084217071533203" />
        <att name="handle" x="3684.477294921875" y="82.08432006835938" />
        <att name="handle" x="3684.476806640625" y="144.0843505859375" />
        <att name="handle" x="3684.477294921875" y="206.08438110351562" />
        <att name="handle" x="3684.475830078125" y="268.08441162109375" />
        <att name="handle" x="3684.476806640625" y="330.0845642089844" />
        <att name="handle" x="3684.477294921875" y="392.0844421386719" />
        <att name="handle" x="3684.476806640625" y="454.0843200683594" />
        <att name="handle" x="3684.477783203125" y="516.0842895507812" />
        <att name="handle" x="3684.476318359375" y="578.0841674804688" />
      </att>
    </graphics>
  </edge>
  <edge label="catof(CD36) (pp) kaof(SYK)" source="-332" target="-344">
    <att type="string" name="canonicalName" value="catof(CD36) (pp) kaof(SYK)"/>
    <att type="string" name="edgeTypeId" value="134"/>
    <att type="string" name="edgeTypeName" value="-&gt;"/>
    <att type="string" name="interaction" value="pp" cy:editable="false"/>
    <att type="string" name="vizmap:CV-IPN-Platelet activation EDGE_COLOR" value="java.awt.Color[r=0,g=0,b=0]"/>
    <att type="string" name="vizmap:CV-IPN-Platelet activation EDGE_LINE_WIDTH" value="1.0"/>
    <graphics width="1" fill="#999999" cy:sourceArrow="0" cy:targetArrow="0" cy:sourceArrowColor="#000000" cy:targetArrowColor="#000000" cy:edgeLabelFont="SanSerif-0-10" cy:edgeLabel="" cy:edgeLineType="SOLID" cy:curved="STRAIGHT_LINES">
      <att name="edgeBend">
        <att name="handle" x="1822.169189453125" y="402.7391052246094" />
      </att>
    </graphics>
  </edge>
  <edge label="catof(CD36) (pp) kaof(MAPK9)" source="-332" target="-373">
    <att type="string" name="canonicalName" value="catof(CD36) (pp) kaof(MAPK9)"/>
    <att type="string" name="edgeTypeId" value="134"/>
    <att type="string" name="edgeTypeName" value="-&gt;"/>
    <att type="string" name="interaction" value="pp" cy:editable="false"/>
    <att type="string" name="vizmap:CV-IPN-Foam cell formation EDGE_COLOR" value="java.awt.Color[r=0,g=0,b=0]"/>
    <att type="string" name="vizmap:CV-IPN-Foam cell formation EDGE_LINE_WIDTH" value="1.0"/>
    <att type="string" name="vizmap:CV-IPN-Plaque destabilization EDGE_COLOR" value="java.awt.Color[r=0,g=0,b=0]"/>
    <att type="string" name="vizmap:CV-IPN-Plaque destabilization EDGE_LINE_WIDTH" value="1.0"/>
    <att type="string" name="vizmap:CV-IPN-Platelet activation EDGE_COLOR" value="java.awt.Color[r=0,g=0,b=0]"/>
    <att type="string" name="vizmap:CV-IPN-Platelet activation EDGE_LINE_WIDTH" value="1.0"/>
    <graphics width="1" fill="#999999" cy:sourceArrow="0" cy:targetArrow="0" cy:sourceArrowColor="#000000" cy:targetArrowColor="#000000" cy:edgeLabelFont="SanSerif-0-10" cy:edgeLabel="" cy:edgeLineType="SOLID" cy:curved="STRAIGHT_LINES">
      <att name="edgeBend">
        <att name="handle" x="2361.39599609375" y="418.5807800292969" />
        <att name="handle" x="1827.6519775390625" y="480.580810546875" />
        <att name="handle" x="1694.2186279296875" y="542.5807495117188" />
        <att name="handle" x="1694.21826171875" y="604.5807495117188" />
        <att name="handle" x="1560.7808837890625" y="666.5809326171875" />
      </att>
    </graphics>
  </edge>
  <edge label="catof(CD36) (pp) VASP P@S157" source="-332" target="-618">
    <att type="string" name="canonicalName" value="catof(CD36) (pp) VASP P@S157"/>
    <att type="string" name="edgeTypeId" value="137"/>
    <att type="string" name="edgeTypeName" value="-|"/>
    <att type="string" name="interaction" value="pp" cy:editable="false"/>
    <att type="string" name="vizmap:CV-IPN-Platelet activation EDGE_COLOR" value="java.awt.Color[r=0,g=0,b=0]"/>
    <att type="string" name="vizmap:CV-IPN-Platelet activation EDGE_LINE_WIDTH" value="1.0"/>
    <graphics width="1" fill="#999999" cy:sourceArrow="0" cy:targetArrow="0" cy:sourceArrowColor="#000000" cy:targetArrowColor="#000000" cy:edgeLabelFont="SanSerif-0-10" cy:edgeLabel="" cy:edgeLineType="SOLID" cy:curved="STRAIGHT_LINES">
      <att name="edgeBend">
        <att name="handle" x="3028.573974609375" y="418.5807189941406" />
        <att name="handle" x="2628.2666015625" y="480.5809020996094" />
        <att name="handle" x="2628.266357421875" y="542.5806884765625" />
        <att name="handle" x="2628.266845703125" y="604.5809326171875" />
        <att name="handle" x="2628.265869140625" y="666.5806884765625" />
        <att name="handle" x="2628.266357421875" y="728.580810546875" />
        <att name="handle" x="2628.26611328125" y="790.580810546875" />
      </att>
    </graphics>
  </edge>
  <edge label="catof(CD36) (pp) 3&apos;,5&apos;-Cyclic AMP" source="-332" target="-675">
    <att type="string" name="canonicalName" value="catof(CD36) (pp) 3&apos;,5&apos;-Cyclic AMP"/>
    <att type="string" name="edgeTypeId" value="137"/>
    <att type="string" name="edgeTypeName" value="-|"/>
    <att type="string" name="interaction" value="pp" cy:editable="false"/>
    <att type="string" name="vizmap:CV-IPN-Platelet activation EDGE_COLOR" value="java.awt.Color[r=0,g=0,b=0]"/>
    <att type="string" name="vizmap:CV-IPN-Platelet activation EDGE_LINE_WIDTH" value="1.0"/>
    <graphics width="1" fill="#999999" cy:sourceArrow="0" cy:targetArrow="0" cy:sourceArrowColor="#000000" cy:targetArrowColor="#000000" cy:edgeLabelFont="SanSerif-0-10" cy:edgeLabel="" cy:edgeLineType="SOLID" cy:curved="STRAIGHT_LINES"/>
  </edge>
  <edge label="PIK3CB (pp) kaof(PIK3CB)" source="-645" target="-671">
    <att type="string" name="canonicalName" value="PIK3CB (pp) kaof(PIK3CB)"/>
    <att type="string" name="edgeTypeId" value="142"/>
    <att type="string" name="edgeTypeName" value="-cat-&gt;"/>
    <att type="string" name="interaction" value="pp" cy:editable="false"/>
    <att type="string" name="vizmap:CV-IPN-Platelet activation EDGE_COLOR" value="java.awt.Color[r=0,g=0,b=0]"/>
    <att type="string" name="vizmap:CV-IPN-Platelet activation EDGE_LINE_WIDTH" value="3.0"/>
    <graphics width="3" fill="#999999" cy:sourceArrow="0" cy:targetArrow="0" cy:sourceArrowColor="#000000" cy:targetArrowColor="#000000" cy:edgeLabelFont="SanSerif-0-10" cy:edgeLabel="" cy:edgeLineType="SOLID" cy:curved="STRAIGHT_LINES"/>
  </edge>
  <edge label="SRC Family Hs (pp) kaof(SRC family Hs)" source="-644" target="-434">
    <att type="string" name="canonicalName" value="SRC Family Hs (pp) kaof(SRC family Hs)"/>
    <att type="string" name="edgeTypeId" value="142"/>
    <att type="string" name="edgeTypeName" value="-cat-&gt;"/>
    <att type="string" name="interaction" value="pp" cy:editable="false"/>
    <att type="string" name="vizmap:CV-IPN-Platelet activation EDGE_COLOR" value="java.awt.Color[r=0,g=0,b=0]"/>
    <att type="string" name="vizmap:CV-IPN-Platelet activation EDGE_LINE_WIDTH" value="3.0"/>
    <graphics width="3" fill="#999999" cy:sourceArrow="0" cy:targetArrow="0" cy:sourceArrowColor="#000000" cy:targetArrowColor="#000000" cy:edgeLabelFont="SanSerif-0-10" cy:edgeLabel="" cy:edgeLineType="SOLID" cy:curved="STRAIGHT_LINES"/>
  </edge>
  <edge label="MAPK1 P@Y187 (pp) kaof(MAPK1)" source="-643" target="-159">
    <att type="string" name="canonicalName" value="MAPK1 P@Y187 (pp) kaof(MAPK1)"/>
    <att type="string" name="edgeTypeId" value="334"/>
    <att type="string" name="edgeTypeName" value="=&gt;"/>
    <att type="string" name="interaction" value="pp" cy:editable="false"/>
    <att type="string" name="vizmap:CV-IPN-Platelet activation EDGE_COLOR" value="java.awt.Color[r=0,g=0,b=0]"/>
    <att type="string" name="vizmap:CV-IPN-Platelet activation EDGE_LINE_WIDTH" value="3.0"/>
    <graphics width="3" fill="#999999" cy:sourceArrow="0" cy:targetArrow="0" cy:sourceArrowColor="#000000" cy:targetArrowColor="#000000" cy:edgeLabelFont="SanSerif-0-10" cy:edgeLabel="" cy:edgeLineType="SOLID" cy:curved="STRAIGHT_LINES"/>
  </edge>
  <edge label="MAPK1 P@Y187 (pp) MAPK1" source="-643" target="-168">
    <att type="string" name="canonicalName" value="MAPK1 P@Y187 (pp) MAPK1"/>
    <att type="string" name="edgeTypeId" value="177"/>
    <att type="string" name="edgeTypeName" value="-@-"/>
    <att type="string" name="interaction" value="pp" cy:editable="false"/>
    <att type="string" name="vizmap:CV-IPN-Platelet activation EDGE_COLOR" value="java.awt.Color[r=153,g=153,b=153]"/>
    <att type="string" name="vizmap:CV-IPN-Platelet activation EDGE_LINE_WIDTH" value="3.0"/>
    <graphics width="1" fill="#999999" cy:sourceArrow="0" cy:targetArrow="0" cy:sourceArrowColor="#000000" cy:targetArrowColor="#000000" cy:edgeLabelFont="SanSerif-0-10" cy:edgeLabel="" cy:edgeLineType="EQUAL_DASH" cy:curved="STRAIGHT_LINES">
      <att name="edgeBend">
        <att name="handle" x="-1462.23388671875" y="368.46197509765625" />
        <att name="handle" x="-1328.79931640625" y="430.4619140625" />
        <att name="handle" x="-1328.79931640625" y="492.4620056152344" />
        <att name="handle" x="-1061.927978515625" y="554.46240234375" />
        <att name="handle" x="-928.4908447265625" y="616.4622192382812" />
        <att name="handle" x="-928.4906616210938" y="678.462158203125" />
        <att name="handle" x="-928.4908447265625" y="740.4622802734375" />
        <att name="handle" x="-928.4906005859375" y="802.46240234375" />
        <att name="handle" x="-928.4909057617188" y="864.4623413085938" />
      </att>
    </graphics>
  </edge>
  <edge label="Diacylglycerol (pp) kaof(PKC Family Hs)" source="-642" target="-185">
    <att type="string" name="canonicalName" value="Diacylglycerol (pp) kaof(PKC Family Hs)"/>
    <att type="string" name="edgeTypeId" value="334"/>
    <att type="string" name="edgeTypeName" value="=&gt;"/>
    <att type="string" name="interaction" value="pp" cy:editable="false"/>
    <att type="string" name="vizmap:CV-IPN-Platelet activation EDGE_COLOR" value="java.awt.Color[r=0,g=0,b=0]"/>
    <att type="string" name="vizmap:CV-IPN-Platelet activation EDGE_LINE_WIDTH" value="3.0"/>
    <graphics width="3" fill="#999999" cy:sourceArrow="0" cy:targetArrow="0" cy:sourceArrowColor="#000000" cy:targetArrowColor="#000000" cy:edgeLabelFont="SanSerif-0-10" cy:edgeLabel="" cy:edgeLineType="SOLID" cy:curved="STRAIGHT_LINES"/>
  </edge>
  <edge label="VWF:Ib-V-IX complex Hs (pp) VWF" source="-641" target="-72">
    <att type="string" name="canonicalName" value="VWF:Ib-V-IX complex Hs (pp) VWF"/>
    <att type="string" name="edgeTypeId" value="79"/>
    <att type="string" name="edgeTypeName" value="-cc-"/>
    <att type="string" name="interaction" value="pp" cy:editable="false"/>
    <att type="string" name="vizmap:CV-IPN-Platelet activation EDGE_COLOR" value="java.awt.Color[r=153,g=153,b=153]"/>
    <att type="string" name="vizmap:CV-IPN-Platelet activation EDGE_LINE_WIDTH" value="3.0"/>
    <graphics width="1" fill="#999999" cy:sourceArrow="0" cy:targetArrow="0" cy:sourceArrowColor="#000000" cy:targetArrowColor="#000000" cy:edgeLabelFont="SanSerif-0-10" cy:edgeLabel="" cy:edgeLineType="EQUAL_DASH" cy:curved="STRAIGHT_LINES">
      <att name="edgeBend">
        <att name="handle" x="888.1210327148438" y="92.73902893066406" />
      </att>
    </graphics>
  </edge>
  <edge label="VWF:Ib-V-IX complex Hs (pp) kaof(AKT Family Hs)" source="-641" target="-174">
    <att type="string" name="canonicalName" value="VWF:Ib-V-IX complex Hs (pp) kaof(AKT Family Hs)"/>
    <att type="string" name="edgeTypeId" value="134"/>
    <att type="string" name="edgeTypeName" value="-&gt;"/>
    <att type="string" name="interaction" value="pp" cy:editable="false"/>
    <att type="string" name="vizmap:CV-IPN-Platelet activation EDGE_COLOR" value="java.awt.Color[r=0,g=0,b=0]"/>
    <att type="string" name="vizmap:CV-IPN-Platelet activation EDGE_LINE_WIDTH" value="1.0"/>
    <graphics width="1" fill="#999999" cy:sourceArrow="0" cy:targetArrow="0" cy:sourceArrowColor="#000000" cy:targetArrowColor="#000000" cy:edgeLabelFont="SanSerif-0-10" cy:edgeLabel="" cy:edgeLineType="SOLID" cy:curved="STRAIGHT_LINES"/>
  </edge>
  <edge label="VWF:Ib-V-IX complex Hs (pp) kaof(LYN)" source="-641" target="-679">
    <att type="string" name="canonicalName" value="VWF:Ib-V-IX complex Hs (pp) kaof(LYN)"/>
    <att type="string" name="edgeTypeId" value="134"/>
    <att type="string" name="edgeTypeName" value="-&gt;"/>
    <att type="string" name="interaction" value="pp" cy:editable="false"/>
    <att type="string" name="vizmap:CV-IPN-Platelet activation EDGE_COLOR" value="java.awt.Color[r=0,g=0,b=0]"/>
    <att type="string" name="vizmap:CV-IPN-Platelet activation EDGE_LINE_WIDTH" value="1.0"/>
    <graphics width="1" fill="#999999" cy:sourceArrow="0" cy:targetArrow="0" cy:sourceArrowColor="#000000" cy:targetArrowColor="#000000" cy:edgeLabelFont="SanSerif-0-10" cy:edgeLabel="" cy:edgeLineType="SOLID" cy:curved="STRAIGHT_LINES"/>
  </edge>
  <edge label="kaof(SRC family Hs) (pp) kaof(MAPK9)" source="-434" target="-373">
    <att type="string" name="canonicalName" value="kaof(SRC family Hs) (pp) kaof(MAPK9)"/>
    <att type="string" name="edgeTypeId" value="134"/>
    <att type="string" name="edgeTypeName" value="-&gt;"/>
    <att type="string" name="interaction" value="pp" cy:editable="false"/>
    <att type="string" name="vizmap:CV-IPN-Platelet activation EDGE_COLOR" value="java.awt.Color[r=0,g=0,b=0]"/>
    <att type="string" name="vizmap:CV-IPN-Platelet activation EDGE_LINE_WIDTH" value="1.0"/>
    <graphics width="1" fill="#999999" cy:sourceArrow="0" cy:targetArrow="0" cy:sourceArrowColor="#000000" cy:targetArrowColor="#000000" cy:edgeLabelFont="SanSerif-0-10" cy:edgeLabel="" cy:edgeLineType="SOLID" cy:curved="STRAIGHT_LINES">
      <att name="edgeBend">
        <att name="handle" x="2489.3486328125" y="154.73910522460938" />
        <att name="handle" x="2489.34912109375" y="216.73904418945312" />
        <att name="handle" x="2489.34912109375" y="278.7391052246094" />
        <att name="handle" x="2489.349609375" y="340.7391052246094" />
        <att name="handle" x="2489.34912109375" y="402.73907470703125" />
        <att name="handle" x="1955.607177734375" y="464.73907470703125" />
        <att name="handle" x="1822.16943359375" y="526.7391967773438" />
        <att name="handle" x="1822.1690673828125" y="588.7391967773438" />
        <att name="handle" x="1688.73486328125" y="650.7390747070312" />
      </att>
    </graphics>
  </edge>
  <edge label="kaof(SRC family Hs) (pp) PRKCD P@Y313" source="-434" target="-654">
    <att type="string" name="canonicalName" value="kaof(SRC family Hs) (pp) PRKCD P@Y313"/>
    <att type="string" name="edgeTypeId" value="134"/>
    <att type="string" name="edgeTypeName" value="-&gt;"/>
    <att type="string" name="interaction" value="pp" cy:editable="false"/>
    <att type="string" name="vizmap:CV-IPN-Platelet activation EDGE_COLOR" value="java.awt.Color[r=0,g=0,b=0]"/>
    <att type="string" name="vizmap:CV-IPN-Platelet activation EDGE_LINE_WIDTH" value="1.0"/>
    <graphics width="1" fill="#999999" cy:sourceArrow="0" cy:targetArrow="0" cy:sourceArrowColor="#000000" cy:targetArrowColor="#000000" cy:edgeLabelFont="SanSerif-0-10" cy:edgeLabel="" cy:edgeLineType="SOLID" cy:curved="STRAIGHT_LINES"/>
  </edge>
  <edge label="kaof(MAP2K4) (pp) kaof(MAPK9)" source="-640" target="-373">
    <att type="string" name="canonicalName" value="kaof(MAP2K4) (pp) kaof(MAPK9)"/>
    <att type="string" name="edgeTypeId" value="334"/>
    <att type="string" name="edgeTypeName" value="=&gt;"/>
    <att type="string" name="interaction" value="pp" cy:editable="false"/>
    <att type="string" name="vizmap:CV-IPN-Platelet activation EDGE_COLOR" value="java.awt.Color[r=0,g=0,b=0]"/>
    <att type="string" name="vizmap:CV-IPN-Platelet activation EDGE_LINE_WIDTH" value="3.0"/>
    <graphics width="3" fill="#999999" cy:sourceArrow="0" cy:targetArrow="0" cy:sourceArrowColor="#000000" cy:targetArrowColor="#000000" cy:edgeLabelFont="SanSerif-0-10" cy:edgeLabel="" cy:edgeLineType="SOLID" cy:curved="STRAIGHT_LINES"/>
  </edge>
  <edge label="kaof(ERK family Hs) (pp) Thromboxane A2" source="-165" target="-620">
    <att type="string" name="canonicalName" value="kaof(ERK family Hs) (pp) Thromboxane A2"/>
    <att type="string" name="edgeTypeId" value="134"/>
    <att type="string" name="edgeTypeName" value="-&gt;"/>
    <att type="string" name="interaction" value="pp" cy:editable="false"/>
    <att type="string" name="vizmap:CV-IPN-Platelet activation EDGE_COLOR" value="java.awt.Color[r=0,g=0,b=0]"/>
    <att type="string" name="vizmap:CV-IPN-Platelet activation EDGE_LINE_WIDTH" value="1.0"/>
    <graphics width="1" fill="#999999" cy:sourceArrow="0" cy:targetArrow="0" cy:sourceArrowColor="#000000" cy:targetArrowColor="#000000" cy:edgeLabelFont="SanSerif-0-10" cy:edgeLabel="" cy:edgeLineType="SOLID" cy:curved="STRAIGHT_LINES"/>
  </edge>
  <edge label="PRKCD (pp) kaof(PRKCD)" source="-639" target="-662">
    <att type="string" name="canonicalName" value="PRKCD (pp) kaof(PRKCD)"/>
    <att type="string" name="edgeTypeId" value="142"/>
    <att type="string" name="edgeTypeName" value="-cat-&gt;"/>
    <att type="string" name="interaction" value="pp" cy:editable="false"/>
    <att type="string" name="vizmap:CV-IPN-Platelet activation EDGE_COLOR" value="java.awt.Color[r=0,g=0,b=0]"/>
    <att type="string" name="vizmap:CV-IPN-Platelet activation EDGE_LINE_WIDTH" value="3.0"/>
    <graphics width="3" fill="#999999" cy:sourceArrow="0" cy:targetArrow="0" cy:sourceArrowColor="#000000" cy:targetArrowColor="#000000" cy:edgeLabelFont="SanSerif-0-10" cy:edgeLabel="" cy:edgeLineType="SOLID" cy:curved="STRAIGHT_LINES"/>
  </edge>
  <edge label="PTEN (pp) AKT1 P@S473" source="-220" target="-200">
    <att type="string" name="canonicalName" value="PTEN (pp) AKT1 P@S473"/>
    <att type="string" name="edgeTypeId" value="137"/>
    <att type="string" name="edgeTypeName" value="-|"/>
    <att type="string" name="interaction" value="pp" cy:editable="false"/>
    <att type="string" name="vizmap:CV-IPN-Platelet activation EDGE_COLOR" value="java.awt.Color[r=0,g=0,b=0]"/>
    <att type="string" name="vizmap:CV-IPN-Platelet activation EDGE_LINE_WIDTH" value="1.0"/>
    <graphics width="1" fill="#999999" cy:sourceArrow="0" cy:targetArrow="0" cy:sourceArrowColor="#000000" cy:targetArrowColor="#000000" cy:edgeLabelFont="SanSerif-0-10" cy:edgeLabel="" cy:edgeLineType="SOLID" cy:curved="STRAIGHT_LINES"/>
  </edge>
  <edge label="sec(FGA) (pp) FGA" source="-637" target="-630">
    <att type="string" name="canonicalName" value="sec(FGA) (pp) FGA"/>
    <att type="string" name="edgeTypeId" value="150"/>
    <att type="string" name="edgeTypeName" value="-translocates-*"/>
    <att type="string" name="interaction" value="pp" cy:editable="false"/>
    <att type="string" name="vizmap:CV-IPN-Platelet activation EDGE_COLOR" value="java.awt.Color[r=153,g=153,b=153]"/>
    <att type="string" name="vizmap:CV-IPN-Platelet activation EDGE_LINE_WIDTH" value="3.0"/>
    <graphics width="1" fill="#999999" cy:sourceArrow="0" cy:targetArrow="0" cy:sourceArrowColor="#000000" cy:targetArrowColor="#000000" cy:edgeLabelFont="SanSerif-0-10" cy:edgeLabel="" cy:edgeLineType="EQUAL_DASH" cy:curved="STRAIGHT_LINES"/>
  </edge>
  <edge label="catof(F2R) (pp) 3&apos;,5&apos;-Cyclic AMP" source="-636" target="-675">
    <att type="string" name="canonicalName" value="catof(F2R) (pp) 3&apos;,5&apos;-Cyclic AMP"/>
    <att type="string" name="edgeTypeId" value="137"/>
    <att type="string" name="edgeTypeName" value="-|"/>
    <att type="string" name="interaction" value="pp" cy:editable="false"/>
    <att type="string" name="vizmap:CV-IPN-Platelet activation EDGE_COLOR" value="java.awt.Color[r=0,g=0,b=0]"/>
    <att type="string" name="vizmap:CV-IPN-Platelet activation EDGE_LINE_WIDTH" value="1.0"/>
    <graphics width="1" fill="#999999" cy:sourceArrow="0" cy:targetArrow="0" cy:sourceArrowColor="#000000" cy:targetArrowColor="#000000" cy:edgeLabelFont="SanSerif-0-10" cy:edgeLabel="" cy:edgeLineType="SOLID" cy:curved="STRAIGHT_LINES">
      <att name="edgeBend">
        <att name="handle" x="-1227.0472412109375" y="30.7391300201416" />
        <att name="handle" x="-1227.0467529296875" y="92.7391357421875" />
        <att name="handle" x="-1227.046630859375" y="154.739013671875" />
        <att name="handle" x="-1227.0467529296875" y="216.73907470703125" />
        <att name="handle" x="-1227.047119140625" y="278.7390441894531" />
        <att name="handle" x="-1093.6119384765625" y="340.7391357421875" />
      </att>
    </graphics>
  </edge>
  <edge label="catof(F2R) (pp) kaof(PI3K Family Hs)" source="-636" target="-170">
    <att type="string" name="canonicalName" value="catof(F2R) (pp) kaof(PI3K Family Hs)"/>
    <att type="string" name="edgeTypeId" value="134"/>
    <att type="string" name="edgeTypeName" value="-&gt;"/>
    <att type="string" name="interaction" value="pp" cy:editable="false"/>
    <att type="string" name="vizmap:CV-IPN-Platelet activation EDGE_COLOR" value="java.awt.Color[r=0,g=0,b=0]"/>
    <att type="string" name="vizmap:CV-IPN-Platelet activation EDGE_LINE_WIDTH" value="1.0"/>
    <graphics width="1" fill="#999999" cy:sourceArrow="0" cy:targetArrow="0" cy:sourceArrowColor="#000000" cy:targetArrowColor="#000000" cy:edgeLabelFont="SanSerif-0-10" cy:edgeLabel="" cy:edgeLineType="SOLID" cy:curved="STRAIGHT_LINES"/>
  </edge>
  <edge label="catof(F2R) (pp) MAPK1 P@Y187" source="-636" target="-643">
    <att type="string" name="canonicalName" value="catof(F2R) (pp) MAPK1 P@Y187"/>
    <att type="string" name="edgeTypeId" value="134"/>
    <att type="string" name="edgeTypeName" value="-&gt;"/>
    <att type="string" name="interaction" value="pp" cy:editable="false"/>
    <att type="string" name="vizmap:CV-IPN-Platelet activation EDGE_COLOR" value="java.awt.Color[r=0,g=0,b=0]"/>
    <att type="string" name="vizmap:CV-IPN-Platelet activation EDGE_LINE_WIDTH" value="1.0"/>
    <graphics width="1" fill="#999999" cy:sourceArrow="0" cy:targetArrow="0" cy:sourceArrowColor="#000000" cy:targetArrowColor="#000000" cy:edgeLabelFont="SanSerif-0-10" cy:edgeLabel="" cy:edgeLineType="SOLID" cy:curved="STRAIGHT_LINES">
      <att name="edgeBend">
        <att name="handle" x="-1462.233642578125" y="58.46199035644531" />
        <att name="handle" x="-1462.23388671875" y="120.46221923828125" />
        <att name="handle" x="-1462.233642578125" y="182.46214294433594" />
        <att name="handle" x="-1462.2335205078125" y="244.46206665039062" />
      </att>
    </graphics>
  </edge>
  <edge label="catof(F2R) (pp) MAPK3 P@T185" source="-636" target="-678">
    <att type="string" name="canonicalName" value="catof(F2R) (pp) MAPK3 P@T185"/>
    <att type="string" name="edgeTypeId" value="134"/>
    <att type="string" name="edgeTypeName" value="-&gt;"/>
    <att type="string" name="interaction" value="pp" cy:editable="false"/>
    <att type="string" name="vizmap:CV-IPN-Platelet activation EDGE_COLOR" value="java.awt.Color[r=0,g=0,b=0]"/>
    <att type="string" name="vizmap:CV-IPN-Platelet activation EDGE_LINE_WIDTH" value="1.0"/>
    <graphics width="1" fill="#999999" cy:sourceArrow="0" cy:targetArrow="0" cy:sourceArrowColor="#000000" cy:targetArrowColor="#000000" cy:edgeLabelFont="SanSerif-0-10" cy:edgeLabel="" cy:edgeLineType="SOLID" cy:curved="STRAIGHT_LINES">
      <att name="edgeBend">
        <att name="handle" x="3284.169189453125" y="-103.91561126708984" />
        <att name="handle" x="3284.169677734375" y="-41.9156608581543" />
        <att name="handle" x="3284.170166015625" y="20.084415435791016" />
        <att name="handle" x="3284.169189453125" y="82.08441162109375" />
        <att name="handle" x="3284.170654296875" y="144.0843505859375" />
        <att name="handle" x="3284.169677734375" y="206.08438110351562" />
        <att name="handle" x="3284.169189453125" y="268.08441162109375" />
        <att name="handle" x="3284.170166015625" y="330.084228515625" />
        <att name="handle" x="3284.169677734375" y="392.0842590332031" />
        <att name="handle" x="3284.170166015625" y="454.0841369628906" />
        <att name="handle" x="3284.168212890625" y="516.0841064453125" />
        <att name="handle" x="3284.169189453125" y="578.0841674804688" />
        <att name="handle" x="3284.170166015625" y="640.0844116210938" />
      </att>
    </graphics>
  </edge>
  <edge label="catof(F2R) (pp) kaof(SRC family Hs)" source="-636" target="-434">
    <att type="string" name="canonicalName" value="catof(F2R) (pp) kaof(SRC family Hs)"/>
    <att type="string" name="edgeTypeId" value="134"/>
    <att type="string" name="edgeTypeName" value="-&gt;"/>
    <att type="string" name="interaction" value="pp" cy:editable="false"/>
    <att type="string" name="vizmap:CV-IPN-Platelet activation EDGE_COLOR" value="java.awt.Color[r=0,g=0,b=0]"/>
    <att type="string" name="vizmap:CV-IPN-Platelet activation EDGE_LINE_WIDTH" value="1.0"/>
    <graphics width="1" fill="#999999" cy:sourceArrow="0" cy:targetArrow="0" cy:sourceArrowColor="#000000" cy:targetArrowColor="#000000" cy:edgeLabelFont="SanSerif-0-10" cy:edgeLabel="" cy:edgeLineType="SOLID" cy:curved="STRAIGHT_LINES">
      <att name="edgeBend">
        <att name="handle" x="1154.99169921875" y="30.73904037475586" />
      </att>
    </graphics>
  </edge>
  <edge label="AKT1 (pp) kaof(AKT1)" source="-157" target="-97">
    <att type="string" name="canonicalName" value="AKT1 (pp) kaof(AKT1)"/>
    <att type="string" name="edgeTypeId" value="142"/>
    <att type="string" name="edgeTypeName" value="-cat-&gt;"/>
    <att type="string" name="interaction" value="pp" cy:editable="false"/>
    <att type="string" name="vizmap:CV-IPN-Endothelial cell activation EDGE_COLOR" value="java.awt.Color[r=0,g=0,b=0]"/>
    <att type="string" name="vizmap:CV-IPN-Endothelial cell activation EDGE_LINE_WIDTH" value="3.0"/>
    <att type="string" name="vizmap:CV-IPN-Foam cell formation EDGE_COLOR" value="java.awt.Color[r=0,g=0,b=0]"/>
    <att type="string" name="vizmap:CV-IPN-Foam cell formation EDGE_LINE_WIDTH" value="3.0"/>
    <att type="string" name="vizmap:CV-IPN-Platelet activation EDGE_COLOR" value="java.awt.Color[r=0,g=0,b=0]"/>
    <att type="string" name="vizmap:CV-IPN-Platelet activation EDGE_LINE_WIDTH" value="3.0"/>
    <graphics width="3" fill="#999999" cy:sourceArrow="0" cy:targetArrow="0" cy:sourceArrowColor="#000000" cy:targetArrowColor="#000000" cy:edgeLabelFont="SanSerif-0-10" cy:edgeLabel="" cy:edgeLineType="SOLID" cy:curved="STRAIGHT_LINES"/>
  </edge>
  <edge label="ITGA2B:ITGB3 (pp) ITGB3" source="-635" target="-129">
    <att type="string" name="canonicalName" value="ITGA2B:ITGB3 (pp) ITGB3"/>
    <att type="string" name="edgeTypeId" value="79"/>
    <att type="string" name="edgeTypeName" value="-cc-"/>
    <att type="string" name="interaction" value="pp" cy:editable="false"/>
    <att type="string" name="vizmap:CV-IPN-Platelet activation EDGE_COLOR" value="java.awt.Color[r=153,g=153,b=153]"/>
    <att type="string" name="vizmap:CV-IPN-Platelet activation EDGE_LINE_WIDTH" value="3.0"/>
    <graphics width="1" fill="#999999" cy:sourceArrow="0" cy:targetArrow="0" cy:sourceArrowColor="#000000" cy:targetArrowColor="#000000" cy:edgeLabelFont="SanSerif-0-10" cy:edgeLabel="" cy:edgeLineType="EQUAL_DASH" cy:curved="STRAIGHT_LINES">
      <att name="edgeBend">
        <att name="handle" x="1421.86376953125" y="712.739013671875" />
        <att name="handle" x="1555.2994384765625" y="774.7391357421875" />
        <att name="handle" x="1555.2991943359375" y="836.739013671875" />
      </att>
    </graphics>
  </edge>
  <edge label="ITGA2B:ITGB3 (pp) ITGA2B" source="-635" target="-607">
    <att type="string" name="canonicalName" value="ITGA2B:ITGB3 (pp) ITGA2B"/>
    <att type="string" name="edgeTypeId" value="79"/>
    <att type="string" name="edgeTypeName" value="-cc-"/>
    <att type="string" name="interaction" value="pp" cy:editable="false"/>
    <att type="string" name="vizmap:CV-IPN-Platelet activation EDGE_COLOR" value="java.awt.Color[r=153,g=153,b=153]"/>
    <att type="string" name="vizmap:CV-IPN-Platelet activation EDGE_LINE_WIDTH" value="3.0"/>
    <graphics width="1" fill="#999999" cy:sourceArrow="0" cy:targetArrow="0" cy:sourceArrowColor="#000000" cy:targetArrowColor="#000000" cy:edgeLabelFont="SanSerif-0-10" cy:edgeLabel="" cy:edgeLineType="EQUAL_DASH" cy:curved="STRAIGHT_LINES">
      <att name="edgeBend">
        <att name="handle" x="2895.138916015625" y="728.5808715820312" />
        <att name="handle" x="2895.13916015625" y="790.5808715820312" />
        <att name="handle" x="2761.703369140625" y="852.5807495117188" />
      </att>
    </graphics>
  </edge>
  <edge label="ITGA2B:ITGB3 (pp) catof(ITGA2B:ITGB3)" source="-635" target="-674">
    <att type="string" name="canonicalName" value="ITGA2B:ITGB3 (pp) catof(ITGA2B:ITGB3)"/>
    <att type="string" name="edgeTypeId" value="142"/>
    <att type="string" name="edgeTypeName" value="-cat-&gt;"/>
    <att type="string" name="interaction" value="pp" cy:editable="false"/>
    <att type="string" name="vizmap:CV-IPN-Platelet activation EDGE_COLOR" value="java.awt.Color[r=0,g=0,b=0]"/>
    <att type="string" name="vizmap:CV-IPN-Platelet activation EDGE_LINE_WIDTH" value="3.0"/>
    <graphics width="3" fill="#999999" cy:sourceArrow="0" cy:targetArrow="0" cy:sourceArrowColor="#000000" cy:targetArrowColor="#000000" cy:edgeLabelFont="SanSerif-0-10" cy:edgeLabel="" cy:edgeLineType="SOLID" cy:curved="STRAIGHT_LINES"/>
  </edge>
  <edge label="TLR1 (pp) catof(TLR1)" source="-634" target="-673">
    <att type="string" name="canonicalName" value="TLR1 (pp) catof(TLR1)"/>
    <att type="string" name="edgeTypeId" value="142"/>
    <att type="string" name="edgeTypeName" value="-cat-&gt;"/>
    <att type="string" name="interaction" value="pp" cy:editable="false"/>
    <att type="string" name="vizmap:CV-IPN-Platelet activation EDGE_COLOR" value="java.awt.Color[r=0,g=0,b=0]"/>
    <att type="string" name="vizmap:CV-IPN-Platelet activation EDGE_LINE_WIDTH" value="3.0"/>
    <graphics width="3" fill="#999999" cy:sourceArrow="0" cy:targetArrow="0" cy:sourceArrowColor="#000000" cy:targetArrowColor="#000000" cy:edgeLabelFont="SanSerif-0-10" cy:edgeLabel="" cy:edgeLineType="SOLID" cy:curved="STRAIGHT_LINES"/>
  </edge>
  <edge label="GP6 (pp) kaof(PI3K Family Hs)" source="-633" target="-170">
    <att type="string" name="canonicalName" value="GP6 (pp) kaof(PI3K Family Hs)"/>
    <att type="string" name="edgeTypeId" value="134"/>
    <att type="string" name="edgeTypeName" value="-&gt;"/>
    <att type="string" name="interaction" value="pp" cy:editable="false"/>
    <att type="string" name="vizmap:CV-IPN-Platelet activation EDGE_COLOR" value="java.awt.Color[r=0,g=0,b=0]"/>
    <att type="string" name="vizmap:CV-IPN-Platelet activation EDGE_LINE_WIDTH" value="1.0"/>
    <graphics width="1" fill="#999999" cy:sourceArrow="0" cy:targetArrow="0" cy:sourceArrowColor="#000000" cy:targetArrowColor="#000000" cy:edgeLabelFont="SanSerif-0-10" cy:edgeLabel="" cy:edgeLineType="SOLID" cy:curved="STRAIGHT_LINES"/>
  </edge>
  <edge label="RAP1B P@S179 (pp) gtpof(RAP1B)" source="-632" target="-647">
    <att type="string" name="canonicalName" value="RAP1B P@S179 (pp) gtpof(RAP1B)"/>
    <att type="string" name="edgeTypeId" value="334"/>
    <att type="string" name="edgeTypeName" value="=&gt;"/>
    <att type="string" name="interaction" value="pp" cy:editable="false"/>
    <att type="string" name="vizmap:CV-IPN-Platelet activation EDGE_COLOR" value="java.awt.Color[r=0,g=0,b=0]"/>
    <att type="string" name="vizmap:CV-IPN-Platelet activation EDGE_LINE_WIDTH" value="3.0"/>
    <graphics width="3" fill="#999999" cy:sourceArrow="0" cy:targetArrow="0" cy:sourceArrowColor="#000000" cy:targetArrowColor="#000000" cy:edgeLabelFont="SanSerif-0-10" cy:edgeLabel="" cy:edgeLineType="SOLID" cy:curved="STRAIGHT_LINES">
      <att name="edgeBend">
        <att name="handle" x="-159.56253051757812" y="588.7391357421875" />
      </att>
    </graphics>
  </edge>
  <edge label="RAP1B P@S179 (pp) RAP1B" source="-632" target="-686">
    <att type="string" name="canonicalName" value="RAP1B P@S179 (pp) RAP1B"/>
    <att type="string" name="edgeTypeId" value="177"/>
    <att type="string" name="edgeTypeName" value="-@-"/>
    <att type="string" name="interaction" value="pp" cy:editable="false"/>
    <att type="string" name="vizmap:CV-IPN-Platelet activation EDGE_COLOR" value="java.awt.Color[r=153,g=153,b=153]"/>
    <att type="string" name="vizmap:CV-IPN-Platelet activation EDGE_LINE_WIDTH" value="3.0"/>
    <graphics width="1" fill="#999999" cy:sourceArrow="0" cy:targetArrow="0" cy:sourceArrowColor="#000000" cy:targetArrowColor="#000000" cy:edgeLabelFont="SanSerif-0-10" cy:edgeLabel="" cy:edgeLineType="EQUAL_DASH" cy:curved="STRAIGHT_LINES"/>
  </edge>
  <edge label="catof(MYD88) (pp) Nitric oxide" source="-378" target="-145">
    <att type="string" name="canonicalName" value="catof(MYD88) (pp) Nitric oxide"/>
    <att type="string" name="edgeTypeId" value="134"/>
    <att type="string" name="edgeTypeName" value="-&gt;"/>
    <att type="string" name="interaction" value="pp" cy:editable="false"/>
    <att type="string" name="vizmap:CV-IPN-Platelet activation EDGE_COLOR" value="java.awt.Color[r=0,g=0,b=0]"/>
    <att type="string" name="vizmap:CV-IPN-Platelet activation EDGE_LINE_WIDTH" value="1.0"/>
    <graphics width="1" fill="#999999" cy:sourceArrow="0" cy:targetArrow="0" cy:sourceArrowColor="#000000" cy:targetArrowColor="#000000" cy:edgeLabelFont="SanSerif-0-10" cy:edgeLabel="" cy:edgeLineType="SOLID" cy:curved="STRAIGHT_LINES"/>
  </edge>
  <edge label="kaof(MAPK9) (pp) platelet activation" source="-373" target="-629">
    <att type="string" name="canonicalName" value="kaof(MAPK9) (pp) platelet activation"/>
    <att type="string" name="edgeTypeId" value="134"/>
    <att type="string" name="edgeTypeName" value="-&gt;"/>
    <att type="string" name="interaction" value="pp" cy:editable="false"/>
    <att type="string" name="vizmap:CV-IPN-Platelet activation EDGE_COLOR" value="java.awt.Color[r=0,g=0,b=0]"/>
    <att type="string" name="vizmap:CV-IPN-Platelet activation EDGE_LINE_WIDTH" value="1.0"/>
    <graphics width="1" fill="#999999" cy:sourceArrow="0" cy:targetArrow="0" cy:sourceArrowColor="#000000" cy:targetArrowColor="#000000" cy:edgeLabelFont="SanSerif-0-10" cy:edgeLabel="" cy:edgeLineType="SOLID" cy:curved="STRAIGHT_LINES"/>
  </edge>
  <edge label="platelet activation (pp) sec(GSN)" source="-629" target="-667">
    <att type="string" name="canonicalName" value="platelet activation (pp) sec(GSN)"/>
    <att type="string" name="edgeTypeId" value="134"/>
    <att type="string" name="edgeTypeName" value="-&gt;"/>
    <att type="string" name="interaction" value="pp" cy:editable="false"/>
    <att type="string" name="vizmap:CV-IPN-Platelet activation EDGE_COLOR" value="java.awt.Color[r=0,g=0,b=0]"/>
    <att type="string" name="vizmap:CV-IPN-Platelet activation EDGE_LINE_WIDTH" value="1.0"/>
    <graphics width="1" fill="#999999" cy:sourceArrow="0" cy:targetArrow="0" cy:sourceArrowColor="#000000" cy:targetArrowColor="#000000" cy:edgeLabelFont="SanSerif-0-10" cy:edgeLabel="" cy:edgeLineType="SOLID" cy:curved="STRAIGHT_LINES"/>
  </edge>
  <edge label="platelet activation (pp) sec(PF4)" source="-629" target="-650">
    <att type="string" name="canonicalName" value="platelet activation (pp) sec(PF4)"/>
    <att type="string" name="edgeTypeId" value="134"/>
    <att type="string" name="edgeTypeName" value="-&gt;"/>
    <att type="string" name="interaction" value="pp" cy:editable="false"/>
    <att type="string" name="vizmap:CV-IPN-Platelet activation EDGE_COLOR" value="java.awt.Color[r=0,g=0,b=0]"/>
    <att type="string" name="vizmap:CV-IPN-Platelet activation EDGE_LINE_WIDTH" value="1.0"/>
    <graphics width="1" fill="#999999" cy:sourceArrow="0" cy:targetArrow="0" cy:sourceArrowColor="#000000" cy:targetArrowColor="#000000" cy:edgeLabelFont="SanSerif-0-10" cy:edgeLabel="" cy:edgeLineType="SOLID" cy:curved="STRAIGHT_LINES"/>
  </edge>
  <edge label="platelet activation (pp) sec(FGB)" source="-629" target="-651">
    <att type="string" name="canonicalName" value="platelet activation (pp) sec(FGB)"/>
    <att type="string" name="edgeTypeId" value="134"/>
    <att type="string" name="edgeTypeName" value="-&gt;"/>
    <att type="string" name="interaction" value="pp" cy:editable="false"/>
    <att type="string" name="vizmap:CV-IPN-Platelet activation EDGE_COLOR" value="java.awt.Color[r=0,g=0,b=0]"/>
    <att type="string" name="vizmap:CV-IPN-Platelet activation EDGE_LINE_WIDTH" value="1.0"/>
    <graphics width="1" fill="#999999" cy:sourceArrow="0" cy:targetArrow="0" cy:sourceArrowColor="#000000" cy:targetArrowColor="#000000" cy:edgeLabelFont="SanSerif-0-10" cy:edgeLabel="" cy:edgeLineType="SOLID" cy:curved="STRAIGHT_LINES"/>
  </edge>
  <edge label="platelet activation (pp) sec(CCL5)" source="-629" target="-625">
    <att type="string" name="canonicalName" value="platelet activation (pp) sec(CCL5)"/>
    <att type="string" name="edgeTypeId" value="134"/>
    <att type="string" name="edgeTypeName" value="-&gt;"/>
    <att type="string" name="interaction" value="pp" cy:editable="false"/>
    <att type="string" name="vizmap:CV-IPN-Platelet activation EDGE_COLOR" value="java.awt.Color[r=0,g=0,b=0]"/>
    <att type="string" name="vizmap:CV-IPN-Platelet activation EDGE_LINE_WIDTH" value="1.0"/>
    <graphics width="1" fill="#999999" cy:sourceArrow="0" cy:targetArrow="0" cy:sourceArrowColor="#000000" cy:targetArrowColor="#000000" cy:edgeLabelFont="SanSerif-0-10" cy:edgeLabel="" cy:edgeLineType="SOLID" cy:curved="STRAIGHT_LINES"/>
  </edge>
  <edge label="platelet activation (pp) sec(VEGFA)" source="-629" target="-399">
    <att type="string" name="canonicalName" value="platelet activation (pp) sec(VEGFA)"/>
    <att type="string" name="edgeTypeId" value="134"/>
    <att type="string" name="edgeTypeName" value="-&gt;"/>
    <att type="string" name="interaction" value="pp" cy:editable="false"/>
    <att type="string" name="vizmap:CV-IPN-Platelet activation EDGE_COLOR" value="java.awt.Color[r=0,g=0,b=0]"/>
    <att type="string" name="vizmap:CV-IPN-Platelet activation EDGE_LINE_WIDTH" value="1.0"/>
    <graphics width="1" fill="#999999" cy:sourceArrow="0" cy:targetArrow="0" cy:sourceArrowColor="#000000" cy:targetArrowColor="#000000" cy:edgeLabelFont="SanSerif-0-10" cy:edgeLabel="" cy:edgeLineType="SOLID" cy:curved="STRAIGHT_LINES"/>
  </edge>
  <edge label="platelet activation (pp) sec(PPBP)" source="-629" target="-666">
    <att type="string" name="canonicalName" value="platelet activation (pp) sec(PPBP)"/>
    <att type="string" name="edgeTypeId" value="134"/>
    <att type="string" name="edgeTypeName" value="-&gt;"/>
    <att type="string" name="interaction" value="pp" cy:editable="false"/>
    <att type="string" name="vizmap:CV-IPN-Platelet activation EDGE_COLOR" value="java.awt.Color[r=0,g=0,b=0]"/>
    <att type="string" name="vizmap:CV-IPN-Platelet activation EDGE_LINE_WIDTH" value="1.0"/>
    <graphics width="1" fill="#999999" cy:sourceArrow="0" cy:targetArrow="0" cy:sourceArrowColor="#000000" cy:targetArrowColor="#000000" cy:edgeLabelFont="SanSerif-0-10" cy:edgeLabel="" cy:edgeLineType="SOLID" cy:curved="STRAIGHT_LINES"/>
  </edge>
  <edge label="platelet activation (pp) sec(IL1B)" source="-629" target="-653">
    <att type="string" name="canonicalName" value="platelet activation (pp) sec(IL1B)"/>
    <att type="string" name="edgeTypeId" value="134"/>
    <att type="string" name="edgeTypeName" value="-&gt;"/>
    <att type="string" name="interaction" value="pp" cy:editable="false"/>
    <att type="string" name="vizmap:CV-IPN-Platelet activation EDGE_COLOR" value="java.awt.Color[r=0,g=0,b=0]"/>
    <att type="string" name="vizmap:CV-IPN-Platelet activation EDGE_LINE_WIDTH" value="1.0"/>
    <graphics width="1" fill="#999999" cy:sourceArrow="0" cy:targetArrow="0" cy:sourceArrowColor="#000000" cy:targetArrowColor="#000000" cy:edgeLabelFont="SanSerif-0-10" cy:edgeLabel="" cy:edgeLineType="SOLID" cy:curved="STRAIGHT_LINES"/>
  </edge>
  <edge label="platelet activation (pp) sec(CD40LG)" source="-629" target="-622">
    <att type="string" name="canonicalName" value="platelet activation (pp) sec(CD40LG)"/>
    <att type="string" name="edgeTypeId" value="134"/>
    <att type="string" name="edgeTypeName" value="-&gt;"/>
    <att type="string" name="interaction" value="pp" cy:editable="false"/>
    <att type="string" name="vizmap:CV-IPN-Platelet activation EDGE_COLOR" value="java.awt.Color[r=0,g=0,b=0]"/>
    <att type="string" name="vizmap:CV-IPN-Platelet activation EDGE_LINE_WIDTH" value="1.0"/>
    <graphics width="1" fill="#999999" cy:sourceArrow="0" cy:targetArrow="0" cy:sourceArrowColor="#000000" cy:targetArrowColor="#000000" cy:edgeLabelFont="SanSerif-0-10" cy:edgeLabel="" cy:edgeLineType="SOLID" cy:curved="STRAIGHT_LINES"/>
  </edge>
  <edge label="platelet activation (pp) Cell Surface Expression of SELP" source="-629" target="-657">
    <att type="string" name="canonicalName" value="platelet activation (pp) Cell Surface Expression of SELP"/>
    <att type="string" name="edgeTypeId" value="134"/>
    <att type="string" name="edgeTypeName" value="-&gt;"/>
    <att type="string" name="interaction" value="pp" cy:editable="false"/>
    <att type="string" name="vizmap:CV-IPN-Platelet activation EDGE_COLOR" value="java.awt.Color[r=0,g=0,b=0]"/>
    <att type="string" name="vizmap:CV-IPN-Platelet activation EDGE_LINE_WIDTH" value="1.0"/>
    <graphics width="1" fill="#999999" cy:sourceArrow="0" cy:targetArrow="0" cy:sourceArrowColor="#000000" cy:targetArrowColor="#000000" cy:edgeLabelFont="SanSerif-0-10" cy:edgeLabel="" cy:edgeLineType="SOLID" cy:curved="STRAIGHT_LINES"/>
  </edge>
  <edge label="platelet activation (pp) sec(FGA)" source="-629" target="-637">
    <att type="string" name="canonicalName" value="platelet activation (pp) sec(FGA)"/>
    <att type="string" name="edgeTypeId" value="134"/>
    <att type="string" name="edgeTypeName" value="-&gt;"/>
    <att type="string" name="interaction" value="pp" cy:editable="false"/>
    <att type="string" name="vizmap:CV-IPN-Platelet activation EDGE_COLOR" value="java.awt.Color[r=0,g=0,b=0]"/>
    <att type="string" name="vizmap:CV-IPN-Platelet activation EDGE_LINE_WIDTH" value="1.0"/>
    <graphics width="1" fill="#999999" cy:sourceArrow="0" cy:targetArrow="0" cy:sourceArrowColor="#000000" cy:targetArrowColor="#000000" cy:edgeLabelFont="SanSerif-0-10" cy:edgeLabel="" cy:edgeLineType="SOLID" cy:curved="STRAIGHT_LINES"/>
  </edge>
  <edge label="platelet activation (pp) sec(CXCL12)" source="-629" target="-608">
    <att type="string" name="canonicalName" value="platelet activation (pp) sec(CXCL12)"/>
    <att type="string" name="edgeTypeId" value="134"/>
    <att type="string" name="edgeTypeName" value="-&gt;"/>
    <att type="string" name="interaction" value="pp" cy:editable="false"/>
    <att type="string" name="vizmap:CV-IPN-Platelet activation EDGE_COLOR" value="java.awt.Color[r=0,g=0,b=0]"/>
    <att type="string" name="vizmap:CV-IPN-Platelet activation EDGE_LINE_WIDTH" value="1.0"/>
    <graphics width="1" fill="#999999" cy:sourceArrow="0" cy:targetArrow="0" cy:sourceArrowColor="#000000" cy:targetArrowColor="#000000" cy:edgeLabelFont="SanSerif-0-10" cy:edgeLabel="" cy:edgeLineType="SOLID" cy:curved="STRAIGHT_LINES"/>
  </edge>
  <edge label="Nitric oxide (pp) 3&apos;,5&apos;-Cyclic GMP" source="-145" target="-682">
    <att type="string" name="canonicalName" value="Nitric oxide (pp) 3&apos;,5&apos;-Cyclic GMP"/>
    <att type="string" name="edgeTypeId" value="134"/>
    <att type="string" name="edgeTypeName" value="-&gt;"/>
    <att type="string" name="interaction" value="pp" cy:editable="false"/>
    <att type="string" name="vizmap:CV-IPN-Platelet activation EDGE_COLOR" value="java.awt.Color[r=0,g=0,b=0]"/>
    <att type="string" name="vizmap:CV-IPN-Platelet activation EDGE_LINE_WIDTH" value="1.0"/>
    <graphics width="1" fill="#999999" cy:sourceArrow="0" cy:targetArrow="0" cy:sourceArrowColor="#000000" cy:targetArrowColor="#000000" cy:edgeLabelFont="SanSerif-0-10" cy:edgeLabel="" cy:edgeLineType="SOLID" cy:curved="STRAIGHT_LINES"/>
  </edge>
  <edge label="MAPK9 (pp) kaof(MAPK9)" source="-410" target="-373">
    <att type="string" name="canonicalName" value="MAPK9 (pp) kaof(MAPK9)"/>
    <att type="string" name="edgeTypeId" value="142"/>
    <att type="string" name="edgeTypeName" value="-cat-&gt;"/>
    <att type="string" name="interaction" value="pp" cy:editable="false"/>
    <att type="string" name="vizmap:CV-IPN-Foam cell formation EDGE_COLOR" value="java.awt.Color[r=0,g=0,b=0]"/>
    <att type="string" name="vizmap:CV-IPN-Foam cell formation EDGE_LINE_WIDTH" value="3.0"/>
    <att type="string" name="vizmap:CV-IPN-Plaque destabilization EDGE_COLOR" value="java.awt.Color[r=0,g=0,b=0]"/>
    <att type="string" name="vizmap:CV-IPN-Plaque destabilization EDGE_LINE_WIDTH" value="3.0"/>
    <att type="string" name="vizmap:CV-IPN-Platelet activation EDGE_COLOR" value="java.awt.Color[r=0,g=0,b=0]"/>
    <att type="string" name="vizmap:CV-IPN-Platelet activation EDGE_LINE_WIDTH" value="3.0"/>
    <graphics width="3" fill="#999999" cy:sourceArrow="0" cy:targetArrow="0" cy:sourceArrowColor="#000000" cy:targetArrowColor="#000000" cy:edgeLabelFont="SanSerif-0-10" cy:edgeLabel="" cy:edgeLineType="SOLID" cy:curved="STRAIGHT_LINES"/>
  </edge>
  <edge label="Oxidized Low Density Lipoprotein (pp) kaof(SRC family Hs)" source="-19" target="-434">
    <att type="string" name="canonicalName" value="Oxidized Low Density Lipoprotein (pp) kaof(SRC family Hs)"/>
    <att type="string" name="edgeTypeId" value="134"/>
    <att type="string" name="edgeTypeName" value="-&gt;"/>
    <att type="string" name="interaction" value="pp" cy:editable="false"/>
    <att type="string" name="vizmap:CV-IPN-Platelet activation EDGE_COLOR" value="java.awt.Color[r=0,g=0,b=0]"/>
    <att type="string" name="vizmap:CV-IPN-Platelet activation EDGE_LINE_WIDTH" value="1.0"/>
    <graphics width="1" fill="#999999" cy:sourceArrow="0" cy:targetArrow="0" cy:sourceArrowColor="#000000" cy:targetArrowColor="#000000" cy:edgeLabelFont="SanSerif-0-10" cy:edgeLabel="" cy:edgeLineType="SOLID" cy:curved="STRAIGHT_LINES"/>
  </edge>
  <edge label="Oxidized Low Density Lipoprotein (pp) kaof(SYK)" source="-19" target="-344">
    <att type="string" name="canonicalName" value="Oxidized Low Density Lipoprotein (pp) kaof(SYK)"/>
    <att type="string" name="edgeTypeId" value="134"/>
    <att type="string" name="edgeTypeName" value="-&gt;"/>
    <att type="string" name="interaction" value="pp" cy:editable="false"/>
    <att type="string" name="vizmap:CV-IPN-Platelet activation EDGE_COLOR" value="java.awt.Color[r=0,g=0,b=0]"/>
    <att type="string" name="vizmap:CV-IPN-Platelet activation EDGE_LINE_WIDTH" value="1.0"/>
    <graphics width="1" fill="#999999" cy:sourceArrow="0" cy:targetArrow="0" cy:sourceArrowColor="#000000" cy:targetArrowColor="#000000" cy:edgeLabelFont="SanSerif-0-10" cy:edgeLabel="" cy:edgeLineType="SOLID" cy:curved="STRAIGHT_LINES">
      <att name="edgeBend">
        <att name="handle" x="2355.911865234375" y="92.73897552490234" />
        <att name="handle" x="2355.91162109375" y="154.73915100097656" />
        <att name="handle" x="2355.912109375" y="216.739013671875" />
        <att name="handle" x="2355.91162109375" y="278.7391052246094" />
        <att name="handle" x="1955.6070556640625" y="340.7391357421875" />
        <att name="handle" x="1955.6070556640625" y="402.7390441894531" />
      </att>
    </graphics>
  </edge>
  <edge label="Oxidized Low Density Lipoprotein (pp) catof(CD36)" source="-19" target="-332">
    <att type="string" name="canonicalName" value="Oxidized Low Density Lipoprotein (pp) catof(CD36)"/>
    <att type="string" name="edgeTypeId" value="134"/>
    <att type="string" name="edgeTypeName" value="-&gt;"/>
    <att type="string" name="interaction" value="pp" cy:editable="false"/>
    <att type="string" name="vizmap:CV-IPN-Foam cell formation EDGE_COLOR" value="java.awt.Color[r=0,g=0,b=0]"/>
    <att type="string" name="vizmap:CV-IPN-Foam cell formation EDGE_LINE_WIDTH" value="1.0"/>
    <att type="string" name="vizmap:CV-IPN-Platelet activation EDGE_COLOR" value="java.awt.Color[r=0,g=0,b=0]"/>
    <att type="string" name="vizmap:CV-IPN-Platelet activation EDGE_LINE_WIDTH" value="1.0"/>
    <graphics width="1" fill="#999999" cy:sourceArrow="0" cy:targetArrow="0" cy:sourceArrowColor="#000000" cy:targetArrowColor="#000000" cy:edgeLabelFont="SanSerif-0-10" cy:edgeLabel="" cy:edgeLineType="SOLID" cy:curved="STRAIGHT_LINES">
      <att name="edgeBend">
        <att name="handle" x="2089.04150390625" y="92.73902893066406" />
        <att name="handle" x="1955.6070556640625" y="154.73904418945312" />
        <att name="handle" x="1955.607421875" y="216.73899841308594" />
        <att name="handle" x="1955.6068115234375" y="278.739013671875" />
      </att>
    </graphics>
  </edge>
  <edge label="Oxidized Low Density Lipoprotein (pp) kaof(MAP2K4)" source="-19" target="-640">
    <att type="string" name="canonicalName" value="Oxidized Low Density Lipoprotein (pp) kaof(MAP2K4)"/>
    <att type="string" name="edgeTypeId" value="134"/>
    <att type="string" name="edgeTypeName" value="-&gt;"/>
    <att type="string" name="interaction" value="pp" cy:editable="false"/>
    <att type="string" name="vizmap:CV-IPN-Platelet activation EDGE_COLOR" value="java.awt.Color[r=0,g=0,b=0]"/>
    <att type="string" name="vizmap:CV-IPN-Platelet activation EDGE_LINE_WIDTH" value="1.0"/>
    <graphics width="1" fill="#999999" cy:sourceArrow="0" cy:targetArrow="0" cy:sourceArrowColor="#000000" cy:targetArrowColor="#000000" cy:edgeLabelFont="SanSerif-0-10" cy:edgeLabel="" cy:edgeLineType="SOLID" cy:curved="STRAIGHT_LINES">
      <att name="edgeBend">
        <att name="handle" x="2494.832763671875" y="108.58084869384766" />
        <att name="handle" x="2494.83203125" y="170.58070373535156" />
        <att name="handle" x="2494.83251953125" y="232.5807647705078" />
        <att name="handle" x="2494.83251953125" y="294.5808410644531" />
        <att name="handle" x="2494.8330078125" y="356.5806884765625" />
        <att name="handle" x="2494.832763671875" y="418.5807800292969" />
        <att name="handle" x="1961.08935546875" y="480.5808410644531" />
        <att name="handle" x="1827.6531982421875" y="542.5808715820312" />
        <att name="handle" x="1827.6531982421875" y="604.5807495117188" />
      </att>
    </graphics>
  </edge>
  <edge label="TBXA2R (pp) catof(TBXA2R)" source="-628" target="-621">
    <att type="string" name="canonicalName" value="TBXA2R (pp) catof(TBXA2R)"/>
    <att type="string" name="edgeTypeId" value="142"/>
    <att type="string" name="edgeTypeName" value="-cat-&gt;"/>
    <att type="string" name="interaction" value="pp" cy:editable="false"/>
    <att type="string" name="vizmap:CV-IPN-Platelet activation EDGE_COLOR" value="java.awt.Color[r=0,g=0,b=0]"/>
    <att type="string" name="vizmap:CV-IPN-Platelet activation EDGE_LINE_WIDTH" value="3.0"/>
    <graphics width="3" fill="#999999" cy:sourceArrow="0" cy:targetArrow="0" cy:sourceArrowColor="#000000" cy:targetArrowColor="#000000" cy:edgeLabelFont="SanSerif-0-10" cy:edgeLabel="" cy:edgeLineType="SOLID" cy:curved="STRAIGHT_LINES"/>
  </edge>
  <edge label="tissue damage (pp) catof(F2)" source="-627" target="-124">
    <att type="string" name="canonicalName" value="tissue damage (pp) catof(F2)"/>
    <att type="string" name="edgeTypeId" value="134"/>
    <att type="string" name="edgeTypeName" value="-&gt;"/>
    <att type="string" name="interaction" value="pp" cy:editable="false"/>
    <att type="string" name="vizmap:CV-IPN-Platelet activation EDGE_COLOR" value="java.awt.Color[r=0,g=0,b=0]"/>
    <att type="string" name="vizmap:CV-IPN-Platelet activation EDGE_LINE_WIDTH" value="1.0"/>
    <graphics width="1" fill="#999999" cy:sourceArrow="0" cy:targetArrow="0" cy:sourceArrowColor="#000000" cy:targetArrowColor="#000000" cy:edgeLabelFont="SanSerif-0-10" cy:edgeLabel="" cy:edgeLineType="SOLID" cy:curved="STRAIGHT_LINES"/>
  </edge>
  <edge label="PTK2B (pp) kaof(PTK2B)" source="-315" target="-418">
    <att type="string" name="canonicalName" value="PTK2B (pp) kaof(PTK2B)"/>
    <att type="string" name="edgeTypeId" value="142"/>
    <att type="string" name="edgeTypeName" value="-cat-&gt;"/>
    <att type="string" name="interaction" value="pp" cy:editable="false"/>
    <att type="string" name="vizmap:CV-IPN-Foam cell formation EDGE_COLOR" value="java.awt.Color[r=0,g=0,b=0]"/>
    <att type="string" name="vizmap:CV-IPN-Foam cell formation EDGE_LINE_WIDTH" value="3.0"/>
    <att type="string" name="vizmap:CV-IPN-Platelet activation EDGE_COLOR" value="java.awt.Color[r=0,g=0,b=0]"/>
    <att type="string" name="vizmap:CV-IPN-Platelet activation EDGE_LINE_WIDTH" value="3.0"/>
    <graphics width="3" fill="#999999" cy:sourceArrow="0" cy:targetArrow="0" cy:sourceArrowColor="#000000" cy:targetArrowColor="#000000" cy:edgeLabelFont="SanSerif-0-10" cy:edgeLabel="" cy:edgeLineType="SOLID" cy:curved="STRAIGHT_LINES"/>
  </edge>
  <edge label="ENTPD1 (pp) catof(ENTPD1)" source="-626" target="-670">
    <att type="string" name="canonicalName" value="ENTPD1 (pp) catof(ENTPD1)"/>
    <att type="string" name="edgeTypeId" value="142"/>
    <att type="string" name="edgeTypeName" value="-cat-&gt;"/>
    <att type="string" name="interaction" value="pp" cy:editable="false"/>
    <att type="string" name="vizmap:CV-IPN-Platelet activation EDGE_COLOR" value="java.awt.Color[r=0,g=0,b=0]"/>
    <att type="string" name="vizmap:CV-IPN-Platelet activation EDGE_LINE_WIDTH" value="3.0"/>
    <graphics width="3" fill="#999999" cy:sourceArrow="0" cy:targetArrow="0" cy:sourceArrowColor="#000000" cy:targetArrowColor="#000000" cy:edgeLabelFont="SanSerif-0-10" cy:edgeLabel="" cy:edgeLineType="SOLID" cy:curved="STRAIGHT_LINES"/>
  </edge>
  <edge label="AKT1 P@S473 (pp) kaof(AKT1)" source="-200" target="-97">
    <att type="string" name="canonicalName" value="AKT1 P@S473 (pp) kaof(AKT1)"/>
    <att type="string" name="edgeTypeId" value="334"/>
    <att type="string" name="edgeTypeName" value="=&gt;"/>
    <att type="string" name="interaction" value="pp" cy:editable="false"/>
    <att type="string" name="vizmap:CV-IPN-Platelet activation EDGE_COLOR" value="java.awt.Color[r=0,g=0,b=0]"/>
    <att type="string" name="vizmap:CV-IPN-Platelet activation EDGE_LINE_WIDTH" value="3.0"/>
    <graphics width="3" fill="#999999" cy:sourceArrow="0" cy:targetArrow="0" cy:sourceArrowColor="#000000" cy:targetArrowColor="#000000" cy:edgeLabelFont="SanSerif-0-10" cy:edgeLabel="" cy:edgeLineType="SOLID" cy:curved="STRAIGHT_LINES"/>
  </edge>
  <edge label="sec(CCL5) (pp) CCL5" source="-625" target="-568">
    <att type="string" name="canonicalName" value="sec(CCL5) (pp) CCL5"/>
    <att type="string" name="edgeTypeId" value="150"/>
    <att type="string" name="edgeTypeName" value="-translocates-*"/>
    <att type="string" name="interaction" value="pp" cy:editable="false"/>
    <att type="string" name="vizmap:CV-IPN-Platelet activation EDGE_COLOR" value="java.awt.Color[r=153,g=153,b=153]"/>
    <att type="string" name="vizmap:CV-IPN-Platelet activation EDGE_LINE_WIDTH" value="3.0"/>
    <graphics width="1" fill="#999999" cy:sourceArrow="0" cy:targetArrow="0" cy:sourceArrowColor="#000000" cy:targetArrowColor="#000000" cy:edgeLabelFont="SanSerif-0-10" cy:edgeLabel="" cy:edgeLineType="EQUAL_DASH" cy:curved="STRAIGHT_LINES"/>
  </edge>
  <edge label="D-myo-Inositol 1,4,5-trisphosphate (pp) Calcium" source="-624" target="-364">
    <att type="string" name="canonicalName" value="D-myo-Inositol 1,4,5-trisphosphate (pp) Calcium"/>
    <att type="string" name="edgeTypeId" value="134"/>
    <att type="string" name="edgeTypeName" value="-&gt;"/>
    <att type="string" name="interaction" value="pp" cy:editable="false"/>
    <att type="string" name="vizmap:CV-IPN-Platelet activation EDGE_COLOR" value="java.awt.Color[r=0,g=0,b=0]"/>
    <att type="string" name="vizmap:CV-IPN-Platelet activation EDGE_LINE_WIDTH" value="1.0"/>
    <graphics width="1" fill="#999999" cy:sourceArrow="0" cy:targetArrow="0" cy:sourceArrowColor="#000000" cy:targetArrowColor="#000000" cy:edgeLabelFont="SanSerif-0-10" cy:edgeLabel="" cy:edgeLineType="SOLID" cy:curved="STRAIGHT_LINES"/>
  </edge>
  <edge label="MYD88 (pp) catof(MYD88)" source="-388" target="-378">
    <att type="string" name="canonicalName" value="MYD88 (pp) catof(MYD88)"/>
    <att type="string" name="edgeTypeId" value="142"/>
    <att type="string" name="edgeTypeName" value="-cat-&gt;"/>
    <att type="string" name="interaction" value="pp" cy:editable="false"/>
    <att type="string" name="vizmap:CV-IPN-Foam cell formation EDGE_COLOR" value="java.awt.Color[r=0,g=0,b=0]"/>
    <att type="string" name="vizmap:CV-IPN-Foam cell formation EDGE_LINE_WIDTH" value="3.0"/>
    <att type="string" name="vizmap:CV-IPN-Platelet activation EDGE_COLOR" value="java.awt.Color[r=0,g=0,b=0]"/>
    <att type="string" name="vizmap:CV-IPN-Platelet activation EDGE_LINE_WIDTH" value="3.0"/>
    <graphics width="3" fill="#999999" cy:sourceArrow="0" cy:targetArrow="0" cy:sourceArrowColor="#000000" cy:targetArrowColor="#000000" cy:edgeLabelFont="SanSerif-0-10" cy:edgeLabel="" cy:edgeLineType="SOLID" cy:curved="STRAIGHT_LINES"/>
  </edge>
  <edge label="AKT1 P@T308 (pp) kaof(AKT1)" source="-623" target="-97">
    <att type="string" name="canonicalName" value="AKT1 P@T308 (pp) kaof(AKT1)"/>
    <att type="string" name="edgeTypeId" value="334"/>
    <att type="string" name="edgeTypeName" value="=&gt;"/>
    <att type="string" name="interaction" value="pp" cy:editable="false"/>
    <att type="string" name="vizmap:CV-IPN-Platelet activation EDGE_COLOR" value="java.awt.Color[r=0,g=0,b=0]"/>
    <att type="string" name="vizmap:CV-IPN-Platelet activation EDGE_LINE_WIDTH" value="3.0"/>
    <graphics width="3" fill="#999999" cy:sourceArrow="0" cy:targetArrow="0" cy:sourceArrowColor="#000000" cy:targetArrowColor="#000000" cy:edgeLabelFont="SanSerif-0-10" cy:edgeLabel="" cy:edgeLineType="SOLID" cy:curved="STRAIGHT_LINES"/>
  </edge>
  <edge label="sec(CD40LG) (pp) CD40LG" source="-622" target="-190">
    <att type="string" name="canonicalName" value="sec(CD40LG) (pp) CD40LG"/>
    <att type="string" name="edgeTypeId" value="150"/>
    <att type="string" name="edgeTypeName" value="-translocates-*"/>
    <att type="string" name="interaction" value="pp" cy:editable="false"/>
    <att type="string" name="vizmap:CV-IPN-Platelet activation EDGE_COLOR" value="java.awt.Color[r=153,g=153,b=153]"/>
    <att type="string" name="vizmap:CV-IPN-Platelet activation EDGE_LINE_WIDTH" value="3.0"/>
    <graphics width="1" fill="#999999" cy:sourceArrow="0" cy:targetArrow="0" cy:sourceArrowColor="#000000" cy:targetArrowColor="#000000" cy:edgeLabelFont="SanSerif-0-10" cy:edgeLabel="" cy:edgeLineType="EQUAL_DASH" cy:curved="STRAIGHT_LINES"/>
  </edge>
  <edge label="catof(TBXA2R) (pp) catof(Phospholipase C-beta Family Hs)" source="-621" target="-610">
    <att type="string" name="canonicalName" value="catof(TBXA2R) (pp) catof(Phospholipase C-beta Family Hs)"/>
    <att type="string" name="edgeTypeId" value="134"/>
    <att type="string" name="edgeTypeName" value="-&gt;"/>
    <att type="string" name="interaction" value="pp" cy:editable="false"/>
    <att type="string" name="vizmap:CV-IPN-Platelet activation EDGE_COLOR" value="java.awt.Color[r=0,g=0,b=0]"/>
    <att type="string" name="vizmap:CV-IPN-Platelet activation EDGE_LINE_WIDTH" value="1.0"/>
    <graphics width="1" fill="#999999" cy:sourceArrow="0" cy:targetArrow="0" cy:sourceArrowColor="#000000" cy:targetArrowColor="#000000" cy:edgeLabelFont="SanSerif-0-10" cy:edgeLabel="" cy:edgeLineType="SOLID" cy:curved="STRAIGHT_LINES"/>
  </edge>
  <edge label="Thromboxane A2 (pp) catof(TBXA2R)" source="-620" target="-621">
    <att type="string" name="canonicalName" value="Thromboxane A2 (pp) catof(TBXA2R)"/>
    <att type="string" name="edgeTypeId" value="334"/>
    <att type="string" name="edgeTypeName" value="=&gt;"/>
    <att type="string" name="interaction" value="pp" cy:editable="false"/>
    <att type="string" name="vizmap:CV-IPN-Platelet activation EDGE_COLOR" value="java.awt.Color[r=0,g=0,b=0]"/>
    <att type="string" name="vizmap:CV-IPN-Platelet activation EDGE_LINE_WIDTH" value="3.0"/>
    <graphics width="3" fill="#999999" cy:sourceArrow="0" cy:targetArrow="0" cy:sourceArrowColor="#000000" cy:targetArrowColor="#000000" cy:edgeLabelFont="SanSerif-0-10" cy:edgeLabel="" cy:edgeLineType="SOLID" cy:curved="STRAIGHT_LINES"/>
  </edge>
  <edge label="Prostaglandin E2 (pp) catof(PTGER3)" source="-619" target="-617">
    <att type="string" name="canonicalName" value="Prostaglandin E2 (pp) catof(PTGER3)"/>
    <att type="string" name="edgeTypeId" value="134"/>
    <att type="string" name="edgeTypeName" value="-&gt;"/>
    <att type="string" name="interaction" value="pp" cy:editable="false"/>
    <att type="string" name="vizmap:CV-IPN-Platelet activation EDGE_COLOR" value="java.awt.Color[r=0,g=0,b=0]"/>
    <att type="string" name="vizmap:CV-IPN-Platelet activation EDGE_LINE_WIDTH" value="1.0"/>
    <graphics width="1" fill="#999999" cy:sourceArrow="0" cy:targetArrow="0" cy:sourceArrowColor="#000000" cy:targetArrowColor="#000000" cy:edgeLabelFont="SanSerif-0-10" cy:edgeLabel="" cy:edgeLineType="SOLID" cy:curved="STRAIGHT_LINES">
      <att name="edgeBend">
        <att name="handle" x="2648.06884765625" y="418.5806884765625" />
        <att name="handle" x="2114.32568359375" y="480.580810546875" />
        <att name="handle" x="2114.326416015625" y="542.5807495117188" />
        <att name="handle" x="2114.326416015625" y="604.5807495117188" />
        <att name="handle" x="1980.8927001953125" y="666.5808715820312" />
      </att>
    </graphics>
  </edge>
  <edge label="Prostaglandin E2 (pp) 3&apos;,5&apos;-Cyclic AMP" source="-619" target="-675">
    <att type="string" name="canonicalName" value="Prostaglandin E2 (pp) 3&apos;,5&apos;-Cyclic AMP"/>
    <att type="string" name="edgeTypeId" value="134"/>
    <att type="string" name="edgeTypeName" value="-&gt;"/>
    <att type="string" name="interaction" value="pp" cy:editable="false"/>
    <att type="string" name="vizmap:CV-IPN-Platelet activation EDGE_COLOR" value="java.awt.Color[r=0,g=0,b=0]"/>
    <att type="string" name="vizmap:CV-IPN-Platelet activation EDGE_LINE_WIDTH" value="1.0"/>
    <graphics width="1" fill="#999999" cy:sourceArrow="0" cy:targetArrow="0" cy:sourceArrowColor="#000000" cy:targetArrowColor="#000000" cy:edgeLabelFont="SanSerif-0-10" cy:edgeLabel="" cy:edgeLineType="SOLID" cy:curved="STRAIGHT_LINES"/>
  </edge>
  <edge label="PI3K Family Hs (pp) kaof(PI3K Family Hs)" source="-171" target="-170">
    <att type="string" name="canonicalName" value="PI3K Family Hs (pp) kaof(PI3K Family Hs)"/>
    <att type="string" name="edgeTypeId" value="142"/>
    <att type="string" name="edgeTypeName" value="-cat-&gt;"/>
    <att type="string" name="interaction" value="pp" cy:editable="false"/>
    <att type="string" name="vizmap:CV-IPN-Endothelial cell activation EDGE_COLOR" value="java.awt.Color[r=0,g=0,b=0]"/>
    <att type="string" name="vizmap:CV-IPN-Endothelial cell activation EDGE_LINE_WIDTH" value="3.0"/>
    <att type="string" name="vizmap:CV-IPN-Foam cell formation EDGE_COLOR" value="java.awt.Color[r=0,g=0,b=0]"/>
    <att type="string" name="vizmap:CV-IPN-Foam cell formation EDGE_LINE_WIDTH" value="3.0"/>
    <att type="string" name="vizmap:CV-IPN-Platelet activation EDGE_COLOR" value="java.awt.Color[r=0,g=0,b=0]"/>
    <att type="string" name="vizmap:CV-IPN-Platelet activation EDGE_LINE_WIDTH" value="3.0"/>
    <graphics width="3" fill="#999999" cy:sourceArrow="0" cy:targetArrow="0" cy:sourceArrowColor="#000000" cy:targetArrowColor="#000000" cy:edgeLabelFont="SanSerif-0-10" cy:edgeLabel="" cy:edgeLineType="SOLID" cy:curved="STRAIGHT_LINES"/>
  </edge>
  <edge label="PKC Family Hs (pp) kaof(PKC Family Hs)" source="-55" target="-185">
    <att type="string" name="canonicalName" value="PKC Family Hs (pp) kaof(PKC Family Hs)"/>
    <att type="string" name="edgeTypeId" value="142"/>
    <att type="string" name="edgeTypeName" value="-cat-&gt;"/>
    <att type="string" name="interaction" value="pp" cy:editable="false"/>
    <att type="string" name="vizmap:CV-IPN-Endothelial cell activation EDGE_COLOR" value="java.awt.Color[r=0,g=0,b=0]"/>
    <att type="string" name="vizmap:CV-IPN-Endothelial cell activation EDGE_LINE_WIDTH" value="3.0"/>
    <att type="string" name="vizmap:CV-IPN-Foam cell formation EDGE_COLOR" value="java.awt.Color[r=0,g=0,b=0]"/>
    <att type="string" name="vizmap:CV-IPN-Foam cell formation EDGE_LINE_WIDTH" value="3.0"/>
    <att type="string" name="vizmap:CV-IPN-Platelet activation EDGE_COLOR" value="java.awt.Color[r=0,g=0,b=0]"/>
    <att type="string" name="vizmap:CV-IPN-Platelet activation EDGE_LINE_WIDTH" value="3.0"/>
    <graphics width="3" fill="#999999" cy:sourceArrow="0" cy:targetArrow="0" cy:sourceArrowColor="#000000" cy:targetArrowColor="#000000" cy:edgeLabelFont="SanSerif-0-10" cy:edgeLabel="" cy:edgeLineType="SOLID" cy:curved="STRAIGHT_LINES"/>
  </edge>
  <edge label="VASP P@S157 (pp) VASP" source="-618" target="-605">
    <att type="string" name="canonicalName" value="VASP P@S157 (pp) VASP"/>
    <att type="string" name="edgeTypeId" value="177"/>
    <att type="string" name="edgeTypeName" value="-@-"/>
    <att type="string" name="interaction" value="pp" cy:editable="false"/>
    <att type="string" name="vizmap:CV-IPN-Platelet activation EDGE_COLOR" value="java.awt.Color[r=153,g=153,b=153]"/>
    <att type="string" name="vizmap:CV-IPN-Platelet activation EDGE_LINE_WIDTH" value="3.0"/>
    <graphics width="1" fill="#999999" cy:sourceArrow="0" cy:targetArrow="0" cy:sourceArrowColor="#000000" cy:targetArrowColor="#000000" cy:edgeLabelFont="SanSerif-0-10" cy:edgeLabel="" cy:edgeLineType="EQUAL_DASH" cy:curved="STRAIGHT_LINES"/>
  </edge>
  <edge label="kaof(MAPK1) (pp) Thromboxane A2" source="-159" target="-620">
    <att type="string" name="canonicalName" value="kaof(MAPK1) (pp) Thromboxane A2"/>
    <att type="string" name="edgeTypeId" value="134"/>
    <att type="string" name="edgeTypeName" value="-&gt;"/>
    <att type="string" name="interaction" value="pp" cy:editable="false"/>
    <att type="string" name="vizmap:CV-IPN-Platelet activation EDGE_COLOR" value="java.awt.Color[r=0,g=0,b=0]"/>
    <att type="string" name="vizmap:CV-IPN-Platelet activation EDGE_LINE_WIDTH" value="1.0"/>
    <graphics width="1" fill="#999999" cy:sourceArrow="0" cy:targetArrow="0" cy:sourceArrowColor="#000000" cy:targetArrowColor="#000000" cy:edgeLabelFont="SanSerif-0-10" cy:edgeLabel="" cy:edgeLineType="SOLID" cy:curved="STRAIGHT_LINES"/>
  </edge>
  <edge label="catof(PTGER3) (pp) platelet activation" source="-617" target="-629">
    <att type="string" name="canonicalName" value="catof(PTGER3) (pp) platelet activation"/>
    <att type="string" name="edgeTypeId" value="134"/>
    <att type="string" name="edgeTypeName" value="-&gt;"/>
    <att type="string" name="interaction" value="pp" cy:editable="false"/>
    <att type="string" name="vizmap:CV-IPN-Platelet activation EDGE_COLOR" value="java.awt.Color[r=0,g=0,b=0]"/>
    <att type="string" name="vizmap:CV-IPN-Platelet activation EDGE_LINE_WIDTH" value="1.0"/>
    <graphics width="1" fill="#999999" cy:sourceArrow="0" cy:targetArrow="0" cy:sourceArrowColor="#000000" cy:targetArrowColor="#000000" cy:edgeLabelFont="SanSerif-0-10" cy:edgeLabel="" cy:edgeLineType="SOLID" cy:curved="STRAIGHT_LINES"/>
  </edge>
  <edge label="P2RY1 (pp) catof(P2RY1)" source="-616" target="-665">
    <att type="string" name="canonicalName" value="P2RY1 (pp) catof(P2RY1)"/>
    <att type="string" name="edgeTypeId" value="142"/>
    <att type="string" name="edgeTypeName" value="-cat-&gt;"/>
    <att type="string" name="interaction" value="pp" cy:editable="false"/>
    <att type="string" name="vizmap:CV-IPN-Platelet activation EDGE_COLOR" value="java.awt.Color[r=0,g=0,b=0]"/>
    <att type="string" name="vizmap:CV-IPN-Platelet activation EDGE_LINE_WIDTH" value="3.0"/>
    <graphics width="3" fill="#999999" cy:sourceArrow="0" cy:targetArrow="0" cy:sourceArrowColor="#000000" cy:targetArrowColor="#000000" cy:edgeLabelFont="SanSerif-0-10" cy:edgeLabel="" cy:edgeLineType="SOLID" cy:curved="STRAIGHT_LINES"/>
  </edge>
  <edge label="Insulin (pp) kaof(INSR)" source="-614" target="-659">
    <att type="string" name="canonicalName" value="Insulin (pp) kaof(INSR)"/>
    <att type="string" name="edgeTypeId" value="334"/>
    <att type="string" name="edgeTypeName" value="=&gt;"/>
    <att type="string" name="interaction" value="pp" cy:editable="false"/>
    <att type="string" name="vizmap:CV-IPN-Platelet activation EDGE_COLOR" value="java.awt.Color[r=0,g=0,b=0]"/>
    <att type="string" name="vizmap:CV-IPN-Platelet activation EDGE_LINE_WIDTH" value="3.0"/>
    <graphics width="3" fill="#999999" cy:sourceArrow="0" cy:targetArrow="0" cy:sourceArrowColor="#000000" cy:targetArrowColor="#000000" cy:edgeLabelFont="SanSerif-0-10" cy:edgeLabel="" cy:edgeLineType="SOLID" cy:curved="STRAIGHT_LINES"/>
  </edge>
  <edge label="MAPK1 P@T202 (pp) kaof(MAPK1)" source="-613" target="-159">
    <att type="string" name="canonicalName" value="MAPK1 P@T202 (pp) kaof(MAPK1)"/>
    <att type="string" name="edgeTypeId" value="334"/>
    <att type="string" name="edgeTypeName" value="=&gt;"/>
    <att type="string" name="interaction" value="pp" cy:editable="false"/>
    <att type="string" name="vizmap:CV-IPN-Platelet activation EDGE_COLOR" value="java.awt.Color[r=0,g=0,b=0]"/>
    <att type="string" name="vizmap:CV-IPN-Platelet activation EDGE_LINE_WIDTH" value="3.0"/>
    <graphics width="3" fill="#999999" cy:sourceArrow="0" cy:targetArrow="0" cy:sourceArrowColor="#000000" cy:targetArrowColor="#000000" cy:edgeLabelFont="SanSerif-0-10" cy:edgeLabel="" cy:edgeLineType="SOLID" cy:curved="STRAIGHT_LINES"/>
  </edge>
  <edge label="catof(F2RL3) (pp) PRKCD P@Y313" source="-612" target="-654">
    <att type="string" name="canonicalName" value="catof(F2RL3) (pp) PRKCD P@Y313"/>
    <att type="string" name="edgeTypeId" value="134"/>
    <att type="string" name="edgeTypeName" value="-&gt;"/>
    <att type="string" name="interaction" value="pp" cy:editable="false"/>
    <att type="string" name="vizmap:CV-IPN-Platelet activation EDGE_COLOR" value="java.awt.Color[r=0,g=0,b=0]"/>
    <att type="string" name="vizmap:CV-IPN-Platelet activation EDGE_LINE_WIDTH" value="1.0"/>
    <graphics width="1" fill="#999999" cy:sourceArrow="0" cy:targetArrow="0" cy:sourceArrowColor="#000000" cy:targetArrowColor="#000000" cy:edgeLabelFont="SanSerif-0-10" cy:edgeLabel="" cy:edgeLineType="SOLID" cy:curved="STRAIGHT_LINES">
      <att name="edgeBend">
        <att name="handle" x="1822.169677734375" y="92.73915100097656" />
      </att>
    </graphics>
  </edge>
  <edge label="catof(F2RL3) (pp) kaof(SRC family Hs)" source="-612" target="-434">
    <att type="string" name="canonicalName" value="catof(F2RL3) (pp) kaof(SRC family Hs)"/>
    <att type="string" name="edgeTypeId" value="134"/>
    <att type="string" name="edgeTypeName" value="-&gt;"/>
    <att type="string" name="interaction" value="pp" cy:editable="false"/>
    <att type="string" name="vizmap:CV-IPN-Platelet activation EDGE_COLOR" value="java.awt.Color[r=0,g=0,b=0]"/>
    <att type="string" name="vizmap:CV-IPN-Platelet activation EDGE_LINE_WIDTH" value="1.0"/>
    <graphics width="1" fill="#999999" cy:sourceArrow="0" cy:targetArrow="0" cy:sourceArrowColor="#000000" cy:targetArrowColor="#000000" cy:edgeLabelFont="SanSerif-0-10" cy:edgeLabel="" cy:edgeLineType="SOLID" cy:curved="STRAIGHT_LINES"/>
  </edge>
  <edge label="catof(F2RL3) (pp) AKT1 P@T308" source="-612" target="-623">
    <att type="string" name="canonicalName" value="catof(F2RL3) (pp) AKT1 P@T308"/>
    <att type="string" name="edgeTypeId" value="134"/>
    <att type="string" name="edgeTypeName" value="-&gt;"/>
    <att type="string" name="interaction" value="pp" cy:editable="false"/>
    <att type="string" name="vizmap:CV-IPN-Platelet activation EDGE_COLOR" value="java.awt.Color[r=0,g=0,b=0]"/>
    <att type="string" name="vizmap:CV-IPN-Platelet activation EDGE_LINE_WIDTH" value="1.0"/>
    <graphics width="1" fill="#999999" cy:sourceArrow="0" cy:targetArrow="0" cy:sourceArrowColor="#000000" cy:targetArrowColor="#000000" cy:edgeLabelFont="SanSerif-0-10" cy:edgeLabel="" cy:edgeLineType="SOLID" cy:curved="STRAIGHT_LINES">
      <att name="edgeBend">
        <att name="handle" x="487.8139953613281" y="92.7389907836914" />
        <att name="handle" x="487.8139343261719" y="154.73904418945312" />
        <att name="handle" x="754.6870727539062" y="216.73907470703125" />
        <att name="handle" x="754.68701171875" y="278.73895263671875" />
        <att name="handle" x="754.6869506835938" y="340.7390441894531" />
        <att name="handle" x="754.687255859375" y="402.7391357421875" />
        <att name="handle" x="754.6871337890625" y="464.7391052246094" />
        <att name="handle" x="754.68701171875" y="526.7389526367188" />
      </att>
    </graphics>
  </edge>
  <edge label="catof(F2RL3) (pp) AKT1 P@S473" source="-612" target="-200">
    <att type="string" name="canonicalName" value="catof(F2RL3) (pp) AKT1 P@S473"/>
    <att type="string" name="edgeTypeId" value="134"/>
    <att type="string" name="edgeTypeName" value="-&gt;"/>
    <att type="string" name="interaction" value="pp" cy:editable="false"/>
    <att type="string" name="vizmap:CV-IPN-Platelet activation EDGE_COLOR" value="java.awt.Color[r=0,g=0,b=0]"/>
    <att type="string" name="vizmap:CV-IPN-Platelet activation EDGE_LINE_WIDTH" value="1.0"/>
    <graphics width="1" fill="#999999" cy:sourceArrow="0" cy:targetArrow="0" cy:sourceArrowColor="#000000" cy:targetArrowColor="#000000" cy:edgeLabelFont="SanSerif-0-10" cy:edgeLabel="" cy:edgeLineType="SOLID" cy:curved="STRAIGHT_LINES">
      <att name="edgeBend">
        <att name="handle" x="-45.92787551879883" y="92.7391586303711" />
        <att name="handle" x="-45.92787170410156" y="154.7391357421875" />
        <att name="handle" x="87.50870513916016" y="216.73902893066406" />
        <att name="handle" x="87.50849914550781" y="278.7392272949219" />
        <att name="handle" x="87.50849914550781" y="340.73907470703125" />
        <att name="handle" x="87.50848388671875" y="402.7391357421875" />
        <att name="handle" x="87.50874328613281" y="464.7389221191406" />
        <att name="handle" x="-45.928016662597656" y="526.7390747070312" />
      </att>
    </graphics>
  </edge>
  <edge label="PKA Family Hs (pp) kaof(PKA Family Hs)" source="-194" target="-139">
    <att type="string" name="canonicalName" value="PKA Family Hs (pp) kaof(PKA Family Hs)"/>
    <att type="string" name="edgeTypeId" value="142"/>
    <att type="string" name="edgeTypeName" value="-cat-&gt;"/>
    <att type="string" name="interaction" value="pp" cy:editable="false"/>
    <att type="string" name="vizmap:CV-IPN-Endothelial cell activation EDGE_COLOR" value="java.awt.Color[r=0,g=0,b=0]"/>
    <att type="string" name="vizmap:CV-IPN-Endothelial cell activation EDGE_LINE_WIDTH" value="3.0"/>
    <att type="string" name="vizmap:CV-IPN-Platelet activation EDGE_COLOR" value="java.awt.Color[r=0,g=0,b=0]"/>
    <att type="string" name="vizmap:CV-IPN-Platelet activation EDGE_LINE_WIDTH" value="3.0"/>
    <graphics width="3" fill="#999999" cy:sourceArrow="0" cy:targetArrow="0" cy:sourceArrowColor="#000000" cy:targetArrowColor="#000000" cy:edgeLabelFont="SanSerif-0-10" cy:edgeLabel="" cy:edgeLineType="SOLID" cy:curved="STRAIGHT_LINES"/>
  </edge>
  <edge label="F2R (pp) catof(F2R)" source="-611" target="-636">
    <att type="string" name="canonicalName" value="F2R (pp) catof(F2R)"/>
    <att type="string" name="edgeTypeId" value="142"/>
    <att type="string" name="edgeTypeName" value="-cat-&gt;"/>
    <att type="string" name="interaction" value="pp" cy:editable="false"/>
    <att type="string" name="vizmap:CV-IPN-Platelet activation EDGE_COLOR" value="java.awt.Color[r=0,g=0,b=0]"/>
    <att type="string" name="vizmap:CV-IPN-Platelet activation EDGE_LINE_WIDTH" value="3.0"/>
    <graphics width="3" fill="#999999" cy:sourceArrow="0" cy:targetArrow="0" cy:sourceArrowColor="#000000" cy:targetArrowColor="#000000" cy:edgeLabelFont="SanSerif-0-10" cy:edgeLabel="" cy:edgeLineType="SOLID" cy:curved="STRAIGHT_LINES"/>
  </edge>
  <edge label="kaof(AKT1) (pp) catof(ITGA2B:ITGB3)" source="-97" target="-674">
    <att type="string" name="canonicalName" value="kaof(AKT1) (pp) catof(ITGA2B:ITGB3)"/>
    <att type="string" name="edgeTypeId" value="134"/>
    <att type="string" name="edgeTypeName" value="-&gt;"/>
    <att type="string" name="interaction" value="pp" cy:editable="false"/>
    <att type="string" name="vizmap:CV-IPN-Platelet activation EDGE_COLOR" value="java.awt.Color[r=0,g=0,b=0]"/>
    <att type="string" name="vizmap:CV-IPN-Platelet activation EDGE_LINE_WIDTH" value="1.0"/>
    <graphics width="1" fill="#999999" cy:sourceArrow="0" cy:targetArrow="0" cy:sourceArrowColor="#000000" cy:targetArrowColor="#000000" cy:edgeLabelFont="SanSerif-0-10" cy:edgeLabel="" cy:edgeLineType="SOLID" cy:curved="STRAIGHT_LINES"/>
  </edge>
  <edge label="catof(Phospholipase C-beta Family Hs) (pp) Diacylglycerol" source="-610" target="-642">
    <att type="string" name="canonicalName" value="catof(Phospholipase C-beta Family Hs) (pp) Diacylglycerol"/>
    <att type="string" name="edgeTypeId" value="134"/>
    <att type="string" name="edgeTypeName" value="-&gt;"/>
    <att type="string" name="interaction" value="pp" cy:editable="false"/>
    <att type="string" name="vizmap:CV-IPN-Platelet activation EDGE_COLOR" value="java.awt.Color[r=0,g=0,b=0]"/>
    <att type="string" name="vizmap:CV-IPN-Platelet activation EDGE_LINE_WIDTH" value="1.0"/>
    <graphics width="1" fill="#999999" cy:sourceArrow="0" cy:targetArrow="0" cy:sourceArrowColor="#000000" cy:targetArrowColor="#000000" cy:edgeLabelFont="SanSerif-0-10" cy:edgeLabel="" cy:edgeLineType="SOLID" cy:curved="STRAIGHT_LINES"/>
  </edge>
  <edge label="catof(Phospholipase C-beta Family Hs) (pp) D-myo-Inositol 1,4,5-trisphosphate" source="-610" target="-624">
    <att type="string" name="canonicalName" value="catof(Phospholipase C-beta Family Hs) (pp) D-myo-Inositol 1,4,5-trisphosphate"/>
    <att type="string" name="edgeTypeId" value="334"/>
    <att type="string" name="edgeTypeName" value="=&gt;"/>
    <att type="string" name="interaction" value="pp" cy:editable="false"/>
    <att type="string" name="vizmap:CV-IPN-Platelet activation EDGE_COLOR" value="java.awt.Color[r=0,g=0,b=0]"/>
    <att type="string" name="vizmap:CV-IPN-Platelet activation EDGE_LINE_WIDTH" value="3.0"/>
    <graphics width="3" fill="#999999" cy:sourceArrow="0" cy:targetArrow="0" cy:sourceArrowColor="#000000" cy:targetArrowColor="#000000" cy:edgeLabelFont="SanSerif-0-10" cy:edgeLabel="" cy:edgeLineType="SOLID" cy:curved="STRAIGHT_LINES"/>
  </edge>
  <edge label="kaof(SYK) (pp) catof(Phospholipase C-beta Family Hs)" source="-344" target="-610">
    <att type="string" name="canonicalName" value="kaof(SYK) (pp) catof(Phospholipase C-beta Family Hs)"/>
    <att type="string" name="edgeTypeId" value="134"/>
    <att type="string" name="edgeTypeName" value="-&gt;"/>
    <att type="string" name="interaction" value="pp" cy:editable="false"/>
    <att type="string" name="vizmap:CV-IPN-Platelet activation EDGE_COLOR" value="java.awt.Color[r=0,g=0,b=0]"/>
    <att type="string" name="vizmap:CV-IPN-Platelet activation EDGE_LINE_WIDTH" value="1.0"/>
    <graphics width="1" fill="#999999" cy:sourceArrow="0" cy:targetArrow="0" cy:sourceArrowColor="#000000" cy:targetArrowColor="#000000" cy:edgeLabelFont="SanSerif-0-10" cy:edgeLabel="" cy:edgeLineType="SOLID" cy:curved="STRAIGHT_LINES"/>
  </edge>
  <edge label="kaof(SYK) (pp) catof(Phospholipase C family Hs)" source="-344" target="-638">
    <att type="string" name="canonicalName" value="kaof(SYK) (pp) catof(Phospholipase C family Hs)"/>
    <att type="string" name="edgeTypeId" value="134"/>
    <att type="string" name="edgeTypeName" value="-&gt;"/>
    <att type="string" name="interaction" value="pp" cy:editable="false"/>
    <att type="string" name="vizmap:CV-IPN-Platelet activation EDGE_COLOR" value="java.awt.Color[r=0,g=0,b=0]"/>
    <att type="string" name="vizmap:CV-IPN-Platelet activation EDGE_LINE_WIDTH" value="1.0"/>
    <graphics width="1" fill="#999999" cy:sourceArrow="0" cy:targetArrow="0" cy:sourceArrowColor="#000000" cy:targetArrowColor="#000000" cy:edgeLabelFont="SanSerif-0-10" cy:edgeLabel="" cy:edgeLineType="SOLID" cy:curved="STRAIGHT_LINES">
      <att name="edgeBend">
        <att name="handle" x="2883.86328125" y="392.0845031738281" />
        <att name="handle" x="2883.863037109375" y="454.0843200683594" />
        <att name="handle" x="2883.86279296875" y="516.0844116210938" />
        <att name="handle" x="2883.863037109375" y="578.0841064453125" />
        <att name="handle" x="2883.863037109375" y="640.084228515625" />
        <att name="handle" x="2883.86328125" y="702.084228515625" />
      </att>
    </graphics>
  </edge>
  <edge label="MAPK1 P@T185 (pp) MAPK1" source="-609" target="-168">
    <att type="string" name="canonicalName" value="MAPK1 P@T185 (pp) MAPK1"/>
    <att type="string" name="edgeTypeId" value="177"/>
    <att type="string" name="edgeTypeName" value="-@-"/>
    <att type="string" name="interaction" value="pp" cy:editable="false"/>
    <att type="string" name="vizmap:CV-IPN-Platelet activation EDGE_COLOR" value="java.awt.Color[r=153,g=153,b=153]"/>
    <att type="string" name="vizmap:CV-IPN-Platelet activation EDGE_LINE_WIDTH" value="3.0"/>
    <graphics width="1" fill="#999999" cy:sourceArrow="0" cy:targetArrow="0" cy:sourceArrowColor="#000000" cy:targetArrowColor="#000000" cy:edgeLabelFont="SanSerif-0-10" cy:edgeLabel="" cy:edgeLineType="EQUAL_DASH" cy:curved="STRAIGHT_LINES">
      <att name="edgeBend">
        <att name="handle" x="-1360.4825439453125" y="340.7389221191406" />
        <att name="handle" x="-1227.046875" y="402.7389221191406" />
        <att name="handle" x="-1227.046630859375" y="464.73919677734375" />
        <att name="handle" x="-960.1746826171875" y="526.7388916015625" />
        <att name="handle" x="-826.7399291992188" y="588.7391357421875" />
        <att name="handle" x="-826.7401123046875" y="650.7391967773438" />
        <att name="handle" x="-826.739990234375" y="712.739013671875" />
        <att name="handle" x="-826.7399291992188" y="774.7392578125" />
        <att name="handle" x="-826.7399291992188" y="836.7389526367188" />
      </att>
    </graphics>
  </edge>
  <edge label="MAPK1 P@T185 (pp) kaof(MAPK1)" source="-609" target="-159">
    <att type="string" name="canonicalName" value="MAPK1 P@T185 (pp) kaof(MAPK1)"/>
    <att type="string" name="edgeTypeId" value="334"/>
    <att type="string" name="edgeTypeName" value="=&gt;"/>
    <att type="string" name="interaction" value="pp" cy:editable="false"/>
    <att type="string" name="vizmap:CV-IPN-Platelet activation EDGE_COLOR" value="java.awt.Color[r=0,g=0,b=0]"/>
    <att type="string" name="vizmap:CV-IPN-Platelet activation EDGE_LINE_WIDTH" value="3.0"/>
    <graphics width="3" fill="#999999" cy:sourceArrow="0" cy:targetArrow="0" cy:sourceArrowColor="#000000" cy:targetArrowColor="#000000" cy:edgeLabelFont="SanSerif-0-10" cy:edgeLabel="" cy:edgeLineType="SOLID" cy:curved="STRAIGHT_LINES"/>
  </edge>
  <edge label="Calcium (pp) catof(ITGA2B:ITGB3)" source="-364" target="-674">
    <att type="string" name="canonicalName" value="Calcium (pp) catof(ITGA2B:ITGB3)"/>
    <att type="string" name="edgeTypeId" value="134"/>
    <att type="string" name="edgeTypeName" value="-&gt;"/>
    <att type="string" name="interaction" value="pp" cy:editable="false"/>
    <att type="string" name="vizmap:CV-IPN-Platelet activation EDGE_COLOR" value="java.awt.Color[r=0,g=0,b=0]"/>
    <att type="string" name="vizmap:CV-IPN-Platelet activation EDGE_LINE_WIDTH" value="1.0"/>
    <graphics width="1" fill="#999999" cy:sourceArrow="0" cy:targetArrow="0" cy:sourceArrowColor="#000000" cy:targetArrowColor="#000000" cy:edgeLabelFont="SanSerif-0-10" cy:edgeLabel="" cy:edgeLineType="SOLID" cy:curved="STRAIGHT_LINES"/>
  </edge>
  <edge label="VWF (pp) kaof(PRKG1)" source="-72" target="-668">
    <att type="string" name="canonicalName" value="VWF (pp) kaof(PRKG1)"/>
    <att type="string" name="edgeTypeId" value="134"/>
    <att type="string" name="edgeTypeName" value="-&gt;"/>
    <att type="string" name="interaction" value="pp" cy:editable="false"/>
    <att type="string" name="vizmap:CV-IPN-Platelet activation EDGE_COLOR" value="java.awt.Color[r=0,g=0,b=0]"/>
    <att type="string" name="vizmap:CV-IPN-Platelet activation EDGE_LINE_WIDTH" value="1.0"/>
    <graphics width="1" fill="#999999" cy:sourceArrow="0" cy:targetArrow="0" cy:sourceArrowColor="#000000" cy:targetArrowColor="#000000" cy:edgeLabelFont="SanSerif-0-10" cy:edgeLabel="" cy:edgeLineType="SOLID" cy:curved="STRAIGHT_LINES"/>
  </edge>
  <edge label="sec(CXCL12) (pp) CXCL12" source="-608" target="-94">
    <att type="string" name="canonicalName" value="sec(CXCL12) (pp) CXCL12"/>
    <att type="string" name="edgeTypeId" value="150"/>
    <att type="string" name="edgeTypeName" value="-translocates-*"/>
    <att type="string" name="interaction" value="pp" cy:editable="false"/>
    <att type="string" name="vizmap:CV-IPN-Platelet activation EDGE_COLOR" value="java.awt.Color[r=153,g=153,b=153]"/>
    <att type="string" name="vizmap:CV-IPN-Platelet activation EDGE_LINE_WIDTH" value="3.0"/>
    <graphics width="1" fill="#999999" cy:sourceArrow="0" cy:targetArrow="0" cy:sourceArrowColor="#000000" cy:targetArrowColor="#000000" cy:edgeLabelFont="SanSerif-0-10" cy:edgeLabel="" cy:edgeLineType="EQUAL_DASH" cy:curved="STRAIGHT_LINES"/>
  </edge>
  <edge label="kaof(PKA Family Hs) (pp) RAP1B P@S179" source="-139" target="-632">
    <att type="string" name="canonicalName" value="kaof(PKA Family Hs) (pp) RAP1B P@S179"/>
    <att type="string" name="edgeTypeId" value="334"/>
    <att type="string" name="edgeTypeName" value="=&gt;"/>
    <att type="string" name="interaction" value="pp" cy:editable="false"/>
    <att type="string" name="vizmap:CV-IPN-Platelet activation EDGE_COLOR" value="java.awt.Color[r=0,g=0,b=0]"/>
    <att type="string" name="vizmap:CV-IPN-Platelet activation EDGE_LINE_WIDTH" value="3.0"/>
    <graphics width="3" fill="#999999" cy:sourceArrow="0" cy:targetArrow="0" cy:sourceArrowColor="#000000" cy:targetArrowColor="#000000" cy:edgeLabelFont="SanSerif-0-10" cy:edgeLabel="" cy:edgeLineType="SOLID" cy:curved="STRAIGHT_LINES"/>
  </edge>
  <edge label="kaof(PKA Family Hs) (pp) VASP P@S" source="-139" target="-603">
    <att type="string" name="canonicalName" value="kaof(PKA Family Hs) (pp) VASP P@S"/>
    <att type="string" name="edgeTypeId" value="134"/>
    <att type="string" name="edgeTypeName" value="-&gt;"/>
    <att type="string" name="interaction" value="pp" cy:editable="false"/>
    <att type="string" name="vizmap:CV-IPN-Platelet activation EDGE_COLOR" value="java.awt.Color[r=0,g=0,b=0]"/>
    <att type="string" name="vizmap:CV-IPN-Platelet activation EDGE_LINE_WIDTH" value="1.0"/>
    <graphics width="1" fill="#999999" cy:sourceArrow="0" cy:targetArrow="0" cy:sourceArrowColor="#000000" cy:targetArrowColor="#000000" cy:edgeLabelFont="SanSerif-0-10" cy:edgeLabel="" cy:edgeLineType="SOLID" cy:curved="STRAIGHT_LINES">
      <att name="edgeBend">
        <att name="handle" x="2381.1982421875" y="542.5807495117188" />
        <att name="handle" x="2381.19921875" y="604.5806884765625" />
        <att name="handle" x="2381.19921875" y="666.5808715820312" />
      </att>
    </graphics>
  </edge>
  <edge label="catof(P2RY12) (pp) 3&apos;,5&apos;-Cyclic AMP" source="-606" target="-675">
    <att type="string" name="canonicalName" value="catof(P2RY12) (pp) 3&apos;,5&apos;-Cyclic AMP"/>
    <att type="string" name="edgeTypeId" value="137"/>
    <att type="string" name="edgeTypeName" value="-|"/>
    <att type="string" name="interaction" value="pp" cy:editable="false"/>
    <att type="string" name="vizmap:CV-IPN-Platelet activation EDGE_COLOR" value="java.awt.Color[r=0,g=0,b=0]"/>
    <att type="string" name="vizmap:CV-IPN-Platelet activation EDGE_LINE_WIDTH" value="1.0"/>
    <graphics width="1" fill="#999999" cy:sourceArrow="0" cy:targetArrow="0" cy:sourceArrowColor="#000000" cy:targetArrowColor="#000000" cy:edgeLabelFont="SanSerif-0-10" cy:edgeLabel="" cy:edgeLineType="SOLID" cy:curved="STRAIGHT_LINES"/>
  </edge>
  <edge label="Phospholipase C-beta Family Hs (pp) catof(Phospholipase C-beta Family Hs)" source="-604" target="-610">
    <att type="string" name="canonicalName" value="Phospholipase C-beta Family Hs (pp) catof(Phospholipase C-beta Family Hs)"/>
    <att type="string" name="edgeTypeId" value="142"/>
    <att type="string" name="edgeTypeName" value="-cat-&gt;"/>
    <att type="string" name="interaction" value="pp" cy:editable="false"/>
    <att type="string" name="vizmap:CV-IPN-Platelet activation EDGE_COLOR" value="java.awt.Color[r=0,g=0,b=0]"/>
    <att type="string" name="vizmap:CV-IPN-Platelet activation EDGE_LINE_WIDTH" value="3.0"/>
    <graphics width="3" fill="#999999" cy:sourceArrow="0" cy:targetArrow="0" cy:sourceArrowColor="#000000" cy:targetArrowColor="#000000" cy:edgeLabelFont="SanSerif-0-10" cy:edgeLabel="" cy:edgeLineType="SOLID" cy:curved="STRAIGHT_LINES"/>
  </edge>
  <edge label="VASP P@S (pp) platelet activation" source="-603" target="-629">
    <att type="string" name="canonicalName" value="VASP P@S (pp) platelet activation"/>
    <att type="string" name="edgeTypeId" value="137"/>
    <att type="string" name="edgeTypeName" value="-|"/>
    <att type="string" name="interaction" value="pp" cy:editable="false"/>
    <att type="string" name="vizmap:CV-IPN-Platelet activation EDGE_COLOR" value="java.awt.Color[r=0,g=0,b=0]"/>
    <att type="string" name="vizmap:CV-IPN-Platelet activation EDGE_LINE_WIDTH" value="1.0"/>
    <graphics width="1" fill="#999999" cy:sourceArrow="0" cy:targetArrow="0" cy:sourceArrowColor="#000000" cy:targetArrowColor="#000000" cy:edgeLabelFont="SanSerif-0-10" cy:edgeLabel="" cy:edgeLineType="SOLID" cy:curved="STRAIGHT_LINES"/>
  </edge>
  <edge label="VASP P@S (pp) VASP" source="-603" target="-605">
    <att type="string" name="canonicalName" value="VASP P@S (pp) VASP"/>
    <att type="string" name="edgeTypeId" value="177"/>
    <att type="string" name="edgeTypeName" value="-@-"/>
    <att type="string" name="interaction" value="pp" cy:editable="false"/>
    <att type="string" name="vizmap:CV-IPN-Platelet activation EDGE_COLOR" value="java.awt.Color[r=153,g=153,b=153]"/>
    <att type="string" name="vizmap:CV-IPN-Platelet activation EDGE_LINE_WIDTH" value="3.0"/>
    <graphics width="1" fill="#999999" cy:sourceArrow="0" cy:targetArrow="0" cy:sourceArrowColor="#000000" cy:targetArrowColor="#000000" cy:edgeLabelFont="SanSerif-0-10" cy:edgeLabel="" cy:edgeLineType="EQUAL_DASH" cy:curved="STRAIGHT_LINES">
      <att name="edgeBend">
        <att name="handle" x="2494.831787109375" y="790.5807495117188" />
        <att name="handle" x="2494.832763671875" y="852.580810546875" />
      </att>
    </graphics>
  </edge>
</graph>
