# Supplementary material for: A vascular biology network model focused on inflammatory processes to investigate atherogenesis and plaque instability
Source: J Transl Med. 2014 Jun 26;12:185. doi: 10.1186/1479-5876-12-185 (PMC4227037; doi:10.1186/1479-5876-12-185)
Supplement: Additional file 3 — Six .XGMML and six .XLS files of all V-IPN subnetworks. The network architecture may be viewed from the XGMML files using freely available network visualization software such as Cytoscape (http://www.cytoscape.org/). [file 1479-5876-12-185-S3.zip › 10051_1065202369122714_MOESM2_ESM/1065202369122714_add11.xgmml]

<?xml version="1.0" encoding="UTF-8" standalone="yes"?>
<graph label="CV-IPN-Smooth muscle cell activation" xmlns:dc="http://purl.org/dc/elements/1.1/" xmlns:xlink="http://www.w3.org/1999/xlink" xmlns:rdf="http://www.w3.org/1999/02/22-rdf-syntax-ns#" xmlns:cy="http://www.cytoscape.org" xmlns="http://www.cs.rpi.edu/XGMML"  directed="1">
  <att name="documentVersion" value="1.1"/>
  <att name="networkMetadata">
    <rdf:RDF>
      <rdf:Description rdf:about="http://www.cytoscape.org/">
        <dc:type>Protein-Protein Interaction</dc:type>
        <dc:description>N/A</dc:description>
        <dc:identifier>N/A</dc:identifier>
        <dc:date>2014-05-09 13:18:31</dc:date>
        <dc:title>CV-IPN-Smooth muscle cell activation</dc:title>
        <dc:source>http://www.cytoscape.org/</dc:source>
        <dc:format>Cytoscape-XGMML</dc:format>
      </rdf:Description>
    </rdf:RDF>
  </att>
  <att type="string" name="backgroundColor" value="#ffffff"/>
  <att type="real" name="GRAPH_VIEW_ZOOM" value="0.6167621944061144"/>
  <att type="real" name="GRAPH_VIEW_CENTER_X" value="1689.7853698730469"/>
  <att type="real" name="GRAPH_VIEW_CENTER_Y" value="341.3579788208008"/>
  <att type="string" name="__layoutAlgorithm" value="hierarchical" cy:hidden="true"/>
  <att type="string" name="graphDescription" value="The Smooth muscle cell activation model was made by PMI and Selventa as part of the 2011 Cardiovascular Inflammatory Process Network (CV IPN) collaboration. The model depicts the causal mechanisms that involve three main branches of signaling: 1) CD40 increases NFKB activity, leading to production of secreted molecules, such as, IL1B, IL8, IL6, and TNF, 2) PDGFB increases NR4A3, leading to CCND1 expression, and 3) oxidized LDL activation of TLR4, leading to CTNNB1 activation and CCND1 expression. The effects of the secreted mediators and cellular products from these pathways lead to smooth muscle cell proliferation, which is a major component of smooth muscle cell activation. LRP1 and LRP6 play a suppressive role in smooth muscle cell activation by inhibiting NFKB and PDGFB signaling, respectively.\n\nThe model contains content derived from both a survey of published scientific literature and the computational analysis of transcriptomic data sets as part of the network building collaboration. Changes to this model based on the in-project Network Jamboree have been made.\nThis model may contain causal inconsistencies and thus may not be suitable for NPA scoring directly without further modification."/>
  <att type="string" name="graphSpecies" value="9606"/>
  <att type="string" name="referenceNode" value="726"/>
  <node label="exp(PCNA)" id="-750">
    <att type="string" name="GSID" value="GS1375517"/>
    <att type="string" name="canonicalName" value="exp(PCNA)"/>
    <att type="string" name="nodeTypeId" value="2"/>
    <att type="string" name="nodeTypeName" value="GeneExpression"/>
    <att type="string" name="vizmap:CV-IPN-Smooth muscle cell activation NODE_HEIGHT" value="60.0"/>
    <att type="string" name="vizmap:CV-IPN-Smooth muscle cell activation NODE_WIDTH" value="60.0"/>
    <graphics type="ELLIPSE" h="30.0" w="74.999755859375" x="2199.1312255859375" y="807.54541015625" fill="#99ff99" width="1" outline="#000000" cy:nodeTransparency="1.0" cy:nodeLabelFont="Default-0-20" cy:nodeLabel="exp(PCNA)" cy:borderLineType="solid"/>
  </node>
  <node label="DCBLD2" id="-749">
    <att type="string" name="GSID" value="GS2267141"/>
    <att type="string" name="canonicalName" value="DCBLD2"/>
    <att type="string" name="nodeTypeId" value="1"/>
    <att type="string" name="nodeTypeName" value="Protein"/>
    <att type="string" name="vizmap:CV-IPN-Smooth muscle cell activation NODE_HEIGHT" value="20.0"/>
    <att type="string" name="vizmap:CV-IPN-Smooth muscle cell activation NODE_WIDTH" value="80.0"/>
    <graphics type="ELLIPSE" h="30.00000762939453" w="75.0" x="1812.158203125" y="120.34218978881836" fill="#99ffff" width="1" outline="#000000" cy:nodeTransparency="1.0" cy:nodeLabelFont="Default-0-20" cy:nodeLabel="DCBLD2" cy:borderLineType="solid"/>
  </node>
  <node label="TNF" id="-1">
    <att type="string" name="GSID" value="GS1422264"/>
    <att type="string" name="canonicalName" value="TNF"/>
    <att type="string" name="nodeTypeId" value="1"/>
    <att type="string" name="nodeTypeName" value="Protein"/>
    <att type="string" name="vizmap:CV-IPN-Endothelial cell activation NODE_HEIGHT" value="20.0"/>
    <att type="string" name="vizmap:CV-IPN-Endothelial cell activation NODE_WIDTH" value="80.0"/>
    <att type="string" name="vizmap:CV-IPN-Foam cell formation NODE_HEIGHT" value="20.0"/>
    <att type="string" name="vizmap:CV-IPN-Foam cell formation NODE_WIDTH" value="80.0"/>
    <att type="string" name="vizmap:CV-IPN-Plaque destabilization NODE_HEIGHT" value="20.0"/>
    <att type="string" name="vizmap:CV-IPN-Plaque destabilization NODE_WIDTH" value="80.0"/>
    <att type="string" name="vizmap:CV-IPN-Smooth muscle cell activation NODE_HEIGHT" value="20.0"/>
    <att type="string" name="vizmap:CV-IPN-Smooth muscle cell activation NODE_WIDTH" value="80.0"/>
    <graphics type="ELLIPSE" h="20.0" w="75.0" x="2429.275146484375" y="190.73313903808594" fill="#99ffff" width="1" outline="#000000" cy:nodeTransparency="1.0" cy:nodeLabelFont="Default-0-20" cy:nodeLabel="TNF" cy:borderLineType="solid"/>
  </node>
  <node label="vascular smooth muscle cell migration" id="-748">
    <att type="string" name="GSID" value="GS3161000"/>
    <att type="string" name="canonicalName" value="vascular smooth muscle cell migration"/>
    <att type="string" name="nodeTypeId" value="10"/>
    <att type="string" name="nodeTypeName" value="BiologicalProcess"/>
    <att type="string" name="vizmap:CV-IPN-Smooth muscle cell activation NODE_HEIGHT" value="20.0"/>
    <att type="string" name="vizmap:CV-IPN-Smooth muscle cell activation NODE_WIDTH" value="80.0"/>
    <graphics type="RHOMBUS" h="30.0" w="125.0001220703125" x="976.2472534179688" y="847.0292358398438" fill="#ff99ff" width="1" outline="#000000" cy:nodeTransparency="1.0" cy:nodeLabelFont="Default-0-20" cy:nodeLabel="vascular smooth muscle cell migration" cy:borderLineType="solid"/>
  </node>
  <node label="CDKN2A" id="-747">
    <att type="string" name="GSID" value="GS1327653"/>
    <att type="string" name="canonicalName" value="CDKN2A"/>
    <att type="string" name="nodeTypeId" value="1"/>
    <att type="string" name="nodeTypeName" value="Protein"/>
    <att type="string" name="vizmap:CV-IPN-Smooth muscle cell activation NODE_HEIGHT" value="20.0"/>
    <att type="string" name="vizmap:CV-IPN-Smooth muscle cell activation NODE_WIDTH" value="80.0"/>
    <graphics type="ELLIPSE" h="30.000015258789062" w="75.0" x="2143.070556640625" y="246.02135467529297" fill="#99ffff" width="1" outline="#000000" cy:nodeTransparency="1.0" cy:nodeLabelFont="Default-0-20" cy:nodeLabel="CDKN2A" cy:borderLineType="solid"/>
  </node>
  <node label="kaof(AKT1)" id="-97">
    <att type="string" name="GSID" value="GS3223467"/>
    <att type="string" name="canonicalName" value="kaof(AKT1)"/>
    <att type="string" name="nodeTypeId" value="4"/>
    <att type="string" name="nodeTypeName" value="Reaction"/>
    <att type="string" name="vizmap:CV-IPN-Endothelial cell activation NODE_HEIGHT" value="30.0"/>
    <att type="string" name="vizmap:CV-IPN-Endothelial cell activation NODE_WIDTH" value="80.0"/>
    <att type="string" name="vizmap:CV-IPN-Foam cell formation NODE_HEIGHT" value="30.0"/>
    <att type="string" name="vizmap:CV-IPN-Foam cell formation NODE_WIDTH" value="80.0"/>
    <att type="string" name="vizmap:CV-IPN-Platelet activation NODE_HEIGHT" value="30.0"/>
    <att type="string" name="vizmap:CV-IPN-Smooth muscle cell activation NODE_HEIGHT" value="30.0"/>
    <att type="string" name="vizmap:CV-IPN-Smooth muscle cell activation NODE_WIDTH" value="80.0"/>
    <graphics type="HEXAGON" h="29.99999237060547" w="110.0" x="2480.699462890625" y="107.75076675415039" fill="#9999ff" width="1" outline="#000000" cy:nodeTransparency="1.0" cy:nodeLabelFont="Default-0-20" cy:nodeLabel="kaof(AKT1)" cy:borderLineType="solid"/>
  </node>
  <node label="CTNNB1 P@S37" id="-746">
    <att type="string" name="GSID" value="GS3237621"/>
    <att type="string" name="canonicalName" value="CTNNB1 P@S37"/>
    <att type="string" name="nodeTypeId" value="-1"/>
    <att type="string" name="nodeTypeName" value="Default"/>
    <att type="string" name="vizmap:CV-IPN-Smooth muscle cell activation NODE_HEIGHT" value="20.0"/>
    <att type="string" name="vizmap:CV-IPN-Smooth muscle cell activation NODE_WIDTH" value="80.0"/>
    <graphics type="RECTANGLE" h="30.0" w="125.0" x="2485.73583984375" y="286.3138122558594" fill="#99ffff" width="1" outline="#000000" cy:nodeTransparency="1.0" cy:nodeLabelFont="Default-0-20" cy:nodeLabel="CTNNB1 P@S37" cy:borderLineType="solid"/>
  </node>
  <node label="catof(MYD88)" id="-378">
    <att type="string" name="GSID" value="GS4506666"/>
    <att type="string" name="canonicalName" value="catof(MYD88)"/>
    <att type="string" name="nodeTypeId" value="4"/>
    <att type="string" name="nodeTypeName" value="Reaction"/>
    <att type="string" name="vizmap:CV-IPN-Foam cell formation NODE_HEIGHT" value="30.0"/>
    <att type="string" name="vizmap:CV-IPN-Foam cell formation NODE_WIDTH" value="80.0"/>
    <att type="string" name="vizmap:CV-IPN-Platelet activation NODE_HEIGHT" value="30.0"/>
    <att type="string" name="vizmap:CV-IPN-Smooth muscle cell activation NODE_HEIGHT" value="30.0"/>
    <att type="string" name="vizmap:CV-IPN-Smooth muscle cell activation NODE_WIDTH" value="80.0"/>
    <graphics type="HEXAGON" h="30.00000762939453" w="110.0" x="1887.0706787109375" y="-31.97890853881836" fill="#9999ff" width="1" outline="#000000" cy:nodeTransparency="1.0" cy:nodeLabelFont="Default-0-20" cy:nodeLabel="catof(MYD88)" cy:borderLineType="solid"/>
  </node>
  <node label="MYD88" id="-388">
    <att type="string" name="GSID" value="GS1370433"/>
    <att type="string" name="canonicalName" value="MYD88"/>
    <att type="string" name="nodeTypeId" value="1"/>
    <att type="string" name="nodeTypeName" value="Protein"/>
    <att type="string" name="vizmap:CV-IPN-Foam cell formation NODE_HEIGHT" value="20.0"/>
    <att type="string" name="vizmap:CV-IPN-Foam cell formation NODE_WIDTH" value="80.0"/>
    <att type="string" name="vizmap:CV-IPN-Plaque destabilization NODE_HEIGHT" value="20.0"/>
    <att type="string" name="vizmap:CV-IPN-Plaque destabilization NODE_WIDTH" value="80.0"/>
    <att type="string" name="vizmap:CV-IPN-Platelet activation NODE_HEIGHT" value="20.0"/>
    <att type="string" name="vizmap:CV-IPN-Smooth muscle cell activation NODE_HEIGHT" value="20.0"/>
    <att type="string" name="vizmap:CV-IPN-Smooth muscle cell activation NODE_WIDTH" value="80.0"/>
    <graphics type="ELLIPSE" h="30.00000762939453" w="74.9998779296875" x="1823.9099731445312" y="-91.46041488647461" fill="#99ffff" width="1" outline="#000000" cy:nodeTransparency="1.0" cy:nodeLabelFont="Default-0-20" cy:nodeLabel="MYD88" cy:borderLineType="solid"/>
  </node>
  <node label="MMP9" id="-492">
    <att type="string" name="GSID" value="GS1366603"/>
    <att type="string" name="canonicalName" value="MMP9"/>
    <att type="string" name="nodeTypeId" value="1"/>
    <att type="string" name="nodeTypeName" value="Protein"/>
    <att type="string" name="vizmap:CV-IPN-Plaque destabilization NODE_HEIGHT" value="20.0"/>
    <att type="string" name="vizmap:CV-IPN-Plaque destabilization NODE_WIDTH" value="80.0"/>
    <att type="string" name="vizmap:CV-IPN-Smooth muscle cell activation NODE_HEIGHT" value="20.0"/>
    <att type="string" name="vizmap:CV-IPN-Smooth muscle cell activation NODE_WIDTH" value="80.0"/>
    <graphics type="ELLIPSE" h="30.0" w="75.0" x="1074.867431640625" y="888.2788696289062" fill="#99ffff" width="1" outline="#000000" cy:nodeTransparency="1.0" cy:nodeLabelFont="Default-0-20" cy:nodeLabel="MMP9" cy:borderLineType="solid"/>
  </node>
  <node label="IL1B" id="-243">
    <att type="string" name="GSID" value="GS1356567"/>
    <att type="string" name="canonicalName" value="IL1B"/>
    <att type="string" name="nodeTypeId" value="1"/>
    <att type="string" name="nodeTypeName" value="Protein"/>
    <att type="string" name="vizmap:CV-IPN-Endothelial cell activation NODE_HEIGHT" value="20.0"/>
    <att type="string" name="vizmap:CV-IPN-Endothelial cell activation NODE_WIDTH" value="80.0"/>
    <att type="string" name="vizmap:CV-IPN-Plaque destabilization NODE_HEIGHT" value="20.0"/>
    <att type="string" name="vizmap:CV-IPN-Plaque destabilization NODE_WIDTH" value="80.0"/>
    <att type="string" name="vizmap:CV-IPN-Platelet activation NODE_HEIGHT" value="20.0"/>
    <att type="string" name="vizmap:CV-IPN-Smooth muscle cell activation NODE_HEIGHT" value="20.0"/>
    <att type="string" name="vizmap:CV-IPN-Smooth muscle cell activation NODE_WIDTH" value="80.0"/>
    <graphics type="ELLIPSE" h="20.0" w="75.0" x="1925.900390625" y="411.5628356933594" fill="#99ffff" width="1" outline="#000000" cy:nodeTransparency="1.0" cy:nodeLabelFont="Default-0-20" cy:nodeLabel="IL1B" cy:borderLineType="solid"/>
  </node>
  <node label="exp(NOS2)" id="-122">
    <att type="string" name="GSID" value="GS1373012"/>
    <att type="string" name="canonicalName" value="exp(NOS2)"/>
    <att type="string" name="nodeTypeId" value="2"/>
    <att type="string" name="nodeTypeName" value="GeneExpression"/>
    <att type="string" name="vizmap:CV-IPN-Endothelial cell activation NODE_HEIGHT" value="60.0"/>
    <att type="string" name="vizmap:CV-IPN-Endothelial cell activation NODE_WIDTH" value="60.0"/>
    <att type="string" name="vizmap:CV-IPN-Smooth muscle cell activation NODE_HEIGHT" value="60.0"/>
    <att type="string" name="vizmap:CV-IPN-Smooth muscle cell activation NODE_WIDTH" value="60.0"/>
    <graphics type="ELLIPSE" h="59.99993896484375" w="75.0" x="2418.7646484375" y="855.4831237792969" fill="#99ff99" width="1" outline="#000000" cy:nodeTransparency="1.0" cy:nodeLabelFont="Default-0-20" cy:nodeLabel="exp(NOS2)" cy:borderLineType="solid"/>
  </node>
  <node label="exp(MMP2)" id="-589">
    <att type="string" name="GSID" value="GS1366550"/>
    <att type="string" name="canonicalName" value="exp(MMP2)"/>
    <att type="string" name="nodeTypeId" value="2"/>
    <att type="string" name="nodeTypeName" value="GeneExpression"/>
    <att type="string" name="vizmap:CV-IPN-Plaque destabilization NODE_HEIGHT" value="60.0"/>
    <att type="string" name="vizmap:CV-IPN-Plaque destabilization NODE_WIDTH" value="60.0"/>
    <att type="string" name="vizmap:CV-IPN-Smooth muscle cell activation NODE_HEIGHT" value="60.0"/>
    <att type="string" name="vizmap:CV-IPN-Smooth muscle cell activation NODE_WIDTH" value="60.0"/>
    <graphics type="ELLIPSE" h="30.0" w="75.0" x="1091.859375" y="584.8607177734375" fill="#99ff99" width="1" outline="#000000" cy:nodeTransparency="1.0" cy:nodeLabelFont="Default-0-20" cy:nodeLabel="exp(MMP2)" cy:borderLineType="solid"/>
  </node>
  <node label="PDGFRB" id="-745">
    <att type="string" name="GSID" value="GS1376172"/>
    <att type="string" name="canonicalName" value="PDGFRB"/>
    <att type="string" name="nodeTypeId" value="1"/>
    <att type="string" name="nodeTypeName" value="Protein"/>
    <att type="string" name="vizmap:CV-IPN-Smooth muscle cell activation NODE_HEIGHT" value="20.0"/>
    <att type="string" name="vizmap:CV-IPN-Smooth muscle cell activation NODE_WIDTH" value="80.0"/>
    <graphics type="ELLIPSE" h="29.999961853027344" w="75.0" x="1742.2823486328125" y="91.80167007446289" fill="#99ffff" width="1" outline="#000000" cy:nodeTransparency="1.0" cy:nodeLabelFont="Default-0-20" cy:nodeLabel="PDGFRB" cy:borderLineType="solid"/>
  </node>
  <node label="NOX4" id="-113">
    <att type="string" name="GSID" value="GS1656253"/>
    <att type="string" name="canonicalName" value="NOX4"/>
    <att type="string" name="nodeTypeId" value="1"/>
    <att type="string" name="nodeTypeName" value="Protein"/>
    <att type="string" name="vizmap:CV-IPN-Endothelial cell activation NODE_HEIGHT" value="20.0"/>
    <att type="string" name="vizmap:CV-IPN-Endothelial cell activation NODE_WIDTH" value="80.0"/>
    <att type="string" name="vizmap:CV-IPN-Plaque destabilization NODE_HEIGHT" value="20.0"/>
    <att type="string" name="vizmap:CV-IPN-Plaque destabilization NODE_WIDTH" value="80.0"/>
    <att type="string" name="vizmap:CV-IPN-Smooth muscle cell activation NODE_HEIGHT" value="20.0"/>
    <att type="string" name="vizmap:CV-IPN-Smooth muscle cell activation NODE_WIDTH" value="80.0"/>
    <graphics type="ELLIPSE" h="20.0" w="75.0" x="932.800537109375" y="483.6270751953125" fill="#99ffff" width="1" outline="#000000" cy:nodeTransparency="1.0" cy:nodeLabelFont="Default-0-20" cy:nodeLabel="NOX4" cy:borderLineType="solid"/>
  </node>
  <node label="MAPK1" id="-168">
    <att type="string" name="GSID" value="GS1402635"/>
    <att type="string" name="canonicalName" value="MAPK1"/>
    <att type="string" name="nodeTypeId" value="1"/>
    <att type="string" name="nodeTypeName" value="Protein"/>
    <att type="string" name="vizmap:CV-IPN-Endothelial cell activation NODE_HEIGHT" value="20.0"/>
    <att type="string" name="vizmap:CV-IPN-Endothelial cell activation NODE_WIDTH" value="80.0"/>
    <att type="string" name="vizmap:CV-IPN-Foam cell formation NODE_HEIGHT" value="20.0"/>
    <att type="string" name="vizmap:CV-IPN-Foam cell formation NODE_WIDTH" value="80.0"/>
    <att type="string" name="vizmap:CV-IPN-Platelet activation NODE_HEIGHT" value="20.0"/>
    <att type="string" name="vizmap:CV-IPN-Smooth muscle cell activation NODE_HEIGHT" value="20.0"/>
    <att type="string" name="vizmap:CV-IPN-Smooth muscle cell activation NODE_WIDTH" value="80.0"/>
    <graphics type="ELLIPSE" h="20.0" w="75.0" x="1828.107421875" y="187.37893676757812" fill="#99ffff" width="1" outline="#000000" cy:nodeTransparency="1.0" cy:nodeLabelFont="Default-0-20" cy:nodeLabel="MAPK1" cy:borderLineType="solid"/>
  </node>
  <node label="RAC1" id="-225">
    <att type="string" name="GSID" value="GS1405620"/>
    <att type="string" name="canonicalName" value="RAC1"/>
    <att type="string" name="nodeTypeId" value="1"/>
    <att type="string" name="nodeTypeName" value="Protein"/>
    <att type="string" name="vizmap:CV-IPN-Endothelial cell activation NODE_HEIGHT" value="20.0"/>
    <att type="string" name="vizmap:CV-IPN-Endothelial cell activation NODE_WIDTH" value="80.0"/>
    <att type="string" name="vizmap:CV-IPN-Foam cell formation NODE_HEIGHT" value="20.0"/>
    <att type="string" name="vizmap:CV-IPN-Foam cell formation NODE_WIDTH" value="80.0"/>
    <att type="string" name="vizmap:CV-IPN-Smooth muscle cell activation NODE_HEIGHT" value="20.0"/>
    <att type="string" name="vizmap:CV-IPN-Smooth muscle cell activation NODE_WIDTH" value="80.0"/>
    <graphics type="ELLIPSE" h="20.0" w="75.0001220703125" x="1218.5299682617188" y="676.2404174804688" fill="#99ffff" width="1" outline="#000000" cy:nodeTransparency="1.0" cy:nodeLabelFont="Default-0-20" cy:nodeLabel="RAC1" cy:borderLineType="solid"/>
  </node>
  <node label="RB1" id="-744">
    <att type="string" name="GSID" value="GS1406300"/>
    <att type="string" name="canonicalName" value="RB1"/>
    <att type="string" name="nodeTypeId" value="1"/>
    <att type="string" name="nodeTypeName" value="Protein"/>
    <att type="string" name="vizmap:CV-IPN-Smooth muscle cell activation NODE_HEIGHT" value="20.0"/>
    <att type="string" name="vizmap:CV-IPN-Smooth muscle cell activation NODE_WIDTH" value="80.0"/>
    <graphics type="ELLIPSE" h="30.0" w="75.0" x="2167.617431640625" y="376.6349182128906" fill="#99ffff" width="1" outline="#000000" cy:nodeTransparency="1.0" cy:nodeLabelFont="Default-0-20" cy:nodeLabel="RB1" cy:borderLineType="solid"/>
  </node>
  <node label="ADFP" id="-743">
    <att type="string" name="GSID" value="GS1316220"/>
    <att type="string" name="canonicalName" value="ADFP"/>
    <att type="string" name="nodeTypeId" value="1"/>
    <att type="string" name="nodeTypeName" value="Protein"/>
    <att type="string" name="vizmap:CV-IPN-Smooth muscle cell activation NODE_HEIGHT" value="20.0"/>
    <att type="string" name="vizmap:CV-IPN-Smooth muscle cell activation NODE_WIDTH" value="80.0"/>
    <graphics type="ELLIPSE" h="30.0" w="75.0" x="1421.4427490234375" y="811.773193359375" fill="#99ffff" width="1" outline="#000000" cy:nodeTransparency="1.0" cy:nodeLabelFont="Default-0-20" cy:nodeLabel="ADFP" cy:borderLineType="solid"/>
  </node>
  <node label="exp(PTGS2)" id="-463">
    <att type="string" name="GSID" value="GS1404405"/>
    <att type="string" name="canonicalName" value="exp(PTGS2)"/>
    <att type="string" name="nodeTypeId" value="2"/>
    <att type="string" name="nodeTypeName" value="GeneExpression"/>
    <att type="string" name="vizmap:CV-IPN-Plaque destabilization NODE_HEIGHT" value="60.0"/>
    <att type="string" name="vizmap:CV-IPN-Plaque destabilization NODE_WIDTH" value="60.0"/>
    <att type="string" name="vizmap:CV-IPN-Smooth muscle cell activation NODE_HEIGHT" value="60.0"/>
    <att type="string" name="vizmap:CV-IPN-Smooth muscle cell activation NODE_WIDTH" value="60.0"/>
    <graphics type="ELLIPSE" h="30.0" w="75.0" x="571.4999389648438" y="709.8933715820312" fill="#99ff99" width="1" outline="#000000" cy:nodeTransparency="1.0" cy:nodeLabelFont="Default-0-20" cy:nodeLabel="exp(PTGS2)" cy:borderLineType="solid"/>
  </node>
  <node label="taof(RB1)" id="-742">
    <att type="string" name="GSID" value="GS3225611"/>
    <att type="string" name="canonicalName" value="taof(RB1)"/>
    <att type="string" name="nodeTypeId" value="7"/>
    <att type="string" name="nodeTypeName" value="TranscriptionalActivity"/>
    <att type="string" name="vizmap:CV-IPN-Smooth muscle cell activation NODE_HEIGHT" value="30.0"/>
    <att type="string" name="vizmap:CV-IPN-Smooth muscle cell activation NODE_WIDTH" value="80.0"/>
    <graphics type="HEXAGON" h="30.0" w="109.9993896484375" x="2092.4951782226562" y="404.85089111328125" fill="#9999ff" width="1" outline="#000000" cy:nodeTransparency="1.0" cy:nodeLabelFont="Default-0-20" cy:nodeLabel="taof(RB1)" cy:borderLineType="solid"/>
  </node>
  <node label="exp(TNF)" id="-47">
    <att type="string" name="GSID" value="GS1422261"/>
    <att type="string" name="canonicalName" value="exp(TNF)"/>
    <att type="string" name="nodeTypeId" value="2"/>
    <att type="string" name="nodeTypeName" value="GeneExpression"/>
    <att type="string" name="vizmap:CV-IPN-Endothelial cell activation NODE_HEIGHT" value="60.0"/>
    <att type="string" name="vizmap:CV-IPN-Endothelial cell activation NODE_WIDTH" value="60.0"/>
    <att type="string" name="vizmap:CV-IPN-Plaque destabilization NODE_HEIGHT" value="60.0"/>
    <att type="string" name="vizmap:CV-IPN-Plaque destabilization NODE_WIDTH" value="60.0"/>
    <att type="string" name="vizmap:CV-IPN-Smooth muscle cell activation NODE_HEIGHT" value="60.0"/>
    <att type="string" name="vizmap:CV-IPN-Smooth muscle cell activation NODE_WIDTH" value="60.0"/>
    <graphics type="ELLIPSE" h="59.99995803833008" w="75.000244140625" x="2374.7279052734375" y="89.28336143493652" fill="#99ff99" width="1" outline="#000000" cy:nodeTransparency="1.0" cy:nodeLabelFont="Default-0-20" cy:nodeLabel="exp(TNF)" cy:borderLineType="solid"/>
  </node>
  <node label="taof(CEBPD)" id="-741">
    <att type="string" name="GSID" value="GS3236160"/>
    <att type="string" name="canonicalName" value="taof(CEBPD)"/>
    <att type="string" name="nodeTypeId" value="5"/>
    <att type="string" name="nodeTypeName" value="MolecularFunction"/>
    <att type="string" name="vizmap:CV-IPN-Smooth muscle cell activation NODE_HEIGHT" value="30.0"/>
    <att type="string" name="vizmap:CV-IPN-Smooth muscle cell activation NODE_WIDTH" value="80.0"/>
    <graphics type="RHOMBUS" h="30.0" w="125.000244140625" x="2505.0218505859375" y="495.3774108886719" fill="#ff99ff" width="1" outline="#000000" cy:nodeTransparency="1.0" cy:nodeLabelFont="Default-0-20" cy:nodeLabel="taof(CEBPD)" cy:borderLineType="solid"/>
  </node>
  <node label="kaof(PRKCD)" id="-662">
    <att type="string" name="GSID" value="GS3252262"/>
    <att type="string" name="canonicalName" value="kaof(PRKCD)"/>
    <att type="string" name="nodeTypeId" value="4"/>
    <att type="string" name="nodeTypeName" value="Reaction"/>
    <att type="string" name="vizmap:CV-IPN-Platelet activation NODE_HEIGHT" value="30.0"/>
    <att type="string" name="vizmap:CV-IPN-Smooth muscle cell activation NODE_HEIGHT" value="30.0"/>
    <att type="string" name="vizmap:CV-IPN-Smooth muscle cell activation NODE_WIDTH" value="80.0"/>
    <graphics type="HEXAGON" h="30.00000762939453" w="110.0" x="2207.071044921875" y="122.02114486694336" fill="#9999ff" width="1" outline="#000000" cy:nodeTransparency="1.0" cy:nodeLabelFont="Default-0-20" cy:nodeLabel="kaof(PRKCD)" cy:borderLineType="solid"/>
  </node>
  <node label="Low Density Lipoprotein" id="-54">
    <att type="string" name="GSID" value="GS3161457"/>
    <att type="string" name="canonicalName" value="Low Density Lipoprotein"/>
    <att type="string" name="nodeTypeId" value="8"/>
    <att type="string" name="nodeTypeName" value="Molecule"/>
    <att type="string" name="vizmap:CV-IPN-Endothelial cell activation NODE_HEIGHT" value="20.0"/>
    <att type="string" name="vizmap:CV-IPN-Endothelial cell activation NODE_WIDTH" value="80.0"/>
    <att type="string" name="vizmap:CV-IPN-Endothelial cell-monocyte interaction NODE_HEIGHT" value="20.0"/>
    <att type="string" name="vizmap:CV-IPN-Endothelial cell-monocyte interaction NODE_WIDTH" value="80.0"/>
    <att type="string" name="vizmap:CV-IPN-Foam cell formation NODE_HEIGHT" value="20.0"/>
    <att type="string" name="vizmap:CV-IPN-Foam cell formation NODE_WIDTH" value="80.0"/>
    <att type="string" name="vizmap:CV-IPN-Plaque destabilization NODE_HEIGHT" value="20.0"/>
    <att type="string" name="vizmap:CV-IPN-Plaque destabilization NODE_WIDTH" value="80.0"/>
    <att type="string" name="vizmap:CV-IPN-Smooth muscle cell activation NODE_HEIGHT" value="20.0"/>
    <att type="string" name="vizmap:CV-IPN-Smooth muscle cell activation NODE_WIDTH" value="80.0"/>
    <graphics type="ELLIPSE" h="20.000030517578125" w="75.0" x="2451.95556640625" y="224.19613647460938" fill="#99ffff" width="1" outline="#000000" cy:nodeTransparency="1.0" cy:nodeLabelFont="Default-0-20" cy:nodeLabel="Low Density Lipoprotein" cy:borderLineType="solid"/>
  </node>
  <node label="sec(Il1b)" id="-740">
    <att type="string" name="GSID" value="GS3362151"/>
    <att type="string" name="canonicalName" value="sec(Il1b)"/>
    <att type="string" name="nodeTypeId" value="6"/>
    <att type="string" name="nodeTypeName" value="Translocation"/>
    <att type="string" name="vizmap:CV-IPN-Smooth muscle cell activation NODE_HEIGHT" value="30.0"/>
    <att type="string" name="vizmap:CV-IPN-Smooth muscle cell activation NODE_WIDTH" value="80.0"/>
    <graphics type="HEXAGON" h="30.000030517578125" w="110.0" x="1930.924560546875" y="332.98460388183594" fill="#9999ff" width="1" outline="#000000" cy:nodeTransparency="1.0" cy:nodeLabelFont="Default-0-20" cy:nodeLabel="sec(Il1b)" cy:borderLineType="solid"/>
  </node>
  <node label="CD40LG" id="-190">
    <att type="string" name="GSID" value="GS1326753"/>
    <att type="string" name="canonicalName" value="CD40LG"/>
    <att type="string" name="nodeTypeId" value="1"/>
    <att type="string" name="nodeTypeName" value="Protein"/>
    <att type="string" name="vizmap:CV-IPN-Endothelial cell activation NODE_HEIGHT" value="20.0"/>
    <att type="string" name="vizmap:CV-IPN-Endothelial cell activation NODE_WIDTH" value="80.0"/>
    <att type="string" name="vizmap:CV-IPN-Plaque destabilization NODE_HEIGHT" value="20.0"/>
    <att type="string" name="vizmap:CV-IPN-Plaque destabilization NODE_WIDTH" value="80.0"/>
    <att type="string" name="vizmap:CV-IPN-Platelet activation NODE_HEIGHT" value="20.0"/>
    <att type="string" name="vizmap:CV-IPN-Smooth muscle cell activation NODE_HEIGHT" value="20.0"/>
    <att type="string" name="vizmap:CV-IPN-Smooth muscle cell activation NODE_WIDTH" value="80.0"/>
    <graphics type="ELLIPSE" h="19.99993896484375" w="75.0" x="2207.07080078125" y="-155.97874450683594" fill="#99ffff" width="1" outline="#000000" cy:nodeTransparency="1.0" cy:nodeLabelFont="Default-0-20" cy:nodeLabel="CD40LG" cy:borderLineType="solid"/>
  </node>
  <node label="exp(IL6)" id="-26">
    <att type="string" name="GSID" value="GS1356734"/>
    <att type="string" name="canonicalName" value="exp(IL6)"/>
    <att type="string" name="nodeTypeId" value="2"/>
    <att type="string" name="nodeTypeName" value="GeneExpression"/>
    <att type="string" name="vizmap:CV-IPN-Endothelial cell activation NODE_HEIGHT" value="60.0"/>
    <att type="string" name="vizmap:CV-IPN-Endothelial cell activation NODE_WIDTH" value="60.0"/>
    <att type="string" name="vizmap:CV-IPN-Plaque destabilization NODE_HEIGHT" value="60.0"/>
    <att type="string" name="vizmap:CV-IPN-Plaque destabilization NODE_WIDTH" value="60.0"/>
    <att type="string" name="vizmap:CV-IPN-Smooth muscle cell activation NODE_HEIGHT" value="60.0"/>
    <att type="string" name="vizmap:CV-IPN-Smooth muscle cell activation NODE_WIDTH" value="60.0"/>
    <graphics type="ELLIPSE" h="60.0" w="74.999755859375" x="2501.1951904296875" y="575.6309204101562" fill="#99ff99" width="1" outline="#000000" cy:nodeTransparency="1.0" cy:nodeLabelFont="Default-0-20" cy:nodeLabel="exp(IL6)" cy:borderLineType="solid"/>
  </node>
  <node label="exp(HIF1A)" id="-464">
    <att type="string" name="GSID" value="GS1353051"/>
    <att type="string" name="canonicalName" value="exp(HIF1A)"/>
    <att type="string" name="nodeTypeId" value="2"/>
    <att type="string" name="nodeTypeName" value="GeneExpression"/>
    <att type="string" name="vizmap:CV-IPN-Plaque destabilization NODE_HEIGHT" value="60.0"/>
    <att type="string" name="vizmap:CV-IPN-Plaque destabilization NODE_WIDTH" value="60.0"/>
    <att type="string" name="vizmap:CV-IPN-Smooth muscle cell activation NODE_HEIGHT" value="60.0"/>
    <att type="string" name="vizmap:CV-IPN-Smooth muscle cell activation NODE_WIDTH" value="60.0"/>
    <graphics type="ELLIPSE" h="30.00005340576172" w="75.0" x="2092.729736328125" y="110.27477645874023" fill="#99ff99" width="1" outline="#000000" cy:nodeTransparency="1.0" cy:nodeLabelFont="Default-0-20" cy:nodeLabel="exp(HIF1A)" cy:borderLineType="solid"/>
  </node>
  <node label="response to hypoxia" id="-522">
    <att type="string" name="GSID" value="GS36673"/>
    <att type="string" name="canonicalName" value="response to hypoxia"/>
    <att type="string" name="nodeTypeId" value="10"/>
    <att type="string" name="nodeTypeName" value="BiologicalProcess"/>
    <att type="string" name="vizmap:CV-IPN-Plaque destabilization NODE_HEIGHT" value="20.0"/>
    <att type="string" name="vizmap:CV-IPN-Plaque destabilization NODE_WIDTH" value="80.0"/>
    <att type="string" name="vizmap:CV-IPN-Smooth muscle cell activation NODE_HEIGHT" value="20.0"/>
    <att type="string" name="vizmap:CV-IPN-Smooth muscle cell activation NODE_WIDTH" value="80.0"/>
    <graphics type="RHOMBUS" h="29.999984085559845" w="125.000244140625" x="2078.2315673828125" y="15.750936836004257" fill="#ff99ff" width="1" outline="#000000" cy:nodeTransparency="1.0" cy:nodeLabelFont="Default-0-20" cy:nodeLabel="response to hypoxia" cy:borderLineType="solid"/>
  </node>
  <node label="G1 phase of mitotic cell cycle" id="-739">
    <att type="string" name="GSID" value="GS22365"/>
    <att type="string" name="canonicalName" value="G1 phase of mitotic cell cycle"/>
    <att type="string" name="nodeTypeId" value="10"/>
    <att type="string" name="nodeTypeName" value="BiologicalProcess"/>
    <att type="string" name="vizmap:CV-IPN-Smooth muscle cell activation NODE_HEIGHT" value="20.0"/>
    <att type="string" name="vizmap:CV-IPN-Smooth muscle cell activation NODE_WIDTH" value="80.0"/>
    <graphics type="RHOMBUS" h="30.0" w="125.000732421875" x="2134.4735107421875" y="312.83837890625" fill="#ff99ff" width="1" outline="#000000" cy:nodeTransparency="1.0" cy:nodeLabelFont="Default-0-20" cy:nodeLabel="G1 phase of mitotic cell cycle" cy:borderLineType="solid"/>
  </node>
  <node label="LDL aggregates" id="-738">
    <att type="string" name="GSID" value="GS3161704"/>
    <att type="string" name="canonicalName" value="LDL aggregates"/>
    <att type="string" name="nodeTypeId" value="-1"/>
    <att type="string" name="nodeTypeName" value="Default"/>
    <att type="string" name="vizmap:CV-IPN-Smooth muscle cell activation NODE_HEIGHT" value="20.0"/>
    <att type="string" name="vizmap:CV-IPN-Smooth muscle cell activation NODE_WIDTH" value="80.0"/>
    <graphics type="RECTANGLE" h="30.000045776367188" w="125.0" x="1439.07080078125" y="-155.9786605834961" fill="#99ffff" width="1" outline="#000000" cy:nodeTransparency="1.0" cy:nodeLabelFont="Default-0-20" cy:nodeLabel="LDL aggregates" cy:borderLineType="solid"/>
  </node>
  <node label="TLR4" id="-444">
    <att type="string" name="GSID" value="GS1422042"/>
    <att type="string" name="canonicalName" value="TLR4"/>
    <att type="string" name="nodeTypeId" value="1"/>
    <att type="string" name="nodeTypeName" value="Protein"/>
    <att type="string" name="vizmap:CV-IPN-Foam cell formation NODE_HEIGHT" value="20.0"/>
    <att type="string" name="vizmap:CV-IPN-Foam cell formation NODE_WIDTH" value="80.0"/>
    <att type="string" name="vizmap:CV-IPN-Plaque destabilization NODE_HEIGHT" value="20.0"/>
    <att type="string" name="vizmap:CV-IPN-Plaque destabilization NODE_WIDTH" value="80.0"/>
    <att type="string" name="vizmap:CV-IPN-Platelet activation NODE_HEIGHT" value="20.0"/>
    <att type="string" name="vizmap:CV-IPN-Smooth muscle cell activation NODE_HEIGHT" value="20.0"/>
    <att type="string" name="vizmap:CV-IPN-Smooth muscle cell activation NODE_WIDTH" value="80.0"/>
    <graphics type="ELLIPSE" h="30.0" w="75.0" x="1936.597412109375" y="-159.33665466308594" fill="#99ffff" width="1" outline="#000000" cy:nodeTransparency="1.0" cy:nodeLabelFont="Default-0-20" cy:nodeLabel="TLR4" cy:borderLineType="solid"/>
  </node>
  <node label="smooth muscle contraction" id="-737">
    <att type="string" name="GSID" value="GS24000"/>
    <att type="string" name="canonicalName" value="smooth muscle contraction"/>
    <att type="string" name="nodeTypeId" value="10"/>
    <att type="string" name="nodeTypeName" value="BiologicalProcess"/>
    <att type="string" name="vizmap:CV-IPN-Smooth muscle cell activation NODE_HEIGHT" value="20.0"/>
    <att type="string" name="vizmap:CV-IPN-Smooth muscle cell activation NODE_WIDTH" value="80.0"/>
    <graphics type="RHOMBUS" h="29.99993896484375" w="125.0" x="1320.5081787109375" y="852.0660095214844" fill="#ff99ff" width="1" outline="#000000" cy:nodeTransparency="1.0" cy:nodeLabelFont="Default-0-20" cy:nodeLabel="smooth muscle contraction" cy:borderLineType="solid"/>
  </node>
  <node label="AGTR1" id="-36">
    <att type="string" name="GSID" value="GS1316726"/>
    <att type="string" name="canonicalName" value="AGTR1"/>
    <att type="string" name="nodeTypeId" value="1"/>
    <att type="string" name="nodeTypeName" value="Protein"/>
    <att type="string" name="vizmap:CV-IPN-Endothelial cell activation NODE_HEIGHT" value="20.0"/>
    <att type="string" name="vizmap:CV-IPN-Endothelial cell activation NODE_WIDTH" value="80.0"/>
    <att type="string" name="vizmap:CV-IPN-Foam cell formation NODE_HEIGHT" value="20.0"/>
    <att type="string" name="vizmap:CV-IPN-Foam cell formation NODE_WIDTH" value="80.0"/>
    <att type="string" name="vizmap:CV-IPN-Smooth muscle cell activation NODE_HEIGHT" value="20.0"/>
    <att type="string" name="vizmap:CV-IPN-Smooth muscle cell activation NODE_WIDTH" value="80.0"/>
    <graphics type="ELLIPSE" h="20.0" w="75.0" x="1332.259765625" y="-218.8182373046875" fill="#99ffff" width="1" outline="#000000" cy:nodeTransparency="1.0" cy:nodeLabelFont="Default-0-20" cy:nodeLabel="AGTR1" cy:borderLineType="solid"/>
  </node>
  <node label="taof(NFKB Complex Hs)" id="-221">
    <att type="string" name="GSID" value="GS3222251"/>
    <att type="string" name="canonicalName" value="taof(NFKB Complex Hs)"/>
    <att type="string" name="nodeTypeId" value="7"/>
    <att type="string" name="nodeTypeName" value="TranscriptionalActivity"/>
    <att type="string" name="vizmap:CV-IPN-Endothelial cell activation NODE_HEIGHT" value="30.0"/>
    <att type="string" name="vizmap:CV-IPN-Endothelial cell activation NODE_WIDTH" value="80.0"/>
    <att type="string" name="vizmap:CV-IPN-Foam cell formation NODE_HEIGHT" value="30.0"/>
    <att type="string" name="vizmap:CV-IPN-Foam cell formation NODE_WIDTH" value="80.0"/>
    <att type="string" name="vizmap:CV-IPN-Plaque destabilization NODE_HEIGHT" value="30.0"/>
    <att type="string" name="vizmap:CV-IPN-Plaque destabilization NODE_WIDTH" value="80.0"/>
    <att type="string" name="vizmap:CV-IPN-Smooth muscle cell activation NODE_HEIGHT" value="30.0"/>
    <att type="string" name="vizmap:CV-IPN-Smooth muscle cell activation NODE_WIDTH" value="80.0"/>
    <graphics type="HEXAGON" h="30.00004768371582" w="110.0" x="2310.523681640625" y="36.73658275604248" fill="#9999ff" width="1" outline="#000000" cy:nodeTransparency="1.0" cy:nodeLabelFont="Default-0-20" cy:nodeLabel="taof(NFKB Complex Hs)" cy:borderLineType="solid"/>
  </node>
  <node label="RHOA" id="-67">
    <att type="string" name="GSID" value="GS1321002"/>
    <att type="string" name="canonicalName" value="RHOA"/>
    <att type="string" name="nodeTypeId" value="1"/>
    <att type="string" name="nodeTypeName" value="Protein"/>
    <att type="string" name="vizmap:CV-IPN-Endothelial cell activation NODE_HEIGHT" value="20.0"/>
    <att type="string" name="vizmap:CV-IPN-Endothelial cell activation NODE_WIDTH" value="80.0"/>
    <att type="string" name="vizmap:CV-IPN-Smooth muscle cell activation NODE_HEIGHT" value="20.0"/>
    <att type="string" name="vizmap:CV-IPN-Smooth muscle cell activation NODE_WIDTH" value="80.0"/>
    <graphics type="ELLIPSE" h="20.00006103515625" w="75.0" x="1503.070556640625" y="584.0212707519531" fill="#99ffff" width="1" outline="#000000" cy:nodeTransparency="1.0" cy:nodeLabelFont="Default-0-20" cy:nodeLabel="RHOA" cy:borderLineType="solid"/>
  </node>
  <node label="Angiotensin II" id="-147">
    <att type="string" name="GSID" value="GS162411"/>
    <att type="string" name="canonicalName" value="Angiotensin II"/>
    <att type="string" name="nodeTypeId" value="12"/>
    <att type="string" name="nodeTypeName" value="ProteinSubset"/>
    <att type="string" name="vizmap:CV-IPN-Endothelial cell activation NODE_HEIGHT" value="20.0"/>
    <att type="string" name="vizmap:CV-IPN-Endothelial cell activation NODE_WIDTH" value="80.0"/>
    <att type="string" name="vizmap:CV-IPN-Foam cell formation NODE_HEIGHT" value="20.0"/>
    <att type="string" name="vizmap:CV-IPN-Foam cell formation NODE_WIDTH" value="80.0"/>
    <att type="string" name="vizmap:CV-IPN-Plaque destabilization NODE_HEIGHT" value="20.0"/>
    <att type="string" name="vizmap:CV-IPN-Plaque destabilization NODE_WIDTH" value="80.0"/>
    <att type="string" name="vizmap:CV-IPN-Smooth muscle cell activation NODE_HEIGHT" value="20.0"/>
    <att type="string" name="vizmap:CV-IPN-Smooth muscle cell activation NODE_WIDTH" value="80.0"/>
    <graphics type="ROUNDED_RECTANGLE" h="20.000045776367188" w="149.9998779296875" x="1154.9373168945312" y="-234.76741790771484" fill="#99ccff" width="1" outline="#000000" cy:nodeTransparency="1.0" cy:nodeLabelFont="Default-0-20" cy:nodeLabel="Angiotensin II" cy:borderLineType="solid"/>
  </node>
  <node label="HMGB1" id="-112">
    <att type="string" name="GSID" value="GS1353434"/>
    <att type="string" name="canonicalName" value="HMGB1"/>
    <att type="string" name="nodeTypeId" value="1"/>
    <att type="string" name="nodeTypeName" value="Protein"/>
    <att type="string" name="vizmap:CV-IPN-Endothelial cell activation NODE_HEIGHT" value="20.0"/>
    <att type="string" name="vizmap:CV-IPN-Endothelial cell activation NODE_WIDTH" value="80.0"/>
    <att type="string" name="vizmap:CV-IPN-Foam cell formation NODE_HEIGHT" value="20.0"/>
    <att type="string" name="vizmap:CV-IPN-Foam cell formation NODE_WIDTH" value="80.0"/>
    <att type="string" name="vizmap:CV-IPN-Smooth muscle cell activation NODE_HEIGHT" value="20.0"/>
    <att type="string" name="vizmap:CV-IPN-Smooth muscle cell activation NODE_WIDTH" value="80.0"/>
    <graphics type="ELLIPSE" h="19.99999237060547" w="75.0" x="1786.97509765625" y="-51.28578186035156" fill="#99ffff" width="1" outline="#000000" cy:nodeTransparency="1.0" cy:nodeLabelFont="Default-0-20" cy:nodeLabel="HMGB1" cy:borderLineType="solid"/>
  </node>
  <node label="Calcium" id="-364">
    <att type="string" name="GSID" value="GS215115"/>
    <att type="string" name="canonicalName" value="Calcium"/>
    <att type="string" name="nodeTypeId" value="8"/>
    <att type="string" name="nodeTypeName" value="Molecule"/>
    <att type="string" name="vizmap:CV-IPN-Foam cell formation NODE_HEIGHT" value="20.0"/>
    <att type="string" name="vizmap:CV-IPN-Foam cell formation NODE_WIDTH" value="80.0"/>
    <att type="string" name="vizmap:CV-IPN-Platelet activation NODE_HEIGHT" value="20.0"/>
    <att type="string" name="vizmap:CV-IPN-Smooth muscle cell activation NODE_HEIGHT" value="20.0"/>
    <att type="string" name="vizmap:CV-IPN-Smooth muscle cell activation NODE_WIDTH" value="80.0"/>
    <graphics type="ELLIPSE" h="30.000015258789062" w="75.0" x="1183.0712890625" y="-31.978748321533203" fill="#99ffff" width="1" outline="#000000" cy:nodeTransparency="1.0" cy:nodeLabelFont="Default-0-20" cy:nodeLabel="Calcium" cy:borderLineType="solid"/>
  </node>
  <node label="O2.-" id="-736">
    <att type="string" name="GSID" value="GS232676"/>
    <att type="string" name="canonicalName" value="O2.-"/>
    <att type="string" name="nodeTypeId" value="8"/>
    <att type="string" name="nodeTypeName" value="Molecule"/>
    <att type="string" name="vizmap:CV-IPN-Smooth muscle cell activation NODE_HEIGHT" value="20.0"/>
    <att type="string" name="vizmap:CV-IPN-Smooth muscle cell activation NODE_WIDTH" value="80.0"/>
    <graphics type="ELLIPSE" h="30.0" w="75.0" x="1375.07080078125" y="646.0214233398438" fill="#99ffff" width="1" outline="#000000" cy:nodeTransparency="1.0" cy:nodeLabelFont="Default-0-20" cy:nodeLabel="O2.-" cy:borderLineType="solid"/>
  </node>
  <node label="exp(MYC)" id="-735">
    <att type="string" name="GSID" value="GS1370374"/>
    <att type="string" name="canonicalName" value="exp(MYC)"/>
    <att type="string" name="nodeTypeId" value="2"/>
    <att type="string" name="nodeTypeName" value="GeneExpression"/>
    <att type="string" name="vizmap:CV-IPN-Smooth muscle cell activation NODE_HEIGHT" value="60.0"/>
    <att type="string" name="vizmap:CV-IPN-Smooth muscle cell activation NODE_WIDTH" value="60.0"/>
    <graphics type="ELLIPSE" h="30.0" w="75.0" x="2207.0712890625" y="584.0209350585938" fill="#99ff99" width="1" outline="#000000" cy:nodeTransparency="1.0" cy:nodeLabelFont="Default-0-20" cy:nodeLabel="exp(MYC)" cy:borderLineType="solid"/>
  </node>
  <node label="PPARA" id="-60">
    <att type="string" name="GSID" value="GS1401301"/>
    <att type="string" name="canonicalName" value="PPARA"/>
    <att type="string" name="nodeTypeId" value="1"/>
    <att type="string" name="nodeTypeName" value="Protein"/>
    <att type="string" name="vizmap:CV-IPN-Endothelial cell activation NODE_HEIGHT" value="20.0"/>
    <att type="string" name="vizmap:CV-IPN-Endothelial cell activation NODE_WIDTH" value="80.0"/>
    <att type="string" name="vizmap:CV-IPN-Foam cell formation NODE_HEIGHT" value="20.0"/>
    <att type="string" name="vizmap:CV-IPN-Foam cell formation NODE_WIDTH" value="80.0"/>
    <att type="string" name="vizmap:CV-IPN-Plaque destabilization NODE_HEIGHT" value="20.0"/>
    <att type="string" name="vizmap:CV-IPN-Plaque destabilization NODE_WIDTH" value="80.0"/>
    <att type="string" name="vizmap:CV-IPN-Smooth muscle cell activation NODE_HEIGHT" value="20.0"/>
    <att type="string" name="vizmap:CV-IPN-Smooth muscle cell activation NODE_WIDTH" value="80.0"/>
    <graphics type="ELLIPSE" h="20.00000762939453" w="75.0" x="2304.853759765625" y="122.02692794799805" fill="#99ffff" width="1" outline="#000000" cy:nodeTransparency="1.0" cy:nodeLabelFont="Default-0-20" cy:nodeLabel="PPARA" cy:borderLineType="solid"/>
  </node>
  <node label="CASP1" id="-565">
    <att type="string" name="GSID" value="GS1325434"/>
    <att type="string" name="canonicalName" value="CASP1"/>
    <att type="string" name="nodeTypeId" value="1"/>
    <att type="string" name="nodeTypeName" value="Protein"/>
    <att type="string" name="vizmap:CV-IPN-Plaque destabilization NODE_HEIGHT" value="20.0"/>
    <att type="string" name="vizmap:CV-IPN-Plaque destabilization NODE_WIDTH" value="80.0"/>
    <att type="string" name="vizmap:CV-IPN-Smooth muscle cell activation NODE_HEIGHT" value="20.0"/>
    <att type="string" name="vizmap:CV-IPN-Smooth muscle cell activation NODE_WIDTH" value="80.0"/>
    <graphics type="ELLIPSE" h="29.999984741210938" w="74.999755859375" x="2029.3411865234375" y="153.80175018310547" fill="#99ffff" width="1" outline="#000000" cy:nodeTransparency="1.0" cy:nodeLabelFont="Default-0-20" cy:nodeLabel="CASP1" cy:borderLineType="solid"/>
  </node>
  <node label="NFKB Complex Hs" id="-114">
    <att type="string" name="GSID" value="GS3163627"/>
    <att type="string" name="canonicalName" value="NFKB Complex Hs"/>
    <att type="string" name="nodeTypeId" value="1"/>
    <att type="string" name="nodeTypeName" value="Protein"/>
    <att type="string" name="vizmap:CV-IPN-Endothelial cell activation NODE_HEIGHT" value="20.0"/>
    <att type="string" name="vizmap:CV-IPN-Endothelial cell activation NODE_WIDTH" value="80.0"/>
    <att type="string" name="vizmap:CV-IPN-Foam cell formation NODE_HEIGHT" value="20.0"/>
    <att type="string" name="vizmap:CV-IPN-Foam cell formation NODE_WIDTH" value="80.0"/>
    <att type="string" name="vizmap:CV-IPN-Plaque destabilization NODE_HEIGHT" value="20.0"/>
    <att type="string" name="vizmap:CV-IPN-Plaque destabilization NODE_WIDTH" value="80.0"/>
    <att type="string" name="vizmap:CV-IPN-Smooth muscle cell activation NODE_HEIGHT" value="20.0"/>
    <att type="string" name="vizmap:CV-IPN-Smooth muscle cell activation NODE_WIDTH" value="80.0"/>
    <graphics type="ELLIPSE" h="20.00001335144043" w="75.0" x="2529.38623046875" y="-21.066269874572754" fill="#99ffff" width="1" outline="#000000" cy:nodeTransparency="1.0" cy:nodeLabelFont="Default-0-20" cy:nodeLabel="NFKB Complex Hs" cy:borderLineType="solid"/>
  </node>
  <node label="oxof(NADPH oxidase complex)" id="-11">
    <att type="string" name="GSID" value="GS3363465"/>
    <att type="string" name="canonicalName" value="oxof(NADPH oxidase complex)"/>
    <att type="string" name="nodeTypeId" value="5"/>
    <att type="string" name="nodeTypeName" value="MolecularFunction"/>
    <att type="string" name="vizmap:CV-IPN-Endothelial cell activation NODE_HEIGHT" value="30.0"/>
    <att type="string" name="vizmap:CV-IPN-Endothelial cell activation NODE_WIDTH" value="80.0"/>
    <att type="string" name="vizmap:CV-IPN-Foam cell formation NODE_HEIGHT" value="30.0"/>
    <att type="string" name="vizmap:CV-IPN-Foam cell formation NODE_WIDTH" value="80.0"/>
    <att type="string" name="vizmap:CV-IPN-Smooth muscle cell activation NODE_HEIGHT" value="30.0"/>
    <att type="string" name="vizmap:CV-IPN-Smooth muscle cell activation NODE_WIDTH" value="80.0"/>
    <graphics type="RHOMBUS" h="29.999908447265625" w="125.0" x="1375.07080078125" y="492.02122497558594" fill="#ff99ff" width="1" outline="#000000" cy:nodeTransparency="1.0" cy:nodeLabelFont="Default-0-20" cy:nodeLabel="oxof(NADPH oxidase complex)" cy:borderLineType="solid"/>
  </node>
  <node label="MMP2" id="-521">
    <att type="string" name="GSID" value="GS1366553"/>
    <att type="string" name="canonicalName" value="MMP2"/>
    <att type="string" name="nodeTypeId" value="1"/>
    <att type="string" name="nodeTypeName" value="Protein"/>
    <att type="string" name="vizmap:CV-IPN-Plaque destabilization NODE_HEIGHT" value="20.0"/>
    <att type="string" name="vizmap:CV-IPN-Plaque destabilization NODE_WIDTH" value="80.0"/>
    <att type="string" name="vizmap:CV-IPN-Smooth muscle cell activation NODE_HEIGHT" value="20.0"/>
    <att type="string" name="vizmap:CV-IPN-Smooth muscle cell activation NODE_WIDTH" value="80.0"/>
    <graphics type="ELLIPSE" h="30.0" w="74.999755859375" x="1075.0709228515625" y="646.0213012695312" fill="#99ffff" width="1" outline="#000000" cy:nodeTransparency="1.0" cy:nodeLabelFont="Default-0-20" cy:nodeLabel="MMP2" cy:borderLineType="solid"/>
  </node>
  <node label="CCNE1" id="-734">
    <att type="string" name="GSID" value="GS1326167"/>
    <att type="string" name="canonicalName" value="CCNE1"/>
    <att type="string" name="nodeTypeId" value="1"/>
    <att type="string" name="nodeTypeName" value="Protein"/>
    <att type="string" name="vizmap:CV-IPN-Smooth muscle cell activation NODE_HEIGHT" value="20.0"/>
    <att type="string" name="vizmap:CV-IPN-Smooth muscle cell activation NODE_WIDTH" value="80.0"/>
    <graphics type="ELLIPSE" h="29.99993896484375" w="75.000244140625" x="2143.0704345703125" y="646.0210876464844" fill="#99ffff" width="1" outline="#000000" cy:nodeTransparency="1.0" cy:nodeLabelFont="Default-0-20" cy:nodeLabel="CCNE1" cy:borderLineType="solid"/>
  </node>
  <node label="THBS1" id="-655">
    <att type="string" name="GSID" value="GS1421472"/>
    <att type="string" name="canonicalName" value="THBS1"/>
    <att type="string" name="nodeTypeId" value="1"/>
    <att type="string" name="nodeTypeName" value="Protein"/>
    <att type="string" name="vizmap:CV-IPN-Platelet activation NODE_HEIGHT" value="20.0"/>
    <att type="string" name="vizmap:CV-IPN-Smooth muscle cell activation NODE_HEIGHT" value="20.0"/>
    <att type="string" name="vizmap:CV-IPN-Smooth muscle cell activation NODE_WIDTH" value="80.0"/>
    <graphics type="ELLIPSE" h="30.0001220703125" w="75.0001220703125" x="985.0484619140625" y="563.372802734375" fill="#99ffff" width="1" outline="#000000" cy:nodeTransparency="1.0" cy:nodeLabelFont="Default-0-20" cy:nodeLabel="THBS1" cy:borderLineType="solid"/>
  </node>
  <node label="E2F1" id="-733">
    <att type="string" name="GSID" value="GS1337606"/>
    <att type="string" name="canonicalName" value="E2F1"/>
    <att type="string" name="nodeTypeId" value="1"/>
    <att type="string" name="nodeTypeName" value="Protein"/>
    <att type="string" name="vizmap:CV-IPN-Smooth muscle cell activation NODE_HEIGHT" value="20.0"/>
    <att type="string" name="vizmap:CV-IPN-Smooth muscle cell activation NODE_WIDTH" value="80.0"/>
    <graphics type="ELLIPSE" h="29.999969482421875" w="75.000244140625" x="2015.0709228515625" y="430.0210418701172" fill="#99ffff" width="1" outline="#000000" cy:nodeTransparency="1.0" cy:nodeLabelFont="Default-0-20" cy:nodeLabel="E2F1" cy:borderLineType="solid"/>
  </node>
  <node label="taof(CTNNB1)" id="-732">
    <att type="string" name="GSID" value="GS3223741"/>
    <att type="string" name="canonicalName" value="taof(CTNNB1)"/>
    <att type="string" name="nodeTypeId" value="7"/>
    <att type="string" name="nodeTypeName" value="TranscriptionalActivity"/>
    <att type="string" name="vizmap:CV-IPN-Smooth muscle cell activation NODE_HEIGHT" value="30.0"/>
    <att type="string" name="vizmap:CV-IPN-Smooth muscle cell activation NODE_WIDTH" value="80.0"/>
    <graphics type="HEXAGON" h="30.0001220703125" w="110.0" x="2353.527587890625" y="528.9378662109375" fill="#9999ff" width="1" outline="#000000" cy:nodeTransparency="1.0" cy:nodeLabelFont="Default-0-20" cy:nodeLabel="taof(CTNNB1)" cy:borderLineType="solid"/>
  </node>
  <node label="kaof(PDGFRB)" id="-731">
    <att type="string" name="GSID" value="GS3252136"/>
    <att type="string" name="canonicalName" value="kaof(PDGFRB)"/>
    <att type="string" name="nodeTypeId" value="4"/>
    <att type="string" name="nodeTypeName" value="Reaction"/>
    <att type="string" name="vizmap:CV-IPN-Smooth muscle cell activation NODE_HEIGHT" value="30.0"/>
    <att type="string" name="vizmap:CV-IPN-Smooth muscle cell activation NODE_WIDTH" value="80.0"/>
    <graphics type="HEXAGON" h="30.0" w="110.0" x="1705.1439208984375" y="219.27728271484375" fill="#9999ff" width="1" outline="#000000" cy:nodeTransparency="1.0" cy:nodeLabelFont="Default-0-20" cy:nodeLabel="kaof(PDGFRB)" cy:borderLineType="solid"/>
  </node>
  <node label="CEBPD" id="-730">
    <att type="string" name="GSID" value="GS1330041"/>
    <att type="string" name="canonicalName" value="CEBPD"/>
    <att type="string" name="nodeTypeId" value="1"/>
    <att type="string" name="nodeTypeName" value="Protein"/>
    <att type="string" name="vizmap:CV-IPN-Smooth muscle cell activation NODE_HEIGHT" value="20.0"/>
    <att type="string" name="vizmap:CV-IPN-Smooth muscle cell activation NODE_WIDTH" value="80.0"/>
    <graphics type="ELLIPSE" h="30.000030517578125" w="75.0" x="2527.07177734375" y="430.02146911621094" fill="#99ffff" width="1" outline="#000000" cy:nodeTransparency="1.0" cy:nodeLabelFont="Default-0-20" cy:nodeLabel="CEBPD" cy:borderLineType="solid"/>
  </node>
  <node label="CDK4" id="-729">
    <att type="string" name="GSID" value="GS1327563"/>
    <att type="string" name="canonicalName" value="CDK4"/>
    <att type="string" name="nodeTypeId" value="1"/>
    <att type="string" name="nodeTypeName" value="Protein"/>
    <att type="string" name="vizmap:CV-IPN-Smooth muscle cell activation NODE_HEIGHT" value="20.0"/>
    <att type="string" name="vizmap:CV-IPN-Smooth muscle cell activation NODE_WIDTH" value="80.0"/>
    <graphics type="ELLIPSE" h="30.0" w="74.999755859375" x="2277.7869873046875" y="311.15936279296875" fill="#99ffff" width="1" outline="#000000" cy:nodeTransparency="1.0" cy:nodeLabelFont="Default-0-20" cy:nodeLabel="CDK4" cy:borderLineType="solid"/>
  </node>
  <node label="exp(CCNE1)" id="-728">
    <att type="string" name="GSID" value="GS1326164"/>
    <att type="string" name="canonicalName" value="exp(CCNE1)"/>
    <att type="string" name="nodeTypeId" value="2"/>
    <att type="string" name="nodeTypeName" value="GeneExpression"/>
    <att type="string" name="vizmap:CV-IPN-Smooth muscle cell activation NODE_HEIGHT" value="60.0"/>
    <att type="string" name="vizmap:CV-IPN-Smooth muscle cell activation NODE_WIDTH" value="60.0"/>
    <graphics type="ELLIPSE" h="30.0" w="74.999755859375" x="2114.9432373046875" y="596.8064575195312" fill="#99ff99" width="1" outline="#000000" cy:nodeTransparency="1.0" cy:nodeLabelFont="Default-0-20" cy:nodeLabel="exp(CCNE1)" cy:borderLineType="solid"/>
  </node>
  <node label="EDN1" id="-358">
    <att type="string" name="GSID" value="GS1340013"/>
    <att type="string" name="canonicalName" value="EDN1"/>
    <att type="string" name="nodeTypeId" value="1"/>
    <att type="string" name="nodeTypeName" value="Protein"/>
    <att type="string" name="vizmap:CV-IPN-Foam cell formation NODE_HEIGHT" value="20.0"/>
    <att type="string" name="vizmap:CV-IPN-Foam cell formation NODE_WIDTH" value="80.0"/>
    <att type="string" name="vizmap:CV-IPN-Smooth muscle cell activation NODE_HEIGHT" value="20.0"/>
    <att type="string" name="vizmap:CV-IPN-Smooth muscle cell activation NODE_WIDTH" value="80.0"/>
    <graphics type="ELLIPSE" h="30.000015258789062" w="75.0" x="1050.57568359375" y="-172.76737213134766" fill="#99ffff" width="1" outline="#000000" cy:nodeTransparency="1.0" cy:nodeLabelFont="Default-0-20" cy:nodeLabel="EDN1" cy:borderLineType="solid"/>
  </node>
  <node label="gtpof(RAC1)" id="-125">
    <att type="string" name="GSID" value="GS3225365"/>
    <att type="string" name="canonicalName" value="gtpof(RAC1)"/>
    <att type="string" name="nodeTypeId" value="4"/>
    <att type="string" name="nodeTypeName" value="Reaction"/>
    <att type="string" name="vizmap:CV-IPN-Endothelial cell activation NODE_HEIGHT" value="30.0"/>
    <att type="string" name="vizmap:CV-IPN-Endothelial cell activation NODE_WIDTH" value="80.0"/>
    <att type="string" name="vizmap:CV-IPN-Foam cell formation NODE_HEIGHT" value="30.0"/>
    <att type="string" name="vizmap:CV-IPN-Foam cell formation NODE_WIDTH" value="80.0"/>
    <att type="string" name="vizmap:CV-IPN-Smooth muscle cell activation NODE_HEIGHT" value="30.0"/>
    <att type="string" name="vizmap:CV-IPN-Smooth muscle cell activation NODE_WIDTH" value="80.0"/>
    <graphics type="HEXAGON" h="30.00006103515625" w="110.0" x="1115.713134765625" y="701.9255676269531" fill="#9999ff" width="1" outline="#000000" cy:nodeTransparency="1.0" cy:nodeLabelFont="Default-0-20" cy:nodeLabel="gtpof(RAC1)" cy:borderLineType="solid"/>
  </node>
  <node label="paof(PTPN11)" id="-727">
    <att type="string" name="GSID" value="GS3242440"/>
    <att type="string" name="canonicalName" value="paof(PTPN11)"/>
    <att type="string" name="nodeTypeId" value="5"/>
    <att type="string" name="nodeTypeName" value="MolecularFunction"/>
    <att type="string" name="vizmap:CV-IPN-Smooth muscle cell activation NODE_HEIGHT" value="30.0"/>
    <att type="string" name="vizmap:CV-IPN-Smooth muscle cell activation NODE_WIDTH" value="80.0"/>
    <graphics type="RHOMBUS" h="29.99993896484375" w="124.99993896484375" x="816.6766662597656" y="827.7223205566406" fill="#ff99ff" width="1" outline="#000000" cy:nodeTransparency="1.0" cy:nodeLabelFont="Default-0-20" cy:nodeLabel="paof(PTPN11)" cy:borderLineType="solid"/>
  </node>
  <node label="cell proliferation" id="-726">
    <att type="string" name="GSID" value="GS22117"/>
    <att type="string" name="canonicalName" value="cell proliferation"/>
    <att type="string" name="nodeTypeId" value="10"/>
    <att type="string" name="nodeTypeName" value="BiologicalProcess"/>
    <att type="string" name="vizmap:CV-IPN-Smooth muscle cell activation NODE_HEIGHT" value="20.0"/>
    <att type="string" name="vizmap:CV-IPN-Smooth muscle cell activation NODE_WIDTH" value="80.0"/>
    <graphics type="RHOMBUS" h="30.0" w="125.0" x="1982.3330078125" y="798.4600830078125" fill="#ff99ff" width="1" outline="#000000" cy:nodeTransparency="1.0" cy:nodeLabelFont="Default-0-20" cy:nodeLabel="cell proliferation" cy:borderLineType="solid"/>
  </node>
  <node label="catof(AKR1B1)" id="-725">
    <att type="string" name="GSID" value="GS3361606"/>
    <att type="string" name="canonicalName" value="catof(AKR1B1)"/>
    <att type="string" name="nodeTypeId" value="4"/>
    <att type="string" name="nodeTypeName" value="Reaction"/>
    <att type="string" name="vizmap:CV-IPN-Smooth muscle cell activation NODE_HEIGHT" value="30.0"/>
    <att type="string" name="vizmap:CV-IPN-Smooth muscle cell activation NODE_WIDTH" value="80.0"/>
    <graphics type="HEXAGON" h="30.000015258789062" w="109.999755859375" x="2240.6324462890625" y="230.9189224243164" fill="#9999ff" width="1" outline="#000000" cy:nodeTransparency="1.0" cy:nodeLabelFont="Default-0-20" cy:nodeLabel="catof(AKR1B1)" cy:borderLineType="solid"/>
  </node>
  <node label="F3" id="-137">
    <att type="string" name="GSID" value="GS1342360"/>
    <att type="string" name="canonicalName" value="F3"/>
    <att type="string" name="nodeTypeId" value="1"/>
    <att type="string" name="nodeTypeName" value="Protein"/>
    <att type="string" name="vizmap:CV-IPN-Endothelial cell activation NODE_HEIGHT" value="20.0"/>
    <att type="string" name="vizmap:CV-IPN-Endothelial cell activation NODE_WIDTH" value="80.0"/>
    <att type="string" name="vizmap:CV-IPN-Plaque destabilization NODE_HEIGHT" value="20.0"/>
    <att type="string" name="vizmap:CV-IPN-Plaque destabilization NODE_WIDTH" value="80.0"/>
    <att type="string" name="vizmap:CV-IPN-Smooth muscle cell activation NODE_HEIGHT" value="20.0"/>
    <att type="string" name="vizmap:CV-IPN-Smooth muscle cell activation NODE_WIDTH" value="80.0"/>
    <graphics type="ELLIPSE" h="20.0" w="75.0" x="1503.0712890625" y="800.021240234375" fill="#99ffff" width="1" outline="#000000" cy:nodeTransparency="1.0" cy:nodeLabelFont="Default-0-20" cy:nodeLabel="F3" cy:borderLineType="solid"/>
  </node>
  <node label="gtpof(RHOA)" id="-201">
    <att type="string" name="GSID" value="GS3332011"/>
    <att type="string" name="canonicalName" value="gtpof(RHOA)"/>
    <att type="string" name="nodeTypeId" value="4"/>
    <att type="string" name="nodeTypeName" value="Reaction"/>
    <att type="string" name="vizmap:CV-IPN-Endothelial cell activation NODE_HEIGHT" value="30.0"/>
    <att type="string" name="vizmap:CV-IPN-Endothelial cell activation NODE_WIDTH" value="80.0"/>
    <att type="string" name="vizmap:CV-IPN-Endothelial cell-monocyte interaction NODE_HEIGHT" value="30.0"/>
    <att type="string" name="vizmap:CV-IPN-Endothelial cell-monocyte interaction NODE_WIDTH" value="80.0"/>
    <att type="string" name="vizmap:CV-IPN-Smooth muscle cell activation NODE_HEIGHT" value="30.0"/>
    <att type="string" name="vizmap:CV-IPN-Smooth muscle cell activation NODE_WIDTH" value="80.0"/>
    <graphics type="HEXAGON" h="30.0" w="110.0" x="1507.26806640625" y="651.057861328125" fill="#9999ff" width="1" outline="#000000" cy:nodeTransparency="1.0" cy:nodeLabelFont="Default-0-20" cy:nodeLabel="gtpof(RHOA)" cy:borderLineType="solid"/>
  </node>
  <node label="CTNNB1" id="-724">
    <att type="string" name="GSID" value="GS1334240"/>
    <att type="string" name="canonicalName" value="CTNNB1"/>
    <att type="string" name="nodeTypeId" value="1"/>
    <att type="string" name="nodeTypeName" value="Protein"/>
    <att type="string" name="vizmap:CV-IPN-Smooth muscle cell activation NODE_HEIGHT" value="20.0"/>
    <att type="string" name="vizmap:CV-IPN-Smooth muscle cell activation NODE_WIDTH" value="80.0"/>
    <graphics type="ELLIPSE" h="30.0" w="75.0" x="2399.071044921875" y="430.02117919921875" fill="#99ffff" width="1" outline="#000000" cy:nodeTransparency="1.0" cy:nodeLabelFont="Default-0-20" cy:nodeLabel="CTNNB1" cy:borderLineType="solid"/>
  </node>
  <node label="GJA1" id="-723">
    <att type="string" name="GSID" value="GS1347022"/>
    <att type="string" name="canonicalName" value="GJA1"/>
    <att type="string" name="nodeTypeId" value="1"/>
    <att type="string" name="nodeTypeName" value="Protein"/>
    <att type="string" name="vizmap:CV-IPN-Smooth muscle cell activation NODE_HEIGHT" value="20.0"/>
    <att type="string" name="vizmap:CV-IPN-Smooth muscle cell activation NODE_WIDTH" value="80.0"/>
    <graphics type="ELLIPSE" h="30.0" w="74.999755859375" x="1978.7723388671875" y="879.0448608398438" fill="#99ffff" width="1" outline="#000000" cy:nodeTransparency="1.0" cy:nodeLabelFont="Default-0-20" cy:nodeLabel="GJA1" cy:borderLineType="solid"/>
  </node>
  <node label="PCNA" id="-722">
    <att type="string" name="GSID" value="GS1375522"/>
    <att type="string" name="canonicalName" value="PCNA"/>
    <att type="string" name="nodeTypeId" value="1"/>
    <att type="string" name="nodeTypeName" value="Protein"/>
    <att type="string" name="vizmap:CV-IPN-Smooth muscle cell activation NODE_HEIGHT" value="20.0"/>
    <att type="string" name="vizmap:CV-IPN-Smooth muscle cell activation NODE_WIDTH" value="80.0"/>
    <graphics type="ELLIPSE" h="30.0001220703125" w="75.0" x="2259.5400390625" y="871.2239379882812" fill="#99ffff" width="1" outline="#000000" cy:nodeTransparency="1.0" cy:nodeLabelFont="Default-0-20" cy:nodeLabel="PCNA" cy:borderLineType="solid"/>
  </node>
  <node label="catof(LRP6)" id="-721">
    <att type="string" name="GSID" value="GS4473742"/>
    <att type="string" name="canonicalName" value="catof(LRP6)"/>
    <att type="string" name="nodeTypeId" value="4"/>
    <att type="string" name="nodeTypeName" value="Reaction"/>
    <att type="string" name="vizmap:CV-IPN-Smooth muscle cell activation NODE_HEIGHT" value="30.0"/>
    <att type="string" name="vizmap:CV-IPN-Smooth muscle cell activation NODE_WIDTH" value="80.0"/>
    <graphics type="HEXAGON" h="30.0000057220459" w="110.0" x="1716.2598876953125" y="34.218228340148926" fill="#9999ff" width="1" outline="#000000" cy:nodeTransparency="1.0" cy:nodeLabelFont="Default-0-20" cy:nodeLabel="catof(LRP6)" cy:borderLineType="solid"/>
  </node>
  <node label="kaof(PKC Family Hs)" id="-185">
    <att type="string" name="GSID" value="GS3223425"/>
    <att type="string" name="canonicalName" value="kaof(PKC Family Hs)"/>
    <att type="string" name="nodeTypeId" value="4"/>
    <att type="string" name="nodeTypeName" value="Reaction"/>
    <att type="string" name="vizmap:CV-IPN-Endothelial cell activation NODE_HEIGHT" value="30.0"/>
    <att type="string" name="vizmap:CV-IPN-Endothelial cell activation NODE_WIDTH" value="80.0"/>
    <att type="string" name="vizmap:CV-IPN-Foam cell formation NODE_HEIGHT" value="30.0"/>
    <att type="string" name="vizmap:CV-IPN-Foam cell formation NODE_WIDTH" value="80.0"/>
    <att type="string" name="vizmap:CV-IPN-Platelet activation NODE_HEIGHT" value="30.0"/>
    <att type="string" name="vizmap:CV-IPN-Smooth muscle cell activation NODE_HEIGHT" value="30.0"/>
    <att type="string" name="vizmap:CV-IPN-Smooth muscle cell activation NODE_WIDTH" value="80.0"/>
    <graphics type="HEXAGON" h="29.999996185302734" w="110.0" x="2206.230712890625" y="65.27722358703613" fill="#9999ff" width="1" outline="#000000" cy:nodeTransparency="1.0" cy:nodeLabelFont="Default-0-20" cy:nodeLabel="kaof(PKC Family Hs)" cy:borderLineType="solid"/>
  </node>
  <node label="kaof(MAPK1)" id="-159">
    <att type="string" name="GSID" value="GS3221706"/>
    <att type="string" name="canonicalName" value="kaof(MAPK1)"/>
    <att type="string" name="nodeTypeId" value="4"/>
    <att type="string" name="nodeTypeName" value="Reaction"/>
    <att type="string" name="vizmap:CV-IPN-Endothelial cell activation NODE_HEIGHT" value="30.0"/>
    <att type="string" name="vizmap:CV-IPN-Endothelial cell activation NODE_WIDTH" value="80.0"/>
    <att type="string" name="vizmap:CV-IPN-Foam cell formation NODE_HEIGHT" value="30.0"/>
    <att type="string" name="vizmap:CV-IPN-Foam cell formation NODE_WIDTH" value="80.0"/>
    <att type="string" name="vizmap:CV-IPN-Platelet activation NODE_HEIGHT" value="30.0"/>
    <att type="string" name="vizmap:CV-IPN-Smooth muscle cell activation NODE_HEIGHT" value="30.0"/>
    <att type="string" name="vizmap:CV-IPN-Smooth muscle cell activation NODE_WIDTH" value="80.0"/>
    <graphics type="HEXAGON" h="29.999969482421875" w="110.0" x="1810.47998046875" y="303.10227966308594" fill="#9999ff" width="1" outline="#000000" cy:nodeTransparency="1.0" cy:nodeLabelFont="Default-0-20" cy:nodeLabel="kaof(MAPK1)" cy:borderLineType="solid"/>
  </node>
  <node label="CCND1" id="-720">
    <att type="string" name="GSID" value="GS1322741"/>
    <att type="string" name="canonicalName" value="CCND1"/>
    <att type="string" name="nodeTypeId" value="1"/>
    <att type="string" name="nodeTypeName" value="Protein"/>
    <att type="string" name="vizmap:CV-IPN-Smooth muscle cell activation NODE_HEIGHT" value="20.0"/>
    <att type="string" name="vizmap:CV-IPN-Smooth muscle cell activation NODE_WIDTH" value="80.0"/>
    <graphics type="ELLIPSE" h="30.0" w="74.9996337890625" x="2015.0707397460938" y="646.0210571289062" fill="#99ffff" width="1" outline="#000000" cy:nodeTransparency="1.0" cy:nodeLabelFont="Default-0-20" cy:nodeLabel="CCND1" cy:borderLineType="solid"/>
  </node>
  <node label="catof(CCR3)" id="-719">
    <att type="string" name="GSID" value="GS3364645"/>
    <att type="string" name="canonicalName" value="catof(CCR3)"/>
    <att type="string" name="nodeTypeId" value="5"/>
    <att type="string" name="nodeTypeName" value="MolecularFunction"/>
    <att type="string" name="vizmap:CV-IPN-Smooth muscle cell activation NODE_HEIGHT" value="30.0"/>
    <att type="string" name="vizmap:CV-IPN-Smooth muscle cell activation NODE_WIDTH" value="80.0"/>
    <graphics type="RHOMBUS" h="29.999969482421875" w="124.9998779296875" x="1099.4142456054688" y="506.29151916503906" fill="#ff99ff" width="1" outline="#000000" cy:nodeTransparency="1.0" cy:nodeLabelFont="Default-0-20" cy:nodeLabel="catof(CCR3)" cy:borderLineType="solid"/>
  </node>
  <node label="catof(TLR4)" id="-360">
    <att type="string" name="GSID" value="GS3232677"/>
    <att type="string" name="canonicalName" value="catof(TLR4)"/>
    <att type="string" name="nodeTypeId" value="4"/>
    <att type="string" name="nodeTypeName" value="Reaction"/>
    <att type="string" name="vizmap:CV-IPN-Foam cell formation NODE_HEIGHT" value="30.0"/>
    <att type="string" name="vizmap:CV-IPN-Foam cell formation NODE_WIDTH" value="80.0"/>
    <att type="string" name="vizmap:CV-IPN-Plaque destabilization NODE_HEIGHT" value="30.0"/>
    <att type="string" name="vizmap:CV-IPN-Plaque destabilization NODE_WIDTH" value="80.0"/>
    <att type="string" name="vizmap:CV-IPN-Platelet activation NODE_HEIGHT" value="30.0"/>
    <att type="string" name="vizmap:CV-IPN-Smooth muscle cell activation NODE_HEIGHT" value="30.0"/>
    <att type="string" name="vizmap:CV-IPN-Smooth muscle cell activation NODE_WIDTH" value="80.0"/>
    <graphics type="HEXAGON" h="29.999984741210938" w="110.0001220703125" x="1936.5973510742188" y="-88.94214630126953" fill="#9999ff" width="1" outline="#000000" cy:nodeTransparency="1.0" cy:nodeLabelFont="Default-0-20" cy:nodeLabel="catof(TLR4)" cy:borderLineType="solid"/>
  </node>
  <node label="AKT1" id="-157">
    <att type="string" name="GSID" value="GS1317073"/>
    <att type="string" name="canonicalName" value="AKT1"/>
    <att type="string" name="nodeTypeId" value="1"/>
    <att type="string" name="nodeTypeName" value="Protein"/>
    <att type="string" name="vizmap:CV-IPN-Endothelial cell activation NODE_HEIGHT" value="20.0"/>
    <att type="string" name="vizmap:CV-IPN-Endothelial cell activation NODE_WIDTH" value="80.0"/>
    <att type="string" name="vizmap:CV-IPN-Foam cell formation NODE_HEIGHT" value="20.0"/>
    <att type="string" name="vizmap:CV-IPN-Foam cell formation NODE_WIDTH" value="80.0"/>
    <att type="string" name="vizmap:CV-IPN-Platelet activation NODE_HEIGHT" value="20.0"/>
    <att type="string" name="vizmap:CV-IPN-Smooth muscle cell activation NODE_HEIGHT" value="20.0"/>
    <att type="string" name="vizmap:CV-IPN-Smooth muscle cell activation NODE_WIDTH" value="80.0"/>
    <graphics type="ELLIPSE" h="20.000032424926758" w="75.0" x="2463.07080078125" y="30.02104091644287" fill="#99ffff" width="1" outline="#000000" cy:nodeTransparency="1.0" cy:nodeLabelFont="Default-0-20" cy:nodeLabel="AKT1" cy:borderLineType="solid"/>
  </node>
  <node label="kaof(PDGFRA)" id="-718">
    <att type="string" name="GSID" value="GS3351221"/>
    <att type="string" name="canonicalName" value="kaof(PDGFRA)"/>
    <att type="string" name="nodeTypeId" value="4"/>
    <att type="string" name="nodeTypeName" value="Reaction"/>
    <att type="string" name="vizmap:CV-IPN-Smooth muscle cell activation NODE_HEIGHT" value="30.0"/>
    <att type="string" name="vizmap:CV-IPN-Smooth muscle cell activation NODE_WIDTH" value="80.0"/>
    <graphics type="HEXAGON" h="29.999984741210938" w="110.0" x="1583.8594970703125" y="173.94800567626953" fill="#9999ff" width="1" outline="#000000" cy:nodeTransparency="1.0" cy:nodeLabelFont="Default-0-20" cy:nodeLabel="kaof(PDGFRA)" cy:borderLineType="solid"/>
  </node>
  <node label="PLAU" id="-515">
    <att type="string" name="GSID" value="GS1377767"/>
    <att type="string" name="canonicalName" value="PLAU"/>
    <att type="string" name="nodeTypeId" value="1"/>
    <att type="string" name="nodeTypeName" value="Protein"/>
    <att type="string" name="vizmap:CV-IPN-Plaque destabilization NODE_HEIGHT" value="20.0"/>
    <att type="string" name="vizmap:CV-IPN-Plaque destabilization NODE_WIDTH" value="80.0"/>
    <att type="string" name="vizmap:CV-IPN-Smooth muscle cell activation NODE_HEIGHT" value="20.0"/>
    <att type="string" name="vizmap:CV-IPN-Smooth muscle cell activation NODE_WIDTH" value="80.0"/>
    <graphics type="ELLIPSE" h="30.0" w="75.0" x="725.0709228515625" y="738.02099609375" fill="#99ffff" width="1" outline="#000000" cy:nodeTransparency="1.0" cy:nodeLabelFont="Default-0-20" cy:nodeLabel="PLAU" cy:borderLineType="solid"/>
  </node>
  <node label="PDGFB:PDGFB" id="-717">
    <att type="string" name="GSID" value="GS3163641"/>
    <att type="string" name="canonicalName" value="PDGFB:PDGFB"/>
    <att type="string" name="nodeTypeId" value="3"/>
    <att type="string" name="nodeTypeName" value="MolecularComplex"/>
    <att type="string" name="vizmap:CV-IPN-Smooth muscle cell activation NODE_HEIGHT" value="20.0"/>
    <att type="string" name="vizmap:CV-IPN-Smooth muscle cell activation NODE_WIDTH" value="80.0"/>
    <graphics type="ROUNDED_RECTANGLE" h="29.99999237060547" w="150.0" x="1469.2906494140625" y="29.181690216064453" fill="#99ccff" width="1" outline="#000000" cy:nodeTransparency="1.0" cy:nodeLabelFont="Default-0-20" cy:nodeLabel="PDGFB:PDGFB" cy:borderLineType="solid"/>
  </node>
  <node label="PI3K Family Hs" id="-171">
    <att type="string" name="GSID" value="GS3162551"/>
    <att type="string" name="canonicalName" value="PI3K Family Hs"/>
    <att type="string" name="nodeTypeId" value="1"/>
    <att type="string" name="nodeTypeName" value="Protein"/>
    <att type="string" name="vizmap:CV-IPN-Endothelial cell activation NODE_HEIGHT" value="20.0"/>
    <att type="string" name="vizmap:CV-IPN-Endothelial cell activation NODE_WIDTH" value="80.0"/>
    <att type="string" name="vizmap:CV-IPN-Foam cell formation NODE_HEIGHT" value="20.0"/>
    <att type="string" name="vizmap:CV-IPN-Foam cell formation NODE_WIDTH" value="80.0"/>
    <att type="string" name="vizmap:CV-IPN-Platelet activation NODE_HEIGHT" value="20.0"/>
    <att type="string" name="vizmap:CV-IPN-Smooth muscle cell activation NODE_HEIGHT" value="20.0"/>
    <att type="string" name="vizmap:CV-IPN-Smooth muscle cell activation NODE_WIDTH" value="80.0"/>
    <graphics type="ELLIPSE" h="20.0" w="75.0" x="1761.5885009765625" y="-23.584720611572266" fill="#99ffff" width="1" outline="#000000" cy:nodeTransparency="1.0" cy:nodeLabelFont="Default-0-20" cy:nodeLabel="PI3K Family Hs" cy:borderLineType="solid"/>
  </node>
  <node label="taof(CREB1)" id="-136">
    <att type="string" name="GSID" value="GS3223435"/>
    <att type="string" name="canonicalName" value="taof(CREB1)"/>
    <att type="string" name="nodeTypeId" value="7"/>
    <att type="string" name="nodeTypeName" value="TranscriptionalActivity"/>
    <att type="string" name="vizmap:CV-IPN-Endothelial cell activation NODE_HEIGHT" value="30.0"/>
    <att type="string" name="vizmap:CV-IPN-Endothelial cell activation NODE_WIDTH" value="80.0"/>
    <att type="string" name="vizmap:CV-IPN-Smooth muscle cell activation NODE_HEIGHT" value="30.0"/>
    <att type="string" name="vizmap:CV-IPN-Smooth muscle cell activation NODE_WIDTH" value="80.0"/>
    <graphics type="HEXAGON" h="30.0" w="110.0" x="2399.07080078125" y="338.02105712890625" fill="#9999ff" width="1" outline="#000000" cy:nodeTransparency="1.0" cy:nodeLabelFont="Default-0-20" cy:nodeLabel="taof(CREB1)" cy:borderLineType="solid"/>
  </node>
  <node label="IRAK1" id="-716">
    <att type="string" name="GSID" value="GS1357641"/>
    <att type="string" name="canonicalName" value="IRAK1"/>
    <att type="string" name="nodeTypeId" value="1"/>
    <att type="string" name="nodeTypeName" value="Protein"/>
    <att type="string" name="vizmap:CV-IPN-Smooth muscle cell activation NODE_HEIGHT" value="20.0"/>
    <att type="string" name="vizmap:CV-IPN-Smooth muscle cell activation NODE_WIDTH" value="80.0"/>
    <graphics type="ELLIPSE" h="29.999984741210938" w="75.0" x="2007.3131103515625" y="-129.2348861694336" fill="#99ffff" width="1" outline="#000000" cy:nodeTransparency="1.0" cy:nodeLabelFont="Default-0-20" cy:nodeLabel="IRAK1" cy:borderLineType="solid"/>
  </node>
  <node label="NADPH oxidase complex" id="-17">
    <att type="string" name="GSID" value="GS41047"/>
    <att type="string" name="canonicalName" value="NADPH oxidase complex"/>
    <att type="string" name="nodeTypeId" value="11"/>
    <att type="string" name="nodeTypeName" value="CellularComponent"/>
    <att type="string" name="vizmap:CV-IPN-Endothelial cell activation NODE_HEIGHT" value="20.0"/>
    <att type="string" name="vizmap:CV-IPN-Endothelial cell activation NODE_WIDTH" value="80.0"/>
    <att type="string" name="vizmap:CV-IPN-Plaque destabilization NODE_HEIGHT" value="20.0"/>
    <att type="string" name="vizmap:CV-IPN-Plaque destabilization NODE_WIDTH" value="80.0"/>
    <att type="string" name="vizmap:CV-IPN-Smooth muscle cell activation NODE_HEIGHT" value="20.0"/>
    <att type="string" name="vizmap:CV-IPN-Smooth muscle cell activation NODE_WIDTH" value="80.0"/>
    <graphics type="RHOMBUS" h="20.0" w="125.0" x="1375.070556640625" y="430.0214538574219" fill="#ff99ff" width="1" outline="#000000" cy:nodeTransparency="1.0" cy:nodeLabelFont="Default-0-20" cy:nodeLabel="NADPH oxidase complex" cy:borderLineType="solid"/>
  </node>
  <node label="taof(HIF1A)" id="-715">
    <att type="string" name="GSID" value="GS3266015"/>
    <att type="string" name="canonicalName" value="taof(HIF1A)"/>
    <att type="string" name="nodeTypeId" value="5"/>
    <att type="string" name="nodeTypeName" value="MolecularFunction"/>
    <att type="string" name="vizmap:CV-IPN-Smooth muscle cell activation NODE_HEIGHT" value="30.0"/>
    <att type="string" name="vizmap:CV-IPN-Smooth muscle cell activation NODE_WIDTH" value="80.0"/>
    <graphics type="RHOMBUS" h="29.999984741210938" w="124.999755859375" x="2015.0709228515625" y="246.02112579345703" fill="#ff99ff" width="1" outline="#000000" cy:nodeTransparency="1.0" cy:nodeLabelFont="Default-0-20" cy:nodeLabel="taof(HIF1A)" cy:borderLineType="solid"/>
  </node>
  <node label="AKR1B1" id="-714">
    <att type="string" name="GSID" value="GS1317277"/>
    <att type="string" name="canonicalName" value="AKR1B1"/>
    <att type="string" name="nodeTypeId" value="1"/>
    <att type="string" name="nodeTypeName" value="Protein"/>
    <att type="string" name="vizmap:CV-IPN-Smooth muscle cell activation NODE_HEIGHT" value="20.0"/>
    <att type="string" name="vizmap:CV-IPN-Smooth muscle cell activation NODE_WIDTH" value="80.0"/>
    <graphics type="ELLIPSE" h="29.999984741210938" w="75.0" x="2345.139404296875" y="160.52863311767578" fill="#99ffff" width="1" outline="#000000" cy:nodeTransparency="1.0" cy:nodeLabelFont="Default-0-20" cy:nodeLabel="AKR1B1" cy:borderLineType="solid"/>
  </node>
  <node label="kaof(GSK3B)" id="-16">
    <att type="string" name="GSID" value="GS3234065"/>
    <att type="string" name="canonicalName" value="kaof(GSK3B)"/>
    <att type="string" name="nodeTypeId" value="4"/>
    <att type="string" name="nodeTypeName" value="Reaction"/>
    <att type="string" name="vizmap:CV-IPN-Endothelial cell activation NODE_HEIGHT" value="30.0"/>
    <att type="string" name="vizmap:CV-IPN-Endothelial cell activation NODE_WIDTH" value="80.0"/>
    <att type="string" name="vizmap:CV-IPN-Smooth muscle cell activation NODE_HEIGHT" value="30.0"/>
    <att type="string" name="vizmap:CV-IPN-Smooth muscle cell activation NODE_WIDTH" value="80.0"/>
    <graphics type="HEXAGON" h="29.999954223632812" w="110.0" x="2548.89501953125" y="189.89710235595703" fill="#9999ff" width="1" outline="#000000" cy:nodeTransparency="1.0" cy:nodeLabelFont="Default-0-20" cy:nodeLabel="kaof(GSK3B)" cy:borderLineType="solid"/>
  </node>
  <node label="IL8" id="-29">
    <att type="string" name="GSID" value="GS1357005"/>
    <att type="string" name="canonicalName" value="IL8"/>
    <att type="string" name="nodeTypeId" value="1"/>
    <att type="string" name="nodeTypeName" value="Protein"/>
    <att type="string" name="vizmap:CV-IPN-Endothelial cell activation NODE_HEIGHT" value="20.0"/>
    <att type="string" name="vizmap:CV-IPN-Endothelial cell activation NODE_WIDTH" value="80.0"/>
    <att type="string" name="vizmap:CV-IPN-Endothelial cell-monocyte interaction NODE_HEIGHT" value="20.0"/>
    <att type="string" name="vizmap:CV-IPN-Endothelial cell-monocyte interaction NODE_WIDTH" value="80.0"/>
    <att type="string" name="vizmap:CV-IPN-Plaque destabilization NODE_HEIGHT" value="20.0"/>
    <att type="string" name="vizmap:CV-IPN-Plaque destabilization NODE_WIDTH" value="80.0"/>
    <att type="string" name="vizmap:CV-IPN-Smooth muscle cell activation NODE_HEIGHT" value="20.0"/>
    <att type="string" name="vizmap:CV-IPN-Smooth muscle cell activation NODE_WIDTH" value="80.0"/>
    <graphics type="ELLIPSE" h="20.0" w="75.0" x="2655.071044921875" y="646.0211791992188" fill="#99ffff" width="1" outline="#000000" cy:nodeTransparency="1.0" cy:nodeLabelFont="Default-0-20" cy:nodeLabel="IL8" cy:borderLineType="solid"/>
  </node>
  <node label="kaof(MAPK3)" id="-196">
    <att type="string" name="GSID" value="GS3222161"/>
    <att type="string" name="canonicalName" value="kaof(MAPK3)"/>
    <att type="string" name="nodeTypeId" value="4"/>
    <att type="string" name="nodeTypeName" value="Reaction"/>
    <att type="string" name="vizmap:CV-IPN-Endothelial cell activation NODE_HEIGHT" value="30.0"/>
    <att type="string" name="vizmap:CV-IPN-Endothelial cell activation NODE_WIDTH" value="80.0"/>
    <att type="string" name="vizmap:CV-IPN-Foam cell formation NODE_HEIGHT" value="30.0"/>
    <att type="string" name="vizmap:CV-IPN-Foam cell formation NODE_WIDTH" value="80.0"/>
    <att type="string" name="vizmap:CV-IPN-Platelet activation NODE_HEIGHT" value="30.0"/>
    <att type="string" name="vizmap:CV-IPN-Smooth muscle cell activation NODE_HEIGHT" value="30.0"/>
    <att type="string" name="vizmap:CV-IPN-Smooth muscle cell activation NODE_WIDTH" value="80.0"/>
    <graphics type="HEXAGON" h="29.999908447265625" w="110.0" x="1503.07080078125" y="246.02113342285156" fill="#9999ff" width="1" outline="#000000" cy:nodeTransparency="1.0" cy:nodeLabelFont="Default-0-20" cy:nodeLabel="kaof(MAPK3)" cy:borderLineType="solid"/>
  </node>
  <node label="taof(E2F1)" id="-713">
    <att type="string" name="GSID" value="GS3231011"/>
    <att type="string" name="canonicalName" value="taof(E2F1)"/>
    <att type="string" name="nodeTypeId" value="7"/>
    <att type="string" name="nodeTypeName" value="TranscriptionalActivity"/>
    <att type="string" name="vizmap:CV-IPN-Smooth muscle cell activation NODE_HEIGHT" value="30.0"/>
    <att type="string" name="vizmap:CV-IPN-Smooth muscle cell activation NODE_WIDTH" value="80.0"/>
    <graphics type="HEXAGON" h="29.999847412109375" w="110.0" x="2015.071044921875" y="520.5476226806641" fill="#9999ff" width="1" outline="#000000" cy:nodeTransparency="1.0" cy:nodeLabelFont="Default-0-20" cy:nodeLabel="taof(E2F1)" cy:borderLineType="solid"/>
  </node>
  <node label="exp(CCND1)" id="-712">
    <att type="string" name="GSID" value="GS1322736"/>
    <att type="string" name="canonicalName" value="exp(CCND1)"/>
    <att type="string" name="nodeTypeId" value="2"/>
    <att type="string" name="nodeTypeName" value="GeneExpression"/>
    <att type="string" name="vizmap:CV-IPN-Smooth muscle cell activation NODE_HEIGHT" value="60.0"/>
    <att type="string" name="vizmap:CV-IPN-Smooth muscle cell activation NODE_WIDTH" value="60.0"/>
    <graphics type="ELLIPSE" h="30.00006103515625" w="74.999755859375" x="2319.7337646484375" y="573.9527282714844" fill="#99ff99" width="1" outline="#000000" cy:nodeTransparency="1.0" cy:nodeLabelFont="Default-0-20" cy:nodeLabel="exp(CCND1)" cy:borderLineType="solid"/>
  </node>
  <node label="PDGFRA" id="-711">
    <att type="string" name="GSID" value="GS1376150"/>
    <att type="string" name="canonicalName" value="PDGFRA"/>
    <att type="string" name="nodeTypeId" value="1"/>
    <att type="string" name="nodeTypeName" value="Protein"/>
    <att type="string" name="vizmap:CV-IPN-Smooth muscle cell activation NODE_HEIGHT" value="20.0"/>
    <att type="string" name="vizmap:CV-IPN-Smooth muscle cell activation NODE_WIDTH" value="80.0"/>
    <graphics type="ELLIPSE" h="30.000030517578125" w="75.0" x="1620.7939453125" y="132.09432983398438" fill="#99ffff" width="1" outline="#000000" cy:nodeTransparency="1.0" cy:nodeLabelFont="Default-0-20" cy:nodeLabel="PDGFRA" cy:borderLineType="solid"/>
  </node>
  <node label="PLAUR" id="-710">
    <att type="string" name="GSID" value="GS1377775"/>
    <att type="string" name="canonicalName" value="PLAUR"/>
    <att type="string" name="nodeTypeId" value="1"/>
    <att type="string" name="nodeTypeName" value="Protein"/>
    <att type="string" name="vizmap:CV-IPN-Smooth muscle cell activation NODE_HEIGHT" value="20.0"/>
    <att type="string" name="vizmap:CV-IPN-Smooth muscle cell activation NODE_WIDTH" value="80.0"/>
    <graphics type="ELLIPSE" h="29.99993896484375" w="74.999267578125" x="2079.0704345703125" y="738.0212097167969" fill="#99ffff" width="1" outline="#000000" cy:nodeTransparency="1.0" cy:nodeLabelFont="Default-0-20" cy:nodeLabel="PLAUR" cy:borderLineType="solid"/>
  </node>
  <node label="exp(NR4A3)" id="-709">
    <att type="string" name="GSID" value="GS1431225"/>
    <att type="string" name="canonicalName" value="exp(NR4A3)"/>
    <att type="string" name="nodeTypeId" value="2"/>
    <att type="string" name="nodeTypeName" value="GeneExpression"/>
    <att type="string" name="vizmap:CV-IPN-Smooth muscle cell activation NODE_HEIGHT" value="60.0"/>
    <att type="string" name="vizmap:CV-IPN-Smooth muscle cell activation NODE_WIDTH" value="60.0"/>
    <graphics type="ELLIPSE" h="30.000030517578125" w="75.0" x="2323.32470703125" y="431.6991424560547" fill="#99ff99" width="1" outline="#000000" cy:nodeTransparency="1.0" cy:nodeLabelFont="Default-0-20" cy:nodeLabel="exp(NR4A3)" cy:borderLineType="solid"/>
  </node>
  <node label="NR4A3" id="-708">
    <att type="string" name="GSID" value="GS1431230"/>
    <att type="string" name="canonicalName" value="NR4A3"/>
    <att type="string" name="nodeTypeId" value="1"/>
    <att type="string" name="nodeTypeName" value="Protein"/>
    <att type="string" name="vizmap:CV-IPN-Smooth muscle cell activation NODE_HEIGHT" value="20.0"/>
    <att type="string" name="vizmap:CV-IPN-Smooth muscle cell activation NODE_WIDTH" value="80.0"/>
    <graphics type="ELLIPSE" h="30.00018310546875" w="75.0" x="2271.071044921875" y="492.0211486816406" fill="#99ffff" width="1" outline="#000000" cy:nodeTransparency="1.0" cy:nodeLabelFont="Default-0-20" cy:nodeLabel="NR4A3" cy:borderLineType="solid"/>
  </node>
  <node label="catof(CD40)" id="-119">
    <att type="string" name="GSID" value="GS3370326"/>
    <att type="string" name="canonicalName" value="catof(CD40)"/>
    <att type="string" name="nodeTypeId" value="4"/>
    <att type="string" name="nodeTypeName" value="Reaction"/>
    <att type="string" name="vizmap:CV-IPN-Endothelial cell activation NODE_HEIGHT" value="30.0"/>
    <att type="string" name="vizmap:CV-IPN-Endothelial cell activation NODE_WIDTH" value="80.0"/>
    <att type="string" name="vizmap:CV-IPN-Plaque destabilization NODE_HEIGHT" value="30.0"/>
    <att type="string" name="vizmap:CV-IPN-Plaque destabilization NODE_WIDTH" value="80.0"/>
    <att type="string" name="vizmap:CV-IPN-Smooth muscle cell activation NODE_HEIGHT" value="30.0"/>
    <att type="string" name="vizmap:CV-IPN-Smooth muscle cell activation NODE_WIDTH" value="80.0"/>
    <graphics type="HEXAGON" h="30.0" w="110.0" x="2322.47998046875" y="-109.92794799804688" fill="#9999ff" width="1" outline="#000000" cy:nodeTransparency="1.0" cy:nodeLabelFont="Default-0-20" cy:nodeLabel="catof(CD40)" cy:borderLineType="solid"/>
  </node>
  <node label="catof(Phospholipase D family Hs)" id="-707">
    <att type="string" name="GSID" value="GS4426425"/>
    <att type="string" name="canonicalName" value="catof(Phospholipase D family Hs)"/>
    <att type="string" name="nodeTypeId" value="5"/>
    <att type="string" name="nodeTypeName" value="MolecularFunction"/>
    <att type="string" name="vizmap:CV-IPN-Smooth muscle cell activation NODE_HEIGHT" value="30.0"/>
    <att type="string" name="vizmap:CV-IPN-Smooth muscle cell activation NODE_WIDTH" value="80.0"/>
    <graphics type="RHOMBUS" h="29.99993896484375" w="125.0" x="2783.07080078125" y="738.0212097167969" fill="#ff99ff" width="1" outline="#000000" cy:nodeTransparency="1.0" cy:nodeLabelFont="Default-0-20" cy:nodeLabel="catof(Phospholipase D family Hs)" cy:borderLineType="solid"/>
  </node>
  <node label="Nitric oxide" id="-145">
    <att type="string" name="GSID" value="GS226352"/>
    <att type="string" name="canonicalName" value="Nitric oxide"/>
    <att type="string" name="nodeTypeId" value="8"/>
    <att type="string" name="nodeTypeName" value="Molecule"/>
    <att type="string" name="vizmap:CV-IPN-Endothelial cell activation NODE_HEIGHT" value="20.0"/>
    <att type="string" name="vizmap:CV-IPN-Endothelial cell activation NODE_WIDTH" value="80.0"/>
    <att type="string" name="vizmap:CV-IPN-Plaque destabilization NODE_HEIGHT" value="20.0"/>
    <att type="string" name="vizmap:CV-IPN-Plaque destabilization NODE_WIDTH" value="80.0"/>
    <att type="string" name="vizmap:CV-IPN-Platelet activation NODE_HEIGHT" value="20.0"/>
    <att type="string" name="vizmap:CV-IPN-Smooth muscle cell activation NODE_HEIGHT" value="20.0"/>
    <att type="string" name="vizmap:CV-IPN-Smooth muscle cell activation NODE_WIDTH" value="80.0"/>
    <graphics type="ELLIPSE" h="20.00006103515625" w="75.0" x="1357.4425048828125" y="698.5678405761719" fill="#99ffff" width="1" outline="#000000" cy:nodeTransparency="1.0" cy:nodeLabelFont="Default-0-20" cy:nodeLabel="Nitric oxide" cy:borderLineType="solid"/>
  </node>
  <node label="LTBR" id="-706">
    <att type="string" name="GSID" value="GS1363763"/>
    <att type="string" name="canonicalName" value="LTBR"/>
    <att type="string" name="nodeTypeId" value="1"/>
    <att type="string" name="nodeTypeName" value="Protein"/>
    <att type="string" name="vizmap:CV-IPN-Smooth muscle cell activation NODE_HEIGHT" value="20.0"/>
    <att type="string" name="vizmap:CV-IPN-Smooth muscle cell activation NODE_WIDTH" value="80.0"/>
    <graphics type="ELLIPSE" h="29.999954223632812" w="75.0" x="2506.51708984375" y="-113.2855453491211" fill="#99ffff" width="1" outline="#000000" cy:nodeTransparency="1.0" cy:nodeLabelFont="Default-0-20" cy:nodeLabel="LTBR" cy:borderLineType="solid"/>
  </node>
  <node label="PDGFA" id="-705">
    <att type="string" name="GSID" value="GS1376130"/>
    <att type="string" name="canonicalName" value="PDGFA"/>
    <att type="string" name="nodeTypeId" value="1"/>
    <att type="string" name="nodeTypeName" value="Protein"/>
    <att type="string" name="vizmap:CV-IPN-Smooth muscle cell activation NODE_HEIGHT" value="20.0"/>
    <att type="string" name="vizmap:CV-IPN-Smooth muscle cell activation NODE_WIDTH" value="80.0"/>
    <graphics type="ELLIPSE" h="30.000022888183594" w="75.0" x="1537.48828125" y="107.75097274780273" fill="#99ffff" width="1" outline="#000000" cy:nodeTransparency="1.0" cy:nodeLabelFont="Default-0-20" cy:nodeLabel="PDGFA" cy:borderLineType="solid"/>
  </node>
  <node label="ROS" id="-90">
    <att type="string" name="GSID" value="GS3161305"/>
    <att type="string" name="canonicalName" value="ROS"/>
    <att type="string" name="nodeTypeId" value="8"/>
    <att type="string" name="nodeTypeName" value="Molecule"/>
    <att type="string" name="vizmap:CV-IPN-Endothelial cell activation NODE_HEIGHT" value="20.0"/>
    <att type="string" name="vizmap:CV-IPN-Endothelial cell activation NODE_WIDTH" value="80.0"/>
    <att type="string" name="vizmap:CV-IPN-Foam cell formation NODE_HEIGHT" value="20.0"/>
    <att type="string" name="vizmap:CV-IPN-Foam cell formation NODE_WIDTH" value="80.0"/>
    <att type="string" name="vizmap:CV-IPN-Plaque destabilization NODE_HEIGHT" value="20.0"/>
    <att type="string" name="vizmap:CV-IPN-Plaque destabilization NODE_WIDTH" value="80.0"/>
    <att type="string" name="vizmap:CV-IPN-Smooth muscle cell activation NODE_HEIGHT" value="20.0"/>
    <att type="string" name="vizmap:CV-IPN-Smooth muscle cell activation NODE_WIDTH" value="80.0"/>
    <graphics type="ELLIPSE" h="20.0" w="75.0" x="1311.0706787109375" y="584.0211791992188" fill="#99ffff" width="1" outline="#000000" cy:nodeTransparency="1.0" cy:nodeLabelFont="Default-0-20" cy:nodeLabel="ROS" cy:borderLineType="solid"/>
  </node>
  <node label="CCL11" id="-704">
    <att type="string" name="GSID" value="GS1412127"/>
    <att type="string" name="canonicalName" value="CCL11"/>
    <att type="string" name="nodeTypeId" value="1"/>
    <att type="string" name="nodeTypeName" value="Protein"/>
    <att type="string" name="vizmap:CV-IPN-Smooth muscle cell activation NODE_HEIGHT" value="20.0"/>
    <att type="string" name="vizmap:CV-IPN-Smooth muscle cell activation NODE_WIDTH" value="80.0"/>
    <graphics type="ELLIPSE" h="30.0" w="74.9998779296875" x="1092.8449096679688" y="429.18170166015625" fill="#99ffff" width="1" outline="#000000" cy:nodeTransparency="1.0" cy:nodeLabelFont="Default-0-20" cy:nodeLabel="CCL11" cy:borderLineType="solid"/>
  </node>
  <node label="degradationof(CTNNB1)" id="-703">
    <att type="string" name="GSID" value="GS3235333"/>
    <att type="string" name="canonicalName" value="degradationof(CTNNB1)"/>
    <att type="string" name="nodeTypeId" value="18"/>
    <att type="string" name="nodeTypeName" value="Degradation"/>
    <att type="string" name="vizmap:CV-IPN-Smooth muscle cell activation NODE_HEIGHT" value="30.0"/>
    <att type="string" name="vizmap:CV-IPN-Smooth muscle cell activation NODE_WIDTH" value="80.0"/>
    <graphics type="RECTANGLE" h="30.0" w="70.0" x="2551.208984375" y="363.2039794921875" fill="#fffae0" width="1" outline="#000000" cy:nodeTransparency="1.0" cy:nodeLabelFont="Default-0-20" cy:nodeLabel="degradationof(CTNNB1)" cy:borderLineType="solid"/>
  </node>
  <node label="CTNNB1 P@S33" id="-702">
    <att type="string" name="GSID" value="GS3237617"/>
    <att type="string" name="canonicalName" value="CTNNB1 P@S33"/>
    <att type="string" name="nodeTypeId" value="-1"/>
    <att type="string" name="nodeTypeName" value="Default"/>
    <att type="string" name="vizmap:CV-IPN-Smooth muscle cell activation NODE_HEIGHT" value="20.0"/>
    <att type="string" name="vizmap:CV-IPN-Smooth muscle cell activation NODE_WIDTH" value="80.0"/>
    <graphics type="RECTANGLE" h="30.00006103515625" w="125.0" x="2613.531494140625" y="247.69998168945312" fill="#99ffff" width="1" outline="#000000" cy:nodeTransparency="1.0" cy:nodeLabelFont="Default-0-20" cy:nodeLabel="CTNNB1 P@S33" cy:borderLineType="solid"/>
  </node>
  <node label="PTGS2" id="-482">
    <att type="string" name="GSID" value="GS1404410"/>
    <att type="string" name="canonicalName" value="PTGS2"/>
    <att type="string" name="nodeTypeId" value="1"/>
    <att type="string" name="nodeTypeName" value="Protein"/>
    <att type="string" name="vizmap:CV-IPN-Plaque destabilization NODE_HEIGHT" value="20.0"/>
    <att type="string" name="vizmap:CV-IPN-Plaque destabilization NODE_WIDTH" value="80.0"/>
    <att type="string" name="vizmap:CV-IPN-Smooth muscle cell activation NODE_HEIGHT" value="20.0"/>
    <att type="string" name="vizmap:CV-IPN-Smooth muscle cell activation NODE_WIDTH" value="80.0"/>
    <graphics type="ELLIPSE" h="30.0" w="75.0" x="597.0709228515625" y="800.0211791992188" fill="#99ffff" width="1" outline="#000000" cy:nodeTransparency="1.0" cy:nodeLabelFont="Default-0-20" cy:nodeLabel="PTGS2" cy:borderLineType="solid"/>
  </node>
  <node label="vascular smooth muscle cell proliferation" id="-701">
    <att type="string" name="GSID" value="GS3160777"/>
    <att type="string" name="canonicalName" value="vascular smooth muscle cell proliferation"/>
    <att type="string" name="nodeTypeId" value="10"/>
    <att type="string" name="nodeTypeName" value="BiologicalProcess"/>
    <att type="string" name="vizmap:CV-IPN-Smooth muscle cell activation NODE_HEIGHT" value="20.0"/>
    <att type="string" name="vizmap:CV-IPN-Smooth muscle cell activation NODE_WIDTH" value="80.0"/>
    <graphics type="RHOMBUS" h="30.0" w="125.0" x="1869.2655029296875" y="904.1102294921875" fill="#ff99ff" width="1" outline="#000000" cy:nodeTransparency="1.0" cy:nodeLabelFont="Default-0-20" cy:nodeLabel="vascular smooth muscle cell proliferation" cy:borderLineType="solid"/>
  </node>
  <node label="MYC" id="-700">
    <att type="string" name="GSID" value="GS1370377"/>
    <att type="string" name="canonicalName" value="MYC"/>
    <att type="string" name="nodeTypeId" value="1"/>
    <att type="string" name="nodeTypeName" value="Protein"/>
    <att type="string" name="vizmap:CV-IPN-Smooth muscle cell activation NODE_HEIGHT" value="20.0"/>
    <att type="string" name="vizmap:CV-IPN-Smooth muscle cell activation NODE_WIDTH" value="80.0"/>
    <graphics type="ELLIPSE" h="29.99993896484375" w="74.999755859375" x="2271.0711669921875" y="646.0213317871094" fill="#99ffff" width="1" outline="#000000" cy:nodeTransparency="1.0" cy:nodeLabelFont="Default-0-20" cy:nodeLabel="MYC" cy:borderLineType="solid"/>
  </node>
  <node label="catof(Phospholipase C family Hs)" id="-638">
    <att type="string" name="GSID" value="GS3232434"/>
    <att type="string" name="canonicalName" value="catof(Phospholipase C family Hs)"/>
    <att type="string" name="nodeTypeId" value="5"/>
    <att type="string" name="nodeTypeName" value="MolecularFunction"/>
    <att type="string" name="vizmap:CV-IPN-Platelet activation NODE_HEIGHT" value="30.0"/>
    <att type="string" name="vizmap:CV-IPN-Smooth muscle cell activation NODE_HEIGHT" value="30.0"/>
    <att type="string" name="vizmap:CV-IPN-Smooth muscle cell activation NODE_WIDTH" value="80.0"/>
    <graphics type="RHOMBUS" h="30.00000762939453" w="124.9998779296875" x="943.12890625" y="-94.81823348999023" fill="#ff99ff" width="1" outline="#000000" cy:nodeTransparency="1.0" cy:nodeLabelFont="Default-0-20" cy:nodeLabel="catof(Phospholipase C family Hs)" cy:borderLineType="solid"/>
  </node>
  <node label="LRP1" id="-699">
    <att type="string" name="GSID" value="GS1363601"/>
    <att type="string" name="canonicalName" value="LRP1"/>
    <att type="string" name="nodeTypeId" value="1"/>
    <att type="string" name="nodeTypeName" value="Protein"/>
    <att type="string" name="vizmap:CV-IPN-Smooth muscle cell activation NODE_HEIGHT" value="20.0"/>
    <att type="string" name="vizmap:CV-IPN-Smooth muscle cell activation NODE_WIDTH" value="80.0"/>
    <graphics type="ELLIPSE" h="29.999984741210938" w="75.0" x="1597.493408203125" y="-178.6434555053711" fill="#99ffff" width="1" outline="#000000" cy:nodeTransparency="1.0" cy:nodeLabelFont="Default-0-20" cy:nodeLabel="LRP1" cy:borderLineType="solid"/>
  </node>
  <node label="NOX1" id="-333">
    <att type="string" name="GSID" value="GS1635712"/>
    <att type="string" name="canonicalName" value="NOX1"/>
    <att type="string" name="nodeTypeId" value="1"/>
    <att type="string" name="nodeTypeName" value="Protein"/>
    <att type="string" name="vizmap:CV-IPN-Foam cell formation NODE_HEIGHT" value="20.0"/>
    <att type="string" name="vizmap:CV-IPN-Foam cell formation NODE_WIDTH" value="80.0"/>
    <att type="string" name="vizmap:CV-IPN-Smooth muscle cell activation NODE_HEIGHT" value="20.0"/>
    <att type="string" name="vizmap:CV-IPN-Smooth muscle cell activation NODE_WIDTH" value="80.0"/>
    <graphics type="ELLIPSE" h="30.00006103515625" w="75.0" x="1311.0704345703125" y="492.0209655761719" fill="#99ffff" width="1" outline="#000000" cy:nodeTransparency="1.0" cy:nodeLabelFont="Default-0-20" cy:nodeLabel="NOX1" cy:borderLineType="solid"/>
  </node>
  <node label="exp(ADFP)" id="-698">
    <att type="string" name="GSID" value="GS1316215"/>
    <att type="string" name="canonicalName" value="exp(ADFP)"/>
    <att type="string" name="nodeTypeId" value="2"/>
    <att type="string" name="nodeTypeName" value="GeneExpression"/>
    <att type="string" name="vizmap:CV-IPN-Smooth muscle cell activation NODE_HEIGHT" value="60.0"/>
    <att type="string" name="vizmap:CV-IPN-Smooth muscle cell activation NODE_WIDTH" value="60.0"/>
    <graphics type="ELLIPSE" h="30.0" w="75.0" x="1423.96142578125" y="748.0944213867188" fill="#99ff99" width="1" outline="#000000" cy:nodeTransparency="1.0" cy:nodeLabelFont="Default-0-20" cy:nodeLabel="exp(ADFP)" cy:borderLineType="solid"/>
  </node>
  <node label="catof(PLAUR)" id="-697">
    <att type="string" name="GSID" value="GS3346763"/>
    <att type="string" name="canonicalName" value="catof(PLAUR)"/>
    <att type="string" name="nodeTypeId" value="5"/>
    <att type="string" name="nodeTypeName" value="MolecularFunction"/>
    <att type="string" name="vizmap:CV-IPN-Smooth muscle cell activation NODE_HEIGHT" value="30.0"/>
    <att type="string" name="vizmap:CV-IPN-Smooth muscle cell activation NODE_WIDTH" value="80.0"/>
    <graphics type="RHOMBUS" h="30.0" w="125.0" x="1635.267822265625" y="812.6126098632812" fill="#ff99ff" width="1" outline="#000000" cy:nodeTransparency="1.0" cy:nodeLabelFont="Default-0-20" cy:nodeLabel="catof(PLAUR)" cy:borderLineType="solid"/>
  </node>
  <node label="Phosphatidate" id="-696">
    <att type="string" name="GSID" value="GS3046360"/>
    <att type="string" name="canonicalName" value="Phosphatidate"/>
    <att type="string" name="nodeTypeId" value="8"/>
    <att type="string" name="nodeTypeName" value="Molecule"/>
    <att type="string" name="vizmap:CV-IPN-Smooth muscle cell activation NODE_HEIGHT" value="20.0"/>
    <att type="string" name="vizmap:CV-IPN-Smooth muscle cell activation NODE_WIDTH" value="80.0"/>
    <graphics type="ELLIPSE" h="30.0" w="75.0" x="2783.070556640625" y="800.0214233398438" fill="#99ffff" width="1" outline="#000000" cy:nodeTransparency="1.0" cy:nodeLabelFont="Default-0-20" cy:nodeLabel="Phosphatidate" cy:borderLineType="solid"/>
  </node>
  <node label="MAPK3" id="-57">
    <att type="string" name="GSID" value="GS1402645"/>
    <att type="string" name="canonicalName" value="MAPK3"/>
    <att type="string" name="nodeTypeId" value="1"/>
    <att type="string" name="nodeTypeName" value="Protein"/>
    <att type="string" name="vizmap:CV-IPN-Endothelial cell activation NODE_HEIGHT" value="20.0"/>
    <att type="string" name="vizmap:CV-IPN-Endothelial cell activation NODE_WIDTH" value="80.0"/>
    <att type="string" name="vizmap:CV-IPN-Foam cell formation NODE_HEIGHT" value="20.0"/>
    <att type="string" name="vizmap:CV-IPN-Foam cell formation NODE_WIDTH" value="80.0"/>
    <att type="string" name="vizmap:CV-IPN-Platelet activation NODE_HEIGHT" value="20.0"/>
    <att type="string" name="vizmap:CV-IPN-Smooth muscle cell activation NODE_HEIGHT" value="20.0"/>
    <att type="string" name="vizmap:CV-IPN-Smooth muscle cell activation NODE_WIDTH" value="80.0"/>
    <graphics type="ELLIPSE" h="20.0" w="75.0" x="1487.9613037109375" y="203.32806396484375" fill="#99ffff" width="1" outline="#000000" cy:nodeTransparency="1.0" cy:nodeLabelFont="Default-0-20" cy:nodeLabel="MAPK3" cy:borderLineType="solid"/>
  </node>
  <node label="Oxidized Low Density Lipoprotein" id="-19">
    <att type="string" name="GSID" value="GS3161706"/>
    <att type="string" name="canonicalName" value="Oxidized Low Density Lipoprotein"/>
    <att type="string" name="nodeTypeId" value="8"/>
    <att type="string" name="nodeTypeName" value="Molecule"/>
    <att type="string" name="vizmap:CV-IPN-Endothelial cell activation NODE_HEIGHT" value="20.0"/>
    <att type="string" name="vizmap:CV-IPN-Endothelial cell activation NODE_WIDTH" value="80.0"/>
    <att type="string" name="vizmap:CV-IPN-Endothelial cell-monocyte interaction NODE_HEIGHT" value="20.0"/>
    <att type="string" name="vizmap:CV-IPN-Endothelial cell-monocyte interaction NODE_WIDTH" value="80.0"/>
    <att type="string" name="vizmap:CV-IPN-Foam cell formation NODE_HEIGHT" value="20.0"/>
    <att type="string" name="vizmap:CV-IPN-Foam cell formation NODE_WIDTH" value="80.0"/>
    <att type="string" name="vizmap:CV-IPN-Plaque destabilization NODE_HEIGHT" value="20.0"/>
    <att type="string" name="vizmap:CV-IPN-Plaque destabilization NODE_WIDTH" value="80.0"/>
    <att type="string" name="vizmap:CV-IPN-Platelet activation NODE_HEIGHT" value="20.0"/>
    <att type="string" name="vizmap:CV-IPN-Smooth muscle cell activation NODE_HEIGHT" value="20.0"/>
    <att type="string" name="vizmap:CV-IPN-Smooth muscle cell activation NODE_WIDTH" value="80.0"/>
    <graphics type="ELLIPSE" h="20.0" w="75.0" x="1789.493896484375" y="-225.65159606933594" fill="#99ffff" width="1" outline="#000000" cy:nodeTransparency="1.0" cy:nodeLabelFont="Default-0-20" cy:nodeLabel="Oxidized Low Density Lipoprotein" cy:borderLineType="solid"/>
  </node>
  <node label="exp(IL8)" id="-37">
    <att type="string" name="GSID" value="GS1357002"/>
    <att type="string" name="canonicalName" value="exp(IL8)"/>
    <att type="string" name="nodeTypeId" value="2"/>
    <att type="string" name="nodeTypeName" value="GeneExpression"/>
    <att type="string" name="vizmap:CV-IPN-Endothelial cell activation NODE_HEIGHT" value="60.0"/>
    <att type="string" name="vizmap:CV-IPN-Endothelial cell activation NODE_WIDTH" value="60.0"/>
    <att type="string" name="vizmap:CV-IPN-Endothelial cell-monocyte interaction NODE_HEIGHT" value="60.0"/>
    <att type="string" name="vizmap:CV-IPN-Endothelial cell-monocyte interaction NODE_WIDTH" value="60.0"/>
    <att type="string" name="vizmap:CV-IPN-Smooth muscle cell activation NODE_HEIGHT" value="60.0"/>
    <att type="string" name="vizmap:CV-IPN-Smooth muscle cell activation NODE_WIDTH" value="60.0"/>
    <graphics type="ELLIPSE" h="60.0" w="75.0" x="2655.071044921875" y="584.021240234375" fill="#99ff99" width="1" outline="#000000" cy:nodeTransparency="1.0" cy:nodeLabelFont="Default-0-20" cy:nodeLabel="exp(IL8)" cy:borderLineType="solid"/>
  </node>
  <node label="APOE" id="-532">
    <att type="string" name="GSID" value="GS1320440"/>
    <att type="string" name="canonicalName" value="APOE"/>
    <att type="string" name="nodeTypeId" value="1"/>
    <att type="string" name="nodeTypeName" value="Protein"/>
    <att type="string" name="vizmap:CV-IPN-Plaque destabilization NODE_HEIGHT" value="20.0"/>
    <att type="string" name="vizmap:CV-IPN-Plaque destabilization NODE_WIDTH" value="80.0"/>
    <att type="string" name="vizmap:CV-IPN-Smooth muscle cell activation NODE_HEIGHT" value="20.0"/>
    <att type="string" name="vizmap:CV-IPN-Smooth muscle cell activation NODE_WIDTH" value="80.0"/>
    <graphics type="ELLIPSE" h="30.0" w="75.0" x="1534.129638671875" y="-208.86294555664062" fill="#99ffff" width="1" outline="#000000" cy:nodeTransparency="1.0" cy:nodeLabelFont="Default-0-20" cy:nodeLabel="APOE" cy:borderLineType="solid"/>
  </node>
  <node label="PDGFB" id="-695">
    <att type="string" name="GSID" value="GS1376140"/>
    <att type="string" name="canonicalName" value="PDGFB"/>
    <att type="string" name="nodeTypeId" value="1"/>
    <att type="string" name="nodeTypeName" value="Protein"/>
    <att type="string" name="vizmap:CV-IPN-Smooth muscle cell activation NODE_HEIGHT" value="20.0"/>
    <att type="string" name="vizmap:CV-IPN-Smooth muscle cell activation NODE_WIDTH" value="80.0"/>
    <graphics type="ELLIPSE" h="30.00006103515625" w="75.0" x="1457.5379638671875" y="121.18180847167969" fill="#99ffff" width="1" outline="#000000" cy:nodeTransparency="1.0" cy:nodeLabelFont="Default-0-20" cy:nodeLabel="PDGFB" cy:borderLineType="solid"/>
  </node>
  <node label="kaof(CDK4)" id="-694">
    <att type="string" name="GSID" value="GS3223277"/>
    <att type="string" name="canonicalName" value="kaof(CDK4)"/>
    <att type="string" name="nodeTypeId" value="4"/>
    <att type="string" name="nodeTypeName" value="Reaction"/>
    <att type="string" name="vizmap:CV-IPN-Smooth muscle cell activation NODE_HEIGHT" value="30.0"/>
    <att type="string" name="vizmap:CV-IPN-Smooth muscle cell activation NODE_WIDTH" value="80.0"/>
    <graphics type="HEXAGON" h="30.0" w="110.0" x="2198.445556640625" y="430.0212097167969" fill="#9999ff" width="1" outline="#000000" cy:nodeTransparency="1.0" cy:nodeLabelFont="Default-0-20" cy:nodeLabel="kaof(CDK4)" cy:borderLineType="solid"/>
  </node>
  <node label="Phospholipase D Family Hs" id="-693">
    <att type="string" name="GSID" value="GS3162553"/>
    <att type="string" name="canonicalName" value="Phospholipase D Family Hs"/>
    <att type="string" name="nodeTypeId" value="1"/>
    <att type="string" name="nodeTypeName" value="Protein"/>
    <att type="string" name="vizmap:CV-IPN-Smooth muscle cell activation NODE_HEIGHT" value="20.0"/>
    <att type="string" name="vizmap:CV-IPN-Smooth muscle cell activation NODE_WIDTH" value="80.0"/>
    <graphics type="ELLIPSE" h="30.0" w="75.0" x="2783.07080078125" y="646.02099609375" fill="#99ffff" width="1" outline="#000000" cy:nodeTransparency="1.0" cy:nodeLabelFont="Default-0-20" cy:nodeLabel="Phospholipase D Family Hs" cy:borderLineType="solid"/>
  </node>
  <node label="exp(IL1B)" id="-583">
    <att type="string" name="GSID" value="GS1356564"/>
    <att type="string" name="canonicalName" value="exp(IL1B)"/>
    <att type="string" name="nodeTypeId" value="2"/>
    <att type="string" name="nodeTypeName" value="GeneExpression"/>
    <att type="string" name="vizmap:CV-IPN-Plaque destabilization NODE_HEIGHT" value="60.0"/>
    <att type="string" name="vizmap:CV-IPN-Plaque destabilization NODE_WIDTH" value="60.0"/>
    <att type="string" name="vizmap:CV-IPN-Smooth muscle cell activation NODE_HEIGHT" value="60.0"/>
    <att type="string" name="vizmap:CV-IPN-Smooth muscle cell activation NODE_WIDTH" value="60.0"/>
    <graphics type="ELLIPSE" h="30.000030517578125" w="75.00048828125" x="2036.056884765625" y="349.77330017089844" fill="#99ff99" width="1" outline="#000000" cy:nodeTransparency="1.0" cy:nodeLabelFont="Default-0-20" cy:nodeLabel="exp(IL1B)" cy:borderLineType="solid"/>
  </node>
  <node label="catof(CASP1)" id="-465">
    <att type="string" name="GSID" value="GS3353033"/>
    <att type="string" name="canonicalName" value="catof(CASP1)"/>
    <att type="string" name="nodeTypeId" value="4"/>
    <att type="string" name="nodeTypeName" value="Reaction"/>
    <att type="string" name="vizmap:CV-IPN-Plaque destabilization NODE_HEIGHT" value="30.0"/>
    <att type="string" name="vizmap:CV-IPN-Plaque destabilization NODE_WIDTH" value="80.0"/>
    <att type="string" name="vizmap:CV-IPN-Smooth muscle cell activation NODE_HEIGHT" value="30.0"/>
    <att type="string" name="vizmap:CV-IPN-Smooth muscle cell activation NODE_WIDTH" value="80.0"/>
    <graphics type="HEXAGON" h="30.00006103515625" w="110.0" x="1961.1441650390625" y="198.1736602783203" fill="#9999ff" width="1" outline="#000000" cy:nodeTransparency="1.0" cy:nodeLabelFont="Default-0-20" cy:nodeLabel="catof(CASP1)" cy:borderLineType="solid"/>
  </node>
  <node label="Phospholipase C Family Hs" id="-684">
    <att type="string" name="GSID" value="GS3162532"/>
    <att type="string" name="canonicalName" value="Phospholipase C Family Hs"/>
    <att type="string" name="nodeTypeId" value="1"/>
    <att type="string" name="nodeTypeName" value="Protein"/>
    <att type="string" name="vizmap:CV-IPN-Platelet activation NODE_HEIGHT" value="20.0"/>
    <att type="string" name="vizmap:CV-IPN-Smooth muscle cell activation NODE_HEIGHT" value="20.0"/>
    <att type="string" name="vizmap:CV-IPN-Smooth muscle cell activation NODE_WIDTH" value="80.0"/>
    <graphics type="ELLIPSE" h="30.0" w="75.0" x="890.9827270507812" y="-222.29379272460938" fill="#99ffff" width="1" outline="#000000" cy:nodeTransparency="1.0" cy:nodeLabelFont="Default-0-20" cy:nodeLabel="Phospholipase C Family Hs" cy:borderLineType="solid"/>
  </node>
  <node label="GSK3B" id="-25">
    <att type="string" name="GSID" value="GS1351347"/>
    <att type="string" name="canonicalName" value="GSK3B"/>
    <att type="string" name="nodeTypeId" value="1"/>
    <att type="string" name="nodeTypeName" value="Protein"/>
    <att type="string" name="vizmap:CV-IPN-Endothelial cell activation NODE_HEIGHT" value="20.0"/>
    <att type="string" name="vizmap:CV-IPN-Endothelial cell activation NODE_WIDTH" value="80.0"/>
    <att type="string" name="vizmap:CV-IPN-Smooth muscle cell activation NODE_HEIGHT" value="20.0"/>
    <att type="string" name="vizmap:CV-IPN-Smooth muscle cell activation NODE_WIDTH" value="80.0"/>
    <graphics type="ELLIPSE" h="20.000015258789062" w="75.0" x="2558.129638671875" y="147.20401763916016" fill="#99ffff" width="1" outline="#000000" cy:nodeTransparency="1.0" cy:nodeLabelFont="Default-0-20" cy:nodeLabel="GSK3B" cy:borderLineType="solid"/>
  </node>
  <node label="PTPN11" id="-692">
    <att type="string" name="GSID" value="GS1404644"/>
    <att type="string" name="canonicalName" value="PTPN11"/>
    <att type="string" name="nodeTypeId" value="1"/>
    <att type="string" name="nodeTypeName" value="Protein"/>
    <att type="string" name="vizmap:CV-IPN-Smooth muscle cell activation NODE_HEIGHT" value="20.0"/>
    <att type="string" name="vizmap:CV-IPN-Smooth muscle cell activation NODE_WIDTH" value="80.0"/>
    <graphics type="ELLIPSE" h="30.0" w="75.0001220703125" x="1183.0708618164062" y="738.021240234375" fill="#99ffff" width="1" outline="#000000" cy:nodeTransparency="1.0" cy:nodeLabelFont="Default-0-20" cy:nodeLabel="PTPN11" cy:borderLineType="solid"/>
  </node>
  <node label="kaof(IRAK1)" id="-691">
    <att type="string" name="GSID" value="GS3330752"/>
    <att type="string" name="canonicalName" value="kaof(IRAK1)"/>
    <att type="string" name="nodeTypeId" value="4"/>
    <att type="string" name="nodeTypeName" value="Reaction"/>
    <att type="string" name="vizmap:CV-IPN-Smooth muscle cell activation NODE_HEIGHT" value="30.0"/>
    <att type="string" name="vizmap:CV-IPN-Smooth muscle cell activation NODE_WIDTH" value="80.0"/>
    <graphics type="HEXAGON" h="29.99998664855957" w="109.999755859375" x="2000.5972900390625" y="-44.57034969329834" fill="#9999ff" width="1" outline="#000000" cy:nodeTransparency="1.0" cy:nodeLabelFont="Default-0-20" cy:nodeLabel="kaof(IRAK1)" cy:borderLineType="solid"/>
  </node>
  <node label="IGF1" id="-690">
    <att type="string" name="GSID" value="GS1356337"/>
    <att type="string" name="canonicalName" value="IGF1"/>
    <att type="string" name="nodeTypeId" value="1"/>
    <att type="string" name="nodeTypeName" value="Protein"/>
    <att type="string" name="vizmap:CV-IPN-Smooth muscle cell activation NODE_HEIGHT" value="20.0"/>
    <att type="string" name="vizmap:CV-IPN-Smooth muscle cell activation NODE_WIDTH" value="80.0"/>
    <graphics type="ELLIPSE" h="29.99993896484375" w="74.9998779296875" x="1000.9974975585938" y="423.3059387207031" fill="#99ffff" width="1" outline="#000000" cy:nodeTransparency="1.0" cy:nodeLabelFont="Default-0-20" cy:nodeLabel="IGF1" cy:borderLineType="solid"/>
  </node>
  <node label="PKC Family Hs" id="-55">
    <att type="string" name="GSID" value="GS3162554"/>
    <att type="string" name="canonicalName" value="PKC Family Hs"/>
    <att type="string" name="nodeTypeId" value="1"/>
    <att type="string" name="nodeTypeName" value="Protein"/>
    <att type="string" name="vizmap:CV-IPN-Endothelial cell activation NODE_HEIGHT" value="20.0"/>
    <att type="string" name="vizmap:CV-IPN-Endothelial cell activation NODE_WIDTH" value="80.0"/>
    <att type="string" name="vizmap:CV-IPN-Foam cell formation NODE_HEIGHT" value="20.0"/>
    <att type="string" name="vizmap:CV-IPN-Foam cell formation NODE_WIDTH" value="80.0"/>
    <att type="string" name="vizmap:CV-IPN-Platelet activation NODE_HEIGHT" value="20.0"/>
    <att type="string" name="vizmap:CV-IPN-Smooth muscle cell activation NODE_HEIGHT" value="20.0"/>
    <att type="string" name="vizmap:CV-IPN-Smooth muscle cell activation NODE_WIDTH" value="80.0"/>
    <graphics type="ELLIPSE" h="19.999998092651367" w="75.0" x="2191.9609375" y="-36.175965309143066" fill="#99ffff" width="1" outline="#000000" cy:nodeTransparency="1.0" cy:nodeLabelFont="Default-0-20" cy:nodeLabel="PKC Family Hs" cy:borderLineType="solid"/>
  </node>
  <node label="taof(RELA)" id="-134">
    <att type="string" name="GSID" value="GS3225147"/>
    <att type="string" name="canonicalName" value="taof(RELA)"/>
    <att type="string" name="nodeTypeId" value="5"/>
    <att type="string" name="nodeTypeName" value="MolecularFunction"/>
    <att type="string" name="vizmap:CV-IPN-Endothelial cell activation NODE_HEIGHT" value="30.0"/>
    <att type="string" name="vizmap:CV-IPN-Endothelial cell activation NODE_WIDTH" value="80.0"/>
    <att type="string" name="vizmap:CV-IPN-Foam cell formation NODE_HEIGHT" value="30.0"/>
    <att type="string" name="vizmap:CV-IPN-Foam cell formation NODE_WIDTH" value="80.0"/>
    <att type="string" name="vizmap:CV-IPN-Smooth muscle cell activation NODE_HEIGHT" value="30.0"/>
    <att type="string" name="vizmap:CV-IPN-Smooth muscle cell activation NODE_WIDTH" value="80.0"/>
    <graphics type="RHOMBUS" h="29.999988555908203" w="125.0" x="2433.4873046875" y="-47.088491439819336" fill="#ff99ff" width="1" outline="#000000" cy:nodeTransparency="1.0" cy:nodeLabelFont="Default-0-20" cy:nodeLabel="taof(RELA)" cy:borderLineType="solid"/>
  </node>
  <node label="exp(F3)" id="-64">
    <att type="string" name="GSID" value="GS1342355"/>
    <att type="string" name="canonicalName" value="exp(F3)"/>
    <att type="string" name="nodeTypeId" value="2"/>
    <att type="string" name="nodeTypeName" value="GeneExpression"/>
    <att type="string" name="vizmap:CV-IPN-Endothelial cell activation NODE_HEIGHT" value="60.0"/>
    <att type="string" name="vizmap:CV-IPN-Endothelial cell activation NODE_WIDTH" value="60.0"/>
    <att type="string" name="vizmap:CV-IPN-Plaque destabilization NODE_HEIGHT" value="60.0"/>
    <att type="string" name="vizmap:CV-IPN-Plaque destabilization NODE_WIDTH" value="60.0"/>
    <att type="string" name="vizmap:CV-IPN-Smooth muscle cell activation NODE_HEIGHT" value="60.0"/>
    <att type="string" name="vizmap:CV-IPN-Smooth muscle cell activation NODE_WIDTH" value="60.0"/>
    <graphics type="ELLIPSE" h="60.00006103515625" w="75.0" x="1510.6256103515625" y="711.1595764160156" fill="#99ff99" width="1" outline="#000000" cy:nodeTransparency="1.0" cy:nodeLabelFont="Default-0-20" cy:nodeLabel="exp(F3)" cy:borderLineType="solid"/>
  </node>
  <node label="CREB1" id="-42">
    <att type="string" name="GSID" value="GS1333022"/>
    <att type="string" name="canonicalName" value="CREB1"/>
    <att type="string" name="nodeTypeId" value="1"/>
    <att type="string" name="nodeTypeName" value="Protein"/>
    <att type="string" name="vizmap:CV-IPN-Endothelial cell activation NODE_HEIGHT" value="20.0"/>
    <att type="string" name="vizmap:CV-IPN-Endothelial cell activation NODE_WIDTH" value="80.0"/>
    <att type="string" name="vizmap:CV-IPN-Smooth muscle cell activation NODE_HEIGHT" value="20.0"/>
    <att type="string" name="vizmap:CV-IPN-Smooth muscle cell activation NODE_WIDTH" value="80.0"/>
    <graphics type="ELLIPSE" h="19.999954223632812" w="75.0" x="2335.0712890625" y="246.0213851928711" fill="#99ffff" width="1" outline="#000000" cy:nodeTransparency="1.0" cy:nodeLabelFont="Default-0-20" cy:nodeLabel="CREB1" cy:borderLineType="solid"/>
  </node>
  <node label="catof(LRP1)" id="-689">
    <att type="string" name="GSID" value="GS3364355"/>
    <att type="string" name="canonicalName" value="catof(LRP1)"/>
    <att type="string" name="nodeTypeId" value="4"/>
    <att type="string" name="nodeTypeName" value="Reaction"/>
    <att type="string" name="vizmap:CV-IPN-Smooth muscle cell activation NODE_HEIGHT" value="30.0"/>
    <att type="string" name="vizmap:CV-IPN-Smooth muscle cell activation NODE_WIDTH" value="80.0"/>
    <graphics type="HEXAGON" h="29.99999237060547" w="110.0" x="1485.442626953125" y="-80.54799270629883" fill="#9999ff" width="1" outline="#000000" cy:nodeTransparency="1.0" cy:nodeLabelFont="Default-0-20" cy:nodeLabel="catof(LRP1)" cy:borderLineType="solid"/>
  </node>
  <node label="taof(PPARA)" id="-38">
    <att type="string" name="GSID" value="GS3236636"/>
    <att type="string" name="canonicalName" value="taof(PPARA)"/>
    <att type="string" name="nodeTypeId" value="5"/>
    <att type="string" name="nodeTypeName" value="MolecularFunction"/>
    <att type="string" name="vizmap:CV-IPN-Endothelial cell activation NODE_HEIGHT" value="30.0"/>
    <att type="string" name="vizmap:CV-IPN-Endothelial cell activation NODE_WIDTH" value="80.0"/>
    <att type="string" name="vizmap:CV-IPN-Foam cell formation NODE_HEIGHT" value="30.0"/>
    <att type="string" name="vizmap:CV-IPN-Foam cell formation NODE_WIDTH" value="80.0"/>
    <att type="string" name="vizmap:CV-IPN-Plaque destabilization NODE_HEIGHT" value="30.0"/>
    <att type="string" name="vizmap:CV-IPN-Plaque destabilization NODE_WIDTH" value="80.0"/>
    <att type="string" name="vizmap:CV-IPN-Smooth muscle cell activation NODE_HEIGHT" value="30.0"/>
    <att type="string" name="vizmap:CV-IPN-Smooth muscle cell activation NODE_WIDTH" value="80.0"/>
    <graphics type="RHOMBUS" h="30.000030517578125" w="125.0" x="2271.071533203125" y="184.02113342285156" fill="#ff99ff" width="1" outline="#000000" cy:nodeTransparency="1.0" cy:nodeLabelFont="Default-0-20" cy:nodeLabel="taof(PPARA)" cy:borderLineType="solid"/>
  </node>
  <node label="HIF1A" id="-460">
    <att type="string" name="GSID" value="GS1353054"/>
    <att type="string" name="canonicalName" value="HIF1A"/>
    <att type="string" name="nodeTypeId" value="1"/>
    <att type="string" name="nodeTypeName" value="Protein"/>
    <att type="string" name="vizmap:CV-IPN-Plaque destabilization NODE_HEIGHT" value="20.0"/>
    <att type="string" name="vizmap:CV-IPN-Plaque destabilization NODE_WIDTH" value="80.0"/>
    <att type="string" name="vizmap:CV-IPN-Smooth muscle cell activation NODE_HEIGHT" value="20.0"/>
    <att type="string" name="vizmap:CV-IPN-Smooth muscle cell activation NODE_WIDTH" value="80.0"/>
    <graphics type="ELLIPSE" h="30.0" w="75.0" x="2143.0703125" y="184.021240234375" fill="#99ffff" width="1" outline="#000000" cy:nodeTransparency="1.0" cy:nodeLabelFont="Default-0-20" cy:nodeLabel="HIF1A" cy:borderLineType="solid"/>
  </node>
  <node label="HEXIM1" id="-688">
    <att type="string" name="GSID" value="GS1462576"/>
    <att type="string" name="canonicalName" value="HEXIM1"/>
    <att type="string" name="nodeTypeId" value="1"/>
    <att type="string" name="nodeTypeName" value="Protein"/>
    <att type="string" name="vizmap:CV-IPN-Smooth muscle cell activation NODE_HEIGHT" value="20.0"/>
    <att type="string" name="vizmap:CV-IPN-Smooth muscle cell activation NODE_WIDTH" value="80.0"/>
    <graphics type="ELLIPSE" h="30.000009536743164" w="75.0" x="2335.0712890625" y="-28.621073722839355" fill="#99ffff" width="1" outline="#000000" cy:nodeTransparency="1.0" cy:nodeLabelFont="Default-0-20" cy:nodeLabel="HEXIM1" cy:borderLineType="solid"/>
  </node>
  <node label="LRP6" id="-687">
    <att type="string" name="GSID" value="GS1363636"/>
    <att type="string" name="canonicalName" value="LRP6"/>
    <att type="string" name="nodeTypeId" value="1"/>
    <att type="string" name="nodeTypeName" value="Protein"/>
    <att type="string" name="vizmap:CV-IPN-Smooth muscle cell activation NODE_HEIGHT" value="20.0"/>
    <att type="string" name="vizmap:CV-IPN-Smooth muscle cell activation NODE_WIDTH" value="80.0"/>
    <graphics type="ELLIPSE" h="30.000003814697266" w="75.0" x="1631.071044921875" y="-31.978967666625977" fill="#99ffff" width="1" outline="#000000" cy:nodeTransparency="1.0" cy:nodeLabelFont="Default-0-20" cy:nodeLabel="LRP6" cy:borderLineType="solid"/>
  </node>
  <node label="IL6" id="-211">
    <att type="string" name="GSID" value="GS1356737"/>
    <att type="string" name="canonicalName" value="IL6"/>
    <att type="string" name="nodeTypeId" value="1"/>
    <att type="string" name="nodeTypeName" value="Protein"/>
    <att type="string" name="vizmap:CV-IPN-Endothelial cell activation NODE_HEIGHT" value="20.0"/>
    <att type="string" name="vizmap:CV-IPN-Endothelial cell activation NODE_WIDTH" value="80.0"/>
    <att type="string" name="vizmap:CV-IPN-Foam cell formation NODE_HEIGHT" value="20.0"/>
    <att type="string" name="vizmap:CV-IPN-Foam cell formation NODE_WIDTH" value="80.0"/>
    <att type="string" name="vizmap:CV-IPN-Plaque destabilization NODE_HEIGHT" value="20.0"/>
    <att type="string" name="vizmap:CV-IPN-Plaque destabilization NODE_WIDTH" value="80.0"/>
    <att type="string" name="vizmap:CV-IPN-Smooth muscle cell activation NODE_HEIGHT" value="20.0"/>
    <att type="string" name="vizmap:CV-IPN-Smooth muscle cell activation NODE_WIDTH" value="80.0"/>
    <graphics type="ELLIPSE" h="20.0" w="75.0" x="2207.071044921875" y="646.0211181640625" fill="#99ffff" width="1" outline="#000000" cy:nodeTransparency="1.0" cy:nodeLabelFont="Default-0-20" cy:nodeLabel="IL6" cy:borderLineType="solid"/>
  </node>
  <node label="kaof(PI3K Family Hs)" id="-170">
    <att type="string" name="GSID" value="GS3162552"/>
    <att type="string" name="canonicalName" value="kaof(PI3K Family Hs)"/>
    <att type="string" name="nodeTypeId" value="4"/>
    <att type="string" name="nodeTypeName" value="Reaction"/>
    <att type="string" name="vizmap:CV-IPN-Endothelial cell activation NODE_HEIGHT" value="30.0"/>
    <att type="string" name="vizmap:CV-IPN-Endothelial cell activation NODE_WIDTH" value="80.0"/>
    <att type="string" name="vizmap:CV-IPN-Foam cell formation NODE_HEIGHT" value="30.0"/>
    <att type="string" name="vizmap:CV-IPN-Foam cell formation NODE_WIDTH" value="80.0"/>
    <att type="string" name="vizmap:CV-IPN-Platelet activation NODE_HEIGHT" value="30.0"/>
    <att type="string" name="vizmap:CV-IPN-Smooth muscle cell activation NODE_HEIGHT" value="30.0"/>
    <att type="string" name="vizmap:CV-IPN-Smooth muscle cell activation NODE_WIDTH" value="80.0"/>
    <graphics type="HEXAGON" h="30.000001907348633" w="110.0" x="1876.7872314453125" y="38.412150382995605" fill="#9999ff" width="1" outline="#000000" cy:nodeTransparency="1.0" cy:nodeLabelFont="Default-0-20" cy:nodeLabel="kaof(PI3K Family Hs)" cy:borderLineType="solid"/>
  </node>
  <node label="catof(AGTR1)" id="-96">
    <att type="string" name="GSID" value="GS3357775"/>
    <att type="string" name="canonicalName" value="catof(AGTR1)"/>
    <att type="string" name="nodeTypeId" value="5"/>
    <att type="string" name="nodeTypeName" value="MolecularFunction"/>
    <att type="string" name="vizmap:CV-IPN-Endothelial cell activation NODE_HEIGHT" value="30.0"/>
    <att type="string" name="vizmap:CV-IPN-Endothelial cell activation NODE_WIDTH" value="80.0"/>
    <att type="string" name="vizmap:CV-IPN-Foam cell formation NODE_HEIGHT" value="30.0"/>
    <att type="string" name="vizmap:CV-IPN-Foam cell formation NODE_WIDTH" value="80.0"/>
    <att type="string" name="vizmap:CV-IPN-Smooth muscle cell activation NODE_HEIGHT" value="30.0"/>
    <att type="string" name="vizmap:CV-IPN-Smooth muscle cell activation NODE_WIDTH" value="80.0"/>
    <graphics type="RHOMBUS" h="30.0" w="125.0" x="1281.502685546875" y="-155.9788818359375" fill="#ff99ff" width="1" outline="#000000" cy:nodeTransparency="1.0" cy:nodeLabelFont="Default-0-20" cy:nodeLabel="catof(AGTR1)" cy:borderLineType="solid"/>
  </node>
  <node label="NOS2" id="-3">
    <att type="string" name="GSID" value="GS1373015"/>
    <att type="string" name="canonicalName" value="NOS2"/>
    <att type="string" name="nodeTypeId" value="1"/>
    <att type="string" name="nodeTypeName" value="Protein"/>
    <att type="string" name="vizmap:CV-IPN-Endothelial cell activation NODE_HEIGHT" value="20.0"/>
    <att type="string" name="vizmap:CV-IPN-Endothelial cell activation NODE_WIDTH" value="80.0"/>
    <att type="string" name="vizmap:CV-IPN-Plaque destabilization NODE_HEIGHT" value="20.0"/>
    <att type="string" name="vizmap:CV-IPN-Plaque destabilization NODE_WIDTH" value="80.0"/>
    <att type="string" name="vizmap:CV-IPN-Smooth muscle cell activation NODE_HEIGHT" value="20.0"/>
    <att type="string" name="vizmap:CV-IPN-Smooth muscle cell activation NODE_WIDTH" value="80.0"/>
    <graphics type="ELLIPSE" h="20.00006103515625" w="75.0" x="2418.764404296875" y="917.4833679199219" fill="#99ffff" width="1" outline="#000000" cy:nodeTransparency="1.0" cy:nodeLabelFont="Default-0-20" cy:nodeLabel="NOS2" cy:borderLineType="solid"/>
  </node>
  <node label="CD40" id="-144">
    <att type="string" name="GSID" value="GS1326743"/>
    <att type="string" name="canonicalName" value="CD40"/>
    <att type="string" name="nodeTypeId" value="1"/>
    <att type="string" name="nodeTypeName" value="Protein"/>
    <att type="string" name="vizmap:CV-IPN-Endothelial cell activation NODE_HEIGHT" value="20.0"/>
    <att type="string" name="vizmap:CV-IPN-Endothelial cell activation NODE_WIDTH" value="80.0"/>
    <att type="string" name="vizmap:CV-IPN-Plaque destabilization NODE_HEIGHT" value="20.0"/>
    <att type="string" name="vizmap:CV-IPN-Plaque destabilization NODE_WIDTH" value="80.0"/>
    <att type="string" name="vizmap:CV-IPN-Smooth muscle cell activation NODE_HEIGHT" value="20.0"/>
    <att type="string" name="vizmap:CV-IPN-Smooth muscle cell activation NODE_WIDTH" value="80.0"/>
    <graphics type="ELLIPSE" h="20.000015258789062" w="75.000244140625" x="2335.0711669921875" y="-155.97882843017578" fill="#99ffff" width="1" outline="#000000" cy:nodeTransparency="1.0" cy:nodeLabelFont="Default-0-20" cy:nodeLabel="CD40" cy:borderLineType="solid"/>
  </node>
  <node label="catof(MMP2)" id="-585">
    <att type="string" name="GSID" value="GS3341417"/>
    <att type="string" name="canonicalName" value="catof(MMP2)"/>
    <att type="string" name="nodeTypeId" value="5"/>
    <att type="string" name="nodeTypeName" value="MolecularFunction"/>
    <att type="string" name="vizmap:CV-IPN-Plaque destabilization NODE_HEIGHT" value="30.0"/>
    <att type="string" name="vizmap:CV-IPN-Plaque destabilization NODE_WIDTH" value="80.0"/>
    <att type="string" name="vizmap:CV-IPN-Smooth muscle cell activation NODE_HEIGHT" value="30.0"/>
    <att type="string" name="vizmap:CV-IPN-Smooth muscle cell activation NODE_WIDTH" value="80.0"/>
    <graphics type="RHOMBUS" h="30.0" w="124.99993896484375" x="1002.8800354003906" y="689.3340454101562" fill="#ff99ff" width="1" outline="#000000" cy:nodeTransparency="1.0" cy:nodeLabelFont="Default-0-20" cy:nodeLabel="catof(MMP2)" cy:borderLineType="solid"/>
  </node>
  <edge label="exp(PCNA) (pp) PCNA" source="-750" target="-722">
    <att type="string" name="canonicalName" value="exp(PCNA) (pp) PCNA"/>
    <att type="string" name="edgeTypeId" value="115"/>
    <att type="string" name="edgeTypeName" value="-gp-&gt;"/>
    <att type="string" name="interaction" value="pp" cy:editable="false"/>
    <att type="string" name="vizmap:CV-IPN-Smooth muscle cell activation EDGE_COLOR" value="java.awt.Color[r=0,g=0,b=0]"/>
    <att type="string" name="vizmap:CV-IPN-Smooth muscle cell activation EDGE_LINE_WIDTH" value="3.0"/>
    <graphics width="1" fill="#999999" cy:sourceArrow="0" cy:targetArrow="0" cy:sourceArrowColor="#000000" cy:targetArrowColor="#000000" cy:edgeLabelFont="SanSerif-0-10" cy:edgeLabel="" cy:edgeLineType="EQUAL_DASH" cy:curved="STRAIGHT_LINES"/>
  </edge>
  <edge label="DCBLD2 (pp) kaof(PDGFRB)" source="-749" target="-731">
    <att type="string" name="canonicalName" value="DCBLD2 (pp) kaof(PDGFRB)"/>
    <att type="string" name="edgeTypeId" value="137"/>
    <att type="string" name="edgeTypeName" value="-|"/>
    <att type="string" name="interaction" value="pp" cy:editable="false"/>
    <att type="string" name="vizmap:CV-IPN-Smooth muscle cell activation EDGE_COLOR" value="java.awt.Color[r=0,g=0,b=0]"/>
    <att type="string" name="vizmap:CV-IPN-Smooth muscle cell activation EDGE_LINE_WIDTH" value="1.0"/>
    <graphics width="1" fill="#999999" cy:sourceArrow="0" cy:targetArrow="0" cy:sourceArrowColor="#000000" cy:targetArrowColor="#000000" cy:edgeLabelFont="SanSerif-0-10" cy:edgeLabel="" cy:edgeLineType="SOLID" cy:curved="STRAIGHT_LINES"/>
  </edge>
  <edge label="TNF (pp) catof(AKR1B1)" source="-1" target="-725">
    <att type="string" name="canonicalName" value="TNF (pp) catof(AKR1B1)"/>
    <att type="string" name="edgeTypeId" value="134"/>
    <att type="string" name="edgeTypeName" value="-&gt;"/>
    <att type="string" name="interaction" value="pp" cy:editable="false"/>
    <att type="string" name="vizmap:CV-IPN-Smooth muscle cell activation EDGE_COLOR" value="java.awt.Color[r=0,g=0,b=0]"/>
    <att type="string" name="vizmap:CV-IPN-Smooth muscle cell activation EDGE_LINE_WIDTH" value="1.0"/>
    <graphics width="1" fill="#999999" cy:sourceArrow="0" cy:targetArrow="0" cy:sourceArrowColor="#000000" cy:targetArrowColor="#000000" cy:edgeLabelFont="SanSerif-0-10" cy:edgeLabel="" cy:edgeLineType="SOLID" cy:curved="STRAIGHT_LINES"/>
  </edge>
  <edge label="CDKN2A (pp) G1 phase of mitotic cell cycle" source="-747" target="-739">
    <att type="string" name="canonicalName" value="CDKN2A (pp) G1 phase of mitotic cell cycle"/>
    <att type="string" name="edgeTypeId" value="137"/>
    <att type="string" name="edgeTypeName" value="-|"/>
    <att type="string" name="interaction" value="pp" cy:editable="false"/>
    <att type="string" name="vizmap:CV-IPN-Smooth muscle cell activation EDGE_COLOR" value="java.awt.Color[r=0,g=0,b=0]"/>
    <att type="string" name="vizmap:CV-IPN-Smooth muscle cell activation EDGE_LINE_WIDTH" value="1.0"/>
    <graphics width="1" fill="#999999" cy:sourceArrow="0" cy:targetArrow="0" cy:sourceArrowColor="#000000" cy:targetArrowColor="#000000" cy:edgeLabelFont="SanSerif-0-10" cy:edgeLabel="" cy:edgeLineType="SOLID" cy:curved="STRAIGHT_LINES"/>
  </edge>
  <edge label="kaof(AKT1) (pp) kaof(GSK3B)" source="-97" target="-16">
    <att type="string" name="canonicalName" value="kaof(AKT1) (pp) kaof(GSK3B)"/>
    <att type="string" name="edgeTypeId" value="337"/>
    <att type="string" name="edgeTypeName" value="=|"/>
    <att type="string" name="interaction" value="pp" cy:editable="false"/>
    <att type="string" name="vizmap:CV-IPN-Smooth muscle cell activation EDGE_COLOR" value="java.awt.Color[r=0,g=0,b=0]"/>
    <att type="string" name="vizmap:CV-IPN-Smooth muscle cell activation EDGE_LINE_WIDTH" value="3.0"/>
    <graphics width="3" fill="#999999" cy:sourceArrow="0" cy:targetArrow="0" cy:sourceArrowColor="#000000" cy:targetArrowColor="#000000" cy:edgeLabelFont="SanSerif-0-10" cy:edgeLabel="" cy:edgeLineType="SOLID" cy:curved="STRAIGHT_LINES"/>
  </edge>
  <edge label="CTNNB1 P@S37 (pp) degradationof(CTNNB1)" source="-746" target="-703">
    <att type="string" name="canonicalName" value="CTNNB1 P@S37 (pp) degradationof(CTNNB1)"/>
    <att type="string" name="edgeTypeId" value="334"/>
    <att type="string" name="edgeTypeName" value="=&gt;"/>
    <att type="string" name="interaction" value="pp" cy:editable="false"/>
    <att type="string" name="vizmap:CV-IPN-Smooth muscle cell activation EDGE_COLOR" value="java.awt.Color[r=0,g=0,b=0]"/>
    <att type="string" name="vizmap:CV-IPN-Smooth muscle cell activation EDGE_LINE_WIDTH" value="3.0"/>
    <graphics width="3" fill="#999999" cy:sourceArrow="0" cy:targetArrow="0" cy:sourceArrowColor="#000000" cy:targetArrowColor="#000000" cy:edgeLabelFont="SanSerif-0-10" cy:edgeLabel="" cy:edgeLineType="SOLID" cy:curved="STRAIGHT_LINES"/>
  </edge>
  <edge label="catof(MYD88) (pp) kaof(PI3K Family Hs)" source="-378" target="-170">
    <att type="string" name="canonicalName" value="catof(MYD88) (pp) kaof(PI3K Family Hs)"/>
    <att type="string" name="edgeTypeId" value="334"/>
    <att type="string" name="edgeTypeName" value="=&gt;"/>
    <att type="string" name="interaction" value="pp" cy:editable="false"/>
    <att type="string" name="vizmap:CV-IPN-Smooth muscle cell activation EDGE_COLOR" value="java.awt.Color[r=0,g=0,b=0]"/>
    <att type="string" name="vizmap:CV-IPN-Smooth muscle cell activation EDGE_LINE_WIDTH" value="3.0"/>
    <graphics width="3" fill="#999999" cy:sourceArrow="0" cy:targetArrow="0" cy:sourceArrowColor="#000000" cy:targetArrowColor="#000000" cy:edgeLabelFont="SanSerif-0-10" cy:edgeLabel="" cy:edgeLineType="SOLID" cy:curved="STRAIGHT_LINES"/>
  </edge>
  <edge label="MYD88 (pp) catof(MYD88)" source="-388" target="-378">
    <att type="string" name="canonicalName" value="MYD88 (pp) catof(MYD88)"/>
    <att type="string" name="edgeTypeId" value="142"/>
    <att type="string" name="edgeTypeName" value="-cat-&gt;"/>
    <att type="string" name="interaction" value="pp" cy:editable="false"/>
    <att type="string" name="vizmap:CV-IPN-Foam cell formation EDGE_COLOR" value="java.awt.Color[r=0,g=0,b=0]"/>
    <att type="string" name="vizmap:CV-IPN-Foam cell formation EDGE_LINE_WIDTH" value="3.0"/>
    <att type="string" name="vizmap:CV-IPN-Platelet activation EDGE_COLOR" value="java.awt.Color[r=0,g=0,b=0]"/>
    <att type="string" name="vizmap:CV-IPN-Platelet activation EDGE_LINE_WIDTH" value="3.0"/>
    <att type="string" name="vizmap:CV-IPN-Smooth muscle cell activation EDGE_COLOR" value="java.awt.Color[r=0,g=0,b=0]"/>
    <att type="string" name="vizmap:CV-IPN-Smooth muscle cell activation EDGE_LINE_WIDTH" value="3.0"/>
    <graphics width="3" fill="#999999" cy:sourceArrow="0" cy:targetArrow="0" cy:sourceArrowColor="#000000" cy:targetArrowColor="#000000" cy:edgeLabelFont="SanSerif-0-10" cy:edgeLabel="" cy:edgeLineType="SOLID" cy:curved="STRAIGHT_LINES"/>
  </edge>
  <edge label="MMP9 (pp) vascular smooth muscle cell migration" source="-492" target="-748">
    <att type="string" name="canonicalName" value="MMP9 (pp) vascular smooth muscle cell migration"/>
    <att type="string" name="edgeTypeId" value="134"/>
    <att type="string" name="edgeTypeName" value="-&gt;"/>
    <att type="string" name="interaction" value="pp" cy:editable="false"/>
    <att type="string" name="vizmap:CV-IPN-Smooth muscle cell activation EDGE_COLOR" value="java.awt.Color[r=0,g=0,b=0]"/>
    <att type="string" name="vizmap:CV-IPN-Smooth muscle cell activation EDGE_LINE_WIDTH" value="1.0"/>
    <graphics width="1" fill="#999999" cy:sourceArrow="0" cy:targetArrow="0" cy:sourceArrowColor="#000000" cy:targetArrowColor="#000000" cy:edgeLabelFont="SanSerif-0-10" cy:edgeLabel="" cy:edgeLineType="SOLID" cy:curved="STRAIGHT_LINES"/>
  </edge>
  <edge label="IL1B (pp) cell proliferation" source="-243" target="-726">
    <att type="string" name="canonicalName" value="IL1B (pp) cell proliferation"/>
    <att type="string" name="edgeTypeId" value="134"/>
    <att type="string" name="edgeTypeName" value="-&gt;"/>
    <att type="string" name="interaction" value="pp" cy:editable="false"/>
    <att type="string" name="vizmap:CV-IPN-Smooth muscle cell activation EDGE_COLOR" value="java.awt.Color[r=0,g=0,b=0]"/>
    <att type="string" name="vizmap:CV-IPN-Smooth muscle cell activation EDGE_LINE_WIDTH" value="1.0"/>
    <graphics width="1" fill="#999999" cy:sourceArrow="0" cy:targetArrow="0" cy:sourceArrowColor="#000000" cy:targetArrowColor="#000000" cy:edgeLabelFont="SanSerif-0-10" cy:edgeLabel="" cy:edgeLineType="SOLID" cy:curved="STRAIGHT_LINES">
      <att name="edgeBend">
        <att name="handle" x="1920.8662109375" y="493.6990966796875" />
        <att name="handle" x="1934.29052734375" y="584.021240234375" />
        <att name="handle" x="1951.0704345703125" y="646.0213012695312" />
      </att>
    </graphics>
  </edge>
  <edge label="IL1B (pp) kaof(IRAK1)" source="-243" target="-691">
    <att type="string" name="canonicalName" value="IL1B (pp) kaof(IRAK1)"/>
    <att type="string" name="edgeTypeId" value="134"/>
    <att type="string" name="edgeTypeName" value="-&gt;"/>
    <att type="string" name="interaction" value="pp" cy:editable="false"/>
    <att type="string" name="vizmap:CV-IPN-Smooth muscle cell activation EDGE_COLOR" value="java.awt.Color[r=0,g=0,b=0]"/>
    <att type="string" name="vizmap:CV-IPN-Smooth muscle cell activation EDGE_LINE_WIDTH" value="1.0"/>
    <graphics width="1" fill="#999999" cy:sourceArrow="0" cy:targetArrow="0" cy:sourceArrowColor="#000000" cy:targetArrowColor="#000000" cy:edgeLabelFont="SanSerif-0-10" cy:edgeLabel="" cy:edgeLineType="SOLID" cy:curved="STRAIGHT_LINES">
      <att name="edgeBend">
        <att name="handle" x="1887.0711669921875" y="338.0212097167969" />
        <att name="handle" x="1887.070556640625" y="246.021240234375" />
        <att name="handle" x="1887.0709228515625" y="184.02127075195312" />
        <att name="handle" x="1951.0709228515625" y="122.02117156982422" />
        <att name="handle" x="1951.0709228515625" y="30.0211238861084" />
      </att>
    </graphics>
  </edge>
  <edge label="IL1B (pp) taof(CEBPD)" source="-243" target="-741">
    <att type="string" name="canonicalName" value="IL1B (pp) taof(CEBPD)"/>
    <att type="string" name="edgeTypeId" value="134"/>
    <att type="string" name="edgeTypeName" value="-&gt;"/>
    <att type="string" name="interaction" value="pp" cy:editable="false"/>
    <att type="string" name="vizmap:CV-IPN-Smooth muscle cell activation EDGE_COLOR" value="java.awt.Color[r=0,g=0,b=0]"/>
    <att type="string" name="vizmap:CV-IPN-Smooth muscle cell activation EDGE_LINE_WIDTH" value="1.0"/>
    <graphics width="1" fill="#999999" cy:sourceArrow="0" cy:targetArrow="0" cy:sourceArrowColor="#000000" cy:targetArrowColor="#000000" cy:edgeLabelFont="SanSerif-0-10" cy:edgeLabel="" cy:edgeLineType="SOLID" cy:curved="STRAIGHT_LINES"/>
  </edge>
  <edge label="exp(NOS2) (pp) NOS2" source="-122" target="-3">
    <att type="string" name="canonicalName" value="exp(NOS2) (pp) NOS2"/>
    <att type="string" name="edgeTypeId" value="115"/>
    <att type="string" name="edgeTypeName" value="-gp-&gt;"/>
    <att type="string" name="interaction" value="pp" cy:editable="false"/>
    <att type="string" name="vizmap:CV-IPN-Endothelial cell activation EDGE_COLOR" value="java.awt.Color[r=0,g=0,b=0]"/>
    <att type="string" name="vizmap:CV-IPN-Endothelial cell activation EDGE_LINE_WIDTH" value="3.0"/>
    <att type="string" name="vizmap:CV-IPN-Smooth muscle cell activation EDGE_COLOR" value="java.awt.Color[r=0,g=0,b=0]"/>
    <att type="string" name="vizmap:CV-IPN-Smooth muscle cell activation EDGE_LINE_WIDTH" value="3.0"/>
    <graphics width="1" fill="#999999" cy:sourceArrow="0" cy:targetArrow="0" cy:sourceArrowColor="#000000" cy:targetArrowColor="#000000" cy:edgeLabelFont="SanSerif-0-10" cy:edgeLabel="" cy:edgeLineType="EQUAL_DASH" cy:curved="STRAIGHT_LINES"/>
  </edge>
  <edge label="exp(MMP2) (pp) MMP2" source="-589" target="-521">
    <att type="string" name="canonicalName" value="exp(MMP2) (pp) MMP2"/>
    <att type="string" name="edgeTypeId" value="115"/>
    <att type="string" name="edgeTypeName" value="-gp-&gt;"/>
    <att type="string" name="interaction" value="pp" cy:editable="false"/>
    <att type="string" name="vizmap:CV-IPN-Plaque destabilization EDGE_COLOR" value="java.awt.Color[r=0,g=0,b=0]"/>
    <att type="string" name="vizmap:CV-IPN-Plaque destabilization EDGE_LINE_WIDTH" value="3.0"/>
    <att type="string" name="vizmap:CV-IPN-Smooth muscle cell activation EDGE_COLOR" value="java.awt.Color[r=0,g=0,b=0]"/>
    <att type="string" name="vizmap:CV-IPN-Smooth muscle cell activation EDGE_LINE_WIDTH" value="3.0"/>
    <graphics width="1" fill="#999999" cy:sourceArrow="0" cy:targetArrow="0" cy:sourceArrowColor="#000000" cy:targetArrowColor="#000000" cy:edgeLabelFont="SanSerif-0-10" cy:edgeLabel="" cy:edgeLineType="EQUAL_DASH" cy:curved="STRAIGHT_LINES"/>
  </edge>
  <edge label="PDGFRB (pp) kaof(PDGFRB)" source="-745" target="-731">
    <att type="string" name="canonicalName" value="PDGFRB (pp) kaof(PDGFRB)"/>
    <att type="string" name="edgeTypeId" value="142"/>
    <att type="string" name="edgeTypeName" value="-cat-&gt;"/>
    <att type="string" name="interaction" value="pp" cy:editable="false"/>
    <att type="string" name="vizmap:CV-IPN-Smooth muscle cell activation EDGE_COLOR" value="java.awt.Color[r=0,g=0,b=0]"/>
    <att type="string" name="vizmap:CV-IPN-Smooth muscle cell activation EDGE_LINE_WIDTH" value="3.0"/>
    <graphics width="3" fill="#999999" cy:sourceArrow="0" cy:targetArrow="0" cy:sourceArrowColor="#000000" cy:targetArrowColor="#000000" cy:edgeLabelFont="SanSerif-0-10" cy:edgeLabel="" cy:edgeLineType="SOLID" cy:curved="STRAIGHT_LINES"/>
  </edge>
  <edge label="NOX4 (pp) exp(MMP2)" source="-113" target="-589">
    <att type="string" name="canonicalName" value="NOX4 (pp) exp(MMP2)"/>
    <att type="string" name="edgeTypeId" value="134"/>
    <att type="string" name="edgeTypeName" value="-&gt;"/>
    <att type="string" name="interaction" value="pp" cy:editable="false"/>
    <att type="string" name="vizmap:CV-IPN-Smooth muscle cell activation EDGE_COLOR" value="java.awt.Color[r=0,g=0,b=0]"/>
    <att type="string" name="vizmap:CV-IPN-Smooth muscle cell activation EDGE_LINE_WIDTH" value="1.0"/>
    <graphics width="1" fill="#999999" cy:sourceArrow="0" cy:targetArrow="0" cy:sourceArrowColor="#000000" cy:targetArrowColor="#000000" cy:edgeLabelFont="SanSerif-0-10" cy:edgeLabel="" cy:edgeLineType="SOLID" cy:curved="STRAIGHT_LINES"/>
  </edge>
  <edge label="NOX4 (pp) vascular smooth muscle cell migration" source="-113" target="-748">
    <att type="string" name="canonicalName" value="NOX4 (pp) vascular smooth muscle cell migration"/>
    <att type="string" name="edgeTypeId" value="134"/>
    <att type="string" name="edgeTypeName" value="-&gt;"/>
    <att type="string" name="interaction" value="pp" cy:editable="false"/>
    <att type="string" name="vizmap:CV-IPN-Smooth muscle cell activation EDGE_COLOR" value="java.awt.Color[r=0,g=0,b=0]"/>
    <att type="string" name="vizmap:CV-IPN-Smooth muscle cell activation EDGE_LINE_WIDTH" value="1.0"/>
    <graphics width="1" fill="#999999" cy:sourceArrow="0" cy:targetArrow="0" cy:sourceArrowColor="#000000" cy:targetArrowColor="#000000" cy:edgeLabelFont="SanSerif-0-10" cy:edgeLabel="" cy:edgeLineType="SOLID" cy:curved="STRAIGHT_LINES">
      <att name="edgeBend">
        <att name="handle" x="921.0487670898438" y="578.1451416015625" />
        <att name="handle" x="929.44287109375" y="660.291259765625" />
        <att name="handle" x="947.0707397460938" y="738.020751953125" />
      </att>
    </graphics>
  </edge>
  <edge label="MAPK1 (pp) kaof(MAPK1)" source="-168" target="-159">
    <att type="string" name="canonicalName" value="MAPK1 (pp) kaof(MAPK1)"/>
    <att type="string" name="edgeTypeId" value="142"/>
    <att type="string" name="edgeTypeName" value="-cat-&gt;"/>
    <att type="string" name="interaction" value="pp" cy:editable="false"/>
    <att type="string" name="vizmap:CV-IPN-Endothelial cell activation EDGE_COLOR" value="java.awt.Color[r=0,g=0,b=0]"/>
    <att type="string" name="vizmap:CV-IPN-Endothelial cell activation EDGE_LINE_WIDTH" value="3.0"/>
    <att type="string" name="vizmap:CV-IPN-Foam cell formation EDGE_COLOR" value="java.awt.Color[r=0,g=0,b=0]"/>
    <att type="string" name="vizmap:CV-IPN-Foam cell formation EDGE_LINE_WIDTH" value="3.0"/>
    <att type="string" name="vizmap:CV-IPN-Smooth muscle cell activation EDGE_COLOR" value="java.awt.Color[r=0,g=0,b=0]"/>
    <att type="string" name="vizmap:CV-IPN-Smooth muscle cell activation EDGE_LINE_WIDTH" value="3.0"/>
    <graphics width="3" fill="#999999" cy:sourceArrow="0" cy:targetArrow="0" cy:sourceArrowColor="#000000" cy:targetArrowColor="#000000" cy:edgeLabelFont="SanSerif-0-10" cy:edgeLabel="" cy:edgeLineType="SOLID" cy:curved="STRAIGHT_LINES"/>
  </edge>
  <edge label="RAC1 (pp) gtpof(RAC1)" source="-225" target="-125">
    <att type="string" name="canonicalName" value="RAC1 (pp) gtpof(RAC1)"/>
    <att type="string" name="edgeTypeId" value="142"/>
    <att type="string" name="edgeTypeName" value="-cat-&gt;"/>
    <att type="string" name="interaction" value="pp" cy:editable="false"/>
    <att type="string" name="vizmap:CV-IPN-Endothelial cell activation EDGE_COLOR" value="java.awt.Color[r=0,g=0,b=0]"/>
    <att type="string" name="vizmap:CV-IPN-Endothelial cell activation EDGE_LINE_WIDTH" value="3.0"/>
    <att type="string" name="vizmap:CV-IPN-Foam cell formation EDGE_COLOR" value="java.awt.Color[r=0,g=0,b=0]"/>
    <att type="string" name="vizmap:CV-IPN-Foam cell formation EDGE_LINE_WIDTH" value="3.0"/>
    <att type="string" name="vizmap:CV-IPN-Smooth muscle cell activation EDGE_COLOR" value="java.awt.Color[r=0,g=0,b=0]"/>
    <att type="string" name="vizmap:CV-IPN-Smooth muscle cell activation EDGE_LINE_WIDTH" value="3.0"/>
    <graphics width="3" fill="#999999" cy:sourceArrow="0" cy:targetArrow="0" cy:sourceArrowColor="#000000" cy:targetArrowColor="#000000" cy:edgeLabelFont="SanSerif-0-10" cy:edgeLabel="" cy:edgeLineType="SOLID" cy:curved="STRAIGHT_LINES"/>
  </edge>
  <edge label="RB1 (pp) taof(RB1)" source="-744" target="-742">
    <att type="string" name="canonicalName" value="RB1 (pp) taof(RB1)"/>
    <att type="string" name="edgeTypeId" value="166"/>
    <att type="string" name="edgeTypeName" value="-e-&gt;"/>
    <att type="string" name="interaction" value="pp" cy:editable="false"/>
    <att type="string" name="vizmap:CV-IPN-Smooth muscle cell activation EDGE_COLOR" value="java.awt.Color[r=0,g=0,b=0]"/>
    <att type="string" name="vizmap:CV-IPN-Smooth muscle cell activation EDGE_LINE_WIDTH" value="3.0"/>
    <graphics width="1" fill="#999999" cy:sourceArrow="0" cy:targetArrow="0" cy:sourceArrowColor="#000000" cy:targetArrowColor="#000000" cy:edgeLabelFont="SanSerif-0-10" cy:edgeLabel="" cy:edgeLineType="EQUAL_DASH" cy:curved="STRAIGHT_LINES"/>
  </edge>
  <edge label="exp(PTGS2) (pp) PTGS2" source="-463" target="-482">
    <att type="string" name="canonicalName" value="exp(PTGS2) (pp) PTGS2"/>
    <att type="string" name="edgeTypeId" value="115"/>
    <att type="string" name="edgeTypeName" value="-gp-&gt;"/>
    <att type="string" name="interaction" value="pp" cy:editable="false"/>
    <att type="string" name="vizmap:CV-IPN-Plaque destabilization EDGE_COLOR" value="java.awt.Color[r=0,g=0,b=0]"/>
    <att type="string" name="vizmap:CV-IPN-Plaque destabilization EDGE_LINE_WIDTH" value="3.0"/>
    <att type="string" name="vizmap:CV-IPN-Smooth muscle cell activation EDGE_COLOR" value="java.awt.Color[r=0,g=0,b=0]"/>
    <att type="string" name="vizmap:CV-IPN-Smooth muscle cell activation EDGE_LINE_WIDTH" value="3.0"/>
    <graphics width="1" fill="#999999" cy:sourceArrow="0" cy:targetArrow="0" cy:sourceArrowColor="#000000" cy:targetArrowColor="#000000" cy:edgeLabelFont="SanSerif-0-10" cy:edgeLabel="" cy:edgeLineType="EQUAL_DASH" cy:curved="STRAIGHT_LINES"/>
  </edge>
  <edge label="taof(RB1) (pp) taof(E2F1)" source="-742" target="-713">
    <att type="string" name="canonicalName" value="taof(RB1) (pp) taof(E2F1)"/>
    <att type="string" name="edgeTypeId" value="337"/>
    <att type="string" name="edgeTypeName" value="=|"/>
    <att type="string" name="interaction" value="pp" cy:editable="false"/>
    <att type="string" name="vizmap:CV-IPN-Smooth muscle cell activation EDGE_COLOR" value="java.awt.Color[r=0,g=0,b=0]"/>
    <att type="string" name="vizmap:CV-IPN-Smooth muscle cell activation EDGE_LINE_WIDTH" value="3.0"/>
    <graphics width="3" fill="#999999" cy:sourceArrow="0" cy:targetArrow="0" cy:sourceArrowColor="#000000" cy:targetArrowColor="#000000" cy:edgeLabelFont="SanSerif-0-10" cy:edgeLabel="" cy:edgeLineType="SOLID" cy:curved="STRAIGHT_LINES"/>
  </edge>
  <edge label="exp(TNF) (pp) TNF" source="-47" target="-1">
    <att type="string" name="canonicalName" value="exp(TNF) (pp) TNF"/>
    <att type="string" name="edgeTypeId" value="115"/>
    <att type="string" name="edgeTypeName" value="-gp-&gt;"/>
    <att type="string" name="interaction" value="pp" cy:editable="false"/>
    <att type="string" name="vizmap:CV-IPN-Endothelial cell activation EDGE_COLOR" value="java.awt.Color[r=0,g=0,b=0]"/>
    <att type="string" name="vizmap:CV-IPN-Endothelial cell activation EDGE_LINE_WIDTH" value="3.0"/>
    <att type="string" name="vizmap:CV-IPN-Plaque destabilization EDGE_COLOR" value="java.awt.Color[r=0,g=0,b=0]"/>
    <att type="string" name="vizmap:CV-IPN-Plaque destabilization EDGE_LINE_WIDTH" value="3.0"/>
    <att type="string" name="vizmap:CV-IPN-Smooth muscle cell activation EDGE_COLOR" value="java.awt.Color[r=0,g=0,b=0]"/>
    <att type="string" name="vizmap:CV-IPN-Smooth muscle cell activation EDGE_LINE_WIDTH" value="3.0"/>
    <graphics width="1" fill="#999999" cy:sourceArrow="0" cy:targetArrow="0" cy:sourceArrowColor="#000000" cy:targetArrowColor="#000000" cy:edgeLabelFont="SanSerif-0-10" cy:edgeLabel="" cy:edgeLineType="EQUAL_DASH" cy:curved="STRAIGHT_LINES"/>
  </edge>
  <edge label="taof(CEBPD) (pp) exp(IL6)" source="-741" target="-26">
    <att type="string" name="canonicalName" value="taof(CEBPD) (pp) exp(IL6)"/>
    <att type="string" name="edgeTypeId" value="134"/>
    <att type="string" name="edgeTypeName" value="-&gt;"/>
    <att type="string" name="interaction" value="pp" cy:editable="false"/>
    <att type="string" name="vizmap:CV-IPN-Smooth muscle cell activation EDGE_COLOR" value="java.awt.Color[r=0,g=0,b=0]"/>
    <att type="string" name="vizmap:CV-IPN-Smooth muscle cell activation EDGE_LINE_WIDTH" value="1.0"/>
    <graphics width="1" fill="#999999" cy:sourceArrow="0" cy:targetArrow="0" cy:sourceArrowColor="#000000" cy:targetArrowColor="#000000" cy:edgeLabelFont="SanSerif-0-10" cy:edgeLabel="" cy:edgeLineType="SOLID" cy:curved="STRAIGHT_LINES"/>
  </edge>
  <edge label="kaof(PRKCD) (pp) exp(CCND1)" source="-662" target="-712">
    <att type="string" name="canonicalName" value="kaof(PRKCD) (pp) exp(CCND1)"/>
    <att type="string" name="edgeTypeId" value="137"/>
    <att type="string" name="edgeTypeName" value="-|"/>
    <att type="string" name="interaction" value="pp" cy:editable="false"/>
    <att type="string" name="vizmap:CV-IPN-Smooth muscle cell activation EDGE_COLOR" value="java.awt.Color[r=0,g=0,b=0]"/>
    <att type="string" name="vizmap:CV-IPN-Smooth muscle cell activation EDGE_LINE_WIDTH" value="1.0"/>
    <graphics width="1" fill="#999999" cy:sourceArrow="0" cy:targetArrow="0" cy:sourceArrowColor="#000000" cy:targetArrowColor="#000000" cy:edgeLabelFont="SanSerif-0-10" cy:edgeLabel="" cy:edgeLineType="SOLID" cy:curved="STRAIGHT_LINES">
      <att name="edgeBend">
        <att name="handle" x="2463.0712890625" y="184.0210723876953" />
        <att name="handle" x="2271.071044921875" y="246.02122497558594" />
        <att name="handle" x="2335.070556640625" y="338.0211181640625" />
        <att name="handle" x="2207.0703125" y="430.021240234375" />
        <att name="handle" x="2079.071533203125" y="492.0211181640625" />
      </att>
    </graphics>
  </edge>
  <edge label="kaof(PRKCD) (pp) HIF1A" source="-662" target="-460">
    <att type="string" name="canonicalName" value="kaof(PRKCD) (pp) HIF1A"/>
    <att type="string" name="edgeTypeId" value="134"/>
    <att type="string" name="edgeTypeName" value="-&gt;"/>
    <att type="string" name="interaction" value="pp" cy:editable="false"/>
    <att type="string" name="vizmap:CV-IPN-Smooth muscle cell activation EDGE_COLOR" value="java.awt.Color[r=0,g=0,b=0]"/>
    <att type="string" name="vizmap:CV-IPN-Smooth muscle cell activation EDGE_LINE_WIDTH" value="1.0"/>
    <graphics width="1" fill="#999999" cy:sourceArrow="0" cy:targetArrow="0" cy:sourceArrowColor="#000000" cy:targetArrowColor="#000000" cy:edgeLabelFont="SanSerif-0-10" cy:edgeLabel="" cy:edgeLineType="SOLID" cy:curved="STRAIGHT_LINES"/>
  </edge>
  <edge label="Low Density Lipoprotein (pp) taof(CREB1)" source="-54" target="-136">
    <att type="string" name="canonicalName" value="Low Density Lipoprotein (pp) taof(CREB1)"/>
    <att type="string" name="edgeTypeId" value="134"/>
    <att type="string" name="edgeTypeName" value="-&gt;"/>
    <att type="string" name="interaction" value="pp" cy:editable="false"/>
    <att type="string" name="vizmap:CV-IPN-Smooth muscle cell activation EDGE_COLOR" value="java.awt.Color[r=0,g=0,b=0]"/>
    <att type="string" name="vizmap:CV-IPN-Smooth muscle cell activation EDGE_LINE_WIDTH" value="1.0"/>
    <graphics width="1" fill="#999999" cy:sourceArrow="0" cy:targetArrow="0" cy:sourceArrowColor="#000000" cy:targetArrowColor="#000000" cy:edgeLabelFont="SanSerif-0-10" cy:edgeLabel="" cy:edgeLineType="SOLID" cy:curved="STRAIGHT_LINES"/>
  </edge>
  <edge label="sec(Il1b) (pp) IL1B" source="-740" target="-243">
    <att type="string" name="canonicalName" value="sec(Il1b) (pp) IL1B"/>
    <att type="string" name="edgeTypeId" value="150"/>
    <att type="string" name="edgeTypeName" value="-translocates-*"/>
    <att type="string" name="interaction" value="pp" cy:editable="false"/>
    <att type="string" name="vizmap:CV-IPN-Smooth muscle cell activation EDGE_COLOR" value="java.awt.Color[r=153,g=153,b=153]"/>
    <att type="string" name="vizmap:CV-IPN-Smooth muscle cell activation EDGE_LINE_WIDTH" value="3.0"/>
    <graphics width="1" fill="#999999" cy:sourceArrow="0" cy:targetArrow="0" cy:sourceArrowColor="#000000" cy:targetArrowColor="#000000" cy:edgeLabelFont="SanSerif-0-10" cy:edgeLabel="" cy:edgeLineType="EQUAL_DASH" cy:curved="STRAIGHT_LINES"/>
  </edge>
  <edge label="CD40LG (pp) catof(CASP1)" source="-190" target="-465">
    <att type="string" name="canonicalName" value="CD40LG (pp) catof(CASP1)"/>
    <att type="string" name="edgeTypeId" value="134"/>
    <att type="string" name="edgeTypeName" value="-&gt;"/>
    <att type="string" name="interaction" value="pp" cy:editable="false"/>
    <att type="string" name="vizmap:CV-IPN-Smooth muscle cell activation EDGE_COLOR" value="java.awt.Color[r=0,g=0,b=0]"/>
    <att type="string" name="vizmap:CV-IPN-Smooth muscle cell activation EDGE_LINE_WIDTH" value="1.0"/>
    <graphics width="1" fill="#999999" cy:sourceArrow="0" cy:targetArrow="0" cy:sourceArrowColor="#000000" cy:targetArrowColor="#000000" cy:edgeLabelFont="SanSerif-0-10" cy:edgeLabel="" cy:edgeLineType="SOLID" cy:curved="STRAIGHT_LINES">
      <att name="edgeBend">
        <att name="handle" x="2015.0706787109375" y="-93.97888946533203" />
        <att name="handle" x="2015.071044921875" y="-31.978641510009766" />
        <att name="handle" x="2015.070556640625" y="30.021114349365234" />
        <att name="handle" x="1992.4061279296875" y="108.59037780761719" />
        <att name="handle" x="1963.661865234375" y="193.2550048828125" />
      </att>
    </graphics>
  </edge>
  <edge label="CD40LG (pp) catof(CD40)" source="-190" target="-119">
    <att type="string" name="canonicalName" value="CD40LG (pp) catof(CD40)"/>
    <att type="string" name="edgeTypeId" value="334"/>
    <att type="string" name="edgeTypeName" value="=&gt;"/>
    <att type="string" name="interaction" value="pp" cy:editable="false"/>
    <att type="string" name="vizmap:CV-IPN-Endothelial cell activation EDGE_COLOR" value="java.awt.Color[r=0,g=0,b=0]"/>
    <att type="string" name="vizmap:CV-IPN-Endothelial cell activation EDGE_LINE_WIDTH" value="3.0"/>
    <att type="string" name="vizmap:CV-IPN-Plaque destabilization EDGE_COLOR" value="java.awt.Color[r=0,g=0,b=0]"/>
    <att type="string" name="vizmap:CV-IPN-Plaque destabilization EDGE_LINE_WIDTH" value="3.0"/>
    <att type="string" name="vizmap:CV-IPN-Smooth muscle cell activation EDGE_COLOR" value="java.awt.Color[r=0,g=0,b=0]"/>
    <att type="string" name="vizmap:CV-IPN-Smooth muscle cell activation EDGE_LINE_WIDTH" value="3.0"/>
    <graphics width="3" fill="#999999" cy:sourceArrow="0" cy:targetArrow="0" cy:sourceArrowColor="#000000" cy:targetArrowColor="#000000" cy:edgeLabelFont="SanSerif-0-10" cy:edgeLabel="" cy:edgeLineType="SOLID" cy:curved="STRAIGHT_LINES"/>
  </edge>
  <edge label="exp(IL6) (pp) IL6" source="-26" target="-211">
    <att type="string" name="canonicalName" value="exp(IL6) (pp) IL6"/>
    <att type="string" name="edgeTypeId" value="115"/>
    <att type="string" name="edgeTypeName" value="-gp-&gt;"/>
    <att type="string" name="interaction" value="pp" cy:editable="false"/>
    <att type="string" name="vizmap:CV-IPN-Endothelial cell activation EDGE_COLOR" value="java.awt.Color[r=0,g=0,b=0]"/>
    <att type="string" name="vizmap:CV-IPN-Endothelial cell activation EDGE_LINE_WIDTH" value="3.0"/>
    <att type="string" name="vizmap:CV-IPN-Plaque destabilization EDGE_COLOR" value="java.awt.Color[r=0,g=0,b=0]"/>
    <att type="string" name="vizmap:CV-IPN-Plaque destabilization EDGE_LINE_WIDTH" value="3.0"/>
    <att type="string" name="vizmap:CV-IPN-Smooth muscle cell activation EDGE_COLOR" value="java.awt.Color[r=0,g=0,b=0]"/>
    <att type="string" name="vizmap:CV-IPN-Smooth muscle cell activation EDGE_LINE_WIDTH" value="3.0"/>
    <graphics width="1" fill="#999999" cy:sourceArrow="0" cy:targetArrow="0" cy:sourceArrowColor="#000000" cy:targetArrowColor="#000000" cy:edgeLabelFont="SanSerif-0-10" cy:edgeLabel="" cy:edgeLineType="EQUAL_DASH" cy:curved="STRAIGHT_LINES"/>
  </edge>
  <edge label="exp(HIF1A) (pp) HIF1A" source="-464" target="-460">
    <att type="string" name="canonicalName" value="exp(HIF1A) (pp) HIF1A"/>
    <att type="string" name="edgeTypeId" value="115"/>
    <att type="string" name="edgeTypeName" value="-gp-&gt;"/>
    <att type="string" name="interaction" value="pp" cy:editable="false"/>
    <att type="string" name="vizmap:CV-IPN-Plaque destabilization EDGE_COLOR" value="java.awt.Color[r=0,g=0,b=0]"/>
    <att type="string" name="vizmap:CV-IPN-Plaque destabilization EDGE_LINE_WIDTH" value="3.0"/>
    <att type="string" name="vizmap:CV-IPN-Smooth muscle cell activation EDGE_COLOR" value="java.awt.Color[r=0,g=0,b=0]"/>
    <att type="string" name="vizmap:CV-IPN-Smooth muscle cell activation EDGE_LINE_WIDTH" value="3.0"/>
    <graphics width="1" fill="#999999" cy:sourceArrow="0" cy:targetArrow="0" cy:sourceArrowColor="#000000" cy:targetArrowColor="#000000" cy:edgeLabelFont="SanSerif-0-10" cy:edgeLabel="" cy:edgeLineType="EQUAL_DASH" cy:curved="STRAIGHT_LINES"/>
  </edge>
  <edge label="response to hypoxia (pp) exp(PTGS2)" source="-522" target="-463">
    <att type="string" name="canonicalName" value="response to hypoxia (pp) exp(PTGS2)"/>
    <att type="string" name="edgeTypeId" value="134"/>
    <att type="string" name="edgeTypeName" value="-&gt;"/>
    <att type="string" name="interaction" value="pp" cy:editable="false"/>
    <att type="string" name="vizmap:CV-IPN-Smooth muscle cell activation EDGE_COLOR" value="java.awt.Color[r=0,g=0,b=0]"/>
    <att type="string" name="vizmap:CV-IPN-Smooth muscle cell activation EDGE_LINE_WIDTH" value="1.0"/>
    <graphics width="1" fill="#999999" cy:sourceArrow="0" cy:targetArrow="0" cy:sourceArrowColor="#000000" cy:targetArrowColor="#000000" cy:edgeLabelFont="SanSerif-0-10" cy:edgeLabel="" cy:edgeLineType="SOLID" cy:curved="STRAIGHT_LINES">
      <att name="edgeBend">
        <att name="handle" x="469.0709228515625" y="122.02120208740234" />
        <att name="handle" x="469.0708923339844" y="184.02120971679688" />
        <att name="handle" x="469.0709228515625" y="246.02113342285156" />
        <att name="handle" x="469.07080078125" y="338.0212707519531" />
        <att name="handle" x="469.0706481933594" y="430.0212097167969" />
        <att name="handle" x="469.0707092285156" y="492.0211181640625" />
        <att name="handle" x="469.0707702636719" y="584.0211791992188" />
        <att name="handle" x="469.07086181640625" y="646.02099609375" />
      </att>
    </graphics>
  </edge>
  <edge label="response to hypoxia (pp) exp(NOS2)" source="-522" target="-122">
    <att type="string" name="canonicalName" value="response to hypoxia (pp) exp(NOS2)"/>
    <att type="string" name="edgeTypeId" value="134"/>
    <att type="string" name="edgeTypeName" value="-&gt;"/>
    <att type="string" name="interaction" value="pp" cy:editable="false"/>
    <att type="string" name="vizmap:CV-IPN-Smooth muscle cell activation EDGE_COLOR" value="java.awt.Color[r=0,g=0,b=0]"/>
    <att type="string" name="vizmap:CV-IPN-Smooth muscle cell activation EDGE_LINE_WIDTH" value="1.0"/>
    <graphics width="1" fill="#999999" cy:sourceArrow="0" cy:targetArrow="0" cy:sourceArrowColor="#000000" cy:targetArrowColor="#000000" cy:edgeLabelFont="SanSerif-0-10" cy:edgeLabel="" cy:edgeLineType="SOLID" cy:curved="STRAIGHT_LINES">
      <att name="edgeBend">
        <att name="handle" x="2418.764892578125" y="239.48326110839844" />
        <att name="handle" x="2418.764892578125" y="301.4834289550781" />
        <att name="handle" x="2418.765380859375" y="363.4832458496094" />
        <att name="handle" x="2418.7646484375" y="455.4829406738281" />
        <att name="handle" x="2418.764892578125" y="547.483154296875" />
        <att name="handle" x="2418.764892578125" y="609.4830322265625" />
        <att name="handle" x="2418.765380859375" y="701.4835205078125" />
        <att name="handle" x="2418.764404296875" y="763.4835205078125" />
      </att>
    </graphics>
  </edge>
  <edge label="response to hypoxia (pp) taof(HIF1A)" source="-522" target="-715">
    <att type="string" name="canonicalName" value="response to hypoxia (pp) taof(HIF1A)"/>
    <att type="string" name="edgeTypeId" value="134"/>
    <att type="string" name="edgeTypeName" value="-&gt;"/>
    <att type="string" name="interaction" value="pp" cy:editable="false"/>
    <att type="string" name="vizmap:CV-IPN-Smooth muscle cell activation EDGE_COLOR" value="java.awt.Color[r=0,g=0,b=0]"/>
    <att type="string" name="vizmap:CV-IPN-Smooth muscle cell activation EDGE_LINE_WIDTH" value="1.0"/>
    <graphics width="1" fill="#999999" cy:sourceArrow="0" cy:targetArrow="0" cy:sourceArrowColor="#000000" cy:targetArrowColor="#000000" cy:edgeLabelFont="SanSerif-0-10" cy:edgeLabel="" cy:edgeLineType="SOLID" cy:curved="STRAIGHT_LINES">
      <att name="edgeBend">
        <att name="handle" x="2079.07080078125" y="122.02123260498047" />
        <att name="handle" x="2079.0703125" y="184.0212860107422" />
      </att>
    </graphics>
  </edge>
  <edge label="response to hypoxia (pp) exp(HIF1A)" source="-522" target="-464">
    <att type="string" name="canonicalName" value="response to hypoxia (pp) exp(HIF1A)"/>
    <att type="string" name="edgeTypeId" value="134"/>
    <att type="string" name="edgeTypeName" value="-&gt;"/>
    <att type="string" name="interaction" value="pp" cy:editable="false"/>
    <att type="string" name="vizmap:CV-IPN-Plaque destabilization EDGE_COLOR" value="java.awt.Color[r=0,g=0,b=0]"/>
    <att type="string" name="vizmap:CV-IPN-Plaque destabilization EDGE_LINE_WIDTH" value="1.0"/>
    <att type="string" name="vizmap:CV-IPN-Smooth muscle cell activation EDGE_COLOR" value="java.awt.Color[r=0,g=0,b=0]"/>
    <att type="string" name="vizmap:CV-IPN-Smooth muscle cell activation EDGE_LINE_WIDTH" value="1.0"/>
    <graphics width="1" fill="#999999" cy:sourceArrow="0" cy:targetArrow="0" cy:sourceArrowColor="#000000" cy:targetArrowColor="#000000" cy:edgeLabelFont="SanSerif-0-10" cy:edgeLabel="" cy:edgeLineType="SOLID" cy:curved="STRAIGHT_LINES"/>
  </edge>
  <edge label="G1 phase of mitotic cell cycle (pp) E2F1" source="-739" target="-733">
    <att type="string" name="canonicalName" value="G1 phase of mitotic cell cycle (pp) E2F1"/>
    <att type="string" name="edgeTypeId" value="134"/>
    <att type="string" name="edgeTypeName" value="-&gt;"/>
    <att type="string" name="interaction" value="pp" cy:editable="false"/>
    <att type="string" name="vizmap:CV-IPN-Smooth muscle cell activation EDGE_COLOR" value="java.awt.Color[r=0,g=0,b=0]"/>
    <att type="string" name="vizmap:CV-IPN-Smooth muscle cell activation EDGE_LINE_WIDTH" value="1.0"/>
    <graphics width="1" fill="#999999" cy:sourceArrow="0" cy:targetArrow="0" cy:sourceArrowColor="#000000" cy:targetArrowColor="#000000" cy:edgeLabelFont="SanSerif-0-10" cy:edgeLabel="" cy:edgeLineType="SOLID" cy:curved="STRAIGHT_LINES"/>
  </edge>
  <edge label="LDL aggregates (pp) catof(LRP1)" source="-738" target="-689">
    <att type="string" name="canonicalName" value="LDL aggregates (pp) catof(LRP1)"/>
    <att type="string" name="edgeTypeId" value="134"/>
    <att type="string" name="edgeTypeName" value="-&gt;"/>
    <att type="string" name="interaction" value="pp" cy:editable="false"/>
    <att type="string" name="vizmap:CV-IPN-Smooth muscle cell activation EDGE_COLOR" value="java.awt.Color[r=0,g=0,b=0]"/>
    <att type="string" name="vizmap:CV-IPN-Smooth muscle cell activation EDGE_LINE_WIDTH" value="1.0"/>
    <graphics width="1" fill="#999999" cy:sourceArrow="0" cy:targetArrow="0" cy:sourceArrowColor="#000000" cy:targetArrowColor="#000000" cy:edgeLabelFont="SanSerif-0-10" cy:edgeLabel="" cy:edgeLineType="SOLID" cy:curved="STRAIGHT_LINES"/>
  </edge>
  <edge label="TLR4 (pp) catof(TLR4)" source="-444" target="-360">
    <att type="string" name="canonicalName" value="TLR4 (pp) catof(TLR4)"/>
    <att type="string" name="edgeTypeId" value="142"/>
    <att type="string" name="edgeTypeName" value="-cat-&gt;"/>
    <att type="string" name="interaction" value="pp" cy:editable="false"/>
    <att type="string" name="vizmap:CV-IPN-Foam cell formation EDGE_COLOR" value="java.awt.Color[r=0,g=0,b=0]"/>
    <att type="string" name="vizmap:CV-IPN-Foam cell formation EDGE_LINE_WIDTH" value="3.0"/>
    <att type="string" name="vizmap:CV-IPN-Plaque destabilization EDGE_COLOR" value="java.awt.Color[r=0,g=0,b=0]"/>
    <att type="string" name="vizmap:CV-IPN-Plaque destabilization EDGE_LINE_WIDTH" value="3.0"/>
    <att type="string" name="vizmap:CV-IPN-Platelet activation EDGE_COLOR" value="java.awt.Color[r=0,g=0,b=0]"/>
    <att type="string" name="vizmap:CV-IPN-Platelet activation EDGE_LINE_WIDTH" value="3.0"/>
    <att type="string" name="vizmap:CV-IPN-Smooth muscle cell activation EDGE_COLOR" value="java.awt.Color[r=0,g=0,b=0]"/>
    <att type="string" name="vizmap:CV-IPN-Smooth muscle cell activation EDGE_LINE_WIDTH" value="3.0"/>
    <graphics width="3" fill="#999999" cy:sourceArrow="0" cy:targetArrow="0" cy:sourceArrowColor="#000000" cy:targetArrowColor="#000000" cy:edgeLabelFont="SanSerif-0-10" cy:edgeLabel="" cy:edgeLineType="SOLID" cy:curved="STRAIGHT_LINES"/>
  </edge>
  <edge label="AGTR1 (pp) catof(AGTR1)" source="-36" target="-96">
    <att type="string" name="canonicalName" value="AGTR1 (pp) catof(AGTR1)"/>
    <att type="string" name="edgeTypeId" value="142"/>
    <att type="string" name="edgeTypeName" value="-cat-&gt;"/>
    <att type="string" name="interaction" value="pp" cy:editable="false"/>
    <att type="string" name="vizmap:CV-IPN-Endothelial cell activation EDGE_COLOR" value="java.awt.Color[r=0,g=0,b=0]"/>
    <att type="string" name="vizmap:CV-IPN-Endothelial cell activation EDGE_LINE_WIDTH" value="3.0"/>
    <att type="string" name="vizmap:CV-IPN-Foam cell formation EDGE_COLOR" value="java.awt.Color[r=0,g=0,b=0]"/>
    <att type="string" name="vizmap:CV-IPN-Foam cell formation EDGE_LINE_WIDTH" value="3.0"/>
    <att type="string" name="vizmap:CV-IPN-Smooth muscle cell activation EDGE_COLOR" value="java.awt.Color[r=0,g=0,b=0]"/>
    <att type="string" name="vizmap:CV-IPN-Smooth muscle cell activation EDGE_LINE_WIDTH" value="3.0"/>
    <graphics width="3" fill="#999999" cy:sourceArrow="0" cy:targetArrow="0" cy:sourceArrowColor="#000000" cy:targetArrowColor="#000000" cy:edgeLabelFont="SanSerif-0-10" cy:edgeLabel="" cy:edgeLineType="SOLID" cy:curved="STRAIGHT_LINES"/>
  </edge>
  <edge label="taof(NFKB Complex Hs) (pp) exp(NOS2)" source="-221" target="-122">
    <att type="string" name="canonicalName" value="taof(NFKB Complex Hs) (pp) exp(NOS2)"/>
    <att type="string" name="edgeTypeId" value="134"/>
    <att type="string" name="edgeTypeName" value="-&gt;"/>
    <att type="string" name="interaction" value="pp" cy:editable="false"/>
    <att type="string" name="vizmap:CV-IPN-Smooth muscle cell activation EDGE_COLOR" value="java.awt.Color[r=0,g=0,b=0]"/>
    <att type="string" name="vizmap:CV-IPN-Smooth muscle cell activation EDGE_LINE_WIDTH" value="1.0"/>
    <graphics width="1" fill="#999999" cy:sourceArrow="0" cy:targetArrow="0" cy:sourceArrowColor="#000000" cy:targetArrowColor="#000000" cy:edgeLabelFont="SanSerif-0-10" cy:edgeLabel="" cy:edgeLineType="SOLID" cy:curved="STRAIGHT_LINES">
      <att name="edgeBend">
        <att name="handle" x="2481.322265625" y="351.91107177734375" />
        <att name="handle" x="2481.322509765625" y="353.5023498535156" />
        <att name="handle" x="2481.32177734375" y="351.73699951171875" />
        <att name="handle" x="2575.29248046875" y="415.2106018066406" />
        <att name="handle" x="2546.764892578125" y="547.4833374023438" />
        <att name="handle" x="2546.765869140625" y="609.4830322265625" />
        <att name="handle" x="2546.764892578125" y="701.483154296875" />
        <att name="handle" x="2546.765380859375" y="763.483154296875" />
      </att>
    </graphics>
  </edge>
  <edge label="taof(NFKB Complex Hs) (pp) exp(TNF)" source="-221" target="-47">
    <att type="string" name="canonicalName" value="taof(NFKB Complex Hs) (pp) exp(TNF)"/>
    <att type="string" name="edgeTypeId" value="334"/>
    <att type="string" name="edgeTypeName" value="=&gt;"/>
    <att type="string" name="interaction" value="pp" cy:editable="false"/>
    <att type="string" name="vizmap:CV-IPN-Endothelial cell activation EDGE_COLOR" value="java.awt.Color[r=0,g=0,b=0]"/>
    <att type="string" name="vizmap:CV-IPN-Endothelial cell activation EDGE_LINE_WIDTH" value="3.0"/>
    <att type="string" name="vizmap:CV-IPN-Smooth muscle cell activation EDGE_COLOR" value="java.awt.Color[r=0,g=0,b=0]"/>
    <att type="string" name="vizmap:CV-IPN-Smooth muscle cell activation EDGE_LINE_WIDTH" value="3.0"/>
    <graphics width="3" fill="#999999" cy:sourceArrow="0" cy:targetArrow="0" cy:sourceArrowColor="#000000" cy:targetArrowColor="#000000" cy:edgeLabelFont="SanSerif-0-10" cy:edgeLabel="" cy:edgeLineType="SOLID" cy:curved="STRAIGHT_LINES"/>
  </edge>
  <edge label="taof(NFKB Complex Hs) (pp) exp(IL8)" source="-221" target="-37">
    <att type="string" name="canonicalName" value="taof(NFKB Complex Hs) (pp) exp(IL8)"/>
    <att type="string" name="edgeTypeId" value="334"/>
    <att type="string" name="edgeTypeName" value="=&gt;"/>
    <att type="string" name="interaction" value="pp" cy:editable="false"/>
    <att type="string" name="vizmap:CV-IPN-Endothelial cell activation EDGE_COLOR" value="java.awt.Color[r=0,g=0,b=0]"/>
    <att type="string" name="vizmap:CV-IPN-Endothelial cell activation EDGE_LINE_WIDTH" value="3.0"/>
    <att type="string" name="vizmap:CV-IPN-Smooth muscle cell activation EDGE_COLOR" value="java.awt.Color[r=0,g=0,b=0]"/>
    <att type="string" name="vizmap:CV-IPN-Smooth muscle cell activation EDGE_LINE_WIDTH" value="3.0"/>
    <graphics width="3" fill="#999999" cy:sourceArrow="0" cy:targetArrow="0" cy:sourceArrowColor="#000000" cy:targetArrowColor="#000000" cy:edgeLabelFont="SanSerif-0-10" cy:edgeLabel="" cy:edgeLineType="SOLID" cy:curved="STRAIGHT_LINES">
      <att name="edgeBend">
        <att name="handle" x="2655.07080078125" y="122.02132415771484" />
        <att name="handle" x="2655.07080078125" y="184.02105712890625" />
        <att name="handle" x="2655.070068359375" y="246.02114868164062" />
        <att name="handle" x="2591.071044921875" y="338.02117919921875" />
        <att name="handle" x="2591.0712890625" y="430.0214538574219" />
        <att name="handle" x="2591.07080078125" y="492.0211181640625" />
      </att>
    </graphics>
  </edge>
  <edge label="taof(NFKB Complex Hs) (pp) exp(IL6)" source="-221" target="-26">
    <att type="string" name="canonicalName" value="taof(NFKB Complex Hs) (pp) exp(IL6)"/>
    <att type="string" name="edgeTypeId" value="334"/>
    <att type="string" name="edgeTypeName" value="=&gt;"/>
    <att type="string" name="interaction" value="pp" cy:editable="false"/>
    <att type="string" name="vizmap:CV-IPN-Endothelial cell activation EDGE_COLOR" value="java.awt.Color[r=0,g=0,b=0]"/>
    <att type="string" name="vizmap:CV-IPN-Endothelial cell activation EDGE_LINE_WIDTH" value="3.0"/>
    <att type="string" name="vizmap:CV-IPN-Smooth muscle cell activation EDGE_COLOR" value="java.awt.Color[r=0,g=0,b=0]"/>
    <att type="string" name="vizmap:CV-IPN-Smooth muscle cell activation EDGE_LINE_WIDTH" value="3.0"/>
    <graphics width="3" fill="#999999" cy:sourceArrow="0" cy:targetArrow="0" cy:sourceArrowColor="#000000" cy:targetArrowColor="#000000" cy:edgeLabelFont="SanSerif-0-10" cy:edgeLabel="" cy:edgeLineType="SOLID" cy:curved="STRAIGHT_LINES">
      <att name="edgeBend">
        <att name="handle" x="2591.070556640625" y="122.02130126953125" />
        <att name="handle" x="2591.070068359375" y="184.02125549316406" />
        <att name="handle" x="2591.0703125" y="246.02110290527344" />
        <att name="handle" x="2527.071044921875" y="338.0211181640625" />
        <att name="handle" x="2463.0712890625" y="430.0214538574219" />
        <att name="handle" x="2417.528564453125" y="510.47930908203125" />
      </att>
    </graphics>
  </edge>
  <edge label="taof(NFKB Complex Hs) (pp) exp(IL1B)" source="-221" target="-583">
    <att type="string" name="canonicalName" value="taof(NFKB Complex Hs) (pp) exp(IL1B)"/>
    <att type="string" name="edgeTypeId" value="334"/>
    <att type="string" name="edgeTypeName" value="=&gt;"/>
    <att type="string" name="interaction" value="pp" cy:editable="false"/>
    <att type="string" name="vizmap:CV-IPN-Smooth muscle cell activation EDGE_COLOR" value="java.awt.Color[r=0,g=0,b=0]"/>
    <att type="string" name="vizmap:CV-IPN-Smooth muscle cell activation EDGE_LINE_WIDTH" value="3.0"/>
    <graphics width="3" fill="#999999" cy:sourceArrow="0" cy:targetArrow="0" cy:sourceArrowColor="#000000" cy:targetArrowColor="#000000" cy:edgeLabelFont="SanSerif-0-10" cy:edgeLabel="" cy:edgeLineType="SOLID" cy:curved="STRAIGHT_LINES">
      <att name="edgeBend">
        <att name="handle" x="2271.071533203125" y="122.0210952758789" />
        <att name="handle" x="2207.07080078125" y="184.02125549316406" />
        <att name="handle" x="2079.070068359375" y="246.0213623046875" />
      </att>
    </graphics>
  </edge>
  <edge label="taof(NFKB Complex Hs) (pp) exp(PTGS2)" source="-221" target="-463">
    <att type="string" name="canonicalName" value="taof(NFKB Complex Hs) (pp) exp(PTGS2)"/>
    <att type="string" name="edgeTypeId" value="334"/>
    <att type="string" name="edgeTypeName" value="=&gt;"/>
    <att type="string" name="interaction" value="pp" cy:editable="false"/>
    <att type="string" name="vizmap:CV-IPN-Smooth muscle cell activation EDGE_COLOR" value="java.awt.Color[r=0,g=0,b=0]"/>
    <att type="string" name="vizmap:CV-IPN-Smooth muscle cell activation EDGE_LINE_WIDTH" value="3.0"/>
    <graphics width="3" fill="#999999" cy:sourceArrow="0" cy:targetArrow="0" cy:sourceArrowColor="#000000" cy:targetArrowColor="#000000" cy:edgeLabelFont="SanSerif-0-10" cy:edgeLabel="" cy:edgeLineType="SOLID" cy:curved="STRAIGHT_LINES">
      <att name="edgeBend">
        <att name="handle" x="565.5513916015625" y="146.3814697265625" />
        <att name="handle" x="533.0707397460938" y="184.02142333984375" />
        <att name="handle" x="533.0707397460938" y="246.02102661132812" />
        <att name="handle" x="533.0707397460938" y="338.0212097167969" />
        <att name="handle" x="533.0706787109375" y="430.0213623046875" />
        <att name="handle" x="533.070556640625" y="492.0215148925781" />
        <att name="handle" x="533.07080078125" y="584.0210571289062" />
        <att name="handle" x="533.0708618164062" y="646.0208129882812" />
      </att>
    </graphics>
  </edge>
  <edge label="RHOA (pp) gtpof(RHOA)" source="-67" target="-201">
    <att type="string" name="canonicalName" value="RHOA (pp) gtpof(RHOA)"/>
    <att type="string" name="edgeTypeId" value="142"/>
    <att type="string" name="edgeTypeName" value="-cat-&gt;"/>
    <att type="string" name="interaction" value="pp" cy:editable="false"/>
    <att type="string" name="vizmap:CV-IPN-Endothelial cell activation EDGE_COLOR" value="java.awt.Color[r=0,g=0,b=0]"/>
    <att type="string" name="vizmap:CV-IPN-Endothelial cell activation EDGE_LINE_WIDTH" value="3.0"/>
    <att type="string" name="vizmap:CV-IPN-Smooth muscle cell activation EDGE_COLOR" value="java.awt.Color[r=0,g=0,b=0]"/>
    <att type="string" name="vizmap:CV-IPN-Smooth muscle cell activation EDGE_LINE_WIDTH" value="3.0"/>
    <graphics width="3" fill="#999999" cy:sourceArrow="0" cy:targetArrow="0" cy:sourceArrowColor="#000000" cy:targetArrowColor="#000000" cy:edgeLabelFont="SanSerif-0-10" cy:edgeLabel="" cy:edgeLineType="SOLID" cy:curved="STRAIGHT_LINES"/>
  </edge>
  <edge label="Angiotensin II (pp) catof(AGTR1)" source="-147" target="-96">
    <att type="string" name="canonicalName" value="Angiotensin II (pp) catof(AGTR1)"/>
    <att type="string" name="edgeTypeId" value="334"/>
    <att type="string" name="edgeTypeName" value="=&gt;"/>
    <att type="string" name="interaction" value="pp" cy:editable="false"/>
    <att type="string" name="vizmap:CV-IPN-Endothelial cell activation EDGE_COLOR" value="java.awt.Color[r=0,g=0,b=0]"/>
    <att type="string" name="vizmap:CV-IPN-Endothelial cell activation EDGE_LINE_WIDTH" value="3.0"/>
    <att type="string" name="vizmap:CV-IPN-Foam cell formation EDGE_COLOR" value="java.awt.Color[r=0,g=0,b=0]"/>
    <att type="string" name="vizmap:CV-IPN-Foam cell formation EDGE_LINE_WIDTH" value="3.0"/>
    <att type="string" name="vizmap:CV-IPN-Smooth muscle cell activation EDGE_COLOR" value="java.awt.Color[r=0,g=0,b=0]"/>
    <att type="string" name="vizmap:CV-IPN-Smooth muscle cell activation EDGE_LINE_WIDTH" value="3.0"/>
    <graphics width="3" fill="#999999" cy:sourceArrow="0" cy:targetArrow="0" cy:sourceArrowColor="#000000" cy:targetArrowColor="#000000" cy:edgeLabelFont="SanSerif-0-10" cy:edgeLabel="" cy:edgeLineType="SOLID" cy:curved="STRAIGHT_LINES"/>
  </edge>
  <edge label="HMGB1 (pp) kaof(PI3K Family Hs)" source="-112" target="-170">
    <att type="string" name="canonicalName" value="HMGB1 (pp) kaof(PI3K Family Hs)"/>
    <att type="string" name="edgeTypeId" value="134"/>
    <att type="string" name="edgeTypeName" value="-&gt;"/>
    <att type="string" name="interaction" value="pp" cy:editable="false"/>
    <att type="string" name="vizmap:CV-IPN-Smooth muscle cell activation EDGE_COLOR" value="java.awt.Color[r=0,g=0,b=0]"/>
    <att type="string" name="vizmap:CV-IPN-Smooth muscle cell activation EDGE_LINE_WIDTH" value="1.0"/>
    <graphics width="1" fill="#999999" cy:sourceArrow="0" cy:targetArrow="0" cy:sourceArrowColor="#000000" cy:targetArrowColor="#000000" cy:edgeLabelFont="SanSerif-0-10" cy:edgeLabel="" cy:edgeLineType="SOLID" cy:curved="STRAIGHT_LINES"/>
  </edge>
  <edge label="Calcium (pp) smooth muscle contraction" source="-364" target="-737">
    <att type="string" name="canonicalName" value="Calcium (pp) smooth muscle contraction"/>
    <att type="string" name="edgeTypeId" value="134"/>
    <att type="string" name="edgeTypeName" value="-&gt;"/>
    <att type="string" name="interaction" value="pp" cy:editable="false"/>
    <att type="string" name="vizmap:CV-IPN-Smooth muscle cell activation EDGE_COLOR" value="java.awt.Color[r=0,g=0,b=0]"/>
    <att type="string" name="vizmap:CV-IPN-Smooth muscle cell activation EDGE_LINE_WIDTH" value="1.0"/>
    <graphics width="1" fill="#999999" cy:sourceArrow="0" cy:targetArrow="0" cy:sourceArrowColor="#000000" cy:targetArrowColor="#000000" cy:edgeLabelFont="SanSerif-0-10" cy:edgeLabel="" cy:edgeLineType="SOLID" cy:curved="STRAIGHT_LINES">
      <att name="edgeBend">
        <att name="handle" x="1183.0711669921875" y="30.02119255065918" />
        <att name="handle" x="1183.0709228515625" y="122.02108764648438" />
        <att name="handle" x="1247.0709228515625" y="184.02117919921875" />
        <att name="handle" x="1247.071044921875" y="246.02120971679688" />
        <att name="handle" x="1247.0706787109375" y="338.0211486816406" />
        <att name="handle" x="1247.0712890625" y="430.0211181640625" />
        <att name="handle" x="1247.07080078125" y="492.02130126953125" />
        <att name="handle" x="1247.0706787109375" y="584.0211181640625" />
        <att name="handle" x="1290.9246826171875" y="654.4155883789062" />
        <att name="handle" x="1311.0706787109375" y="738.0209350585938" />
      </att>
    </graphics>
  </edge>
  <edge label="Calcium (pp) kaof(PKC Family Hs)" source="-364" target="-185">
    <att type="string" name="canonicalName" value="Calcium (pp) kaof(PKC Family Hs)"/>
    <att type="string" name="edgeTypeId" value="334"/>
    <att type="string" name="edgeTypeName" value="=&gt;"/>
    <att type="string" name="interaction" value="pp" cy:editable="false"/>
    <att type="string" name="vizmap:CV-IPN-Foam cell formation EDGE_COLOR" value="java.awt.Color[r=0,g=0,b=0]"/>
    <att type="string" name="vizmap:CV-IPN-Foam cell formation EDGE_LINE_WIDTH" value="3.0"/>
    <att type="string" name="vizmap:CV-IPN-Smooth muscle cell activation EDGE_COLOR" value="java.awt.Color[r=0,g=0,b=0]"/>
    <att type="string" name="vizmap:CV-IPN-Smooth muscle cell activation EDGE_LINE_WIDTH" value="3.0"/>
    <graphics width="3" fill="#999999" cy:sourceArrow="0" cy:targetArrow="0" cy:sourceArrowColor="#000000" cy:targetArrowColor="#000000" cy:edgeLabelFont="SanSerif-0-10" cy:edgeLabel="" cy:edgeLineType="SOLID" cy:curved="STRAIGHT_LINES"/>
  </edge>
  <edge label="O2.- (pp) Nitric oxide" source="-736" target="-145">
    <att type="string" name="canonicalName" value="O2.- (pp) Nitric oxide"/>
    <att type="string" name="edgeTypeId" value="137"/>
    <att type="string" name="edgeTypeName" value="-|"/>
    <att type="string" name="interaction" value="pp" cy:editable="false"/>
    <att type="string" name="vizmap:CV-IPN-Smooth muscle cell activation EDGE_COLOR" value="java.awt.Color[r=0,g=0,b=0]"/>
    <att type="string" name="vizmap:CV-IPN-Smooth muscle cell activation EDGE_LINE_WIDTH" value="1.0"/>
    <graphics width="1" fill="#999999" cy:sourceArrow="0" cy:targetArrow="0" cy:sourceArrowColor="#000000" cy:targetArrowColor="#000000" cy:edgeLabelFont="SanSerif-0-10" cy:edgeLabel="" cy:edgeLineType="SOLID" cy:curved="STRAIGHT_LINES"/>
  </edge>
  <edge label="exp(MYC) (pp) MYC" source="-735" target="-700">
    <att type="string" name="canonicalName" value="exp(MYC) (pp) MYC"/>
    <att type="string" name="edgeTypeId" value="115"/>
    <att type="string" name="edgeTypeName" value="-gp-&gt;"/>
    <att type="string" name="interaction" value="pp" cy:editable="false"/>
    <att type="string" name="vizmap:CV-IPN-Smooth muscle cell activation EDGE_COLOR" value="java.awt.Color[r=0,g=0,b=0]"/>
    <att type="string" name="vizmap:CV-IPN-Smooth muscle cell activation EDGE_LINE_WIDTH" value="3.0"/>
    <graphics width="1" fill="#999999" cy:sourceArrow="0" cy:targetArrow="0" cy:sourceArrowColor="#000000" cy:targetArrowColor="#000000" cy:edgeLabelFont="SanSerif-0-10" cy:edgeLabel="" cy:edgeLineType="EQUAL_DASH" cy:curved="STRAIGHT_LINES"/>
  </edge>
  <edge label="PPARA (pp) taof(PPARA)" source="-60" target="-38">
    <att type="string" name="canonicalName" value="PPARA (pp) taof(PPARA)"/>
    <att type="string" name="edgeTypeId" value="166"/>
    <att type="string" name="edgeTypeName" value="-e-&gt;"/>
    <att type="string" name="interaction" value="pp" cy:editable="false"/>
    <att type="string" name="vizmap:CV-IPN-Endothelial cell activation EDGE_COLOR" value="java.awt.Color[r=0,g=0,b=0]"/>
    <att type="string" name="vizmap:CV-IPN-Endothelial cell activation EDGE_LINE_WIDTH" value="3.0"/>
    <att type="string" name="vizmap:CV-IPN-Foam cell formation EDGE_COLOR" value="java.awt.Color[r=0,g=0,b=0]"/>
    <att type="string" name="vizmap:CV-IPN-Foam cell formation EDGE_LINE_WIDTH" value="3.0"/>
    <att type="string" name="vizmap:CV-IPN-Plaque destabilization EDGE_COLOR" value="java.awt.Color[r=0,g=0,b=0]"/>
    <att type="string" name="vizmap:CV-IPN-Plaque destabilization EDGE_LINE_WIDTH" value="3.0"/>
    <att type="string" name="vizmap:CV-IPN-Smooth muscle cell activation EDGE_COLOR" value="java.awt.Color[r=0,g=0,b=0]"/>
    <att type="string" name="vizmap:CV-IPN-Smooth muscle cell activation EDGE_LINE_WIDTH" value="3.0"/>
    <graphics width="1" fill="#999999" cy:sourceArrow="0" cy:targetArrow="0" cy:sourceArrowColor="#000000" cy:targetArrowColor="#000000" cy:edgeLabelFont="SanSerif-0-10" cy:edgeLabel="" cy:edgeLineType="EQUAL_DASH" cy:curved="STRAIGHT_LINES"/>
  </edge>
  <edge label="CASP1 (pp) catof(CASP1)" source="-565" target="-465">
    <att type="string" name="canonicalName" value="CASP1 (pp) catof(CASP1)"/>
    <att type="string" name="edgeTypeId" value="142"/>
    <att type="string" name="edgeTypeName" value="-cat-&gt;"/>
    <att type="string" name="interaction" value="pp" cy:editable="false"/>
    <att type="string" name="vizmap:CV-IPN-Plaque destabilization EDGE_COLOR" value="java.awt.Color[r=0,g=0,b=0]"/>
    <att type="string" name="vizmap:CV-IPN-Plaque destabilization EDGE_LINE_WIDTH" value="3.0"/>
    <att type="string" name="vizmap:CV-IPN-Smooth muscle cell activation EDGE_COLOR" value="java.awt.Color[r=0,g=0,b=0]"/>
    <att type="string" name="vizmap:CV-IPN-Smooth muscle cell activation EDGE_LINE_WIDTH" value="3.0"/>
    <graphics width="3" fill="#999999" cy:sourceArrow="0" cy:targetArrow="0" cy:sourceArrowColor="#000000" cy:targetArrowColor="#000000" cy:edgeLabelFont="SanSerif-0-10" cy:edgeLabel="" cy:edgeLineType="SOLID" cy:curved="STRAIGHT_LINES"/>
  </edge>
  <edge label="NFKB Complex Hs (pp) taof(NFKB Complex Hs)" source="-114" target="-221">
    <att type="string" name="canonicalName" value="NFKB Complex Hs (pp) taof(NFKB Complex Hs)"/>
    <att type="string" name="edgeTypeId" value="166"/>
    <att type="string" name="edgeTypeName" value="-e-&gt;"/>
    <att type="string" name="interaction" value="pp" cy:editable="false"/>
    <att type="string" name="vizmap:CV-IPN-Endothelial cell activation EDGE_COLOR" value="java.awt.Color[r=0,g=0,b=0]"/>
    <att type="string" name="vizmap:CV-IPN-Endothelial cell activation EDGE_LINE_WIDTH" value="3.0"/>
    <att type="string" name="vizmap:CV-IPN-Foam cell formation EDGE_COLOR" value="java.awt.Color[r=0,g=0,b=0]"/>
    <att type="string" name="vizmap:CV-IPN-Foam cell formation EDGE_LINE_WIDTH" value="3.0"/>
    <att type="string" name="vizmap:CV-IPN-Plaque destabilization EDGE_COLOR" value="java.awt.Color[r=0,g=0,b=0]"/>
    <att type="string" name="vizmap:CV-IPN-Plaque destabilization EDGE_LINE_WIDTH" value="3.0"/>
    <att type="string" name="vizmap:CV-IPN-Smooth muscle cell activation EDGE_COLOR" value="java.awt.Color[r=0,g=0,b=0]"/>
    <att type="string" name="vizmap:CV-IPN-Smooth muscle cell activation EDGE_LINE_WIDTH" value="3.0"/>
    <graphics width="1" fill="#999999" cy:sourceArrow="0" cy:targetArrow="0" cy:sourceArrowColor="#000000" cy:targetArrowColor="#000000" cy:edgeLabelFont="SanSerif-0-10" cy:edgeLabel="" cy:edgeLineType="EQUAL_DASH" cy:curved="STRAIGHT_LINES"/>
  </edge>
  <edge label="oxof(NADPH oxidase complex) (pp) ROS" source="-11" target="-90">
    <att type="string" name="canonicalName" value="oxof(NADPH oxidase complex) (pp) ROS"/>
    <att type="string" name="edgeTypeId" value="134"/>
    <att type="string" name="edgeTypeName" value="-&gt;"/>
    <att type="string" name="interaction" value="pp" cy:editable="false"/>
    <att type="string" name="vizmap:CV-IPN-Endothelial cell activation EDGE_COLOR" value="java.awt.Color[r=0,g=0,b=0]"/>
    <att type="string" name="vizmap:CV-IPN-Endothelial cell activation EDGE_LINE_WIDTH" value="1.0"/>
    <att type="string" name="vizmap:CV-IPN-Foam cell formation EDGE_COLOR" value="java.awt.Color[r=0,g=0,b=0]"/>
    <att type="string" name="vizmap:CV-IPN-Foam cell formation EDGE_LINE_WIDTH" value="1.0"/>
    <att type="string" name="vizmap:CV-IPN-Smooth muscle cell activation EDGE_COLOR" value="java.awt.Color[r=0,g=0,b=0]"/>
    <att type="string" name="vizmap:CV-IPN-Smooth muscle cell activation EDGE_LINE_WIDTH" value="1.0"/>
    <graphics width="1" fill="#999999" cy:sourceArrow="0" cy:targetArrow="0" cy:sourceArrowColor="#000000" cy:targetArrowColor="#000000" cy:edgeLabelFont="SanSerif-0-10" cy:edgeLabel="" cy:edgeLineType="SOLID" cy:curved="STRAIGHT_LINES"/>
  </edge>
  <edge label="MMP2 (pp) catof(MMP2)" source="-521" target="-585">
    <att type="string" name="canonicalName" value="MMP2 (pp) catof(MMP2)"/>
    <att type="string" name="edgeTypeId" value="142"/>
    <att type="string" name="edgeTypeName" value="-cat-&gt;"/>
    <att type="string" name="interaction" value="pp" cy:editable="false"/>
    <att type="string" name="vizmap:CV-IPN-Plaque destabilization EDGE_COLOR" value="java.awt.Color[r=0,g=0,b=0]"/>
    <att type="string" name="vizmap:CV-IPN-Plaque destabilization EDGE_LINE_WIDTH" value="3.0"/>
    <att type="string" name="vizmap:CV-IPN-Smooth muscle cell activation EDGE_COLOR" value="java.awt.Color[r=0,g=0,b=0]"/>
    <att type="string" name="vizmap:CV-IPN-Smooth muscle cell activation EDGE_LINE_WIDTH" value="3.0"/>
    <graphics width="3" fill="#999999" cy:sourceArrow="0" cy:targetArrow="0" cy:sourceArrowColor="#000000" cy:targetArrowColor="#000000" cy:edgeLabelFont="SanSerif-0-10" cy:edgeLabel="" cy:edgeLineType="SOLID" cy:curved="STRAIGHT_LINES"/>
  </edge>
  <edge label="CCNE1 (pp) cell proliferation" source="-734" target="-726">
    <att type="string" name="canonicalName" value="CCNE1 (pp) cell proliferation"/>
    <att type="string" name="edgeTypeId" value="134"/>
    <att type="string" name="edgeTypeName" value="-&gt;"/>
    <att type="string" name="interaction" value="pp" cy:editable="false"/>
    <att type="string" name="vizmap:CV-IPN-Smooth muscle cell activation EDGE_COLOR" value="java.awt.Color[r=0,g=0,b=0]"/>
    <att type="string" name="vizmap:CV-IPN-Smooth muscle cell activation EDGE_LINE_WIDTH" value="1.0"/>
    <graphics width="1" fill="#999999" cy:sourceArrow="0" cy:targetArrow="0" cy:sourceArrowColor="#000000" cy:targetArrowColor="#000000" cy:edgeLabelFont="SanSerif-0-10" cy:edgeLabel="" cy:edgeLineType="SOLID" cy:curved="STRAIGHT_LINES"/>
  </edge>
  <edge label="THBS1 (pp) catof(MMP2)" source="-655" target="-585">
    <att type="string" name="canonicalName" value="THBS1 (pp) catof(MMP2)"/>
    <att type="string" name="edgeTypeId" value="134"/>
    <att type="string" name="edgeTypeName" value="-&gt;"/>
    <att type="string" name="interaction" value="pp" cy:editable="false"/>
    <att type="string" name="vizmap:CV-IPN-Smooth muscle cell activation EDGE_COLOR" value="java.awt.Color[r=0,g=0,b=0]"/>
    <att type="string" name="vizmap:CV-IPN-Smooth muscle cell activation EDGE_LINE_WIDTH" value="1.0"/>
    <graphics width="1" fill="#999999" cy:sourceArrow="0" cy:targetArrow="0" cy:sourceArrowColor="#000000" cy:targetArrowColor="#000000" cy:edgeLabelFont="SanSerif-0-10" cy:edgeLabel="" cy:edgeLineType="SOLID" cy:curved="STRAIGHT_LINES">
      <att name="edgeBend">
        <att name="handle" x="987.5667114257812" y="623.4744262695312" />
        <att name="handle" x="986.7276000976562" y="677.0802001953125" />
      </att>
    </graphics>
  </edge>
  <edge label="THBS1 (pp) exp(MMP2)" source="-655" target="-589">
    <att type="string" name="canonicalName" value="THBS1 (pp) exp(MMP2)"/>
    <att type="string" name="edgeTypeId" value="134"/>
    <att type="string" name="edgeTypeName" value="-&gt;"/>
    <att type="string" name="interaction" value="pp" cy:editable="false"/>
    <att type="string" name="vizmap:CV-IPN-Smooth muscle cell activation EDGE_COLOR" value="java.awt.Color[r=0,g=0,b=0]"/>
    <att type="string" name="vizmap:CV-IPN-Smooth muscle cell activation EDGE_LINE_WIDTH" value="1.0"/>
    <graphics width="1" fill="#999999" cy:sourceArrow="0" cy:targetArrow="0" cy:sourceArrowColor="#000000" cy:targetArrowColor="#000000" cy:edgeLabelFont="SanSerif-0-10" cy:edgeLabel="" cy:edgeLineType="SOLID" cy:curved="STRAIGHT_LINES"/>
  </edge>
  <edge label="E2F1 (pp) taof(E2F1)" source="-733" target="-713">
    <att type="string" name="canonicalName" value="E2F1 (pp) taof(E2F1)"/>
    <att type="string" name="edgeTypeId" value="166"/>
    <att type="string" name="edgeTypeName" value="-e-&gt;"/>
    <att type="string" name="interaction" value="pp" cy:editable="false"/>
    <att type="string" name="vizmap:CV-IPN-Smooth muscle cell activation EDGE_COLOR" value="java.awt.Color[r=0,g=0,b=0]"/>
    <att type="string" name="vizmap:CV-IPN-Smooth muscle cell activation EDGE_LINE_WIDTH" value="3.0"/>
    <graphics width="1" fill="#999999" cy:sourceArrow="0" cy:targetArrow="0" cy:sourceArrowColor="#000000" cy:targetArrowColor="#000000" cy:edgeLabelFont="SanSerif-0-10" cy:edgeLabel="" cy:edgeLineType="EQUAL_DASH" cy:curved="STRAIGHT_LINES"/>
  </edge>
  <edge label="taof(CTNNB1) (pp) exp(CCND1)" source="-732" target="-712">
    <att type="string" name="canonicalName" value="taof(CTNNB1) (pp) exp(CCND1)"/>
    <att type="string" name="edgeTypeId" value="334"/>
    <att type="string" name="edgeTypeName" value="=&gt;"/>
    <att type="string" name="interaction" value="pp" cy:editable="false"/>
    <att type="string" name="vizmap:CV-IPN-Smooth muscle cell activation EDGE_COLOR" value="java.awt.Color[r=0,g=0,b=0]"/>
    <att type="string" name="vizmap:CV-IPN-Smooth muscle cell activation EDGE_LINE_WIDTH" value="3.0"/>
    <graphics width="3" fill="#999999" cy:sourceArrow="0" cy:targetArrow="0" cy:sourceArrowColor="#000000" cy:targetArrowColor="#000000" cy:edgeLabelFont="SanSerif-0-10" cy:edgeLabel="" cy:edgeLineType="SOLID" cy:curved="STRAIGHT_LINES"/>
  </edge>
  <edge label="kaof(PDGFRB) (pp) kaof(MAPK1)" source="-731" target="-159">
    <att type="string" name="canonicalName" value="kaof(PDGFRB) (pp) kaof(MAPK1)"/>
    <att type="string" name="edgeTypeId" value="134"/>
    <att type="string" name="edgeTypeName" value="-&gt;"/>
    <att type="string" name="interaction" value="pp" cy:editable="false"/>
    <att type="string" name="vizmap:CV-IPN-Smooth muscle cell activation EDGE_COLOR" value="java.awt.Color[r=0,g=0,b=0]"/>
    <att type="string" name="vizmap:CV-IPN-Smooth muscle cell activation EDGE_LINE_WIDTH" value="1.0"/>
    <graphics width="1" fill="#999999" cy:sourceArrow="0" cy:targetArrow="0" cy:sourceArrowColor="#000000" cy:targetArrowColor="#000000" cy:edgeLabelFont="SanSerif-0-10" cy:edgeLabel="" cy:edgeLineType="SOLID" cy:curved="STRAIGHT_LINES"/>
  </edge>
  <edge label="kaof(PDGFRB) (pp) vascular smooth muscle cell proliferation" source="-731" target="-701">
    <att type="string" name="canonicalName" value="kaof(PDGFRB) (pp) vascular smooth muscle cell proliferation"/>
    <att type="string" name="edgeTypeId" value="134"/>
    <att type="string" name="edgeTypeName" value="-&gt;"/>
    <att type="string" name="interaction" value="pp" cy:editable="false"/>
    <att type="string" name="vizmap:CV-IPN-Smooth muscle cell activation EDGE_COLOR" value="java.awt.Color[r=0,g=0,b=0]"/>
    <att type="string" name="vizmap:CV-IPN-Smooth muscle cell activation EDGE_LINE_WIDTH" value="1.0"/>
    <graphics width="1" fill="#999999" cy:sourceArrow="0" cy:targetArrow="0" cy:sourceArrowColor="#000000" cy:targetArrowColor="#000000" cy:edgeLabelFont="SanSerif-0-10" cy:edgeLabel="" cy:edgeLineType="SOLID" cy:curved="STRAIGHT_LINES">
      <att name="edgeBend">
        <att name="handle" x="1631.0709228515625" y="246.02117919921875" />
        <att name="handle" x="1631.0706787109375" y="338.0210876464844" />
        <att name="handle" x="1695.070556640625" y="430.0211486816406" />
        <att name="handle" x="1695.07080078125" y="492.0212097167969" />
        <att name="handle" x="1695.070556640625" y="584.0211181640625" />
        <att name="handle" x="1695.07080078125" y="646.0213012695312" />
        <att name="handle" x="1695.070556640625" y="738.0211791992188" />
      </att>
    </graphics>
  </edge>
  <edge label="kaof(PDGFRB) (pp) kaof(MAPK3)" source="-731" target="-196">
    <att type="string" name="canonicalName" value="kaof(PDGFRB) (pp) kaof(MAPK3)"/>
    <att type="string" name="edgeTypeId" value="134"/>
    <att type="string" name="edgeTypeName" value="-&gt;"/>
    <att type="string" name="interaction" value="pp" cy:editable="false"/>
    <att type="string" name="vizmap:CV-IPN-Smooth muscle cell activation EDGE_COLOR" value="java.awt.Color[r=0,g=0,b=0]"/>
    <att type="string" name="vizmap:CV-IPN-Smooth muscle cell activation EDGE_LINE_WIDTH" value="1.0"/>
    <graphics width="1" fill="#999999" cy:sourceArrow="0" cy:targetArrow="0" cy:sourceArrowColor="#000000" cy:targetArrowColor="#000000" cy:edgeLabelFont="SanSerif-0-10" cy:edgeLabel="" cy:edgeLineType="SOLID" cy:curved="STRAIGHT_LINES"/>
  </edge>
  <edge label="CEBPD (pp) taof(CEBPD)" source="-730" target="-741">
    <att type="string" name="canonicalName" value="CEBPD (pp) taof(CEBPD)"/>
    <att type="string" name="edgeTypeId" value="166"/>
    <att type="string" name="edgeTypeName" value="-e-&gt;"/>
    <att type="string" name="interaction" value="pp" cy:editable="false"/>
    <att type="string" name="vizmap:CV-IPN-Smooth muscle cell activation EDGE_COLOR" value="java.awt.Color[r=0,g=0,b=0]"/>
    <att type="string" name="vizmap:CV-IPN-Smooth muscle cell activation EDGE_LINE_WIDTH" value="3.0"/>
    <graphics width="1" fill="#999999" cy:sourceArrow="0" cy:targetArrow="0" cy:sourceArrowColor="#000000" cy:targetArrowColor="#000000" cy:edgeLabelFont="SanSerif-0-10" cy:edgeLabel="" cy:edgeLineType="EQUAL_DASH" cy:curved="STRAIGHT_LINES"/>
  </edge>
  <edge label="CDK4 (pp) kaof(CDK4)" source="-729" target="-694">
    <att type="string" name="canonicalName" value="CDK4 (pp) kaof(CDK4)"/>
    <att type="string" name="edgeTypeId" value="142"/>
    <att type="string" name="edgeTypeName" value="-cat-&gt;"/>
    <att type="string" name="interaction" value="pp" cy:editable="false"/>
    <att type="string" name="vizmap:CV-IPN-Smooth muscle cell activation EDGE_COLOR" value="java.awt.Color[r=0,g=0,b=0]"/>
    <att type="string" name="vizmap:CV-IPN-Smooth muscle cell activation EDGE_LINE_WIDTH" value="3.0"/>
    <graphics width="3" fill="#999999" cy:sourceArrow="0" cy:targetArrow="0" cy:sourceArrowColor="#000000" cy:targetArrowColor="#000000" cy:edgeLabelFont="SanSerif-0-10" cy:edgeLabel="" cy:edgeLineType="SOLID" cy:curved="STRAIGHT_LINES"/>
  </edge>
  <edge label="exp(CCNE1) (pp) CCNE1" source="-728" target="-734">
    <att type="string" name="canonicalName" value="exp(CCNE1) (pp) CCNE1"/>
    <att type="string" name="edgeTypeId" value="115"/>
    <att type="string" name="edgeTypeName" value="-gp-&gt;"/>
    <att type="string" name="interaction" value="pp" cy:editable="false"/>
    <att type="string" name="vizmap:CV-IPN-Smooth muscle cell activation EDGE_COLOR" value="java.awt.Color[r=0,g=0,b=0]"/>
    <att type="string" name="vizmap:CV-IPN-Smooth muscle cell activation EDGE_LINE_WIDTH" value="3.0"/>
    <graphics width="1" fill="#999999" cy:sourceArrow="0" cy:targetArrow="0" cy:sourceArrowColor="#000000" cy:targetArrowColor="#000000" cy:edgeLabelFont="SanSerif-0-10" cy:edgeLabel="" cy:edgeLineType="EQUAL_DASH" cy:curved="STRAIGHT_LINES"/>
  </edge>
  <edge label="EDN1 (pp) catof(Phospholipase C family Hs)" source="-358" target="-638">
    <att type="string" name="canonicalName" value="EDN1 (pp) catof(Phospholipase C family Hs)"/>
    <att type="string" name="edgeTypeId" value="134"/>
    <att type="string" name="edgeTypeName" value="-&gt;"/>
    <att type="string" name="interaction" value="pp" cy:editable="false"/>
    <att type="string" name="vizmap:CV-IPN-Smooth muscle cell activation EDGE_COLOR" value="java.awt.Color[r=0,g=0,b=0]"/>
    <att type="string" name="vizmap:CV-IPN-Smooth muscle cell activation EDGE_LINE_WIDTH" value="1.0"/>
    <graphics width="1" fill="#999999" cy:sourceArrow="0" cy:targetArrow="0" cy:sourceArrowColor="#000000" cy:targetArrowColor="#000000" cy:edgeLabelFont="SanSerif-0-10" cy:edgeLabel="" cy:edgeLineType="SOLID" cy:curved="STRAIGHT_LINES"/>
  </edge>
  <edge label="gtpof(RAC1) (pp) vascular smooth muscle cell migration" source="-125" target="-748">
    <att type="string" name="canonicalName" value="gtpof(RAC1) (pp) vascular smooth muscle cell migration"/>
    <att type="string" name="edgeTypeId" value="134"/>
    <att type="string" name="edgeTypeName" value="-&gt;"/>
    <att type="string" name="interaction" value="pp" cy:editable="false"/>
    <att type="string" name="vizmap:CV-IPN-Smooth muscle cell activation EDGE_COLOR" value="java.awt.Color[r=0,g=0,b=0]"/>
    <att type="string" name="vizmap:CV-IPN-Smooth muscle cell activation EDGE_LINE_WIDTH" value="1.0"/>
    <graphics width="1" fill="#999999" cy:sourceArrow="0" cy:targetArrow="0" cy:sourceArrowColor="#000000" cy:targetArrowColor="#000000" cy:edgeLabelFont="SanSerif-0-10" cy:edgeLabel="" cy:edgeLineType="SOLID" cy:curved="STRAIGHT_LINES"/>
  </edge>
  <edge label="cell proliferation (pp) vascular smooth muscle cell proliferation" source="-726" target="-701">
    <att type="string" name="canonicalName" value="cell proliferation (pp) vascular smooth muscle cell proliferation"/>
    <att type="string" name="edgeTypeId" value="6"/>
    <att type="string" name="edgeTypeName" value="-sub-&gt;"/>
    <att type="string" name="interaction" value="pp" cy:editable="false"/>
    <att type="string" name="vizmap:CV-IPN-Smooth muscle cell activation EDGE_COLOR" value="java.awt.Color[r=0,g=0,b=0]"/>
    <att type="string" name="vizmap:CV-IPN-Smooth muscle cell activation EDGE_LINE_WIDTH" value="3.0"/>
    <graphics width="1" fill="#999999" cy:sourceArrow="0" cy:targetArrow="0" cy:sourceArrowColor="#000000" cy:targetArrowColor="#000000" cy:edgeLabelFont="SanSerif-0-10" cy:edgeLabel="" cy:edgeLineType="EQUAL_DASH" cy:curved="STRAIGHT_LINES"/>
  </edge>
  <edge label="catof(AKR1B1) (pp) CDK4" source="-725" target="-729">
    <att type="string" name="canonicalName" value="catof(AKR1B1) (pp) CDK4"/>
    <att type="string" name="edgeTypeId" value="134"/>
    <att type="string" name="edgeTypeName" value="-&gt;"/>
    <att type="string" name="interaction" value="pp" cy:editable="false"/>
    <att type="string" name="vizmap:CV-IPN-Smooth muscle cell activation EDGE_COLOR" value="java.awt.Color[r=0,g=0,b=0]"/>
    <att type="string" name="vizmap:CV-IPN-Smooth muscle cell activation EDGE_LINE_WIDTH" value="1.0"/>
    <graphics width="1" fill="#999999" cy:sourceArrow="0" cy:targetArrow="0" cy:sourceArrowColor="#000000" cy:targetArrowColor="#000000" cy:edgeLabelFont="SanSerif-0-10" cy:edgeLabel="" cy:edgeLineType="SOLID" cy:curved="STRAIGHT_LINES"/>
  </edge>
  <edge label="catof(AKR1B1) (pp) taof(RB1)" source="-725" target="-742">
    <att type="string" name="canonicalName" value="catof(AKR1B1) (pp) taof(RB1)"/>
    <att type="string" name="edgeTypeId" value="137"/>
    <att type="string" name="edgeTypeName" value="-|"/>
    <att type="string" name="interaction" value="pp" cy:editable="false"/>
    <att type="string" name="vizmap:CV-IPN-Smooth muscle cell activation EDGE_COLOR" value="java.awt.Color[r=0,g=0,b=0]"/>
    <att type="string" name="vizmap:CV-IPN-Smooth muscle cell activation EDGE_LINE_WIDTH" value="1.0"/>
    <graphics width="1" fill="#999999" cy:sourceArrow="0" cy:targetArrow="0" cy:sourceArrowColor="#000000" cy:targetArrowColor="#000000" cy:edgeLabelFont="SanSerif-0-10" cy:edgeLabel="" cy:edgeLineType="SOLID" cy:curved="STRAIGHT_LINES">
      <att name="edgeBend">
        <att name="handle" x="2143.070068359375" y="338.0210876464844" />
      </att>
    </graphics>
  </edge>
  <edge label="catof(AKR1B1) (pp) vascular smooth muscle cell proliferation" source="-725" target="-701">
    <att type="string" name="canonicalName" value="catof(AKR1B1) (pp) vascular smooth muscle cell proliferation"/>
    <att type="string" name="edgeTypeId" value="134"/>
    <att type="string" name="edgeTypeName" value="-&gt;"/>
    <att type="string" name="interaction" value="pp" cy:editable="false"/>
    <att type="string" name="vizmap:CV-IPN-Smooth muscle cell activation EDGE_COLOR" value="java.awt.Color[r=0,g=0,b=0]"/>
    <att type="string" name="vizmap:CV-IPN-Smooth muscle cell activation EDGE_LINE_WIDTH" value="1.0"/>
    <graphics width="1" fill="#999999" cy:sourceArrow="0" cy:targetArrow="0" cy:sourceArrowColor="#000000" cy:targetArrowColor="#000000" cy:edgeLabelFont="SanSerif-0-10" cy:edgeLabel="" cy:edgeLineType="SOLID" cy:curved="STRAIGHT_LINES">
      <att name="edgeBend">
        <att name="handle" x="1695.07080078125" y="338.0212707519531" />
        <att name="handle" x="1759.071044921875" y="430.02105712890625" />
        <att name="handle" x="1759.07080078125" y="492.02117919921875" />
        <att name="handle" x="1759.071044921875" y="584.0210571289062" />
        <att name="handle" x="1759.0706787109375" y="646.021240234375" />
        <att name="handle" x="1759.0711669921875" y="738.021240234375" />
      </att>
    </graphics>
  </edge>
  <edge label="gtpof(RHOA) (pp) exp(F3)" source="-201" target="-64">
    <att type="string" name="canonicalName" value="gtpof(RHOA) (pp) exp(F3)"/>
    <att type="string" name="edgeTypeId" value="134"/>
    <att type="string" name="edgeTypeName" value="-&gt;"/>
    <att type="string" name="interaction" value="pp" cy:editable="false"/>
    <att type="string" name="vizmap:CV-IPN-Smooth muscle cell activation EDGE_COLOR" value="java.awt.Color[r=0,g=0,b=0]"/>
    <att type="string" name="vizmap:CV-IPN-Smooth muscle cell activation EDGE_LINE_WIDTH" value="1.0"/>
    <graphics width="1" fill="#999999" cy:sourceArrow="0" cy:targetArrow="0" cy:sourceArrowColor="#000000" cy:targetArrowColor="#000000" cy:edgeLabelFont="SanSerif-0-10" cy:edgeLabel="" cy:edgeLineType="SOLID" cy:curved="STRAIGHT_LINES"/>
  </edge>
  <edge label="CTNNB1 (pp) taof(CTNNB1)" source="-724" target="-732">
    <att type="string" name="canonicalName" value="CTNNB1 (pp) taof(CTNNB1)"/>
    <att type="string" name="edgeTypeId" value="166"/>
    <att type="string" name="edgeTypeName" value="-e-&gt;"/>
    <att type="string" name="interaction" value="pp" cy:editable="false"/>
    <att type="string" name="vizmap:CV-IPN-Smooth muscle cell activation EDGE_COLOR" value="java.awt.Color[r=0,g=0,b=0]"/>
    <att type="string" name="vizmap:CV-IPN-Smooth muscle cell activation EDGE_LINE_WIDTH" value="3.0"/>
    <graphics width="1" fill="#999999" cy:sourceArrow="0" cy:targetArrow="0" cy:sourceArrowColor="#000000" cy:targetArrowColor="#000000" cy:edgeLabelFont="SanSerif-0-10" cy:edgeLabel="" cy:edgeLineType="EQUAL_DASH" cy:curved="STRAIGHT_LINES"/>
  </edge>
  <edge label="GJA1 (pp) vascular smooth muscle cell proliferation" source="-723" target="-701">
    <att type="string" name="canonicalName" value="GJA1 (pp) vascular smooth muscle cell proliferation"/>
    <att type="string" name="edgeTypeId" value="134"/>
    <att type="string" name="edgeTypeName" value="-&gt;"/>
    <att type="string" name="interaction" value="pp" cy:editable="false"/>
    <att type="string" name="vizmap:CV-IPN-Smooth muscle cell activation EDGE_COLOR" value="java.awt.Color[r=0,g=0,b=0]"/>
    <att type="string" name="vizmap:CV-IPN-Smooth muscle cell activation EDGE_LINE_WIDTH" value="1.0"/>
    <graphics width="1" fill="#999999" cy:sourceArrow="0" cy:targetArrow="0" cy:sourceArrowColor="#000000" cy:targetArrowColor="#000000" cy:edgeLabelFont="SanSerif-0-10" cy:edgeLabel="" cy:edgeLineType="SOLID" cy:curved="STRAIGHT_LINES"/>
  </edge>
  <edge label="catof(LRP6) (pp) PDGFRB" source="-721" target="-745">
    <att type="string" name="canonicalName" value="catof(LRP6) (pp) PDGFRB"/>
    <att type="string" name="edgeTypeId" value="137"/>
    <att type="string" name="edgeTypeName" value="-|"/>
    <att type="string" name="interaction" value="pp" cy:editable="false"/>
    <att type="string" name="vizmap:CV-IPN-Smooth muscle cell activation EDGE_COLOR" value="java.awt.Color[r=0,g=0,b=0]"/>
    <att type="string" name="vizmap:CV-IPN-Smooth muscle cell activation EDGE_LINE_WIDTH" value="1.0"/>
    <graphics width="1" fill="#999999" cy:sourceArrow="0" cy:targetArrow="0" cy:sourceArrowColor="#000000" cy:targetArrowColor="#000000" cy:edgeLabelFont="SanSerif-0-10" cy:edgeLabel="" cy:edgeLineType="SOLID" cy:curved="STRAIGHT_LINES"/>
  </edge>
  <edge label="kaof(PKC Family Hs) (pp) exp(HIF1A)" source="-185" target="-464">
    <att type="string" name="canonicalName" value="kaof(PKC Family Hs) (pp) exp(HIF1A)"/>
    <att type="string" name="edgeTypeId" value="134"/>
    <att type="string" name="edgeTypeName" value="-&gt;"/>
    <att type="string" name="interaction" value="pp" cy:editable="false"/>
    <att type="string" name="vizmap:CV-IPN-Smooth muscle cell activation EDGE_COLOR" value="java.awt.Color[r=0,g=0,b=0]"/>
    <att type="string" name="vizmap:CV-IPN-Smooth muscle cell activation EDGE_LINE_WIDTH" value="1.0"/>
    <graphics width="1" fill="#999999" cy:sourceArrow="0" cy:targetArrow="0" cy:sourceArrowColor="#000000" cy:targetArrowColor="#000000" cy:edgeLabelFont="SanSerif-0-10" cy:edgeLabel="" cy:edgeLineType="SOLID" cy:curved="STRAIGHT_LINES"/>
  </edge>
  <edge label="kaof(PKC Family Hs) (pp) kaof(PRKCD)" source="-185" target="-662">
    <att type="string" name="canonicalName" value="kaof(PKC Family Hs) (pp) kaof(PRKCD)"/>
    <att type="string" name="edgeTypeId" value="6"/>
    <att type="string" name="edgeTypeName" value="-sub-&gt;"/>
    <att type="string" name="interaction" value="pp" cy:editable="false"/>
    <att type="string" name="vizmap:CV-IPN-Smooth muscle cell activation EDGE_COLOR" value="java.awt.Color[r=0,g=0,b=0]"/>
    <att type="string" name="vizmap:CV-IPN-Smooth muscle cell activation EDGE_LINE_WIDTH" value="3.0"/>
    <graphics width="1" fill="#999999" cy:sourceArrow="0" cy:targetArrow="0" cy:sourceArrowColor="#000000" cy:targetArrowColor="#000000" cy:edgeLabelFont="SanSerif-0-10" cy:edgeLabel="" cy:edgeLineType="EQUAL_DASH" cy:curved="STRAIGHT_LINES"/>
  </edge>
  <edge label="kaof(MAPK1) (pp) vascular smooth muscle cell migration" source="-159" target="-748">
    <att type="string" name="canonicalName" value="kaof(MAPK1) (pp) vascular smooth muscle cell migration"/>
    <att type="string" name="edgeTypeId" value="134"/>
    <att type="string" name="edgeTypeName" value="-&gt;"/>
    <att type="string" name="interaction" value="pp" cy:editable="false"/>
    <att type="string" name="vizmap:CV-IPN-Smooth muscle cell activation EDGE_COLOR" value="java.awt.Color[r=0,g=0,b=0]"/>
    <att type="string" name="vizmap:CV-IPN-Smooth muscle cell activation EDGE_LINE_WIDTH" value="1.0"/>
    <graphics width="1" fill="#999999" cy:sourceArrow="0" cy:targetArrow="0" cy:sourceArrowColor="#000000" cy:targetArrowColor="#000000" cy:edgeLabelFont="SanSerif-0-10" cy:edgeLabel="" cy:edgeLineType="SOLID" cy:curved="STRAIGHT_LINES">
      <att name="edgeBend">
        <att name="handle" x="825.070556640625" y="338.0212707519531" />
        <att name="handle" x="825.0707397460938" y="430.0211181640625" />
        <att name="handle" x="825.0706176757812" y="492.02117919921875" />
        <att name="handle" x="825.0709838867188" y="584.0211791992188" />
        <att name="handle" x="825.07080078125" y="646.0210571289062" />
        <att name="handle" x="825.0707397460938" y="738.02099609375" />
      </att>
    </graphics>
  </edge>
  <edge label="kaof(MAPK1) (pp) taof(CREB1)" source="-159" target="-136">
    <att type="string" name="canonicalName" value="kaof(MAPK1) (pp) taof(CREB1)"/>
    <att type="string" name="edgeTypeId" value="134"/>
    <att type="string" name="edgeTypeName" value="-&gt;"/>
    <att type="string" name="interaction" value="pp" cy:editable="false"/>
    <att type="string" name="vizmap:CV-IPN-Smooth muscle cell activation EDGE_COLOR" value="java.awt.Color[r=0,g=0,b=0]"/>
    <att type="string" name="vizmap:CV-IPN-Smooth muscle cell activation EDGE_LINE_WIDTH" value="1.0"/>
    <graphics width="1" fill="#999999" cy:sourceArrow="0" cy:targetArrow="0" cy:sourceArrowColor="#000000" cy:targetArrowColor="#000000" cy:edgeLabelFont="SanSerif-0-10" cy:edgeLabel="" cy:edgeLineType="SOLID" cy:curved="STRAIGHT_LINES"/>
  </edge>
  <edge label="kaof(MAPK1) (pp) vascular smooth muscle cell proliferation" source="-159" target="-701">
    <att type="string" name="canonicalName" value="kaof(MAPK1) (pp) vascular smooth muscle cell proliferation"/>
    <att type="string" name="edgeTypeId" value="134"/>
    <att type="string" name="edgeTypeName" value="-&gt;"/>
    <att type="string" name="interaction" value="pp" cy:editable="false"/>
    <att type="string" name="vizmap:CV-IPN-Smooth muscle cell activation EDGE_COLOR" value="java.awt.Color[r=0,g=0,b=0]"/>
    <att type="string" name="vizmap:CV-IPN-Smooth muscle cell activation EDGE_LINE_WIDTH" value="1.0"/>
    <graphics width="1" fill="#999999" cy:sourceArrow="0" cy:targetArrow="0" cy:sourceArrowColor="#000000" cy:targetArrowColor="#000000" cy:edgeLabelFont="SanSerif-0-10" cy:edgeLabel="" cy:edgeLineType="SOLID" cy:curved="STRAIGHT_LINES">
      <att name="edgeBend">
        <att name="handle" x="1823.07080078125" y="338.02130126953125" />
        <att name="handle" x="1887.070556640625" y="430.0211486816406" />
        <att name="handle" x="1887.0706787109375" y="492.02117919921875" />
        <att name="handle" x="1887.070556640625" y="584.0211181640625" />
        <att name="handle" x="1887.071044921875" y="646.0213012695312" />
        <att name="handle" x="1887.07080078125" y="738.0214233398438" />
      </att>
    </graphics>
  </edge>
  <edge label="CCND1 (pp) cell proliferation" source="-720" target="-726">
    <att type="string" name="canonicalName" value="CCND1 (pp) cell proliferation"/>
    <att type="string" name="edgeTypeId" value="134"/>
    <att type="string" name="edgeTypeName" value="-&gt;"/>
    <att type="string" name="interaction" value="pp" cy:editable="false"/>
    <att type="string" name="vizmap:CV-IPN-Smooth muscle cell activation EDGE_COLOR" value="java.awt.Color[r=0,g=0,b=0]"/>
    <att type="string" name="vizmap:CV-IPN-Smooth muscle cell activation EDGE_LINE_WIDTH" value="1.0"/>
    <graphics width="1" fill="#999999" cy:sourceArrow="0" cy:targetArrow="0" cy:sourceArrowColor="#000000" cy:targetArrowColor="#000000" cy:edgeLabelFont="SanSerif-0-10" cy:edgeLabel="" cy:edgeLineType="SOLID" cy:curved="STRAIGHT_LINES"/>
  </edge>
  <edge label="catof(CCR3) (pp) exp(MMP2)" source="-719" target="-589">
    <att type="string" name="canonicalName" value="catof(CCR3) (pp) exp(MMP2)"/>
    <att type="string" name="edgeTypeId" value="134"/>
    <att type="string" name="edgeTypeName" value="-&gt;"/>
    <att type="string" name="interaction" value="pp" cy:editable="false"/>
    <att type="string" name="vizmap:CV-IPN-Smooth muscle cell activation EDGE_COLOR" value="java.awt.Color[r=0,g=0,b=0]"/>
    <att type="string" name="vizmap:CV-IPN-Smooth muscle cell activation EDGE_LINE_WIDTH" value="1.0"/>
    <graphics width="1" fill="#999999" cy:sourceArrow="0" cy:targetArrow="0" cy:sourceArrowColor="#000000" cy:targetArrowColor="#000000" cy:edgeLabelFont="SanSerif-0-10" cy:edgeLabel="" cy:edgeLineType="SOLID" cy:curved="STRAIGHT_LINES"/>
  </edge>
  <edge label="catof(TLR4) (pp) catof(MYD88)" source="-360" target="-378">
    <att type="string" name="canonicalName" value="catof(TLR4) (pp) catof(MYD88)"/>
    <att type="string" name="edgeTypeId" value="134"/>
    <att type="string" name="edgeTypeName" value="-&gt;"/>
    <att type="string" name="interaction" value="pp" cy:editable="false"/>
    <att type="string" name="vizmap:CV-IPN-Platelet activation EDGE_COLOR" value="java.awt.Color[r=0,g=0,b=0]"/>
    <att type="string" name="vizmap:CV-IPN-Platelet activation EDGE_LINE_WIDTH" value="1.0"/>
    <att type="string" name="vizmap:CV-IPN-Smooth muscle cell activation EDGE_COLOR" value="java.awt.Color[r=0,g=0,b=0]"/>
    <att type="string" name="vizmap:CV-IPN-Smooth muscle cell activation EDGE_LINE_WIDTH" value="1.0"/>
    <graphics width="1" fill="#999999" cy:sourceArrow="0" cy:targetArrow="0" cy:sourceArrowColor="#000000" cy:targetArrowColor="#000000" cy:edgeLabelFont="SanSerif-0-10" cy:edgeLabel="" cy:edgeLineType="SOLID" cy:curved="STRAIGHT_LINES"/>
  </edge>
  <edge label="AKT1 (pp) kaof(AKT1)" source="-157" target="-97">
    <att type="string" name="canonicalName" value="AKT1 (pp) kaof(AKT1)"/>
    <att type="string" name="edgeTypeId" value="142"/>
    <att type="string" name="edgeTypeName" value="-cat-&gt;"/>
    <att type="string" name="interaction" value="pp" cy:editable="false"/>
    <att type="string" name="vizmap:CV-IPN-Endothelial cell activation EDGE_COLOR" value="java.awt.Color[r=0,g=0,b=0]"/>
    <att type="string" name="vizmap:CV-IPN-Endothelial cell activation EDGE_LINE_WIDTH" value="3.0"/>
    <att type="string" name="vizmap:CV-IPN-Foam cell formation EDGE_COLOR" value="java.awt.Color[r=0,g=0,b=0]"/>
    <att type="string" name="vizmap:CV-IPN-Foam cell formation EDGE_LINE_WIDTH" value="3.0"/>
    <att type="string" name="vizmap:CV-IPN-Platelet activation EDGE_COLOR" value="java.awt.Color[r=0,g=0,b=0]"/>
    <att type="string" name="vizmap:CV-IPN-Platelet activation EDGE_LINE_WIDTH" value="3.0"/>
    <att type="string" name="vizmap:CV-IPN-Smooth muscle cell activation EDGE_COLOR" value="java.awt.Color[r=0,g=0,b=0]"/>
    <att type="string" name="vizmap:CV-IPN-Smooth muscle cell activation EDGE_LINE_WIDTH" value="3.0"/>
    <graphics width="3" fill="#999999" cy:sourceArrow="0" cy:targetArrow="0" cy:sourceArrowColor="#000000" cy:targetArrowColor="#000000" cy:edgeLabelFont="SanSerif-0-10" cy:edgeLabel="" cy:edgeLineType="SOLID" cy:curved="STRAIGHT_LINES"/>
  </edge>
  <edge label="kaof(PDGFRA) (pp) kaof(MAPK3)" source="-718" target="-196">
    <att type="string" name="canonicalName" value="kaof(PDGFRA) (pp) kaof(MAPK3)"/>
    <att type="string" name="edgeTypeId" value="134"/>
    <att type="string" name="edgeTypeName" value="-&gt;"/>
    <att type="string" name="interaction" value="pp" cy:editable="false"/>
    <att type="string" name="vizmap:CV-IPN-Smooth muscle cell activation EDGE_COLOR" value="java.awt.Color[r=0,g=0,b=0]"/>
    <att type="string" name="vizmap:CV-IPN-Smooth muscle cell activation EDGE_LINE_WIDTH" value="1.0"/>
    <graphics width="1" fill="#999999" cy:sourceArrow="0" cy:targetArrow="0" cy:sourceArrowColor="#000000" cy:targetArrowColor="#000000" cy:edgeLabelFont="SanSerif-0-10" cy:edgeLabel="" cy:edgeLineType="SOLID" cy:curved="STRAIGHT_LINES"/>
  </edge>
  <edge label="kaof(PDGFRA) (pp) kaof(MAPK1)" source="-718" target="-159">
    <att type="string" name="canonicalName" value="kaof(PDGFRA) (pp) kaof(MAPK1)"/>
    <att type="string" name="edgeTypeId" value="134"/>
    <att type="string" name="edgeTypeName" value="-&gt;"/>
    <att type="string" name="interaction" value="pp" cy:editable="false"/>
    <att type="string" name="vizmap:CV-IPN-Smooth muscle cell activation EDGE_COLOR" value="java.awt.Color[r=0,g=0,b=0]"/>
    <att type="string" name="vizmap:CV-IPN-Smooth muscle cell activation EDGE_LINE_WIDTH" value="1.0"/>
    <graphics width="1" fill="#999999" cy:sourceArrow="0" cy:targetArrow="0" cy:sourceArrowColor="#000000" cy:targetArrowColor="#000000" cy:edgeLabelFont="SanSerif-0-10" cy:edgeLabel="" cy:edgeLineType="SOLID" cy:curved="STRAIGHT_LINES"/>
  </edge>
  <edge label="PLAU (pp) paof(PTPN11)" source="-515" target="-727">
    <att type="string" name="canonicalName" value="PLAU (pp) paof(PTPN11)"/>
    <att type="string" name="edgeTypeId" value="134"/>
    <att type="string" name="edgeTypeName" value="-&gt;"/>
    <att type="string" name="interaction" value="pp" cy:editable="false"/>
    <att type="string" name="vizmap:CV-IPN-Smooth muscle cell activation EDGE_COLOR" value="java.awt.Color[r=0,g=0,b=0]"/>
    <att type="string" name="vizmap:CV-IPN-Smooth muscle cell activation EDGE_LINE_WIDTH" value="1.0"/>
    <graphics width="1" fill="#999999" cy:sourceArrow="0" cy:targetArrow="0" cy:sourceArrowColor="#000000" cy:targetArrowColor="#000000" cy:edgeLabelFont="SanSerif-0-10" cy:edgeLabel="" cy:edgeLineType="SOLID" cy:curved="STRAIGHT_LINES"/>
  </edge>
  <edge label="PLAU (pp) catof(PLAUR)" source="-515" target="-697">
    <att type="string" name="canonicalName" value="PLAU (pp) catof(PLAUR)"/>
    <att type="string" name="edgeTypeId" value="134"/>
    <att type="string" name="edgeTypeName" value="-&gt;"/>
    <att type="string" name="interaction" value="pp" cy:editable="false"/>
    <att type="string" name="vizmap:CV-IPN-Smooth muscle cell activation EDGE_COLOR" value="java.awt.Color[r=0,g=0,b=0]"/>
    <att type="string" name="vizmap:CV-IPN-Smooth muscle cell activation EDGE_LINE_WIDTH" value="1.0"/>
    <graphics width="1" fill="#999999" cy:sourceArrow="0" cy:targetArrow="0" cy:sourceArrowColor="#000000" cy:targetArrowColor="#000000" cy:edgeLabelFont="SanSerif-0-10" cy:edgeLabel="" cy:edgeLineType="SOLID" cy:curved="STRAIGHT_LINES"/>
  </edge>
  <edge label="PDGFB:PDGFB (pp) PDGFB" source="-717" target="-695">
    <att type="string" name="canonicalName" value="PDGFB:PDGFB (pp) PDGFB"/>
    <att type="string" name="edgeTypeId" value="79"/>
    <att type="string" name="edgeTypeName" value="-cc-"/>
    <att type="string" name="interaction" value="pp" cy:editable="false"/>
    <att type="string" name="vizmap:CV-IPN-Smooth muscle cell activation EDGE_COLOR" value="java.awt.Color[r=153,g=153,b=153]"/>
    <att type="string" name="vizmap:CV-IPN-Smooth muscle cell activation EDGE_LINE_WIDTH" value="3.0"/>
    <graphics width="1" fill="#999999" cy:sourceArrow="0" cy:targetArrow="0" cy:sourceArrowColor="#000000" cy:targetArrowColor="#000000" cy:edgeLabelFont="SanSerif-0-10" cy:edgeLabel="" cy:edgeLineType="EQUAL_DASH" cy:curved="STRAIGHT_LINES"/>
  </edge>
  <edge label="PDGFB:PDGFB (pp) vascular smooth muscle cell migration" source="-717" target="-748">
    <att type="string" name="canonicalName" value="PDGFB:PDGFB (pp) vascular smooth muscle cell migration"/>
    <att type="string" name="edgeTypeId" value="134"/>
    <att type="string" name="edgeTypeName" value="-&gt;"/>
    <att type="string" name="interaction" value="pp" cy:editable="false"/>
    <att type="string" name="vizmap:CV-IPN-Smooth muscle cell activation EDGE_COLOR" value="java.awt.Color[r=0,g=0,b=0]"/>
    <att type="string" name="vizmap:CV-IPN-Smooth muscle cell activation EDGE_LINE_WIDTH" value="1.0"/>
    <graphics width="1" fill="#999999" cy:sourceArrow="0" cy:targetArrow="0" cy:sourceArrowColor="#000000" cy:targetArrowColor="#000000" cy:edgeLabelFont="SanSerif-0-10" cy:edgeLabel="" cy:edgeLineType="SOLID" cy:curved="STRAIGHT_LINES">
      <att name="edgeBend">
        <att name="handle" x="851.0709228515625" y="122.02127838134766" />
        <att name="handle" x="851.0711059570312" y="184.0211181640625" />
        <att name="handle" x="851.0709228515625" y="246.021240234375" />
        <att name="handle" x="851.0711059570312" y="338.0211181640625" />
        <att name="handle" x="851.07080078125" y="430.02117919921875" />
        <att name="handle" x="851.0711669921875" y="492.0210876464844" />
        <att name="handle" x="851.070556640625" y="584.021240234375" />
        <att name="handle" x="851.07080078125" y="646.021240234375" />
        <att name="handle" x="851.0706787109375" y="738.0213012695312" />
      </att>
    </graphics>
  </edge>
  <edge label="PDGFB:PDGFB (pp) vascular smooth muscle cell proliferation" source="-717" target="-701">
    <att type="string" name="canonicalName" value="PDGFB:PDGFB (pp) vascular smooth muscle cell proliferation"/>
    <att type="string" name="edgeTypeId" value="134"/>
    <att type="string" name="edgeTypeName" value="-&gt;"/>
    <att type="string" name="interaction" value="pp" cy:editable="false"/>
    <att type="string" name="vizmap:CV-IPN-Smooth muscle cell activation EDGE_COLOR" value="java.awt.Color[r=0,g=0,b=0]"/>
    <att type="string" name="vizmap:CV-IPN-Smooth muscle cell activation EDGE_LINE_WIDTH" value="1.0"/>
    <graphics width="1" fill="#999999" cy:sourceArrow="0" cy:targetArrow="0" cy:sourceArrowColor="#000000" cy:targetArrowColor="#000000" cy:edgeLabelFont="SanSerif-0-10" cy:edgeLabel="" cy:edgeLineType="SOLID" cy:curved="STRAIGHT_LINES">
      <att name="edgeBend">
        <att name="handle" x="1673.882080078125" y="123.70001983642578" />
        <att name="handle" x="1673.881591796875" y="185.70005798339844" />
        <att name="handle" x="1609.8814697265625" y="247.69992065429688" />
        <att name="handle" x="1609.8818359375" y="339.69976806640625" />
        <att name="handle" x="1673.8819580078125" y="431.7000427246094" />
        <att name="handle" x="1673.8817138671875" y="493.7000427246094" />
        <att name="handle" x="1673.8822021484375" y="585.7000732421875" />
        <att name="handle" x="1673.8824462890625" y="647.699951171875" />
        <att name="handle" x="1673.8818359375" y="739.6998901367188" />
      </att>
    </graphics>
  </edge>
  <edge label="PI3K Family Hs (pp) kaof(PI3K Family Hs)" source="-171" target="-170">
    <att type="string" name="canonicalName" value="PI3K Family Hs (pp) kaof(PI3K Family Hs)"/>
    <att type="string" name="edgeTypeId" value="142"/>
    <att type="string" name="edgeTypeName" value="-cat-&gt;"/>
    <att type="string" name="interaction" value="pp" cy:editable="false"/>
    <att type="string" name="vizmap:CV-IPN-Endothelial cell activation EDGE_COLOR" value="java.awt.Color[r=0,g=0,b=0]"/>
    <att type="string" name="vizmap:CV-IPN-Endothelial cell activation EDGE_LINE_WIDTH" value="3.0"/>
    <att type="string" name="vizmap:CV-IPN-Foam cell formation EDGE_COLOR" value="java.awt.Color[r=0,g=0,b=0]"/>
    <att type="string" name="vizmap:CV-IPN-Foam cell formation EDGE_LINE_WIDTH" value="3.0"/>
    <att type="string" name="vizmap:CV-IPN-Platelet activation EDGE_COLOR" value="java.awt.Color[r=0,g=0,b=0]"/>
    <att type="string" name="vizmap:CV-IPN-Platelet activation EDGE_LINE_WIDTH" value="3.0"/>
    <att type="string" name="vizmap:CV-IPN-Smooth muscle cell activation EDGE_COLOR" value="java.awt.Color[r=0,g=0,b=0]"/>
    <att type="string" name="vizmap:CV-IPN-Smooth muscle cell activation EDGE_LINE_WIDTH" value="3.0"/>
    <graphics width="3" fill="#999999" cy:sourceArrow="0" cy:targetArrow="0" cy:sourceArrowColor="#000000" cy:targetArrowColor="#000000" cy:edgeLabelFont="SanSerif-0-10" cy:edgeLabel="" cy:edgeLineType="SOLID" cy:curved="STRAIGHT_LINES"/>
  </edge>
  <edge label="taof(CREB1) (pp) exp(CCND1)" source="-136" target="-712">
    <att type="string" name="canonicalName" value="taof(CREB1) (pp) exp(CCND1)"/>
    <att type="string" name="edgeTypeId" value="334"/>
    <att type="string" name="edgeTypeName" value="=&gt;"/>
    <att type="string" name="interaction" value="pp" cy:editable="false"/>
    <att type="string" name="vizmap:CV-IPN-Smooth muscle cell activation EDGE_COLOR" value="java.awt.Color[r=0,g=0,b=0]"/>
    <att type="string" name="vizmap:CV-IPN-Smooth muscle cell activation EDGE_LINE_WIDTH" value="3.0"/>
    <graphics width="3" fill="#999999" cy:sourceArrow="0" cy:targetArrow="0" cy:sourceArrowColor="#000000" cy:targetArrowColor="#000000" cy:edgeLabelFont="SanSerif-0-10" cy:edgeLabel="" cy:edgeLineType="SOLID" cy:curved="STRAIGHT_LINES">
      <att name="edgeBend">
        <att name="handle" x="2286.17236328125" y="414.919189453125" />
        <att name="handle" x="2158.1728515625" y="476.91888427734375" />
      </att>
    </graphics>
  </edge>
  <edge label="taof(CREB1) (pp) exp(NR4A3)" source="-136" target="-709">
    <att type="string" name="canonicalName" value="taof(CREB1) (pp) exp(NR4A3)"/>
    <att type="string" name="edgeTypeId" value="334"/>
    <att type="string" name="edgeTypeName" value="=&gt;"/>
    <att type="string" name="interaction" value="pp" cy:editable="false"/>
    <att type="string" name="vizmap:CV-IPN-Smooth muscle cell activation EDGE_COLOR" value="java.awt.Color[r=0,g=0,b=0]"/>
    <att type="string" name="vizmap:CV-IPN-Smooth muscle cell activation EDGE_LINE_WIDTH" value="3.0"/>
    <graphics width="3" fill="#999999" cy:sourceArrow="0" cy:targetArrow="0" cy:sourceArrowColor="#000000" cy:targetArrowColor="#000000" cy:edgeLabelFont="SanSerif-0-10" cy:edgeLabel="" cy:edgeLineType="SOLID" cy:curved="STRAIGHT_LINES"/>
  </edge>
  <edge label="taof(CREB1) (pp) exp(PTGS2)" source="-136" target="-463">
    <att type="string" name="canonicalName" value="taof(CREB1) (pp) exp(PTGS2)"/>
    <att type="string" name="edgeTypeId" value="334"/>
    <att type="string" name="edgeTypeName" value="=&gt;"/>
    <att type="string" name="interaction" value="pp" cy:editable="false"/>
    <att type="string" name="vizmap:CV-IPN-Smooth muscle cell activation EDGE_COLOR" value="java.awt.Color[r=0,g=0,b=0]"/>
    <att type="string" name="vizmap:CV-IPN-Smooth muscle cell activation EDGE_LINE_WIDTH" value="3.0"/>
    <graphics width="3" fill="#999999" cy:sourceArrow="0" cy:targetArrow="0" cy:sourceArrowColor="#000000" cy:targetArrowColor="#000000" cy:edgeLabelFont="SanSerif-0-10" cy:edgeLabel="" cy:edgeLineType="SOLID" cy:curved="STRAIGHT_LINES">
      <att name="edgeBend">
        <att name="handle" x="597.07080078125" y="430.02099609375" />
        <att name="handle" x="597.0708618164062" y="492.02093505859375" />
        <att name="handle" x="597.0706787109375" y="584.021240234375" />
        <att name="handle" x="597.0711669921875" y="646.0208740234375" />
      </att>
    </graphics>
  </edge>
  <edge label="IRAK1 (pp) kaof(IRAK1)" source="-716" target="-691">
    <att type="string" name="canonicalName" value="IRAK1 (pp) kaof(IRAK1)"/>
    <att type="string" name="edgeTypeId" value="142"/>
    <att type="string" name="edgeTypeName" value="-cat-&gt;"/>
    <att type="string" name="interaction" value="pp" cy:editable="false"/>
    <att type="string" name="vizmap:CV-IPN-Smooth muscle cell activation EDGE_COLOR" value="java.awt.Color[r=0,g=0,b=0]"/>
    <att type="string" name="vizmap:CV-IPN-Smooth muscle cell activation EDGE_LINE_WIDTH" value="3.0"/>
    <graphics width="3" fill="#999999" cy:sourceArrow="0" cy:targetArrow="0" cy:sourceArrowColor="#000000" cy:targetArrowColor="#000000" cy:edgeLabelFont="SanSerif-0-10" cy:edgeLabel="" cy:edgeLineType="SOLID" cy:curved="STRAIGHT_LINES"/>
  </edge>
  <edge label="NADPH oxidase complex (pp) oxof(NADPH oxidase complex)" source="-17" target="-11">
    <att type="string" name="canonicalName" value="NADPH oxidase complex (pp) oxof(NADPH oxidase complex)"/>
    <att type="string" name="edgeTypeId" value="142"/>
    <att type="string" name="edgeTypeName" value="-cat-&gt;"/>
    <att type="string" name="interaction" value="pp" cy:editable="false"/>
    <att type="string" name="vizmap:CV-IPN-Endothelial cell activation EDGE_COLOR" value="java.awt.Color[r=0,g=0,b=0]"/>
    <att type="string" name="vizmap:CV-IPN-Endothelial cell activation EDGE_LINE_WIDTH" value="3.0"/>
    <att type="string" name="vizmap:CV-IPN-Smooth muscle cell activation EDGE_COLOR" value="java.awt.Color[r=0,g=0,b=0]"/>
    <att type="string" name="vizmap:CV-IPN-Smooth muscle cell activation EDGE_LINE_WIDTH" value="3.0"/>
    <graphics width="3" fill="#999999" cy:sourceArrow="0" cy:targetArrow="0" cy:sourceArrowColor="#000000" cy:targetArrowColor="#000000" cy:edgeLabelFont="SanSerif-0-10" cy:edgeLabel="" cy:edgeLineType="SOLID" cy:curved="STRAIGHT_LINES"/>
  </edge>
  <edge label="taof(HIF1A) (pp) exp(IL1B)" source="-715" target="-583">
    <att type="string" name="canonicalName" value="taof(HIF1A) (pp) exp(IL1B)"/>
    <att type="string" name="edgeTypeId" value="334"/>
    <att type="string" name="edgeTypeName" value="=&gt;"/>
    <att type="string" name="interaction" value="pp" cy:editable="false"/>
    <att type="string" name="vizmap:CV-IPN-Smooth muscle cell activation EDGE_COLOR" value="java.awt.Color[r=0,g=0,b=0]"/>
    <att type="string" name="vizmap:CV-IPN-Smooth muscle cell activation EDGE_LINE_WIDTH" value="3.0"/>
    <graphics width="3" fill="#999999" cy:sourceArrow="0" cy:targetArrow="0" cy:sourceArrowColor="#000000" cy:targetArrowColor="#000000" cy:edgeLabelFont="SanSerif-0-10" cy:edgeLabel="" cy:edgeLineType="SOLID" cy:curved="STRAIGHT_LINES"/>
  </edge>
  <edge label="taof(HIF1A) (pp) exp(NOS2)" source="-715" target="-122">
    <att type="string" name="canonicalName" value="taof(HIF1A) (pp) exp(NOS2)"/>
    <att type="string" name="edgeTypeId" value="134"/>
    <att type="string" name="edgeTypeName" value="-&gt;"/>
    <att type="string" name="interaction" value="pp" cy:editable="false"/>
    <att type="string" name="vizmap:CV-IPN-Smooth muscle cell activation EDGE_COLOR" value="java.awt.Color[r=0,g=0,b=0]"/>
    <att type="string" name="vizmap:CV-IPN-Smooth muscle cell activation EDGE_LINE_WIDTH" value="1.0"/>
    <graphics width="1" fill="#999999" cy:sourceArrow="0" cy:targetArrow="0" cy:sourceArrowColor="#000000" cy:targetArrowColor="#000000" cy:edgeLabelFont="SanSerif-0-10" cy:edgeLabel="" cy:edgeLineType="SOLID" cy:curved="STRAIGHT_LINES">
      <att name="edgeBend">
        <att name="handle" x="2482.7646484375" y="455.4831848144531" />
        <att name="handle" x="2482.765380859375" y="547.4832763671875" />
        <att name="handle" x="2482.765380859375" y="609.483154296875" />
        <att name="handle" x="2482.76513671875" y="701.4833374023438" />
        <att name="handle" x="2482.764892578125" y="763.483154296875" />
      </att>
    </graphics>
  </edge>
  <edge label="taof(HIF1A) (pp) exp(PTGS2)" source="-715" target="-463">
    <att type="string" name="canonicalName" value="taof(HIF1A) (pp) exp(PTGS2)"/>
    <att type="string" name="edgeTypeId" value="334"/>
    <att type="string" name="edgeTypeName" value="=&gt;"/>
    <att type="string" name="interaction" value="pp" cy:editable="false"/>
    <att type="string" name="vizmap:CV-IPN-Smooth muscle cell activation EDGE_COLOR" value="java.awt.Color[r=0,g=0,b=0]"/>
    <att type="string" name="vizmap:CV-IPN-Smooth muscle cell activation EDGE_LINE_WIDTH" value="3.0"/>
    <graphics width="3" fill="#999999" cy:sourceArrow="0" cy:targetArrow="0" cy:sourceArrowColor="#000000" cy:targetArrowColor="#000000" cy:edgeLabelFont="SanSerif-0-10" cy:edgeLabel="" cy:edgeLineType="SOLID" cy:curved="STRAIGHT_LINES">
      <att name="edgeBend">
        <att name="handle" x="661.0707397460938" y="338.02117919921875" />
        <att name="handle" x="661.07080078125" y="430.0213623046875" />
        <att name="handle" x="661.0706176757812" y="492.02117919921875" />
        <att name="handle" x="661.0709228515625" y="584.0208740234375" />
        <att name="handle" x="661.0706787109375" y="646.0211791992188" />
      </att>
    </graphics>
  </edge>
  <edge label="taof(HIF1A) (pp) exp(IL8)" source="-715" target="-37">
    <att type="string" name="canonicalName" value="taof(HIF1A) (pp) exp(IL8)"/>
    <att type="string" name="edgeTypeId" value="134"/>
    <att type="string" name="edgeTypeName" value="-&gt;"/>
    <att type="string" name="interaction" value="pp" cy:editable="false"/>
    <att type="string" name="vizmap:CV-IPN-Smooth muscle cell activation EDGE_COLOR" value="java.awt.Color[r=0,g=0,b=0]"/>
    <att type="string" name="vizmap:CV-IPN-Smooth muscle cell activation EDGE_LINE_WIDTH" value="1.0"/>
    <graphics width="1" fill="#999999" cy:sourceArrow="0" cy:targetArrow="0" cy:sourceArrowColor="#000000" cy:targetArrowColor="#000000" cy:edgeLabelFont="SanSerif-0-10" cy:edgeLabel="" cy:edgeLineType="SOLID" cy:curved="STRAIGHT_LINES">
      <att name="edgeBend">
        <att name="handle" x="2655.071044921875" y="338.0214538574219" />
        <att name="handle" x="2655.0712890625" y="430.0213317871094" />
        <att name="handle" x="2655.07177734375" y="492.02105712890625" />
      </att>
    </graphics>
  </edge>
  <edge label="AKR1B1 (pp) catof(AKR1B1)" source="-714" target="-725">
    <att type="string" name="canonicalName" value="AKR1B1 (pp) catof(AKR1B1)"/>
    <att type="string" name="edgeTypeId" value="142"/>
    <att type="string" name="edgeTypeName" value="-cat-&gt;"/>
    <att type="string" name="interaction" value="pp" cy:editable="false"/>
    <att type="string" name="vizmap:CV-IPN-Smooth muscle cell activation EDGE_COLOR" value="java.awt.Color[r=0,g=0,b=0]"/>
    <att type="string" name="vizmap:CV-IPN-Smooth muscle cell activation EDGE_LINE_WIDTH" value="3.0"/>
    <graphics width="3" fill="#999999" cy:sourceArrow="0" cy:targetArrow="0" cy:sourceArrowColor="#000000" cy:targetArrowColor="#000000" cy:edgeLabelFont="SanSerif-0-10" cy:edgeLabel="" cy:edgeLineType="SOLID" cy:curved="STRAIGHT_LINES"/>
  </edge>
  <edge label="kaof(GSK3B) (pp) CTNNB1 P@S37" source="-16" target="-746">
    <att type="string" name="canonicalName" value="kaof(GSK3B) (pp) CTNNB1 P@S37"/>
    <att type="string" name="edgeTypeId" value="334"/>
    <att type="string" name="edgeTypeName" value="=&gt;"/>
    <att type="string" name="interaction" value="pp" cy:editable="false"/>
    <att type="string" name="vizmap:CV-IPN-Smooth muscle cell activation EDGE_COLOR" value="java.awt.Color[r=0,g=0,b=0]"/>
    <att type="string" name="vizmap:CV-IPN-Smooth muscle cell activation EDGE_LINE_WIDTH" value="3.0"/>
    <graphics width="3" fill="#999999" cy:sourceArrow="0" cy:targetArrow="0" cy:sourceArrowColor="#000000" cy:targetArrowColor="#000000" cy:edgeLabelFont="SanSerif-0-10" cy:edgeLabel="" cy:edgeLineType="SOLID" cy:curved="STRAIGHT_LINES"/>
  </edge>
  <edge label="kaof(GSK3B) (pp) CTNNB1 P@S33" source="-16" target="-702">
    <att type="string" name="canonicalName" value="kaof(GSK3B) (pp) CTNNB1 P@S33"/>
    <att type="string" name="edgeTypeId" value="334"/>
    <att type="string" name="edgeTypeName" value="=&gt;"/>
    <att type="string" name="interaction" value="pp" cy:editable="false"/>
    <att type="string" name="vizmap:CV-IPN-Smooth muscle cell activation EDGE_COLOR" value="java.awt.Color[r=0,g=0,b=0]"/>
    <att type="string" name="vizmap:CV-IPN-Smooth muscle cell activation EDGE_LINE_WIDTH" value="3.0"/>
    <graphics width="3" fill="#999999" cy:sourceArrow="0" cy:targetArrow="0" cy:sourceArrowColor="#000000" cy:targetArrowColor="#000000" cy:edgeLabelFont="SanSerif-0-10" cy:edgeLabel="" cy:edgeLineType="SOLID" cy:curved="STRAIGHT_LINES"/>
  </edge>
  <edge label="IL8 (pp) cell proliferation" source="-29" target="-726">
    <att type="string" name="canonicalName" value="IL8 (pp) cell proliferation"/>
    <att type="string" name="edgeTypeId" value="134"/>
    <att type="string" name="edgeTypeName" value="-&gt;"/>
    <att type="string" name="interaction" value="pp" cy:editable="false"/>
    <att type="string" name="vizmap:CV-IPN-Smooth muscle cell activation EDGE_COLOR" value="java.awt.Color[r=0,g=0,b=0]"/>
    <att type="string" name="vizmap:CV-IPN-Smooth muscle cell activation EDGE_LINE_WIDTH" value="1.0"/>
    <graphics width="1" fill="#999999" cy:sourceArrow="0" cy:targetArrow="0" cy:sourceArrowColor="#000000" cy:targetArrowColor="#000000" cy:edgeLabelFont="SanSerif-0-10" cy:edgeLabel="" cy:edgeLineType="SOLID" cy:curved="STRAIGHT_LINES"/>
  </edge>
  <edge label="kaof(MAPK3) (pp) vascular smooth muscle cell migration" source="-196" target="-748">
    <att type="string" name="canonicalName" value="kaof(MAPK3) (pp) vascular smooth muscle cell migration"/>
    <att type="string" name="edgeTypeId" value="134"/>
    <att type="string" name="edgeTypeName" value="-&gt;"/>
    <att type="string" name="interaction" value="pp" cy:editable="false"/>
    <att type="string" name="vizmap:CV-IPN-Smooth muscle cell activation EDGE_COLOR" value="java.awt.Color[r=0,g=0,b=0]"/>
    <att type="string" name="vizmap:CV-IPN-Smooth muscle cell activation EDGE_LINE_WIDTH" value="1.0"/>
    <graphics width="1" fill="#999999" cy:sourceArrow="0" cy:targetArrow="0" cy:sourceArrowColor="#000000" cy:targetArrowColor="#000000" cy:edgeLabelFont="SanSerif-0-10" cy:edgeLabel="" cy:edgeLineType="SOLID" cy:curved="STRAIGHT_LINES">
      <att name="edgeBend">
        <att name="handle" x="883.0707397460938" y="338.0213928222656" />
        <att name="handle" x="883.0706787109375" y="430.021484375" />
        <att name="handle" x="883.07080078125" y="492.0212707519531" />
        <att name="handle" x="883.0711669921875" y="584.02099609375" />
        <att name="handle" x="883.07080078125" y="646.0211791992188" />
        <att name="handle" x="883.07080078125" y="738.0211181640625" />
      </att>
    </graphics>
  </edge>
  <edge label="kaof(MAPK3) (pp) taof(CREB1)" source="-196" target="-136">
    <att type="string" name="canonicalName" value="kaof(MAPK3) (pp) taof(CREB1)"/>
    <att type="string" name="edgeTypeId" value="134"/>
    <att type="string" name="edgeTypeName" value="-&gt;"/>
    <att type="string" name="interaction" value="pp" cy:editable="false"/>
    <att type="string" name="vizmap:CV-IPN-Smooth muscle cell activation EDGE_COLOR" value="java.awt.Color[r=0,g=0,b=0]"/>
    <att type="string" name="vizmap:CV-IPN-Smooth muscle cell activation EDGE_LINE_WIDTH" value="1.0"/>
    <graphics width="1" fill="#999999" cy:sourceArrow="0" cy:targetArrow="0" cy:sourceArrowColor="#000000" cy:targetArrowColor="#000000" cy:edgeLabelFont="SanSerif-0-10" cy:edgeLabel="" cy:edgeLineType="SOLID" cy:curved="STRAIGHT_LINES"/>
  </edge>
  <edge label="kaof(MAPK3) (pp) vascular smooth muscle cell proliferation" source="-196" target="-701">
    <att type="string" name="canonicalName" value="kaof(MAPK3) (pp) vascular smooth muscle cell proliferation"/>
    <att type="string" name="edgeTypeId" value="134"/>
    <att type="string" name="edgeTypeName" value="-&gt;"/>
    <att type="string" name="interaction" value="pp" cy:editable="false"/>
    <att type="string" name="vizmap:CV-IPN-Smooth muscle cell activation EDGE_COLOR" value="java.awt.Color[r=0,g=0,b=0]"/>
    <att type="string" name="vizmap:CV-IPN-Smooth muscle cell activation EDGE_LINE_WIDTH" value="1.0"/>
    <graphics width="1" fill="#999999" cy:sourceArrow="0" cy:targetArrow="0" cy:sourceArrowColor="#000000" cy:targetArrowColor="#000000" cy:edgeLabelFont="SanSerif-0-10" cy:edgeLabel="" cy:edgeLineType="SOLID" cy:curved="STRAIGHT_LINES">
      <att name="edgeBend">
        <att name="handle" x="1503.07080078125" y="338.0211181640625" />
        <att name="handle" x="1567.0704345703125" y="430.021240234375" />
        <att name="handle" x="1567.0706787109375" y="492.0211181640625" />
        <att name="handle" x="1636.74365234375" y="597.4518432617188" />
        <att name="handle" x="1635.903564453125" y="653.5762329101562" />
        <att name="handle" x="1660.247802734375" y="756.48876953125" />
      </att>
    </graphics>
  </edge>
  <edge label="taof(E2F1) (pp) exp(PCNA)" source="-713" target="-750">
    <att type="string" name="canonicalName" value="taof(E2F1) (pp) exp(PCNA)"/>
    <att type="string" name="edgeTypeId" value="334"/>
    <att type="string" name="edgeTypeName" value="=&gt;"/>
    <att type="string" name="interaction" value="pp" cy:editable="false"/>
    <att type="string" name="vizmap:CV-IPN-Smooth muscle cell activation EDGE_COLOR" value="java.awt.Color[r=0,g=0,b=0]"/>
    <att type="string" name="vizmap:CV-IPN-Smooth muscle cell activation EDGE_LINE_WIDTH" value="3.0"/>
    <graphics width="3" fill="#999999" cy:sourceArrow="0" cy:targetArrow="0" cy:sourceArrowColor="#000000" cy:targetArrowColor="#000000" cy:edgeLabelFont="SanSerif-0-10" cy:edgeLabel="" cy:edgeLineType="SOLID" cy:curved="STRAIGHT_LINES">
      <att name="edgeBend">
        <att name="handle" x="2142.077880859375" y="740.8035278320312" />
        <att name="handle" x="2142.078369140625" y="739.0382080078125" />
      </att>
    </graphics>
  </edge>
  <edge label="taof(E2F1) (pp) exp(MYC)" source="-713" target="-735">
    <att type="string" name="canonicalName" value="taof(E2F1) (pp) exp(MYC)"/>
    <att type="string" name="edgeTypeId" value="334"/>
    <att type="string" name="edgeTypeName" value="=&gt;"/>
    <att type="string" name="interaction" value="pp" cy:editable="false"/>
    <att type="string" name="vizmap:CV-IPN-Smooth muscle cell activation EDGE_COLOR" value="java.awt.Color[r=0,g=0,b=0]"/>
    <att type="string" name="vizmap:CV-IPN-Smooth muscle cell activation EDGE_LINE_WIDTH" value="3.0"/>
    <graphics width="3" fill="#999999" cy:sourceArrow="0" cy:targetArrow="0" cy:sourceArrowColor="#000000" cy:targetArrowColor="#000000" cy:edgeLabelFont="SanSerif-0-10" cy:edgeLabel="" cy:edgeLineType="SOLID" cy:curved="STRAIGHT_LINES"/>
  </edge>
  <edge label="taof(E2F1) (pp) exp(CCNE1)" source="-713" target="-728">
    <att type="string" name="canonicalName" value="taof(E2F1) (pp) exp(CCNE1)"/>
    <att type="string" name="edgeTypeId" value="334"/>
    <att type="string" name="edgeTypeName" value="=&gt;"/>
    <att type="string" name="interaction" value="pp" cy:editable="false"/>
    <att type="string" name="vizmap:CV-IPN-Smooth muscle cell activation EDGE_COLOR" value="java.awt.Color[r=0,g=0,b=0]"/>
    <att type="string" name="vizmap:CV-IPN-Smooth muscle cell activation EDGE_LINE_WIDTH" value="3.0"/>
    <graphics width="3" fill="#999999" cy:sourceArrow="0" cy:targetArrow="0" cy:sourceArrowColor="#000000" cy:targetArrowColor="#000000" cy:edgeLabelFont="SanSerif-0-10" cy:edgeLabel="" cy:edgeLineType="SOLID" cy:curved="STRAIGHT_LINES"/>
  </edge>
  <edge label="taof(E2F1) (pp) exp(CCND1)" source="-713" target="-712">
    <att type="string" name="canonicalName" value="taof(E2F1) (pp) exp(CCND1)"/>
    <att type="string" name="edgeTypeId" value="334"/>
    <att type="string" name="edgeTypeName" value="=&gt;"/>
    <att type="string" name="interaction" value="pp" cy:editable="false"/>
    <att type="string" name="vizmap:CV-IPN-Smooth muscle cell activation EDGE_COLOR" value="java.awt.Color[r=0,g=0,b=0]"/>
    <att type="string" name="vizmap:CV-IPN-Smooth muscle cell activation EDGE_LINE_WIDTH" value="3.0"/>
    <graphics width="3" fill="#999999" cy:sourceArrow="0" cy:targetArrow="0" cy:sourceArrowColor="#000000" cy:targetArrowColor="#000000" cy:edgeLabelFont="SanSerif-0-10" cy:edgeLabel="" cy:edgeLineType="SOLID" cy:curved="STRAIGHT_LINES"/>
  </edge>
  <edge label="exp(CCND1) (pp) CCND1" source="-712" target="-720">
    <att type="string" name="canonicalName" value="exp(CCND1) (pp) CCND1"/>
    <att type="string" name="edgeTypeId" value="115"/>
    <att type="string" name="edgeTypeName" value="-gp-&gt;"/>
    <att type="string" name="interaction" value="pp" cy:editable="false"/>
    <att type="string" name="vizmap:CV-IPN-Smooth muscle cell activation EDGE_COLOR" value="java.awt.Color[r=0,g=0,b=0]"/>
    <att type="string" name="vizmap:CV-IPN-Smooth muscle cell activation EDGE_LINE_WIDTH" value="3.0"/>
    <graphics width="1" fill="#999999" cy:sourceArrow="0" cy:targetArrow="0" cy:sourceArrowColor="#000000" cy:targetArrowColor="#000000" cy:edgeLabelFont="SanSerif-0-10" cy:edgeLabel="" cy:edgeLineType="EQUAL_DASH" cy:curved="STRAIGHT_LINES"/>
  </edge>
  <edge label="PDGFRA (pp) kaof(PDGFRA)" source="-711" target="-718">
    <att type="string" name="canonicalName" value="PDGFRA (pp) kaof(PDGFRA)"/>
    <att type="string" name="edgeTypeId" value="142"/>
    <att type="string" name="edgeTypeName" value="-cat-&gt;"/>
    <att type="string" name="interaction" value="pp" cy:editable="false"/>
    <att type="string" name="vizmap:CV-IPN-Smooth muscle cell activation EDGE_COLOR" value="java.awt.Color[r=0,g=0,b=0]"/>
    <att type="string" name="vizmap:CV-IPN-Smooth muscle cell activation EDGE_LINE_WIDTH" value="3.0"/>
    <graphics width="3" fill="#999999" cy:sourceArrow="0" cy:targetArrow="0" cy:sourceArrowColor="#000000" cy:targetArrowColor="#000000" cy:edgeLabelFont="SanSerif-0-10" cy:edgeLabel="" cy:edgeLineType="SOLID" cy:curved="STRAIGHT_LINES"/>
  </edge>
  <edge label="PLAUR (pp) catof(PLAUR)" source="-710" target="-697">
    <att type="string" name="canonicalName" value="PLAUR (pp) catof(PLAUR)"/>
    <att type="string" name="edgeTypeId" value="142"/>
    <att type="string" name="edgeTypeName" value="-cat-&gt;"/>
    <att type="string" name="interaction" value="pp" cy:editable="false"/>
    <att type="string" name="vizmap:CV-IPN-Smooth muscle cell activation EDGE_COLOR" value="java.awt.Color[r=0,g=0,b=0]"/>
    <att type="string" name="vizmap:CV-IPN-Smooth muscle cell activation EDGE_LINE_WIDTH" value="3.0"/>
    <graphics width="3" fill="#999999" cy:sourceArrow="0" cy:targetArrow="0" cy:sourceArrowColor="#000000" cy:targetArrowColor="#000000" cy:edgeLabelFont="SanSerif-0-10" cy:edgeLabel="" cy:edgeLineType="SOLID" cy:curved="STRAIGHT_LINES"/>
  </edge>
  <edge label="exp(NR4A3) (pp) NR4A3" source="-709" target="-708">
    <att type="string" name="canonicalName" value="exp(NR4A3) (pp) NR4A3"/>
    <att type="string" name="edgeTypeId" value="115"/>
    <att type="string" name="edgeTypeName" value="-gp-&gt;"/>
    <att type="string" name="interaction" value="pp" cy:editable="false"/>
    <att type="string" name="vizmap:CV-IPN-Smooth muscle cell activation EDGE_COLOR" value="java.awt.Color[r=0,g=0,b=0]"/>
    <att type="string" name="vizmap:CV-IPN-Smooth muscle cell activation EDGE_LINE_WIDTH" value="3.0"/>
    <graphics width="1" fill="#999999" cy:sourceArrow="0" cy:targetArrow="0" cy:sourceArrowColor="#000000" cy:targetArrowColor="#000000" cy:edgeLabelFont="SanSerif-0-10" cy:edgeLabel="" cy:edgeLineType="EQUAL_DASH" cy:curved="STRAIGHT_LINES"/>
  </edge>
  <edge label="NR4A3 (pp) exp(CCND1)" source="-708" target="-712">
    <att type="string" name="canonicalName" value="NR4A3 (pp) exp(CCND1)"/>
    <att type="string" name="edgeTypeId" value="134"/>
    <att type="string" name="edgeTypeName" value="-&gt;"/>
    <att type="string" name="interaction" value="pp" cy:editable="false"/>
    <att type="string" name="vizmap:CV-IPN-Smooth muscle cell activation EDGE_COLOR" value="java.awt.Color[r=0,g=0,b=0]"/>
    <att type="string" name="vizmap:CV-IPN-Smooth muscle cell activation EDGE_LINE_WIDTH" value="1.0"/>
    <graphics width="1" fill="#999999" cy:sourceArrow="0" cy:targetArrow="0" cy:sourceArrowColor="#000000" cy:targetArrowColor="#000000" cy:edgeLabelFont="SanSerif-0-10" cy:edgeLabel="" cy:edgeLineType="SOLID" cy:curved="STRAIGHT_LINES"/>
  </edge>
  <edge label="catof(CD40) (pp) taof(RELA)" source="-119" target="-134">
    <att type="string" name="canonicalName" value="catof(CD40) (pp) taof(RELA)"/>
    <att type="string" name="edgeTypeId" value="134"/>
    <att type="string" name="edgeTypeName" value="-&gt;"/>
    <att type="string" name="interaction" value="pp" cy:editable="false"/>
    <att type="string" name="vizmap:CV-IPN-Smooth muscle cell activation EDGE_COLOR" value="java.awt.Color[r=0,g=0,b=0]"/>
    <att type="string" name="vizmap:CV-IPN-Smooth muscle cell activation EDGE_LINE_WIDTH" value="1.0"/>
    <graphics width="1" fill="#999999" cy:sourceArrow="0" cy:targetArrow="0" cy:sourceArrowColor="#000000" cy:targetArrowColor="#000000" cy:edgeLabelFont="SanSerif-0-10" cy:edgeLabel="" cy:edgeLineType="SOLID" cy:curved="STRAIGHT_LINES"/>
  </edge>
  <edge label="catof(CD40) (pp) taof(NFKB Complex Hs)" source="-119" target="-221">
    <att type="string" name="canonicalName" value="catof(CD40) (pp) taof(NFKB Complex Hs)"/>
    <att type="string" name="edgeTypeId" value="134"/>
    <att type="string" name="edgeTypeName" value="-&gt;"/>
    <att type="string" name="interaction" value="pp" cy:editable="false"/>
    <att type="string" name="vizmap:CV-IPN-Plaque destabilization EDGE_COLOR" value="java.awt.Color[r=0,g=0,b=0]"/>
    <att type="string" name="vizmap:CV-IPN-Plaque destabilization EDGE_LINE_WIDTH" value="1.0"/>
    <att type="string" name="vizmap:CV-IPN-Smooth muscle cell activation EDGE_COLOR" value="java.awt.Color[r=0,g=0,b=0]"/>
    <att type="string" name="vizmap:CV-IPN-Smooth muscle cell activation EDGE_LINE_WIDTH" value="1.0"/>
    <graphics width="1" fill="#999999" cy:sourceArrow="0" cy:targetArrow="0" cy:sourceArrowColor="#000000" cy:targetArrowColor="#000000" cy:edgeLabelFont="SanSerif-0-10" cy:edgeLabel="" cy:edgeLineType="SOLID" cy:curved="STRAIGHT_LINES">
      <att name="edgeBend">
        <att name="handle" x="2271.07177734375" y="-31.9788818359375" />
      </att>
    </graphics>
  </edge>
  <edge label="catof(Phospholipase D family Hs) (pp) Phosphatidate" source="-707" target="-696">
    <att type="string" name="canonicalName" value="catof(Phospholipase D family Hs) (pp) Phosphatidate"/>
    <att type="string" name="edgeTypeId" value="134"/>
    <att type="string" name="edgeTypeName" value="-&gt;"/>
    <att type="string" name="interaction" value="pp" cy:editable="false"/>
    <att type="string" name="vizmap:CV-IPN-Smooth muscle cell activation EDGE_COLOR" value="java.awt.Color[r=0,g=0,b=0]"/>
    <att type="string" name="vizmap:CV-IPN-Smooth muscle cell activation EDGE_LINE_WIDTH" value="1.0"/>
    <graphics width="1" fill="#999999" cy:sourceArrow="0" cy:targetArrow="0" cy:sourceArrowColor="#000000" cy:targetArrowColor="#000000" cy:edgeLabelFont="SanSerif-0-10" cy:edgeLabel="" cy:edgeLineType="SOLID" cy:curved="STRAIGHT_LINES"/>
  </edge>
  <edge label="Nitric oxide (pp) smooth muscle contraction" source="-145" target="-737">
    <att type="string" name="canonicalName" value="Nitric oxide (pp) smooth muscle contraction"/>
    <att type="string" name="edgeTypeId" value="137"/>
    <att type="string" name="edgeTypeName" value="-|"/>
    <att type="string" name="interaction" value="pp" cy:editable="false"/>
    <att type="string" name="vizmap:CV-IPN-Smooth muscle cell activation EDGE_COLOR" value="java.awt.Color[r=0,g=0,b=0]"/>
    <att type="string" name="vizmap:CV-IPN-Smooth muscle cell activation EDGE_LINE_WIDTH" value="1.0"/>
    <graphics width="1" fill="#999999" cy:sourceArrow="0" cy:targetArrow="0" cy:sourceArrowColor="#000000" cy:targetArrowColor="#000000" cy:edgeLabelFont="SanSerif-0-10" cy:edgeLabel="" cy:edgeLineType="SOLID" cy:curved="STRAIGHT_LINES"/>
  </edge>
  <edge label="LTBR (pp) taof(RELA)" source="-706" target="-134">
    <att type="string" name="canonicalName" value="LTBR (pp) taof(RELA)"/>
    <att type="string" name="edgeTypeId" value="134"/>
    <att type="string" name="edgeTypeName" value="-&gt;"/>
    <att type="string" name="interaction" value="pp" cy:editable="false"/>
    <att type="string" name="vizmap:CV-IPN-Smooth muscle cell activation EDGE_COLOR" value="java.awt.Color[r=0,g=0,b=0]"/>
    <att type="string" name="vizmap:CV-IPN-Smooth muscle cell activation EDGE_LINE_WIDTH" value="1.0"/>
    <graphics width="1" fill="#999999" cy:sourceArrow="0" cy:targetArrow="0" cy:sourceArrowColor="#000000" cy:targetArrowColor="#000000" cy:edgeLabelFont="SanSerif-0-10" cy:edgeLabel="" cy:edgeLineType="SOLID" cy:curved="STRAIGHT_LINES"/>
  </edge>
  <edge label="PDGFA (pp) kaof(PDGFRA)" source="-705" target="-718">
    <att type="string" name="canonicalName" value="PDGFA (pp) kaof(PDGFRA)"/>
    <att type="string" name="edgeTypeId" value="334"/>
    <att type="string" name="edgeTypeName" value="=&gt;"/>
    <att type="string" name="interaction" value="pp" cy:editable="false"/>
    <att type="string" name="vizmap:CV-IPN-Smooth muscle cell activation EDGE_COLOR" value="java.awt.Color[r=0,g=0,b=0]"/>
    <att type="string" name="vizmap:CV-IPN-Smooth muscle cell activation EDGE_LINE_WIDTH" value="3.0"/>
    <graphics width="3" fill="#999999" cy:sourceArrow="0" cy:targetArrow="0" cy:sourceArrowColor="#000000" cy:targetArrowColor="#000000" cy:edgeLabelFont="SanSerif-0-10" cy:edgeLabel="" cy:edgeLineType="SOLID" cy:curved="STRAIGHT_LINES"/>
  </edge>
  <edge label="ROS (pp) O2.-" source="-90" target="-736">
    <att type="string" name="canonicalName" value="ROS (pp) O2.-"/>
    <att type="string" name="edgeTypeId" value="6"/>
    <att type="string" name="edgeTypeName" value="-sub-&gt;"/>
    <att type="string" name="interaction" value="pp" cy:editable="false"/>
    <att type="string" name="vizmap:CV-IPN-Smooth muscle cell activation EDGE_COLOR" value="java.awt.Color[r=0,g=0,b=0]"/>
    <att type="string" name="vizmap:CV-IPN-Smooth muscle cell activation EDGE_LINE_WIDTH" value="3.0"/>
    <graphics width="1" fill="#999999" cy:sourceArrow="0" cy:targetArrow="0" cy:sourceArrowColor="#000000" cy:targetArrowColor="#000000" cy:edgeLabelFont="SanSerif-0-10" cy:edgeLabel="" cy:edgeLineType="EQUAL_DASH" cy:curved="STRAIGHT_LINES"/>
  </edge>
  <edge label="CCL11 (pp) catof(CCR3)" source="-704" target="-719">
    <att type="string" name="canonicalName" value="CCL11 (pp) catof(CCR3)"/>
    <att type="string" name="edgeTypeId" value="334"/>
    <att type="string" name="edgeTypeName" value="=&gt;"/>
    <att type="string" name="interaction" value="pp" cy:editable="false"/>
    <att type="string" name="vizmap:CV-IPN-Smooth muscle cell activation EDGE_COLOR" value="java.awt.Color[r=0,g=0,b=0]"/>
    <att type="string" name="vizmap:CV-IPN-Smooth muscle cell activation EDGE_LINE_WIDTH" value="3.0"/>
    <graphics width="3" fill="#999999" cy:sourceArrow="0" cy:targetArrow="0" cy:sourceArrowColor="#000000" cy:targetArrowColor="#000000" cy:edgeLabelFont="SanSerif-0-10" cy:edgeLabel="" cy:edgeLineType="SOLID" cy:curved="STRAIGHT_LINES"/>
  </edge>
  <edge label="degradationof(CTNNB1) (pp) CTNNB1" source="-703" target="-724">
    <att type="string" name="canonicalName" value="degradationof(CTNNB1) (pp) CTNNB1"/>
    <att type="string" name="edgeTypeId" value="337"/>
    <att type="string" name="edgeTypeName" value="=|"/>
    <att type="string" name="interaction" value="pp" cy:editable="false"/>
    <att type="string" name="vizmap:CV-IPN-Smooth muscle cell activation EDGE_COLOR" value="java.awt.Color[r=0,g=0,b=0]"/>
    <att type="string" name="vizmap:CV-IPN-Smooth muscle cell activation EDGE_LINE_WIDTH" value="3.0"/>
    <graphics width="3" fill="#999999" cy:sourceArrow="0" cy:targetArrow="0" cy:sourceArrowColor="#000000" cy:targetArrowColor="#000000" cy:edgeLabelFont="SanSerif-0-10" cy:edgeLabel="" cy:edgeLineType="SOLID" cy:curved="STRAIGHT_LINES"/>
  </edge>
  <edge label="CTNNB1 P@S33 (pp) degradationof(CTNNB1)" source="-702" target="-703">
    <att type="string" name="canonicalName" value="CTNNB1 P@S33 (pp) degradationof(CTNNB1)"/>
    <att type="string" name="edgeTypeId" value="334"/>
    <att type="string" name="edgeTypeName" value="=&gt;"/>
    <att type="string" name="interaction" value="pp" cy:editable="false"/>
    <att type="string" name="vizmap:CV-IPN-Smooth muscle cell activation EDGE_COLOR" value="java.awt.Color[r=0,g=0,b=0]"/>
    <att type="string" name="vizmap:CV-IPN-Smooth muscle cell activation EDGE_LINE_WIDTH" value="3.0"/>
    <graphics width="3" fill="#999999" cy:sourceArrow="0" cy:targetArrow="0" cy:sourceArrowColor="#000000" cy:targetArrowColor="#000000" cy:edgeLabelFont="SanSerif-0-10" cy:edgeLabel="" cy:edgeLineType="SOLID" cy:curved="STRAIGHT_LINES"/>
  </edge>
  <edge label="MYC (pp) cell proliferation" source="-700" target="-726">
    <att type="string" name="canonicalName" value="MYC (pp) cell proliferation"/>
    <att type="string" name="edgeTypeId" value="134"/>
    <att type="string" name="edgeTypeName" value="-&gt;"/>
    <att type="string" name="interaction" value="pp" cy:editable="false"/>
    <att type="string" name="vizmap:CV-IPN-Smooth muscle cell activation EDGE_COLOR" value="java.awt.Color[r=0,g=0,b=0]"/>
    <att type="string" name="vizmap:CV-IPN-Smooth muscle cell activation EDGE_LINE_WIDTH" value="1.0"/>
    <graphics width="1" fill="#999999" cy:sourceArrow="0" cy:targetArrow="0" cy:sourceArrowColor="#000000" cy:targetArrowColor="#000000" cy:edgeLabelFont="SanSerif-0-10" cy:edgeLabel="" cy:edgeLineType="SOLID" cy:curved="STRAIGHT_LINES"/>
  </edge>
  <edge label="catof(Phospholipase C family Hs) (pp) Calcium" source="-638" target="-364">
    <att type="string" name="canonicalName" value="catof(Phospholipase C family Hs) (pp) Calcium"/>
    <att type="string" name="edgeTypeId" value="134"/>
    <att type="string" name="edgeTypeName" value="-&gt;"/>
    <att type="string" name="interaction" value="pp" cy:editable="false"/>
    <att type="string" name="vizmap:CV-IPN-Smooth muscle cell activation EDGE_COLOR" value="java.awt.Color[r=0,g=0,b=0]"/>
    <att type="string" name="vizmap:CV-IPN-Smooth muscle cell activation EDGE_LINE_WIDTH" value="1.0"/>
    <graphics width="1" fill="#999999" cy:sourceArrow="0" cy:targetArrow="0" cy:sourceArrowColor="#000000" cy:targetArrowColor="#000000" cy:edgeLabelFont="SanSerif-0-10" cy:edgeLabel="" cy:edgeLineType="SOLID" cy:curved="STRAIGHT_LINES"/>
  </edge>
  <edge label="LRP1 (pp) catof(LRP1)" source="-699" target="-689">
    <att type="string" name="canonicalName" value="LRP1 (pp) catof(LRP1)"/>
    <att type="string" name="edgeTypeId" value="142"/>
    <att type="string" name="edgeTypeName" value="-cat-&gt;"/>
    <att type="string" name="interaction" value="pp" cy:editable="false"/>
    <att type="string" name="vizmap:CV-IPN-Smooth muscle cell activation EDGE_COLOR" value="java.awt.Color[r=0,g=0,b=0]"/>
    <att type="string" name="vizmap:CV-IPN-Smooth muscle cell activation EDGE_LINE_WIDTH" value="3.0"/>
    <graphics width="3" fill="#999999" cy:sourceArrow="0" cy:targetArrow="0" cy:sourceArrowColor="#000000" cy:targetArrowColor="#000000" cy:edgeLabelFont="SanSerif-0-10" cy:edgeLabel="" cy:edgeLineType="SOLID" cy:curved="STRAIGHT_LINES"/>
  </edge>
  <edge label="LRP1 (pp) kaof(PDGFRB)" source="-699" target="-731">
    <att type="string" name="canonicalName" value="LRP1 (pp) kaof(PDGFRB)"/>
    <att type="string" name="edgeTypeId" value="137"/>
    <att type="string" name="edgeTypeName" value="-|"/>
    <att type="string" name="interaction" value="pp" cy:editable="false"/>
    <att type="string" name="vizmap:CV-IPN-Smooth muscle cell activation EDGE_COLOR" value="java.awt.Color[r=0,g=0,b=0]"/>
    <att type="string" name="vizmap:CV-IPN-Smooth muscle cell activation EDGE_LINE_WIDTH" value="1.0"/>
    <graphics width="1" fill="#999999" cy:sourceArrow="0" cy:targetArrow="0" cy:sourceArrowColor="#000000" cy:targetArrowColor="#000000" cy:edgeLabelFont="SanSerif-0-10" cy:edgeLabel="" cy:edgeLineType="SOLID" cy:curved="STRAIGHT_LINES">
      <att name="edgeBend">
        <att name="handle" x="1566.2318115234375" y="-93.9788818359375" />
        <att name="handle" x="1567.9100341796875" y="-26.102779388427734" />
        <att name="handle" x="1694.2320556640625" y="30.0212459564209" />
        <att name="handle" x="1694.2315673828125" y="122.02124786376953" />
      </att>
    </graphics>
  </edge>
  <edge label="NOX1 (pp) ROS" source="-333" target="-90">
    <att type="string" name="canonicalName" value="NOX1 (pp) ROS"/>
    <att type="string" name="edgeTypeId" value="134"/>
    <att type="string" name="edgeTypeName" value="-&gt;"/>
    <att type="string" name="interaction" value="pp" cy:editable="false"/>
    <att type="string" name="vizmap:CV-IPN-Smooth muscle cell activation EDGE_COLOR" value="java.awt.Color[r=0,g=0,b=0]"/>
    <att type="string" name="vizmap:CV-IPN-Smooth muscle cell activation EDGE_LINE_WIDTH" value="1.0"/>
    <graphics width="1" fill="#999999" cy:sourceArrow="0" cy:targetArrow="0" cy:sourceArrowColor="#000000" cy:targetArrowColor="#000000" cy:edgeLabelFont="SanSerif-0-10" cy:edgeLabel="" cy:edgeLineType="SOLID" cy:curved="STRAIGHT_LINES"/>
  </edge>
  <edge label="exp(ADFP) (pp) ADFP" source="-698" target="-743">
    <att type="string" name="canonicalName" value="exp(ADFP) (pp) ADFP"/>
    <att type="string" name="edgeTypeId" value="115"/>
    <att type="string" name="edgeTypeName" value="-gp-&gt;"/>
    <att type="string" name="interaction" value="pp" cy:editable="false"/>
    <att type="string" name="vizmap:CV-IPN-Smooth muscle cell activation EDGE_COLOR" value="java.awt.Color[r=0,g=0,b=0]"/>
    <att type="string" name="vizmap:CV-IPN-Smooth muscle cell activation EDGE_LINE_WIDTH" value="3.0"/>
    <graphics width="1" fill="#999999" cy:sourceArrow="0" cy:targetArrow="0" cy:sourceArrowColor="#000000" cy:targetArrowColor="#000000" cy:edgeLabelFont="SanSerif-0-10" cy:edgeLabel="" cy:edgeLineType="EQUAL_DASH" cy:curved="STRAIGHT_LINES"/>
  </edge>
  <edge label="MAPK3 (pp) kaof(MAPK3)" source="-57" target="-196">
    <att type="string" name="canonicalName" value="MAPK3 (pp) kaof(MAPK3)"/>
    <att type="string" name="edgeTypeId" value="142"/>
    <att type="string" name="edgeTypeName" value="-cat-&gt;"/>
    <att type="string" name="interaction" value="pp" cy:editable="false"/>
    <att type="string" name="vizmap:CV-IPN-Endothelial cell activation EDGE_COLOR" value="java.awt.Color[r=0,g=0,b=0]"/>
    <att type="string" name="vizmap:CV-IPN-Endothelial cell activation EDGE_LINE_WIDTH" value="3.0"/>
    <att type="string" name="vizmap:CV-IPN-Foam cell formation EDGE_COLOR" value="java.awt.Color[r=0,g=0,b=0]"/>
    <att type="string" name="vizmap:CV-IPN-Foam cell formation EDGE_LINE_WIDTH" value="3.0"/>
    <att type="string" name="vizmap:CV-IPN-Smooth muscle cell activation EDGE_COLOR" value="java.awt.Color[r=0,g=0,b=0]"/>
    <att type="string" name="vizmap:CV-IPN-Smooth muscle cell activation EDGE_LINE_WIDTH" value="3.0"/>
    <graphics width="3" fill="#999999" cy:sourceArrow="0" cy:targetArrow="0" cy:sourceArrowColor="#000000" cy:targetArrowColor="#000000" cy:edgeLabelFont="SanSerif-0-10" cy:edgeLabel="" cy:edgeLineType="SOLID" cy:curved="STRAIGHT_LINES"/>
  </edge>
  <edge label="Oxidized Low Density Lipoprotein (pp) kaof(PI3K Family Hs)" source="-19" target="-170">
    <att type="string" name="canonicalName" value="Oxidized Low Density Lipoprotein (pp) kaof(PI3K Family Hs)"/>
    <att type="string" name="edgeTypeId" value="134"/>
    <att type="string" name="edgeTypeName" value="-&gt;"/>
    <att type="string" name="interaction" value="pp" cy:editable="false"/>
    <att type="string" name="vizmap:CV-IPN-Foam cell formation EDGE_COLOR" value="java.awt.Color[r=0,g=0,b=0]"/>
    <att type="string" name="vizmap:CV-IPN-Foam cell formation EDGE_LINE_WIDTH" value="1.0"/>
    <att type="string" name="vizmap:CV-IPN-Smooth muscle cell activation EDGE_COLOR" value="java.awt.Color[r=0,g=0,b=0]"/>
    <att type="string" name="vizmap:CV-IPN-Smooth muscle cell activation EDGE_LINE_WIDTH" value="1.0"/>
    <graphics width="1" fill="#999999" cy:sourceArrow="0" cy:targetArrow="0" cy:sourceArrowColor="#000000" cy:targetArrowColor="#000000" cy:edgeLabelFont="SanSerif-0-10" cy:edgeLabel="" cy:edgeLineType="SOLID" cy:curved="STRAIGHT_LINES">
      <att name="edgeBend">
        <att name="handle" x="1695.0711669921875" y="-93.97871398925781" />
        <att name="handle" x="1695.0711669921875" y="-31.978843688964844" />
      </att>
    </graphics>
  </edge>
  <edge label="Oxidized Low Density Lipoprotein (pp) catof(TLR4)" source="-19" target="-360">
    <att type="string" name="canonicalName" value="Oxidized Low Density Lipoprotein (pp) catof(TLR4)"/>
    <att type="string" name="edgeTypeId" value="334"/>
    <att type="string" name="edgeTypeName" value="=&gt;"/>
    <att type="string" name="interaction" value="pp" cy:editable="false"/>
    <att type="string" name="vizmap:CV-IPN-Foam cell formation EDGE_COLOR" value="java.awt.Color[r=0,g=0,b=0]"/>
    <att type="string" name="vizmap:CV-IPN-Foam cell formation EDGE_LINE_WIDTH" value="3.0"/>
    <att type="string" name="vizmap:CV-IPN-Smooth muscle cell activation EDGE_COLOR" value="java.awt.Color[r=0,g=0,b=0]"/>
    <att type="string" name="vizmap:CV-IPN-Smooth muscle cell activation EDGE_LINE_WIDTH" value="3.0"/>
    <graphics width="3" fill="#999999" cy:sourceArrow="0" cy:targetArrow="0" cy:sourceArrowColor="#000000" cy:targetArrowColor="#000000" cy:edgeLabelFont="SanSerif-0-10" cy:edgeLabel="" cy:edgeLineType="SOLID" cy:curved="STRAIGHT_LINES"/>
  </edge>
  <edge label="exp(IL8) (pp) IL8" source="-37" target="-29">
    <att type="string" name="canonicalName" value="exp(IL8) (pp) IL8"/>
    <att type="string" name="edgeTypeId" value="115"/>
    <att type="string" name="edgeTypeName" value="-gp-&gt;"/>
    <att type="string" name="interaction" value="pp" cy:editable="false"/>
    <att type="string" name="vizmap:CV-IPN-Endothelial cell activation EDGE_COLOR" value="java.awt.Color[r=0,g=0,b=0]"/>
    <att type="string" name="vizmap:CV-IPN-Endothelial cell activation EDGE_LINE_WIDTH" value="3.0"/>
    <att type="string" name="vizmap:CV-IPN-Endothelial cell-monocyte interaction EDGE_COLOR" value="java.awt.Color[r=0,g=0,b=0]"/>
    <att type="string" name="vizmap:CV-IPN-Endothelial cell-monocyte interaction EDGE_LINE_WIDTH" value="3.0"/>
    <att type="string" name="vizmap:CV-IPN-Smooth muscle cell activation EDGE_COLOR" value="java.awt.Color[r=0,g=0,b=0]"/>
    <att type="string" name="vizmap:CV-IPN-Smooth muscle cell activation EDGE_LINE_WIDTH" value="3.0"/>
    <graphics width="1" fill="#999999" cy:sourceArrow="0" cy:targetArrow="0" cy:sourceArrowColor="#000000" cy:targetArrowColor="#000000" cy:edgeLabelFont="SanSerif-0-10" cy:edgeLabel="" cy:edgeLineType="EQUAL_DASH" cy:curved="STRAIGHT_LINES"/>
  </edge>
  <edge label="APOE (pp) catof(LRP1)" source="-532" target="-689">
    <att type="string" name="canonicalName" value="APOE (pp) catof(LRP1)"/>
    <att type="string" name="edgeTypeId" value="134"/>
    <att type="string" name="edgeTypeName" value="-&gt;"/>
    <att type="string" name="interaction" value="pp" cy:editable="false"/>
    <att type="string" name="vizmap:CV-IPN-Smooth muscle cell activation EDGE_COLOR" value="java.awt.Color[r=0,g=0,b=0]"/>
    <att type="string" name="vizmap:CV-IPN-Smooth muscle cell activation EDGE_LINE_WIDTH" value="1.0"/>
    <graphics width="1" fill="#999999" cy:sourceArrow="0" cy:targetArrow="0" cy:sourceArrowColor="#000000" cy:targetArrowColor="#000000" cy:edgeLabelFont="SanSerif-0-10" cy:edgeLabel="" cy:edgeLineType="SOLID" cy:curved="STRAIGHT_LINES"/>
  </edge>
  <edge label="PDGFB (pp) gtpof(RAC1)" source="-695" target="-125">
    <att type="string" name="canonicalName" value="PDGFB (pp) gtpof(RAC1)"/>
    <att type="string" name="edgeTypeId" value="134"/>
    <att type="string" name="edgeTypeName" value="-&gt;"/>
    <att type="string" name="interaction" value="pp" cy:editable="false"/>
    <att type="string" name="vizmap:CV-IPN-Smooth muscle cell activation EDGE_COLOR" value="java.awt.Color[r=0,g=0,b=0]"/>
    <att type="string" name="vizmap:CV-IPN-Smooth muscle cell activation EDGE_LINE_WIDTH" value="1.0"/>
    <graphics width="1" fill="#999999" cy:sourceArrow="0" cy:targetArrow="0" cy:sourceArrowColor="#000000" cy:targetArrowColor="#000000" cy:edgeLabelFont="SanSerif-0-10" cy:edgeLabel="" cy:edgeLineType="SOLID" cy:curved="STRAIGHT_LINES">
      <att name="edgeBend">
        <att name="handle" x="1119.070556640625" y="184.021240234375" />
        <att name="handle" x="1119.0709228515625" y="246.02117919921875" />
        <att name="handle" x="1119.071044921875" y="338.02130126953125" />
        <att name="handle" x="1119.07080078125" y="430.0209045410156" />
        <att name="handle" x="1119.07080078125" y="492.021240234375" />
        <att name="handle" x="1119.0711669921875" y="584.021240234375" />
        <att name="handle" x="1119.0709228515625" y="646.021240234375" />
      </att>
    </graphics>
  </edge>
  <edge label="PDGFB (pp) kaof(PDGFRB)" source="-695" target="-731">
    <att type="string" name="canonicalName" value="PDGFB (pp) kaof(PDGFRB)"/>
    <att type="string" name="edgeTypeId" value="334"/>
    <att type="string" name="edgeTypeName" value="=&gt;"/>
    <att type="string" name="interaction" value="pp" cy:editable="false"/>
    <att type="string" name="vizmap:CV-IPN-Smooth muscle cell activation EDGE_COLOR" value="java.awt.Color[r=0,g=0,b=0]"/>
    <att type="string" name="vizmap:CV-IPN-Smooth muscle cell activation EDGE_LINE_WIDTH" value="3.0"/>
    <graphics width="3" fill="#999999" cy:sourceArrow="0" cy:targetArrow="0" cy:sourceArrowColor="#000000" cy:targetArrowColor="#000000" cy:edgeLabelFont="SanSerif-0-10" cy:edgeLabel="" cy:edgeLineType="SOLID" cy:curved="STRAIGHT_LINES"/>
  </edge>
  <edge label="PDGFB (pp) kaof(PDGFRA)" source="-695" target="-718">
    <att type="string" name="canonicalName" value="PDGFB (pp) kaof(PDGFRA)"/>
    <att type="string" name="edgeTypeId" value="334"/>
    <att type="string" name="edgeTypeName" value="=&gt;"/>
    <att type="string" name="interaction" value="pp" cy:editable="false"/>
    <att type="string" name="vizmap:CV-IPN-Smooth muscle cell activation EDGE_COLOR" value="java.awt.Color[r=0,g=0,b=0]"/>
    <att type="string" name="vizmap:CV-IPN-Smooth muscle cell activation EDGE_LINE_WIDTH" value="3.0"/>
    <graphics width="3" fill="#999999" cy:sourceArrow="0" cy:targetArrow="0" cy:sourceArrowColor="#000000" cy:targetArrowColor="#000000" cy:edgeLabelFont="SanSerif-0-10" cy:edgeLabel="" cy:edgeLineType="SOLID" cy:curved="STRAIGHT_LINES"/>
  </edge>
  <edge label="kaof(CDK4) (pp) taof(E2F1)" source="-694" target="-713">
    <att type="string" name="canonicalName" value="kaof(CDK4) (pp) taof(E2F1)"/>
    <att type="string" name="edgeTypeId" value="134"/>
    <att type="string" name="edgeTypeName" value="-&gt;"/>
    <att type="string" name="interaction" value="pp" cy:editable="false"/>
    <att type="string" name="vizmap:CV-IPN-Smooth muscle cell activation EDGE_COLOR" value="java.awt.Color[r=0,g=0,b=0]"/>
    <att type="string" name="vizmap:CV-IPN-Smooth muscle cell activation EDGE_LINE_WIDTH" value="1.0"/>
    <graphics width="1" fill="#999999" cy:sourceArrow="0" cy:targetArrow="0" cy:sourceArrowColor="#000000" cy:targetArrowColor="#000000" cy:edgeLabelFont="SanSerif-0-10" cy:edgeLabel="" cy:edgeLineType="SOLID" cy:curved="STRAIGHT_LINES"/>
  </edge>
  <edge label="Phospholipase D Family Hs (pp) catof(Phospholipase D family Hs)" source="-693" target="-707">
    <att type="string" name="canonicalName" value="Phospholipase D Family Hs (pp) catof(Phospholipase D family Hs)"/>
    <att type="string" name="edgeTypeId" value="142"/>
    <att type="string" name="edgeTypeName" value="-cat-&gt;"/>
    <att type="string" name="interaction" value="pp" cy:editable="false"/>
    <att type="string" name="vizmap:CV-IPN-Smooth muscle cell activation EDGE_COLOR" value="java.awt.Color[r=0,g=0,b=0]"/>
    <att type="string" name="vizmap:CV-IPN-Smooth muscle cell activation EDGE_LINE_WIDTH" value="3.0"/>
    <graphics width="3" fill="#999999" cy:sourceArrow="0" cy:targetArrow="0" cy:sourceArrowColor="#000000" cy:targetArrowColor="#000000" cy:edgeLabelFont="SanSerif-0-10" cy:edgeLabel="" cy:edgeLineType="SOLID" cy:curved="STRAIGHT_LINES"/>
  </edge>
  <edge label="exp(IL1B) (pp) IL1B" source="-583" target="-243">
    <att type="string" name="canonicalName" value="exp(IL1B) (pp) IL1B"/>
    <att type="string" name="edgeTypeId" value="115"/>
    <att type="string" name="edgeTypeName" value="-gp-&gt;"/>
    <att type="string" name="interaction" value="pp" cy:editable="false"/>
    <att type="string" name="vizmap:CV-IPN-Plaque destabilization EDGE_COLOR" value="java.awt.Color[r=0,g=0,b=0]"/>
    <att type="string" name="vizmap:CV-IPN-Plaque destabilization EDGE_LINE_WIDTH" value="3.0"/>
    <att type="string" name="vizmap:CV-IPN-Smooth muscle cell activation EDGE_COLOR" value="java.awt.Color[r=0,g=0,b=0]"/>
    <att type="string" name="vizmap:CV-IPN-Smooth muscle cell activation EDGE_LINE_WIDTH" value="3.0"/>
    <graphics width="1" fill="#999999" cy:sourceArrow="0" cy:targetArrow="0" cy:sourceArrowColor="#000000" cy:targetArrowColor="#000000" cy:edgeLabelFont="SanSerif-0-10" cy:edgeLabel="" cy:edgeLineType="EQUAL_DASH" cy:curved="STRAIGHT_LINES"/>
  </edge>
  <edge label="catof(CASP1) (pp) sec(Il1b)" source="-465" target="-740">
    <att type="string" name="canonicalName" value="catof(CASP1) (pp) sec(Il1b)"/>
    <att type="string" name="edgeTypeId" value="134"/>
    <att type="string" name="edgeTypeName" value="-&gt;"/>
    <att type="string" name="interaction" value="pp" cy:editable="false"/>
    <att type="string" name="vizmap:CV-IPN-Smooth muscle cell activation EDGE_COLOR" value="java.awt.Color[r=0,g=0,b=0]"/>
    <att type="string" name="vizmap:CV-IPN-Smooth muscle cell activation EDGE_LINE_WIDTH" value="1.0"/>
    <graphics width="1" fill="#999999" cy:sourceArrow="0" cy:targetArrow="0" cy:sourceArrowColor="#000000" cy:targetArrowColor="#000000" cy:edgeLabelFont="SanSerif-0-10" cy:edgeLabel="" cy:edgeLineType="SOLID" cy:curved="STRAIGHT_LINES"/>
  </edge>
  <edge label="Phospholipase C Family Hs (pp) catof(Phospholipase C family Hs)" source="-684" target="-638">
    <att type="string" name="canonicalName" value="Phospholipase C Family Hs (pp) catof(Phospholipase C family Hs)"/>
    <att type="string" name="edgeTypeId" value="142"/>
    <att type="string" name="edgeTypeName" value="-cat-&gt;"/>
    <att type="string" name="interaction" value="pp" cy:editable="false"/>
    <att type="string" name="vizmap:CV-IPN-Platelet activation EDGE_COLOR" value="java.awt.Color[r=0,g=0,b=0]"/>
    <att type="string" name="vizmap:CV-IPN-Platelet activation EDGE_LINE_WIDTH" value="3.0"/>
    <att type="string" name="vizmap:CV-IPN-Smooth muscle cell activation EDGE_COLOR" value="java.awt.Color[r=0,g=0,b=0]"/>
    <att type="string" name="vizmap:CV-IPN-Smooth muscle cell activation EDGE_LINE_WIDTH" value="3.0"/>
    <graphics width="3" fill="#999999" cy:sourceArrow="0" cy:targetArrow="0" cy:sourceArrowColor="#000000" cy:targetArrowColor="#000000" cy:edgeLabelFont="SanSerif-0-10" cy:edgeLabel="" cy:edgeLineType="SOLID" cy:curved="STRAIGHT_LINES"/>
  </edge>
  <edge label="GSK3B (pp) kaof(GSK3B)" source="-25" target="-16">
    <att type="string" name="canonicalName" value="GSK3B (pp) kaof(GSK3B)"/>
    <att type="string" name="edgeTypeId" value="142"/>
    <att type="string" name="edgeTypeName" value="-cat-&gt;"/>
    <att type="string" name="interaction" value="pp" cy:editable="false"/>
    <att type="string" name="vizmap:CV-IPN-Endothelial cell activation EDGE_COLOR" value="java.awt.Color[r=0,g=0,b=0]"/>
    <att type="string" name="vizmap:CV-IPN-Endothelial cell activation EDGE_LINE_WIDTH" value="3.0"/>
    <att type="string" name="vizmap:CV-IPN-Smooth muscle cell activation EDGE_COLOR" value="java.awt.Color[r=0,g=0,b=0]"/>
    <att type="string" name="vizmap:CV-IPN-Smooth muscle cell activation EDGE_LINE_WIDTH" value="3.0"/>
    <graphics width="3" fill="#999999" cy:sourceArrow="0" cy:targetArrow="0" cy:sourceArrowColor="#000000" cy:targetArrowColor="#000000" cy:edgeLabelFont="SanSerif-0-10" cy:edgeLabel="" cy:edgeLineType="SOLID" cy:curved="STRAIGHT_LINES"/>
  </edge>
  <edge label="PTPN11 (pp) paof(PTPN11)" source="-692" target="-727">
    <att type="string" name="canonicalName" value="PTPN11 (pp) paof(PTPN11)"/>
    <att type="string" name="edgeTypeId" value="142"/>
    <att type="string" name="edgeTypeName" value="-cat-&gt;"/>
    <att type="string" name="interaction" value="pp" cy:editable="false"/>
    <att type="string" name="vizmap:CV-IPN-Smooth muscle cell activation EDGE_COLOR" value="java.awt.Color[r=0,g=0,b=0]"/>
    <att type="string" name="vizmap:CV-IPN-Smooth muscle cell activation EDGE_LINE_WIDTH" value="3.0"/>
    <graphics width="3" fill="#999999" cy:sourceArrow="0" cy:targetArrow="0" cy:sourceArrowColor="#000000" cy:targetArrowColor="#000000" cy:edgeLabelFont="SanSerif-0-10" cy:edgeLabel="" cy:edgeLineType="SOLID" cy:curved="STRAIGHT_LINES"/>
  </edge>
  <edge label="PTPN11 (pp) vascular smooth muscle cell proliferation" source="-692" target="-701">
    <att type="string" name="canonicalName" value="PTPN11 (pp) vascular smooth muscle cell proliferation"/>
    <att type="string" name="edgeTypeId" value="134"/>
    <att type="string" name="edgeTypeName" value="-&gt;"/>
    <att type="string" name="interaction" value="pp" cy:editable="false"/>
    <att type="string" name="vizmap:CV-IPN-Smooth muscle cell activation EDGE_COLOR" value="java.awt.Color[r=0,g=0,b=0]"/>
    <att type="string" name="vizmap:CV-IPN-Smooth muscle cell activation EDGE_LINE_WIDTH" value="1.0"/>
    <graphics width="1" fill="#999999" cy:sourceArrow="0" cy:targetArrow="0" cy:sourceArrowColor="#000000" cy:targetArrowColor="#000000" cy:edgeLabelFont="SanSerif-0-10" cy:edgeLabel="" cy:edgeLineType="SOLID" cy:curved="STRAIGHT_LINES"/>
  </edge>
  <edge label="PTPN11 (pp) vascular smooth muscle cell migration" source="-692" target="-748">
    <att type="string" name="canonicalName" value="PTPN11 (pp) vascular smooth muscle cell migration"/>
    <att type="string" name="edgeTypeId" value="134"/>
    <att type="string" name="edgeTypeName" value="-&gt;"/>
    <att type="string" name="interaction" value="pp" cy:editable="false"/>
    <att type="string" name="vizmap:CV-IPN-Smooth muscle cell activation EDGE_COLOR" value="java.awt.Color[r=0,g=0,b=0]"/>
    <att type="string" name="vizmap:CV-IPN-Smooth muscle cell activation EDGE_LINE_WIDTH" value="1.0"/>
    <graphics width="1" fill="#999999" cy:sourceArrow="0" cy:targetArrow="0" cy:sourceArrowColor="#000000" cy:targetArrowColor="#000000" cy:edgeLabelFont="SanSerif-0-10" cy:edgeLabel="" cy:edgeLineType="SOLID" cy:curved="STRAIGHT_LINES"/>
  </edge>
  <edge label="kaof(IRAK1) (pp) taof(NFKB Complex Hs)" source="-691" target="-221">
    <att type="string" name="canonicalName" value="kaof(IRAK1) (pp) taof(NFKB Complex Hs)"/>
    <att type="string" name="edgeTypeId" value="134"/>
    <att type="string" name="edgeTypeName" value="-&gt;"/>
    <att type="string" name="interaction" value="pp" cy:editable="false"/>
    <att type="string" name="vizmap:CV-IPN-Smooth muscle cell activation EDGE_COLOR" value="java.awt.Color[r=0,g=0,b=0]"/>
    <att type="string" name="vizmap:CV-IPN-Smooth muscle cell activation EDGE_LINE_WIDTH" value="1.0"/>
    <graphics width="1" fill="#999999" cy:sourceArrow="0" cy:targetArrow="0" cy:sourceArrowColor="#000000" cy:targetArrowColor="#000000" cy:edgeLabelFont="SanSerif-0-10" cy:edgeLabel="" cy:edgeLineType="SOLID" cy:curved="STRAIGHT_LINES"/>
  </edge>
  <edge label="IGF1 (pp) NOX4" source="-690" target="-113">
    <att type="string" name="canonicalName" value="IGF1 (pp) NOX4"/>
    <att type="string" name="edgeTypeId" value="134"/>
    <att type="string" name="edgeTypeName" value="-&gt;"/>
    <att type="string" name="interaction" value="pp" cy:editable="false"/>
    <att type="string" name="vizmap:CV-IPN-Smooth muscle cell activation EDGE_COLOR" value="java.awt.Color[r=0,g=0,b=0]"/>
    <att type="string" name="vizmap:CV-IPN-Smooth muscle cell activation EDGE_LINE_WIDTH" value="1.0"/>
    <graphics width="1" fill="#999999" cy:sourceArrow="0" cy:targetArrow="0" cy:sourceArrowColor="#000000" cy:targetArrowColor="#000000" cy:edgeLabelFont="SanSerif-0-10" cy:edgeLabel="" cy:edgeLineType="SOLID" cy:curved="STRAIGHT_LINES"/>
  </edge>
  <edge label="IGF1 (pp) gtpof(RAC1)" source="-690" target="-125">
    <att type="string" name="canonicalName" value="IGF1 (pp) gtpof(RAC1)"/>
    <att type="string" name="edgeTypeId" value="134"/>
    <att type="string" name="edgeTypeName" value="-&gt;"/>
    <att type="string" name="interaction" value="pp" cy:editable="false"/>
    <att type="string" name="vizmap:CV-IPN-Smooth muscle cell activation EDGE_COLOR" value="java.awt.Color[r=0,g=0,b=0]"/>
    <att type="string" name="vizmap:CV-IPN-Smooth muscle cell activation EDGE_LINE_WIDTH" value="1.0"/>
    <graphics width="1" fill="#999999" cy:sourceArrow="0" cy:targetArrow="0" cy:sourceArrowColor="#000000" cy:targetArrowColor="#000000" cy:edgeLabelFont="SanSerif-0-10" cy:edgeLabel="" cy:edgeLineType="SOLID" cy:curved="STRAIGHT_LINES">
      <att name="edgeBend">
        <att name="handle" x="1203.07080078125" y="492.02117919921875" />
        <att name="handle" x="1203.070556640625" y="584.02099609375" />
        <att name="handle" x="1203.071044921875" y="646.0213012695312" />
      </att>
    </graphics>
  </edge>
  <edge label="PKC Family Hs (pp) kaof(PKC Family Hs)" source="-55" target="-185">
    <att type="string" name="canonicalName" value="PKC Family Hs (pp) kaof(PKC Family Hs)"/>
    <att type="string" name="edgeTypeId" value="142"/>
    <att type="string" name="edgeTypeName" value="-cat-&gt;"/>
    <att type="string" name="interaction" value="pp" cy:editable="false"/>
    <att type="string" name="vizmap:CV-IPN-Endothelial cell activation EDGE_COLOR" value="java.awt.Color[r=0,g=0,b=0]"/>
    <att type="string" name="vizmap:CV-IPN-Endothelial cell activation EDGE_LINE_WIDTH" value="3.0"/>
    <att type="string" name="vizmap:CV-IPN-Foam cell formation EDGE_COLOR" value="java.awt.Color[r=0,g=0,b=0]"/>
    <att type="string" name="vizmap:CV-IPN-Foam cell formation EDGE_LINE_WIDTH" value="3.0"/>
    <att type="string" name="vizmap:CV-IPN-Platelet activation EDGE_COLOR" value="java.awt.Color[r=0,g=0,b=0]"/>
    <att type="string" name="vizmap:CV-IPN-Platelet activation EDGE_LINE_WIDTH" value="3.0"/>
    <att type="string" name="vizmap:CV-IPN-Smooth muscle cell activation EDGE_COLOR" value="java.awt.Color[r=0,g=0,b=0]"/>
    <att type="string" name="vizmap:CV-IPN-Smooth muscle cell activation EDGE_LINE_WIDTH" value="3.0"/>
    <graphics width="3" fill="#999999" cy:sourceArrow="0" cy:targetArrow="0" cy:sourceArrowColor="#000000" cy:targetArrowColor="#000000" cy:edgeLabelFont="SanSerif-0-10" cy:edgeLabel="" cy:edgeLineType="SOLID" cy:curved="STRAIGHT_LINES"/>
  </edge>
  <edge label="taof(RELA) (pp) taof(NFKB Complex Hs)" source="-134" target="-221">
    <att type="string" name="canonicalName" value="taof(RELA) (pp) taof(NFKB Complex Hs)"/>
    <att type="string" name="edgeTypeId" value="334"/>
    <att type="string" name="edgeTypeName" value="=&gt;"/>
    <att type="string" name="interaction" value="pp" cy:editable="false"/>
    <att type="string" name="vizmap:CV-IPN-Endothelial cell activation EDGE_COLOR" value="java.awt.Color[r=0,g=0,b=0]"/>
    <att type="string" name="vizmap:CV-IPN-Endothelial cell activation EDGE_LINE_WIDTH" value="3.0"/>
    <att type="string" name="vizmap:CV-IPN-Foam cell formation EDGE_COLOR" value="java.awt.Color[r=0,g=0,b=0]"/>
    <att type="string" name="vizmap:CV-IPN-Foam cell formation EDGE_LINE_WIDTH" value="3.0"/>
    <att type="string" name="vizmap:CV-IPN-Smooth muscle cell activation EDGE_COLOR" value="java.awt.Color[r=0,g=0,b=0]"/>
    <att type="string" name="vizmap:CV-IPN-Smooth muscle cell activation EDGE_LINE_WIDTH" value="3.0"/>
    <graphics width="3" fill="#999999" cy:sourceArrow="0" cy:targetArrow="0" cy:sourceArrowColor="#000000" cy:targetArrowColor="#000000" cy:edgeLabelFont="SanSerif-0-10" cy:edgeLabel="" cy:edgeLineType="SOLID" cy:curved="STRAIGHT_LINES"/>
  </edge>
  <edge label="exp(F3) (pp) F3" source="-64" target="-137">
    <att type="string" name="canonicalName" value="exp(F3) (pp) F3"/>
    <att type="string" name="edgeTypeId" value="115"/>
    <att type="string" name="edgeTypeName" value="-gp-&gt;"/>
    <att type="string" name="interaction" value="pp" cy:editable="false"/>
    <att type="string" name="vizmap:CV-IPN-Endothelial cell activation EDGE_COLOR" value="java.awt.Color[r=0,g=0,b=0]"/>
    <att type="string" name="vizmap:CV-IPN-Endothelial cell activation EDGE_LINE_WIDTH" value="3.0"/>
    <att type="string" name="vizmap:CV-IPN-Plaque destabilization EDGE_COLOR" value="java.awt.Color[r=0,g=0,b=0]"/>
    <att type="string" name="vizmap:CV-IPN-Plaque destabilization EDGE_LINE_WIDTH" value="3.0"/>
    <att type="string" name="vizmap:CV-IPN-Smooth muscle cell activation EDGE_COLOR" value="java.awt.Color[r=0,g=0,b=0]"/>
    <att type="string" name="vizmap:CV-IPN-Smooth muscle cell activation EDGE_LINE_WIDTH" value="3.0"/>
    <graphics width="1" fill="#999999" cy:sourceArrow="0" cy:targetArrow="0" cy:sourceArrowColor="#000000" cy:targetArrowColor="#000000" cy:edgeLabelFont="SanSerif-0-10" cy:edgeLabel="" cy:edgeLineType="EQUAL_DASH" cy:curved="STRAIGHT_LINES"/>
  </edge>
  <edge label="CREB1 (pp) taof(CREB1)" source="-42" target="-136">
    <att type="string" name="canonicalName" value="CREB1 (pp) taof(CREB1)"/>
    <att type="string" name="edgeTypeId" value="166"/>
    <att type="string" name="edgeTypeName" value="-e-&gt;"/>
    <att type="string" name="interaction" value="pp" cy:editable="false"/>
    <att type="string" name="vizmap:CV-IPN-Endothelial cell activation EDGE_COLOR" value="java.awt.Color[r=0,g=0,b=0]"/>
    <att type="string" name="vizmap:CV-IPN-Endothelial cell activation EDGE_LINE_WIDTH" value="3.0"/>
    <att type="string" name="vizmap:CV-IPN-Smooth muscle cell activation EDGE_COLOR" value="java.awt.Color[r=0,g=0,b=0]"/>
    <att type="string" name="vizmap:CV-IPN-Smooth muscle cell activation EDGE_LINE_WIDTH" value="3.0"/>
    <graphics width="1" fill="#999999" cy:sourceArrow="0" cy:targetArrow="0" cy:sourceArrowColor="#000000" cy:targetArrowColor="#000000" cy:edgeLabelFont="SanSerif-0-10" cy:edgeLabel="" cy:edgeLineType="EQUAL_DASH" cy:curved="STRAIGHT_LINES"/>
  </edge>
  <edge label="catof(LRP1) (pp) kaof(IRAK1)" source="-689" target="-691">
    <att type="string" name="canonicalName" value="catof(LRP1) (pp) kaof(IRAK1)"/>
    <att type="string" name="edgeTypeId" value="137"/>
    <att type="string" name="edgeTypeName" value="-|"/>
    <att type="string" name="interaction" value="pp" cy:editable="false"/>
    <att type="string" name="vizmap:CV-IPN-Smooth muscle cell activation EDGE_COLOR" value="java.awt.Color[r=0,g=0,b=0]"/>
    <att type="string" name="vizmap:CV-IPN-Smooth muscle cell activation EDGE_LINE_WIDTH" value="1.0"/>
    <graphics width="1" fill="#999999" cy:sourceArrow="0" cy:targetArrow="0" cy:sourceArrowColor="#000000" cy:targetArrowColor="#000000" cy:edgeLabelFont="SanSerif-0-10" cy:edgeLabel="" cy:edgeLineType="SOLID" cy:curved="STRAIGHT_LINES"/>
  </edge>
  <edge label="catof(LRP1) (pp) gtpof(RHOA)" source="-689" target="-201">
    <att type="string" name="canonicalName" value="catof(LRP1) (pp) gtpof(RHOA)"/>
    <att type="string" name="edgeTypeId" value="134"/>
    <att type="string" name="edgeTypeName" value="-&gt;"/>
    <att type="string" name="interaction" value="pp" cy:editable="false"/>
    <att type="string" name="vizmap:CV-IPN-Smooth muscle cell activation EDGE_COLOR" value="java.awt.Color[r=0,g=0,b=0]"/>
    <att type="string" name="vizmap:CV-IPN-Smooth muscle cell activation EDGE_LINE_WIDTH" value="1.0"/>
    <graphics width="1" fill="#999999" cy:sourceArrow="0" cy:targetArrow="0" cy:sourceArrowColor="#000000" cy:targetArrowColor="#000000" cy:edgeLabelFont="SanSerif-0-10" cy:edgeLabel="" cy:edgeLineType="SOLID" cy:curved="STRAIGHT_LINES">
      <att name="edgeBend">
        <att name="handle" x="1375.0709228515625" y="-31.97875213623047" />
        <att name="handle" x="1375.0711669921875" y="30.021137237548828" />
        <att name="handle" x="1375.070556640625" y="122.0210952758789" />
        <att name="handle" x="1439.0704345703125" y="184.0211181640625" />
        <att name="handle" x="1439.0706787109375" y="246.02125549316406" />
        <att name="handle" x="1439.0704345703125" y="338.0211181640625" />
        <att name="handle" x="1503.0709228515625" y="430.0212707519531" />
        <att name="handle" x="1503.0714111328125" y="492.0211486816406" />
        <att name="handle" x="1453.3409423828125" y="578.1455078125" />
      </att>
    </graphics>
  </edge>
  <edge label="catof(LRP1) (pp) exp(ADFP)" source="-689" target="-698">
    <att type="string" name="canonicalName" value="catof(LRP1) (pp) exp(ADFP)"/>
    <att type="string" name="edgeTypeId" value="134"/>
    <att type="string" name="edgeTypeName" value="-&gt;"/>
    <att type="string" name="interaction" value="pp" cy:editable="false"/>
    <att type="string" name="vizmap:CV-IPN-Smooth muscle cell activation EDGE_COLOR" value="java.awt.Color[r=0,g=0,b=0]"/>
    <att type="string" name="vizmap:CV-IPN-Smooth muscle cell activation EDGE_LINE_WIDTH" value="1.0"/>
    <graphics width="1" fill="#999999" cy:sourceArrow="0" cy:targetArrow="0" cy:sourceArrowColor="#000000" cy:targetArrowColor="#000000" cy:edgeLabelFont="SanSerif-0-10" cy:edgeLabel="" cy:edgeLineType="SOLID" cy:curved="STRAIGHT_LINES">
      <att name="edgeBend">
        <att name="handle" x="1311.0711669921875" y="-31.97886085510254" />
        <att name="handle" x="1311.070556640625" y="30.021217346191406" />
        <att name="handle" x="1311.07080078125" y="122.02120971679688" />
        <att name="handle" x="1375.07080078125" y="184.021240234375" />
        <att name="handle" x="1375.0704345703125" y="246.0212860107422" />
        <att name="handle" x="1375.0711669921875" y="338.0211486816406" />
        <att name="handle" x="1439.07080078125" y="430.0210876464844" />
        <att name="handle" x="1439.070556640625" y="492.021240234375" />
        <att name="handle" x="1421.2393798828125" y="583.181884765625" />
        <att name="handle" x="1426.4791259765625" y="662.8095092773438" />
      </att>
    </graphics>
  </edge>
  <edge label="taof(PPARA) (pp) CDKN2A" source="-38" target="-747">
    <att type="string" name="canonicalName" value="taof(PPARA) (pp) CDKN2A"/>
    <att type="string" name="edgeTypeId" value="134"/>
    <att type="string" name="edgeTypeName" value="-&gt;"/>
    <att type="string" name="interaction" value="pp" cy:editable="false"/>
    <att type="string" name="vizmap:CV-IPN-Smooth muscle cell activation EDGE_COLOR" value="java.awt.Color[r=0,g=0,b=0]"/>
    <att type="string" name="vizmap:CV-IPN-Smooth muscle cell activation EDGE_LINE_WIDTH" value="1.0"/>
    <graphics width="1" fill="#999999" cy:sourceArrow="0" cy:targetArrow="0" cy:sourceArrowColor="#000000" cy:targetArrowColor="#000000" cy:edgeLabelFont="SanSerif-0-10" cy:edgeLabel="" cy:edgeLineType="SOLID" cy:curved="STRAIGHT_LINES"/>
  </edge>
  <edge label="HIF1A (pp) taof(HIF1A)" source="-460" target="-715">
    <att type="string" name="canonicalName" value="HIF1A (pp) taof(HIF1A)"/>
    <att type="string" name="edgeTypeId" value="166"/>
    <att type="string" name="edgeTypeName" value="-e-&gt;"/>
    <att type="string" name="interaction" value="pp" cy:editable="false"/>
    <att type="string" name="vizmap:CV-IPN-Smooth muscle cell activation EDGE_COLOR" value="java.awt.Color[r=0,g=0,b=0]"/>
    <att type="string" name="vizmap:CV-IPN-Smooth muscle cell activation EDGE_LINE_WIDTH" value="3.0"/>
    <graphics width="1" fill="#999999" cy:sourceArrow="0" cy:targetArrow="0" cy:sourceArrowColor="#000000" cy:targetArrowColor="#000000" cy:edgeLabelFont="SanSerif-0-10" cy:edgeLabel="" cy:edgeLineType="EQUAL_DASH" cy:curved="STRAIGHT_LINES"/>
  </edge>
  <edge label="HEXIM1 (pp) taof(NFKB Complex Hs)" source="-688" target="-221">
    <att type="string" name="canonicalName" value="HEXIM1 (pp) taof(NFKB Complex Hs)"/>
    <att type="string" name="edgeTypeId" value="137"/>
    <att type="string" name="edgeTypeName" value="-|"/>
    <att type="string" name="interaction" value="pp" cy:editable="false"/>
    <att type="string" name="vizmap:CV-IPN-Smooth muscle cell activation EDGE_COLOR" value="java.awt.Color[r=0,g=0,b=0]"/>
    <att type="string" name="vizmap:CV-IPN-Smooth muscle cell activation EDGE_LINE_WIDTH" value="1.0"/>
    <graphics width="1" fill="#999999" cy:sourceArrow="0" cy:targetArrow="0" cy:sourceArrowColor="#000000" cy:targetArrowColor="#000000" cy:edgeLabelFont="SanSerif-0-10" cy:edgeLabel="" cy:edgeLineType="SOLID" cy:curved="STRAIGHT_LINES"/>
  </edge>
  <edge label="LRP6 (pp) catof(LRP6)" source="-687" target="-721">
    <att type="string" name="canonicalName" value="LRP6 (pp) catof(LRP6)"/>
    <att type="string" name="edgeTypeId" value="142"/>
    <att type="string" name="edgeTypeName" value="-cat-&gt;"/>
    <att type="string" name="interaction" value="pp" cy:editable="false"/>
    <att type="string" name="vizmap:CV-IPN-Smooth muscle cell activation EDGE_COLOR" value="java.awt.Color[r=0,g=0,b=0]"/>
    <att type="string" name="vizmap:CV-IPN-Smooth muscle cell activation EDGE_LINE_WIDTH" value="3.0"/>
    <graphics width="3" fill="#999999" cy:sourceArrow="0" cy:targetArrow="0" cy:sourceArrowColor="#000000" cy:targetArrowColor="#000000" cy:edgeLabelFont="SanSerif-0-10" cy:edgeLabel="" cy:edgeLineType="SOLID" cy:curved="STRAIGHT_LINES"/>
  </edge>
  <edge label="IL6 (pp) cell proliferation" source="-211" target="-726">
    <att type="string" name="canonicalName" value="IL6 (pp) cell proliferation"/>
    <att type="string" name="edgeTypeId" value="134"/>
    <att type="string" name="edgeTypeName" value="-&gt;"/>
    <att type="string" name="interaction" value="pp" cy:editable="false"/>
    <att type="string" name="vizmap:CV-IPN-Smooth muscle cell activation EDGE_COLOR" value="java.awt.Color[r=0,g=0,b=0]"/>
    <att type="string" name="vizmap:CV-IPN-Smooth muscle cell activation EDGE_LINE_WIDTH" value="1.0"/>
    <graphics width="1" fill="#999999" cy:sourceArrow="0" cy:targetArrow="0" cy:sourceArrowColor="#000000" cy:targetArrowColor="#000000" cy:edgeLabelFont="SanSerif-0-10" cy:edgeLabel="" cy:edgeLineType="SOLID" cy:curved="STRAIGHT_LINES"/>
  </edge>
  <edge label="kaof(PI3K Family Hs) (pp) vascular smooth muscle cell migration" source="-170" target="-748">
    <att type="string" name="canonicalName" value="kaof(PI3K Family Hs) (pp) vascular smooth muscle cell migration"/>
    <att type="string" name="edgeTypeId" value="134"/>
    <att type="string" name="edgeTypeName" value="-&gt;"/>
    <att type="string" name="interaction" value="pp" cy:editable="false"/>
    <att type="string" name="vizmap:CV-IPN-Smooth muscle cell activation EDGE_COLOR" value="java.awt.Color[r=0,g=0,b=0]"/>
    <att type="string" name="vizmap:CV-IPN-Smooth muscle cell activation EDGE_LINE_WIDTH" value="1.0"/>
    <graphics width="1" fill="#999999" cy:sourceArrow="0" cy:targetArrow="0" cy:sourceArrowColor="#000000" cy:targetArrowColor="#000000" cy:edgeLabelFont="SanSerif-0-10" cy:edgeLabel="" cy:edgeLineType="SOLID" cy:curved="STRAIGHT_LINES">
      <att name="edgeBend">
        <att name="handle" x="761.0706787109375" y="122.0214614868164" />
        <att name="handle" x="761.0709228515625" y="184.02108764648438" />
        <att name="handle" x="761.0711059570312" y="246.02108764648438" />
        <att name="handle" x="761.0704956054688" y="338.0213317871094" />
        <att name="handle" x="761.0709228515625" y="430.0212097167969" />
        <att name="handle" x="761.07080078125" y="492.0212097167969" />
        <att name="handle" x="761.0706787109375" y="584.0209350585938" />
        <att name="handle" x="761.0706176757812" y="646.021240234375" />
        <att name="handle" x="761.071044921875" y="738.0210571289062" />
      </att>
    </graphics>
  </edge>
  <edge label="kaof(PI3K Family Hs) (pp) vascular smooth muscle cell proliferation" source="-170" target="-701">
    <att type="string" name="canonicalName" value="kaof(PI3K Family Hs) (pp) vascular smooth muscle cell proliferation"/>
    <att type="string" name="edgeTypeId" value="134"/>
    <att type="string" name="edgeTypeName" value="-&gt;"/>
    <att type="string" name="interaction" value="pp" cy:editable="false"/>
    <att type="string" name="vizmap:CV-IPN-Smooth muscle cell activation EDGE_COLOR" value="java.awt.Color[r=0,g=0,b=0]"/>
    <att type="string" name="vizmap:CV-IPN-Smooth muscle cell activation EDGE_LINE_WIDTH" value="1.0"/>
    <graphics width="1" fill="#999999" cy:sourceArrow="0" cy:targetArrow="0" cy:sourceArrowColor="#000000" cy:targetArrowColor="#000000" cy:edgeLabelFont="SanSerif-0-10" cy:edgeLabel="" cy:edgeLineType="SOLID" cy:curved="STRAIGHT_LINES">
      <att name="edgeBend">
        <att name="handle" x="1887.0706787109375" y="122.02130126953125" />
        <att name="handle" x="1759.0711669921875" y="184.0211944580078" />
        <att name="handle" x="1759.0711669921875" y="246.0210418701172" />
        <att name="handle" x="1759.070556640625" y="338.0211486816406" />
        <att name="handle" x="1823.0706787109375" y="430.0209655761719" />
        <att name="handle" x="1823.0709228515625" y="492.0211181640625" />
        <att name="handle" x="1823.0711669921875" y="584.0208740234375" />
        <att name="handle" x="1823.071044921875" y="646.0210571289062" />
        <att name="handle" x="1823.070556640625" y="738.021240234375" />
      </att>
    </graphics>
  </edge>
  <edge label="kaof(PI3K Family Hs) (pp) kaof(AKT1)" source="-170" target="-97">
    <att type="string" name="canonicalName" value="kaof(PI3K Family Hs) (pp) kaof(AKT1)"/>
    <att type="string" name="edgeTypeId" value="134"/>
    <att type="string" name="edgeTypeName" value="-&gt;"/>
    <att type="string" name="interaction" value="pp" cy:editable="false"/>
    <att type="string" name="vizmap:CV-IPN-Smooth muscle cell activation EDGE_COLOR" value="java.awt.Color[r=0,g=0,b=0]"/>
    <att type="string" name="vizmap:CV-IPN-Smooth muscle cell activation EDGE_LINE_WIDTH" value="1.0"/>
    <graphics width="1" fill="#999999" cy:sourceArrow="0" cy:targetArrow="0" cy:sourceArrowColor="#000000" cy:targetArrowColor="#000000" cy:edgeLabelFont="SanSerif-0-10" cy:edgeLabel="" cy:edgeLineType="SOLID" cy:curved="STRAIGHT_LINES"/>
  </edge>
  <edge label="catof(AGTR1) (pp) catof(Phospholipase D family Hs)" source="-96" target="-707">
    <att type="string" name="canonicalName" value="catof(AGTR1) (pp) catof(Phospholipase D family Hs)"/>
    <att type="string" name="edgeTypeId" value="134"/>
    <att type="string" name="edgeTypeName" value="-&gt;"/>
    <att type="string" name="interaction" value="pp" cy:editable="false"/>
    <att type="string" name="vizmap:CV-IPN-Smooth muscle cell activation EDGE_COLOR" value="java.awt.Color[r=0,g=0,b=0]"/>
    <att type="string" name="vizmap:CV-IPN-Smooth muscle cell activation EDGE_LINE_WIDTH" value="1.0"/>
    <graphics width="1" fill="#999999" cy:sourceArrow="0" cy:targetArrow="0" cy:sourceArrowColor="#000000" cy:targetArrowColor="#000000" cy:edgeLabelFont="SanSerif-0-10" cy:edgeLabel="" cy:edgeLineType="SOLID" cy:curved="STRAIGHT_LINES">
      <att name="edgeBend">
        <att name="handle" x="2719.071044921875" y="-93.97884368896484" />
        <att name="handle" x="2719.071533203125" y="-31.978923797607422" />
        <att name="handle" x="2719.07080078125" y="30.02109146118164" />
        <att name="handle" x="2719.071533203125" y="122.021240234375" />
        <att name="handle" x="2719.07080078125" y="184.02110290527344" />
        <att name="handle" x="2719.071044921875" y="246.02110290527344" />
        <att name="handle" x="2719.070068359375" y="338.02105712890625" />
        <att name="handle" x="2719.071533203125" y="430.02117919921875" />
        <att name="handle" x="2719.0703125" y="492.02099609375" />
        <att name="handle" x="2719.0712890625" y="584.0215454101562" />
        <att name="handle" x="2719.0712890625" y="646.0211791992188" />
      </att>
    </graphics>
  </edge>
  <edge label="catof(AGTR1) (pp) kaof(PKC Family Hs)" source="-96" target="-185">
    <att type="string" name="canonicalName" value="catof(AGTR1) (pp) kaof(PKC Family Hs)"/>
    <att type="string" name="edgeTypeId" value="134"/>
    <att type="string" name="edgeTypeName" value="-&gt;"/>
    <att type="string" name="interaction" value="pp" cy:editable="false"/>
    <att type="string" name="vizmap:CV-IPN-Foam cell formation EDGE_COLOR" value="java.awt.Color[r=0,g=0,b=0]"/>
    <att type="string" name="vizmap:CV-IPN-Foam cell formation EDGE_LINE_WIDTH" value="1.0"/>
    <att type="string" name="vizmap:CV-IPN-Smooth muscle cell activation EDGE_COLOR" value="java.awt.Color[r=0,g=0,b=0]"/>
    <att type="string" name="vizmap:CV-IPN-Smooth muscle cell activation EDGE_LINE_WIDTH" value="1.0"/>
    <graphics width="1" fill="#999999" cy:sourceArrow="0" cy:targetArrow="0" cy:sourceArrowColor="#000000" cy:targetArrowColor="#000000" cy:edgeLabelFont="SanSerif-0-10" cy:edgeLabel="" cy:edgeLineType="SOLID" cy:curved="STRAIGHT_LINES">
      <att name="edgeBend">
        <att name="handle" x="2079.07080078125" y="-93.9789047241211" />
        <att name="handle" x="2079.071533203125" y="-31.978853225708008" />
      </att>
    </graphics>
  </edge>
  <edge label="catof(AGTR1) (pp) catof(Phospholipase C family Hs)" source="-96" target="-638">
    <att type="string" name="canonicalName" value="catof(AGTR1) (pp) catof(Phospholipase C family Hs)"/>
    <att type="string" name="edgeTypeId" value="134"/>
    <att type="string" name="edgeTypeName" value="-&gt;"/>
    <att type="string" name="interaction" value="pp" cy:editable="false"/>
    <att type="string" name="vizmap:CV-IPN-Smooth muscle cell activation EDGE_COLOR" value="java.awt.Color[r=0,g=0,b=0]"/>
    <att type="string" name="vizmap:CV-IPN-Smooth muscle cell activation EDGE_LINE_WIDTH" value="1.0"/>
    <graphics width="1" fill="#999999" cy:sourceArrow="0" cy:targetArrow="0" cy:sourceArrowColor="#000000" cy:targetArrowColor="#000000" cy:edgeLabelFont="SanSerif-0-10" cy:edgeLabel="" cy:edgeLineType="SOLID" cy:curved="STRAIGHT_LINES"/>
  </edge>
  <edge label="catof(AGTR1) (pp) oxof(NADPH oxidase complex)" source="-96" target="-11">
    <att type="string" name="canonicalName" value="catof(AGTR1) (pp) oxof(NADPH oxidase complex)"/>
    <att type="string" name="edgeTypeId" value="134"/>
    <att type="string" name="edgeTypeName" value="-&gt;"/>
    <att type="string" name="interaction" value="pp" cy:editable="false"/>
    <att type="string" name="vizmap:CV-IPN-Endothelial cell activation EDGE_COLOR" value="java.awt.Color[r=0,g=0,b=0]"/>
    <att type="string" name="vizmap:CV-IPN-Endothelial cell activation EDGE_LINE_WIDTH" value="1.0"/>
    <att type="string" name="vizmap:CV-IPN-Smooth muscle cell activation EDGE_COLOR" value="java.awt.Color[r=0,g=0,b=0]"/>
    <att type="string" name="vizmap:CV-IPN-Smooth muscle cell activation EDGE_LINE_WIDTH" value="1.0"/>
    <graphics width="1" fill="#999999" cy:sourceArrow="0" cy:targetArrow="0" cy:sourceArrowColor="#000000" cy:targetArrowColor="#000000" cy:edgeLabelFont="SanSerif-0-10" cy:edgeLabel="" cy:edgeLineType="SOLID" cy:curved="STRAIGHT_LINES">
      <att name="edgeBend">
        <att name="handle" x="1247.0709228515625" y="-93.97899627685547" />
        <att name="handle" x="1247.070556640625" y="-31.97907257080078" />
        <att name="handle" x="1247.0711669921875" y="30.021282196044922" />
        <att name="handle" x="1247.0709228515625" y="122.0210189819336" />
        <att name="handle" x="1311.07080078125" y="184.02125549316406" />
        <att name="handle" x="1311.07080078125" y="246.0210723876953" />
        <att name="handle" x="1311.0704345703125" y="338.0211486816406" />
        <att name="handle" x="1311.0706787109375" y="430.0211181640625" />
      </att>
    </graphics>
  </edge>
  <edge label="catof(AGTR1) (pp) paof(PTPN11)" source="-96" target="-727">
    <att type="string" name="canonicalName" value="catof(AGTR1) (pp) paof(PTPN11)"/>
    <att type="string" name="edgeTypeId" value="134"/>
    <att type="string" name="edgeTypeName" value="-&gt;"/>
    <att type="string" name="interaction" value="pp" cy:editable="false"/>
    <att type="string" name="vizmap:CV-IPN-Smooth muscle cell activation EDGE_COLOR" value="java.awt.Color[r=0,g=0,b=0]"/>
    <att type="string" name="vizmap:CV-IPN-Smooth muscle cell activation EDGE_LINE_WIDTH" value="1.0"/>
    <graphics width="1" fill="#999999" cy:sourceArrow="0" cy:targetArrow="0" cy:sourceArrowColor="#000000" cy:targetArrowColor="#000000" cy:edgeLabelFont="SanSerif-0-10" cy:edgeLabel="" cy:edgeLineType="SOLID" cy:curved="STRAIGHT_LINES">
      <att name="edgeBend">
        <att name="handle" x="965.1475219726562" y="33.614559173583984" />
        <att name="handle" x="965.1478881835938" y="32.65727233886719" />
        <att name="handle" x="964.3085327148438" y="33.37910842895508" />
        <att name="handle" x="965.1478271484375" y="33.881202697753906" />
        <att name="handle" x="725.0706787109375" y="184.02134704589844" />
        <att name="handle" x="725.071044921875" y="246.02105712890625" />
        <att name="handle" x="725.0709228515625" y="338.0213317871094" />
        <att name="handle" x="725.0709838867188" y="430.0211486816406" />
        <att name="handle" x="725.0707397460938" y="492.0213317871094" />
        <att name="handle" x="725.0709838867188" y="584.0210571289062" />
        <att name="handle" x="725.0708618164062" y="646.0211791992188" />
        <att name="handle" x="661.0709228515625" y="738.0211791992188" />
      </att>
    </graphics>
  </edge>
  <edge label="CD40 (pp) catof(CD40)" source="-144" target="-119">
    <att type="string" name="canonicalName" value="CD40 (pp) catof(CD40)"/>
    <att type="string" name="edgeTypeId" value="142"/>
    <att type="string" name="edgeTypeName" value="-cat-&gt;"/>
    <att type="string" name="interaction" value="pp" cy:editable="false"/>
    <att type="string" name="vizmap:CV-IPN-Endothelial cell activation EDGE_COLOR" value="java.awt.Color[r=0,g=0,b=0]"/>
    <att type="string" name="vizmap:CV-IPN-Endothelial cell activation EDGE_LINE_WIDTH" value="3.0"/>
    <att type="string" name="vizmap:CV-IPN-Plaque destabilization EDGE_COLOR" value="java.awt.Color[r=0,g=0,b=0]"/>
    <att type="string" name="vizmap:CV-IPN-Plaque destabilization EDGE_LINE_WIDTH" value="3.0"/>
    <att type="string" name="vizmap:CV-IPN-Smooth muscle cell activation EDGE_COLOR" value="java.awt.Color[r=0,g=0,b=0]"/>
    <att type="string" name="vizmap:CV-IPN-Smooth muscle cell activation EDGE_LINE_WIDTH" value="3.0"/>
    <graphics width="3" fill="#999999" cy:sourceArrow="0" cy:targetArrow="0" cy:sourceArrowColor="#000000" cy:targetArrowColor="#000000" cy:edgeLabelFont="SanSerif-0-10" cy:edgeLabel="" cy:edgeLineType="SOLID" cy:curved="STRAIGHT_LINES"/>
  </edge>
  <edge label="catof(MMP2) (pp) vascular smooth muscle cell migration" source="-585" target="-748">
    <att type="string" name="canonicalName" value="catof(MMP2) (pp) vascular smooth muscle cell migration"/>
    <att type="string" name="edgeTypeId" value="134"/>
    <att type="string" name="edgeTypeName" value="-&gt;"/>
    <att type="string" name="interaction" value="pp" cy:editable="false"/>
    <att type="string" name="vizmap:CV-IPN-Smooth muscle cell activation EDGE_COLOR" value="java.awt.Color[r=0,g=0,b=0]"/>
    <att type="string" name="vizmap:CV-IPN-Smooth muscle cell activation EDGE_LINE_WIDTH" value="1.0"/>
    <graphics width="1" fill="#999999" cy:sourceArrow="0" cy:targetArrow="0" cy:sourceArrowColor="#000000" cy:targetArrowColor="#000000" cy:edgeLabelFont="SanSerif-0-10" cy:edgeLabel="" cy:edgeLineType="SOLID" cy:curved="STRAIGHT_LINES"/>
  </edge>
</graph>
