# Supplementary material for: A vascular biology network model focused on inflammatory processes to investigate atherogenesis and plaque instability
Source: J Transl Med. 2014 Jun 26;12:185. doi: 10.1186/1479-5876-12-185 (PMC4227037; doi:10.1186/1479-5876-12-185)
Supplement: Additional file 3 — Six .XGMML and six .XLS files of all V-IPN subnetworks. The network architecture may be viewed from the XGMML files using freely available network visualization software such as Cytoscape (http://www.cytoscape.org/). [file 1479-5876-12-185-S3.zip › 10051_1065202369122714_MOESM2_ESM/1065202369122714_add12.xlsx]

## Sheet: Key
	This Excel spreadsheet contains 7 worksheets
	Key: Contains reference and explanatory information for the worksheets contained in this document
	Model: Contains a basic description of the model
	Nodes: Contains the full list of nodes in the model
	Edges: Contains the full list of assertions (edges) in the model
	Evidence: Contains detailed references for each edge in the model
	Vascular Evidence: Contains all references annotated with vascular context in the KnowledgeBase.
	Vascular Edges: Contains a consolidated list of network edges with at least one associated vascular evidence.
	Key for individual worksheets
	Nodes: Contains the full list of nodes in the model
	Node	Label
	Numerical identifier given to each unique node in the model	Name of the node
	Edges: Contains the full list of assertions (edges) in the model
	Edge	Source Label	Relationship		Target Label
	Numerical identifier given to each unique edge in the model	Name of the source node	Relationship between the source and target nodes		Name of the target node
			->	Increases
			=>	Directly increases
			-|	Decreases
			=|	Directly decreases
			activator	Activator
			-e->	Effector
			-cat->	Catalyzed by
			-react->	Reactant
			-prod->	Product
			|-cw-|	Competes with
			-gp->	Gene product
			-translocates-*	Translocates
			-to-	Translocated to
			-from-	Translocated from
			-@-	Modification of
			-cc-	Complex component
			-sub->	Subset of
			-other-	Other

## Sheet: Model
Model Report
Model	V-IPN-Endothelial cell activation
Version	1.2
Species	Homo sapiens
Description	The Endothelial cell activation model was made by PMI and Selventa as part of the 2011 Vascular Inflammatory Process Network (V-IPN) collaboration. The model depicts the causal mechanisms that are involved in four processes leading to endothelial cell activation in early atherosclerosis: 1) Cell adhesion via induction of adhesion molecules (e.g. ICAM1, SELE), 2) Lipid oxidation by oxLDL-induced p…
Created	2012-04-20 09:54:16
Last Updated	2012-04-20 09:54:16

## Sheet: Nodes
Vertex	Label	Type	Species
1	exp(PECAM1)	GeneExpression	Homo sapiens
2	MAPK8	Protein	Homo sapiens
3	IL1B	Protein	Homo sapiens
4	CRP	Protein	Homo sapiens
5	exp(GATA6)	GeneExpression	Homo sapiens
6	AKT1	Protein	Homo sapiens
7	EP300	Protein	Homo sapiens
8	exp(F3)	GeneExpression	Homo sapiens
9	PTEN	Protein	Homo sapiens
10	catof(ERN1)	MolecularFunction	Homo sapiens
11	exp(ICAM1)	GeneExpression	Homo sapiens
12	F2	Protein	Homo sapiens
13	ANGPT1	Protein	Homo sapiens
14	Oxidized Low Density Lipoprotein	Molecule
15	RHO Family Hs	Protein
16	IL8	Protein	Homo sapiens
17	STAT1 P@S727	Default
18	taof(STAT3)	TranscriptionalActivity	Homo sapiens
19	taof(JUN)	MolecularFunction	Homo sapiens
20	CD40LG	Protein	Homo sapiens
21	exp(OLR1)	GeneExpression	Homo sapiens
22	exp(NOS2)	GeneExpression	Homo sapiens
23	SPHK1	Protein	Homo sapiens
24	catof(PLCG1)	Reaction	Homo sapiens
25	taof(ESR1)	MolecularFunction	Homo sapiens
26	VEGFA	Protein	Homo sapiens
27	AGTR1	Protein	Homo sapiens
28	ATF4	Protein	Homo sapiens
29	taof(GATA6)	MolecularFunction	Homo sapiens
30	calcineurin complex Hs	MolecularComplex
31	EIF2S1 P@S52	Default
32	PRKACA	Protein	Homo sapiens
33	CAV1	Protein	Homo sapiens
34	CSF2	Protein	Homo sapiens
35	catof(S1PR1)	MolecularFunction	Homo sapiens
36	EIF2AK3	Protein	Homo sapiens
37	ETS1	Protein	Homo sapiens
38	ESR1	Protein	Homo sapiens
39	Low Density Lipoprotein	Molecule
40	MMP1	Protein	Homo sapiens
41	taof(CREB1)	MolecularFunction	Homo sapiens
42	PRKCB	Protein	Homo sapiens
43	oxof(HMOX1)	MolecularFunction	Homo sapiens
44	HMGB1	Protein	Homo sapiens
45	FOXO1	Protein	Homo sapiens
46	PTK2	Protein	Homo sapiens
47	RAC1	Protein	Homo sapiens
48	ICAM1	Protein	Homo sapiens
49	STAT1	Protein	Homo sapiens
50	PPARA	Protein	Homo sapiens
51	catof(TNFRSF1A)	MolecularFunction	Homo sapiens
52	IL10	Protein	Homo sapiens
53	SOCS2	Protein	Homo sapiens
54	kaof(JAK2)	Reaction	Homo sapiens
55	CREB1	Protein	Homo sapiens
56	ROCK2	Protein	Homo sapiens
57	gtpof(RAC1)	Reaction	Homo sapiens
58	EGR1	Protein	Homo sapiens
59	exp(IL8)	GeneExpression	Homo sapiens
60	TNF	Protein	Homo sapiens
61	IFNG	Protein	Homo sapiens
62	SCARB1	Protein	Homo sapiens
63	sec(VWF)	Translocation	Homo sapiens
64	ERN1	Protein	Homo sapiens
65	catof(AGER)	Reaction	Homo sapiens
66	catof(AGTR1)	MolecularFunction	Homo sapiens
67	GATA3	Protein	Homo sapiens
68	paof(Calcineurin complex Hs)	MolecularFunction	Homo sapiens
69	NOS2	Protein	Homo sapiens
70	taof(PPARA)	MolecularFunction	Homo sapiens
71	IkappaB kinase complex Hs	MolecularComplex
72	CSF3	Protein	Homo sapiens
73	ITGAV:ITGB3	MolecularComplex
74	IKBKB	Protein	Homo sapiens
75	CDKN1A	Protein	Homo sapiens
76	PLVAP	Protein	Homo sapiens
77	PKC Family Hs	Protein
78	exp(VEGFA)	GeneExpression	Homo sapiens
79	MAPK3	Protein	Homo sapiens
80	AP-1 Complex Hs	Default
81	kaof(ROCK2)	Reaction	Homo sapiens
82	CCL2	Protein	Homo sapiens
83	kaof(PKA Family Hs)	Reaction	Homo sapiens
84	exp(CSF1)	GeneExpression	Homo sapiens
85	VWF	Protein	Homo sapiens
86	catof(SCARB1)	MolecularFunction	Homo sapiens
87	kaof(SRC)	Reaction	Homo sapiens
88	exp(CSF3)	GeneExpression	Homo sapiens
89	exp(CSF2)	GeneExpression	Homo sapiens
90	SELE	Protein	Homo sapiens
91	exp(PLVAP)	GeneExpression	Homo sapiens
92	kaof(AKT1)	Reaction	Homo sapiens
93	Sphingosine phosphorylcholine	Molecule
94	F3	Protein	Homo sapiens
95	kaof(CHUK)	Reaction	Homo sapiens
96	taof(FOXO1)	MolecularFunction	Homo sapiens
97	RELA	Protein	Homo sapiens
98	Estradiol-17beta	Molecule
99	NR3C2	Protein	Homo sapiens
100	catof(MMP14)	Reaction	Homo sapiens
101	taof(REL)	MolecularFunction	Homo sapiens
102	NOX4	Protein	Homo sapiens
103	JUN	Protein	Homo sapiens
104	taof(AP-1 complex Hs)	TranscriptionalActivity	Homo sapiens
105	HDL	CellularComponent
106	kaof(PI3K Family Hs)	Reaction	Homo sapiens
107	Ceramide	Molecule
108	GSK3B	Protein	Homo sapiens
109	CXCL2	Protein	Homo sapiens
110	Nitric oxide	Molecule
111	IL1 Family Hs	Protein
112	catof(NOS3)	MolecularFunction	Homo sapiens
113	exp(ITGB3)	GeneExpression	Homo sapiens
114	kaof(MAPK3)	Reaction	Homo sapiens
115	ERK Family Hs	Protein
116	exp(TNF)	GeneExpression	Homo sapiens
117	catof(HMOX1)	MolecularFunction	Homo sapiens
118	kaof(IKBKB)	Reaction	Homo sapiens
119	PI3K Family Hs	Protein
120	catof(TNFRSF1B)	MolecularFunction	Homo sapiens
121	exp(VCAM1)	GeneExpression	Homo sapiens
122	NADPH oxidase complex	CellularComponent
123	taof(EGR1)	MolecularFunction	Homo sapiens
124	exp(NOS3)	GeneExpression	Homo sapiens
125	kaof(MAPK1)	Reaction	Homo sapiens
126	Angiotensin II	ProteinSubset
127	PLCG1	Protein	Homo sapiens
128	cell junction	CellularComponent
129	exp(EGR1)	GeneExpression	Homo sapiens
130	exp(IL6)	GeneExpression	Homo sapiens
131	catof(OLR1)	MolecularFunction	Homo sapiens
132	MMP3	Protein	Homo sapiens
133	kaof(ERK family Hs)	Reaction	Homo sapiens
134	exp(CDKN1A)	GeneExpression	Homo sapiens
135	IL6	Protein	Homo sapiens
136	REL	Protein	Homo sapiens
137	taof(PPARG)	MolecularFunction	Homo sapiens
138	kaof(PTK2)	Reaction	Homo sapiens
139	PRKCZ	Protein	Homo sapiens
140	exp(CXCL3)	GeneExpression	Homo sapiens
141	JAK2	Protein	Homo sapiens
142	taof(ETS1)	MolecularFunction	Homo sapiens
143	taof(SP1)	MolecularFunction	Homo sapiens
144	ITGAV	Protein	Homo sapiens
145	kaof(EIF2AK3)	Reaction	Homo sapiens
146	STAT3	Protein	Homo sapiens
147	taof(NR3C2)	MolecularFunction	Homo sapiens
148	D-Glucose	Molecule
149	p38 MAPK Family Hs	Protein
150	SELP	Protein	Homo sapiens
151	exp(CAV1)	GeneExpression	Homo sapiens
152	S1PR1	Protein	Homo sapiens
153	taof(EP300)	MolecularFunction	Homo sapiens
154	cell adhesion	BiologicalProcess
155	CSF1	Protein	Homo sapiens
156	exp(MMP3)	GeneExpression	Homo sapiens
157	Atrial natriuretic factor	Molecule
158	EIF2S1	Protein	Homo sapiens
159	Lipopolysaccharide	Molecule
160	gtpof(RHO Family Hs)	Reaction	Homo sapiens
161	kaof(PRKCZ)	Reaction	Homo sapiens
162	AKT1 P@S473	Default
163	exp(CD40)	GeneExpression	Homo sapiens
164	Histamine	Molecule
165	kaof(JNK family Hs)	Reaction	Homo sapiens
166	kaof(IkappaB kinase complex Hs)	Reaction	Homo sapiens
167	Aldosterone	Molecule
168	laminar shear stress	Default
169	taof(ATF4)	MolecularFunction	Homo sapiens
170	Sphingosine 1-phosphate	Molecule
171	ROS	Molecule
172	exp(SELE)	GeneExpression	Homo sapiens
173	kaof(MAPK8)	Reaction	Homo sapiens
174	kaof(PRKCB)	Reaction	Homo sapiens
175	OLR1	Protein	Homo sapiens
176	regulation of vascular permeability	BiologicalProcess
177	HMOX1	Protein	Homo sapiens
178	catof(CD40)	Reaction	Homo sapiens
179	CXCL3	Protein	Homo sapiens
180	paof(PTEN)	MolecularFunction	Homo sapiens
181	CXCL12	Protein	Homo sapiens
182	response to endoplasmic reticulum stress	BiologicalProcess
183	gtpof(RHOA)	Reaction	Homo sapiens
184	GATA6	Protein	Homo sapiens
185	L-Homocysteine	Molecule
186	AKT Family Hs	Protein
187	TNFRSF1B	Protein	Homo sapiens
188	NOS3	Protein	Homo sapiens
189	kaof(PKC Family Hs)	Reaction	Homo sapiens
190	exp(GATA3)	GeneExpression	Homo sapiens
191	PKA Family Hs	Protein
192	oxidized 1-palmitoyl-2-arachidonyl-sn-3-glycero-phosphorylcholine	Default
193	Bradykinin	Molecule
194	ATF6	Protein	Homo sapiens
195	TRAF2	Protein	Homo sapiens
196	kaof(ROCK Family Hs)	Reaction	Homo sapiens
197	exp(CXCL2)	GeneExpression	Homo sapiens
198	PTK2 P@Y	Default
199	exp(SELP)	GeneExpression	Homo sapiens
200	NFKB Complex Hs	Protein
201	exp(NOX4)	GeneExpression	Homo sapiens
202	exp(PPARA)	GeneExpression	Homo sapiens
203	AGER	Protein	Homo sapiens
204	H2O2	Molecule
205	blood coagulation	BiologicalProcess
206	PTK2 P@Y576	Default
207	taof(STAT1)	MolecularFunction	Homo sapiens
208	ROCK Family Hs	Protein
209	taof(ATF6)	MolecularFunction	Homo sapiens
210	MMP14	Protein	Homo sapiens
211	kaof(p38 MAPK family Hs)	Reaction	Homo sapiens
212	TNFRSF1A	Protein	Homo sapiens
213	CHUK	Protein	Homo sapiens
214	catof(ITGAV:ITGB3)	MolecularFunction	Homo sapiens
215	exp(CCL2)	GeneExpression	Homo sapiens
216	IFNB1	Protein	Homo sapiens
217	ITGB3	Protein	Homo sapiens
218	oxof(NADPH oxidase complex)	MolecularFunction	null
219	kaof(GSK3B)	Reaction	Homo sapiens
220	IL1A	Protein	Homo sapiens
221	catof(F2)	MolecularFunction	Homo sapiens
222	VCAM1	Protein	Homo sapiens
223	taof(NFAT family Hs)	MolecularFunction	Homo sapiens
224	endothelial cell activation	BiologicalProcess
225	exp(HMOX1)	GeneExpression	Homo sapiens
226	NFAT Family Hs	Protein
227	15-deoxy-D12,14-prostaglandin J2	Molecule
228	MAPK1	Protein	Homo sapiens
229	taof(RELA)	MolecularFunction	Homo sapiens
230	SRC	Protein	Homo sapiens
231	PPARG	Protein	Homo sapiens
232	1-Alkyl-2-acetyl-sn-glycero-3-phosphocholine	Default
233	CD40	Protein	Homo sapiens
234	PECAM1	Protein	Homo sapiens
235	kaof(AKT Family Hs)	Reaction	Homo sapiens
236	kaof(SPHK1)	Reaction	Homo sapiens
237	exp(MMP1)	GeneExpression	Homo sapiens
238	PF4	Protein	Homo sapiens
239	exp(ATF4)	GeneExpression	Homo sapiens
240	JNK Family Hs	Protein
241	kaof(ROCK1)	Reaction	Homo sapiens
242	taof(NFKB Complex Hs)	TranscriptionalActivity	Homo sapiens
243	catof(NOS2)	Reaction	Homo sapiens
244	catof(TRAF2)	MolecularFunction	Homo sapiens
245	RHOA	Protein	Homo sapiens
246	SP1	Protein	Homo sapiens

## Sheet: Edges
Edge	Source Label	Relationship	Target Label
1	MMP1	->	endothelial cell activation
2	TRAF2	->	kaof(CHUK)
3	paof(Calcineurin complex Hs)	=>	taof(NFAT family Hs)
4	exp(GATA3)	-gp->	GATA3
5	HDL	->	catof(SCARB1)
6	exp(SELE)	-gp->	SELE
7	NFKB Complex Hs	-e->	taof(NFKB Complex Hs)
8	AKT1	-cat->	kaof(AKT1)
9	exp(SELP)	-gp->	SELP
10	ROS	->	Oxidized Low Density Lipoprotein
11	Angiotensin II	->	exp(ICAM1)
12	taof(ATF4)	->	exp(IL8)
13	EIF2S1 P@S52	-@-	EIF2S1
14	EGR1	-e->	taof(EGR1)
15	taof(EP300)	->	taof(ETS1)
16	taof(NFKB Complex Hs)	=>	exp(SELE)
17	Oxidized Low Density Lipoprotein	->	taof(AP-1 complex Hs)
18	oxidized 1-palmitoyl-2-arachidonyl-sn-3-glycero-phosphorylcholine	->	kaof(p38 MAPK family Hs)
19	taof(AP-1 complex Hs)	->	exp(IL8)
20	NOS2	-cat->	catof(NOS2)
21	kaof(PKC Family Hs)	->	taof(NFKB Complex Hs)
22	taof(PPARA)	=|	taof(AP-1 complex Hs)
23	IFNB1	->	CD40
24	EGR1	=>	exp(PECAM1)
25	VEGFA	->	regulation of vascular permeability
26	IL10	-|	exp(PECAM1)
27	kaof(MAPK1)	->	taof(NFKB Complex Hs)
28	ERK Family Hs	-sub->	MAPK3
29	HDL	->	NOS3
30	taof(RELA)	=>	exp(CAV1)
31	ATF6	-e->	taof(ATF6)
32	taof(PPARG)	-|	exp(ICAM1)
33	IL1A	->	CD40
34	exp(ATF4)	-gp->	ATF4
35	Oxidized Low Density Lipoprotein	->	exp(CSF2)
36	catof(OLR1)	=>	catof(MMP14)
37	catof(AGTR1)	->	regulation of vascular permeability
38	CAV1	-|	catof(NOS3)
39	Oxidized Low Density Lipoprotein	->	kaof(EIF2AK3)
40	kaof(MAPK8)	=>	taof(AP-1 complex Hs)
41	ERK Family Hs	-cat->	kaof(ERK family Hs)
42	catof(NOS3)	=>	Nitric oxide
43	NOX4	-sub->	NADPH oxidase complex
44	exp(OLR1)	-gp->	OLR1
45	L-Homocysteine	->	VCAM1
46	gtpof(RHO Family Hs)	-sub->	gtpof(RHOA)
47	CDKN1A	->	taof(EP300)
48	IkappaB kinase complex Hs	-cc-	IKBKB
49	IL1B	->	exp(CD40)
50	SOCS2	-|	taof(STAT3)
51	CD40LG	=>	catof(CD40)
52	TNF	->	exp(VCAM1)
53	Sphingosine phosphorylcholine	-|	taof(RELA)
54	cell junction	-|	regulation of vascular permeability
55	PPARA	-e->	taof(PPARA)
56	AGER	-cat->	catof(AGER)
57	kaof(PTK2)	-|	regulation of vascular permeability
58	AKT1 P@S473	-@-	AKT1
59	taof(AP-1 complex Hs)	=>	exp(VCAM1)
60	VEGFA	->	taof(RELA)
61	TNF	->	exp(GATA6)
62	PRKACA	-|	taof(FOXO1)
63	taof(FOXO1)	->	exp(VCAM1)
64	kaof(JAK2)	=>	taof(STAT3)
65	GSK3B	-cat->	kaof(GSK3B)
66	kaof(ERK family Hs)	=>	kaof(SPHK1)
67	kaof(JNK family Hs)	->	exp(ICAM1)
68	taof(NFKB Complex Hs)	=>	exp(VCAM1)
69	taof(PPARG)	-|	exp(VCAM1)
70	kaof(JNK family Hs)	->	exp(TNF)
71	SP1	-e->	taof(SP1)
72	catof(HMOX1)	-|	VCAM1
73	RHO Family Hs	-cat->	gtpof(RHO Family Hs)
74	Oxidized Low Density Lipoprotein	->	exp(CSF1)
75	ROCK2	-cat->	kaof(ROCK2)
76	VEGFA	-|	cell junction
77	exp(PPARA)	-gp->	PPARA
78	catof(F2)	->	kaof(JNK family Hs)
79	taof(GATA6)	->	exp(VCAM1)
80	GATA6	-e->	taof(GATA6)
81	TNF	->	endothelial cell activation
82	Estradiol-17beta	=>	taof(ESR1)
83	exp(ICAM1)	-gp->	ICAM1
84	IL1B	->	sec(VWF)
85	paof(PTEN)	-|	kaof(AKT Family Hs)
86	taof(NR3C2)	->	exp(NOX4)
87	kaof(JNK family Hs)	->	exp(VCAM1)
88	Angiotensin II	->	exp(ITGB3)
89	ROS	-|	Nitric oxide
90	JNK Family Hs	-cat->	kaof(JNK family Hs)
91	PKA Family Hs	-cat->	kaof(PKA Family Hs)
92	catof(ITGAV:ITGB3)	->	cell adhesion
93	IL8	->	endothelial cell activation
94	catof(ERN1)	->	response to endoplasmic reticulum stress
95	H2O2	-|	taof(SP1)
96	exp(NOX4)	-gp->	NOX4
97	catof(CD40)	->	kaof(PI3K Family Hs)
98	laminar shear stress	-|	TNF
99	catof(OLR1)	->	kaof(PRKCB)
100	CXCL12	->	kaof(PI3K Family Hs)
101	EIF2AK3	-cat->	kaof(EIF2AK3)
102	SCARB1	-cat->	catof(SCARB1)
103	Sphingosine phosphorylcholine	-|	exp(SELE)
104	kaof(ROCK2)	->	IL8
105	Sphingosine 1-phosphate	=>	catof(S1PR1)
106	AKT Family Hs	-cat->	kaof(AKT Family Hs)
107	catof(OLR1)	->	exp(IL8)
108	OLR1	-cat->	catof(OLR1)
109	taof(FOXO1)	=>	exp(NOS2)
110	IkappaB kinase complex Hs	-cc-	CHUK
111	exp(CSF1)	-gp->	CSF1
112	exp(MMP3)	-gp->	MMP3
113	taof(AP-1 complex Hs)	=>	exp(CCL2)
114	taof(ATF4)	->	exp(VEGFA)
115	catof(AGTR1)	->	exp(OLR1)
116	kaof(PRKCB)	->	MMP3
117	ROS	->	sec(VWF)
118	catof(S1PR1)	->	kaof(MAPK3)
119	oxof(HMOX1)	-|	ROS
120	kaof(GSK3B)	-|	taof(GATA6)
121	REL	-e->	taof(REL)
122	JUN	-cc-	AP-1 Complex Hs
123	oxidized 1-palmitoyl-2-arachidonyl-sn-3-glycero-phosphorylcholine	->	kaof(SRC)
124	taof(REL)	->	F3
125	NADPH oxidase complex	-cat->	oxof(NADPH oxidase complex)
126	15-deoxy-D12,14-prostaglandin J2	-|	kaof(PKC Family Hs)
127	oxidized 1-palmitoyl-2-arachidonyl-sn-3-glycero-phosphorylcholine	->	EGR1
128	kaof(AKT Family Hs)	=|	kaof(GSK3B)
129	VEGFA	->	sec(VWF)
130	gtpof(RAC1)	->	oxof(NADPH oxidase complex)
131	TNF	=>	catof(TNFRSF1A)
132	catof(HMOX1)	-|	exp(CCL2)
133	VEGFA	->	kaof(PTK2)
134	taof(NFKB Complex Hs)	=>	exp(VEGFA)
135	VEGFA	->	exp(PLVAP)
136	TNFRSF1B	-cat->	catof(TNFRSF1B)
137	Atrial natriuretic factor	->	regulation of vascular permeability
138	catof(TNFRSF1A)	->	catof(TRAF2)
139	IL6	->	CAV1
140	exp(CCL2)	-gp->	CCL2
141	ATF4	->	exp(IL6)
142	Aldosterone	->	taof(NR3C2)
143	Angiotensin II	->	exp(OLR1)
144	Histamine	->	regulation of vascular permeability
145	gtpof(RHO Family Hs)	->	regulation of vascular permeability
146	exp(MMP1)	-gp->	MMP1
147	PRKCZ	-cat->	kaof(PRKCZ)
148	kaof(MAPK8)	->	taof(NFKB Complex Hs)
149	RHOA	-cat->	gtpof(RHOA)
150	ROS	->	kaof(JNK family Hs)
151	catof(OLR1)	->	exp(CSF3)
152	TNF	=>	exp(ICAM1)
153	exp(VEGFA)	-gp->	VEGFA
154	VWF	->	blood coagulation
155	sec(VWF)	-translocates-*	VWF
156	catof(F2)	->	kaof(PRKCZ)
157	exp(GATA6)	-gp->	GATA6
158	taof(NFKB Complex Hs)	=>	exp(CCL2)
159	taof(NFAT family Hs)	->	F3
160	PF4	->	taof(NFKB Complex Hs)
161	Sphingosine phosphorylcholine	-|	exp(ICAM1)
162	taof(STAT1)	=>	exp(ICAM1)
163	SPHK1	-cat->	kaof(SPHK1)
164	PTK2 P@Y	=>	kaof(PTK2)
165	IL1 Family Hs	-sub->	IL1B
166	ITGAV:ITGB3	->	CAV1
167	TNF	->	kaof(MAPK3)
168	oxidized 1-palmitoyl-2-arachidonyl-sn-3-glycero-phosphorylcholine	->	exp(ATF4)
169	PLCG1	-cat->	catof(PLCG1)
170	TNF	-|	exp(GATA3)
171	taof(NFKB Complex Hs)	=>	exp(TNF)
172	kaof(IkappaB kinase complex Hs)	->	taof(NFKB Complex Hs)
173	TRAF2	->	kaof(IKBKB)
174	F2	->	kaof(ROCK Family Hs)
175	PTK2	-cat->	kaof(PTK2)
176	ITGAV:ITGB3	-cc-	ITGB3
177	exp(PECAM1)	-gp->	PECAM1
178	FOXO1	-e->	taof(FOXO1)
179	oxidized 1-palmitoyl-2-arachidonyl-sn-3-glycero-phosphorylcholine	->	paof(Calcineurin complex Hs)
180	catof(MMP14)	->	gtpof(RHOA)
181	exp(CXCL3)	-gp->	CXCL3
182	taof(STAT3)	->	CCL2
183	TNF	->	exp(SELE)
184	taof(PPARA)	=|	taof(NFKB Complex Hs)
185	L-Homocysteine	->	exp(CD40)
186	kaof(PI3K Family Hs)	->	exp(ICAM1)
187	exp(IL6)	-gp->	IL6
188	IL6	->	kaof(JAK2)
189	kaof(PI3K Family Hs)	->	kaof(AKT Family Hs)
190	taof(STAT3)	=>	exp(IL8)
191	SRC	-cat->	kaof(SRC)
192	PRKCB	-cat->	kaof(PRKCB)
193	catof(SCARB1)	->	catof(NOS3)
194	AP-1 Complex Hs	-e->	taof(AP-1 complex Hs)
195	catof(AGER)	->	taof(NFKB Complex Hs)
196	IL1 Family Hs	->	exp(ICAM1)
197	exp(CAV1)	-gp->	CAV1
198	Sphingosine phosphorylcholine	-|	exp(VCAM1)
199	kaof(PRKCB)	->	MMP1
200	SP1	->	exp(NOS3)
201	Angiotensin II	=>	catof(AGTR1)
202	S1PR1	-cat->	catof(S1PR1)
203	kaof(ROCK Family Hs)	-sub->	kaof(ROCK1)
204	catof(OLR1)	->	exp(CD40)
205	taof(STAT3)	->	exp(ICAM1)
206	VEGFA	->	Nitric oxide
207	ERN1	-cat->	catof(ERN1)
208	Oxidized Low Density Lipoprotein	->	catof(ERN1)
209	RAC1	-sub->	RHO Family Hs
210	catof(OLR1)	->	exp(CXCL2)
211	MMP14	-cat->	catof(MMP14)
212	ROS	->	kaof(MAPK1)
213	exp(HMOX1)	-gp->	HMOX1
214	EGR1	->	exp(ICAM1)
215	CSF2	->	exp(SELP)
216	kaof(JNK family Hs)	->	exp(SELE)
217	Lipopolysaccharide	-|	exp(PPARA)
218	STAT1	-e->	taof(STAT1)
219	taof(CREB1)	->	exp(HMOX1)
220	catof(CD40)	->	catof(PLCG1)
221	oxidized 1-palmitoyl-2-arachidonyl-sn-3-glycero-phosphorylcholine	->	kaof(PKC Family Hs)
222	taof(EGR1)	=>	exp(F3)
223	ETS1	-e->	taof(ETS1)
224	ERK Family Hs	-sub->	MAPK1
225	CXCL12	->	exp(VEGFA)
226	exp(TNF)	-gp->	TNF
227	TNF	->	taof(AP-1 complex Hs)
228	ITGAV:ITGB3	-cc-	ITGAV
229	kaof(AKT Family Hs)	-sub->	kaof(AKT1)
230	taof(ATF4)	->	exp(CCL2)
231	taof(RELA)	=>	exp(ICAM1)
232	exp(ITGB3)	-gp->	ITGB3
233	kaof(JNK family Hs)	=>	taof(JUN)
234	PTK2 P@Y576	=>	kaof(PTK2)
235	VEGFA	->	taof(EGR1)
236	taof(NR3C2)	->	oxof(NADPH oxidase complex)
237	catof(MMP14)	->	gtpof(RAC1)
238	exp(CD40)	-gp->	CD40
239	AKT Family Hs	-sub->	AKT1
240	TNF	->	CD40
241	ANGPT1	-|	kaof(PRKCZ)
242	kaof(PKC Family Hs)	->	taof(AP-1 complex Hs)
243	laminar shear stress	->	AKT1 P@S473
244	catof(AGTR1)	->	taof(NFKB Complex Hs)
245	PECAM1	->	cell adhesion
246	TRAF2	-cat->	catof(TRAF2)
247	exp(F3)	-gp->	F3
248	kaof(AKT1)	->	exp(CCL2)
249	taof(STAT3)	->	exp(CCL2)
250	catof(CD40)	->	kaof(MAPK3)
251	taof(ESR1)	->	catof(NOS3)
252	gtpof(RHOA)	->	PTK2 P@Y
253	kaof(PKA Family Hs)	=>	taof(CREB1)
254	kaof(EIF2AK3)	=>	EIF2S1 P@S52
255	calcineurin complex Hs	-cat->	paof(Calcineurin complex Hs)
256	exp(CSF3)	-gp->	CSF3
257	Bradykinin	->	regulation of vascular permeability
258	D-Glucose	->	taof(FOXO1)
259	MAPK1	-cat->	kaof(MAPK1)
260	kaof(PKC Family Hs)	->	taof(CREB1)
261	MAPK8	-cat->	kaof(MAPK8)
262	catof(AGTR1)	->	exp(CCL2)
263	oxidized 1-palmitoyl-2-arachidonyl-sn-3-glycero-phosphorylcholine	->	kaof(PKA Family Hs)
264	taof(PPARG)	-|	exp(SELE)
265	GATA3	-|	exp(VCAM1)
266	NR3C2	-e->	taof(NR3C2)
267	gtpof(RHO Family Hs)	=>	kaof(ROCK Family Hs)
268	F2	-cat->	catof(F2)
269	Oxidized Low Density Lipoprotein	->	IL8
270	kaof(JNK family Hs)	->	taof(NFKB Complex Hs)
271	Oxidized Low Density Lipoprotein	->	taof(ATF6)
272	JUN	-e->	taof(JUN)
273	taof(NFKB Complex Hs)	=>	exp(IL8)
274	exp(NOS2)	-gp->	NOS2
275	Oxidized Low Density Lipoprotein	->	exp(MMP3)
276	Nitric oxide	->	regulation of vascular permeability
277	PPARG	-e->	taof(PPARG)
278	CD40	-cat->	catof(CD40)
279	kaof(SPHK1)	=>	Sphingosine 1-phosphate
280	gtpof(RHOA)	-|	NOS3
281	taof(AP-1 complex Hs)	=>	exp(TNF)
282	taof(RELA)	-sub->	taof(NFKB Complex Hs)
283	RAC1	->	PTK2 P@Y576
284	15-deoxy-D12,14-prostaglandin J2	=>	taof(PPARG)
285	IL1B	->	exp(SELE)
286	AGTR1	-cat->	catof(AGTR1)
287	kaof(MAPK3)	->	taof(NFKB Complex Hs)
288	Oxidized Low Density Lipoprotein	->	catof(OLR1)
289	TNF	->	kaof(ERK family Hs)
290	EP300	-e->	taof(EP300)
291	Lipopolysaccharide	->	taof(NFKB Complex Hs)
292	exp(IL8)	-gp->	IL8
293	exp(EGR1)	-gp->	EGR1
294	kaof(p38 MAPK family Hs)	->	taof(CREB1)
295	STAT1 P@S727	=>	taof(STAT1)
296	catof(SCARB1)	->	Nitric oxide
297	oxidized 1-palmitoyl-2-arachidonyl-sn-3-glycero-phosphorylcholine	-partof-*	Oxidized Low Density Lipoprotein
298	NFAT Family Hs	-e->	taof(NFAT family Hs)
299	TNF	->	exp(CAV1)
300	H2O2	->	taof(FOXO1)
301	taof(NFKB Complex Hs)	->	TNF
302	ROCK Family Hs	-cat->	kaof(ROCK Family Hs)
303	exp(CXCL2)	-gp->	CXCL2
304	kaof(PRKCZ)	->	taof(NFKB Complex Hs)
305	kaof(ROCK1)	->	regulation of vascular permeability
306	TNF	->	kaof(CHUK)
307	catof(OLR1)	->	exp(CXCL3)
308	RAC1	-cat->	gtpof(RAC1)
309	IL1B	->	exp(VCAM1)
310	ICAM1	->	cell adhesion
311	STAT3	-e->	taof(STAT3)
312	Sphingosine 1-phosphate	->	taof(RELA)
313	MAPK3	-cat->	kaof(MAPK3)
314	taof(PPARA)	-|	exp(VCAM1)
315	exp(CSF2)	-gp->	CSF2
316	kaof(ROCK Family Hs)	->	taof(NFKB Complex Hs)
317	CD40LG	->	EGR1
318	catof(TRAF2)	->	kaof(JNK family Hs)
319	CCL2	->	endothelial cell activation
320	taof(NFKB Complex Hs)	=>	exp(IL6)
321	catof(AGER)	->	kaof(JNK family Hs)
322	kaof(CHUK)	=>	kaof(IkappaB kinase complex Hs)
323	F3	->	blood coagulation
324	TNF	->	exp(CDKN1A)
325	catof(AGTR1)	->	oxof(NADPH oxidase complex)
326	exp(CDKN1A)	-gp->	CDKN1A
327	ITGAV:ITGB3	-cat->	catof(ITGAV:ITGB3)
328	catof(NOS2)	->	Oxidized Low Density Lipoprotein
329	VCAM1	->	cell adhesion
330	RELA	-e->	taof(RELA)
331	IFNG	->	kaof(JAK2)
332	catof(OLR1)	->	kaof(ROCK2)
333	HDL	-|	exp(SELE)
334	CRP	->	catof(OLR1)
335	laminar shear stress	-|	exp(ICAM1)
336	RELA	-cc-	NFKB Complex Hs
337	PKC Family Hs	-cat->	kaof(PKC Family Hs)
338	taof(ETS1)	->	exp(CCL2)
339	CREB1	-e->	taof(CREB1)
340	PI3K Family Hs	-cat->	kaof(PI3K Family Hs)
341	catof(OLR1)	->	exp(VCAM1)
342	IFNG	->	CD40
343	catof(CD40)	->	kaof(MAPK1)
344	Low Density Lipoprotein	->	Oxidized Low Density Lipoprotein
345	PLVAP	->	regulation of vascular permeability
346	kaof(ERK family Hs)	->	EGR1
347	catof(PLCG1)	->	kaof(PKC Family Hs)
348	oxof(NADPH oxidase complex)	->	ROS
349	IL1 Family Hs	-sub->	IL1A
350	catof(S1PR1)	->	kaof(ERK family Hs)
351	exp(VCAM1)	-gp->	VCAM1
352	IL1B	->	taof(NFKB Complex Hs)
353	CD40LG	->	taof(REL)
354	HMOX1	-cat->	catof(HMOX1)
355	SELP	->	cell adhesion
356	NOS3	-cat->	catof(NOS3)
357	taof(AP-1 complex Hs)	=>	exp(IL8)
358	ESR1	-e->	taof(ESR1)
359	kaof(IKBKB)	=>	kaof(IkappaB kinase complex Hs)
360	ATF4	-e->	taof(ATF4)
361	HDL	-|	exp(VCAM1)
362	catof(OLR1)	->	exp(ICAM1)
363	CHUK	-cat->	kaof(CHUK)
364	taof(AP-1 complex Hs)	=>	exp(MMP1)
365	IkappaB kinase complex Hs	-cat->	kaof(IkappaB kinase complex Hs)
366	IL1B	->	exp(ICAM1)
367	taof(ATF6)	->	response to endoplasmic reticulum stress
368	Angiotensin II	->	ROS
369	HMGB1	=>	catof(AGER)
370	EIF2S1	->	response to endoplasmic reticulum stress
371	catof(CD40)	->	kaof(PKC Family Hs)
372	HMOX1	-cat->	oxof(HMOX1)
373	TNF	->	exp(CCL2)
374	IKBKB	-cat->	kaof(IKBKB)
375	VEGFA	->	endothelial cell activation
376	Ceramide	->	kaof(PRKCZ)
377	kaof(JAK2)	->	STAT1 P@S727
378	p38 MAPK Family Hs	-cat->	kaof(p38 MAPK family Hs)
379	JAK2	-cat->	kaof(JAK2)
380	Oxidized Low Density Lipoprotein	->	exp(CD40)
381	Angiotensin II	->	exp(PLVAP)
382	catof(CD40)	->	kaof(MAPK8)
383	catof(S1PR1)	->	kaof(MAPK1)
384	TNFRSF1A	-cat->	catof(TNFRSF1A)
385	catof(F2)	->	taof(JUN)
386	1-Alkyl-2-acetyl-sn-glycero-3-phosphocholine	->	regulation of vascular permeability
387	SELE	->	cell adhesion
388	Oxidized Low Density Lipoprotein	->	exp(MMP1)
389	kaof(PI3K Family Hs)	->	exp(VCAM1)
390	VEGFA	->	gtpof(RHO Family Hs)
391	TNF	->	sec(VWF)
392	ANGPT1	-|	gtpof(RHO Family Hs)
393	kaof(ROCK Family Hs)	-sub->	kaof(ROCK2)
394	TNF	->	kaof(MAPK1)
395	kaof(ROCK2)	->	CXCL2
396	CAV1	->	exp(VCAM1)
397	TNF	=>	catof(TNFRSF1B)
398	PTEN	-cat->	paof(PTEN)
399	exp(NOS3)	-gp->	NOS3
400	Oxidized Low Density Lipoprotein	->	exp(CSF3)
401	kaof(SRC)	->	kaof(JAK2)
402	taof(NFKB Complex Hs)	->	exp(ICAM1)
403	exp(PLVAP)	-gp->	PLVAP
404	catof(TNFRSF1B)	->	catof(TRAF2)
405	kaof(JNK family Hs)	->	F3
406	ROS	->	kaof(MAPK3)
407	CXCL12	->	exp(EGR1)

## Sheet: Evidence
Edge	Species	Tissue	BodyPart	Disease	Location	Cell Type	Cell Line	PubMed	Evidence Text
1	Homo sapiens							16885380	Inhibition of MMP-1 in supernatant from cultured tumor cells significantly attenuated ECA.
1	Homo sapiens						HUVEC cell line	12904264	In the present study, we confirmed the expression of KDR, alpha2 integrin, VE-cadherin, MMP1, and MMP2 in activated ECs by northern and western blot analysis (Figs. 2 and 4).
2	Homo sapiens						HeLa cell line	10346818	Overexpressed TRAF2 or TRAF6 activate JNK, p38, or IKK in the absence of extracellular stimulation.
3	Homo sapiens					mast cell		11120854	Chemoattractants are thought to be the first mediators generated at sites of bacterial infection. We hypothesized that signaling through G protein-coupled chemoattractant receptors may stimulate cytokine production. To test this hypothesis, a human mast cell line (HMC-1) that normally expresses receptors for complement components C3a and C5a at low levels was stably transfected to express physiol…
3	Homo sapiens							12764228	Calcium and the calcium-binding protein calmodulin activate both the calcium_x0001_calmodulin-dependent protein kinase IV (CaMKIV) and the protein phosphatase calcineurin A (CnA), as well as many other factors (2). Activated CaMKIV catalyzes protein phosphorylation events that result in release of the myocyte enhancer factor (MEF)2 from an inhibitory complex including the histone deacetylases HDA…
3	Homo sapiens							10593895	# Pubmed:omim: Inhibition of calcineurin phosphatase activity by a calcineurin B homologous protein.
3	Homo sapiens								Calcineurin is a protein phosphatase that is activated by increased intracellular free calcium levels. Activated calcineurin dephosphorylates the transcription factor NFAT and this dephosphorylation reveals the nuclear localization sequence of NFAT.
3	Homo sapiens					t-cell		17703229	FIGURE 5 | The CRAC-channel–calcium–calcineurin–NFAT signalling pathway as a target for therapeutic immune modulation.
3	Mus musculus							10671477	calcineurin up-regulates slow muscle fiber genes in cultured C2C12 muscle cells Transcriptional activation of the myoglobin and slow troponin I (TnI) genes by calcineurin was dependent on adjacent binding sites for NFAT and MEF2.
3	Homo sapiens							12205177	calcineurin may signal downstream genes involved in regulating muscle fibre size via dephosphorylation of its substrate transcription factors, nuclear factor of activated T cells (NFAT; Dunn et al. 2000). Various NFAT isoforms have been shown to be able to activate various genes, which have been implicated in the slow muscle fibre and muscle hypertrophy gene expression (Olson & Williams, 2000).
3	Homo sapiens					umbilical vein endothelial cell		11756172	Together, the results demonstrate that OxPAPC induces TF expression in HUVECs through activation of PKC/ERK/EGR-1 and Ca(++)/calcineurin/NFAT pathways rather than by NF-kappa B-mediated transcription
3	Homo sapiens							10861295	In the latter case, activation of calcineurin phosphatase activity upon a rise in intracellular Ca2+ leads to the dephosphorylation of cytoplasmic NF-AT family members, which then translocate to the nucleus and activate transcription of target genes (22,23), some of them being critical for immune system activation. We therefore measured the activity of a luciferase reporter gene under the control…
3	Homo sapiens		lung					16865089	Activation of T cells results in activation of calcineurin, which activates a preformed cytoplasmic NF-AT (NF-ATp)
5	Homo sapiens					endothelial cell		12969988	Incubation of cultured endothelial cells with HDL activates eNOS in a process that involves the binding of apoA-I to the scavenger receptor-BI (SR-BI).17
5	Homo sapiens	endothelium						20089950	In endothelium, direct SR-BI signaling in response to HDL results in enhanced production of the antiatherogenic molecule nitric oxide
10	Mus musculus			Atherosclerosis				11795270	LDL particles are presumably subjected to oxidative modification in the vessel wall by reactive oxygen metabolites produced by monocytes, neutrophils, and other cells in the developing lesion.5
10	Homo sapiens		artery					12928037	Increased formation of oxygen radicals (and other radical species) facilitates LDL oxidation and influences oxidation-sensitive mechanisms [15].
10	Homo sapiens		muscle					12065295	H2O2 causes lipid peroxidation and activates cPLA2 to increase PGE2 production, which, in turn, stimulates the synthesis of free-radical scavengers through the PKC-MAPK pathway.
10	Homo sapiens	endothelium						17326329	Central to this disease process are circulating low density lipoprotein (LDL) molecules which transmigrate across the endothelium and are oxidized by local reactive oxygen species (ROS). Oxidized LDL (Ox-LDL) molecules (and not native, unmodified LDLs) possess direct cytotoxicity and stimulate endothelial cells to express adhesion molecules that allow white blood cells to abnormally adhere to the…
10	Rattus norvegicus							12651056	Reactive oxygen species (ROS) released during ischemia-reperfusion oxidize low-density lipoproteins; LOX-1 is upregulated by ox-LDL and ROS, and is involved in cell injury
10	Homo sapiens							7914499	Purified human LDL were oxidized by exposure to oxygen free radicals generated by xanthine (0.2 mM) and xanthine oxidase (100 mU) at 37 degrees C after a pre-incubation (30 min) in presence of different concentrations (from 1 to 30 microM) of acebutolol, metoprolol or propranolol, three agents with a different degree of lipophilicity.
11	Homo sapiens	endothelium					HUVEC cell line	10517737	Ang II upregulates ICAM-1 expression by HUVECs and stimulates in vitro and in vivo soluble ICAM-1 release
11	Mus musculus		aorta					16908765	Ang II treatment strikingly induced the expression of proinflammatory cytokines, such as IL-1_x0001_ and IL-6, as well as intercellular adhesion molecule-1 in the aortas of apoE-deficient mice, whereas p21 deficiency effectively blocked the induction of these molecules by Ang II treatment (Figure 4A; Data Supplement, Figures III and IV).
12	Homo sapiens		aorta			endothelial cell		18650916	Furthermore, in vitro studies have shown that the ER-stress-induced transcription factors ATF4 and XBP1 are required for the production of the inflammatory cytokine IL-6 and the chemokines IL-8 (also known as CXC-chemokine ligand 8 (CXCL8)), CC-chemokine ligand 2 (CCL2) and CXCL3 by human aortic endothelial cells in the basal state and on accumulation of oxidized lipids67.
15	Mus musculus		aorta			endothelial cell		21372295	Taken together, these data indicate that PYK2-induced p21Cip1 activates p300, which promotes Ets-1 binding to the MCP-1 promoter, leading to enhancement of MCP-1 transcription.
16	Homo sapiens						HUVEC cell line	12408953	Supershift assays indicated that NF-kappaB/Rel bound with the NF-kappaB/Rel binding motif contained p65, p50, and c-Rel subunits. The AP-1 activation by BLM was inhibited by pretreatment of the cells with SB203580, although BLM-induced expression of E-selectin was not attenuated. These results suggest that BLM can directly induce E-selectin expression with an increase in transcription in endothel…
16	Homo sapiens		aorta			endothelial cell		18241616	The HNE-induced reduction of the NF-??B activation followed by nuclear localization is associated with the inhibition of the expression of adhesion molecules, such as interacellular adhesion molecule-1, vascular cell adhesion molecule-1, and E-selection, in human aortic endothelial cells [37].
16	Homo sapiens						HUVEC cell line	20937831	Indoxyl sulfate treatment enhanced the activation of JNK, p38 MAPK, and NF-kB in TNF-alpha-activated HUVEC. Inhibitors of JNK and NF-kB attenuated indoxyl sulfate-induced E-selectin expression in HUVEC and subsequent THP-1 adhesion.
16	Homo sapiens					umbilical vein endothelial cell		7520526	Hence, inducibility of the E-selectin gene requires the interaction of NF-kappa B proteins bound to multiple regulatory elements.
16	Homo sapiens							12618429	The RelA-PR peptide blocked interaction of p47(phox) and RelA, and ectopic expression of RelA-PR abrogated IL-1beta-induced transactivation of the NF-kappaB-dependent E-selectin promoter.
16	Homo sapiens	endothelium						9374789	Electrophoretic mobility shift analysis indicated that poly(I-C)-induced nuclear factor-kappa B (NF-kappa B) binding to a radiolabeled oligonucleotide corresponding to the consensus NF-kappa B binding domain of the E-selectin promoter was decreased by L-NMA pretreatment.
16	Homo sapiens						HUVEC cell line	15346645	Oxidized LDLs and other pro-inflammatory stimuli trigger a NF-kB-mediated overexpression of adhesion molecules( VCAM-1, ICAM-1, E-selectin) that are involved in the “rolling” and adhesion of leukocytes to endothelial cells.[101]
16	Homo sapiens						HUVEC cell line	17133101	Thrombin also activates endothelial cells by cleaving and activating endothelial protease-activated receptors (PARs)-1 and 2, which increase inflammatory gene transcription [10,11] and stimulate expression of numerous leukocyte adhesion molecules including vascular cell adhesion molecule-1 (VCAM-1), intracellular adhesion molecule-1 (ICAM-1), and E-selectin through nuclear factor-kB (NF-kB) and G…
17	Mus musculus							12600891	Supershift analyses revealed that oxLDL stimulates binding of the transcription factors Nrf1, Nrf2, and c-jun to the AREs
17	Mus musculus					endothelial cell		9224688	Finally, in endothelial cells (Fig. 3), similar results were obtained: about a 3- and 4-fold stimulation of AP1 activity was observed for E-LDL and Cu-LDL, respectively.
18	Homo sapiens						HUVEC cell line	14523007	Fig. 2. Induction of HO-1 expression by OxPAPC involves PKA, PKC, p38MAPK, and ERK.
19	Homo sapiens					macrophage		18926289	Increased AP-1 binding to the CXCL8 promoter and concurrent increase in its mRNA expression was reported in hypoxic macrophages (Rydberg et al., 2003)
19	Homo sapiens						Carcinoma of ovary	10969814	These results indicate that acidic pH activates NF- B and AP-1 in human ovarian cancer cells and in doing so increases IL-8 gene expression.
19	Homo sapiens					umbilical vein endothelial cell		18252863	Exposure to Ang-1 triggered a significant increase in DNA binding of activator protein-1 (AP-1) to a relatively short fragment of IL-8 promoter. Upstream from the AP-1 complex, up-regulation of IL-8 transcription by Ang-1 was mediated through the Erk1/2, SAPK/JNK, and PI-3 kinase pathways, which triggered c-Jun phosphorylation on Ser63 and Ser73.
19	Homo sapiens					macrophage		19842832	The promoter of the IL-8 gene contains binding sites for transcription factors such as nuclear factor-kappa B (NF-kB) (-80 to -71) and activator protein-1 (AP-1) (-126 to -12) [31], the 2 major factors that regulate the expression of IL-8.
19	Homo sapiens						NCI-H292 cell line	16581825	Consistent with our inhibitor data, HA fragments require AP-1 to induce IL-8 gene expression
19	Homo sapiens					retinal epithelial cell		16735500	TABLE 3 Genes commonly up-regulated by CA-MKK5 and CA-MKK1 Transcription factor involved Gene symbol Genes reported previously to be regulated by hypoxia BIRC3 BMP2 CCL2 CSF2 CXCL1 NF{kappa}B (94) CXCL2 NF{kappa}B (94) CXCL3 EFNA1 ICAM1 NF{kappa}B (94) IL6 NF{kappa}B (94), NF-IL6 IL8 NF{kappa}B (94), AP1 NDRG1 HIF1{alpha}, AP1 NFKBIA PTGS2 NF{kappa}B (102), HIF1{alpha} (103), HMGI(Y) (104) PTX3 S…
19	Homo sapiens					t-cell		18322253	Bone marrow stromal cells upregulated interleukin-8 mRNA in T-cell acute lymphoblastic leukemia cells through the activity of CXCR4, the CXCL12 receptor, as assessed by the use of neutralizing antibodies. Exogenous CXCL12 induced a significant increase in the production of IL-8 mRNA and protein in all T-cell acute lymphoblastic leukemia cases. We showed that CXCL12 activates the nuclear factor-ka…
19	Homo sapiens		aorta			endothelial cell		11597930	In contrast, TNF-alpha activation of the IL-8 promoter was mediated almost entirely through the nuclear factor-?B and activation protein-1 response elements present between -70 and -133 bp of the IL-8 promoter.
21	Homo sapiens					mast cell		21799019	Intracellular calcium signaling is regulated by PLC?, which generates inositol 1,4,5-trisphosphate and diacylglycerol from PIP2. Inositol 1,4,5-trisphosphate stimulates the release of intracellular calcium stores upon binding to its receptor in the ER. The depletion of ER calcium stores then triggers extracellular calcium influx. Diacylglycerol and intracellular calcium signals cooperate to activ…
21	Homo sapiens		artery			smooth muscle cell		10403752	This region contains four copies of NF-kappaB binding sites. These elements are in close proximity to one another and can form a complex with nuclear proteins derived from stretched cells as demonstrated by gel mobility shift assay. ... Conversely, preincubation of the cells with protein kinase C inhibitors suppressed mechanical stretch-induced PAF receptor gene expression at the mRNA levels and …
21	Rattus norvegicus		pancreas					10484394	Pancreatic lobules were pretreated with or without 1, 5, 10, or 15 micromolar BIS for 15 min followed by stimulation with or without 100 nM caerulein for 30 min. Nuclear and cytoplasmic extracts were prepared and assayed in EMSAs using the kappa-light-chain enhancer high-affinity kappaB site as probe and Western analysis with anti-IkappaBalpha and anti-IkappaBbeta antibodies. BIS caused a slight …
21	Homo sapiens					endothelial cell		15346645	Lysophosphatidylcholine (Lyso-PC) elicited PKC and tyrosine kinases activation and subsequent NF-kB activation and overexpression of ICAM-1, VCAM-1 and MCP-1.[37 – 40]
21	Homo sapiens					bronchial epithelial cell		10837365	The results support the following pathway, whereby TNF-alpha enhances expression of ICAM-1 in NHBE cells: TNF-alpha --> TNF-RI --> PC-PLC --> DAG --> PKC --> (NF-kappaB?) --> ICAM-1 mRNA --> ICAM-1 surface expression.
21	Homo sapiens		lung					16865089	NF-kB may be activated by cytokines, such as tumor necrosis factor-A (TNFa) and protein kinase C (PKC), which has been demonstrated in many inflammatory cells.4
22	Homo sapiens	vascular smooth muscle						10542237	Altogether these data indicate that fibrates inhibit the vascular inflammatory response via PPARalpha by interfering with the NF-kappaB and AP-1 transactivation capacity involving direct protein-protein interaction with p65 and c-Jun.
22	Homo sapiens							11007963	Via negative regulation of nuclear factor-kappa B and activator protein-1 signalling pathways, PPAR alpha inhibits expression of inflammatory genes, such as interleukin-6, cyclooxygenase-2, and endothelin-1. Furthermore, PPAR alpha inhibits expression of monocyte-recruiting proteins such as vascular cell adhesion molecule (VCAM)-1 and induces apoptosis in monocyte-derived macrophages
22	Mus musculus							11798191	Activation of Ppara negatively regulates inflammatory genes, such as Il6, under both constitutive and inducing conditions by antagonizing signaling through an array of important pathways, including Ap1 and NFkb.
22	Homo sapiens							11007963	Via negative regulation of nuclear factor-kappa B and activator protein-1 signalling pathways, PPAR alpha inhibits expression of inflammatory genes, such as interleukin-6, cyclooxygenase-2, and endothelin-1
22	Homo sapiens	endothelium						10473669	These results indicate that both PPAR{alpha} and PPAR{gamma} interfere with AP-1 transcriptional activity in a manner independent of the promoter context.
22	Homo sapiens		aorta			smooth muscle cell		14561188	PPARa activation reduces AP-1 DNA-binding activity by physically interacting with c-Jun [28,37].
23	Homo sapiens					umbilical vein endothelial cell		7538666	TNF and IFN-g were found to be the most effective at enhancing CD40 expression, producing about a 3-fold increase in CD40 expression after 24 h (Fig. 1). IFN-beta and IL-1a also increased CD40 expression, although somewhat less effectively than TNF or IFN-g.
24	Homo sapiens					myeloid cell		8955189	Platelet endothelial cell adhesion molecule-1 (PECAM-1; CD31) is a cell adhesion molecule involved in transendothelial migration and expressed by hemopoietic and endothelial cells. To understand the mechanisms underlying its regulated expression, a genomic clone containing 1555 bp of the 5'-flanking region and the first exon of the human PECAM-1 gene has been isolated. The 5'-flanking region of t…
25	Homo sapiens		mesenteric artery						VEGF is one of the most potent vascular permeabilizing agents known, with an effect that is 50,000 times greater than that of histamine VEGF increases permeability in a variety of vascular beds including those of the skin, peritoneal wall, mesentery, and diaphram
25	Homo sapiens		peritoneum						VEGF is one of the most potent vascular permeabilizing agents known, with an effect that is 50,000 times greater than that of histamine VEGF increases permeability in a variety of vascular beds including those of the skin, peritoneal wall, mesentery, and diaphram
25	Homo sapiens		skin						VEGF is one of the most potent vascular permeabilizing agents known, with an effect that is 50,000 times greater than that of histamine VEGF increases permeability in a variety of vascular beds including those of the skin, peritoneal wall, mesentery, and diaphram
25	Homo sapiens							15294883	VPF could be a mediator of the high permeability of tumor blood vessels
25	Homo sapiens	vascular tissue				endothelial cell		14715700	Furthermore, studies have demonstrated that vascular permeability induced by VEGF was mediated by PAF synthesis (26) and that VEGF-A stimulates PAF synthesis in endothelial cells
25	Homo sapiens	vascular tissue						9443437	VEGF/VPF and positive controls (platelet-activating factor [PAF], histamine, and bradykinin) all increased vascular permeability.
25	Homo sapiens					umbilical vein endothelial cell		16039554	The effect of ESM on TNF-alpha induced endothelial permeability and redistribution of VE-cadherin is likely due to a reduction of VEGF protein expression as a result of modulation of the ERK signaling pathway.
25	Homo sapiens	endothelium						16627366	VEGF increased P(a) in both isolated coronary venules and CVEC monolayers.
25	Mus musculus					endothelial cell		16818677	Knocking down ESAM expression in endothelial cells resulted in reduced levels of activated Rho, a GTPase implicated in the destabilization of tight junctions. Indeed, vascular permeability stimulated by vascular endothelial growth factor was reduced in ESAM(-/-) mice.
25	Homo sapiens	vascular tissue						9413393	In human endothelial tumors like angiosarcoma or in hemangiomas where the vascular structures are profoundly altered, VE-cadherin is poorly expressed or is frequently misplaced from cell-cell contacts (1). In addition, endothelial cells differentiating in vitro from embryonic stem cells in which VE-cadherin gene has been inactivated form cell aggregates but are unable to organize vascular structu…
25	Homo sapiens							8686754	Because thrombin cleavage of OPN results in substantial enhancement of OPN's adhesive properties, and because VPF/VEGF promotes increased microvascular permeability leading to activation of the extrinsic coagulation pathway, we also investigated whether VPF/VEGF facilitates thrombin cleavage of OPN in vivo.
25	Homo sapiens	vascular tissue						12778166	Effects of hypoxia on molecular determinants of angiogenesis Angiogenesis is a complex process, involving multiple gene products expressed by different cell types, all contributing to an integrated sequence of events44. Consistent with a major role for hypoxia in the overall process, a large number of genes involved in different steps of angiogenesis are independently responsive to hypoxia in tis…
25	Homo sapiens	vascular tissue				endothelial cell		15294883	consistent with a role in the regulation of vascular permeability, VEGF induces endothelial fenestration in some vascular beds and in cultured adrenal endothelial cells
25	Homo sapiens	vascular tissue						15178810	other actions of VEGF include increasing vascular permeability, inhibition of dendritic cell differentiation, upregulation of hexose transport into endothelial cells, induction of tissue factor, and induction of monocyte migration
25	Homo sapiens							12891700	Stimuli like histamine, atrial natriuretic factor, or thrombin, induce a rapid and short-lived increase in vascular permeability while others like cytokines or VEGF induce a sustained response. Most of these agonists are produced in acute or chronic inflammatory situations.
25	Homo sapiens	vascular tissue				endothelial cell		12778130	The percentage of endothelial-precursor-cell incorporation is generally low and depends on the nature of the tumour, supporting the concept that most tumour neovascularization seems to occur via angiogenesis.However, in some model systems, tumours are reliant on endothelial- precursor-cell mobilization18 (FIG. 2).High levels of VEGFA expression alone are capable of initiating angiogenesis in a qu…
25	Rattus norvegicus							16977604	Enhanced gene and protein expression of VEGF may contribute to increased permeability of blood vessels. AQ4, a water transporting protein, is upregulated in astrocytes in hypoxia suggesting the cells are involved in edema formation.
25	Homo sapiens	vascular tissue				endothelial cell		11172729	In vitro, VEGF stimulates ECM degradation, proliferation, migration and tube formation of endothelial cells and induces in these cells the expression of uPA, PAI-1, uPAR and MMP-1 (148, 182, 183, 243). In vivo, VEGF has been shown to regulate vascular permeability, which is considered important for the initiation of angiogenesis (57).
26	Rattus norvegicus					endothelial cell		21564091	IL-10, reduced LPS-induced PECAM-1 expression by endothelial cells
27	Homo sapiens						U937 cell line	21325823	These demonstrate that Ang II is capable of inducing CRP generation in macrophages via AT(1)-ROS-ERK1/2/p38MAPK-NF-kB signal pathway, which contributes to better understanding of the proinflammatory and proatherosclerotic actions of Ang II.
27	Homo sapiens					monocyte		11375353	RAGE-mediated NF-kappaB activation was suppressed by the selective p38 MAPK inhibitor SB203580 and by coexpression of a kinase-dead p38 dominant-negative mutant.
29	Homo sapiens	vascular tissue				endothelial cell		12094204	Exposure of cultured human vascular endothelial cells to HDL in vitro enhanced expression of endothelial nitric oxide synthase (eNOS), as shown by immunoblotting.
30	Homo sapiens		lung			vascular endothelium		18077459	To identify NF-kappaB subunits binding to the DNA, nuclear extracts were immunodepleted by preincubation with anti-p65 Ab or anti-p50 Ab. Band 1 was markedly reduced by anti-p65 Ab (Fig. 3D), indicating that LPS mediates p65/RelA binding to Cav-1 gene to transcription.
32	Homo sapiens	endothelium						18276926	Secondly, PPAR-{gamma} activation by agonists or constitutive activation has been shown to inhibit the expression of proinflammatory adhesion molecules (ICAM-1, VCAM-1, E-selectin), leading to decreased adherence of monocytes to the activated EC in vitro and in vivo.
32	Homo sapiens	endothelium						10645917	PPARgamma activators inhibit expression of VCAM-1 and ICAM-1 in activated endothelial cells
32	Homo sapiens					endothelial cell		20814542	PPARG ligands inhibit the expression of vascular cell adhesion molecule-1 (VCAM- 1) and intercellular adhesion molecule-1 and decreased production of chemokines, such as IL-8 and monocyte chemotactic protein-1 (MCP-1) via suppressions of AP-1 and NF-KB activities in ECs [40-42].
32	Mus musculus							15578089	PPAR gamma agonist significantly inhibited the expression of ICAM-1
32	Homo sapiens						HUVEC cell line	12107164	We next examined the effect of the PPAR-gamma constitutive activation on the gene expression of ICAM-1, VCAM-1, and E-selectin in response to known pro-inflammatory agonists PMA and TNF-alpha. Northern blotting results (Fig.3) reveal that overexpression of the VP-PPAR-gamma significantly suppressed the induction of these adhesion molecules by PMA and TNF-alpha, whereas expression of the housekeep…
32	Mus musculus		liver					12401792	TABLE II Genes down-regulated (6-fold or greater) in liver with PPAR gamma 1 overexpression
33	Homo sapiens					umbilical vein endothelial cell		7538666	TNF and IFN-g were found to be the most effective at enhancing CD40 expression, producing about a 3-fold increase in CD40 expression after 24 h (Fig. 1). IFN-beta and IL-1a also increased CD40 expression, although somewhat less effectively than TNF or IFN-g.
35	Homo sapiens						U937 cell line	17343848	Table 2 Differential gene expression analysis identified by Oligo Atherosclerosis Microarrays
35	Homo sapiens						U937 cell line	17343848	Table 2 Differential gene expression analysis identified by Oligo Atherosclerosis Microarrays
35	Homo sapiens					endothelial cell		15346645	Moreover, oxidized LDL also induced the expression of other pro-inflammatory genes of chemoattractant chemokines (MCP-1), growth factors (M-CSF, GM-CSF) and inflammatory cytokines (IL-1,TNF-a).[102]
35	Homo sapiens					endothelial cell		1690354	We now report that treatment of endothelial cells (EC) with modified low-density lipoproteins obtained by mild iron oxidation or by prolonged storage, results in a rapid and large induction of the expression of granulocyte-macrophage colony-stimulating factor (GM-CSF), macrophage CSF (M-CSF) and granulocyte CSF (G-CSF).
36	Homo sapiens		aorta			endothelial cell		19487339	Ox-LDL induced rapid RhoA and Rac1 activation as well as MT1-MMP activity in cultured human aortic ECs.....the present study provides evidence that the LOX-1-MT1-MMP axis plays a crucial role in RhoA and Rac1 activation signalling pathways in ox-LDL stimulation......Fluorescent immunostaining revealed the colocalization of LOX-1 and MT1-MMP, and the formation of a complex of LOX-1 with MT1-MMP wa…
37	Homo sapiens						HUVEC cell line	22012329	Ang II (10(-7) M), similarly to VEGF (100 ng/ml), increased the endothelial permeability parallel with an increase in the number of cell surface openings and caveolae. AT1 and VEGF-R2 receptor blockers (candesartan and ZM323881, respectively) blunted these effects.
38	Homo sapiens	vascular tissue				endothelial cell		20375905	the molecular mechanism underlying the effect of IL-6 to decrease the nitric oxide bioavailability by increasing the half-life and, therefore, the protein levels of caveolin-1. The increased caveolin-1 proteins bind more eNOS and consequently decrease eNOS activation by reducing the Ser1177 phosphorylation.
38	Mus musculus							12854183	caveolin-1, a structural protein of caveolae that acts as a negative allosteric regulator of eNOS
39	Homo sapiens						HMEC-1 cell line	19106412	As expected, PERK activated by oxLDLs, in turn, induced the phosphorylation of its substrate eukaryotic initiation factor (eIF)2alpha (Figure 2E), which is known to inhibit the general pathway of protein biosynthesis.
40	Homo sapiens	vascular tissue				endothelial cell		20071421	the induction of GRP78 and GRP94 expression via the JNK-AP-1 pathway functions as a defense mechanism against lead-induced cytotoxicity in vascular endothelial cells.
40	Homo sapiens							11252954	Figure 1 | The ErbB signalling network.
40	Rattus norvegicus					hepatocyte		11915022	The principal substrate for JNK phosphorylation is the AP-1 subunit c-Jun. Phosphorylation by JNK increases the ability of c-Jun to activate AP-1-dependent transcription. To determine whether the sustained JNK activation that occurred in response to TNF and NF-kappaB inhibition resulted in increased c-Jun activation, AP-1-dependent transcriptional activity was measured in untreated and TNF treate…
40	Homo sapiens		lung					17615396	Figure 1. Pathways to MUC5AC expression in COPD
40	Homo sapiens							12665585	We show that JNK is required for the normal regulation of AP-1 by TNF. The JNK-deficient cells exhibited decreased expression of c-Jun, JunD, c-Fos, Fra1, and Fra2; decreased phosphorylation of c-Jun and JunD; and decreased AP-1 DNA binding activity.
40	Homo sapiens							15746191	we investigated the ability of PRL and E2 to induce phosphorylation of JNK1/2 after prolonged hormone treatment. As shown in Fig. 6AGo, after 12 h, both hormones modestly increased JNK1/2 phosphorylation #[JL] JNK (MAPK8) activates AP-1
40	Homo sapiens							10446041	Activated JNK enters the nucleus and phosphorylates the transcription factor c-Jun, which combines with c-Fos to form the AP-1 transcription factor complex.
40	Rattus norvegicus		heart					20814542	IR injury activates JNK, and subsequently JNK induces increases in both AP-1 DNAbinding activity and apoptotic cells. It has been shown in rats that rosiglitazone inhibits the activation of JNK and AP-1 aftermyocardial IR [62].
40	Homo sapiens						HBE1 cell line	12361807	We demonstrated that exposure to 4HNE resulted in increased content of both Gcl mRNAs, both GCL subunits, phosphorylated JNK1 and c-Jun proteins, as well as Gcl TRE sequence-specific AP-1 binding activity. These increases were attenuated by pretreating the cells with a novel membrane-permeable JNK pathway inhibitor,
40	Rattus norvegicus	vascular smooth muscle						15890643	IL-18 induced CXCL16 expression via a MyD88 --> IRAK1-IRAK4-TRAF6 (tumor necrosis factor receptor-associated factor 6) --> c-Src--> PI3K --> Akt --> JNK --> AP-1 pathway.
40	Mus musculus							12176045	Our data show that heat shock response decreased LPS-induced phosphorylation of JNK and its downstream substrate c-Jun. AP-1, a transcriptional factor composed of c-Jun, could regulate the expression of IL-18. Also, its DNA-binding activity was reduced by the heat shock response.
40	Homo sapiens						A549 cell line	18692129	To inhibit AP-1 activation, cells were transfected with either an RNAi directed against the AP-1 activating kinase JNK or a scrambled RNAi (negative control) followed by exposure to 95% O2 for 24 h [27] and [28]. Western blot analysis revealed that JNK1 levels were significantly decreased after hyperoxia when cells were transfected with JNK RNAi compared to the SCR or mock controls (Fig. 5A). Whe…
40	Mus musculus							11290748	Grx2 significantly activated the Ras/phosphoinositide 3-kinase/Akt/NF-kappaB cascade in parallel to the Jun N-terminal kinase (JNK)/AP1 cascade.
40	Homo sapiens							14587863	Multiple extracellular stimuli like peptide growth factors, steroid hormones, and environmental stresses activate AP-1 through JNK. c-Jun is a specific substrate and functional endpoint for JNK. Hence, by activating c-Jun, JNK actually controls various AP-1-related cellular processes such as proliferation, differentiation, transformation, apoptosis, and development. Proliferation of prostate canc…
42	Homo sapiens					endothelial cell		20479254	By using the AMPK inhibitor and eNOS Ser-633 and -1177 mutants, we demonstrated that AMPK phosphorylation of eNOS is needed to prime SIRT1-induced deacetylation of eNOS to enhance NO production
42	Rattus norvegicus								The muscle acetylcholine receptor consiststs of 5 subunits of 4 different types: 2 alpha isoforms and 1 each of beta, gamma, and delta subunits.2 This gene encodes an alpha subunit that plays a role in acetlycholine binding/channel gating. The muscarinic cholinergic receptors belong to a larger family of G protein-coupled receptors. The muscarinic cholinergic receptor 3 controls smooth muscle con…
42	Homo sapiens	endothelium						12682725	phosphorylation of eNOS by AKT leads to increase endothelial NO release in a ligand-dependent manner corticosteroids activate PI3K and AKT
42	Homo sapiens	endothelium						12716823	Superoxide overproduction is accompanied by increased nitric oxide generation, due to an endothelial NOS and inducible NOS uncoupled state, a phenomenon favoring the formation of the strong oxidant peroxynitrite, which in turn damages DNA.
42	Homo sapiens		aorta			endothelial cell		12620896	Overexpression of endothelial nitric oxide synthase (eNOS) inhibited NF-kappaB activation in HAEC exposed to 6 h of low shear stress
42	Homo sapiens						HUVEC cell line	16391520	PGE2 increased phosphorylation of Akt and endothelial nitric oxide synthase (eNOS), eNOS activity, and nitric oxide (NO) production by the activation of cAMP-dependent protein kinase (PKA) and phosphatidylinositol 3-kinase (PI3K). Dibutyryl cAMP (DB-cAMP) mimicked the role of PGE2 in angiogenesis and the signaling pathway, suggesting that cAMP is a down-stream mediator of PGE2
42	Homo sapiens		heart					18626064	FIG. 24. Summary of the signaling pathways involved in the muscarinic regulation of pacemaker activity. In the SAN and AVN, ACh and Ado share the same pathways for signal transduction. ACh binds to the muscarinic M2 receptor, which is coupled to a "direct" G protein-dependent pathway activating Kir3.1/Kir3.4 (GIRK1/GIRK4) channel complexes. Beside this direct pathway, two other "indirect" channel…
42	Mus musculus							15294883	angiogenesis, vessel diameter, blood flow rate, and vascular permeability were proportional to NO levels and were most impaired in eNOS-/- mice VEGF significantly increased permeability in both wild-type and inducible NOS-/- mice, but not in eNOS-/- mice
42	Homo sapiens					cardiomyocyte		12824457	Chronic unloading of the failing heart with a left ventricular assist device (LVAD) can decrease cardiac mass and myocyte size and has the potential to improve contractile function. Further study showed that the phosphoinositide-3-kinase-forkhead protein pathway and proteins related to nitric oxide synthesis, including eNOS and dimethylarginine dimethylaminohydrolase isoform 1 (DDAH1, an enzyme r…
42	Mus musculus	vascular tissue				endothelial cell		17000928	Akt, a serine/threonine kinase that is a major target of phosphatidylinositol 3-kiniase (PI3K), phosphorylates eNOS at Ser1177, and this phosphorylation enhances eNOS activity and increases NO production in vascular endothelial cells.
42	Homo sapiens							15269335	OS exists in three distinct isoforms: neuronal NOS (nNOS), inducible NOS (iNOS), and endothelial NOS (eNOS). NO derived from the constitutive isoforms of NOS (nNOS and eNOS) and other NO-adduct molecules (nitrosothiols) have been shown to be modulators of bronchomotor tone.
42	Rattus norvegicus							12003841	eNOS-derived NO and its biological effects are determined by the levels of eNOS protein and by eNOS catalytic activity; the latter is regulated partly through the dynamic interaction with an inhibitory protein (caveolin) and a stimulatory protein (calmodulin).
42	Mus musculus							12709511	Table 2. Genes with similar changes in expression in NOS3-/- and NOS1-/- relative to WT
42	Homo sapiens						HUVEC cell line	20153722	The miRNA with the greatest change was miR-21; it was increased 5.2-fold (p=0.002) in USS-treated versus control cells. Western analysis demonstrated that PTEN, a known target of miR-21, was downregulated in HUVECs exposed to USS or transfected with pre-miR-21. Importantly, HUVECs overexpressing miR-21 had decreased apoptosis and increased eNOS phosphorylation and nitric oxide (NO(*)) production.
42	Rattus norvegicus		loop of Henle			epithelial cell		20299462	Ang II enhances TAL NO production via activation of AT(2) and Akt1-dependent phosphorylation of NOS3 at serines 1177 and 633
42	Homo sapiens						HUVEC cell line	20153722	Further, Akt activates eNOS in ECs by phosphorylation of eNOS at serine 1177, resulting in increased activity of the enzyme and enhanced NO production.
42	Homo sapiens					vascular endothelium		14568884	NO· is produced in endothelial cells by activation of eNOS during the normal functioning of the vessel wall.
42	Rattus norvegicus		aorta			endothelial cell		19251722	In both cultured endothelial cells and blood vessels isolated from rat aorta, berberine concentration dependently enhanced phosphorylation of endothelial nitric oxide synthase (eNOS) at Ser1177 and promoted the association of eNOS with heat shock protein 90 (HSP90), leading to an increased production of nitric oxide. Furthermore, berberine attenuated high glucose-induced generation of reactive ox…
42	Mus musculus		kidney					19033447	endothelin-1 failed to stimulate NO production by tubules from NOS3–/– mice (?= 0.38 ± 0.22 fluorescence units/min; p < 0.001 versus wild-type mice; n = 4) (Fig. 1A).
42	Homo sapiens					umbilical vein endothelial cell	HUVEC cell line	19661270	Taken together, these results demonstrate that IL-33 stimulates the production of endothelial NO via a ST2/TRAF6- mediated PI3K/Akt/eNOS signaling pathway.
42	Homo sapiens							11350732	Akt activation by VEGF and shear stress mediates phosphorylation of eNOS at serine 1179 to cause calcium independent NO generation
42	Homo sapiens		lung			endothelial cell		18931050	Although infants with persistent pulmonary hypertension of the newborn (PPHN) experience some relief and therapeutic benefit from current therapies, over 50% have a limited or transient response and significant morbidity. There is no consistency in the best first line treatment throughout hospitals in the United States......While oxygen may stimulate endothelial nitric oxide synthase (eNOS) and N…
42	Rattus norvegicus					vascular endothelium		11474579	Vascular endothelium participates in the control of vascular tone and function via the release of nitric oxide (NO) by the endothelial-type NO synthase (eNOS). Inducible NO synthase (iNOS) expression in endothelial cells occurs in many clinical conditions following induction by lipopolysaccharide or cytokines and generates large quantities of NO that result in endothelial cell activation and dysf…
42	Homo sapiens							15519889	contractile activity results in the activation of AMP-activated kinase AMPK activation leads to an increase in glucose transport, possibly through several mechanisms. AMPK can phosphorylate and activate endothelial nitric oxide synthase and nitric oxide production might contribute to excercise stimulated glucose transport
42	Homo sapiens	endothelium|vascular tissue						12682725	many beneficial actions of corticosteroids in vivo involve the vascular endothelium NO production by eNOS possesses anti-inflammatory, antiatherogenic and anti-ischemic properties
45	Homo sapiens						HUVEC cell line	17543638	Homocysteine significantly stimulated CD40 mRNA expression in HUVECs (p = 0.033). Consistently, 24-h exposure to Hcy increased the percentage of CD40-expressing cells (p = 0.00025). Homocysteine also significantly enhanced CD40L expression in platelets (p = 0.025) to a comparable extent as that of thrombin. Notably, Hcy increased VCAM-1 protein expression induced by CD40L in HUVECs (p = 0.0046).
47	Mus musculus		aorta			endothelial cell		21372295	Taken together, these data indicate that PYK2-induced p21Cip1 activates p300, which promotes Ets-1 binding to the MCP-1 promoter, leading to enhancement of MCP-1 transcription.
49	Homo sapiens		thymus			epithelial cell		11830590	In human endothelial cells and thymic epithelial cells, IFN-gamma, IL- 1beta, and TNF-alpha individually enhance CD40 expression ( 32 , 33 ).
49	Homo sapiens					endothelial cell		11830590	In human endothelial cells and thymic epithelial cells, IFN-gamma, IL- 1beta, and TNF-alpha individually enhance CD40 expression ( 32 , 33 ).
50	Homo sapiens					dendritic cell		21844389	Functionally, silencing of SOCS2 in DCs results in hyperphosphorylation of STAT3 at later time points.
51	Homo sapiens					dendritic cell		12906261	CD40 ligation of DC also has the capacity to induce high levels of the cytokine IL-12, which polarizes CD4+ T cells toward a T helper 1 (Th1) type, enhances proliferation of CD8+ T cells, and activates NK cells.
51	Homo sapiens						HUVEC cell line	11090063	In contrast, treatment of HUVECs and monocytes with soluble CD40 ligand (sCD40L) resulted in a marked dose-dependent induction of VEGF mRNA (approximately 4-fold), which peaked between 1 and 5 hours post-stimulation.
51	Homo sapiens					macrophage		15684432	We also examined NF-kB activation in response to stimulation of macrophages through the CD40-CD154 receptor-ligand interaction, which has been shown to be closely linked with the formation of atherosclerotic lesions (35). Stimulation of macrophages through CD40
51	Homo sapiens					dendritic cell		18606709	An alternate mechanism by which DCs are induced to generate IL-12p70 is by activation of the CD40 receptor, following recognition of its ligand CD154 (CD40L).
51	Mus musculus			Atherosclerosis				16293001	in vivo, an important role for CD40L-CD40 interaction in the progression of atherosclerosis was demonstrated using mice deficient in CD40L and apoE, showing a dramatic decrease in plaque area compared with normal apoE-deficient animals
51	Homo sapiens					b-cell		10229103	This study demonstrates that the engagement of CD40 results in the activation of the recently described IkappaB kinase (IKK) in a human B cell line
51	Homo sapiens					b-cell			Chapter 14: Only the membranes from activated Th cells induce B-cell proliferation, suggesting that one or more molecules expresed on the membrane of an activated Th cell engage the receptors on the B-cell to provide contact dependent help. Likely mediators of such contact-dependent help are CD40, which is expressed on the membrane of all B-cells, and its newly discovered ligand, CD40L, which is …
51	Homo sapiens	vascular tissue				smooth muscle cell		10623647	CD40L-induced TF on vascular SMC is functional and activates coagulation.
51	Homo sapiens					umbilical vein endothelial cell		18495129	Stimulation of human primary HUVECs by CD40 with its physiological ligand CD40L not only augmented MMP-1, -9 secretion and promoted MMP-1, -9 activities, but also induced endothelial cell apoptosis and death.
51	Mus musculus					dendritic cell		20603644	DC crosstalk in this model was facilitated by cDC-produced IL-15- mediated upregulation of CD40, enabling stimulation by pDC-supplied CD40L.
51	Homo sapiens					umbilical vein endothelial cell		7538666	A trimeric form of recombinant murine CD40 ligand acts on human EC to increase expression of leukocyte adhesion molecules, including E-selectin, vascular cell adhesion molecule 1, and intercellular adhesion molecule 1
51	Homo sapiens			Atherosclerosis				11739273	In addition to leukocyte adhesion, CD40/CD40L interactions, probably in combination with IFN-_x0001_, foster a Th1 immune response, predominant at sites of atherosclerosis.20
51	Homo sapiens					platelet		14633796	In addition, soluble trimeric CD40L (sCD40L), released from activated platelets, may engage platelet CD40 in an autocrine or paracrine manner (indicated by +), resulting in shape change and {alpha}-granule release.
51	Homo sapiens	vascular tissue				endothelial cell		16293001	in vitro activation of CD40L-CD40 signaling in atheroma-derived cells results in the production of chemokines and other cytokines, TF, matrix metalloproteinases (MMPs) and adhesion molecules.
52	Homo sapiens						HUVEC cell line	18048767	As shown in Figure 1, the mRNA expression of pro-inflammatory adhesion molecules VCAM-1 and E-selectin was induced in response to TNF-_x0002_. GW0742 significantly inhibited the TNF-_x0002_–induced expression of VCAM-1 and E-selectin but not that of GAPDH gene. Similarly, another PPAR-_x0001_ agonist, GW501516, inhibited the TNF-_x0002_–induced expression of VCAM-1 and E-selectin.
52	Homo sapiens						HUVEC cell line	15662020	15d-PGJ2 induced RORalpha1 and RORalpha4 expression and inhibited TNF-alpha-induced vascular cell adhesion molecule-1 (VCAM-1) and intercellular adhesion molecule-1 (ICAM-1) expression in human umbilical vein endothelial cells (HUVECs)
52	Mus musculus		aorta			smooth muscle cell		20139367	Supplemental table S1c - TNF regulated genes in mouse aorta smooth muscle cells at 24 hours time point - bw
52	Homo sapiens					adipocyte		17066518	In TNF-?-treated SGBS adipocytes, 6 genes were up-regulated, and 5 genes were down-regulated (Table 2). The upregulated genes were: regulator of g-protein signaling 2 (RGS2), Tumor necrosis factor (ligand) superfamily, member 13b (TNFSF13B), cholesterol 25-hydroxylase (CH25H), eotaxin-1, MCP-1, and vascular cell adhesion molecule 1 isoform a precursor (VCAM1). The down-regulated genes were: IL-1 …
52	Mus musculus		aorta			smooth muscle cell		20139367	Supplemental table S1c - TNF regulated genes in mouse aorta smooth muscle cells at 24 hours time point - bw
52	Homo sapiens	endothelium						11131637	In contrast VCAM-1 was practically undetectable on both control and irradiated HDMECs but was strongly expressed in TNF-alpha activated positive control HDMECs.
52	Rattus norvegicus					adipocyte		12401708	TABLES 3, 4, 5 Principle adipose, liver, and muscle genes affected by 1-day and 4-day TNF-a infusions. The TNF-a-affected genes and their fold changes were determined as described in RESEARCH DESIGN AND METHODS, and were assigned into functional categories based on the putative biological functions of the encoded proteins as determined by searches of public databases. A selected subset of genes i…
52	Homo sapiens		lung			vascular endothelium		21977310	Maximal expression was found 4 h and 12 h post-TNF-? stimulation for ESELE and VCAM-1, respectively. ICAM-1 expression stayed high between 8 and 48 h (see Figure 1).
52	Mus musculus		aorta			smooth muscle cell		20139367	Supplemental table S1c - TNF regulated genes in mouse aorta smooth muscle cells at 24 hours time point - bw
52	Homo sapiens						HUVEC cell line	16636195	AMP-activated protein kinase (AMPK) is tightly regulated by the cellular AMP:ATP ratio and plays a central role in regulation of energy homeostasis and metabolic stress. Metformin has been shown to activate AMPK. We hypothesized that metformin may prevent nuclear factor kappaB (NF-kappaB) activation in endothelial cells exposed to inflammatory cytokines. Metformin was observed to activate AMPK, a…
52	Homo sapiens	vascular tissue	aorta			smooth muscle cell		15378733	Gene expression changes in the VSMCs induced by TNFa were calculated for each detected gene as the fold-change in gene expression relative to that of the TNFa untreated control. Out of a total of 10 108 genes placed on the chips, 3698 genes were detected in TNFa treated samples. Of these, 59 genes were up-regulated by more than 3-fold and 22 genes were down-regulated by more than three-fold by TN…
52	Mus musculus		aorta			endothelial cell		21372295	LPC markedly increased mRNA levels of VCAM-1 (2.7-fold) and MCP-1 (3.7-fold) in WT-EC 24 hours after addition of LPC, whereas, interestingly, this effect was blocked by pretreatment with anti-TNFalpha antibody (1 ug/mL in final concentration) or p21Cip1 small interfering RNA (siRNA)
52	Homo sapiens							10929070	The rise in VCAM-1 expression induced by combined IL-4 and CD40L stimulation was slower and more sustained than with tumour necrosis factor-alpha (TNF-alpha)
52	Homo sapiens							12370194	In addition, expression of NQO1 or Nrf2 inhibited tumor necrosis factor-alpha-induced activation of VCAM-1 (vascular cell adhesion molecule-1) gene expression in EC
52	Homo sapiens					endothelial cell		10377075	Northern blot analysis revealed increased VCAM-1 mRNA levels after 3 hours of stimulation of human ECs with TNF-a 10 mg/L, which could be inhibited in a concentration-dependent manner by pretreatment with the PPARa activators fenofibrate or WY14643 (Figure 4A).
52	Homo sapiens						HUVEC cell line	12479867	Plasma HDL (1mg/ml apo A1) markedly prevented the monocyte adhesion to TNF-alpha-activated HUVECs with blunting the increased expression levels of VCAM-1 protein and its mRNA at a maximal TNF-alpha stimulation.
52	Homo sapiens						HUVEC cell line	17008592	HUVECs were treated with TNF-{alpha} for 4 hours. Total RNA was obtained from 3 independent experiments and processed for cDNA microarray hybridization. A total of 64 genes were induced by TNF-{alpha} by at least 2.5-fold in all 3 experiments (as shown in supplemental Table I).
52	Mus musculus							12606719	We found that LPL treatment reversed tumor necrosis factor alpha and very low-density lipoprotein (VLDL)-stimulated endothelial vascular cell adhesion molecule 1 (VCAM1) induction and VCAM1 promoter responses
52	Homo sapiens					umbilical vein endothelial cell		14715628	Table S1 - TNF-alpha induced gene expression in endothelial cells (HUVEC) - bw Inclusion criteria of a fold induction > 2.5 and a p-value of < 0.05 [BCD]
52	Homo sapiens							9794436	Ariadne: Interestingly, the IL-6/sIL-6R complex inhibited TNF- -induced VCAM- 1 gene expression but did not affect TNF- -induced ICAM-1 expression.
52	Rattus norvegicus	vascular smooth muscle						16989870	The effects of AS-6 on TNF-alpha-stimulated VCAM-1 and CX3CL1 expression were abolished in cells transfected with an adenovirus expressing dominant-negative PPARgamma and in cells treated with a PPARgamma specific inhibitor, GW9662, confirming again that the anti-inflammatory effect of AS-6 was PPARgamma-dependent.
52	Homo sapiens		aorta			endothelial cell		20863785	As expected, TNF?? alone greatly enhanced both VCAM-1 and ICAM-1 mRNA and protein
52	Homo sapiens						HUVEC cell line	15322249	TABLE 3 Affymetrix U95A GeneChip analysis of RNA from TNF-induced HUVECs
52	Homo sapiens					umbilical vein endothelial cell		1374588	VCAM-1 mRNA was not detectable in uninduced HUVEC and SF (Figure 2A, B, time = 0). However, significant amounts of VCAM-1 mRNA was expressed in HUVEC and SF cultures by 2 hours.
52	Mus musculus					fibroblast		15837794	SUMMARY The inflammatory response is characterized by the induction (or repression) of hundreds of genes. Many of the regulatory regions (promoters) of these genes contain binding sites for AP-1 and NFB, transcription factors whose activity is controlled by MAP kinases and the IKK-NFB pathway. To reveal the effects of blocking these pathways simultaneously, fibroblasts were infected with retrovir…
52	Homo sapiens	synovium		Rheumatoid Arthritis		fibroblast		1374588	VCAM-1 mRNA was not detectable in uninduced HUVEC and SF (Figure 2A, B, time = 0). However, significant amounts of VCAM-1 mRNA was expressed in HUVEC and SF cultures by 2 hours.
52	Mus musculus						3T3-L1 cell line	11978627	TABLE 1 Genes induced or repressed by 4- and 24-h TNF-a treatment of 3T3-L1 adipocytes. Raw data were normalized with arrays hybridized with cRNAs prepared from the appropriate control cells by using the median of the hybridization signals of all genes with P-calls (according to Affymetrix) as a scaling factor. An arbitrary value of 50 was allocated for genes whose expression levels were undetect…
52	Homo sapiens						HUVEC cell line	1379595	In a series of transfection assays into human umbilical vein endothelial cells (HUVECs), we find that silencers between positions -1.641 kilobases and -288 base pairs restrict promoter activity, and that treatment with tumor necrosis factor-alpha overcomes this inhibition and activates the promoter through two NF kappa B sites located at positions -77 and -63 base pairs of the VCAM-1 gene.
52	Homo sapiens		lung			endothelial cell		20228195	The IL-17-driven VCAM-1 and E-selectin gene expression was similar to the increase observed when LMVECs were stimulated with TNF-alpha
52	Homo sapiens							10639148	Proinflammatory cytokines, including IL-1beta and tumor necrosis factor-alpha (TNF-alpha), promote cancer cell adhesion and liver metastases by up-regulating the expression of vascular cell adhesion molecule-1 (VCAM-1)
52	Homo sapiens					endothelial cell		9388244	Activation of NF-kappaB by TNF-alpha occurred within 15 min and coincided with rapid degradation of IkappaBalpha. Co-treatment with NO donors did not prevent IkappaBalpha phosphorylation or degradation. However, after 2 h of TNF-alpha stimulation, NO donors inhibited NF-kappaB activation and augmented IkappaBalpha resynthesis and nuclear translocation by 2.5- and 3-fold, respectively. This correl…
52	Homo sapiens						HUVEC cell line	17008592	To confirm these results, we performed quantitative real-time reverse-transcription polymerase chain reaction (PCR). In the absence of inhibitors, TNF-{alpha} resulted in 150-fold induction of VCAM-1, 76-fold induction of ICAM-1, and 560-fold induction of E-selectin in HUVECs, compared with each gene’s expression in the absence of TNF-{alpha}, normalized to constitutively expressed cyclophilin A …
52	Homo sapiens		lymphatic endothelium|skin			endothelial cell		17116732	Table S1. Affymetrix U133 Plus 2.0 GeneChip array data showing transcripts in HDLECs (human dermal lymphatic endothelial cells) up- or down-regulated by a factor of at least twofold (P < 0.1) after stimulation with TNF
52	Homo sapiens						HUVEC cell line	10551885	As shown in Fig. 1A, HDL3 inhibited by ~70% the TNF-induced expression of VCAM-1 and E-selectin in HUVEC, which was consistent with our previous reports (7, 10). The inhibitory effect of HDL3 was further identified by its reduction of E-selectin mRNA levels (Fig. 1B).
52	Homo sapiens						HUVEC cell line	17192276	The results showed that E-selectin and VCAM-1 gene expression increases with TNF_x0002_ treatment (Fig. 1D, left) and is significantly blocked in both instances by Oct-1 (Fig. 1D, middle).
52	Homo sapiens							12006387	Pretreatment of endothelial cells with N-acetyl-S-farnesyl-L-cysteine (AFC) or N-acetyl-S-geranylgeranyl-L-cysteine (AGGC), specific inhibitors of ICMTase, inhibited the tumor necrosis factor-alpha (TNF-alpha) stimulation of mRNA expression of VCAM-1 but not that of ICAM-1.
52	Homo sapiens						HUVEC cell line	14741380	# GeneRif: study demonstrates that overexpression of RORalpha1 and RORalpha4 inhibits TNF-alpha induced expression of VCAM-1 and ICAM-1 in human umbilical vein endothelial cells by inhibiting the NF-B signaling pathway
53	Homo sapiens						HUVEC cell line	16450077	In order to confirm the reversal of TNF-alpha-induced NF-kappaB translocation in response to SPC we performed immunofluorescence analysis using polyclonal antibodies directed against the p65 subunit of NF-kappaB. In control cells (Fig. 4a) a moderate perinuclear cytoplasmic fluorescence is observed. In TNF-alphastimulated cells the fluorescence is predominantly localized in the cell nuclei (Fig. …
54	Rattus norvegicus		capillary|skin					7673356	Fenestrated capillary endothelium has long been known to be more permeable to water and small solutes than continuous endothelium
57	Homo sapiens		lung|artery			endothelial cell		11897849	FAK translocation to focal adhesion complex in endothelial cells guided by actin cables and the consequent activation of FAK-associated proteins serve to reverse the decrease in endothelial barrier function caused by inflammatory mediators such as thrombin
57	Homo sapiens	vascular tissue				endothelial cell		19657053	FTY720 ameliorates diabetic angiopathy, the crucial cause of several diabetic complications, via vascular endothelial barrier enhancement. In the present study, we investigated the role of FTY720 on focal adhesion (FA) and adherens junction (AJ)....Incubation of HMVEC monolayers with 100 nM FTY720 for 3 h resulted in a redistribution of FAK to the cell periphery associated with the enhancement of…
59	Mus musculus							12878589	Here we demonstrate that LDL(-) increases tumor necrosis factor alpha (TNFalpha)-induced inflammatory responses through NF kappa B and AP-1 activation with corresponding increases in vascular cell adhesion molecule-1 (VCAM1) expression
60	Homo sapiens						HUVEC cell line	11108718	Incubation of HUVECs with 20 ng/ml VEGF-165 for 4 hours resulted in the sphingosine kinase-mediated increase in p65 subunit of NFKB activity. VEGF-induced p65 activation was found to be inhibited by 5 microM sphigosine kinase-inhibitor, DMS.
61	Homo sapiens						HUVEC cell line	11397697	The mRNA expression of GATA-6 was increased, whereas GATA-3 mRNA was decreased by TNF-alpha stimulation. Electrophoretic mobility shift assay showed that TNF-alpha stimulation increased the DNA binding of GATA-6 but decreased that of GATA-3. Experiments using protein overexpression or antisense oligonucleotides revealed that GATA-6 potently acts as a positive regulator of VCAM-1 gene transcriptio…
62	Homo sapiens						HUVEC cell line	21177856	siRNA knockdown of PKA-alpha enhanced transcriptional activity of FoxO1 relative to results from the control group (Fig. 7B).
63	Homo sapiens							16980307	The data revealed the existence of a novel set of VEGF-responsive genes that require FKHR activity for optimal expression in ECs, including bone morphogenic protein 2, cbp/p300-interacting transactivator 2, decay accelerating factor (DAF), vascular cell adhesion molecule-1 (VCAM-1), manganese superoxide dismutase, endothelial-specific molecule-1, RING1 and YY1 binding protein, and matrix metallop…
63	Homo sapiens						HUVEC cell line	21177856	Expression of vascular cellular adhesion molecule-1 mRNA, up-regulated by FoxO1 in endothelial cells, was enhanced by siRNA knockdown of PKA-alpha
64	Rattus norvegicus							15721267	A p38 MAP kinase inhibitor SB203580 significantly inhibited leptin-induced hypertrophy, AG490 (a JAK2 inhibitor) partially inhibited it, and other MAP kinase inhibitors, PD98059 (an ERK inhibitor) and SP600125 (a JNK inhibitor), had no effect.
64	Homo sapiens						HUVEC cell line	14617636	This confirms our previous findings that delayed phosphorylation (30 min) of STAT-3 in HUVECs occurs through JAK-2 and that immediate phosphorylation (1 min) occurs via Src (33).
64	Homo sapiens						DU-145 cell line	11163768	Moreover, Janus kinase 1 (JAK1) and JAK2, the upstream activators of STAT3, were also activated by BRCA1.
64	Homo sapiens		aorta			endothelial cell		17726017	Furthermore, JAK2 siRNA completely inhibited Ox-PAPC-induced STAT3 activation, as measured by Tyr-705 phosphorylation (Fig. 3B, top panel), but has no significant effect on total STAT3 levels (Fig. 3B,
64	Homo sapiens					endothelial cell		15151905	Our study clearly shows that shear stress exerts its inhibitory regulation by suppressing the IL-6-induced JAK2/STAT3 signaling pathway and thus inhibits IL-6-induced EC proliferation
64	Homo sapiens					umbilical vein endothelial cell		19741199	Treatment of macrovascular human umbilical vein endothelial cells (HUVECs) and microvascular endothelial cells (MVECs) with the cholinergic agonists nicotine and GTS-21 significantly reduced IL-6-mediated monocyte chemoattractant protein-1 (MCP-1) production and ICAM-1 expression which are regulated through the JAK2/STAT3 pathway.
64	Homo sapiens							10747872	Dominant-negative JAK1 or JAK2 was able to block the IGF-IR-mediated tyrosine phosphorylation of STAT3 in 293T cells.
64	Mus musculus		cerebrum			endothelial cell		20568122	Fig. 5. CSE induced PDGFR/JAK2/STAT3 activation in a c-Src- andNADPHoxidase-dependent manner.
64	Homo sapiens							11280739	The sentence (ResnetDB) Blocking of the STAT3 upstream activator Janus kinase 2 by tyrphostin also resulted in growth arrest because of delayed G(1)/S-phase progression and increased expression of p21(WAF1). is translated to Inhibition of CDKN1A (Homo sapiens) Gene Expression by STAT3 (Homo sapiens) Protein The following edits have been made already none Links Doc Sourcerer for 12949733 STAT3 (Ho…
64	Homo sapiens						HUVEC cell line	11940567	Figure 8 PAF phosphorylates STAT-3 through JAK-2 and Src.
64	Homo sapiens					megakaryocyte		9209416	Study on signal transduction through Mp1 revealed that Tpo induces activation of JAK2 and Tyk2, which in turn activate STAT1, STAT3 and STAT5. Further, Tpo stimulates transcription factors GATA-1 and NF-E2, which induce differentiation markers, GPIIb/IIIa and Pm-1.
64	Homo sapiens						HUVEC cell line	14715700	Recently we demonstrated that binding of PAF to its G-protein coupled seventransmembrane receptor in HUVEC induces a signaling cascade involving both Src and JAK-2,leading to phosphorylation of the transcription factor STAT-3
64	Rattus norvegicus					natural killer cell		19444229	In diet-induced obese rats, leptin-mediated natural killer (NK) cell activation has been demonstrated to be impaired by abrogated intracellular JAK2-STAT3 signaling.
64	Homo sapiens			non-small cell lung carcinoma				19265129	we found that the neutralization of VEGF by Avastinunder hypoxic stress resulted in a dramatic inhibition of p-STAT3. This VEGF-mediated p-STAT3 inhibition was also associated with aninhibition of p-JAK2 (Fig. 4B).....Thisfinding further strengthens the notion that the activation of STAT3via VEGF-JAK/STAT3 autocrine loop plays an essential part inthe acquisition of tumor cell resistance to CTL-in…
64	Homo sapiens							15677474	SOCS-7 also attenuated STAT3 and STAT5 signaling induced by overexpression of JH1
64	Mus musculus							15284232	In response to IFNgamma, SRC-family kinases are required to activate STAT3 (but not STAT1) through tyrosine phosphorylation, whereas the receptor-bound kinases JAK1 and JAK2 are required to activate both STATs.
64	Homo sapiens							12020765	ligand-receptor binding activated STAT3, STAT5 and STAT6
64	Mus musculus					megakaryocyte		18060035	In contrast, enhanced thrombopoietin signaling, conferred by enforced expression of constitutively active JAK2 or c-MPL, induced phosphorylation of STAT3 and STAT5, but not STAT1, and failed to rescue megakaryocyte maturation.
64	Homo sapiens						HEK293 cell line	11598209	Here we report a novel signaling pathway whereby RhoA can efficiently modulate Stat3 transcriptional activity by inducing its simultaneous tyrosine and serine phosphorylation. Tyrosine phosphorylation is exerted via a member of the Src family of kinases (SrcFK) and JAK2, whereas the JNK pathway mediates serine phosphorylation.
64	Homo sapiens					neutrophil		10026141	GM-CSF treatment of human neutrophils activates the Janus kinase/signal transducers and activators of transcription (Jak/STAT) pathway and, more specifically, Jak2, STAT3, and STAT5B in neutrophils.
66	Homo sapiens						HEK293 cell line	14532121	Here we show that this activation results directly from phosphorylation of sphingosine kinase 1 at Ser225, and present several lines of evidence to show compellingly that the activating kinase is ERK1/2 or a close relative.
67	Homo sapiens						HUVEC cell line	15979056	Treatment of cells with the JNK specific inhibitors, SP600125 (3-30 uM) or a JNK inhibitory peptide (JNKI1) (3-30 uM), resulted in significant attenuation of thrombin-induced ICAM-1 protein expression in a concentration-dependent manner (67 ± 3% and 72 ± 7% inhibition at 30 ?M, respectively; Fig. 2A)...Similarly, thrombin-induced ICAM-1 promoter activity was also inhibited by SP600125 or by JNKI1…
68	Homo sapiens	endothelium						10377075	Transient transfection of deletional VCAM-1 promoter constructs and electrophoretic mobility shift assays indicate that fenofibrate inhibits VCAM-1 transcription in part by inhibiting NF-kappaB.
68	Homo sapiens	synovium						12585120	Hydrocortisone inhibited TNF-alpha-stimulated PMN-HSC adhesion, and expression of VCAM-1 by suppressing the activity of NF-kappa B.
68	Homo sapiens						THP-1 cell line	11375353	NF-B may contribute to the development of a proinflammatory state by stimulating expression of target genes, such as heme oxygenase (25), vascular cell adhesion molecule-1 (VCAM-1) (26), procoagulant tissue factor (27), endothelin-1 (28), macrophage colony-stimulating factor (24)
68	Homo sapiens						HUVEC cell line	20351266	from full text - HuR knockdown significantly reduced the amount of NF?B translocated into nucleus and slightly increased the amount of cytosolic NF?B. This suggests that HuR facilitates the phosphorylation of NF?B in LPS-treated cells and the nuclear translocation of NF?B. We then performed ChIP analysis in which immunoprecipitated samples by NF?B antibody were subjected to PCR amplification by u…
68	Homo sapiens							15916985	The mechanism of adiponectin action in endothelial cells has been further investigated. TNF-A activates nuclear transcription factor NF-KB in these cells by stimulating protein kinase NIK (NF-kB inducing kinase), which phosphorylates the NF-kB inhibitor, IkB, initiating its degradation and thus leading to NF-KB activation. NF-KB stimulates the expression of cytokines and adhesion molecules involv…
68	Homo sapiens						HUVEC cell line	15346645	Oxidized LDLs and other pro-inflammatory stimuli trigger a NF-kB-mediated overexpression of adhesion molecules( VCAM-1, ICAM-1, E-selectin) that are involved in the “rolling” and adhesion of leukocytes to endothelial cells.[101]
68	Homo sapiens		gingiva					17100776	Phosphatidylinositol 3-kinase (PI3K) and nuclear factor-kappaB (NF-kappaB) inhibitor inhibit both ICAM-1 and VCAM-1 expression induced by TWEAK.
68	Mus musculus							12855485	Modified assertion
68	Homo sapiens						HUVEC cell line	1379595	In a series of transfection assays into human umbilical vein endothelial cells (HUVECs), we find that silencers between positions -1.641 kilobases and -288 base pairs restrict promoter activity, and that treatment with tumor necrosis factor-alpha overcomes this inhibition and activates the promoter through two NF kappa B sites located at positions -77 and -63 base pairs of the VCAM-1 gene.
68	Mus musculus		artery			foam cell		16537455	In the WT recipient, plaques become rapidly exposed to a plasma environment containing a relative increase in HDL and decrease in non-HDL cholesterol, changes which are expected to promote cholesterol efflux from foam cells and thereby reverse inflammatory changes associated with the lipid loading of macrophages (e.g., refs. 18–20)....the expression of LXR_x0003_, ABCA1, or SR-BI was increased in…
68	Homo sapiens					endothelial cell		12704649	Here we show that AII induces NFkappaB-dependent transcription in primary endothelial cell lines, leading to the upregulation of ICAM-1 and VCAM-1 expression.
68	Mus musculus							12878589	To explore how LPL negatively regulates LDL(-)/Tnf induction of the Vcam1 promotor ...Tnfa induced Nfkb binding, a response augmented in the presence of LDL(-). In the presence of LPL, however, LDL(-) significantly decreased Nfkb binding; WY14163 had similar effects.% In our study LDLR overexpression significantly increased LDL(-) activation of the VCAM1 promotor but not PPARa ligand binding doma…
68	Homo sapiens					endothelial cell		21293192	Cytokines (e.g., TNF-alpha and several interleukins) and constituents of modified lipoproteins (e.g., lysophosphatidyl choline) enhance oxidative stress in endothelial cells, which in turn activates the NFKB signaling pathway. Activated NFkB migrates into the nucleus and induces the expression of numerous genes, including many pro-inflammatory genes such as P-Selectin, ICAM-1 and VCAM-1.
68	Homo sapiens		aorta			endothelial cell		18241616	The HNE-induced reduction of the NF-??B activation followed by nuclear localization is associated with the inhibition of the expression of adhesion molecules, such as interacellular adhesion molecule-1, vascular cell adhesion molecule-1, and E-selection, in human aortic endothelial cells [37].
68	Homo sapiens		aorta			endothelial cell		12620896	Low shear for 6 h resulted in a reduction of IkappaBalpha levels, an activation of NF-kappaB, and an increase in kappaB-dependent vascular cell adhesion molecule 1 (VCAM-1) mRNA expression and endothelial-monocyte adhesion
68	Homo sapiens						HMEC cell line	9468519	The ability of TNF-alpha to activate the kappaB-motif (kappaL-kappaR)-dependent VCAM-1 promoter-chloramphenicol acetyltransferase (CAT) reporter gene lacking a consensus AP-1 element was markedly inhibited by co-transfection of the expression vector encoding c-fos ribozyme, which decreases the level of c-fos by degrading c-fos mRNA, or c-fos or c-jun oligonucleotides. Conversely, co-transfection …
68	Homo sapiens		lung					16865089	Nuclear factor-kappa B (NF-kB) plays an important role in the regulation of cell activity.2 It is an important transcriptional regulator of several inducible genes, including inducible nitric oxide synthase (iNOS), the inducible form of cyclooxygenase (COX-2), chemotactic cytokines (chemokines) such as interleukin (IL)-8 and eotaxin, and adhesion molecules such as ICAM-1 and VCAM-1 that play a ke…
68	Homo sapiens					endothelial cell		9388244	Induction of RAW264.7-derived NO inhibited lipopolysaccharide-induced endothelial VCAM-1 expression, which was reversed by the NO synthase inhibitor Nomega-monomethyl-L-arginine. These findings indicate that NO inhibits NF-kappaB activation and VCAM-1 expression by increasing the expression and nuclear translocation of IkappaBalpha.
68	Homo sapiens		aorta			endothelial cell		17332437	Activation of nuclear factor _x0005_B induces expression of vascular cell adhesion molecule-1 and monocyte chemoattractant protein-1 in aortic endothelial cells stimulating atherogenesis.137
68	Mus musculus						3T3-L1 cell line	11978627	Further, NF-kappaB is an obligatory mediator of most of these TNF-alpha responses....Absence of NF-kappaB activation (through overexpression on the inhibitor in the same cell) abolished suppression of >98% of the genes normally suppressed by TNF-alpha and induction of 60-70% of the genes normally induced by TNF-alpha
68	Homo sapiens						HUVEC cell line	17133101	Thrombin also activates endothelial cells by cleaving and activating endothelial protease-activated receptors (PARs)-1 and 2, which increase inflammatory gene transcription [10,11] and stimulate expression of numerous leukocyte adhesion molecules including vascular cell adhesion molecule-1 (VCAM-1), intracellular adhesion molecule-1 (ICAM-1), and E-selectin through nuclear factor-kB (NF-kB) and G…
69	Mus musculus							15578089	PPAR gamma agonist significantly inhibited the expression of VCAM-1
69	Homo sapiens	endothelium						18276926	Secondly, PPAR-{gamma} activation by agonists or constitutive activation has been shown to inhibit the expression of proinflammatory adhesion molecules (ICAM-1, VCAM-1, E-selectin), leading to decreased adherence of monocytes to the activated EC in vitro and in vivo.
69	Homo sapiens	endothelium						10645917	PPARgamma activators inhibit expression of VCAM-1 and ICAM-1 in activated endothelial cells
69	Homo sapiens					endothelial cell		20814542	PPARG ligands inhibit the expression of vascular cell adhesion molecule-1 (VCAM- 1) and intercellular adhesion molecule-1 and decreased production of chemokines, such as IL-8 and monocyte chemotactic protein-1 (MCP-1) via suppressions of AP-1 and NF-KB activities in ECs [40-42].
69	Homo sapiens						HUVEC cell line	12107164	We next examined the effect of the PPAR-gamma constitutive activation on the gene expression of ICAM-1, VCAM-1, and E-selectin in response to known pro-inflammatory agonists PMA and TNF-alpha. Northern blotting results (Fig.3) reveal that overexpression of the VP-PPAR-gamma significantly suppressed the induction of these adhesion molecules by PMA and TNF-alpha, whereas expression of the housekeep…
70	Mus musculus		aorta			endothelial cell		21372295	Addition of LPC (30 ug/mL, 12 hours) to WT-EC induced the expression of TNFalpha mRNA and protein in a ROS- and JNK-dependent manner (Figure 4A)
72	Homo sapiens						HUVEC cell line	16246346	Pre-incubation with HA (10-50 uM) suppressed VCAM-1 expression in a concentration-dependent manner (Fig. 5), which was mimicked by CoPP (Fig. 5).
74	Homo sapiens		coronary artery			endothelial cell			Background: Beneficial effects of HMG-CoA reductase inhibitors were initially attributed to the effects on serum cholesterol levels. However, recent evidence suggests that statins may have vascular benefits independent of cholesterol lowering. To determine if statins have direct effects on vascular endothelium, we examined the effects of cerivastatin and pravastatin on tumor necrosis factor (TNF-…
74	Homo sapiens						U937 cell line	17343848	Table 2 Differential gene expression analysis identified by Oligo Atherosclerosis Microarrays
74	Homo sapiens					endothelial cell		15346645	Moreover, oxidized LDL also induced the expression of other pro-inflammatory genes of chemoattractant chemokines (MCP-1), growth factors (M-CSF, GM-CSF) and inflammatory cytokines (IL-1,TNF-a).[102]
74	Homo sapiens	vascular tissue				macrophage		17000557	Macrophages obtained from healthy blood donors were treated with native and oxidized LDL for 1 day and altered gene expression was detected using the cDNA microarray method. The genes that showed at least a 2-fold up- or down-regulation according to the ratio of time-matched oxidized lipoprotein to native lipoprotein-treated cells were selected for statistical analysis.
74	Homo sapiens					endothelial cell		1690354	We now report that treatment of endothelial cells (EC) with modified low-density lipoproteins obtained by mild iron oxidation or by prolonged storage, results in a rapid and large induction of the expression of granulocyte-macrophage colony-stimulating factor (GM-CSF), macrophage CSF (M-CSF) and granulocyte CSF (G-CSF).
74	Homo sapiens						U937 cell line	17343848	Table 2 Differential gene expression analysis identified by Oligo Atherosclerosis Microarrays
74	Mus musculus								The potentially atherogenic molecules induced in endothelial cells and smooth muscle cells by these oxidized phospholipids include E-selectin, VCAL-1, monocyte chemoattractant protein-1, macrophage colony stimulating factor, P-selectin, and interleukin 8.
74	Homo sapiens	vascular tissue				macrophage		17000557	Macrophages obtained from healthy blood donors were treated with native and oxidized LDL for 3 days and altered gene expression was detected using the cDNA microarray method. The genes that showed at least a 2-fold up- or down-regulation according to the ratio of time-matched oxidized lipoprotein to native lipoprotein-treated cells were selected for statistical analysis.
76	Rattus norvegicus		capillary|skin					7673356	endothelia of small venules and capillaries become fenestrated within 10 minutes of VEGF application... VEGF can also induce extensive fenestration in skin capillaries.
78	Homo sapiens		aorta			endothelial cell		19944065	JNK inhibitor downregulated TF expression in thrombin/paclitaxel-stimulated HAECs
78	Homo sapiens						HUVEC cell line	15201277	Thrombin-stimulated activation of JNK gradually increased to a peak at 1 h and then dropped slightly to a plateau.
78	Rattus norvegicus		aorta			endothelial cell		20032511	Thrombin induced a transient phosphorylation of SAPK/JNK and p38 MAP kinase. Maximal activation of SAPK/JNK was observed after 10 min and declined to basal level within 30 min. p38 MAP kinase phosphorylation started at 5 min, maximized at 15 min, and declined after 15 min (Fig. 6B).
79	Homo sapiens						HUVEC cell line	11397697	The mRNA expression of GATA-6 was increased, whereas GATA-3 mRNA was decreased by TNF-alpha stimulation. Electrophoretic mobility shift assay showed that TNF-alpha stimulation increased the DNA binding of GATA-6 but decreased that of GATA-3. Experiments using protein overexpression or antisense oligonucleotides revealed that GATA-6 potently acts as a positive regulator of VCAM-1 gene transcriptio…
79	Homo sapiens							11397697	Modified assertion
81	Homo sapiens							17615396	TABLE 1. Cytokine/chemokines, their receptors, and functions.
81	Homo sapiens					umbilical vein endothelial cell		20228195	We further found that IL-17-mediated endothelial activation was as strong as that of TNF-a and the b form of pro-IL-1
81	Homo sapiens							19020780	Modulation of TNF-alpha-induced endothelial cell activation by glucosamine, a naturally occurring amino monosaccharide.
84	Homo sapiens					endothelial cell		7844884	Treatment of endothelial cells with either IL-1 beta or TNF-alpha under static conditions increased PAI-1, vWF and prostacyclin release, while t-PA secretion was unchanged.
85	Homo sapiens							16288292	Loss of PTEN function leads to an elevated concentration of the PIP3 substrate, and consequent constitutive activation of downstream components of the PI3K pathway, including the AKT and mTOR kinases
85	Homo sapiens						Carcinoma of lung	19351834	PTEN counteracts Akt activation by dephosphorylating phosphatidylinositol-3,4,5-triphosphate (PIP3), the product of class I phosphoinositide-3-kinases (7, 9).
85	Homo sapiens							11359902	PTEN expression rapidly reduced the activity of Akt, which was followed by a G(1) arrest and eventually apoptosis
85	Homo sapiens							15987444	Akt activity can be regulated by the PTEN tumour suppressor gene, which negatively regulates PIP3 levels
85	Homo sapiens	skeletal muscle						15294054	Phosphatidylinositol-3,4,5-triphosphate recruits proteins containing pleckstrin homology domains, such as phosphatidylinositol-dependent protein kinase and Akt/ protein kinase B (PKB), to the plasma membrane where they are activated.
85	Homo sapiens							12824193	Because LNCaP cells have hyperactivated Akt function due to PTEN inactivation, we examined whether this survival pathway could be affected by PKC activation.
85	Mus musculus							10777587	Modified assertion
85	Homo sapiens							15110188	The PTEN tumor suppressor is a phosphatase that dephosphorylates the phospholipids phosphorylated by PI-3 kinase, thereby opposing the action of PI 3-kinase, and acts as the primary negative regulator of the PI-3 kinase?Akt pathway in the cell
85	Rattus norvegicus		Bone joint|limb					18512785	The underlying mechanisms by which AdPTEN ameliorated arthritic symptoms involved at least antiangiogenic, antiproliferative, and antiinflammatory effects of PTEN via inhibition of the PI 3-kinase/Akt signaling pathway.
85	Homo sapiens							9811831	Jubilant: Expression of PTEN in both U87 MG and U373 MG resulted in the %reduction of BAD phosphorylation. expression of wild-type or substrate-trapping forms of PTEN in HEK293 cells altered the levels of the phospholipid products of phosphatidylinositol 3-kinase and ectopic expression of the phosphatase in PTEN-deficient tumor cell lines resulted in the inhibition of protein kinase (PK) B/Akt an…
85	Homo sapiens							10748157	Importantly, MAGI3 and PTEN/MMAC cooperate to modulate the kinase activity of AKT/PKB.
85	Homo sapiens							12044776	loss of this enzyme leads to constitutive AKT/PKB activity due to high PI-3,4,5-P3 levels in the membrane cbl-B, a ring-type E3 ubiquitin protein ligase, was described to regulate PI3K by ubiquitinylation as well as by a proteolysis-independent mechanism, by the modification of protein recruitment inhibition of PI3K in cbl-B (-/-) cells
85	Homo sapiens							12928036	The Akt1 lipid-binding site PtdIns(3,4,5)P3 is dephosphorylated by two lipid phosphatases, SHIP (SH2- domain-containing inositol phosphatase) (which has two forms, SHIP1 and SHIP2) [35] and PTEN (phosphatase and tensin homologous on chromosome 10) [36] (Fig. 1).
85	Homo sapiens							12635173	Moreover, the tumour suppressor PTEN, a negative regulator of AKT, is frequently inactivated in breast cancer (as well as in prostate cancer and glioblastoma)101. So, altered activity of the PI3K-AKT pathway could be significant in resistance to endocrine therapy (FIG. 6).
85	Homo sapiens		lung					17615396	Figure 1. Pathways to MUC5AC expression in COPD
85	Homo sapiens							10958682	Reexpression of PTEN or treatment with the PI3K inhibitor LY294002 abolished the levels of both PtdIns(3, 4)P2 and PtdIns(3,4,5)P3, reduced phosphorylation of PKB on Thr308 and Ser473, and inhibited PKB activity.
85	Homo sapiens						HUVEC cell line	20864106	Transfection with PTEN overexpressing vector significantly decreased activation of Akt (Fig. 1A) induced by TNF-alpha
85	Homo sapiens							12044776	PTEN, which inhibits AKT activation, is an essential mediator of the CD95 response and a repressor of autoimmunity
85	Rattus norvegicus					adipocyte			over-expressed PTEN in 3T3-L1 adipocytes and observed a decrease in insulin- stimulated GLUT4 translocation, glucose transport and membrane ru?ing, which coincided with reduced phosphorylation of PKB and p70S6K
86	Homo sapiens		coronary artery			endothelial cell		18467630	Using QRT-PCR we tested RNA from hCAEC treated with 10nMol/L aldosterone in the presence or absence of the MR antagonist spironolactone (1µMol/L). ICAM1 and Nox4 gene expression were MR-regulated (Nox4: 120% increase after 3 hours (p<0.0001), inhibited by spironolactone (p<0.05), data not shown), while neither Nox1 nor Nox2 were regulated by MR.
87	Homo sapiens						HUVEC cell line	21767632	As shown in Figs. 3A-C, TNF-alpha induced transient phosphorylation of ERK1/2, JNK, and p38 in HUVECs, with the maximal response being seen within 15 min, followed by a decline to the basal level within 60 min. In addition, pretreatment for 1 h with the indicated concentrations of PD98059 (an ERK1/2 inhibitor), SP600125 (a JNK inhibitor), or SB203580 (a p38 inhibitor) inhibited the TNF-alpha-indu…
88	Rattus norvegicus							10642310	Ang II enhanced alpha(v), beta(1), beta(3), and beta(5) integrins; osteopontin; and alpha-actinin mRNA and protein levels in cardiac fibroblasts.
88	Rattus norvegicus							10642310	Angiotensin II (Ang II) plays an important role in cardiac remodeling through stimulation of proliferation and extracellular matrix (ECM) production in cardiac fibroblasts. Integrins are a family of transmembrane receptors that mediate the attachment of cells to ECM. We hypothesized that Ang II regulation of integrins further contributes to its role in cardiac remodeling. We cultured adult rat ca…
88	Homo sapiens						HUVEC cell line	16293568	Angiotensin II at 10(-6) mol/L increased integrin beta3 mRNA level by 67%.
89	Homo sapiens					endothelial cell		17204661	Production of reactive oxygen species (ROS) is increased in senescent cells,20–25 leading to a decrease in the bioavailability of NO and increased formation of peroxynitrite.26
89	Homo sapiens					endothelial cell		17614937	It has also been shown that the binding of ox-LDL to LOX-1 decreases intracellular nitric oxide levels through an increased production of superoxide anion, which could inactivate nitric oxide (Cominacini et al. 2001).
92	Homo sapiens								There was a concomitant glucose-dependent onset of expression of Protein Kinase C (PKC)-isoforms PKC-delta (2.5 +/- 0.3-fold), PKC-epsilon (2 +/- 0.2-fold) and PKC-zeta (1.8 +/- 0.2-fold), which reached a maximum after 12 h and was still visible during long-term culture. Induction of fibronectin expression was also obtained using the PKC-activating phorbolester
92	Homo sapiens							11877390	ANGPTL3 bound to alpha(v)beta(3) and induced integrin alpha(v)beta(3)-dependent haptotactic endothelial cell adhesion and migration and stimulated signal transduction pathways characteristic for integrin activation, including phosphorylation of Akt, mitogen-activated protein kinase, and focal adhesion kinase
92	Homo sapiens					platelet		10085089	Integrin-associated protein (IAP; CD47) is a thrombospondin receptor that forms a signaling complex with beta3 integrins resulting in enhanced alphavbeta3-dependent cell spreading and chemotaxis and, in platelets, alphaIIbbeta3-dependent spreading and aggregation.
92	Homo sapiens					vascular endothelium		11090623	VEGF enhanced cell adhesion, migration, soluble ligand binding, and adenovirus gene transfer mediated by alphavbeta3 and also activated other integrins, alphavbeta5, alpha5beta1, and alpha2beta1, involved in angiogenesis. The major findings of our studies are as follows. First, VEGF165 can activate integrin aVb3, leading to enhanced adhesion of endothelial cells to a variety of ligands.
93	Homo sapiens	endothelium						20964838	IL-1beta and IL-8 are able to induce endothelial cell activation and upregulation of endothelial adhesion molecules, which mediate the attachment of circulating monocytes to the endothelium
94	Homo sapiens					endothelial cell		21113143	We report that, in human endothelial cells, HDLs prevent the oxLDL-induced activation of the ER stress sensors IRE1alpha, eIF2alpha and ATF6 and subsequent activation of the proapoptotic mediators JNK and CHOP.
94	Homo sapiens						HMEC-1 cell line	19106412	oxLDLs and the lipid oxidation products 7-ketocholesterol and 4-hydroxynonenal induce ER stress in human endothelial cells (HMEC-1), characterized by the activation of ER stress sensors (phosphorylation of Ire1alpha and PERK, nuclear translocation of ATF6)
95	Homo sapiens			leukemia				10699758	Simultaneous overexpression of selenophosphate synthetase and phospholipid-hydroperoxide GSH peroxidase (PHGPx) [250] blocks activation of NF-kB by IL-1. Overexpression of SOD [84] or GSH peroxidase [81, 211] abolished NF-kB activation by preventing degradation of IkB after stimulation with TNF-a. The precise mechanism(s) through which oxidants and reductants influence activation of NF-kB is pres…
95	Rattus norvegicus		liver					10699758	Simultaneous overexpression of selenophosphate synthetase and phospholipid-hydroperoxide GSH peroxidase (PHGPx) [250] blocks activation of NF-kB by IL-1. Overexpression of SOD [84] or GSH peroxidase [81, 211] abolished NF-kB activation by preventing degradation of IkB after stimulation with TNF-a. The precise mechanism(s) through which oxidants and reductants influence activation of NF-kB is pres…
95	Homo sapiens		alveolus			epithelial cell		16815888	Similar to H(2)O(2), inhibition of PP1 induces phosphorylation of Sp1 and activation of JNK in HAE cells.
97	Homo sapiens							15199223	CD40 lacks intrinsic catalytic activity, but the cytoplasmic domain of CD40 has two binding sites for TRAF...TRAFs 1, 2, 3, 5, and 6 have been found in association with CD40, and these adaptors couple CD40 to the phosphoinositide 3-kinase (PI3K), phospholipase CÃŽÂ³ (PLC-ÃŽÂ³), mitogen-activated protein kinase (MAPK-ERK, p38, and JNK), and nuclear factor ÃŽÂºB (NF-ÃŽÂºB) signaling pathways
98	Homo sapiens						HUVEC cell line	19122175	Exposure of HUVECs to steady LSS for 6 hours caused a significant reduction (versus static condition) of TNF-alpha released in the medium (3633±882 and 9100±2158 pg, respectively; P<0.05) or in cells lysates (1091±270 and 2208±300 pg, respectively; P<0.05) (Figure 4A).
99	Homo sapiens		coronary artery			endothelial cell		12566375	The PKC-beta isoform played a critical role in the expression of MMPs [MMP-1 and MMP-3 - from abstract], because the PKC-beta inhibitor hispidin reduced ox-LDL-induced activation of PKC and the expression of MMPs. Other PKC subunits (alpha, gamma, and epsilon) did not affect the expression of MMPs. CONCLUSIONS: These findings indicate that ox-LDL, via LOX-1 activation, modulates the expression an…
100	Homo sapiens	endothelial progenitor cell						17878755	Functional analysis showed that SDF-1alpha induced a concentration-dependent migration of endothelial progenitor cells and the migration was CXCR4 dependent as confirmed by the total inhibition by AMD3100, a CXCR4-specific peptide antagonist. The migration can also be nearly completely blocked by phosphoinositide 3-kinase inhibitors (LY294002 and wortmannin) and eNOS inhibitor (N-nitro-arginine m…
100	Mus musculus					b-cell		12545245	It has been shown that chemokines, for example, SDF-1?, can induce the activation of two downstream effectors of Ras, i.e., ERK and PI3-K [34, 46].
100	Homo sapiens						HUVEC cell line	12414810	Figure 3 As shown in A, SDF-1alpha increases PI3-kinase activity
103	Homo sapiens						HUVEC cell line	16450077	As shown in Fig. 2A SPC and LSF reduce the TNFalpha- induced expression of E-selectin, ICAM-1 and VCAM-1 to about 60% of control cultures (p < 0.001).
104	Homo sapiens		aorta			endothelial cell		20181930	ROCK2 kinase activity is required for IL-8 and CXCL2 production induced by OxLDL treatment of LOX-1
105	Homo sapiens	vascular tissue				endothelial cell		20656374	Experiments with exogenous [(3)H]S1P showed a multi-exponential influx kinetic of intracellular uptake of [(3)H]S1P up to a steady state level over 2h. This process could be inhibited or enhanced by various synthetic modulators targeting both, S1P(1) receptor-dependent (Akt, ERK1/2) as well as independent DMS-sensitive pathways. The S1P(1) receptor signalling was shown to drive the sphingosine ki…
105	Mus musculus		heart					16434032	Sphingosine-1-phosphate (S1P) is a biologically active sphingolipid metabolite that exerts important effects on numerous cellular events via cell surface receptors, S1P(1-5) In addition, RT-PCR revealed that four of the five known S1P receptors (S1P(1-4)) are also expressed in the developing heart
105	Homo sapiens							21159389	S1P signals through plasma membrane G-protein-coupled receptors (S1PR1-S1PR5) or acts directly on intracellular targets.
105	Homo sapiens						HEK293 cell line	18973762	S1P greatly enhances the activity of ERK1/2 via a S1P1/Gi-dependent pathway (Lee et al., 1998).
107	Homo sapiens		aorta			endothelial cell		19252093	This reduction of LOX-1 resulted in a partial inhibition in CRP-induced expression of IL-8, ICAM-1, and VCAM-1 gene expression compared with the control siRNA-treated cells.
107	Homo sapiens		aorta			endothelial cell		19279231	With OxLDL treatment, LOX-1-dependent gene expression changes associated with inflammation, cell adhesion, and signal transduction were observed. The transcripts of a number of cytokines and chemokines were induced, which included interleukin-8, CXCL2, CXCL3, and colony-stimulating factor-3. The secretion of these cytokines was confirmed by enzyme-linked immunosorbent assay analysis
109	Homo sapiens		aorta			endothelial cell		19584310	Expression of constitutively nuclear Foxo1 (Foxo1-ADA) dose-dependently increased NO and ROS production (Fig. 3A?C) and was associated with increased iNOS but not eNOS expression (Fig. 3D).....Foxo1 binding to iNOS promoter is required for NO induction and LDL oxidation.
113	Homo sapiens					endothelial cell		9174597	Site-directed mutagenesis of the AP-1 binding site also decreased the cytokine-induced activity of the promoter.
113	Homo sapiens					endothelial cell		14736953	AP-1 decoy ODN also downregulated TNF-alpha induced MCP-1 mRNA expression (Figure 4B).
113	Mus musculus					macrophage		12471138	We report that H(2)O(2) increases mRNA expression of various chemokines, macrophage-inflammatory protein (MIP)-1alpha/CC chemokine ligand (CCL)3, MIP-1beta/CCL4, MIP-2/CXC chemokine ligand 2, and monocyte chemoattractant protein-1/CCL2, by activating the extracellular signal-regulated kinase (ERK) pathway and the nuclear translocation of the transcription factors NF-kappaB, AP-1, and CREB.
113	Homo sapiens					neutrophil		14699155	We have recently shown that LPS-stimulated neutrophils express monocyte chemoattractant protein 1 (MCP-1), an AP-1-dependent gene, suggesting that LPS activates the c-Jun N-terminal kinase (JNK) pathway in neutrophils.
113	Homo sapiens	vascular tissue				macrophage		16462725	MMP-12 and MCP-1 expression are transcriptionally regulated and depend on the ability of AP-1 transcription factors to bind and activate the promoter region of these genes.81-84 Indeed, in macrophage cell lines, our mechanistic studies demonstrated that TGF- ?1 inhibited cytokine-induced AP-1 DNA binding to these promoters. Further, this inhibitory effect was found to be Smad3 dependent and had d…
113	Homo sapiens					mesangial cell		12594282	IL-1 beta increased NF-kappa B and AP-1 activity and both transcription factors mediated IL-1 beta-induced MCP-1 expression in mesangial cells.
113	Homo sapiens	vascular tissue				endothelial cell		16462725	MMP-12 and MCP-1 expression are transcriptionally regulated and depend on the ability of AP-1 transcription factors to bind and activate the promoter region of these genes.81-84 Indeed, in macrophage cell lines, our mechanistic studies demonstrated that TGF- ?1 inhibited cytokine-induced AP-1 DNA binding to these promoters. Further, this inhibitory effect was found to be Smad3 dependent and had d…
114	Mus musculus	embryonic tissue				fibroblast		15788408	The ability of ATF4-/- MEF cells to increase VEGF mRNA levels following arsenite treatment was considerably less, with only a 2-fold induction.....Therefore, the screen of the putative AAREs in the sequence contexts appearing in the VEGF promoter demonstrated that only the +1767 AARE was capable of binding an ATF4-containing complex.
114	Homo sapiens							14747470	These studies indicate that expression of the pro-angiogenic factor VEGF is increased by homocysteine and other thiol-containing reductive compounds via ATF4-dependent activation of VEGF transcription.
114	Homo sapiens							15788408	homocysteine, an endoplasmic reticulum stressor, increases VEGF transcription by a mechanism dependent upon activating transcription factor ATF4
114	Mus musculus						MEF cell line	20221394	Rescue of IRE1alpha and PERK in Ire1alpha(-/-) and Perk(-/-) cells respectively, prevents VEGFA mRNA attenuation. We further report that the induction of VEGFA by IRE1alpha, PERK and ATF6 involves activation of transcription factors, spliced-XBP-1, ATF4 and cleaved ATF6 respectively.
115	Homo sapiens							10468518	Modified assertion
115	Homo sapiens		coronary artery			endothelial cell		10325241	Importantly, the increase in LOX-1 mRNA expression in response to Ang II was completely blocked by losartan, a specific AT1 blocker, but not by PD123319, a specific AT2 blocker (n56, Figure 5). The increased LOX-1 protein expression in response to Ang II was also blocked by pretreatment of HCAECs with losartan, but not with PD123319 (n56, Figure 6).
116	Homo sapiens		coronary artery			endothelial cell		12566375	The PKC-beta isoform played a critical role in the expression of MMPs [MMP-1 and MMP-3 - from abstract], because the PKC-beta inhibitor hispidin reduced ox-LDL-induced activation of PKC and the expression of MMPs. Other PKC subunits (alpha, gamma, and epsilon) did not affect the expression of MMPs. CONCLUSIONS: These findings indicate that ox-LDL, via LOX-1 activation, modulates the expression an…
117	Homo sapiens						HUVEC cell line	7756649	XO induced a dosedependent release of vWF, up to an enzyme activity of 10 mU/mL reaching a fourfold increase in secretion (Fig 1A).
118	Homo sapiens	vascular tissue				endothelial cell		20656374	Experiments with exogenous [(3)H]S1P showed a multi-exponential influx kinetic of intracellular uptake of [(3)H]S1P up to a steady state level over 2h. This process could be inhibited or enhanced by various synthetic modulators targeting both, S1P(1) receptor-dependent (Akt, ERK1/2) as well as independent DMS-sensitive pathways. The S1P(1) receptor signalling was shown to drive the sphingosine ki…
119	Homo sapiens							12594185	Furthermore, expression of heme oxygenase 1 (HO-1) was increased in podocytes overexpressing Stra13. HO-1 plays an important protective role in the defense against reactive oxygen species (ROS).
120	Homo sapiens						HUVEC cell line	20864106	In addition, we observed that GSK-3beta binds exclusively to GATA-6 and inhibits its promoter activity but not to GATA-2 neither IRF-1 (Fig. 5C and D).
123	Homo sapiens		aorta			endothelial cell		17726017	Treatment of human aortic EC with Ox-PAPC and 1-palmitoyl-2-epoxyisoprostane-sn-glycero-3-phosphorylcholine induced a rapid yet sustained activation of JAK2; activation of JAK2 by Ox-PAPC was dependent on c-Src kinase activity.
123	Homo sapiens		artery			endothelial cell		21997484	Cells treated with 100 ug/ml OxPAPC revealed rapid and pronounced phosphorylation of Src at Tyr418, while 10 ug/ml OxPAPC caused much lower increase in phospho-Tyr418 immunoreactivity (Fig. 6A).
124	Homo sapiens			Atherosclerotic lesion				15064395	Stimulation of cells isolated from atherosclerotic plaques with soluble CD40L (10 microgram/ml) induced the NFkB (c-Rel) DNA binding activity and TF production was significantly inhibited by dominant negative IKK-2, indicating that CD40L induced TF expression was via c-Rel.
126	Homo sapiens						HUVEC cell line	15117825	We report here that PPARgamma agonists, thiazolidinedione class drugs (TZDs), or 15-deoxy-Delta12,14-prostaglandin J2 (15d-PGJ2) were capable of activating diacylglycerol (DAG) kinase (DGK), resulting in attenuation of DAG levels and inhibition of protein kinase C (PKC) activation.
127	Homo sapiens					umbilical vein endothelial cell		11756172	The data presented in Figure 4A demonstrate that OxPAPC induced rapid and transient elevation of EGR-1 protein.
128	Homo sapiens					macrophage		17502339	Figure 6. GSK3 integrates inflammatory signals and regulates the balance of cytokine production. IFN-gamma suppresses TLR2-induced Akt activity, linked with decreased phosphorylation and increased activity of GSK3-beta, which in turn, contributes to inhibition of AP-1 DNA binding. Diminished AP-1 and CREB activity in IFN-gamma-primed, TLR2-activated cells leads to decreased expression of AP-1 and…
128	Homo sapiens							11742412	Akt phosphorylates and inactivates GSK-3, decreasing the rate of phosphorylation of glycogen synthase, thus increasing its activity state59. Insulin does not activate PP1 globally, but rather specifically targets discrete pools of the phosphatase, primarily increasing PP1 activity localized at the glycogen particle. The compartmentalized activation of PP1 by insulin is due to glycogen-targeting s…
128	Homo sapiens							11278246	phosphorylation of GSK3beta at Ser9, which results in its inactivation (10), was higher in [wnt3a overexpressing] than in control cells (Fig. 1, A and B).
128	Homo sapiens							8524413	Another insulin-stimulated protein kinase inactivates GSK3 under these conditions, and we demonstrate that it is the product of the proto-oncogene protein kinase B (PKB, also known as Akt/RAC). AKT-|catof(GSK3B)
128	Homo sapiens							16078016	Dexamethasone treatment decreased the ability of insulin to stimulate glucose uptake, glycogen synthesis and glycogen synthase fractional activity. In addition, the dephosphorylation of glycogen synthase by insulin was blocked. These defects were paralleled by reduced insulin-stimulated protein kinase B (PKB) and GSK-3 phosphorylation. We demonstrated that chronic dexamethasone treatment impairs …
128	Rattus norvegicus							12095987	In primary rat neuronal and HT22 cells, FGF1 promoted a time-dependent inactivation of GSK3beta by phosphorylation at serine 9. Blocking FGF1 receptors with heparinase reduced this effect. The effects of FGF1 on GSK3beta were dependent on phosphatidylinositol 3-kinase (PI3K)-protein kinase B (Akt) because inhibitors of this pathway or infection with dominant negative Akt adenovirus blocked inacti…
128	Homo sapiens							12851486	PKB triggers a network that positively regulates G1/S cell cycle progression through inactivation of GSK3-beta, leading to increased cyclin D1, and inhibition of Forkhead family transcription factors and the tumor suppressor tuberin (TSC2), leading to reduction of p27Kip1.
128	Homo sapiens			Cancer				18794886	AKTactivates cell proliferation by inactivating p27 (Fujita et al., 2002) and inhibiting glycogen synthase kinase 3 (GSK3)- mediated Myc and cyclin D1 inhibition (Vivanco and Sawyers, 2002).
128	Homo sapiens					b-cell		12097378	GSK-3 is also inhibited when it is phosphorylated by Akt, a downstream target of phosphatidylinositol 3-kinase (PI3K)
128	Homo sapiens						HUVEC cell line	20864106	As shown in Fig. 5A, DN-Akt-HA completely abolished the phosphorylation of GSK-3beta (Fig. 5A, upper layer) suggesting that GSK-3beta activity is tightly regulated by Akt. Furthermore, Akt phosphorylation timing is well matched with inhibitory phosphorylation of GSK-3beta (Fig. 5A, middle layer).
128	Rattus norvegicus		heart			cardiomyocyte		12409315	The dn-AKT used in this study was also able to inhibit the phosphorylation of GSK-3beta by endogenous AKT after stimulation with TNF-alpha
128	Homo sapiens							12928036	PI3K-Akt-GSK3b pathway Glycogen-synthase kinase 3b (GSK3b) is a distinct substrate of Akt1 that has been shown to modulate hypertrophy. GSK3b activity is inhibited by Akt1 phosphorylation [65] (Fig. 1). Expression of a dominantnegative, kinase-inactive form of GSK3b induces dramatic hypertrophy in skeletal myotubes [6]. In cardiac hypertrophy, GSK3b phosphorylation is also evident [66], and expre…
128	Homo sapiens								Not Available
128	Homo sapiens							11779850	In various cell types, AKT phosphorylates and inhibits glycogen synthase kinase-3 (GSK-3). Upon serum stimulation of EC, GSK-3beta was phosphorylated at Ser-9.
128	Homo sapiens							11035810	GSK-3 activity is inhibited through phosphorylation of serine 21 in GSK-3 alpha and serine 9 in GSK-3 beta. These serine residues of GSK-3 have been previously identified as targets of protein kinase B (PKB/Akt), a serine/threonine kinase located downstream of phosphatidylinositol 3-kinase.
128	Homo sapiens							9247112	PDK1 then activates protein kinase B (PKB) which, in turn, inactivates glycogen synthase kinase-3 (GSK3), leading to the dephosphorylation and activation of glycogen synthase and hence to an acceleration of glycogen synthesis
129	Homo sapiens						HUVEC cell line	18752579	Several PKC inhibitors (staurosporine, Ro31-8220, myristoylated PKC peptide inhibitor and Go6983) block VEGF-induced but not histamine-induced VWF secretion.
130	Homo sapiens		aorta			endothelial cell		19487339	Blockade of LOX-1 or MT1-MMP prevented RhoA-dependent endothelial NO synthase protein downregulation and cell invasion, Rac1-mediated NADPH oxidase activity, and reactive oxygen species generation. CONCLUSION: The present study provides evidence that the LOX-1-MT1-MMP axis plays a crucial role in RhoA and Rac1 activation signalling pathways in ox-LDL stimulation, suggesting that this axis may be …
131	Homo sapiens							15545623	he binding of TNF to the cell surface receptor TNF-R1 causes the recruitment of the adapter protein TRADD to the cytoplasmic domain of the receptor. TRADD then serves to recruit additional signaling molecules, including FADD, TRAF2, and RIP1 (Chen and Goeddel 2002).
131	Homo sapiens					t-cell		20194223	After being processed by such metalloproteinases as TNF-a-converting enzyme (TACE) between residues alanine76 and valine77, the soluble form of TNF-a of 157 amino acid residues (17 kDa) is released and mediates its biological activities through Type 1 and 2 TNF receptors (TNF-R1 also known as TNFRSF1A, CD120a and TNF-R2 also known as
131	Homo sapiens					neutrophil		9326245	Hence, TNF-alpha has the unique ability to induce apoptosis in human neutrophils via a mechanism where TNFR75 facilitates the dominant TNFR55 death effect.
131	Homo sapiens					bronchial epithelial cell		10837365	The results support the following pathway, whereby TNF-alpha enhances expression of ICAM-1 in NHBE cells: TNF-alpha --> TNF-RI --> PC-PLC --> DAG --> PKC --> (NF-kappaB?) --> ICAM-1 mRNA --> ICAM-1 surface expression.
131	Homo sapiens							10359574	c-Raf-1 kinase was identified as an intracellular target of a signal transduction cascade initiated by binding of TNF-alpha to TNFR-I.
131	Mus musculus					peritoneal macrophage		19913791	Peritoneal macrophages from TNFR1(-/-)/R2(-/-) mice had no change in ABCA1 mRNA levels when treated with TNF while cells from TNFR2(-/-) mice had ABCA1 mRNA levels that were half that of wild-type (WT) cells.
131	Rattus norvegicus		brain					18947406	To confirm that TNFalpha protein synthesized in the brain of the transgenic animal is biologically active, we quantified expression of TRADD protein. Homogenates of brain sampled from TNFalpha-Tg and non-Tg rats were incubated with a primary antibody that recognizes rat TRADD only after it has been activated through binding of TNFalpha to p55/TNFR1, thereby implying biological activity of the cyt…
131	Rattus norvegicus					chondrocyte		19144181	TNF? initiates the activation of ERK/mitogen-activated protein kinase through the adaptor protein, Grb2, binding to the TNF? receptor 1, leading to activation of the ras/mitogen-activated kinase kinase (MEK)/ERK signalling cascade
131	Mus musculus						MEF cell line	18697935	Fig. 4. Both cIAP1 and 2 are recruited to TNF-R1 upon TNFa treatment and are required for Rip1 polyubiquitination.
131	Homo sapiens							17615396	TABLE 1. Cytokine/chemokines, their receptors, and functions.
131	Mus musculus					umbilical vein endothelial cell		8521496	In a direct comparison, the coculture of HUVECs with mTNF-expressing cells for 3 hr led to a significantly higher tissue factor expression than could be achieved even with saturating concentrations of sTNF (Figure 7B). The involvement of both receptors in this mTNF response is evident from the efficient inhibition by antagonistic antibodies directed against each of the two receptors (Figure 78).
131	Mus musculus					fibroblast		16446354	Because RIP1 and TRAF2 are downstream effectors of the TNF receptor, it is possible that MNNG induces TNF through RIP1 and TRAF2 to trigger cell death. To investigate this possibility, we examined the sensitivity of TNFR1-/- MEF cells to MNNG treatment and found that it is comparable with that of WT MEF cells (Fig. 6c). As expected, TNFR1-/- MEF cells are resistant to TNF-induced cell death (Fig.…
131	Homo sapiens							10477561	TNFR-associated factor 2 recruitment, which in turn recruits and activates apoptosis signal-regulating kinase-1, leading to downstream activation of c-Jun N-terminal/stress-activated protein kinases (JNK/SAPK)
131	Mus musculus		lung			endothelial cell		21378027	Consistent with the in vivo findings, p75 blockade resulted in significant reduction of TNF-induced VCAM-1 and E-selectin expression by 28 and 23%, respectively (P < 0.05), but had no significant effect on ICAM-1 (Fig. 4A). On the other hand, as with in vivo experiments, p55 blockade significantly decreased the expression of all adhesion molecules
131	Homo sapiens							16239906	IAP, inhibitor of apoptosis; SMAC, second mitochondria-derived activator of caspase. In the death receptor pathway, ligands such as tumour-necrosis factor (TNF), FAS ligand (also known as CD95L), or TNF-related apoptosis-inducing ligand (TRAIL, also known as APO2 ligand (APO2L) or TNF ligand superfamily member 10 (TNFSF10)) interact with their respective death receptors (TNF receptor 1 (TNFR1), F…
131	Homo sapiens						A549 cell line	20963496	To determine the cytotoxic effects and the type of cell death facilitated by TNF in A549 cells, we treated cells with TNF and analyzed cell death based on morphological and biochemical assays. The death rate of A549 cells increased with increasing concentration of TNF (Fig. 1b), and cell death was characterized by cytoplasmic condensation and pyknotic nuclei without apoptotic body formation (Fig.…
132	Homo sapiens						HUVEC cell line	16246346	Similar to the inhibitory effects of HA, CoPP (10 uM) also inhibited MCP-1 mRNA expression and MCP-1 secretion (Fig. 4).
133	Homo sapiens							15178810	this action is mediated through the induction of expression of the antiapoptotic proteins BCL2 and BCL-A1, regulation of PI3K/AKT pathway, increased phosphorylation of focal adhesion kinase, and stimulation of endothelial cell production of NO and prostaglandin I2
133	Homo sapiens							11350732	VEGF increases tyrosine phosphorylation and focal adhesion association of FAK and paxillin
134	Homo sapiens						HUVEC cell line	14715700	stimulation of cells by PAF leads to the activation of the transcription factor, NF-kB, which has been shown to be involved in MT1-MMP induction in certain cancer cell lines, and the induction of TNF-a, IL-1a, bFGF, and VEGF in HUVEC
134	Homo sapiens						PC-3 cell line	12839933	BBS stimulation of GRP-R resulted in the up-regulation of IL-8 and VEGF expression through a NF kappa B-dependent pathway
134	Homo sapiens			Carcinoma of gastrointestinal tract				16718776	Activation of NF-?B by H pylori induces nuclear translocation, which causes an increase in IL-8 messenger RNA and protein levels[50,53]. This has important implications since other NF-?B responsive genes including pro-inflammatory cytokines have been found in elevated levels in H pylori infected gastric mucosa. NF-?B activation is known to regulate cellular growth responses, including apoptosis, …
134	Mus musculus					fibroblast		12221085	100 representative genes with -fold change values greater than or equal to 2 that were dependent on NF-kappa B for maintaining their relative expression levels were selected from a primary WT (+TNFalpha ) versus Ikappa Balpha SR (+TNFalpha ) screen. Genes were grouped in categories based upon their physiological functions or properties. Gene accession numbers are in the far left column adjacent t…
134	Mus musculus					fibroblast		12221085	100 representative genes with -fold change values greater than or equal to 2 that were dependent on NF-kappa B for maintaining their relative expression levels were selected from a primary WT (+TNFalpha ) versus Ikappa Balpha SR (+TNFalpha ) screen. Genes were grouped in categories based upon their physiological functions or properties. Gene accession numbers are in the far left column adjacent t…
134	Homo sapiens							15180498	NF-?B also controls expression of other genes, the activities of which are linked to the invasive and metastatic behavior of cancer cells (Fig. 1). For example, NF-?B regulates expression of matrix metalloproteinase-9 (MMP-9), which is responsible for the degradation of tissue barriers [37]; cyclin D1, a cell cycle regulatory protein, which stimulates dysregulation of the cell cycle and tumor for…
135	Homo sapiens						HUVEC cell line	22012329	Ang II (10(-7) M), similarly to VEGF (100 ng/ml), increased the endothelial permeability parallel with an increase in the number of cell surface openings and caveolae. AT1 and VEGF-R2 receptor blockers (candesartan and ZM323881, respectively) blunted these effects. Ang II and VEGF increased the expression of PV-1 which could be blocked by candesartan or ZM323881 pretreatments and by the p38 MAP k…
135	Homo sapiens					endothelial cell		15971170	In cultured endothelial cells, VEGF signalling through receptor 2 stimulated expression of PLVAP total RNA and protein. This induction could be blocked with an anti-VEGF monoclonal antibody and by inhibitors of phosphatidylinositol 3-kinase (LY294002) or p38 mitogen-activated protein kinase (SB203580), but not by PD98059, a mitogen-activated protein/extracellular signal-regulated kinase 1 inhibit…
135	Homo sapiens							15971170	In cultured endothelial cells, VEGF signalling through receptor 2 stimulated expression of PLVAP total RNA and protein. This induction could be blocked with an anti-VEGF monoclonal antibody and by inhibitors of phosphatidylinositol 3-kinase (LY294002) or p38 mitogen-activated protein kinase (SB203580), but not by PD98059, a mitogen-activated protein/extracellular signal-regulated kinase 1 inhibit…
137	Homo sapiens							12891700	Stimuli like histamine, atrial natriuretic factor, or thrombin, induce a rapid and short-lived increase in vascular permeability while others like cytokines or VEGF induce a sustained response. Most of these agonists are produced in acute or chronic inflammatory situations.
138	Homo sapiens						HEK293 cell line	16324699	Although both DR3 and TNFRI activated TRAF2 and NF-kappaB to induce IL-8 gene transcription, the kinase cascades that transduce signals for DR3- and TNFRI-induced IL-8 gene transcription are different.
139	Homo sapiens	vascular tissue				endothelial cell		20375905	the molecular mechanism underlying the effect of IL-6 to decrease the nitric oxide bioavailability by increasing the half-life and, therefore, the protein levels of caveolin-1. The increased caveolin-1 proteins bind more eNOS and consequently decrease eNOS activation by reducing the Ser1177 phosphorylation.
141	Homo sapiens		aorta			endothelial cell		16931790	ATF4 silencing resulted in a significant decrease in IL8 mRNA levels in all treatment conditions (control 64%, oxPAPC 48%, tunicamycin 75%) (Figure 4b). The decrease in IL8 mRNA resulted in a corresponding reduction in the amount of secreted IL8 protein (data not shown). ATF4 inhibition had a similar inhibitory effect on IL6 and MCP1 expression (Figure 4d and 4e).
142	Homo sapiens		kidney					19909806	When aldosterone enters the cell, it binds to the mineralocorticoid receptor (MR), and thereafter the ligand-receptor complex is translocated into the nucleus. Binding to hormone response elements (HRE) increases the transcription of genes encoding specific aldosterone-inducible proteins, such as rate-limiting subunits of the apical epithelial sodium channel (ENaC) (Fig. 1A). In response sodium i…
142	Mus musculus							11809749	Acute and chronic treatments of mice with the glutathione-depleting agent, L-buthionine-(SR)-sulfoximine (BSO), impaired the mineralocorticoid receptor (MR)-dependent biological response by inhibiting aldosterone binding
142	Rattus norvegicus					cardiomyocyte		14993121	Aldosterone provoked expression of hypertrophic markers (NPPA, NPPB, and ACTA1) in rat cardiac myocytes by phosphorylation of protein kinase D (PKD) and expression of collagens (COL1A1, COL1A2, and COL3A1) and transforming growth factor-beta1 in rat cardiac fibroblasts by upregulation of phosphoinositide 3-kinase (PI3K)-p100delta. Inhibition of PKD and PI3K-p110delta abrogated the hypertrophic an…
142	Rattus norvegicus							12529282	blocking the central nervous system effects of Aldo with the mineralocorticoid receptor (MR) antagonist spironolactone (SL)
142	Mus musculus		kidney					12770840	Table 3. Transcripts upregulated by aldosterone
142	Homo sapiens					mesangial cell		16876110	Real-time RT-PCR showed that the expression of CYP11B2 mRNA in mesangial cells was significantly enhanced by AngII (P<0.001) and by potassium (P<0.05). Exposure of the cultured mesangial cells to aldosterone significantly increased fibronectin production from 12.4+/-1.9 to 74.6+/-16.8ng/ml (P<0.05). The aldosterone induced fibronectin production was abolished by aldosterone receptor antagonist sp…
142	Homo sapiens		coronary artery			endothelial cell		18467630	We demonstrate that primary human EC express functional MR and 11BetaHSD2 enzyme and show that MR activation by aldosterone promotes ICAM1 gene transcription, ICAM1 surface protein expression, and leukocyte-EC adhesion.
142	Rattus norvegicus					Alveolar type II cell		10673201	The AT2 cells treated with aldosterone had increased Na,K-ATPase beta1-subunit mRNA and protein, which was associated with a 4-fold increase in the Na,K-ATPase hydrolytic activity and the ouabain-sensitive (86)Rb(+) uptake.
142	Rattus norvegicus		lung					6273117	Binding of tritiated aldosterone (5 nM) is displaced by a 4-fold excess of nonradioactive hormone in the following hierarchy: 9 alpha-fluorocortisol greater than aldosterone greater than deoxycorticosterone much greater than corticosterone greater than dexamethasone. Thus, pulmonary tissue contains steroid-binding sites with affinity and specificity characteristics equivalent to those previously …
142	Rattus norvegicus		heart			fibroblast		14993121	Aldosterone provoked expression of hypertrophic markers (NPPA, NPPB, and ACTA1) in rat cardiac myocytes by phosphorylation of protein kinase D (PKD) and expression of collagens (COL1A1, COL1A2, and COL3A1) and transforming growth factor-beta1 in rat cardiac fibroblasts by upregulation of phosphoinositide 3-kinase (PI3K)-p100delta. Inhibition of PKD and PI3K-p110delta abrogated the hypertrophic an…
142	Rattus norvegicus							15100355	The authors also show that MR is rapidly phosphorylated on serine and threonine residues by aldosterone or aldosterone-BSA the late (4 to 24 h) aldosterone-induced increase in ion transport occurs through activation of the MR
143	Homo sapiens							15309203	This receptor is transcriptionally upregulated by tumour necrosis factor-a, angiotensin II, shear stress and ox-LDL
143	Homo sapiens		coronary artery			endothelial cell		10325241	Incubation of HCAECs with Ang II markedly increased LOX-1 mRNA (RT-PCR) and protein (Western blot) expression.
143	Homo sapiens					coronary artery endothelial cell		16484599	The Ang II (1 micromol/L for 24 hours) markedly induced LOX-1 promoter activity beyond the basal level, and a 116-bp fragment (between nt -2247 and -2131) was necessary for this induction. Within this 116-bp promoter fragment, there is a potential binding motif for transcription factor NF-kappaB. By EMSA, we observed the activation of NF-kappaB by Ang II
143	Homo sapiens					coronary artery endothelial cell		16484599	In vitro and in vivo studies have shown that LOX-1 expression is upregulated by oxLDL. Angiotensin II (Ang II), which participates in atherogenesis, also upregulates the expression of LOX-1.
143	Homo sapiens						HUVEC cell line	19390623	Angiotensin II has been also shown to increase LDL oxidation in macrophages [33, 34], oxLDL receptor (LOX-1) expression in endothelial cells [35], superoxide andmetalloproteinase production, and lipid peroxidation [36].
144	Homo sapiens							12891700	Stimuli like histamine, atrial natriuretic factor, or thrombin, induce a rapid and short-lived increase in vascular permeability while others like cytokines or VEGF induce a sustained response. Most of these agonists are produced in acute or chronic inflammatory situations.
144	Homo sapiens	vascular tissue						9443437	VEGF/VPF and positive controls (platelet-activating factor [PAF], histamine, and bradykinin) all increased vascular permeability.
145	Homo sapiens		venule			endothelial cell		16627366	VEGF (10?10 M) significantly increased Pa across CVEC monolayers, and this increase could be attenuated by pretreatment with Y-27632 (10?6 M) for 20 min. Additionally, 24-h pretreatment of CVEC with exoenzyme C3, a bacterial toxin that ribosylates and inactivates Rho, also inhibited VEGF-induced hyperpermeability in CVEC (Figure 4).Figure 4. Inhibition of Rho?ROCK activity with C3 exoenzyme or Y2…
148	Homo sapiens							9275204	JNK activated through MEKK1 by TNF induced pathway, inturn activates NFkB.
150	Homo sapiens						NCI-H292 cell line	16484683	Subsequently, they reported that synthesis of the predominant airway mucin MUC5AC was transcriptionally upregulated by cigarette smoke and was mediated by an AP-1?containing response element binding JunD and Fra-1 (8). These events required activation of the ERK and JNK pathways with EGFR activation critical to ERK but not JNK activation, which was Src dependent. Studies using scavengers of ROS s…
150	Mus musculus							15124904	Furthermore, GA treatment induces MAPKs activation (SAPK/JNK and p38) and Hsp70 expression in ROS dependent manner, suggesting that GA turns on the signaling pathway by generation of ROS through Rac1.
150	Homo sapiens						carcinoma of colon	21763418	ROS activated autophagy via the c-Jun NH(2)-terminal kinase (JNK).
150	Homo sapiens							20354226	These ROS provoke prolonged JNK activation, which contributes to TNFinduced necrotic cell death (61).
150	Mus musculus		aorta			endothelial cell		21372295	Addition of LPC (30 ug/mL, 12 hours) to WT-EC induced the expression of TNFalpha mRNA and protein in a ROS- and JNK-dependent manner (Figure 4A)
151	Homo sapiens		aorta			endothelial cell		19279231	With OxLDL treatment, LOX-1-dependent gene expression changes associated with inflammation, cell adhesion, and signal transduction were observed. The transcripts of a number of cytokines and chemokines were induced, which included interleukin-8, CXCL2, CXCL3, and colony-stimulating factor-3. The secretion of these cytokines was confirmed by enzyme-linked immunosorbent assay analysis
152	Homo sapiens					endothelial cell		20664910	Overall stimulation with the proinflammatory mediator, TNFalpha, for the final 2 hours increased the mRNA expression of IL-6, IL-8, MCP-1, ICAM1, and TF
152	Homo sapiens							10699758	Simultaneous overexpression of selenophosphate synthetase and phospholipid-hydroperoxide GSH peroxidase (PHGPx) [250] blocks activation of NF-kB by IL-1. Overexpression of SOD [84] or GSH peroxidase [81, 211] abolished NF-kB activation by preventing degradation of IkB after stimulation with TNF-a. The precise mechanism(s) through which oxidants and reductants influence activation of NF-kB is pres…
152	Homo sapiens					neutrophil		15994259	Table 3 Genes regulated by several stimuli in neutrophils of healthy donors (n = 2) .
152	Homo sapiens						HUVEC cell line	15662020	15d-PGJ2 induced RORalpha1 and RORalpha4 expression and inhibited TNF-alpha-induced vascular cell adhesion molecule-1 (VCAM-1) and intercellular adhesion molecule-1 (ICAM-1) expression in human umbilical vein endothelial cells (HUVECs)
152	Mus musculus		liver					11668027	TNF-alpha treatment (i.v., 20 microg/kg) caused induction ICAM-1 mRNA formation in liver 1 h after treatment in C3Heb/FeJ mice.
152	Homo sapiens						HUVEC cell line	16636195	AMP-activated protein kinase (AMPK) is tightly regulated by the cellular AMP:ATP ratio and plays a central role in regulation of energy homeostasis and metabolic stress. Metformin has been shown to activate AMPK. We hypothesized that metformin may prevent nuclear factor kappaB (NF-kappaB) activation in endothelial cells exposed to inflammatory cytokines. Metformin was observed to activate AMPK, a…
152	Homo sapiens	endothelium						7939411	We found that tumour necrosis factor alpha (TNF-alpha)- and lipopolysaccharide (LPS)-induced ICAM-1 expression on a human endothelium-derived cell line (EA.hy926) were unaffected by the PKC-inhibitor and thus appeared to be independent of PKC activation.
152	Rattus norvegicus					mesangial cell		11151765	Up-regulation of ICAM-1 protein and mRNA was also found in IL-1-beta and TNF-alpha- stimulated mesangial cells.
152	Homo sapiens		lymphatic endothelium|skin			endothelial cell		17116732	Table S1. Affymetrix U133 Plus 2.0 GeneChip array data showing transcripts in HDLECs (human dermal lymphatic endothelial cells) up- or down-regulated by a factor of at least twofold (P < 0.1) after stimulation with TNF
152	Homo sapiens		lymphatic endothelium|skin			endothelial cell		17116732	Table S1. Affymetrix U133 Plus 2.0 GeneChip array data showing transcripts in HDLECs (human dermal lymphatic endothelial cells) up- or down-regulated by a factor of at least twofold (P < 0.1) after stimulation with TNF
152	Homo sapiens		bronchus			epithelial cell		12034575	The results are summarized in Table 1. IL-17 induced a greater than 2-fold upregulation of only 3 out of the 207 genes on the filter. In contrast, six genes were induced greater than 2-fold by TNF- _x0002_ treatment (Table 1).
152	Homo sapiens						HUVEC cell line	17008592	HUVECs were treated with TNF-{alpha} for 4 hours. Total RNA was obtained from 3 independent experiments and processed for cDNA microarray hybridization. A total of 64 genes were induced by TNF-{alpha} by at least 2.5-fold in all 3 experiments (as shown in supplemental Table I).
152	Rattus norvegicus					adipocyte		12401708	TABLES 3, 4, 5 Principle adipose, liver, and muscle genes affected by 1-day and 4-day TNF-a infusions. The TNF-a-affected genes and their fold changes were determined as described in RESEARCH DESIGN AND METHODS, and were assigned into functional categories based on the putative biological functions of the encoded proteins as determined by searches of public databases. A selected subset of genes i…
152	Homo sapiens		lymphatic endothelium|skin			endothelial cell		17116732	Table S1. Affymetrix U133 Plus 2.0 GeneChip array data showing transcripts in HDLECs (human dermal lymphatic endothelial cells) up- or down-regulated by a factor of at least twofold (P < 0.1) after stimulation with TNF
152	Homo sapiens	synovium						8849369	Treatment of synovial cells with 20 ng/ml of TNFa resulted in a significant increase in TNFa, IL-6, and ICAM-1 messages within 30 minutes.
152	Homo sapiens					endothelial cell		7915999	IL-1 beta and TNF-alpha induced a parallel increase of both the ICAM-1 expression on EC
152	Homo sapiens					umbilical vein endothelial cell		14715628	Table S1 - TNF-alpha induced gene expression in endothelial cells (HUVEC) - bw Inclusion criteria of a fold induction > 2.5 and a p-value of < 0.05 [BCD]
152	Homo sapiens						HUVEC cell line	9430492	Although IL-1 did not support GM-CSF-induced eosinophil transendothelial migration, IL-1 and TNF-alpha induced equivalent expression of ICAM-1 on HUVEC.
152	Homo sapiens						HUVEC cell line	15322249	TABLE 3 Affymetrix U95A GeneChip analysis of RNA from TNF-induced HUVECs
152	Homo sapiens						HeLa cell line	19135889	In control cells, TNF-a treatment led to inducible expression of NF-kB target genes, as expected (Figure 3E).
152	Homo sapiens		aorta			endothelial cell		20863785	As expected, TNF?? alone greatly enhanced both VCAM-1 and ICAM-1 mRNA and protein
152	Homo sapiens						HUVEC cell line	14741380	# GeneRif: study demonstrates that overexpression of RORalpha1 and RORalpha4 inhibits TNF-alpha induced expression of VCAM-1 and ICAM-1 in human umbilical vein endothelial cells by inhibiting the NF-B signaling pathway
154	Homo sapiens					platelet		12871266	The adhesive protein von Willebrand factor (VWF) contributes to platelet function by mediating the initiation and progression of thrombus formation at sites of vascular injury
154	Homo sapiens		endothelial matrix			endothelial cell		17585075	As a constitutive component of the extracellular matrix of endothelial cells,27 in which it is associated with collagen type VI filaments,28–30 subendothelial VWF can directly support platelet adhesion. 31–35
158	Mus musculus					endothelial cell		21787749	In the present study, we investigated whether the small G protein RhoA, and its effector, Rho-kinase are involved in MCP-1 induction by thrombin in endothelial cells. Y-27632, a specific Rho-kinase inhibitor, potently inhibited MCP-1 induction by thrombin. Y-27632 significantly decreased the chemotactic activity of thrombin-stimulated supernatants of endothelial cells on monocytes. Importantly, f…
158	Mus musculus						3T3-L1 cell line	11978627	Further, NF-kappaB is an obligatory mediator of most of these TNF-alpha responses....Absence of NF-kappaB activation (through overexpression on the inhibitor in the same cell) abolished suppression of >98% of the genes normally suppressed by TNF-alpha and induction of 60-70% of the genes normally induced by TNF-alpha
158	Mus musculus		artery			foam cell		16537455	In the WT recipient, plaques become rapidly exposed to a plasma environment containing a relative increase in HDL and decrease in non-HDL cholesterol, changes which are expected to promote cholesterol efflux from foam cells and thereby reverse inflammatory changes associated with the lipid loading of macrophages (e.g., refs. 18–20)....the expression of LXR_x0003_, ABCA1, or SR-BI was increased in…
158	Homo sapiens					endothelial cell		9174597	Site-directed mutagenesis or deletion of the NF-kappa B-like site decreased the cytokine-induced activity of the promoter... We show that the NF-kappa B-like site located at-90 in the MCP-1 promoter binds to the p50/p65 heterodimer of the NF-kappa B/Rel family in IL-1 beta-stimulated human endothelial cells.
158	Homo sapiens						MEG-01 cell line	21454454	These results suggest that COX2 and NFkB1 expression is upregulated by TLR2 through NF?B signaling, while the increased expression of MCP-1 and TLR2 by TLR2 involves all three pathways.
158	Homo sapiens		aorta			endothelial cell		17332437	Activation of nuclear factor _x0005_B induces expression of vascular cell adhesion molecule-1 and monocyte chemoattractant protein-1 in aortic endothelial cells stimulating atherogenesis.137
158	Mus musculus					fibroblast		12221085	100 representative genes with -fold change values greater than or equal to 2 that were dependent on NF-kappa B for maintaining their relative expression levels were selected from a primary WT (+TNFalpha ) versus Ikappa Balpha SR (+TNFalpha ) screen. Genes were grouped in categories based upon their physiological functions or properties. Gene accession numbers are in the far left column adjacent t…
158	Mus musculus					macrophage		12471138	We report that H(2)O(2) increases mRNA expression of various chemokines, macrophage-inflammatory protein (MIP)-1alpha/CC chemokine ligand (CCL)3, MIP-1beta/CCL4, MIP-2/CXC chemokine ligand 2, and monocyte chemoattractant protein-1/CCL2, by activating the extracellular signal-regulated kinase (ERK) pathway and the nuclear translocation of the transcription factors NF-kappaB, AP-1, and CREB.
158	Homo sapiens							12067898	As demonstrated by cis element double-stranded (decoy) oligodeoxynucleotides, NF-kappaB was involved in IL-6 release by MCP-1, whereas proliferation was dependent on AP-1.
158	Homo sapiens					mesangial cell		12594282	IL-1 beta increased NF-kappa B and AP-1 activity and both transcription factors mediated IL-1 beta-induced MCP-1 expression in mesangial cells.
158	Rattus norvegicus					pancreatic beta cell		11687580	ResnetDB sentence: AdIkappaB (SA)2 reduced expression of the cell adhesion molecule ICAM-1, the chemoattractant proteins MCP-1 and IP-10 and the cytokine IL-15.
158	Mus musculus							12878589	Several lines of evidence implicate LDL(-) as a particularly pro-athergenic particle. Like oxLDL, LDL(-) has pro-inflammatory effects, for example, inducing the chemokine MCP-1 and cytokine IL-8, both of which are NFkB and AP1 regulated.
159	Homo sapiens					umbilical vein endothelial cell		11756172	Together, the results demonstrate that OxPAPC induces TF expression in HUVECs through activation of PKC/ERK/EGR-1 and Ca(++)/calcineurin/NFAT pathways rather than by NF-kappa B-mediated transcription
160	Homo sapiens					umbilical vein endothelial cell		15591119	Figure 5. Time course of PF4 activation of NF-kB.
161	Homo sapiens						HUVEC cell line	16450077	As shown in Fig. 2A SPC and LSF reduce the TNFalpha- induced expression of E-selectin, ICAM-1 and VCAM-1 to about 60% of control cultures (p < 0.001).
162	Homo sapiens						NCI-H292 cell line	11751911	Furthermore, induction of ICAM-1 promoter activity by IFN-gamma was inhibited by cotransfection with the dominant negative JAK1, JAK2, or STAT1alpha (Y701M) but not by STAT3 (Fig.8 A). The ICAM-1 promoter activity was enhanced by cotransfection with wild type PLC-gamma2(wt), PKC?(wt), c-Src(wt), JAK1(wt) or STAT1(wt), which led to 4.8-, 4.4-, 4.9-, 4.1-, or 6.4-fold increase, respectively (Fig. 8…
162	Homo sapiens					endothelial cell		21346151	this coincided with increased expression of the chemokine interferon gamma-induced protein 10 kDa (IP-10) and the adhesion molecule ICAM-1 in a TLR4-dependent manner.The STAT1-inhibitor fludarabine markedly reduced these effects
162	Homo sapiens							9528783	Replacement of the APRE with Stat binding elements (SBEs) from the ICAM-1 or C/EBPbeta promoter, both of which recognize both Stat1 and Stat3, confers responsiveness to gamma interferon, a cytokine that selectively activates Stat1.
164	Homo sapiens							11980665	Finally in a phosphorylation assay, TN-C enhanced focal adhesion kinase phosphorylation
164	Homo sapiens							10591686	PMA at 100 nmol/L strongly potentiated adhesion and tyrosine phosphorylation of p125(FAK) and p72(syk)
164	Homo sapiens							10642399	Downstream Signaling Mediator: FAK FAK is recruited to focal adhesion complexes. The clustering of integrins and formation of the focal adhesion complex can induce tyrosine phosphorylation of FAK, as can other stimuli (32, 54).
164	Homo sapiens							11371555	galectin-8 triggers integrin-mediated signaling cascades including Tyr phosphorylation of focal adhesion kinase and paxillin
164	Homo sapiens							11350732	VEGF increases tyrosine phosphorylation and focal adhesion association of FAK and paxillin
164	Homo sapiens			Carcinoma of lung				12687015	Increased PTEN expression was required for the RRM1-induced suppression of cell motility and FAK phosphorylation.
164	Homo sapiens							11278916	Previously we have shown that alpha(7)B as well as the alpha(7)A and -C splice variants induce cell motility on laminin when transfected into nonmotile HEK293 cells. Adhesion to the laminin-1/E8 fragment induced tyrosine phosphorylation of the focal adhesion kinase, paxillin, and p130(CAS) as well as the formation of a p130(CAS)-Crk complex in wild-type alpha(7)B-transfected cells.
164	Homo sapiens							15108811	Notably, studies with PTPalpha-deficient fibroblasts showed that this phosphatase was required for maximal integrin-stimulated Src-PTK activity as an upstream regulator of FAK Tyr-397 phosphorylation [17].
164	Homo sapiens							9832564	The tumor suppressor PTEN dephosphorylates focal adhesion kinase (FAK) and inhibits integrin-mediated cell spreading and cell migration
164	Homo sapiens							15371457	Syndecan-4 is a transmembrane heparan sulfate proteoglycan that co-operates with integrins during cell-matrix interactions for the assembly of focal adhesions and actin stress fibers and in the phosphorylation of focal adhesion kinase (FAK) on Tyr397.
166	Homo sapiens					epithelial cell		12843406	A specific subset of integrins (including {alpha}1{beta}1, {alpha}5{beta}1, and {alpha}v{beta}3) can induce or enhance cell proliferation through interaction of the integrin {alpha}-subunit cytoplasmic domain with caveolin-1, a membrane protein that plays a role in organizing membrane microdomains. In this pathway, caveolin-1 recruits the src family kinases, yes or fyn, which recruit the adaptor …
167	Homo sapiens		lung			bronchial epithelial cell		10903772	In vitro kinase assay... As demonstrated in Fig. 4b, PMA induced rapid activation of MAPKerk1/2 at 15 min, consistent with the Western blot information. TNF-a-induced activation of MAPKerk1/2 was detected by 60 min.
167	Homo sapiens					umbilical vein endothelial cell		16039554	ESM, DSS and Sal B also repressed expression of vascular endothelial growth factor (VEGF) and extracellular signal-regulated kinase (ERK) activation in TNF-alpha induced HUVEC cells.....The effect of ESM on TNF-alpha induced endothelial permeability and redistribution of VE-cadherin is likely due to a reduction of VEGF protein expression as a result of modulation of the ERK signaling pathway.
167	Mus musculus						MEF cell line	17082637	the recruitment of c-Jun was strongly enhanced following TNF-a treatment (Fig. 10B, lanes 3 and 4). In contrast, the binding of c-Jun to the fra-1 promoter was significantly diminished in MEFS lacking the erk1-/- signaling (cf lanes 7 and 8 with lanes 3 and 4).
167	Mus musculus						3T3-L1 cell line	11043572	In contrast, TNF{alpha} activated both p42/44 and p38 MAP kinase, but did not lead to a significant induction of JNK.
167	Rattus norvegicus		heart			myocyte		10640438	Figure 3 Activation of ERKs by IL-1b and TNFa in ventricular myocytes.
167	Homo sapiens					neutrophil		18164590	Furthermore, TNF-alpha activity was found to be strictly dependent on the activation of ERK 1/2 p44, cooperating with the intracellular pathways involving Src kinases, PI3K/Akt, p38 MAPK, well known as activated in response to classical chemoattractants (CXCL8) or priming agents (GM-CSF).
167	Homo sapiens		lung			bronchial epithelial cell		10903772	TNF-a induced minimal activation of MAPKerk after brief periods of exposure (5–15 min); however, phosphoactivation of MAPKerk was observed by 60 min.
167	Homo sapiens					neutrophil		9766635	TNF-alpha and GM-CSF priming of superoxide release stimulated by N-formyl-methionyl-leucyl-phenylalanine was significantly attenuated by the MEK inhibitor, PD098059, and the p38 MAPK inhibitor, SB203580......Our data suggest that TNF-alpha and GM-CSF activate ERKs and p38 MAPK by different signal transduction pathways. Both ERK and p38 MAPK cascades contribute to the ability of TNF-alpha and GM-C…
167	Mus musculus						MEF cell line	17082637	TNF-a strongly stimulated FRA-1 promoter activity in WT MEFs as compared with the erk1-/- MEFs (Fig. 9B).
167	Homo sapiens		lung					17615396	Figure 1. Pathways to MUC5AC expression in COPD
168	Homo sapiens		coronary artery			endothelial cell		20185790	Human coronary artery and uterine microvascular endothelial cells were also sensitive to OxPAPC, demonstrating statistically significant elevation of ATF4 mRNA at concentrations above 3 umol/L (Figure 1C).
168	Homo sapiens	vascular tissue				endothelial cell		20185790	Human coronary artery and uterine microvascular endothelial cells were also sensitive to OxPAPC, demonstrating statistically significant elevation of ATF4 mRNA at concentrations above 3 umol/L (Figure 1C).
168	Homo sapiens					umbilical vein endothelial cell		20185790	Ox- PAPC induced an elevation of ATF4 mRNA that began after 1 hour and was sustained for at least 6 hours after addition of the lipid to HUVECs (Figure 1A).
168	Homo sapiens		heart|aorta			endothelial cell		20170901	Human aortic endothelial cell (HAECs were isolated from aortic explants of heart transplant donors. Ox-PAPC treatment media additionally contained 40 ug/ml Ox-PAPC. Responsive transcripts were determined by a two-sided paired t test between control and Ox-PAPC measurements. * Genstruct R-pipeline analysis of GSE2980 by DD on Nov 2010. Cutoffs for curation were FDR<0.01 and FC>1.5.
170	Homo sapiens						HUVEC cell line	17008592	HUVECs were treated with TNF-{alpha} for 4 hours. Total RNA was obtained from 3 independent experiments and processed for cDNA microarray hybridization. A total of 64 genes were induced by TNF-{alpha} by at least 2.5-fold in all 3 experiments (as shown in supplemental Table I).
170	Homo sapiens						HUVEC cell line	11397697	On TNF-alpha stimulation, GATA-6 mRNA was increased. In contrast, the mRNA expression of GATA-3 declined.
171	Homo sapiens							19337546	NF-?B upregulates several proinflammatory genes, including tumor necrosis factor-alpha (TNF-?) and IL-6.
171	Mus musculus		spleen					9830030	Ariadne: This active NF-kappaB was demonstrated to correlate with the expression of the NF-kappaB-regulated genes IL-6, IL-12, macrophage migration inhibitory factor, cyclooxygenase-2, and tumor necrosis factor-alpha ( 34 ).
171	Homo sapiens					monocyte		18926289	The importance of the NF-kB pathway in mediating hypoxiadependent transactivation of genes coding for cytokine/ chemokine, such as CXCL1, CCL20, and TNF, in both differentiated macrophages and primary human monocytes was recently demonstrated (Zampetaki et al., 2004; Chandel et al., 2000; Battaglia et al., 2008; Leeper- Woodford and Detmer, 1999).
171	Mus musculus					mast cell		18725994	In mast cells, the expression of TNF, IL-6, and IL-8 gene after Fc?RI ligation strictly depends on the activation of NF-?B.
171	Homo sapiens					microglial cell		11160388	Cells treated with NFKB inhibitor peptide SN-50 decreased TNF-alpha promoter activity.
171	Homo sapiens	smooth muscle	aorta					14625285	Exposure of HASMC to CXCL16 increased NF-kappa B DNA binding activity, induced kappa B-driven luciferase activity, and up-regulated tumor necrosis factor-alpha expression in an NF-kappa B-dependent manner. However, treatment with pertussis toxin (G(i) inhibitor), wortmannin or LY294002 (phosphatidylinositol 3-kinase (PI3K inhibitors)), or Akt inhibitor or overexpression of dominant-negative (dn) …
171	Homo sapiens		muscle					15864338	IKK-beta/NF-kappa B transcription pathway is a key regulator of IL-6, IL-8, and TNF-alpha release from adipose tissue and skeletal muscle
171	Homo sapiens					macrophage		17502339	Figure 6. GSK3 integrates inflammatory signals and regulates the balance of cytokine production. IFN-gamma suppresses TLR2-induced Akt activity, linked with decreased phosphorylation and increased activity of GSK3-beta, which in turn, contributes to inhibition of AP-1 DNA binding. Diminished AP-1 and CREB activity in IFN-gamma-primed, TLR2-activated cells leads to decreased expression of AP-1 and…
171	Homo sapiens			Carcinoma of gastrointestinal tract		macrophage		16718776	Lipopolysaccharide (LPS), which is a component of the outer membrane of Gram-negative bacteria including H pylori, is a signalling molecule for the innate immune system and is the main source of infl ammation in Gram-negative infections[55]. LPS targets the transmembranous patternrecognition receptor called toll-like receptor 4 (TLR4), which is expressed on macrophages and monocytes[56]. LPS bind…
171	Rattus norvegicus					cardiomyocyte		20814542	We demonstrated that PPARG ligands inhibited the cardiac expression of TNF-a at the transcriptional level, in part by antagonizing NF-KB and AP-1 activity [11, 60].
171	Rattus norvegicus	vascular smooth muscle						11454570	Exposure of rat VSMCs to LPS resulted in increased TNF-alpha mRNA at 60 min. Initiation of the increase in TNFalpha mRNA correlated with activation of NFkappaB.
171	Homo sapiens					adipocyte		15864338	IKKb can impact on insulin signaling through at least 2 pathways. First, it can directly phosphorylate IRS-1 on serine residues (34, 57). Second, it can phosphorylate inhibitor of NF-kB (IkB), thus activating NF-kB, a transcription factor that, among other targets, stimulates production of multiple inflammatory mediators, including TNFalpha and IL-6 (58).
171	Homo sapiens		brain			endothelial cell		11746378	Because NF-kappaB and AP-1 are known to regulate expression of inflammatory genes, expression of the gene encoding for tumor necrosis factor-alpha (TNF-alpha) was also studied in METH-treated HBMEC. A dose-dependent overexpression of the TNF-alpha gene was observed in HBMEC treated with METH. The importance of AP-1 and NF-kappaB in METH-induced TNF-alpha gene was confirmed in functional promoter …
171	Mus musculus					macrophage		12032334	In human circulating monocytes, inhibition of PDE4 by rolipram markedly suppresses TNF- synthesis and release in response to LPS; ... LPS stimulation of macrophages induces a large increase in TNF- mRNA by increasing gene transcription via activation of the transcriptional factors NF-kB (13-15), c-jun, and c-fos (16).
171	Homo sapiens							2263628	This region contains three sites that match an NF-kappa B binding-site consensus sequence. We show that these three sites specifically bind NF-kappa B in vitro
171	Homo sapiens						HUVEC cell line	14715700	stimulation of cells by PAF leads to the activation of the transcription factor, NF-kB, which has been shown to be involved in MT1-MMP induction in certain cancer cell lines, and the induction of TNF-a, IL-1a, bFGF, and VEGF in HUVEC
171	Mus musculus					macrophage		1715367	In addition to members of the NF-kappa B/rel transcription factor family, at least two of the kappa B sites also bound a nuclear protein identified as NF-GMa, a factor that binds to promoter sequences from many cytokines... mutation of all four sites (11 bp of 1059) reduced inducibility by 90%, providing compelling evidence for the role of transcription factors belonging to the NF-kappa B/rel fam…
171	Homo sapiens		liver					15239102	This process was also partially dependent on ctsb. Lysosomal destabilization resulted in nuclear factor kappa B-dependent tumor necrosis factor alpha expression. Release of ctsb into the cytoplasm was also observed in humans with NAFLD and correlated with disease severity.
172	Homo sapiens							12044776	phosphorylation and ubiquitination-dependent degradation of IkappaBalpha, the cytoplasmic inhibitor of NFkappaB, via the inducible IkappaB kinase (IKK) complex, liberates NFkappaB to translocate into the nucleus and to transcriptionally activate its target genes, including the IL2 gene
172	Homo sapiens						HUVEC cell line	11337506	We conclude that the IKK/IkappaB/NF-kappaB pathway is crucial and sufficient for proinflammatory activation of endothelium.
172	Homo sapiens							14754897	Activation of NFkappaB requires the activity of IkappaB kinase, a kinase complex that contains two catalytic subunits, IKKalpha and IKKbeta, and a non-enzymatic regulatory subunit, IKKgamma.
172	Homo sapiens				Endoplasmic reticulum			16200199	From Figure 1
173	Homo sapiens						HeLa cell line	10346818	Overexpressed TRAF2 or TRAF6 activate JNK, p38, or IKK in the absence of extracellular stimulation.
174	Mus musculus					endothelial cell		21787749	In the present study, we investigated whether the small G protein RhoA, and its effector, Rho-kinase are involved in MCP-1 induction by thrombin in endothelial cells. Y-27632, a specific Rho-kinase inhibitor, potently inhibited MCP-1 induction by thrombin. Y-27632 significantly decreased the chemotactic activity of thrombin-stimulated supernatants of endothelial cells on monocytes. Importantly, f…
174	Homo sapiens					umbilical vein endothelial cell	HUVEC cell line	19483084	We also determined the involvement of ROCK effector LIMK1 in this response. We found that RNAi knockdown of LIMK1 was effective in preventing both the basal and thrombin-induced cofilin-1 phosphorylation (supplemental Fig. S1).
179	Homo sapiens					umbilical vein endothelial cell		11756172	Together, the results demonstrate that OxPAPC induces TF expression in HUVECs through activation of PKC/ERK/EGR-1 and Ca(++)/calcineurin/NFAT pathways rather than by NF-kappa B-mediated transcription
180	Homo sapiens		aorta			endothelial cell		19487339	Ox-LDL induced rapid RhoA and Rac1 activation as well as MT1-MMP activity in cultured human aortic ECs.....the present study provides evidence that the LOX-1-MT1-MMP axis plays a crucial role in RhoA and Rac1 activation signalling pathways in ox-LDL stimulation......Fluorescent immunostaining revealed the colocalization of LOX-1 and MT1-MMP, and the formation of a complex of LOX-1 with MT1-MMP wa…
182	Homo sapiens					umbilical vein endothelial cell		19741199	Treatment of macrovascular human umbilical vein endothelial cells (HUVECs) and microvascular endothelial cells (MVECs) with the cholinergic agonists nicotine and GTS-21 significantly reduced IL-6-mediated monocyte chemoattractant protein-1 (MCP-1) production and ICAM-1 expression which are regulated through the JAK2/STAT3 pathway.
183	Homo sapiens						HUVEC cell line	18048767	As shown in Figure 1, the mRNA expression of pro-inflammatory adhesion molecules VCAM-1 and E-selectin was induced in response to TNF-_x0002_. GW0742 significantly inhibited the TNF-_x0002_–induced expression of VCAM-1 and E-selectin but not that of GAPDH gene. Similarly, another PPAR-_x0001_ agonist, GW501516, inhibited the TNF-_x0002_–induced expression of VCAM-1 and E-selectin.
183	Homo sapiens						HUVEC cell line	16617158	Genes up or down regulated in HUVEC cell cultures treated with tnfa for 5 hours.
183	Homo sapiens						HUVEC cell line	17192276	TABLE 1 Selective Oct-1 suppression of genes induced in HUVEC in response to TNF{alpha} treatment The table lists genes that showed a 3-fold or higher increase in expression in response to TNF{alpha} when compared to their basal levels and the subset of genes that were significantly down-regulated (>3-fold) in response to transcription factor overexpression in HUVEC.
183	Homo sapiens		lung			vascular endothelium		21977310	Maximal expression was found 4 h and 12 h post-TNF-? stimulation for ESELE and VCAM-1, respectively. ICAM-1 expression stayed high between 8 and 48 h (see Figure 1).
183	Homo sapiens								Troglitazone, pioglitazone, alpha-clofibrate, and 15-deoxy-Delta12,14-prostaglandin J2 all inhibited the TNF-alpha-stimulated E-selectin gene transcription in reporter assay. is translated to Inhibition of SELE (Homo sapiens) Gene Expression by Pioglitazone
183	Homo sapiens		lung			endothelial cell		20228195	The IL-17-driven VCAM-1 and E-selectin gene expression was similar to the increase observed when LMVECs were stimulated with TNF-alpha
183	Homo sapiens						HUVEC cell line	16636195	AMP-activated protein kinase (AMPK) is tightly regulated by the cellular AMP:ATP ratio and plays a central role in regulation of energy homeostasis and metabolic stress. Metformin has been shown to activate AMPK. We hypothesized that metformin may prevent nuclear factor kappaB (NF-kappaB) activation in endothelial cells exposed to inflammatory cytokines. Metformin was observed to activate AMPK, a…
183	Homo sapiens					vascular endothelium			The appearance of P-selectin can also be induced by exposure to TNF-a or LPS, and both of these have the additional effect of inducing the synthesis of a second selectin, E-selectin, which appears on the endothelial cell surface a few hours later.
183	Homo sapiens						HUVEC cell line	10195917	E-selectin expression in response to tumor necrosis factor-alpha (TNFalpha) was, as expected, inhibited in ECs that had been preincubated with HDLs. However, the level of secretion of GM-CSF in the same cultures was no different from control. In a similar manner, although HDLs had no effect on steady-state mRNA levels of GM-CSF, the levels of E-selectin were significantly inhibited by HDLs.
183	Homo sapiens						HUVEC cell line	17008592	HUVECs were treated with TNF-{alpha} for 4 hours. Total RNA was obtained from 3 independent experiments and processed for cDNA microarray hybridization. A total of 64 genes were induced by TNF-{alpha} by at least 2.5-fold in all 3 experiments (as shown in supplemental Table I).
183	Homo sapiens					umbilical vein endothelial cell		14715628	Table S1 - TNF-alpha induced gene expression in endothelial cells (HUVEC) - bw Inclusion criteria of a fold induction > 2.5 and a p-value of < 0.05 [BCD]
183	Homo sapiens		lymphatic endothelium|skin			endothelial cell		17116732	Table S1. Affymetrix U133 Plus 2.0 GeneChip array data showing transcripts in HDLECs (human dermal lymphatic endothelial cells) up- or down-regulated by a factor of at least twofold (P < 0.1) after stimulation with TNF
183	Homo sapiens							10699758	Simultaneous overexpression of selenophosphate synthetase and phospholipid-hydroperoxide GSH peroxidase (PHGPx) [250] blocks activation of NF-kB by IL-1. Overexpression of SOD [84] or GSH peroxidase [81, 211] abolished NF-kB activation by preventing degradation of IkB after stimulation with TNF-a. The precise mechanism(s) through which oxidants and reductants influence activation of NF-kB is pres…
183	Homo sapiens						HUVEC cell line	10551885	As shown in Fig. 1A, HDL3 inhibited by ~70% the TNF-induced expression of VCAM-1 and E-selectin in HUVEC, which was consistent with our previous reports (7, 10). The inhibitory effect of HDL3 was further identified by its reduction of E-selectin mRNA levels (Fig. 1B).
183	Homo sapiens						HUVEC cell line	17192276	The results showed that E-selectin and VCAM-1 gene expression increases with TNF_x0002_ treatment (Fig. 1D, left) and is significantly blocked in both instances by Oct-1 (Fig. 1D, middle).
184	Homo sapiens							11007963	Via negative regulation of nuclear factor-kappa B and activator protein-1 signalling pathways, PPAR alpha inhibits expression of inflammatory genes, such as interleukin-6, cyclooxygenase-2, and endothelin-1. Furthermore, PPAR alpha inhibits expression of monocyte-recruiting proteins such as vascular cell adhesion molecule (VCAM)-1 and induces apoptosis in monocyte-derived macrophages
184	Mus musculus					endothelial cell		12878589	Ppara ligands decrease cytokine-mediated Vcam1 expression through effects on Nfkb signaling. Mechanisms involved reportedly include direct Ppara interaction with p65 and Ppara dependent expression of Ikba, sequestering the inactive p65/p50 complex in the cytoplasm. % These studies provide evidence that LPL acts on LDL(-) to generate Ppara ligands, thus countering the endothelial adhesion molecule…
184	Homo sapiens					endothelial cell		20814542	Pioglitazone represses NF-KB activation and VCAM-1 expression in a PPARA-dependent manner [98].
184	Mus musculus							11798191	Activation of Ppara negatively regulates inflammatory genes, such as Il6, under both constitutive and inducing conditions by antagonizing signaling through an array of important pathways, including Ap1 and NFkb.
184	Homo sapiens							11007963	Via negative regulation of nuclear factor-kappa B and activator protein-1 signalling pathways, PPAR alpha inhibits expression of inflammatory genes, such as interleukin-6, cyclooxygenase-2, and endothelin-1
184	Homo sapiens		aorta			smooth muscle cell		14561188	The induction of IkBa mediated by PPARa did not affect p65 nuclear translocation but was associated with reduced NF-kB DNA-binding activity [36].
184	Homo sapiens	vascular smooth muscle						10542237	Altogether these data indicate that fibrates inhibit the vascular inflammatory response via PPARalpha by interfering with the NF-kappaB and AP-1 transactivation capacity involving direct protein-protein interaction with p65 and c-Jun.
184	Mus musculus							12088279	The transcriptional inhibition of this key enzyme of the inflammatory process occurs as a result of a Ppara- dependent repression of the nuclear factor kappa B (NF-kappaB) pathway.
185	Homo sapiens						HUVEC cell line	17543638	Homocysteine significantly stimulated CD40 mRNA expression in HUVECs (p = 0.033). Consistently, 24-h exposure to Hcy increased the percentage of CD40-expressing cells (p = 0.00025). Homocysteine also significantly enhanced CD40L expression in platelets (p = 0.025) to a comparable extent as that of thrombin. Notably, Hcy increased VCAM-1 protein expression induced by CD40L in HUVECs (p = 0.0046).
186	Homo sapiens		gingiva					17100776	Phosphatidylinositol 3-kinase (PI3K) and nuclear factor-kappaB (NF-kappaB) inhibitor inhibit both ICAM-1 and VCAM-1 expression induced by TWEAK.
186	Homo sapiens	vascular tissue				endothelial cell		12672794	HMVEC ICAM-1 expression induced by H-2g was down-regulated by LipofectAMINE transfection of antisense ODNs directed against JAK2, Erk1/2, and PI3K.
188	Homo sapiens					endothelial cell		15151905	Our study clearly shows that shear stress exerts its inhibitory regulation by suppressing the IL-6-induced JAK2/STAT3 signaling pathway and thus inhibits IL-6-induced EC proliferation
188	Homo sapiens		aorta			endothelial cell		20136831	IL-6/sIL-6R induced phosphorylations of JAK1, JAK2, TYK2, STAT1 and STAT3 within 5 min, peaking between 15 and 30 min, and declining at 60 min (Figure 2A).
188	Mus musculus							12110143	JAK1, JAK2, and Tky-2 are activated and are tyrosine-phosphorylated in response to Il6, CNTF, LIF, and OSM
188	Homo sapiens						HT-1080 cell line	7537214	The protein tyrosine kinases JAK1, JAK2 and Tyk2 and STATs (signal transducers and activators of transcription) 1 and 3 are activated in response to interleukin-6 (IL-6) in human fibrosarcoma cells
188	Homo sapiens					umbilical vein endothelial cell		19741199	Treatment of macrovascular human umbilical vein endothelial cells (HUVECs) and microvascular endothelial cells (MVECs) with the cholinergic agonists nicotine and GTS-21 significantly reduced IL-6-mediated monocyte chemoattractant protein-1 (MCP-1) production and ICAM-1 expression which are regulated through the JAK2/STAT3 pathway.
189	Homo sapiens							12105188	The mechanism involves the ability of this integrin to stimulate the phosphorylation and inactivation of 4E-binding protein (4E-BP1), a translational repressor that inhibits the function of eukaryotic translation initiation factor 4E (eIF-4E). The regulation of 4E-BP1 phosphorylation by alpha 6 beta 4 derives from the ability of this integrin to activate the PI-3K-Akt pathway and, consequently, t…
189	Homo sapiens							12682725	nontranscriptional effects of GR in the vascular system the nontranscriptional actions of GR invovle the rapid activation of protein kinases, such as PI3K and AKT, leading to the activation of endothelial nitric oxide synthase
189	Mus musculus		lung			fibroblast		19011156	We examined the effect of blockade of type 1 IGF tyrosine kinase receptor (IGF-IR) in a murine model of bleomycin-induced lung injury and fibrosis. Mice were treated with a monoclonal antibody against the IGF-I receptor (A12) or vehicle after intratracheal bleomycin instillation. MEASUREMENTS AND MAIN RESULTS: Mice treated with A12 antibody had significantly improved survival after bleomycin inju…
189	Homo sapiens		trachea			smooth muscle cell		19717552	Here, we describe that COX-2 induction is dependent on PKCalpha/c-Src/EGFR, PDGFR/PI3K/Akt/NF-kappaB signaling in HTSMCs. CSE stimulated the phosphorylation of c-Src, EGFR, PDGFR, and Akt, which were inhibited by pretreatment with the inhibitor of PKCalpha (Gö6976 or Gö6983), c-Src (PP1), EGFR (AG1478), PDGFR (AG1296), or PI3K (LY294002). Moreover, CSE induced a significant increase in COX-2 expr…
189	Homo sapiens								Not Available
189	Homo sapiens							11290748	Grx2 significantly activated the Ras/phosphoinositide 3-kinase/Akt/NF-kappaB cascade in parallel to the Jun N-terminal kinase (JNK)/AP1 cascade.
189	Homo sapiens		trachea			smooth muscle cell		19717552	Here, we describe that COX-2 induction is dependent on PKCalpha/c-Src/EGFR, PDGFR/PI3K/Akt/NF-kappaB signaling in HTSMCs. CSE stimulated the phosphorylation of c-Src, EGFR, PDGFR, and Akt, which were inhibited by pretreatment with the inhibitor of PKCalpha (G?6976 or G?6983), c-Src (PP1), EGFR (AG1478), PDGFR (AG1296), or PI3K (LY294002). Moreover, CSE induced a significant increase in COX-2 expr…
189	Homo sapiens							12044776	impairment of PI3K function was associated not only with defective AKT/PKB but also aPKC kinase activity aPKC isoptypes include PKC zeta and iota
189	Homo sapiens							16061480	Under normal growth conditions, blocking PI3K/Akt signals by LY294002 causes LNCaP cell arrest in G1 phase rather than apoptosis.
189	Homo sapiens								Not Available
189	Homo sapiens		lung					17615396	Figure 1. Pathways to MUC5AC expression in COPD
189	Homo sapiens					t-cell		9390691	Protein kinase B (PKB) is activated by IL-2 via PI3K.
189	Homo sapiens							18344980	Ras activates several proteins to initiate human tumour growth, only PI3K, through activation of protein kinase B (PKB; also known as AKT), must remain activated by oncogenic Ras to maintain this growth
189	Homo sapiens								Not Available
189	Homo sapiens							16026642	Co-transfection of Akt (myc-Akt) and ASK1 induced a high level of ASK1 phosphorylation, which was decreased approximately 40% by either the phosphoinositide 3-kinase inhibitor LY294002 or cotransfection of ASK1 with a kinase-dead Akt construct (myc-AktKD), suggesting that Akt phosphorylates ASK1 in cells.
189	Homo sapiens					endothelial cell		19038971	The PI3K/Akt pathway is involved in prototypical endothelial functions such as the regulation of vascular tone, angiogenesis, control of adhesion, and recruitment of leucocytes to the vessel wall (Figure 1).
189	Homo sapiens							12063252	Moreover, we show that the repression of AR activity by LY294002 is mediated through phosphorylation and inactivation of GSK3beta, a downstream substrate of PI3K/Akt, which results in the nuclear accumulation of beta-catenin The activation of Akt results in the phosphorylation of a number of downstream substrates such as glycogen synthase kinase (GSK3) It has been shown that GSK3_x0002_ plays an …
189	Homo sapiens						BEAS-2B cell line	15136436	Pharmacologic inhibitors of PI3K, Akt, or the EGFR decreased Akt activity and increased apoptosis of BEAS-2B and BEAS-2B/NNK cells, with the greatest relative induction of apoptosis observed with BEAS-2B/NNK cells.
189	Homo sapiens							16148885	AKT is a serine-threonine kinase, located downstream of class I PI3K, that activates the kinase mTOR (43, 44), leading to suppression of autophagy.
189	Homo sapiens	skeletal muscle						15550386	mechanism by which IGF-1 inversely regulates these markers, and found that the phosphatidylinositol 3-kinase/Akt/mammalian target of rapamycin (PI3K/Akt/mTOR) pathway, which we had previously characterized as being critical for hypertrophy, is also required to be active in order for IGF-1-mediated transcriptional changes to occur. We had recently demonstrated that the IGF1/PI3K/Akt pathway can bl…
189	Mus musculus			Carcinoma of lung				19648963	from full text Results - Treatment of the mouse lung tumor cell line SP10 with LY294002 led to a reduction of phospho-Akt, a reduction in phospho- FOXO, and an increase in both p27 transcript and protein levels - LY294002 not in system
189	Homo sapiens							11353842	assembly of FRS2alpha:Grb2:Gab1 complex induced by FGF stimulation results in activation of PI3-kinase and downstream effector proteins such as the S/T kinase Akt, whose cellular localization and activity are regulated by products of PI3-kinase.
189	Rattus norvegicus	vascular smooth muscle						15890643	IL-18 induced CXCL16 expression via a MyD88 --> IRAK1-IRAK4-TRAF6 (tumor necrosis factor receptor-associated factor 6) --> c-Src--> PI3K --> Akt --> JNK --> AP-1 pathway.
189	Homo sapiens							13130303	growth factors, cytokines and other signalling molecules stimulate HIF-1a synthesis via activation of the phosphatidylinositol 3-kinase (PI3K) or mitogen- activated protein kinase (MAPK) pathways (FIG. 1).
189	Homo sapiens							10958682	Reexpression of PTEN or treatment with the PI3K inhibitor LY294002 abolished the levels of both PtdIns(3, 4)P2 and PtdIns(3,4,5)P3, reduced phosphorylation of PKB on Thr308 and Ser473, and inhibited PKB activity.
189	Homo sapiens							10880354	Ser(136) is thought to be phosphorylated by protein kinase B (PKB, also called Akt), which is activated when cells are exposed to agonists that stimulate phosphatidylinositol 3-kinase (PI3K)
189	Homo sapiens							15583857	Shc and FRS2 mediates recruitment of Grb2-SOS complexes leading to Ras/ERK stimulation, and of Grb2-GAB1/2 complexes leading to stimulation of the phosphatidylinositol-3-kinase (PI3K)/AKT pathway. ShcC and IRS are required to trigger PI3K/AKT activation.
189	Mus musculus							14607781	and the subsequent activation of PI 3-kinase (41) PI 3-kinase then recruits and activates the serine/threonine kinase PKB/Akt and atypical PKC isoforms
189	Homo sapiens		airway			smooth muscle cell		17693481	mechanical strain of HASM induced a significant increase in hypoxia-inducible factor-1alpha (HIF-1alpha) mRNA and protein, a transcription factor required for VEGF gene transcription; and 5) mechanical strain of HASM induced HIF-1alpha/VEGF through dual phosphatidylinositol 3-kinase (PI3K)/Akt/mammalian target of rapamycin (mTOR) and ERK pathways.
189	Homo sapiens					macrophage		17502339	Figure 6. GSK3 integrates inflammatory signals and regulates the balance of cytokine production. IFN-gamma suppresses TLR2-induced Akt activity, linked with decreased phosphorylation and increased activity of GSK3-beta, which in turn, contributes to inhibition of AP-1 DNA binding. Diminished AP-1 and CREB activity in IFN-gamma-primed, TLR2-activated cells leads to decreased expression of AP-1 and…
189	Homo sapiens							19860666	RTK signaling potentiates GLI activity through PI3K-AKT-mediated GSK3 inactivation or RAS-STIL1-mediated SUFU inactivation, while GPCR signaling to Gs represses GLI activity through adenylate cyclase-mediated PKA activation
189	Homo sapiens							16484682	from full text - Figure 1
189	Homo sapiens							12044776	activation of PI3K seems to be the key event for stimulation of AKT/PKB
189	Homo sapiens						HUVEC cell line	16391520	PGE2 increased phosphorylation of Akt and endothelial nitric oxide synthase (eNOS), eNOS activity, and nitric oxide (NO) production by the activation of cAMP-dependent protein kinase (PKA) and phosphatidylinositol 3-kinase (PI3K). Dibutyryl cAMP (DB-cAMP) mimicked the role of PGE2 in angiogenesis and the signaling pathway, suggesting that cAMP is a down-stream mediator of PGE2
189	Rattus norvegicus							10409722	In a variety of cell types, growth factors prevent apoptosis by stimulation of phosphatidylinositol 3-kinase(PI 3-kinase) (52), which leads to activation of the protein kinase Akt
189	Homo sapiens							15526160	Activation of PI3-kinase by c-Kit has been linked to mitogenesis, differentiation, survival, adhesion, secretion and actin cytoskeletal reorganization . In c-Kit, Y721 has been found to directly interact with PI3-kinase [82]. c-Kit promotes survival via PI3-kinase-dependent activation of Akt and phosphorylation of Bad, a pro-apoptotic molecule, at S136 in vivo.
189	Mus musculus		lung			epithelial cell		17394208	We found that expression of Elf5 was induced by FGF7 and FGF10, ligands that primarily bind FGFR2b. To further define the pathways by which FGFs activate Elf5 expression, we cultured E11.5 lung tips in the presence of compounds to inhibit FGF receptors (SU5402), PI3-Kinase/Akt-mediated signaling (LY294002), and MAP Kinase/Erk-mediated signaling (U0126). We found that SU5402 and LY294002 significa…
189	Homo sapiens		lung			fibroblast		16598748	LY294002, a PI3-kinase inhibitor, blocked the TGF-beta-induced amino acid uptake only partially, but completely blocked TGF-beta-induced Akt phosphorylation
189	Homo sapiens		skin					20151947	Elevated growth factors during puberty and persistent growth factor signals due to Western life style stimulate the export of FoxO1 out of the nucleus into the cytoplasm via activation of the phos-phoinositide-3-kinase (PI3K)/Akt pathway. By this mechanism, genes and nuclear receptors involved in acne are derepressed leading to increased androgen receptor-mediated signal transduction, increased c…
189	Homo sapiens							15567848	Fig.1
189	Homo sapiens							14984767	PI-3K-PKB/Akt. Integrins can activate the serine/ threonine kinase PKB/Akt in a PI-3K-dependent manner through FAK and integrin-linked kinase (ILK) [66,67]. For activation, PKB/Akt requires phosphatidyl inositol-3 phosphate-dependent translocation to the cell membrane and phosphorylation at two sites, 308T and 473S [68]. Activation of PKB/Akt by VEGF [69], insulin [70], or angiopoietin-1 [71] onl…
189	Homo sapiens							12635173	Serine 167 in AF1 is also phosphorylated, this time by the 90-kDa ribosomal S6 kinase RSK 89, which is itself activated by ERK1 and ERK2. Another signalling pathway that might have an important role in ER activity is the phosphatidylinositol- 3-OH kinase (PI3K) signalling pathway. The serine/threonine protein kinase AKT (or PKB) is one of the downstream targets of PI3K97. Its activation promotes …
189	Homo sapiens					dendritic cell		19864610	Furthermore, stimulation of C5aR mediates the inhibition of cAMP production and protein kinase A activity and is involved in activation of PI3K/AKT and NF-kappaB signaling in DCs.
189	Homo sapiens					platelet		12438321	Activation of this receptor with Pam3CSK4, a synthetic TLR2 ligand, results in platelet aggregation and adhesion [49-50] that is dependent on PI3K/Akt. [49]
189	Homo sapiens	skeletal muscle						15294054	Phosphatidylinositol-3,4,5-triphosphate recruits proteins containing pleckstrin homology domains, such as phosphatidylinositol-dependent protein kinase and Akt/ protein kinase B (PKB), to the plasma membrane where they are activated.
189	Homo sapiens					neutrophil		12370241	neutrophils predominantly migrated toward end target chemoattractants via p38 MAPK, whereas intermediary chemoattractant-induced migration was phosphoinositide 3-kinase (PI3K)/Akt dependent.
189	Rattus norvegicus		heart			cardiomyocyte		12409315	Figure 2B shows that AKT is phosphorylated after 10 min of stimulation with TNF-alpha. Moreover, AKT phosphorylation is effectively blocked by pretreatment with inhibitors of phosphoinositide 3-Kinase (PI3K), namely, LY294002 (LY) and wortmannin (WM), thus demonstrating the causal role of PI3K in TNF-alpha-dependent AKT activation.
190	Homo sapiens						MCF-10A cell line	15249664	Persistently activated Stat3 is found in many different cancers, including approximately 60% of breast tumors. Here, we demonstrate that a constitutively activated Stat3 transforms immortalized human mammary epithelial cells and that this oncogenic event requires the activity of matrix metalloproteinase-9 (MMP-9). Gene Array Analysis. Total RNA was isolated from cells, reverse transcribed, amplif…
190	Homo sapiens						MCF-10A cell line	15249664	Persistently activated Stat3 is found in many different cancers, including approximately 60% of breast tumors. Here, we demonstrate that a constitutively activated Stat3 transforms immortalized human mammary epithelial cells and that this oncogenic event requires the activity of matrix metalloproteinase-9 (MMP-9). Gene Array Analysis. Total RNA was isolated from cells, reverse transcribed, amplif…
190	Homo sapiens		aorta			endothelial cell		15143062	Overexpression of the STAT3beta (dominant negative variant) construct resulted in a 50% reduction in Ox-PAPC-induced IL-8 promoter luciferase activation, as compared with untreated cells (Fig. 4D).
190	Homo sapiens		aorta			endothelial cell		17726017	Furthermore, STAT3 siRNA significantly reduced the levels of IL-8 mRNA induced by Ox-PAPC in HAEC, as compared with transfection with scRNA (Fig. 3D)....Our findings demonstrated that Ox-PAPC treatment induced the binding of STAT3 (Fig. 4A, top panel) to the sequence flanking the consensus GAS in the IL-8 promoter.
193	Homo sapiens					endothelial cell		12969988	Incubation of cultured endothelial cells with HDL activates eNOS in a process that involves the binding of apoA-I to the scavenger receptor-BI (SR-BI).17
195	Homo sapiens						HUVEC cell line	20171262	Fig. 5 also shows that AGEs increased NF-kB reporter activity with a maximal effect of about 2-fold in ECV-304 cells and ECV-pBudCE4.1 cells.
195	Homo sapiens					umbilical vein endothelial cell		20163887	HMGB1 activates nuclear factor-kappaB signaling by RAGE and increases the production of TNF-a in human umbilical vein endothelial cells
195	Homo sapiens	endothelium|vascular tissue						18226173	Engagement of RAGE by its ligands results in sustained NF-?B activation [14] in all cell types studied so far, particularly mononuclear phagocytes and vascular endothelium [75].
195	Homo sapiens							12874439	AGE increase intracellular ROS in neonatal mesangial (19) and AGE-induced activation of nuclear factor-kB (NF-kB), PKC, and TGF-b1 in mesangial cells is effectively inhibited by antioxidants (22).
195	Homo sapiens							11007787	Here we show that two S100 family proteins, S100B and S100A1, activate RAGE in concert with amphoterin inducing neurite outgrowth and activation of transcription factor NF-kappaB. Furthermore, activation of RAGE by amphoterin and S100B promotes cell survival through increased expression of the anti-apoptotic protein Bcl-2.
195	Homo sapiens			neuroblastoma				19273137	In addition to NF-?B, among the known pathways that can be activated by RAGE are phosphoinositide 3-kinases (PI3K)/Akt (also termed as protein kinase B), and mitogen-activated protein kinase members (MAPKs) (52,53). The latter group includes Jun-N-terminal kinase (JNK), p38, and extracellular signal-regulated kinases (ERK) (54,55) (Figure 2).
195	Mus musculus							12969251	Modified assertion
196	Homo sapiens						HUVEC cell line	7939411	Additionally, the IL-1-driven ICAM-1 expression on HUVEC as well as the IL-1 induced adhesion of PBMC to HUVEC was found to be TNF-dependent, as both effects could be inhibited by an anti-TNF-alpha monoclonal antibody (MoAb) (MAK195).
196	Homo sapiens					endothelial cell		9217169	In this report we show that G-CSF down-regulated intercellular adhesion molecule 1 (ICAM-1) induced by Interleukin-1 (IL-1) on human endothelial cells.
196	Homo sapiens						HUVEC cell line	9430492	Although IL-1 did not support GM-CSF-induced eosinophil transendothelial migration, IL-1 and TNF-alpha induced equivalent expression of ICAM-1 on HUVEC.
198	Homo sapiens						HUVEC cell line	16450077	As shown in Fig. 2A SPC and LSF reduce the TNFalpha- induced expression of E-selectin, ICAM-1 and VCAM-1 to about 60% of control cultures (p < 0.001).
199	Homo sapiens		coronary artery			endothelial cell		12566375	The PKC-beta isoform played a critical role in the expression of MMPs [MMP-1 and MMP-3 - from abstract], because the PKC-beta inhibitor hispidin reduced ox-LDL-induced activation of PKC and the expression of MMPs. Other PKC subunits (alpha, gamma, and epsilon) did not affect the expression of MMPs. CONCLUSIONS: These findings indicate that ox-LDL, via LOX-1 activation, modulates the expression an…
200	Homo sapiens					endothelial cell		14656742	Positive regulatory domain I (PRD I; -104 to -95 relative to transcription initiation) was mapped to a 10-bp cis-region corresponding to a high-affinity Sp1 transcription factor recognition site. Electrophoretic mobility shift assays (EMSA) revealed the formation of three nucleoprotein complexes on PRD I, identified as Sp1 and two variants of Sp3.19 19PRD II (-144 to -115) encompassed a 30-bp reg…
200	Homo sapiens					endothelial cell		14656742	Early work ascribed functional importance to Sp1 and GATA proximal promoter cis-DNA elements and protein factors in the basal transcription of the TATA-less eNOS promoter.17,18
200	Homo sapiens					endothelial cell		18252813	RNA interference-mediated knockdown of the transcription factor Sp1 significantly reduced the basal activity of eNOS promoter
201	Homo sapiens		aorta			endothelial cell		17893372	Ang II via type 1 receptor upregulates the expression of LOX-1, a lectin-like receptor for oxidized low-density lipoprotein.
201	Homo sapiens						HEK293 cell line	15671181	from full text - We first tested the ability of cells transfected with siRNAs targeting the GRKs to support agonist-induced phosphorylation of AT1AR. Stimulation with AngII for 3 min led to prominent phosphorylation of the receptor in HEK293 cells, which was reduced by 60% in cells transfected with GRK2 siRNA (Fig. 1 B and C). The small decreases in receptor phosphorylation observed after transfe…
201	Homo sapiens					monocyte		19390623	The binding between angiotensin II and AT1 receptor induced proinflammatory effect mainly through the down-stream activation of intracellular signaling cascade, which involves nuclear factorkappaB (NF-?B) activation [41–43].
201	Rattus norvegicus							11230342	Angiotensin II is an important modulator of cell growth through AT(1) receptors, as demonstrated both in vivo and in vitro. We investigated the role of proteins involved in the cell cycle, including cyclin D1, cyclin-dependent kinase 4 (cdk4), and cyclin-dependent kinase inhibitors p21 and p27 in blood vessels of angiotensin II-infused rats and the effect therein of the AT(1)-receptor antagonist …
201	Rattus norvegicus	vascular smooth muscle						17592071	Angiotensin II (Ang II) participates in the pathogenesis of cardiovascular diseases. In hypertension, Ang II via AT1 receptors induces vascular structural changes, including cell hypertrophy, accumulation of extracellular matrix (ECM) proteins, and induction of profibrotic growth factors, such as connective tissue growth factor (CTGF).3 This growth factor also mediates cell proliferation/apoptosi…
201	Homo sapiens							12402502	Figure 1: Angiotensin II activates the angiotensin II type 1 (AT1) receptor — a member of the G-protein-coupled-receptor superfamily — which has various effects (BOX 1).
201	Homo sapiens		kidney					11960999	Angiotensin II directly stimulates ENaC activity in the cortical collecting duct via AT(1) receptors.
201	Homo sapiens	vascular tissue	aorta			smooth muscle cell	primary cell culture	16908765	Because Ang II type 1 (AT1)–specific inhibitor but not Ang II type 2 (AT2)–specific inhibitor significantly suppressed induction of p21 expression by Ang II treatment (Data Supplement, Figure I), it is likely that AT1 mediates Ang II–induced senescence.
201	Homo sapiens		skin			fibroblast		19397700	The angiotensin type 1 (AT1) antagonist losartan diminished Ang II-induced Smad activation.
201	Homo sapiens					smooth muscle cell		11278951	FIG. 11. Proposed mechanism of regulation of smooth muscle contraction via inhibition of MLCP via the RhoA/ROK pathway and phosphorylation of myosin by ILK. Contractile agonists such as endothelin-1, angiotensin II, and vasopressin act via receptors that are coupled to both Gq/11 and G12/13 heterotrimeric G proteins (43). Gq/11 activates phospholipase Cb (PLCb), which hydrolyzes phosphatidylinosi…
201	Homo sapiens					smooth muscle cell		18258854	Angiotensin II, which activates PKC-zeta phosphorylation (at Thr410) via the angiotensin II type 1 receptor, stimulates Sp1 phosphorylation and increases Sp1 binding to the platelet-derived growth factor-D promoter. All 3 residues in Sp1 (Thr668, Ser670, and Thr681) are required for Sp1-dependent platelet-derived growth factor-D activation in response to angiotensin II.
201	Homo sapiens	vascular tissue				smooth muscle cell		19390623	Angiotensin IImediated effect could be potentitated by C-reactive protein (CRP) through the upregulation of AT1 receptor expression in vascular smooth muscle cells [32].
201	Homo sapiens		kidney			Juxtaglomerular Cell		19183745	Stimulation of AT1 receptors by Ang II inhibits renin release.
201	Homo sapiens	vascular smooth muscle						19936194	Ang II activates IL-6 expression via the type 1 Ang II receptor (AT1R) [3]. Studies by our group have shown the essential role of the NF-kB transcription factor in mediating inducible IL-6 expression [13].
201	Homo sapiens					monocyte		18971559	These results suggested that Ang II enhances foam cell formation by upregulating ACAT1 expression predominantly through the actions of AT(1) receptor via the G protein/c-Src/PKC/MAPK pathway in human monocyte-macrophages.
201	Rattus norvegicus	smooth muscle						9039131	In quiescent rat aortic VSMCs. Gax mRNA (2 3 kb) level became negligible 6 hours after the addition of Ang II (10(-6) mol/L). The inhibitory action of Ang II on Gax mRNA expression (ED50: 10(-11) mol/L) was almost completely blocked by an AT1R antagonist, CV11974. In contrast, CNP 10(-6) mol/L augmented Gax mRNA expression
201	Mus musculus							12080069	stimulation of Ang-II-type 1 receptors in the brain by AngII derived from local synthesis of renin and angiotensinogen can cause an elevation in blood pressure via a mechanism involving enhanced sympathetic outflow
201	Rattus norvegicus							11139469	AT(1) stimulates processing of pro-HB-EGF by metalloproteinases, and the released HB-EGF transactivates EGFR to induce angiogenesis via the combined effect of Ang2 and VEGF, whereas AT(2) attenuates them by blocking EGFR phosphorylation. Thus, Ang II is involved in the VEGF-Ang-Tie2 system via HB-EGF-mediated EGFR transactivation
201	Homo sapiens					smooth muscle cell		16923993	Ang II activates RhoA through the AT1 receptor (Table I). Because the AT1 receptor is not only coupled to Gq but also to G12/13 in VSMCs,6,8 RhoGEFs sensitive to G12/13, such as p115RhoGEF, LARG, or PDZ-RhoGEF, may mediate Rho activation.25,26
201	Homo sapiens							11818507	We found that AngII, through the AT(1) receptor, rapidly stimulated JAK2 phosphorylation at Tyr(1007/1008), the critical sites for the kinase activation.
201	Homo sapiens							16870827	In addition to inducing G protein- and non-G protein-related signaling pathways, ANG II, via AT(1) receptors, carries out its functions via MAP kinases (ERK 1/2, JNK, p38MAPK), receptor tyrosine kinases [PDGF, EGFR, insulin receptor], and nonreceptor tyrosine kinases [Src, JAK/STAT, focal adhesion kinase (FAK)].
201	Homo sapiens						U937 cell line	21325823	These demonstrate that Ang II is capable of inducing CRP generation in macrophages via AT(1)-ROS-ERK1/2/p38MAPK-NF-kB signal pathway, which contributes to better understanding of the proinflammatory and proatherosclerotic actions of Ang II.
201	Homo sapiens						THP-1 cell line	18385967	Whereas hyperglycemia and insulin had no effect on MIF expression, angiotensin II induced MIF secretion in THP-1 cells via the angiotensin 1- receptor [58].
201	Homo sapiens							12949261	In parallel, stimulation of the wild-type angiotensin type 1A receptor with Ang II robustly stimulates ERK1/2 activation with approximately 60% of the response blocked by the PKC inhibitor (G protein dependent)
201	Homo sapiens					endothelial cell		21234405	Besides its vasoconstrictive properties, Ang II, via the AT1 receptor, generates O2-production in endothelial cells, adventitial fibroblasts, vascular smooth muscle cells (VSMCs), and mesangial cells through activation of nicotinamide adenine dinucleotide (reduced form)/NADH phosphate (reduced form) (NADH/NAD(P)H) oxidase leading to endothelial dysfunction, growth, and inflammation [58, 59].
204	Homo sapiens		coronary artery			endothelial cell		12637341	Pretreatment of HCAECs with LOX-1 blocking antibody (10 ug/mL) for 30 minutes before exposure to ox-LDL reduced the ox-LDL?mediated upregulation of CD40 (P<0.01). LOX-1 antibody alone did not affect the expression of CD40 (Figure 4).
205	Homo sapiens						MCF-10A cell line	15249664	Persistently activated Stat3 is found in many different cancers, including approximately 60% of breast tumors. Here, we demonstrate that a constitutively activated Stat3 transforms immortalized human mammary epithelial cells and that this oncogenic event requires the activity of matrix metalloproteinase-9 (MMP-9). Gene Array Analysis. Total RNA was isolated from cells, reverse transcribed, amplif…
205	Homo sapiens						A549 cell line	15735721	Table 4. Stat3 target genes identified by QPCR
205	Homo sapiens							10858439	Modified assertion
205	Homo sapiens					endothelial cell		15864742	ECs transfected with the dominant negative mutant of Stat3 (Stat3F) demonstrated that Stat3 was required for IL-6-induced ICAM-1 gene expression.
206	Homo sapiens					endothelial cell		9443437	These results implicate NO and prostacyclin produced by the interaction of VEGF/VPF with its Flk-1/KDR/VEGF-R2 receptor as mediators of VEGF/VPF-induced vascular permeability.
206	Homo sapiens							11350732	VEGF-dependent cell survival and VEGF-induced synthesis of nitric oxide and prostacyclin are likely to be key mediators of a vascular protective effect.
206	Homo sapiens							19965681	We demonstrate that EPO induction of NO is dependent on the betaC-R and VEGF-R2, that VEGF induction of NO is dependent on the expression of the betaC-R, and that the betaC-R and VEGF-R2 interact.
206	Homo sapiens	endothelium						17276402	VEGF caused a rapid, dose-dependent stimulation of AMPK activity, with a concomitant increase in phosphorylation of eNOS at Ser1177.
206	Homo sapiens	endothelium						11350732	several investigators have established that VEGF stimulates endothelial production of NO and PGI2, intercellular mediators predicted to have a vascular protective effect
208	Homo sapiens					endothelial cell		21113143	We report that, in human endothelial cells, HDLs prevent the oxLDL-induced activation of the ER stress sensors IRE1alpha, eIF2alpha and ATF6 and subsequent activation of the proapoptotic mediators JNK and CHOP.
208	Homo sapiens						HMEC-1 cell line	19106412	oxLDLs and the lipid oxidation products 7-ketocholesterol and 4-hydroxynonenal induce ER stress in human endothelial cells (HMEC-1), characterized by the activation of ER stress sensors (phosphorylation of Ire1alpha and PERK, nuclear translocation of ATF6)
210	Homo sapiens		aorta			endothelial cell		19279231	With OxLDL treatment, LOX-1-dependent gene expression changes associated with inflammation, cell adhesion, and signal transduction were observed. The transcripts of a number of cytokines and chemokines were induced, which included interleukin-8, CXCL2, CXCL3, and colony-stimulating factor-3. The secretion of these cytokines was confirmed by enzyme-linked immunosorbent assay analysis
212	Homo sapiens						U937 cell line	18208352	TPA stimulates increased generationof ROS and initiates the stress-activated proteinkinase (SAPK) pathway via protein kinase C (PKC) bIIactivation (Datta et al., 2000), representing typical characteristicsof STASIS...Activation of stress kinases (JNK, MAPK, p38) (Day 2008; Gao et al., 2008;Kirkham and Rahman, 2006; Kliment et al., 2008;Koli et al., 2008)
212	Mus musculus		lung			epithelial cell		16987002	In cycling cells, the effects of Nox1 were dose dependent: levels of Nox1 that induced 3- to 10-fold increases in ROS promoted phosphorylation of ERK1/2 and expression of cyclin D1,
212	Rattus norvegicus								Not Available
212	Homo sapiens						U937 cell line	21325823	These demonstrate that Ang II is capable of inducing CRP generation in macrophages via AT(1)-ROS-ERK1/2/p38MAPK-NF-kB signal pathway, which contributes to better understanding of the proinflammatory and proatherosclerotic actions of Ang II.
212	Homo sapiens		aorta			smooth muscle cell		17967787	These data demonstrate that it is the hemin-induced surge in cellular ROS levels, in particular the superoxide generated most likely from NADPH oxidase activity, and consequent oxidative stress which mediates Egr-1 upregulation via ERK-1/2 activation.
212	Mus musculus		lung			epithelial cell		12594056	Taken together, our data suggest that hyperoxia, by virtue of activating NADPH oxidase, generates reactive oxygen species (ROS), which mediates cell death of lung epithelium via ERK1/2 MAPK activation, and functions upstream of caspase activation in lung epithelial cells.
212	Mus musculus					keratinocyte		10545407	We found increased Erk-1/2 and p38 MAP kinase activities to be important components of ROS-mediated signaling. The pro-oxidant state also contributed to constitutive elevation of AP-1, NFkappaB and cAMP response element transactivation in the malignant phenotype.
212	Rattus norvegicus		aorta			smooth muscle cell	primary cell culture	19008713	These data indicate that ROS was generated before the ERK activation and ERK was activated before NFATc activation, clarifying the sequence of ROS generation, ERK and NFATc activation.
214	Rattus norvegicus					endothelial cell		20651841	Only cells transfected with Egr-1 antisense oligodeoxyribonucleotide showed a significant reduction in Egr-1 protein expression following hypoxia-reoxygenation. Consistent with the down-regulation of Egr-1 expression, other forms of cell injury were significantly reduced in this group of cells, as evidenced by less alteration in cell morphology, a decrease in expression of tumor necrosis factor a…
215	Homo sapiens					endothelial cell		9612282	Platelet-derived growth factor and granulocyte-macrophage colony-stimulating factor, two endothelial cell nonspecific mitogens, also stimulated phosphatidylinositol metabolism and P-selectin expression; however, they had no effect on endothelial permeability.
216	Homo sapiens						HUVEC cell line	20937831	Indoxyl sulfate treatment enhanced the activation of JNK, p38 MAPK, and NF-kB in TNF-alpha-activated HUVEC. Inhibitors of JNK and NF-kB attenuated indoxyl sulfate-induced E-selectin expression in HUVEC and subsequent THP-1 adhesion.
217	Mus musculus		heart					14701665	LPS treatment produces a rapid and marked decrease in the mRNA levels of all three RXR isoforms, PPARalpha and PPARdelta, and TRalpha and TRbeta in the heart
219	Homo sapiens						HUVEC cell line	14523007	The cAMP-responsive element-binding protein (CREB) was phosphorylated via these pathways in response to OxPAPC treatment and expression of a dominant-negative mutant of CREB inhibited OxPAPC-induced activity of a human heme oxygenase-1 promoter-driven luciferase reporter construct.
220	Homo sapiens							15199223	CD40 lacks intrinsic catalytic activity, but the cytoplasmic domain of CD40 has two binding sites for TRAF...TRAFs 1, 2, 3, 5, and 6 have been found in association with CD40, and these adaptors couple CD40 to the phosphoinositide 3-kinase (PI3K), phospholipase CÃŽÂ³ (PLC-ÃŽÂ³), mitogen-activated protein kinase (MAPK-ERK, p38, and JNK), and nuclear factor ÃŽÂºB (NF-ÃŽÂºB) signaling pathways
221	Homo sapiens						HUVEC cell line	14523007	Fig. 2. Induction of HO-1 expression by OxPAPC involves PKA, PKC, p38MAPK, and ERK.
221	Homo sapiens					umbilical vein endothelial cell		11756172	Together, the results demonstrate that OxPAPC induces TF expression in HUVECs through activation of PKC/ERK/EGR-1 and Ca(++)/calcineurin/NFAT pathways rather than by NF-kappa B-mediated transcription
222	Mus musculus					macrophage		19737531	These results suggest that CpG ODN activates the TLR9-MyD88-ERK1/2 pathway causing expression of Egr-1 and its target genes such as TF and Nab2, thus inducing foam cell formation.
222	Homo sapiens					endothelial cell		15071354	Induction of TF gene expression by shear stress and also by CD40L is mediated via AP-1, NF-B, and Egr-1 enhancers.19 19. Mazzolai L, Silacci P, Bouzourene K, et al. Tissue factor activity is upregulated in human endothelial cells exposed to oscillatory shear stress. Thromb Haemost. 2002;87:1062–1068.
222	Homo sapiens						HUVEC cell line	10339488	Fig. 9. Overexpression of full-length EGR-1, but not a transcriptionally inactive mutant, results in activation of the TF promoter in HUVEC.
222	Homo sapiens		aorta			smooth muscle cell		15346645	“Native and oxidized low density lipoprotein induction of tissue factor gene expression in smooth muscle cells is mediated by both Egr-1 and Sp1
222	Homo sapiens		aorta			smooth muscle cell		17967787	siRNA-mediated knockdown of Egr-1 inhibited or significantly reduced hemin-induced increase in the procoagulant TF and active PAI-1. .....Consistent with EMSA and RT-PCR, ChIP assays demonstrated that hemin promoted Egr-1 interaction not only with TF and NAB-2 promoters, but also with the proximal PAI-1 promoter, within 30 to 60 minutes (Figure 8B).
225	Homo sapiens		artery			endothelial cell		12680875	We found a time-dependent induction of Egr-1 and VEGF mRNA expression and phosphorylation of ERK1/2 by SDF-1alpha.
227	Mus musculus							12665585	The JNK-deficient cells exhibited decreased expression of c-Jun, JunD, c-Fos, Fra1, and Fra2; decreased phosphorylation of c-Jun and JunD; and decreased AP-1 DNA binding activity.
227	Homo sapiens							12168567	Tumour necrosis factor-alpha (TNF-alpha) or endotoxin induce the activation of two major transcription factors, NF-kappa B (nuclear factor-kappaB) and AP-1 (activating protein-1)
227	Homo sapiens		lung					16865089	AP-1 may be activated via PKC and by various cytokines, including TNFa and interleukin (IL)-1b,
227	Homo sapiens							12665585	We show that JNK is required for the normal regulation of AP-1 by TNF. The JNK-deficient cells exhibited decreased expression of c-Jun, JunD, c-Fos, Fra1, and Fra2; decreased phosphorylation of c-Jun and JunD; and decreased AP-1 DNA binding activity.
227	Mus musculus							12878589	Here we demonstrate that LDL(-) increases tumor necrosis factor alpha (TNFalpha)-induced inflammatory responses through NF kappa B and AP-1 activation with corresponding increases in vascular cell adhesion molecule-1 (VCAM1) expression
227	Homo sapiens					endothelial cell	primary cell culture	19216714	Similar results were obtained for the TNF?_x0001_dependent activation of the AP_x0001_1 transcription factor, which decreased with overexpression of the PRDX2 gene in transfected endothelial cell culture [187].
227	Homo sapiens							10699758	Simultaneous overexpression of selenophosphate synthetase and phospholipid-hydroperoxide GSH peroxidase (PHGPx) [250] blocks activation of NF-kB by IL-1. Overexpression of SOD [84] or GSH peroxidase [81, 211] abolished NF-kB activation by preventing degradation of IkB after stimulation with TNF-a. The precise mechanism(s) through which oxidants and reductants influence activation of NF-kB is pres…
227	Homo sapiens		aorta			endothelial cell		11597930	In contrast, TNF-alpha activation of the IL-8 promoter was mediated almost entirely through the nuclear factor-?B and activation protein-1 response elements present between -70 and -133 bp of the IL-8 promoter.
227	Homo sapiens							10540155	The EMSAs indicated that sodium butyrate suppressed TNF-alpha-induced nuclear factor (NF)-kappaB- and activation protein (AP)-1-DNA binding activity, but enhanced TNF-alpha-induced activation of CCAAT/enhancer-binding protein (C/EBP)beta (NF-IL-6)-DNA binding activity
230	Homo sapiens		aorta			endothelial cell		18650916	Furthermore, in vitro studies have shown that the ER-stress-induced transcription factors ATF4 and XBP1 are required for the production of the inflammatory cytokine IL-6 and the chemokines IL-8 (also known as CXC-chemokine ligand 8 (CXCL8)), CC-chemokine ligand 2 (CCL2) and CXCL3 by human aortic endothelial cells in the basal state and on accumulation of oxidized lipids67.
231	Homo sapiens					endothelial cell		19351910	To address the role of intronic NF-?B elements, we performed ChIP (see details in materials and methods) assay. We used primers covering all the NF-?B binding sites in both promoter (5?-regulatory sequence, A and B regions) and intron-1 (C and D regions) of ICAM-1 gene (Fig. 1A). In control endothelial cells (basal), NF-?B binding site C (intronic NF-?B site 1) was occupied by p65/RelA. In thromb…
233	Rattus norvegicus					hepatocyte		11915022	The principal substrate for JNK phosphorylation is the AP-1 subunit c-Jun. Phosphorylation by JNK increases the ability of c-Jun to activate AP-1-dependent transcription. To determine whether the sustained JNK activation that occurred in response to TNF and NF-kappaB inhibition resulted in increased c-Jun activation, AP-1-dependent transcriptional activity was measured in untreated and TNF treate…
233	Mus musculus	epithelium						21949871	These results demonstrate that activin B promotes epithelial wound closure in vivo through the RhoA-Rock-JNK-cJun signaling pathway
233	Homo sapiens						WI-38 cell line	20382639	We confirmed this hypothesis by showing that p53-dependent signaling through c-jun N-terminal kinase (JNK) led to increased cJun-Ser63 phosphorylation and that inhibition of JNK-mediated cJun activation using p53- or JNK-specific inhibitors significantly reduced IL gene expression and subsequent production of IL8.
233	Mus musculus					fibroblast		20539307	c-Jun N-terminal kinase (JNK) is a serine threonine protein kinase that phosphorylates c-Jun (1, 2), a component of the transcription factor activator protein-1 (AP-1; refs. 3 and 4).
233	Homo sapiens							12682725	the transcriptional activity of the AP1 subunit c-Jun is enhanced through phosphorylation on Ser63/73 by members of the JNK subfamily in response to inflammatory cytokines
233	Rattus norvegicus		aorta			endothelial cell		20032511	Preincubation with SP6000125 (10^-6 mol/l) inhibited thrombin-induced c-Jun phosphorylation,
233	Homo sapiens						HUVEC cell line	15201277	The phosphorylation of c-Jun, an immediate downstream target of activated JNK and a component of AP-1 transcription factor dimers, also was studied (Fig. 4).
234	Homo sapiens							8941336	Previously identified Src sites include catalytic domain tyrosines-576 and -577, important for maximal FAK kinase activity, and tyrosine-925, which permits an SH2-mediated association with Grb2. Here we report that tyrosine-861 is the major Src site in the carboxyl-terminal domain of FAK. Phosphotyrosine-861 may function in additional interactions between FAK and SH2-containing proteins.
234	Homo sapiens					kidney epithelial cell		15694384	Once stimulated, FAK undergoes autophosphorylation at tyrosine (Y) 397, followed by phosphorylation of several sites including Y576/Y577 which increases FAK's kinase activity, as well as at Y407, Y861, and Y925. Also from full text... Activation of FAK is largely accomplished via its phosphorylation. The initial activation step is autophosphorylation at tyrosine 397 which becomes a site for bindi…
235	Homo sapiens						HUVEC cell line	10339488	As shown by immunofluorescence and electrophoretic mobility shift assays, upon VEGF treatment EGR-1 rapidly accumulates in the nucleus and binds to its respective recognition site in the tissue factor promoter.
237	Homo sapiens		aorta			endothelial cell		19487339	Ox-LDL induced rapid RhoA and Rac1 activation as well as MT1-MMP activity in cultured human aortic ECs.....the present study provides evidence that the LOX-1-MT1-MMP axis plays a crucial role in RhoA and Rac1 activation signalling pathways in ox-LDL stimulation......Fluorescent immunostaining revealed the colocalization of LOX-1 and MT1-MMP, and the formation of a complex of LOX-1 with MT1-MMP wa…
240	Homo sapiens					macrophage		9851271	TNF-alpha upregulated the expression of CD40 on SF macrophages.
240	Homo sapiens					endothelial cell		17619839	In the presence of pro-inflammatory cytokines such as tumor necrosis factor-? (TNF-?) and/or interferon-gamma (IFN-G), endothelial cell CD40 expression is markedly enhanced [6]. These cytokines, especially when combined, also induce CD40 expression in rat vascular SMC [7].
240	Rattus norvegicus	vascular tissue				smooth muscle cell		17619839	In the presence of pro-inflammatory cytokines such as tumor necrosis factor-? (TNF-?) and/or interferon-gamma (IFN-G), endothelial cell CD40 expression is markedly enhanced [6]. These cytokines, especially when combined, also induce CD40 expression in rat vascular SMC [7].
240	Homo sapiens					endothelial cell		19309349	CD40 is up-regulated on endothelial cells in response to IL-1b, TNF-a and IFN-g, and interaction with CD40L can induce the expression of VCAM-1 and CD62E and the release of IL-6 and IL-8 [31]. CD40/ CD40L interactions also increase the release of IL-1b and TNF-a from monocytes and macrophages [32] and the expression of tissue factor on macrophages, endothelial cells and VSMCs [31].
240	Mus musculus					macrophage		12193701	Tnf-alpha is required for IFN-gamma induction of CD40 expression in RAW264.7 cells. This is demonstrated by the attenuation of IFN-gamma induced CD40 protein expression by a neutralizing anti-TNF-alpha mAb.
240	Homo sapiens					umbilical vein endothelial cell		7538666	TNF and IFN-g were found to be the most effective at enhancing CD40 expression, producing about a 3-fold increase in CD40 expression after 24 h (Fig. 1). IFN-beta and IL-1a also increased CD40 expression, although somewhat less effectively than TNF or IFN-g.
240	Homo sapiens		coronary artery			smooth muscle cell		18785879	Human CASMCs (coronary artery smooth muscle cells) in culture exposed to IL (interleukin)-1beta or TNF-alpha (tumour necrosis factor-alpha) had increased superoxide generation and enhanced CD40 expression, detected by EPR (electron paramagnetic resonance) and immunoblotting respectively.
240	Mus musculus					dendritic cell		14511233	TNF-? markedly increased the expression of CD40, CD86, CD80, MHC class II (I-Ad) and MHC class I (H-2Kd) on BC1 cells (Fig. 1a). (Note: flow cytometry data=protein abundance)
241	Homo sapiens					umbilical vein endothelial cell		15172966	Finally, we show that angiopoietin-1 inhibits thrombin-induced PKCzeta activation, Rho activation, and Ca(++) flux, thus demonstrating that the powerful antipermeability action of angiopoietin-1 is mediated by its action on a number of signaling pathways induced by thrombin and implicated in permeability changes.
242	Homo sapiens						U937 cell line	1315324	Like phorbol esters, okadaic acid treatment also activates AP-1 enhancer activity and induces the phosphorylation of c-Jun protein.
242	Homo sapiens							11115615	In addition, treatment of a potent PKC inhibitor, H-7 in glucose-deprived HepG2 cells suppressed hypoglycemia-elevated VEGF expression as well as the increased AP-1 DNA-binding activity.
242	Homo sapiens							11812785	we identified a key amino acid residue (Ser24) in its N terminus. The phosphorylation of this residue by protein kinase C (PKC)1 activator 12-O-tetradecanoylphorbol-13-acetate (TPA) can modulate its inhibitory activity on TPA-induced gene transcription (11). These data indicate that the DOC-2/DAB2 protein, particularly its N terminus, is a potent negative regulator for the PKC-elicited signal pat…
242	Homo sapiens		lung					16865089	AP-1 may be activated via PKC and by various cytokines, including TNFa and interleukin (IL)-1b,
242	Homo sapiens							10542228	Since expression of wild-type DOC-2/DAB2, but not the S24A mutant, inhibited TPA-induced AP-1 activity in prostatic epithelial cells, phosphorylation of Ser(24) appears to play a critical role in modulating TPA-induced AP-1 activity.
242	Homo sapiens					hepatocyte		11115615	In addition, treatment of a potent PKC inhibitor, H-7 in glucose-deprived HepG2 cells suppressed hypoglycemia-elevated VEGF expression as well as the increased AP-1 DNA-binding activity.
242	Homo sapiens					umbilical vein endothelial cell		9514417	Moreover, this LDL-increased AP-1 binding is suppressed by several protein kinase (PK) inhibitors: the PKC inhibitor calphostin C, the cAMP-dependent PK inhibitor H89, and the tyrosine PK inhibitors genistein and lavendustin A.
243	Homo sapiens					umbilical vein endothelial cell		19457866	Atorvastatin (0.6 uM) failed to increase Akt phosphorylation (Ser473) in static-cultured cells (Fig. 6A). However, prolonged LSS increased Akt phosphorylation and this was further enhanced by atorvastatin.
244	Homo sapiens					endothelial cell		18221099	AT(1) receptor enhances the activation of nuclear factor NF-kappaB, which stimulates the production of proinflammatory cytokines
244	Homo sapiens					adipocyte		15130920	Incubation of adipocytes with Ang II resulted in an increased phosphorylation of the p65 subunit of NF-kappaB and an increased translocation of NF-kappaB to the nucleus. CONCLUSIONS: Ang II stimulates IL-6 and IL-8 production and release from human adipocytes by a NF-kappaB-dependent pathway. This proinflammatory action of Ang II seems to be mediated by the AT1 and less by the AT2 receptor subtyp…
244	Homo sapiens					monocyte		19390623	The binding between angiotensin II and AT1 receptor induced proinflammatory effect mainly through the down-stream activation of intracellular signaling cascade, which involves nuclear factorkappaB (NF-?B) activation [41–43].
244	Homo sapiens	vascular tissue				smooth muscle cell		19390623	The binding between angiotensin II and AT1 receptor induced proinflammatory effect mainly through the down-stream activation of intracellular signaling cascade, which involves nuclear factorkappaB (NF-?B) activation [41–43].
244	Rattus norvegicus		liver					16971004	Treatment with AECI and AT-1 receptor blocker attenuate hepatic fibrosis and NF-?B activity in liver
245	Homo sapiens		lung					11568129	and platelet endothelial cell adhesion molecule-1 (PECAM-1)-associated junctions.
248	Homo sapiens					umbilical vein endothelial cell		11027549	Constitutively active form of Akt/PKB induces transcription of the MCP-1 gene,
249	Homo sapiens						A549 cell line	15735721	Table 4. Stat3 target genes identified by QPCR
250	Homo sapiens							15199223	CD40 lacks intrinsic catalytic activity, but the cytoplasmic domain of CD40 has two binding sites for TRAF...TRAFs 1, 2, 3, 5, and 6 have been found in association with CD40, and these adaptors couple CD40 to the phosphoinositide 3-kinase (PI3K), phospholipase CÃŽÂ³ (PLC-ÃŽÂ³), mitogen-activated protein kinase (MAPK-ERK, p38, and JNK), and nuclear factor ÃŽÂºB (NF-ÃŽÂºB) signaling pathways
251	Homo sapiens						HUVEC cell line	19914929	Only the ERalpha agonist PPT but not the ERbeta agonist DPN increased eNOS phosphorylation (Figure 4B), suggesting that although both ERs can increase eNOS protein; eNOS phosphorylation/activation is still mediated only through ERalpha.
251	Homo sapiens							12881205	Modified assertion
252	Homo sapiens		vein			endothelial cell		15155793	these findings indicate that HTS and LPA consecutively activate FAK/paxillin and RhoA/Rho-kinase, and the phosphorylation of FAK/paxillin is located downstream of the RhoA/Rho-kinase cascade in HUVECs. Previous studies have also suggested the sequential activation of these intracellular signals. For instance, microinjection of RhoA or the activation of endogenous RhoA with LPA or bombesin induced…
253	Rattus norvegicus							15134808	Cotransfection assays employing CRE-reporter gene showed that SIK1 could repress the PKA-dependent activation of CRE by acting on the bZIP domain of the CRE-binding protein (CREB), though the target site of SIK1-mediated phosphorylation has yet to be determined.
253	Homo sapiens							9687510	MSK1 is localized in the nucleus of unstimulated or stimulated cells, and phosphorylates CREB at Ser133 with a Km value far lower than PKA, MAPKAP-K1(p90Rsk) and MAPKAP-K2.
253	Homo sapiens					b-cell		15024018	Beta2-adrenergic receptor stimulation increased CREB phosphorylation, OCA-B expression, and OCA-B binding to the 3'-IgH enhancer in a protein kinase A-dependent manner
253	Rattus norvegicus								Not Available
253	Homo sapiens							10067851	aken together, these data provide strong evidence that PKA is the enzyme responsible for phosphorylating CREB at S133 in response to PTH and that PKA activity is required for PTH-induced c-fos expression.
253	Rattus norvegicus							11574420	Pharmacologic inhibition of protein kinase C (PKC) and protein kinase A (PKA), which are involved in hexosamine-mediated matrix production, blocked the CREB phosphorylation and fibronectin synthesis seen in HG and GlcN conditions.
253	Rattus norvegicus							16873684	This indicates that ERK1/2, reported to be located downstream of PKA, participates in the PKA-mediated CREB phosphorylation elicited by glucose. In ERK1/2-downregulated MIN6 cells by siRNA, glucose-stimulated CREB phosphorylation was highly reduced and CREB protein content was decreased by 60%.% blockade of ERK1/2 activity with PD98059 caused a significant decrease in CREB protein level
253	Homo sapiens						HUVEC cell line	14523007	Fig. 3. CREB phosphorylation is induced by OxPAPC via PKA, PKC, p38MAPK, and ERK1/2.
254	Mus musculus						MEF cell line	19586904	the eIF2alpha phosphorylation increased <0.5-fold in MEF PERK-/- (Fig. 7B, lane 2 versus 1, and Table 1), whereas there was no increase in MEF GCN2-/- cells (Fig. 7C, lane 2 versus 1, and Table 1) after UVB irradiation.
254	Homo sapiens						HMEC-1 cell line	19106412	As expected, PERK activated by oxLDLs, in turn, induced the phosphorylation of its substrate eukaryotic initiation factor (eIF)2alpha (Figure 2E), which is known to inhibit the general pathway of protein biosynthesis.
254	Mus musculus							17170114	{From full text} For example, phosphorylation of eIF2{alpha} by GCN2 (EIF2AK4) is enhanced by amino acid limitation, UV irradiation, and proteasome inhibition (13?16). Phosphorylation of eIF2{alpha} inhibits general protein synthesis by reducing the levels of eIF2-GTP that are required for binding of initiator tRNA to the translation apparatus. Concomitant with lowered protein synthesis, eIF2{alp…
254	Homo sapiens							17998206	The endoplasmic reticulum (ER)-resident protein kinase PERK attenuates protein synthesis in response to ER stress through the phosphorylation of translation initiation factor eIF2alpha at serine 51.
254	Mus musculus						MEF cell line	20072654	Compared with MEFWT cells, the hypoxia-induced phosphorylation of eIF2alpha was delayed and reduced in MEFPERK-/- cells (Figure 1A), which agreed with previous reports [26,28]. Moreover, our data also showed that the phosphorylation of eIF2alpha was similarly delayed and reduced in MEFGCN2-/- cells (Figure 1A). These results demonstrate that both PERK and GCN2 are involved in the hypoxia-induced …
254	Homo sapiens						HaCaT cell line	19586904	The results indicate that both PERK and GCN2 contribute to the phosphorylation of eIF2alpha in human keratinocytes upon UVB irradiation.
254	Homo sapiens							18650916	Activated PERK then phosphorylates the translation-initiation factor eIF2a, reducing the overall frequency of messenger RNA translation initiation. However, selected mRNAs, such as ATF4 mRNA, are preferentially translated in the presence of phosphorylated eIF2a. ATF4 activates the transcription of UPR target genes encoding factors involved in amino-acid biosynthesis, the antioxidative-stress resp…
257	Homo sapiens	vascular tissue						9443437	VEGF/VPF and positive controls (platelet-activating factor [PAF], histamine, and bradykinin) all increased vascular permeability.
257	Mus musculus	vascular tissue						11956243	# Pubmed:gene: Increased vascular permeability in C1 inhibitor-deficient mice mediated by the bradykinin type 2 receptor. This increased vascular permeability was reversed by treatment with intravenous human C1INH, with a Kunitz domain plasma kallikrein inhibitor (DX88), and with a bradykinin type 2 receptor (Bk2R) antagonist (Hoe140). In addition, treatment of the C1INH-deficient mice with an an…
257	Rattus norvegicus								kininogens; Endogenous peptides present in most body fluids. Certain enzymes convert them to active kinins which are involved in inflammation, blood clotting, complement reactions, etc. Kininogens belong to the cystatin superfamily. They are cysteine proteinase inhibitors. High-molecular-weight kininogen (hmwk) is split by plasma kallikrein to produce bradykinin. Low-molecular-weight kininogen (l…
257	Homo sapiens								% Entrez Gene summary: Rat: SUMMARY: precursor protein of kinin which is found in plasma; cysteine protease inhibitor and a major acute phase reactant [RGD] OMIM summary: (summary is not available from this source) kininogens; Endogenous peptides present in most body fluids. Certain enzymes convert them to active kinins which are involved in inflammation, blood clotting, complement reactions, etc…
258	Homo sapiens		aorta			endothelial cell		19584310	expression of a Foxo1- responsive reporter gene increased up to twofold in cells treated with high glucose or with H2O2 (but not with mannitol) in a time-dependent manner (Fig. 2C).
260	Rattus norvegicus							11574420	Pharmacologic inhibition of protein kinase C (PKC) and protein kinase A (PKA), which are involved in hexosamine-mediated matrix production, blocked the CREB phosphorylation and fibronectin synthesis seen in HG and GlcN conditions.
260	Homo sapiens						HUVEC cell line	14523007	Fig. 3. CREB phosphorylation is induced by OxPAPC via PKA, PKC, p38MAPK, and ERK1/2.
262	Homo sapiens					endothelial cell		18221099	Ang II via AT(1) receptor increases expression of adhesion molecules and stimulates the induction of monocyte chemoattractant protein-1 (MCP-1).
263	Homo sapiens						HUVEC cell line	14523007	Fig. 2. Induction of HO-1 expression by OxPAPC involves PKA, PKC, p38MAPK, and ERK.
264	Homo sapiens	endothelium						18276926	Secondly, PPAR-{gamma} activation by agonists or constitutive activation has been shown to inhibit the expression of proinflammatory adhesion molecules (ICAM-1, VCAM-1, E-selectin), leading to decreased adherence of monocytes to the activated EC in vitro and in vivo.
264	Homo sapiens						HUVEC cell line	12107164	We next examined the effect of the PPAR-gamma constitutive activation on the gene expression of ICAM-1, VCAM-1, and E-selectin in response to known pro-inflammatory agonists PMA and TNF-alpha. Northern blotting results (Fig.3) reveal that overexpression of the VP-PPAR-gamma significantly suppressed the induction of these adhesion molecules by PMA and TNF-alpha, whereas expression of the housekeep…
265	Homo sapiens						HUVEC cell line	11397697	In contrast, overexpression of GATA-3 resulted in a significant suppression (P<0.05) of VCAM-1 induction.
267	Homo sapiens							17608642	Rho/Rho kinase (ROCK) pathway
269	Homo sapiens		aorta			endothelial cell		20181930	Treatment with either Y-27632 or fasudil significantly inhibited OxLDL-stimulated IL-8 (Fig. 5)
270	Homo sapiens						HUVEC cell line	21629969	In HUVECs under low shear stress, siRNA knockdown and SP600125 inhibition of JNK attenuated nuclear factor (NF)-kB activity and VCAM-1 expression.
271	Homo sapiens					endothelial cell		21113143	We report that, in human endothelial cells, HDLs prevent the oxLDL-induced activation of the ER stress sensors IRE1alpha, eIF2alpha and ATF6 and subsequent activation of the proapoptotic mediators JNK and CHOP.
271	Homo sapiens						HMEC-1 cell line	19106412	oxLDLs and the lipid oxidation products 7-ketocholesterol and 4-hydroxynonenal induce ER stress in human endothelial cells (HMEC-1), characterized by the activation of ER stress sensors (phosphorylation of Ire1alpha and PERK, nuclear translocation of ATF6)
273	Homo sapiens	vascular tissue				endothelial cell		11441107	Transfection of wtTLR2 restored the responsiveness of HMEC to PSM, STF, and OspA-L, as measured by NF-{kappa}B-dependent ELAM-promoter reporter (Fig. 1A), iNOS (Fig. 1B), and IL-8 promoter-reporter gene activation (Fig. 1C).
273	Homo sapiens							21321098	One early manifestation of the senescent phenotype is the expression of cell surface bound IL-1a. This cytokine acts in a juxtacrine manner to bind the cell surface-bound IL-1 receptor, which initiates a signaling cascade that activates transcription factors (NF-kB, C/EBPb). The transcription factors subsequently stimulate the expression of many secreted (SASP) proteins, including increasing the …
273	Homo sapiens					respiratory epithelial cell		12795416	the actions of NF-{kappa}B are to induce the expression of genes important in airway inflammation.
273	Homo sapiens						A549 cell line	9191851	Mutation of either sequence greatly reduced RSV-mediated induction of IL-11 promoter activity. NF-kappa B sites in IL-1 alpha, IL-6, and IL-8 promoters were also required for RSV-mediated induction of transcription of these promoters. Immunological studies and use of reporter gene constructs provided direct evidence for the activation and nuclear translocation of NF-kappa B by RSV. Sodium salicyl…
273	Homo sapiens					retinal epithelial cell		16735500	TABLE 3 Genes commonly up-regulated by CA-MKK5 and CA-MKK1 Transcription factor involved Gene symbol Genes reported previously to be regulated by hypoxia BIRC3 BMP2 CCL2 CSF2 CXCL1 NF{kappa}B (94) CXCL2 NF{kappa}B (94) CXCL3 EFNA1 ICAM1 NF{kappa}B (94) IL6 NF{kappa}B (94), NF-IL6 IL8 NF{kappa}B (94), AP1 NDRG1 HIF1{alpha}, AP1 NFKBIA PTGS2 NF{kappa}B (102), HIF1{alpha} (103), HMGI(Y) (104) PTX3 S…
273	Homo sapiens					macrophage		19842832	The promoter of the IL-8 gene contains binding sites for transcription factors such as nuclear factor-kappa B (NF-kB) (-80 to -71) and activator protein-1 (AP-1) (-126 to -12) [31], the 2 major factors that regulate the expression of IL-8.
273	Homo sapiens		muscle					15864338	IKK-beta/NF-kappa B transcription pathway is a key regulator of IL-6, IL-8, and TNF-alpha release from adipose tissue and skeletal muscle
273	Homo sapiens					adipocyte		15864338	IKK-beta/NF-kappa B transcription pathway is a key regulator of IL-6, IL-8, and TNF-alpha release from adipose tissue and skeletal muscle
273	Homo sapiens		lung					15602009	MMP-9 appears to increase the activity of IL-8 by up to 10-fold by truncating the amino terminal (Van Den Steen et al., 2000Go). Release of IL-8 is regulated mainly by increased transcription in response to the transcription factor NF-{kappa}B (Carter et al., 1998Go; ) and is inhibited through inhibition of NFKB activating kinase IKK2. {This is modeled as IL8 binding to its two known receptors IL…
273	Homo sapiens		lung					16865089	Nuclear factor-kappa B (NF-kB) plays an important role in the regulation of cell activity.2 It is an important transcriptional regulator of several inducible genes, including inducible nitric oxide synthase (iNOS), the inducible form of cyclooxygenase (COX-2), chemotactic cytokines (chemokines) such as interleukin (IL)-8 and eotaxin, and adhesion molecules such as ICAM-1 and VCAM-1 that play a ke…
273	Homo sapiens						HeLa cell line	16414985	The second, third, and fourth clusters include genes that are induced by reovirus and blocked by expression of mI{kappa}B{alpha}
273	Homo sapiens						THP-1 cell line	11739559	PP1 inhibited crystal-induced phosphorylation of ERK1/2 and IkappaBalpha and suppressed IkappaB kinase (IKK) activation and NF-kappaB binding to the IL-8 promoter, signals that mediate MSU-induced IL-8 expression.
273	Homo sapiens						IMR-90 cell line	18555777	Finally, we also detected by chromatin immunoprecipitation binding of RelA to the promoters of IL-8 andGROg, suggesting that the observed regulation of these chemokines by NF-kB was direct (Figure 4H).
273	Homo sapiens						PC-3 cell line	12839933	BBS stimulation of GRP-R resulted in the up-regulation of IL-8 and VEGF expression through a NF kappa B-dependent pathway
273	Homo sapiens			Carcinoma of gastrointestinal tract				16718776	Activation of NF-?B by H pylori induces nuclear translocation, which causes an increase in IL-8 messenger RNA and protein levels[50,53]. This has important implications since other NF-?B responsive genes including pro-inflammatory cytokines have been found in elevated levels in H pylori infected gastric mucosa. NF-?B activation is known to regulate cellular growth responses, including apoptosis, …
273	Homo sapiens					neutrophil|bronchial epithelial cell|macrophage		15602009	The secretion of IL-8 is regulated transcriptionally by several transcription factors, among which NF-?B is predominant (Fig. 9). MMP-9 appears to increase the activity of IL-8 by up to 10-fold by truncating the amino terminal (Van Den Steen et al., 2000). Release of IL-8 is regulated mainly by increased transcription in response to the transcription factor NF-?B (Carter et al., 1998; DiMango et …
273	Homo sapiens					neutrophil		16951367	FIGURE 8. Model for neutrophil signaling mechanisms triggered by bacterial DNA. Although the activation of the intermediates indicated in the figure have been probed, a causal relationship between TIR pathway activation and MAPKs, AP-1 and NF-kB, has not been directly determined.
273	Homo sapiens					fibroblast		19805069	Furthermore, IL-1a depletion reduced the DNA binding activity of NF-kB and C/EBPk, which stimulate IL-6/IL-8 transcription.
273	Homo sapiens					neutrophil		19109749	NF-kB-translocation and IL-8-mRNA-expression was significantly increased in polytrauma patients (n=15; NISS: 34 +/- 8 [mean +/- SEM]) initially. In non-survivors, NFkB- translocation was significantly increased on admission and subsequently reduced within 6h.
273	Homo sapiens	airway epithelium						10745031	Deletion and site-directed mutagenesis analysis revealed the involvement of nuclear factor (NF)-kappaB binding site of the IL-8 gene in ATRA-enhanced promoter activity. ATRA enhanced DNA-NF-kappaB complex formation, especially with the p65 subunit
273	Homo sapiens		aorta			endothelial cell		11597930	In contrast, TNF-alpha activation of the IL-8 promoter was mediated almost entirely through the nuclear factor-?B and activation protein-1 response elements present between -70 and -133 bp of the IL-8 promoter.
273	Homo sapiens	intestinal epithelium						11781291	Fractalkine mediated the MEK-1 and G alpha i-dependent but phosphatidylinositol-3-kinase-independent activation of extracellular signal-regulated kinase-MAPK. Fractalkine activated NF-kappa B and p53 resulting in interleukin 8 and fractalkine mRNA expression.
275	Homo sapiens		coronary artery			endothelial cell		12566375	Incubation of HCAECs with ox-LDL (10 to 80 ug/mL) for 24 hours increased the expression of MMP-1 and -3 (mRNA and protein) in a concentration-dependent manner (Figure 1A).
276	Mus musculus							15294883	angiogenesis, vessel diameter, blood flow rate, and vascular permeability were proportional to NO levels and were most impaired in eNOS-/- mice VEGF significantly increased permeability in both wild-type and inducible NOS-/- mice, but not in eNOS-/- mice
276	Homo sapiens							9443437	These results implicate NO and prostacyclin produced by the interaction of VEGF/VPF with its Flk-1/KDR/VEGF-R2 receptor as mediators of VEGF/VPF-induced vascular permeability.
276	Homo sapiens					umbilical vein endothelial cell	HUVEC cell line	19661270	Moreover, NMA and significantly suppressed IL-33?induced endothelial permeability in vitro (Figure 6C).
279	Mus musculus		lung	emphysema				19965812	VEGFR blockade causesendothelial cell apoptosis and oxidative stress in the absence ofinflammation (attributed to inhibition of VEGFR on inflammatorycells), ultimately leading to emphysema (2, 5, 6). Ceramides,bioactive sphingolipid molecules that initiate signalingleading to apoptosis, senescence, and growth arrest (7), areup-regulated and necessary for the development of VEGFRblockade–induced a…
279	Homo sapiens							20577214	Here we show that SphK1 and the production of S1P is necessary for lysine-63-linked polyubiquitination of RIP1, phosphorylation of IkappaB kinase and IkappaBalpha, and IkappaBalpha degradation, leading to NF-kappaB activation. These responses were mediated by intracellular S1P independently of its cell surface G-protein-coupled receptors. S1P specifically binds to TRAF2 at the amino-terminal RING…
279	Homo sapiens			Cancer				19268560	Growth factors, hormones, and angiogenic factors important for cancer, such as estradiol, epidermal growth factor (EGF), insulin-like growth factor-1 (IGF-1), and vascular endothelial growth factor (VEGF) [9], all stimulate sphingosine kinase (SphK), the enzyme that phosphorylates sphingosine to produce S1P
279	Homo sapiens			Cancer				19268560	SphK1 is a critical regulator of this rheostat, as it produces the pro-growth and anti-apoptotic S1P, and also reduces levels of pro-apoptotic ceramide and sphingosine [10].
279	Homo sapiens							15180992	Because of the pivotal role of S1P, its levels are low and tightly regulated in a spatial-temporal manner through its synthesis catalyzed by sphingosine kinases and degradation by an S1P lyase and specific S1P phosphatases (SPP)
279	Homo sapiens							18644866	Sphingosine kinase 1 (SphK1) catalyzes the phosphorylation of sphingosine to produce the potent lipid mediator sphingosine-1-phosphate (S1P), which plays a critical role in cell motility via its cell surface receptors.
280	Homo sapiens		aorta			endothelial cell		19487339	Blockade of LOX-1 or MT1-MMP prevented RhoA-dependent endothelial NO synthase protein downregulation and cell invasion, Rac1-mediated NADPH oxidase activity, and reactive oxygen species generation. CONCLUSION: The present study provides evidence that the LOX-1-MT1-MMP axis plays a crucial role in RhoA and Rac1 activation signalling pathways in ox-LDL stimulation, suggesting that this axis may be …
281	Homo sapiens		brain			endothelial cell		11746378	Because NF-kappaB and AP-1 are known to regulate expression of inflammatory genes, expression of the gene encoding for tumor necrosis factor-alpha (TNF-alpha) was also studied in METH-treated HBMEC. A dose-dependent overexpression of the TNF-alpha gene was observed in HBMEC treated with METH. The importance of AP-1 and NF-kappaB in METH-induced TNF-alpha gene was confirmed in functional promoter …
281	Mus musculus					fibroblast		20539307	More importantly, we identified that activating protein-1 (AP-1), but not nuclear factor k-B, is the transcription factor controlling zVAD-induced TNFa transcription.
281	Homo sapiens					dendritic cell		20221401	Inhibition of JunB protein induction by RNA interference hampered the transcriptional activation of the TNF-alpha, IL-6, and IL-12p40 genes. Consistently, chromatin immunoprecipitation experiments showed LPS-inducible binding of JunB at AP-1-responsive sites found in promoter regions of these genes.
281	Rattus norvegicus					cardiomyocyte		20814542	We demonstrated that PPARG ligands inhibited the cardiac expression of TNF-a at the transcriptional level, in part by antagonizing NF-KB and AP-1 activity [11, 60].
283	Homo sapiens	vascular tissue				endothelial cell		19657053	HMVECs were transfected with Rac siRNA as described in materials and methods in both normoglycemic (A) and hyperglycemic (B) conditions. Both transfected and nontransfected HMVECs were rendered quiescent and then stimulated with 100 nM FTY720 for 3 h. Cell lysates were probed with anti-FAK [Y576] phosphospecific antibody and subsequently reprobed with anti-FAK antibody. Representative blots of 3 …
283	Homo sapiens							17088251	Src or Rac1 inhibition also prevented strain-induced FAK phosphorylation at Tyr(576) and ERK phosphorylation but not FAK phosphorylation at Tyr(397).
284	Homo sapiens							15662020	15-deoxy-Delta12,14-prostaglandin J2 (15d-PGJ2), a natural ligand of the peroxisome proliferator-activated receptor-gamma (PPARgamma)
284	Mus musculus							11557774	Pparg, which is activated by 15-deoxy-D12,14-prostaglandin J2 and the thiazolidione class of insulin-sensitizing drugs,...Among its known target genes are adipocyte factty-acid binidng protein and fatty acid synthase, which are efeeectors of lipid accumulaiton during adipogeesis.
284	Mus musculus							12740008	PPARgamma was potently activated by 13(S)-HODE and 15(S)-HETE, as judged by transient transfection assays in macrophages or CV-1 cells. 5(S)- and 12(S)-HETE as well as 15-deoxy-Delta(12,14)-prostaglandin J(2) also activated PPARgamma but were less potent.
284	Homo sapiens								Troglitazone, pioglitazone, alpha-clofibrate, and 15-deoxy-Delta12,14-prostaglandin J2 all inhibited the TNF-alpha-stimulated E-selectin gene transcription in reporter assay. is translated to Inhibition of SELE (Homo sapiens) Gene Expression by Pioglitazone
284	Homo sapiens						HUVEC cell line	15590897	Recently, we demonstrated that the peroxisome proliferator-activated receptor-gamma (PPAR-gamma) ligands, either 15-deoxy-Delta12,14-prostaglandin J2 (15d-PGJ2) or ciglitazone, increased endothelial nitric oxide (.NO) release without altering endothelial nitric oxide synthase (eNOS) expression (4).
284	Mus musculus								15d-PGJ2 is an agonist of peroxisomal proliferator activated receptor gamma (Pparg). Pparg is expressed in atherosclerotic lesions and in cultured endothelial cells, vascular smooth muscle cells, and monocyte/macrphages.
284	Homo sapiens							11278956	PPARgamma activators, troglitazone and 15-deoxy-Delta(12,14)-prostaglandin J(2), inhibited IL-1beta-induced PDGFalphaR expression and suppressed PDGF-induced proliferation activity of VSMCs
284	Mus musculus					adipocyte	3T3-L1 cell line	14561188	15-deoxy-D12,14-PGJ2 is a potent ligand for PPARg [8], while leukotriene B4 (LTB4) and 8-Shydroxyeicosatetraenoic acid (8-S-HETE) are PPARa selective [9].
284	Homo sapiens		lung			fibroblast		15734787	To confirm that the PPARg/RXR transcriptional activation system was active in lung fibroblasts, primary cultures were transfected with a PPARg-dependent luciferase reporter con-struct and treated with 15d-PGJ2 or rosiglitazone. Both PPARg agonists activated the reporter, demonstrating that primary human lung fibroblasts are competent to carry out PPARg- dependent transcriptional activation (Fig. …
285	Homo sapiens							17360530	Table 2. List of fold changes of the genes that are induced 5-fold or more by different doses of IL-1? or TGF-beta-2
285	Homo sapiens						HUVEC cell line	16636195	AMP-activated protein kinase (AMPK) is tightly regulated by the cellular AMP:ATP ratio and plays a central role in regulation of energy homeostasis and metabolic stress. Metformin has been shown to activate AMPK. We hypothesized that metformin may prevent nuclear factor kappaB (NF-kappaB) activation in endothelial cells exposed to inflammatory cytokines. Metformin was observed to activate AMPK, a…
285	Homo sapiens					endothelial cell	HUVEC cell line	16462725	IL-1? induced expression of the proinflammatory adhesion molecule E-selectin was blocked by TGF-?1 in human umbilical vein endothelial cells (HUVECs).122
285	Homo sapiens						HUVEC cell line	10477731	Adhesion Molecule Expression IL-1beta or TNF-alpha induced E-selectin and VCAM-1 expression and enhanced ICAM-1 on the cell surface of HUVEC or HMVEC-d (Fig 6 ).
285	Mus musculus		liver					12072388	TABLE 1. IL-1b regulation of gene expression in the mouse liver
287	Homo sapiens						U937 cell line	21325823	These demonstrate that Ang II is capable of inducing CRP generation in macrophages via AT(1)-ROS-ERK1/2/p38MAPK-NF-kB signal pathway, which contributes to better understanding of the proinflammatory and proatherosclerotic actions of Ang II.
287	Mus musculus		lung					20074457	Furthermore, carrageenan induced lung apoptosis (Bax and Bcl-2 expression) as well as nitrotyrosine formation, NF-kB activation, and pJNK expression, as determined by immunohistochemical analysis of lung tissues and the degree of lung inflammation and tissue injury (histological score). Administration of PD98059, an inhibitor of MAPK3/MAPK1 (10 mg/kg) 1 h after carrageenan caused a reduction in a…
287	Homo sapiens					monocyte		11375353	RAGE-mediated NF-kappaB activation was suppressed by the selective p38 MAPK inhibitor SB203580 and by coexpression of a kinase-dead p38 dominant-negative mutant.
288	Homo sapiens		aorta			endothelial cell		20181930	Fig. 4. OxLDL activation of LOX-1 stimulates ROCK2 kinase activity
288	Homo sapiens		aorta			endothelial cell		19487339	Ox-LDL induced rapid RhoA and Rac1 activation as well as MT1-MMP activity in cultured human aortic ECs.....the present study provides evidence that the LOX-1-MT1-MMP axis plays a crucial role in RhoA and Rac1 activation signalling pathways in ox-LDL stimulation......Fluorescent immunostaining revealed the colocalization of LOX-1 and MT1-MMP, and the formation of a complex of LOX-1 with MT1-MMP wa…
288	Homo sapiens		coronary artery			endothelial cell		12566375	The PKC-beta isoform played a critical role in the expression of MMPs [MMP-1 and MMP-3 - from abstract], because the PKC-beta inhibitor hispidin reduced ox-LDL-induced activation of PKC and the expression of MMPs. Other PKC subunits (alpha, gamma, and epsilon) did not affect the expression of MMPs. CONCLUSIONS: These findings indicate that ox-LDL, via LOX-1 activation, modulates the expression an…
288	Homo sapiens		aorta			endothelial cell		19279231	With OxLDL treatment, LOX-1-dependent gene expression changes associated with inflammation, cell adhesion, and signal transduction were observed. The transcripts of a number of cytokines and chemokines were induced, which included interleukin-8, CXCL2, CXCL3, and colony-stimulating factor-3. The secretion of these cytokines was confirmed by enzyme-linked immunosorbent assay analysis
289	Mus musculus					fibroblast		12776182	As shown in Fig. 1A, all three types of MAPK were activated by TNF in wild-type fibroblasts. By contrast, in Rip-/- cells, the activation of these three types of MAPK was decreased to ~40% for p38, ~70% for ERK and ~60% for JNK (Fig. 1A). The protein levels of p38, ERK, and JNK in Rip-/- cells were similar to those in wild-type cells (Fig. 1A).
289	Homo sapiens		airway			epithelial cell		12760962	HBECs were stimulated with pro-inflammatory cytokines tumor necrosis factor-alpha and interleukin (IL)-1beta or, because of their critical role in allergic diseases, IL-4 and IL-13. Each of these stimuli induced MIP-3alpha/CCL20 gene and protein expression. Moreover, these agents upregulated mitogen-activated protein kinase pathways in HBECs. Inhibition of the ERK1/2 pathway or p38 reduced cytoki…
289	Homo sapiens						HUVEC cell line	11149911	In the case of TNF-alpha-treated cells, activation of ERK1/2 was transient, with a maximum at 10-20 min and decreasing to the baseline at 30 min, whereas strong activation of p38 kinase was sustained up to 60 min. Activation of JNK was transient, with maximum levels detected at 10 min.
291	Homo sapiens						THP-1 cell line	17541958	CSM suppresses LPS-induced NF-B pathway activation, as measured by the levels of p65:DNA binding.(Plate assay)
291	Homo sapiens							12882972	LPS-induced activation of NFkappaB reduced the expression of apoA-I mRNA and protein, while adenovirus-mediated expression of IkappaBalpha super-repressor ameliorated the reduction.
291	Homo sapiens					glial cell		18239191	targeted disruption of p21 was associated with decreased NF-kB activation in glial cells in response to lipopolysaccharide (LPS) (27).
291	Mus musculus					neutrophil		14656721	As expected, marked increase in nuclear levels of NF-kB was present in neutrophils exposed to LPS.
291	Homo sapiens							17088249	Recognition of lipopolysaccharide (LPS) by Toll-like receptor (TLR)4 initiates an intracellular signaling pathway leading to the activation of nuclear factor-kappaB (NF-kappaB). Although LPS-induced activation of NF-kappaB is critical to the induction of an efficient immune response, excessive or prolonged signaling from TLR4 can be harmful to the host
291	Mus musculus					macrophage		16840796	After 24 h of oxLDL loading, there was a significant increase in LPSinduced luciferase activity compared with LPS-activated cells without oxLDL preloading (Fig. 2E).
291	Homo sapiens							14754897	Overexpression of A20 inhibits NFB activation triggered by various stimuli, including TNF, IL-1, and lipopolysaccharide
291	Mus musculus					macrophage		16917076	Secretion of TNF-alpha by AMs exposed to LPS ex vivo was also reduced in GM(-/-) mice and restored in mice expressing GM-CSF specifically in the lungs (SPC-GM(+/+)/GM(-/-) mice). LPS-dependent NF-kappaB promoter activity, TNF-alpha secretion, and neutrophil chemokine release were reduced in AM cell lines derived from GM(-/-) mice (mAM) compared with GM(+/+) (MH-S). Retroviral expression of PU.1 i…
291	Rattus norvegicus	vascular smooth muscle						11454570	jubilant. Maximum active NF-kappaB was found at 30 min after the addition of LPS and decreased thereafter. (By aenayetallah)
291	Homo sapiens						HUVEC cell line	17822279	DHMEQ inhibited TNF-alpha-, IL-1beta-, and LPS-induced NF-kappaB activation in HUVEC.
291	Rattus norvegicus		lung					17922067	Rats were treated with lipopolysaccharide (LPS, 5 mg/kg) to induce endotoxemia.....LPS increased TLR4 expression and NF-kappa-B activity in the rat lungs. Ketamine at the dose levels of 5 and 10 mg/kg suppressed the LPS-induced elevation of TLR4 expression and NF-kappa-B activity.
291	Rattus norvegicus		lung					17922067	Rats were treated with lipopolysaccharide (LPS, 5 mg/kg) to induce endotoxemia.....LPS increased TLR4 expression and NF-kappa-B activity in the rat lungs. Ketamine at the dose levels of 5 and 10 mg/kg suppressed the LPS-induced elevation of TLR4 expression and NF-kappa-B activity.
291	Mus musculus					lymphocyte		8278379	**FROM FREE FULL TEXT***To test whether activated NF-KB complex, upon stimulation with PMA or LPS, is directly involved in the induction of IKBa gene expression, we blocked the activation of NF-KB complex by a chymotrypsin protease inhibitor, TPCK. Fig. 5A shows that TPCK (50 ,uM) prevents LPS-induced NF-KB activity in 70Z/3 cells. Little or no IKBa mRNA was detected upon stimulation in the prese…
291	Homo sapiens		intestine			epithelial cell		17540779	Exposure to TLR4 antibody, TLR4 siRNA, or an IRAK-1/4 inhibitor eliminated the LPS-induced increases in Bcl10, NF-kappaB, and IL-8.
291	Homo sapiens					monocyte		17615396	Physiologically relevant concentrations of 4-HNE inhibited transcriptional activation of NF-{kappa}B by preventing I{kappa}B{alpha} phosphorylation in cultured Kupffer cells treated with Chlamydia pneumoniae (70) and in human monocytic lineage cells treated with LPS (194).
291	Mus musculus		lung					18566440	Acrolein decreases NF-kB activation in vivo - NF-kBp65 activity in nuclear extracts was markedly enhanced after LPS challenge, as expected. Moreover, both basal and LPS-induced NF-kBp65 activity was significantly reduced following exposure to acrolein compared with exposure to room air.
291	Homo sapiens					macrophage		15107417	The EMSA result in Fig 6A shows the LPS-induced NFkB DNA binding signal in both the control and OxLDL pre-treated cell nuclear extracts.
291	Rattus norvegicus	vascular smooth muscle						9446586	Nuclear extracts from LPS, TNF-alpha, and IL-1beta-treated VSMCs, IL-1beta-treated human hepatoma HepG2, and human lung fibroblast IMR-90 cells showed strong inducible binding activity to the NF-kappaB-like site by gel shift assays. These results demonstrated that NF-kappaB-like nuclear factor was involved in the inducible expression of the human bradykinin B1 receptor gene during inflammatory pr…
291	Homo sapiens							10699758	Simultaneous overexpression of selenophosphate synthetase and phospholipid-hydroperoxide GSH peroxidase (PHGPx) [250] blocks activation of NF-kB by IL-1. Overexpression of SOD [84] or GSH peroxidase [81, 211] abolished NF-kB activation by preventing degradation of IkB after stimulation with TNF-a. The precise mechanism(s) through which oxidants and reductants influence activation of NF-kB is pres…
291	Mus musculus					macrophage		12032334	In human circulating monocytes, inhibition of PDE4 by rolipram markedly suppresses TNF- synthesis and release in response to LPS; ... LPS stimulation of macrophages induces a large increase in TNF- mRNA by increasing gene transcription via activation of the transcriptional factors NF-kB (13-15), c-jun, and c-fos (16).
291	Homo sapiens							12960163	Nuclear factor kappaB (NF-kappaB) plays an important role in the transcriptional regulation of genes involved in inflammation and cell survival. In this study, we demonstrated that NF-kappaB-dependent gene expression was inhibited by E1A in poly(ADP)-ribose polymerase-1 knock out (PARP-1 (-/-)) cells complemented with wild type PARP-1 after tumor necrosis factor alpha (TNFalpha) or lipopolysaccha…
291	Mus musculus			leukemia		macrophage		18620044	The nuclear extract from LPS-stimulated macrophages showed a significant increase in DNA-binding activities of NF-kB, while this activitywas at the basal level in the control cells (Fig. 3A). This binding activity was suppressed by cotreatment with lutein, and specific interaction between DNA and NF-kB was demonstrated by a competitive assay with a cold probe and a supershift assay with an antibo…
291	Mus musculus							18239191	Moreover, genetic knockout of p21 attenuated angiotensin II?induced NF-kB activation by decreasing the production of reactive oxygen species (ROS) in vitro and in vivo (25). Targeted disruption of p21 was associated with decreased NF-kB activation in glial cells in response to lipopolysaccharide (LPS) (27).
291	Mus musculus		lung					17982091	The DNA-binding activities of NF-_x0001_B in lung tissue were elevated 4.6-fold at 4 h post-LPS vs saline controls, and reduced to 3.7-fold at 24 h (Fig. 4, A and B). PP1 treatment before or after LPS blocked these increases by 60 and 67% in lung tissue at 4 and 24 h
291	Rattus norvegicus		lung					15734790	Following LPS challenge, levels of NF-?B p65 able to bind to DNA were significantly increased compared with control levels, indicating an increase activity of this transcription factor pathway. Resveratrol appeared to have no impact on the LPS-induced increase in NF-?B pathway activity at any dose used in this experiment, whereas budesonide caused a significant, dose-dependent reduction in NF-?B …
291	Mus musculus		lung|alveolus			macrophage		17982091	In addition, 5.2- fold increases in the DNA-binding activity of NF-_x0001_B were observed in alveolar macrophages at 4 h post-LPS vs saline treated controls (Fig. 4C). The inhibitory effect of PP1 (58%) was also observed in alveolar macrophages at 4 h post-LPS (Fig. 4C, lane 3).
291	Rattus norvegicus		liver					16491094	Administration of LPS (10 mg kg(-1), i.p.; 6 h) resulted in an increase (P<0.05) in plasma TNF-alpha, IL-1beta and nitrate/nitrite (NO(x)) concentrations, liver H2S synthesis (from added cysteine), CSE mRNA, inducible nitric oxide synthase (iNOS), myeloperoxidase (MPO) activity (marker for neutrophil infiltration) and nuclear factor-kappa B (NF-kappaB) activation.
291	Homo sapiens					granulocyte		19273391	A series of experiments performed in human polymorphonuclear cells (PMNCs) indicated that exposure to exogenous peroxynitrite, as well as induction of endogenous peroxynitrite generation by LPS, cytokines or Toll-like receptor (TLR)-9, activated NFkappaB, leading to an increase in IL-8 secretion (112–115), implying that peroxynitrite may amplify neutrophil-dependent responses during inflammation …
291	Homo sapiens							8717528	NF-kappa B can be activated by exposure of cells to LPS or inflammatory cytokines such as TNF or IL-1, viral infection or expression of certain viral gene products, UV irradiation, B or T cell activation, and by other physiological and nonphysiological stimuli.
291	Homo sapiens							12960163	In this study, we demonstrated that NF-kappaB-dependent gene expression was inhibited by E1A in poly(ADP)-ribose polymerase-1 knock out (PARP-1 (-/-)) cells complemented with wild type PARP-1 after tumor necrosis factor alpha (TNFalpha) or lipopolysaccharide (LPS) treatment. PARP-1 and p300 synergistically coactivated NF-kappaB-dependent gene expression in response to TNFalpha and LPS. Furthermor…
291	Mus musculus		lung					12208854	LPS induced the DNA binding activity of nuclear NF_x0003_B and AP-1, and maximal activity was maintained between 1 and 6 h.
291	Mus musculus			Cancer				19273391	Inflammatory stimuli such as tumour necrosis factor alpha (TNFalpha) and lipopolysaccharides (LPS) trigger rapid NFkappaB activation in an IKKbetadependent manner (canonical pathway). Alternatively, a subset of TNF family members can induce the activation of a specific form of NFkappaB by a slower process dependent on the IKKalpha subunit (noncanonical pathway) (99).
291	Homo sapiens	smooth muscle						16870145	LPS stimulated both AP-1 (c-Fos, c-Jun) and NF-kappaB (p50 and p65) activation, but only inhibition of AP-1 attenuated LPS-induced CXCR6 expression
294	Homo sapiens							11123304	CaMKIV, and p38 MAPK were also the kinases involved in CREB Ser(133) phosphorylation induced by CD3/CD28.
294	Homo sapiens					neutrophil		10510396	Neutrophils stimulated with FMLP exhibited phosphorylation of the cAMP response element binding protein (CREB), and this reaction was inhibited by SB 203580 and PD 98059.
294	Homo sapiens						HUVEC cell line	14523007	Fig. 3. CREB phosphorylation is induced by OxPAPC via PKA, PKC, p38MAPK, and ERK1/2.
295	Mus musculus							15585657	RANKL stimulated the phosphorylation of Ser727 of STAT1, which required p38 activity.
295	Homo sapiens							11972023	For maximal gene activation, S727 in the transcription activation domain of Stat1 also is inducibly phosphorylated by IFN-gamma. CaMKII can interact directly with Stat1 and phosphorylate Stat1 on S727 in vitro.
295	Rattus norvegicus					chondrocyte		10364154	FGF treatment of RCS cells induces phosphorylation of STAT-1, its translocation to the nucleus, and an increase in the expression of the cell-cycle inhibitor p21WAF1/CIP1.
295	Mus musculus							14963018	Phosphorylation at Ser727 in signal transducer and activator of transcription 1 (STAT1) is essential for its activation and signal transduction.
295	Homo sapiens						U937 cell line	16260419	The influence of PKCdelta on IFN-mediated induction of PLSCR1 was dependent upon the phosphorylation of STAT1 at Ser-727.
295	Homo sapiens							11438544	STAT1 must be phosphorylated on serine 727 to be fully active in transcription.
295	Mus musculus							14963018	In vitro kinase assays using the combined STAT1 proteins as substrates from immunoprecipitation and glutathione S-transferase pull down show that active ERK1, JNK1, p38 kinase, MEK1 and MSK1 stimulated phosphorylation of STAT1 (Ser727) indirectly through an unidentified factor or a downstream kinase.
295	Mus musculus		aorta			endothelial cell		15266021	This in vitro DNA binding activation of STAT1 was significantly inhibited by SB202190 pretreatment (50 ?M, 30 min) (Fig. 8B), suggesting that p38-sensitive Ser727 phosphorylation was important for STAT1?-GAS bindin
295	Homo sapiens							11839738	In addition to tyrosine phosphorylation, phosphorylation of Stat1 on serine 727 is essential for induction of its transcriptional activity
295	Homo sapiens		aorta			endothelial cell		15994321	Furthermore, Stat1 must be phosphorylated on Ser-727 to be fully active in transcription (29).
295	Homo sapiens							10792030	Biochemical analysis illustrated that the mechanism of this transcriptional synergy involves interaction between BRCA1 aa 502-802 and the C-terminal transcriptional activation domain of STAT1 including Ser-727 whose phosphorylation is crucial for transcriptional activation.
296	Homo sapiens	endothelium						20089950	In endothelium, direct SR-BI signaling in response to HDL results in enhanced production of the antiatherogenic molecule nitric oxide
299	Homo sapiens		lung			vascular endothelium		18077459	TNF-alpha exposure also increased Cav-1 expression
300	Homo sapiens		aorta			endothelial cell		19584310	expression of a Foxo1- responsive reporter gene increased up to twofold in cells treated with high glucose or with H2O2 (but not with mannitol) in a time-dependent manner (Fig. 2C).
301	Homo sapiens					Lung macrophage		17615396	In support of activation of NF-kB in COPD, NF-{kappa}B was clearly responsible for enhancing the levels of IL-1 and TNF-{alpha}, via depletion of GSH and generation of ROS in the human macrophage-like cell line MonoMac6 stimulated by aqueous CSE (361).
301	Homo sapiens					neutrophil		19842832	The activation of NF-kB therefore leads to a coordinated increase in the expression of many genes whose products mediate inflammatory and immune responses. For example, the coordinated stimulation of the expression of the genes for E-selectin, IL-8, and TNF-a results in the recruitment and activation of neutrophils [32].
301	Mus musculus							12969251	The NFKB SN50 inhibitor peptide showed a strong inhibition of NO production when added simultaneously or in the first hour after AGE activation, suggesting that NFKB translocation is a very early event in the AGE-NO pathway and NFKB SN50 also inhibited TNF alpha and IL 6 production.
301	Mus musculus					macrophage		17034424	Toll-like receptors (TLRs) signal through two main pathways: a myeloid differentiation factor (MyD)88-dependent pathway that acts via nuclear factor kappaB (NF-kappaB) to induce proinflammatory cytokines such as tumour necrosis factor-alpha (TNF-alpha); In this study we have shown that, whilst NF-kappaB activation and production of TNF-alpha and interleukin-12 by murine RAW264.7 and J774.2 cells …
301	Homo sapiens		alveolus			macrophage		16633352	Besides inducing interleukin-1 beta (IL-1beta) and interleukin-10 (IL-10) production, MSP triggers an enhanced tumor necrosis factor-alpha release, especially in healthy and pulmonary fibrosis smokers.
301	Homo sapiens								KEGG pathway: Toll-Like Receptor Signalling Pathway
304	Mus musculus							15901738	A luciferase reporter assay showed that ceramide analogs activate nuclear factor (NF)-kappaB unless PAR-4-dependent inhibition of PKCzeta suppresses NF-kappaB activation.
304	Homo sapiens							12044776	a potential role for PKCepsilon and PKCzeta has been implicated in the IKK, IkappaB-NF-kappaB signal cascade
304	Homo sapiens						HEK293 cell line	15210811	Inhibition of PKCzeta decreased NF-kappaB activation and p65/RelA trans activation without affecting I-kappaBalpha degradation.
304	Mus musculus							12881425	In zeta protein kinase C (PKC)-deficient cells, NF-kappaB is transcriptionally inactive
305	Homo sapiens	vascular tissue	lung			endothelial cell		19201893	ROCK1 was required for TNF-alpha-induced early permeability increases
305	Homo sapiens		lung					11568129	Also depicted are other representative regulatory proteins whose activity either increases (green background) or decreases (white background) EC tension.
306	Homo sapiens						HUVEC cell line	18597869	Pre-treatment with metformin (100-1000 micromol/L) also inhibited TNF-alpha-induced IL-6 production, phosphorylation of IkappaB kinase (IKK) alpha/beta and IkappaB-alpha degradation.
306	Homo sapiens							14585847	The NF-kappaB pathway is important in the control of the immune and inflammatory response. One of the critical events in the activation of this pathway is the stimulation of the IkappaB kinases (IKKs) by cytokines such as tumor necrosis factor-alpha and interleukin-1.
306	Homo sapiens							11585904	Genetic epistasis analysis involving the ectopic expression of kinases acting in the NF-kappaB pathway indicated that RKIP acts upstream of the kinase complex that mediates the phosphorylation and inactivation of the inhibitor of NF-kappaB (IkappaB). In vitro kinase assays showed that RKIP antagonizes the activation of the IkappaB kinase (IKK) activity elicited by TNF-alpha.
306	Homo sapiens						HeLa cell line	10882136	This led to the identification of a high molecular weight IkBalpha kinase complex capable of phosphorylating IkBalpha specifically on serines 32 and 36. Subsequently, the same complex was isolated from TNFalpha-induced HeLa cells and found to contain two IkBalpha kinases, designated IKKalpha and IKKbeta (or IKK1 and IKK2). These kinases were cloned and shown to be activated by TNFalpha, IL-1, and…
306	Homo sapiens						HUVEC cell line	20953204	Rimonabant also inhibited TNF-alpha-induced phosphorylation of IkappaB kinase (IKK) alpha/beta and IkappaB-alpha degradation.
307	Homo sapiens		aorta			endothelial cell		19279231	With OxLDL treatment, LOX-1-dependent gene expression changes associated with inflammation, cell adhesion, and signal transduction were observed. The transcripts of a number of cytokines and chemokines were induced, which included interleukin-8, CXCL2, CXCL3, and colony-stimulating factor-3. The secretion of these cytokines was confirmed by enzyme-linked immunosorbent assay analysis
309	Homo sapiens							10639148	Proinflammatory cytokines, including IL-1beta and tumor necrosis factor-alpha (TNF-alpha), promote cancer cell adhesion and liver metastases by up-regulating the expression of vascular cell adhesion molecule-1 (VCAM-1)
309	Homo sapiens						HUVEC cell line	16636195	AMP-activated protein kinase (AMPK) is tightly regulated by the cellular AMP:ATP ratio and plays a central role in regulation of energy homeostasis and metabolic stress. Metformin has been shown to activate AMPK. We hypothesized that metformin may prevent nuclear factor kappaB (NF-kappaB) activation in endothelial cells exposed to inflammatory cytokines. Metformin was observed to activate AMPK, a…
309	Mus musculus		liver					12072388	TABLE 1. IL-1b regulation of gene expression in the mouse liver
309	Homo sapiens						HUVEC cell line	10477731	Adhesion Molecule Expression IL-1beta or TNF-alpha induced E-selectin and VCAM-1 expression and enhanced ICAM-1 on the cell surface of HUVEC or HMVEC-d (Fig 6 ).
310	Homo sapiens			Carcinoma of gastrointestinal tract				16718776	Activation of NF-?B by H pylori induces nuclear translocation, which causes an increase in IL-8 messenger RNA and protein levels[50,53]. This has important implications since other NF-?B responsive genes including pro-inflammatory cytokines have been found in elevated levels in H pylori infected gastric mucosa. NF-?B activation is known to regulate cellular growth responses, including apoptosis, …
310	Homo sapiens	endothelium				endothelial cell		10377075	These EC adhesion molecules include vascular cell adhesion molecule-1 (VCAM-1), intercellular adhesion molecule 1 (ICAM-1), E-selectin, and P-selectin.6,7
312	Homo sapiens	vascular tissue				endothelial cell		20656374	Experiments with exogenous [(3)H]S1P showed a multi-exponential influx kinetic of intracellular uptake of [(3)H]S1P up to a steady state level over 2h. This process could be inhibited or enhanced by various synthetic modulators targeting both, S1P(1) receptor-dependent (Akt, ERK1/2) as well as independent DMS-sensitive pathways. The S1P(1) receptor signalling was shown to drive the sphingosine ki…
314	Homo sapiens							11007963	Via negative regulation of nuclear factor-kappa B and activator protein-1 signalling pathways, PPAR alpha inhibits expression of inflammatory genes, such as interleukin-6, cyclooxygenase-2, and endothelin-1. Furthermore, PPAR alpha inhibits expression of monocyte-recruiting proteins such as vascular cell adhesion molecule (VCAM)-1 and induces apoptosis in monocyte-derived macrophages
314	Homo sapiens					endothelial cell		12878589	In contrast, LPL treatment of LDL(...) reversed this response, decreasing VCAM1 expression in a PPARalpha-dependent manner.
314	Mus musculus							15578089	PPAR alpha agonist significantly inhibited the expression of VCAM-1
314	Homo sapiens	endothelium						10377075	Both PPARalpha activators decreased cytokine-induced VCAM-1 mRNA expression without altering its mRNA half-life
314	Homo sapiens					endothelial cell		20814542	Pioglitazone represses NF-KB activation and VCAM-1 expression in a PPARA-dependent manner [98].
314	Homo sapiens					endothelial cell		14561188	PPARa activators decreased cytokine-induced genes, such as vascular cell adhesion molecule-1 (VCAM-1) in endothelial cells [26] and tissue factor in monocytes [27].
316	Mus musculus					endothelial cell		21787749	In the present study, we investigated whether the small G protein RhoA, and its effector, Rho-kinase are involved in MCP-1 induction by thrombin in endothelial cells. Y-27632, a specific Rho-kinase inhibitor, potently inhibited MCP-1 induction by thrombin. Y-27632 significantly decreased the chemotactic activity of thrombin-stimulated supernatants of endothelial cells on monocytes. Importantly, f…
316	Homo sapiens						HUVEC cell line	20434448	Fig. 7. NF-kB is downstream from ROCK, p38 and JNK in LPA-activated HUVECs
317	Homo sapiens							11978801	Accordingly, CD40L strongly induced Egr-1 protein expression and DNA binding activity to all three bindings sites.
318	Homo sapiens							11514191	Activation of IKK and JNK requires the N-terminal RING and Zn-finger motifs of TRAF2 [15] and [22] .
318	Homo sapiens							15545623	TNF can also activate JNK (Kyriakis et al. 1994; Sluss et al. 1994) by a TRAF2-dependent mechanism (Yeh et al. 1997).
318	Mus musculus					fibroblast		12776182	As shown in Fig. 1A, the phosphorylation of p38 and ERK was decreased in Traf2-/- cells, indicating that TRAF2 also functions in the TNF-induced activation of p38 and ERK. Consistent with a previous study (Yeh et al., 1997), JNK activation by TNF in Traf2-/- cells was also decreased.
319	Homo sapiens							19020780	glucosamine is likely to suppress endothelial cell activation (TNF-alpha-induced ICAM-1 and MCP-1 expression) possibly by affecting p38MAPK and NF-kappaB signaling via O-GlcNAc modification.
320	Homo sapiens						HeLa cell line	2183031	We found that a fragment of the IL-6 promoter containing the site specifically binds highly purified NF-KB protein and the NF-KB protein in nuclear extracts of phorbol ester-induced Jurkat cells. Mutations of the NF-KB site abolished complex formation with both purified NF-KB and the nuclear extract protein. Transient expression of chloramphenicol acetyltransferase (CAT) plasmids containing the I…
320	Homo sapiens						A549 cell line	9191851	Mutation of either sequence greatly reduced RSV-mediated induction of IL-11 promoter activity. NF-kappa B sites in IL-1 alpha, IL-6, and IL-8 promoters were also required for RSV-mediated induction of transcription of these promoters. Immunological studies and use of reporter gene constructs provided direct evidence for the activation and nuclear translocation of NF-kappa B by RSV. Sodium salicyl…
320	Mus musculus		spleen					9830030	Ariadne: This active NF-kappaB was demonstrated to correlate with the expression of the NF-kappaB-regulated genes IL-6, IL-12, macrophage migration inhibitory factor, cyclooxygenase-2, and tumor necrosis factor-alpha ( 34 ).
320	Homo sapiens					endothelial cell	HUVEC cell line	10542237	AP-1 and NF-kB response elements have been shown to mediate the IL-6 response to inflammatory stimuli such as IL-1b (35).
320	Homo sapiens					retinal epithelial cell		16735500	TABLE 3 Genes commonly up-regulated by CA-MKK5 and CA-MKK1 Transcription factor involved Gene symbol Genes reported previously to be regulated by hypoxia BIRC3 BMP2 CCL2 CSF2 CXCL1 NF{kappa}B (94) CXCL2 NF{kappa}B (94) CXCL3 EFNA1 ICAM1 NF{kappa}B (94) IL6 NF{kappa}B (94), NF-IL6 IL8 NF{kappa}B (94), AP1 NDRG1 HIF1{alpha}, AP1 NFKBIA PTGS2 NF{kappa}B (102), HIF1{alpha} (103), HMGI(Y) (104) PTX3 S…
320	Mus musculus					mast cell		18725994	In mast cells, the expression of TNF, IL-6, and IL-8 gene after Fc?RI ligation strictly depends on the activation of NF-?B.
320	Rattus norvegicus	vascular smooth muscle						11454570	We therefore compared the kinetics of NF-kappaB activation, cytokine message production, and TNF-alpha secretion. Maximum active NF-kappaB was found at 30 min after the addition of LPS and decreased thereafter. Increased IL-6 mRNA was detected at 30 min, increased TNF-alpha mRNA at 60 min, and increased IL-1 mRNA at 120 min.
320	Homo sapiens						A549 cell line	19616563	Treatment of cultured human lung adenocarcinoma epithelial cells (A549) with IHR resulted in the elevation of mRNA levels of an inflammation cytokine interleukin-6 (IL-6), due to activation of the signaling pathway of nuclear factor-kappaB, a potent transcriptional activator of IL-6.
320	Homo sapiens					fibroblast		19805069	Furthermore, IL-1a depletion reduced the DNA binding activity of NF-kB and C/EBPk, which stimulate IL-6/IL-8 transcription.
320	Homo sapiens						LNCaP cell line	8824277	IkappaBalpha inhibits NFkappaB-mediated activation of the interleukin-6 promoter
320	Homo sapiens						HeLa cell line	16414985	The second, third, and fourth clusters include genes that are induced by reovirus and blocked by expression of mI{kappa}B{alpha}
320	Homo sapiens	vascular smooth muscle						19936194	Ang II activates IL-6 expression via the type 1 Ang II receptor (AT1R) [3]. Studies by our group have shown the essential role of the NF-kB transcription factor in mediating inducible IL-6 expression [13].
320	Mus musculus						MEF cell line	15695520	TABLE I A Wt. kinase-competent IKK{alpha} protein rescues the expression of two classes of NF-{kappa}B-dependent genes in IKK{alpha}-null cells
320	Homo sapiens							21321098	One early manifestation of the senescent phenotype is the expression of cell surface bound IL-1a. This cytokine acts in a juxtacrine manner to bind the cell surface-bound IL-1 receptor, which initiates a signaling cascade that activates transcription factors (NF-kB, C/EBPb). The transcription factors subsequently stimulate the expression of many secreted (SASP) proteins, including increasing the …
320	Homo sapiens	endothelium						12701065	In control cells, treatment with linoleic acid reduced intracellular glutathione levels and induced the DNA binding activity of nuclear factor-kappaB (NF-kappaB) leading to the upregulation of interleukin-6 (IL-6). In addition, the expression of endothelial nitric oxide synthase (eNOS) was altered, with linoleic acid increasing eNOS activity.
320	Rattus norvegicus	vascular smooth muscle						12215492	Functional promoter analysis revealed that PPAR-gamma ligands inhibited IL-1beta-induced transactivation of IL-6 gene via suppression of not only nuclear factor-kappaB but also C/EBP-DNA binding.
320	Homo sapiens					chondrocyte		15341921	IL-1beta induction of IL-6 and LIF in normal articular human chondrocytes involves the ERK, p38 and NFkappaB signaling pathways
320	Homo sapiens							19337546	NF-?B upregulates several proinflammatory genes, including tumor necrosis factor-alpha (TNF-?) and IL-6.
320	Mus musculus						3T3-L1 cell line	11978627	Further, NF-kappaB is an obligatory mediator of most of these TNF-alpha responses....Absence of NF-kappaB activation (through overexpression on the inhibitor in the same cell) abolished suppression of >98% of the genes normally suppressed by TNF-alpha and induction of 60-70% of the genes normally induced by TNF-alpha
320	Mus musculus					dendritic cell		11886848	Further promoter assays showed that the transcription factors NF-kappaB and AP-1 are downstream transcriptional mediators of CD40-induced IL-6 gene expression.
320	Mus musculus						HT-1080 cell line	15688424	We here report that the NFkappaB and C/EBP beta controlled gene IL6 is upregulated in DDIT3- and FUS-DDIT3-expressing fibrosarcoma cell lines
320	Homo sapiens		muscle					15864338	IKK-beta/NF-kappa B transcription pathway is a key regulator of IL-6, IL-8, and TNF-alpha release from adipose tissue and skeletal muscle
320	Homo sapiens						U937 cell line	2183031	We found that a fragment of the IL-6 promoter containing the site specifically binds highly purified NF-KB protein and the NF-KB protein in nuclear extracts of phorbol ester-induced Jurkat cells. Mutations of the NF-KB site abolished complex formation with both purified NF-KB and the nuclear extract protein. Transient expression of chloramphenicol acetyltransferase (CAT) plasmids containing the I…
320	Homo sapiens							18633101	The increase in TLR4 and NFkappaB signaling was accompanied by elevated expression of the NFkappaB-regulated genes interleukin (IL)-6 and superoxide dismutase (SOD)2.
320	Homo sapiens					adipocyte		15864338	IKKb can impact on insulin signaling through at least 2 pathways. First, it can directly phosphorylate IRS-1 on serine residues (34, 57). Second, it can phosphorylate inhibitor of NF-kB (IkB), thus activating NF-kB, a transcription factor that, among other targets, stimulates production of multiple inflammatory mediators, including TNFalpha and IL-6 (58).
320	Rattus norvegicus					astrocyte		9630519	IL-6 mRNA was induced following Amyloid beta (1-40) (25 microM) exposure indicating that activation of NF-kB in astrocytes was followed by the transcriptional induction of NF-kB-consensus containing genes (Il-6).
320	Rattus norvegicus		liver					10616907	We report that TNF induces DNA replication in growth-arrested LE6 cells and that its effect involves the activation of NFkappaB and STAT3 and an increase in c-myc and IL-6 mRNAs. We conclude that NFkappaB is an essential component of the TNF proliferative pathway and that TNF-induced changes in IL-6 mRNA, STAT3, and c-myc mRNA are dependent on NFkappaB activation.
320	Homo sapiens					monocyte		9529131	p100 has an inhibitory effect on the NF-kappaB-dependent IL-6 promoter activity
320	Mus musculus					fibroblast		12221085	100 representative genes with -fold change values greater than or equal to 2 that were dependent on NF-kappa B for maintaining their relative expression levels were selected from a primary WT (+TNFalpha ) versus Ikappa Balpha SR (+TNFalpha ) screen. Genes were grouped in categories based upon their physiological functions or properties. Gene accession numbers are in the far left column adjacent t…
320	Homo sapiens					monocyte		9529131	The transcription factor NF-kappaB plays an important role in the regulated expression of cytokines in human monocytes. A p100 subunit of NF-kappaB has IkappaB-like properties by sequestering the p65 transactivating subunit in the cytosol of cells. In transient transfection assays we demonstrated that p100 has an inhibitory effect on the NF-kappaB-dependent IL-6 promoter activity. In view of this…
320	Mus musculus		liver	Carcinoma of lung				19052556	This promotion is the result of the NF-?B-dependent production of inflammatory mediators such as IL-6 following recognition of necrotic hepatocytes by tumour stroma121,122.
321	Mus musculus		aorta			endothelial cell		18079965	When WT endothelial cells were incubated with S100b, an approximately 4.5-fold increase in phospho-JNK MAP kinase was observed versus baseline (P < 0.0001; Figure ?Figure4F).4F).
322	Mus musculus							12707341	NF-kappaB activity in mammalian cells is regulated through the IkappaB kinase (IKK) complex, consisting of two catalytic subunits (IKKalpha and IKKbeta) and a regulatory subunit (IKKgamma).
322	Rattus norvegicus							12707341	NF-kappaB activity in mammalian cells is regulated through the IkappaB kinase (IKK) complex, consisting of two catalytic subunits (IKKalpha and IKKbeta) and a regulatory subunit (IKKgamma).
322	Homo sapiens							12707341	NF-kappaB activity in mammalian cells is regulated through the IkappaB kinase (IKK) complex, consisting of two catalytic subunits (IKKalpha and IKKbeta) and a regulatory subunit (IKKgamma).
323	Homo sapiens							10559031	The initiating mechanism for blood coagulation is the tissue factor (TF) dependent pathway, which is inhibited by tissue factor pathway inhibitor (TFPI).
323	Rattus norvegicus								OMIM summary: Human: The extrinsic pathway of blood coagulation is initiated by contact of plasma factor VII (F7; {227500}) with tissue factor (F3), a cellular membrane glycoprotein that normally is segregated from the bloodstream but can be exposed after tissue injury or newly synthesized in endothelial cells or leukocytes after stimulation by endotoxin and cytokines. Once formed, the tissue fac…
323	Homo sapiens			Atherosclerosis		macrophage		11208689	Lesional macrophages also express tissue factor (TF), a strong activator of blood coagulation, as well as its inducer CD40 ligand (CD40L or CD154).7,8
323	Homo sapiens	vascular tissue				smooth muscle cell		10623647	CD40L-induced TF on vascular SMC is functional and activates coagulation.
324	Homo sapiens							8600160	TNF alpha enhanced the rate of WAF1 transcription only 1.4 fold in TNF alpha-treated KG-1 cells as compared to untreated cells.
324	Mus musculus					fibroblast		15837794	SUMMARY The inflammatory response is characterized by the induction (or repression) of hundreds of genes. Many of the regulatory regions (promoters) of these genes contain binding sites for AP-1 and NFB, transcription factors whose activity is controlled by MAP kinases and the IKK-NFB pathway. To reveal the effects of blocking these pathways simultaneously, fibroblasts were infected with retrovir…
324	Mus musculus		aorta			endothelial cell		21372295	siRNA-mediated knockdown of p21Cip1 (75% reduction in the p21Cip1 protein level compared with control RNA-treated group, Figure 4D) markedly inhibited TNFalpha-mediated (Figure 4E) and LPC-mediated (data not shown) VCAM-1 and MCP-1 mRNA expression in WT-EC but did not affect the LPC-mediated increase in TNFalpha mRNA and protein levels (Figure 4A). In fact, TNFalpha induced the expression of p21C…
324	Homo sapiens					umbilical vein endothelial cell		15752352	The expression of p53 and p21 proteins, which have an important role in the negative regulation of the cell cycle [22], showed a fourfold increase in the expression of p53 and a 3.3-fold increase in the expression of p21, in cells treated with DHEA for 30 h. (Fig 3B). TNF-a induced a 5.6- and a 5.4-fold increase, respectively.
328	Homo sapiens		aorta			endothelial cell		19584310	We observed a dose-dependent increase in oxLDL levels in medium of HAECs transduced with Foxo1ADA (Fig. 4A), which was preempted by the addition of an iNOS inhibitor (Fig. 4B).
329	Mus musculus		artery	atherosclerotic lesion				18930708	VCAM-1 has, based on in vivo experiments with knockout mice, been singled out as being the crucial adhesion molecule in the initiation of atherosclerosis [8]
329	Homo sapiens		liver					10639148	Proinflammatory cytokines, including IL-1beta and tumor necrosis factor-alpha (TNF-alpha), promote cancer cell adhesion and liver metastases by up-regulating the expression of vascular cell adhesion molecule-1 (VCAM-1)
329	Homo sapiens	endothelium				endothelial cell		10377075	These EC adhesion molecules include vascular cell adhesion molecule-1 (VCAM-1), intercellular adhesion molecule 1 (ICAM-1), E-selectin, and P-selectin.6,7
331	Homo sapiens							10228162	Receptor stimulation results in the activation of distinct combinations of Janus family protein tyrosine kinases (Jak PTKs); Jak1/Tyk2 and Jak1/Jak2 for IFN-alpha/beta and IFN-gamma, respectively.
331	Homo sapiens		aorta			endothelial cell		15994321	Although LPL alone had no effect on Stat1 activation, LPL enhanced IFN-gamma-induced phosphorylation of Stat1 on tyrosine 701 and serine 727, as well as Stat1-mediated transactivation. The synergistic effect of LPL on IFN-gamma-induced Stat1 activation was mediated by enhanced activation of the tyrosine kinase JAK2 and was abrogated by LY294002, a specific inhibitor of the phosphatidylinositol 3'…
331	Homo sapiens							11454803	IFN-gamma induced expression of P11 was blocked by JAK2 tyrosine kinase inhibitor.
331	Mus musculus							12640464	JAK2 was activated rapidly by IFN-gamma as a result of tyrosine phosphorylation.
331	Mus musculus						RAW 264.7 cell line	19846878	As expected, we found that IFN-gamma led to a rapid rise in both JAK1 and JAK2 phosphorylation band density above baseline levels, and this IFN-gamma-induced JAK activation was not altered by adenosine treatment at any time point (data not shown).
331	Homo sapiens			B cell lymphoma				16809771	IFN-gamma-induced BAL1/BBAP transactivation requires JAK2 kinase and an intact IRF element. We next analyzed the downstream signaling molecules required for IFN-gamma-mediated BAL1/BBAP induction. For this reason, HEK293 cells were transfected with a luciferase reporter vector driven by the BAL1/BBAP minimal promoter (BAL1 109 458Luc) and treated with IFN-gamma in the presence or absence of the c…
331	Homo sapiens		airway			smooth muscle cell		21239533	This IFNg-stimulated expression of T-bet is dependent on signaling through JAK2 and signal transducers and activators of transcription 1 (STAT1) and activates T-bet-dependent DNA binding activity
332	Homo sapiens		aorta			endothelial cell		20181930	Fig. 4. OxLDL activation of LOX-1 stimulates ROCK2 kinase activity
333	Homo sapiens						HUVEC cell line	10195917	E-selectin expression in response to tumor necrosis factor-alpha (TNFalpha) was, as expected, inhibited in ECs that had been preincubated with HDLs. However, the level of secretion of GM-CSF in the same cultures was no different from control. In a similar manner, although HDLs had no effect on steady-state mRNA levels of GM-CSF, the levels of E-selectin were significantly inhibited by HDLs.
333	Homo sapiens						HUVEC cell line	10551885	As shown in Fig. 1A, HDL3 inhibited by ~70% the TNF-induced expression of VCAM-1 and E-selectin in HUVEC, which was consistent with our previous reports (7, 10). The inhibitory effect of HDL3 was further identified by its reduction of E-selectin mRNA levels (Fig. 1B).
334	Homo sapiens		aorta			endothelial cell		19252093	This reduction of LOX-1 resulted in a partial inhibition in CRP-induced expression of IL-8, ICAM-1, and VCAM-1 gene expression compared with the control siRNA-treated cells.
335	Homo sapiens	endothelium	aorta					16328952	Table 1 Differential gene expression in co-cultured EC in response to shear stress - laminar shear stress of 12 dyn/cm(2) for 4 or 24 h
335	Homo sapiens	endothelium	aorta					11948288	from full text - Fig. 2. Gene expression changes detected on Atlas arrays in HAEC exposed to DF and laminar flow (LF) for 2 h and 24 h. Fold changes are represented by red for upregulation and green for downregulation. The gray color indicates that there was no significant change in expression under that condition or that the signal level was too close to background to be significant. The magnitu…
338	Mus musculus		aorta			endothelial cell		21372295	Taken together, these data indicate that PYK2-induced p21Cip1 activates p300, which promotes Ets-1 binding to the MCP-1 promoter, leading to enhancement of MCP-1 transcription.
338	Mus musculus		aorta			endothelial cell		21372295	Furthermore, siRNA knockdown of p21Cip1 (88+/-3% inhibition in p21Cip1 protein levels, n=4, P,0.05) attenuated TNFa-mediated Ets-1 binding to MCP-1 promoter in WT-EC (Figure 5D). Thus, TNFa actually induced the transcription of MCP-1 gene by activating Ets-1 binding to the promoter region.
341	Homo sapiens					vascular endothelium		12130721	Ox-LDL mediated these effects via LOX-1
341	Homo sapiens		aorta			endothelial cell		19252093	This reduction of LOX-1 resulted in a partial inhibition in CRP-induced expression of IL-8, ICAM-1, and VCAM-1 gene expression compared with the control siRNA-treated cells.
342	Mus musculus							9574529	With increasing incubation periods in rIFNgamma, there was a dramatic enhancement of CD40 expression. The increase in expression was first visible at 6 h of IFNgamma treatment, peaked at 24 h and then rapidly declined.
342	Homo sapiens					endothelial cell		19309349	CD40 is up-regulated on endothelial cells in response to IL-1b, TNF-a and IFN-g, and interaction with CD40L can induce the expression of VCAM-1 and CD62E and the release of IL-6 and IL-8 [31]. CD40/ CD40L interactions also increase the release of IL-1b and TNF-a from monocytes and macrophages [32] and the expression of tissue factor on macrophages, endothelial cells and VSMCs [31].
342	Homo sapiens							9757011	Moreover, IL-1beta and IFN-gamma synergistically increased the Abeta-induced expression of CD40 and IFN-gammaR.
342	Homo sapiens					endothelial cell		17619839	In the presence of pro-inflammatory cytokines such as tumor necrosis factor-? (TNF-?) and/or interferon-gamma (IFN-G), endothelial cell CD40 expression is markedly enhanced [6]. These cytokines, especially when combined, also induce CD40 expression in rat vascular SMC [7].
342	Homo sapiens			Atherogenesis				11739273	IFN-_x0001_, a cytokine expressed early during atherogenesis, potently induces CD40/CD40L expression.7?11
342	Homo sapiens					umbilical vein endothelial cell		7538666	TNF and IFN-g were found to be the most effective at enhancing CD40 expression, producing about a 3-fold increase in CD40 expression after 24 h (Fig. 1). IFN-beta and IL-1a also increased CD40 expression, although somewhat less effectively than TNF or IFN-g.
342	Homo sapiens							11839576	Treatment of human fetal microglial cells with 100 U/ml IFN-gamma for 36 hours up-regulated CD40 expression.
342	Rattus norvegicus	vascular tissue				smooth muscle cell		17619839	In the presence of pro-inflammatory cytokines such as tumor necrosis factor-? (TNF-?) and/or interferon-gamma (IFN-G), endothelial cell CD40 expression is markedly enhanced [6]. These cytokines, especially when combined, also induce CD40 expression in rat vascular SMC [7].
343	Homo sapiens							15199223	CD40 lacks intrinsic catalytic activity, but the cytoplasmic domain of CD40 has two binding sites for TRAF...TRAFs 1, 2, 3, 5, and 6 have been found in association with CD40, and these adaptors couple CD40 to the phosphoinositide 3-kinase (PI3K), phospholipase CÃŽÂ³ (PLC-ÃŽÂ³), mitogen-activated protein kinase (MAPK-ERK, p38, and JNK), and nuclear factor ÃŽÂºB (NF-ÃŽÂºB) signaling pathways
344	Homo sapiens		artery					10669623	In atherogenesis, elevated plasma levels of low density lipoprotein (LDL) lead to the chronic presence of LDL in the arterial wall. There, LDL is modified (eg, oxidized), and these modified lipoproteins activate endothelial cells, which attract circulating monocytes. These monocytes enter the vessel wall, differentiate into macrophages, and subject the modified lipoproteins to endocytosis through…
345	Homo sapiens						HUVEC cell line	22012329	Ang II (10(-7) M), similarly to VEGF (100 ng/ml), increased the endothelial permeability parallel with an increase in the number of cell surface openings and caveolae. AT1 and VEGF-R2 receptor blockers (candesartan and ZM323881, respectively) blunted these effects. Ang II and VEGF increased the expression of PV-1 which could be blocked by candesartan or ZM323881 pretreatments and by the p38 MAP k…
346	Homo sapiens						HUVEC cell line	11149911	The activation of ERK1/2 by VEGF and TNF-alpha was prevented by PD098059, but not by SB203580, as predicted, since to date ERK1/2 are the only known substrates for MEK1/2. Furthermore, induction of EGR-1 by both stimuli was also inhibited by PD098059.
347	Homo sapiens					umbilical vein endothelial cell		15613495	These results indicate that continuous stretch-induced IL-6 secretion in HUVECs depends on outside-in signaling via integrins followed by a PI3-K-PLC-gamma-PKC-IKK-NF-kappaB signaling cascade.
347	Homo sapiens							11252954	Figure 1 | The ErbB signalling network.
347	Homo sapiens					endothelial cell		10362356	The FGFR-1 mediates activation of protein kinase C (PKC) through direct binding and activation of phospholipase C-gamma (PLC-gamma)
347	Homo sapiens						MCF-7 cell line	12421825	E2-stimulated ERK required ER in breast cancer and endothelial cells and was substantially prevented by expression of a dominant negative EGFR or by tyrphostin AG1478, a specific inhibitor for EGFR tyrosine kinase activity. Transactivation/phosphorylation of EGFR by E2 was dependent on the rapid liberation of heparin-binding EGF (HB-EGF) from cultured MCF-7 cells and was blocked by antibodies to …
348	Homo sapiens		aorta			endothelial cell		19487339	Blockade of LOX-1 or MT1-MMP prevented RhoA-dependent endothelial NO synthase protein downregulation and cell invasion, Rac1-mediated NADPH oxidase activity, and reactive oxygen species generation. CONCLUSION: The present study provides evidence that the LOX-1-MT1-MMP axis plays a crucial role in RhoA and Rac1 activation signalling pathways in ox-LDL stimulation, suggesting that this axis may be …
352	Homo sapiens					mesangial cell		12594282	IL-1 beta increased NF-kappa B and AP-1 activity and both transcription factors mediated IL-1 beta-induced MCP-1 expression in mesangial cells.
352	Homo sapiens							12297725	We assumed them to be regulated by the proinflammatory cytokines interleukin-1beta (IL1beta) and interleukin-6 (IL6), which trigger the transcriptional factors NF-kappaB and C/EBPbeta.
352	Rattus norvegicus					glial cell		8373349	Recombinant human interleukin-1 (IL-1) alpha and beta were found to activate a latent cytosolic form of the transcription factor NF kappa B in rat C6 glioma
352	Homo sapiens							11976320	CaMKK-dependent Akt activation inhibits IL-1beta-induced NF-kappaB activation through interference with the coupling of IRAK1 to MyD88.
352	Homo sapiens						HUVEC cell line	16636195	AMP-activated protein kinase (AMPK) is tightly regulated by the cellular AMP:ATP ratio and plays a central role in regulation of energy homeostasis and metabolic stress. Metformin has been shown to activate AMPK. We hypothesized that metformin may prevent nuclear factor kappaB (NF-kappaB) activation in endothelial cells exposed to inflammatory cytokines. Metformin was observed to activate AMPK, a…
352	Mus musculus							9625767	A significant reduction in Nfkb activation in Irak1 deficient cells at high concentration of Il1b was observed.
352	Homo sapiens							11976320	CaMKK-dependent Akt activation inhibits IL-1beta-induced NF-kappaB activation through interference with the coupling of IRAK1 to MyD88.
352	Homo sapiens	epithelium						18390750	Specifically, the role of myosin L chain kinase (MLCK) was investigated. IL-1beta caused a progressive increase in MLCK protein expression. The time course of IL-1beta-induced increase in MLCK level correlated linearly with increase in Caco-2 TJ permeability. Inhibition of the IL-1beta-induced increase in MLCK protein expression prevented the increase in Caco-2 TJ permeability. Inhibition of the …
352	Homo sapiens					endothelial cell		9174597	Site-directed mutagenesis or deletion of the NF-kappa B-like site decreased the cytokine-induced activity of the promoter... We show that the NF-kappa B-like site located at-90 in the MCP-1 promoter binds to the p50/p65 heterodimer of the NF-kappa B/Rel family in IL-1 beta-stimulated human endothelial cells.
352	Homo sapiens							12031964	sodium salicylate inhibits IL-1beta-induced nuclear factor-kappaB (NF-kappaB) activation.
352	Homo sapiens							11502752	The results showed that Smad3 and Smad4, but not Smad1 or Smad2, mimicked the inhibitory effect of TGF-beta and abrogated interleukin-1beta (IL-1beta)-induced stimulation of MMP-1 promoter activity and NFkappaB-specific gene transcription in dermal fibroblasts
352	Rattus norvegicus		kidney			epithelial cell		8576166	a tandem repeat of the NF-kappa B sequence in the CINC/gro gene conferred the inducibility by IL-1 beta and suppression of luciferase activity by dexamethasone.
352	Homo sapiens		lung			bronchial epithelial cell		16301669	As before, treatment with IL-1_x0002_ (10 ng/ml, 4 h) caused a significant induction of NF-_x0001_B promoter activity. Cotransfection with MyD88_x0003_ significantly inhibited this response
352	Homo sapiens							11585904	We show here that RKIP also antagonizes the signal transduction pathways that mediate the activation of the transcription factor nuclear factor kappa B (NF-kappaB) in response to stimulation with tumor necrosis factor alpha (TNF-alpha) or interleukin 1 beta.
352	Homo sapiens		placenta					10688620	Treatment of JAR cells with IL-1beta activates mitogen-activated protein kinases and nuclear factor-kappaB. The nuclear factor-kappaB that is responsive to IL-1beta in these cells is the p65 homodimer.
352	Rattus norvegicus							9812920	NOR3 inhibited IL-1beta-induced NF-kappaB activation and its nuclear translocation
352	Homo sapiens							15140884	Nuclear factor-kappaB (NF-kappaB) is a transcription factor critical for key cellular processes, including immune response, apoptosis, and cell cycle progression. A yeast two-hybrid screening, using the Rel homology domain (RHD) of the p65 subunit (RelA) of NF-kappaB as bait, led to the isolation of PIAS3, previously identified as a specific inhibitor of STAT3. We show that PIAS3 can directly ass…
352	Homo sapiens		alveolus	Chronic Obstructive Pulmonary Disease		macrophage		19842832	IL-1beta has been shown to activate NF-kB signaling pathways in AM of COPD patients.
352	Homo sapiens							14705859	IL-6 or IL1beta, induce AP-1 or NF-kB activation, respectively, leading to GR inhibition.
352	Rattus norvegicus							11071643	IL-1beta-activated NF-kappaB associated with 2 IL-6 responsive elements (STAT3 binding site) on the rat gamma fibrinogen promoter and blocked STAT3 binding to these regions. The competitive binding of NF-kappaB and STAT3 on the overlapping binding site provides a mechanism for the inhibition by IL-1beta of the IL-6-mediated transactivation of rat gamma fibrinogen.
352	Mus musculus							10699758	Simultaneous overexpression of selenophosphate synthetase and phospholipid-hydroperoxide GSH peroxidase (PHGPx) [250] blocks activation of NF-kB by IL-1. Overexpression of SOD [84] or GSH peroxidase [81, 211] abolished NF-kB activation by preventing degradation of IkB after stimulation with TNF-a. The precise mechanism(s) through which oxidants and reductants influence activation of NF-kB is pres…
352	Homo sapiens							10699758	Simultaneous overexpression of selenophosphate synthetase and phospholipid-hydroperoxide GSH peroxidase (PHGPx) [250] blocks activation of NF-kB by IL-1. Overexpression of SOD [84] or GSH peroxidase [81, 211] abolished NF-kB activation by preventing degradation of IkB after stimulation with TNF-a. The precise mechanism(s) through which oxidants and reductants influence activation of NF-kB is pres…
352	Homo sapiens							12897149	HSP27 overexpression increases NF-kappaB nuclear relocalization, DNA binding, and transcriptional activity induced by etoposide, TNF-alpha, and interleukin 1beta.
352	Homo sapiens							12700228	Transient transfection of BRCA1 significantly enhances the ability of the tumor necrosis factor-alpha or interleukin-1beta to activate transcription from the promoters of NF-kappaB target genes.
352	Homo sapiens							8717528	NF-kappa B can be activated by exposure of cells to LPS or inflammatory cytokines such as TNF or IL-1, viral infection or expression of certain viral gene products, UV irradiation, B or T cell activation, and by other physiological and nonphysiological stimuli.
352	Homo sapiens							10898785	Ariadne: Both IL-1 and IL-18 activate IRAK (Robinson et al. 1997 ), NF-kappaB in Th1 cells (Matsumoto et al. 1997 ; Robinson et al. 1997 ), and TRAF6 (Kojima et al. 1998 ). [Regulation]
352	Homo sapiens					macrophage		19842832	In vitro treatment with IL-1B of AM isolated from COPD patients resulted in a significant increase in the phosphorylation of IKK-B and IKK-A as well as Ik- Ba, thereby leading to NF-kB activation [165]. Similarly, IL-1b treatment of THP-1 cells has been shown to induce the synthesis and secretion of IL-8 through NF-kB signaling pathway [40].
352	Homo sapiens						BEAS-2B cell line	17947699	Using EMSA, both IL-1b- and TNF-a-dependent NF-kB DNA binding was attenuated by overexpression of an IKK2 (KA) dominant-negative construct and a truncated version of IkBa (IkBadeltaN),...Again, overexpression of the IKK2 dominant-negative construct and IkBadeltaN inhibited both IL-1b- and TNF-a-induced NF-kB activation (Fig. 4B).
352	Homo sapiens							11390371	5-lipoxygenase inhibitors attenuate TNF-alpha- and IL-1beta-stimulated NF-kappaB activation
352	Rattus norvegicus	vascular smooth muscle						9446586	Nuclear extracts from LPS, TNF-alpha, and IL-1beta-treated VSMCs, IL-1beta-treated human hepatoma HepG2, and human lung fibroblast IMR-90 cells showed strong inducible binding activity to the NF-kappaB-like site by gel shift assays. These results demonstrated that NF-kappaB-like nuclear factor was involved in the inducible expression of the human bradykinin B1 receptor gene during inflammatory pr…
352	Homo sapiens						HepG2 cell line	9446586	Nuclear extracts from LPS, TNF-alpha, and IL-1beta-treated VSMCs, IL-1beta-treated human hepatoma HepG2, and human lung fibroblast IMR-90 cells showed strong inducible binding activity to the NF-kappaB-like site by gel shift assays. These results demonstrated that NF-kappaB-like nuclear factor was involved in the inducible expression of the human bradykinin B1 receptor gene during inflammatory pr…
352	Homo sapiens						IMR-90 cell line	9446586	Nuclear extracts from LPS, TNF-alpha, and IL-1beta-treated VSMCs, IL-1beta-treated human hepatoma HepG2, and human lung fibroblast IMR-90 cells showed strong inducible binding activity to the NF-kappaB-like site by gel shift assays. These results demonstrated that NF-kappaB-like nuclear factor was involved in the inducible expression of the human bradykinin B1 receptor gene during inflammatory pr…
352	Homo sapiens		lung			bronchial epithelial cell		17322026	normal primary HBE cells were cultured and then infected with an adenovirus carrying an NF-_x0001_B-dependent luciferase reporter construct. These cells were then pretreated with PS-1145 or ML120B before stimulation with IL-1_x0002_ or TNF_x0003_ (Fig. 7). Analysis of luciferase activity revealed a strong induction by either IL-1_x0002_ or TNF_x0003_.
352	Homo sapiens		lung					15602009	There is increased COX-2 expression in alveolar macrophages from patients with COPD compared with normal control subjects (Taha et al., 2000Go). This is presumably a result of induction by inflammatory cytokines such as TNF-{alpha} and IL-1{beta}, which activate NF-{kappa}B, the key regulator of COX-2 (Newton et al., 1997Go
352	Homo sapiens						THP-1 cell line	17135302	NF-kappaB inhibition by pyrrolidine dithiocarbamate and MG132 prevented the suppression of ABCA1 by IL-1beta.
352	Homo sapiens							11976320	In human embryonic kidney 293 cells, IL-1beta induces IkappaB kinase beta (IKKbeta) activation, IkappaBalpha degradation, NF-kappaB transactivation, and weak Akt activation.
352	Homo sapiens						A549 cell line	15456740	we treated A549 cells with various doses of CSC and H2O2 together with TNF-a or IL-1b. Both cytokines induced NF-kB activation in A549 cells transfected with an NF-kB-dependent reporter gene, and this activation was inhibited by cotreatment with CSC (Fig. 10A).
352	Rattus norvegicus		lung			epithelial cell		20492675	In Fig.5A, the ability of anti-TNFa and anti-IL-1b neutralizing antibodies to block activation of NF-kB in RLE cells by their respective cytokine targets is demonstrated by Western blot analysis of IkBa.
353	Homo sapiens			Atherosclerotic lesion				15064395	Stimulation of cells isolated from atherosclerotic plaques with soluble CD40L (10 microgram/ml) induced the NFkB (c-Rel) DNA binding activity and TNF alpha production was significantly inhibited by dominant negative IKK-2, indicating that CD40L induced TNF alpha expression was via c-Rel.
355	Mus musculus					platelet		12736150	Platelets deficient in P-selectin exhibited low levels of adhesion comparable to that in sham-treated animals. In the absence of endothelial P-selectin, platelet adhesion was reduced by 65%. Treatment with a blocking antibody against PSGL-1 reduced adhesion by 57%.
355	Homo sapiens	endothelium				endothelial cell		10377075	These EC adhesion molecules include vascular cell adhesion molecule-1 (VCAM-1), intercellular adhesion molecule 1 (ICAM-1), E-selectin, and P-selectin.6,7
355	Homo sapiens					platelet		17340460	Adhesion of resting platelets is dependent on both endothelial P- and E-selectin expression, as well as GPIb and PSGL-1, which represent two selectin counterreceptors on platelets. 40
357	Homo sapiens					macrophage		18926289	Increased AP-1 binding to the CXCL8 promoter and concurrent increase in its mRNA expression was reported in hypoxic macrophages (Rydberg et al., 2003)
357	Homo sapiens						Carcinoma of ovary	10969814	These results indicate that acidic pH activates NF- B and AP-1 in human ovarian cancer cells and in doing so increases IL-8 gene expression.
357	Homo sapiens					umbilical vein endothelial cell		18252863	Exposure to Ang-1 triggered a significant increase in DNA binding of activator protein-1 (AP-1) to a relatively short fragment of IL-8 promoter. Upstream from the AP-1 complex, up-regulation of IL-8 transcription by Ang-1 was mediated through the Erk1/2, SAPK/JNK, and PI-3 kinase pathways, which triggered c-Jun phosphorylation on Ser63 and Ser73.
357	Homo sapiens					macrophage		19842832	The promoter of the IL-8 gene contains binding sites for transcription factors such as nuclear factor-kappa B (NF-kB) (-80 to -71) and activator protein-1 (AP-1) (-126 to -12) [31], the 2 major factors that regulate the expression of IL-8.
357	Homo sapiens						NCI-H292 cell line	16581825	Consistent with our inhibitor data, HA fragments require AP-1 to induce IL-8 gene expression
357	Homo sapiens					retinal epithelial cell		16735500	TABLE 3 Genes commonly up-regulated by CA-MKK5 and CA-MKK1 Transcription factor involved Gene symbol Genes reported previously to be regulated by hypoxia BIRC3 BMP2 CCL2 CSF2 CXCL1 NF{kappa}B (94) CXCL2 NF{kappa}B (94) CXCL3 EFNA1 ICAM1 NF{kappa}B (94) IL6 NF{kappa}B (94), NF-IL6 IL8 NF{kappa}B (94), AP1 NDRG1 HIF1{alpha}, AP1 NFKBIA PTGS2 NF{kappa}B (102), HIF1{alpha} (103), HMGI(Y) (104) PTX3 S…
357	Homo sapiens					t-cell		18322253	Bone marrow stromal cells upregulated interleukin-8 mRNA in T-cell acute lymphoblastic leukemia cells through the activity of CXCR4, the CXCL12 receptor, as assessed by the use of neutralizing antibodies. Exogenous CXCL12 induced a significant increase in the production of IL-8 mRNA and protein in all T-cell acute lymphoblastic leukemia cases. We showed that CXCL12 activates the nuclear factor-ka…
357	Homo sapiens		aorta			endothelial cell		11597930	In contrast, TNF-alpha activation of the IL-8 promoter was mediated almost entirely through the nuclear factor-?B and activation protein-1 response elements present between -70 and -133 bp of the IL-8 promoter.
359	Homo sapiens							12707341	NF-kappaB activity in mammalian cells is regulated through the IkappaB kinase (IKK) complex, consisting of two catalytic subunits (IKKalpha and IKKbeta) and a regulatory subunit (IKKgamma).
359	Mus musculus							12707341	NF-kappaB activity in mammalian cells is regulated through the IkappaB kinase (IKK) complex, consisting of two catalytic subunits (IKKalpha and IKKbeta) and a regulatory subunit (IKKgamma).
359	Rattus norvegicus							12707341	NF-kappaB activity in mammalian cells is regulated through the IkappaB kinase (IKK) complex, consisting of two catalytic subunits (IKKalpha and IKKbeta) and a regulatory subunit (IKKgamma).
361	Mus musculus		artery			foam cell		16537455	In the WT recipient, plaques become rapidly exposed to a plasma environment containing a relative increase in HDL and decrease in non-HDL cholesterol, changes which are expected to promote cholesterol efflux from foam cells and thereby reverse inflammatory changes associated with the lipid loading of macrophages (e.g., refs. 18–20)....the expression of LXR_x0003_, ABCA1, or SR-BI was increased in…
361	Homo sapiens						HUVEC cell line	12479867	Plasma HDL (1mg/ml apo A1) markedly prevented the monocyte adhesion to TNF-alpha-activated HUVECs with blunting the increased expression levels of VCAM-1 protein and its mRNA at a maximal TNF-alpha stimulation.
361	Homo sapiens						HUVEC cell line	10551885	As shown in Fig. 1A, HDL3 inhibited by ~70% the TNF-induced expression of VCAM-1 and E-selectin in HUVEC, which was consistent with our previous reports (7, 10). The inhibitory effect of HDL3 was further identified by its reduction of E-selectin mRNA levels (Fig. 1B).
361	Homo sapiens							16439686	Although high-density lipoprotein (HDL) is known to inhibit endothelial adhesion molecule expression,
362	Homo sapiens		aorta			endothelial cell		19252093	This reduction of LOX-1 resulted in a partial inhibition in CRP-induced expression of IL-8, ICAM-1, and VCAM-1 gene expression compared with the control siRNA-treated cells.
362	Homo sapiens					vascular endothelium		12130721	Ox-LDL mediated these effects via LOX-1
364	Homo sapiens							8957070	In gel shift assays however, the Erg protein bound little or not to the collagenase1 promoter, whereas it bound to the stromelysin1 promoter. By site-specific mutagenesis, we identified one major site at -88 that abolished collagenase1 promoter activation by Erg. Surprisingly, mutation of the collagenase1 AP1 site at -73 also abolished the activation by Erg suggesting that Erg cooperates with Fos…
364	Homo sapiens		skin			fibroblast		19287485	The transcriptional activity of MMP-1 is known to be mediated by AP-1 and the MAPK pathway. AP-1 binding element exists in the p300-2, p300-3 in the MMP-1 promoter.
366	Rattus norvegicus							15578154	TABLE 1: IL-1?-regulated gene transcripts in response to 6 or 24 h of IL-1? exposure in the absence or presence of SOCS-3 expression
366	Homo sapiens					endothelial cell		7915999	IL-1 beta and TNF-alpha induced a parallel increase of both the ICAM-1 expression on EC
366	Homo sapiens						HUVEC cell line	16636195	AMP-activated protein kinase (AMPK) is tightly regulated by the cellular AMP:ATP ratio and plays a central role in regulation of energy homeostasis and metabolic stress. Metformin has been shown to activate AMPK. We hypothesized that metformin may prevent nuclear factor kappaB (NF-kappaB) activation in endothelial cells exposed to inflammatory cytokines. Metformin was observed to activate AMPK, a…
366	Rattus norvegicus					mesangial cell		11151765	Up-regulation of ICAM-1 protein and mRNA was also found in IL-1-beta and TNF-alpha- stimulated mesangial cells.
366	Mus musculus		liver					12072388	TABLE 1. IL-1b regulation of gene expression in the mouse liver
366	Homo sapiens							11278855	TLS enhanced the ICAM-1 gene expression induced by TNF-alpha ( lanes 9-12 ) and IL-1beta ( lanes 13-16 ).
367	Homo sapiens					endothelial cell		21113143	We report that, in human endothelial cells, HDLs prevent the oxLDL-induced activation of the ER stress sensors IRE1alpha, eIF2alpha and ATF6 and subsequent activation of the proapoptotic mediators JNK and CHOP.
367	Homo sapiens						HMEC-1 cell line	19106412	oxLDLs and the lipid oxidation products 7-ketocholesterol and 4-hydroxynonenal induce ER stress in human endothelial cells (HMEC-1), characterized by the activation of ER stress sensors (phosphorylation of Ire1alpha and PERK, nuclear translocation of ATF6)
368	Rattus norvegicus							10764657	Ang II also induced the rapid formation of ROS, which could be inhibited by a specific antibody as well as by antisense against the p22phox subunit of the NAD(P)H oxidase. JNK and p38 MAPK, but not ERK, activation was inhibited by an inhibitor of NAD(P)H oxidase. Antisense against p22phox also solely inhibited p38 MAPK but did not affect ERK.
368	Homo sapiens		coronary artery			smooth muscle cell		18785879	We conclude that AngII stimulation of vascular cells leads to a ROS-dependent increase in CD40/CD40L signalling pathway activity.
368	Homo sapiens							12493759	Treatment of vascular smooth muscle cells with angiotensin II as well as overexpression of the constitutively active mutant RacL61 increased ROS release as assessed by
368	Homo sapiens							12663375	Ang II increased NAD(P)H oxidase-mediated generation of *O2- and H2O2
368	Rattus norvegicus					smooth muscle cell		17406055	JAK-2 has also been shown to be activated and tyrosinephosphorylated in response to Ang II, a well established ROS inducer in VSMCs (64,65).
368	Rattus norvegicus	vascular tissue				smooth muscle cell		10926866	Suppression of ROS inhibits Ang II–induced hypertrophy.
368	Homo sapiens		kidney					12874439	Advanced glycation end products, TGF-beta1,and angiotensin II can also induce ROS generation and may amplify high glucose-activated signaling in diabetic kidney
368	Homo sapiens	vascular tissue				smooth muscle cell		20100497	EGCG plays an anti-inflammatory role via inhibiting IL-6- and Ang II-induced CRP secretion, as well as the Ang II-induced generation of O(2)(-) and ROS in VSMCs
369	Homo sapiens					umbilical vein endothelial cell		20163887	HMGB1 activates nuclear factor-kappaB signaling by RAGE and increases the production of TNF-a in human umbilical vein endothelial cells
369	Homo sapiens							11007787	Here we show that two S100 family proteins, S100B and S100A1, activate RAGE in concert with amphoterin inducing neurite outgrowth and activation of transcription factor NF-kappaB. Furthermore, activation of RAGE by amphoterin and S100B promotes cell survival through increased expression of the anti-apoptotic protein Bcl-2.
369	Homo sapiens					leukocyte		19273137	HMGB1 is also a major ligand that transduces signals via RAGE to cause inflammation. In addition to signaling, ligand-activated RAGE also serves as an adhesion receptor that interacts with integrins and facilitates the recruitment of proinflammatory leukocytes to the sites of inflammation, further enhancing the inflammatory state (16,17).
370	Homo sapiens					endothelial cell		21113143	We report that, in human endothelial cells, HDLs prevent the oxLDL-induced activation of the ER stress sensors IRE1alpha, eIF2alpha and ATF6 and subsequent activation of the proapoptotic mediators JNK and CHOP.
371	Homo sapiens					umbilical vein endothelial cell		14568189	Anti-CD40 monoclonal antibody can significantly suppress CD40L-induced DAG-PKC and IP(3)-[Ca(2+)]i signal pathway activation in HUVEC.
373	Homo sapiens					endothelial cell		20664910	Overall stimulation with the proinflammatory mediator, TNFalpha, for the final 2 hours increased the mRNA expression of IL-6, IL-8, MCP-1, ICAM1, and TF
373	Homo sapiens							9292787	we examined the effect of an antioxidant bioflavonoid, quercetin, on TNF-alpha induced expression of interleukin 8 (IL-8) and monocyte chemoattractant protein-1 (MCP-1) in cultured human synovial cells. METHODS: The amounts of mRNA for IL-8 and MCP-1 were determined by Northern blot analysis. ... Quercetin suppresses TNF-alpha mediated stimulation of IL-8 and MCP-1 expression, at least in part, b…
373	Homo sapiens						HUVEC cell line	16636195	AMP-activated protein kinase (AMPK) is tightly regulated by the cellular AMP:ATP ratio and plays a central role in regulation of energy homeostasis and metabolic stress. Metformin has been shown to activate AMPK. We hypothesized that metformin may prevent nuclear factor kappaB (NF-kappaB) activation in endothelial cells exposed to inflammatory cytokines. Metformin was observed to activate AMPK, a…
373	Homo sapiens			Atherosclerosis		smooth muscle cell		11056090	Among 8600 genes studied in the microarray experiment, the eotaxin gene was 1 of 3 genes demonstrating an increase in steady-state expression of .10-fold after TNF-a treatment; the other 2 genes were monocyte chemotactic protein-1 and superoxide dismutase.
373	Mus musculus					fibroblast		15837794	SUMMARY The inflammatory response is characterized by the induction (or repression) of hundreds of genes. Many of the regulatory regions (promoters) of these genes contain binding sites for AP-1 and NFB, transcription factors whose activity is controlled by MAP kinases and the IKK-NFB pathway. To reveal the effects of blocking these pathways simultaneously, fibroblasts were infected with retrovir…
373	Homo sapiens					adipocyte		17066518	In TNF-?-treated SGBS adipocytes, 6 genes were up-regulated, and 5 genes were down-regulated (Table 2). The upregulated genes were: regulator of g-protein signaling 2 (RGS2), Tumor necrosis factor (ligand) superfamily, member 13b (TNFSF13B), cholesterol 25-hydroxylase (CH25H), eotaxin-1, MCP-1, and vascular cell adhesion molecule 1 isoform a precursor (VCAM1). The down-regulated genes were: IL-1 …
373	Homo sapiens							11027549	Although TNF-alpha stimulates MCP-1 expression and secretion
373	Homo sapiens	synovium		Rheumatoid Arthritis				8424834	Unstimulated type B synoviocytes released little or no MCP-1, although low levels of MCP-1 messenger RNA (mRNA) were detected. However, incubation of these cells with tumor necrosis factor alpha (TNF alpha) resulted in a time- and dose-dependent release of MCP-1 into the supernatant, and expression of MCP-1 mRNA. Use of cycloheximide and actinomycin D confirmed that TNF alpha was inducing MCP-1 e…
373	Mus musculus		aorta			smooth muscle cell		20139367	Supplemental table S1c - TNF regulated genes in mouse aorta smooth muscle cells at 24 hours time point - bw
373	Mus musculus		aorta			endothelial cell		21372295	LPC markedly increased mRNA levels of VCAM-1 (2.7-fold) and MCP-1 (3.7-fold) in WT-EC 24 hours after addition of LPC, whereas, interestingly, this effect was blocked by pretreatment with anti-TNFalpha antibody (1 ug/mL in final concentration) or p21Cip1 small interfering RNA (siRNA)
373	Homo sapiens						HUVEC cell line	17008592	HUVECs were treated with TNF-{alpha} for 4 hours. Total RNA was obtained from 3 independent experiments and processed for cDNA microarray hybridization. A total of 64 genes were induced by TNF-{alpha} by at least 2.5-fold in all 3 experiments (as shown in supplemental Table I).
373	Homo sapiens	synovium		Rheumatoid Arthritis		fibroblast		8507217	Cells freshly isolated from synovial fluid expressed MCAF messenger RNA (mRNA). Fibroblast-like synoviocytes were found to express MCAF mRNA and to secrete MCAF in response to interleukin-1 (IL-1) and tumor necrosis factor in vitro.
373	Homo sapiens						HUVEC cell line	16246346	MCP-1 mRNA expression and MCP-1 secretion were induced by TNF-alpha (10 ng/mL) in HUVECs.
373	Rattus norvegicus					chondrocyte		19144181	Table 1 Extracellular space genes regulated at least 1.45-fold by TNF?...TNFa-regulated MEK/ERK independent
373	Homo sapiens							12898703	When stimulated with TNFalpha astrocytes respond with increased expression of several genes, notably including those encoding the chemokines CCL2 (MCP-1), CCL5 (RANTES), and CXCL8 (IL-8), growth factors including BMP-2A, BMP-3, neuromodulin (GAP43), BDNF, and G-CSF, and receptors such as the CRF receptor, the calcitonin receptor (CTR), and TKT.
373	Homo sapiens							16274303	Tumor necrosis factor-alpha (TNF-alpha) is a cytokine that induces bone resorption by stimulating proliferation ... and also stimulates MCP-1 expression.
373	Homo sapiens							9857893	In cultured VSMC, MCP-1 expression and NF-kappaB activity induced by tumor necrosis factor alpha were downregulated by atorvastatin.
373	Homo sapiens						HUVEC cell line	15322249	TABLE 3 Affymetrix U95A GeneChip analysis of RNA from TNF-induced HUVECs
373	Homo sapiens		lymphatic endothelium|skin			endothelial cell		17116732	Table S1. Affymetrix U133 Plus 2.0 GeneChip array data showing transcripts in HDLECs (human dermal lymphatic endothelial cells) up- or down-regulated by a factor of at least twofold (P < 0.1) after stimulation with TNF
373	Homo sapiens					umbilical vein endothelial cell		14715628	Table S1 - TNF-alpha induced gene expression in endothelial cells (HUVEC) - bw Inclusion criteria of a fold induction > 2.5 and a p-value of < 0.05 [BCD]
373	Mus musculus						3T3-L1 cell line	11978627	TABLE 1 Genes induced or repressed by 4- and 24-h TNF-a treatment of 3T3-L1 adipocytes. Raw data were normalized with arrays hybridized with cRNAs prepared from the appropriate control cells by using the median of the hybridization signals of all genes with P-calls (according to Affymetrix) as a scaling factor. An arbitrary value of 50 was allocated for genes whose expression levels were undetect…
373	Mus musculus		spinal cord					15294957	Expression levels of chemokines such as CCL1 (TCA-3), CCL2 (MCP-1), and CCL6 (C10) have been shown to be dependent on hemopoietically derived TNF-alpha production (40).
375	Homo sapiens					endothelial cell		15178810	VEGF is essential for the mobilization of bone-marrow-derived endothelial cell precursors in the promotion of vascularization
376	Rattus norvegicus							11723139	Modified assertion
376	Mus musculus							8870666	The sentence from Jubilant Ceramide activated both PKC zeta and NFKB in terminally differentiated 3T3-L1 adipocytes after TNF treatment.
376	Mus musculus							16568236	Ceramides are the core structures of naturally occurring sphingolipids. They lead to inhibition of the classical PKC subtypes as well as inhibition of NFkB activity [52], and to activation of the atypical PKC subtype z [53].
376	Mus musculus							15901738	Ceramide and its analogs activated PKCzeta prior to binding to PAR-4, as determined by increased levels of phosphorylated PKCzeta and glycogen synthase kinase-3beta and emergence of a PAR-4-to-phosphorylated PKCzeta fluorescence resonance energy transfer signal that co-localizes with ceramide.
377	Homo sapiens		aorta			endothelial cell		15994321	Although LPL alone had no effect on Stat1 activation, LPL enhanced IFN-gamma-induced phosphorylation of Stat1 on tyrosine 701 and serine 727, as well as Stat1-mediated transactivation. The synergistic effect of LPL on IFN-gamma-induced Stat1 activation was mediated by enhanced activation of the tyrosine kinase JAK2 and was abrogated by LY294002, a specific inhibitor of the phosphatidylinositol 3'…
380	Homo sapiens		coronary artery			endothelial cell		12637341	incubation of HCAECs with ox-LDL (20 to 80 ?g/mL) increased the expression of CD40 (mRNA and protein) in a concentration- and time-dependent manner (Figure 1). Incubation of HCAECs with ox-LDL (20 to 80 ?g/mL) also increased the expression of CD40L (mRNA and protein) in a concentration- and time-dependent manner (Figure 2).
380	Mus musculus					macrophage		16006650	TABLE V - Differential regulation of immune response mRNA transcripts in oxLDL-treated J774 macrophages. The statistical significance of the differential expression for each transcript was determined by the Wilcoxon signed rank test. Each probe set in the differentially expressed sample was compared with its counterpart, and a p value was calculated to determine the degree of change. A value of p…
380	Homo sapiens	vascular tissue				macrophage		17000557	Macrophages obtained from healthy blood donors were treated with native and oxidized LDL for 3 days and altered gene expression was detected using the cDNA microarray method. The genes that showed at least a 2-fold up- or down-regulation according to the ratio of time-matched oxidized lipoprotein to native lipoprotein-treated cells were selected for statistical analysis.
381	Homo sapiens						HUVEC cell line	22012329	Ang II (10(-7) M), similarly to VEGF (100 ng/ml), increased the endothelial permeability parallel with an increase in the number of cell surface openings and caveolae. AT1 and VEGF-R2 receptor blockers (candesartan and ZM323881, respectively) blunted these effects. Ang II and VEGF increased the expression of PV-1 which could be blocked by candesartan or ZM323881 pretreatments and by the p38 MAP k…
382	Homo sapiens							15199223	CD40 lacks intrinsic catalytic activity, but the cytoplasmic domain of CD40 has two binding sites for TRAF...TRAFs 1, 2, 3, 5, and 6 have been found in association with CD40, and these adaptors couple CD40 to the phosphoinositide 3-kinase (PI3K), phospholipase CÃŽÂ³ (PLC-ÃŽÂ³), mitogen-activated protein kinase (MAPK-ERK, p38, and JNK), and nuclear factor ÃŽÂºB (NF-ÃŽÂºB) signaling pathways
382	Homo sapiens					umbilical vein endothelial cell		18495129	Anthocyanins also decreased activation of JNK and p38 induced by CD40.
383	Homo sapiens	vascular tissue				endothelial cell		20656374	Experiments with exogenous [(3)H]S1P showed a multi-exponential influx kinetic of intracellular uptake of [(3)H]S1P up to a steady state level over 2h. This process could be inhibited or enhanced by various synthetic modulators targeting both, S1P(1) receptor-dependent (Akt, ERK1/2) as well as independent DMS-sensitive pathways. The S1P(1) receptor signalling was shown to drive the sphingosine ki…
385	Homo sapiens						HUVEC cell line	15201277	The patterns of c-Jun activation in thrombin- or TNFalpha-stimulated cells mimicked those observed for JNK, with peak activation by thrombin occurring at 1 h when TNFalpha activation of c-Jun was minimal.
386	Homo sapiens	vascular tissue						9443437	VEGF/VPF and positive controls (platelet-activating factor [PAF], histamine, and bradykinin) all increased vascular permeability.
386	Homo sapiens							9461591	PAF also increases vascular permeability, decreases cardiac output, induces hypotension, and stimulates uterine contraction
387	Mus musculus							7531823	E-SELECTIN is an inducible cell-adhesion molecule on endothelial cells, which mediates the binding of neutrophils and functions as a Ca(2+)-dependent lectin. We have recently identified a 150K glycoprotein as the major ligand for E-selectin on myeloid cells, using a recombinant antibody-like form of mouse E-selectin as an affinity probe. Here we report the isolation of a mouse complementary DNA f…
387	Homo sapiens	endothelium				endothelial cell		10377075	These EC adhesion molecules include vascular cell adhesion molecule-1 (VCAM-1), intercellular adhesion molecule 1 (ICAM-1), E-selectin, and P-selectin.6,7
387	Homo sapiens					platelet		17340460	Adhesion of resting platelets is dependent on both endothelial P- and E-selectin expression, as well as GPIb and PSGL-1, which represent two selectin counterreceptors on platelets. 40
388	Homo sapiens		coronary artery			endothelial cell		12566375	Incubation of HCAECs with ox-LDL (10 to 80 ug/mL) for 24 hours increased the expression of MMP-1 and -3 (mRNA and protein) in a concentration-dependent manner (Figure 1A).
389	Homo sapiens		intestine			endothelial cell		19520742	As demonstrated in Fig. 5, A-C, LY-294002 (PI 3-kinase/Akt), SB-203580 (p38 MAPK), SN-50 (NF-kB) inhibitors, vitamin E, and curcumin effectively inhibited VCAM-1 mRNA, protein, cell surface expression, and leukocyte binding, whereas SP-600125 (JNK) inhibitor had no effect on VCAM-1 expression and PD-098059 (p44/42 MAPK) inhibitor only partially decreased VCAM-1 mRNA, protein, and cell surface exp…
389	Homo sapiens						HUVEC cell line	12493764	Thrombin stimulation of the VCAM-1 gene and promoter in human umbilical vein endothelial cells was inhibited by preincubation with the phosphatidylinositol 3-kinase inhibitor, LY294002, the protein kinase C (PKC)-delta inhibitor, rottlerin, a PKC-zeta peptide inhibitor, or by overexpression of dominant negative (DN)-PKC-zeta.
389	Homo sapiens		gingiva					17100776	Phosphatidylinositol 3-kinase (PI3K) and nuclear factor-kappaB (NF-kappaB) inhibitor inhibit both ICAM-1 and VCAM-1 expression induced by TWEAK.
390	Homo sapiens		venule			endothelial cell		16627366	VEGF caused Rho activation as early as the first minute and the effect sustained through a 15-min period (Figure 3).
391	Homo sapiens					endothelial cell		7844884	Treatment of endothelial cells with either IL-1 beta or TNF-alpha under static conditions increased PAI-1, vWF and prostacyclin release, while t-PA secretion was unchanged.
392	Homo sapiens					umbilical vein endothelial cell		15172966	Finally, we show that angiopoietin-1 inhibits thrombin-induced PKCzeta activation, Rho activation, and Ca(++) flux, thus demonstrating that the powerful antipermeability action of angiopoietin-1 is mediated by its action on a number of signaling pathways induced by thrombin and implicated in permeability changes.
394	Homo sapiens		lung			bronchial epithelial cell		10903772	In vitro kinase assay... As demonstrated in Fig. 4b, PMA induced rapid activation of MAPKerk1/2 at 15 min, consistent with the Western blot information. TNF-a-induced activation of MAPKerk1/2 was detected by 60 min.
394	Homo sapiens							10559258	Kinase-defective point and deletion variants of RIP2 also significantly blocked the activation of ERK2 by TNFalpha but not epidermal growth factor.
394	Rattus norvegicus		heart			myocyte		10640438	Figure 3 Activation of ERKs by IL-1b and TNFa in ventricular myocytes.
394	Homo sapiens		lung					17615396	Figure 1. Pathways to MUC5AC expression in COPD
394	Mus musculus						3T3-L1 cell line	11043572	In contrast, TNF{alpha} activated both p42/44 and p38 MAP kinase, but did not lead to a significant induction of JNK.
394	Homo sapiens					umbilical vein endothelial cell		16039554	ESM, DSS and Sal B also repressed expression of vascular endothelial growth factor (VEGF) and extracellular signal-regulated kinase (ERK) activation in TNF-alpha induced HUVEC cells.....The effect of ESM on TNF-alpha induced endothelial permeability and redistribution of VE-cadherin is likely due to a reduction of VEGF protein expression as a result of modulation of the ERK signaling pathway.
394	Homo sapiens		lung			bronchial epithelial cell		10903772	TNF-a induced minimal activation of MAPKerk after brief periods of exposure (5–15 min); however, phosphoactivation of MAPKerk was observed by 60 min.
394	Homo sapiens					neutrophil		9766635	TNF-alpha and GM-CSF priming of superoxide release stimulated by N-formyl-methionyl-leucyl-phenylalanine was significantly attenuated by the MEK inhibitor, PD098059, and the p38 MAPK inhibitor, SB203580......Our data suggest that TNF-alpha and GM-CSF activate ERKs and p38 MAPK by different signal transduction pathways. Both ERK and p38 MAPK cascades contribute to the ability of TNF-alpha and GM-C…
395	Homo sapiens		aorta			endothelial cell		20181930	ROCK2 kinase activity is required for IL-8 and CXCL2 production induced by OxLDL treatment of LOX-1
396	Mus musculus		artery					21795505	Cav1(-/-)Apoe(-/-) mice exhibited a 15-fold reduction in plaque size with plaques containing fewer macrophages, T cells, and neutrophils. Intravital microscopy revealed 83% less leukocyte adhesion to the vessel wall in Cav1(-/-)Apoe(-/-) mice, which could be attributed to reduced endothelial chemokine ligand-2 (CCL-2/MCP-1) and vascular cell adhesion molecule-1 (VCAM-1) expression.
397	Homo sapiens							17615396	TABLE 1. Cytokine/chemokines, their receptors, and functions.
397	Mus musculus					umbilical vein endothelial cell		8521496	In a direct comparison, the coculture of HUVECs with mTNF-expressing cells for 3 hr led to a significantly higher tissue factor expression than could be achieved even with saturating concentrations of sTNF (Figure 7B). The involvement of both receptors in this mTNF response is evident from the efficient inhibition by antagonistic antibodies directed against each of the two receptors (Figure 78).
397	Homo sapiens							15899873	The data presented here implicate ASB3 as a negative regulator of TNF-R2-mediated cellular responses to TNF-alpha by direct targeting of TNF-R2 for ubiquitination and proteasome-mediated degradation.
397	Mus musculus		lung			endothelial cell		21378027	Consistent with the in vivo findings, p75 blockade resulted in significant reduction of TNF-induced VCAM-1 and E-selectin expression by 28 and 23%, respectively (P < 0.05), but had no significant effect on ICAM-1 (Fig. 4A). On the other hand, as with in vivo experiments, p55 blockade significantly decreased the expression of all adhesion molecules
397	Homo sapiens					neutrophil		9326245	Hence, TNF-alpha has the unique ability to induce apoptosis in human neutrophils via a mechanism where TNFR75 facilitates the dominant TNFR55 death effect.
400	Homo sapiens						U937 cell line	17343848	Table 2 Differential gene expression analysis identified by Oligo Atherosclerosis Microarrays
400	Homo sapiens						U937 cell line	17343848	Table 2 Differential gene expression analysis identified by Oligo Atherosclerosis Microarrays
400	Homo sapiens					endothelial cell		1690354	We now report that treatment of endothelial cells (EC) with modified low-density lipoproteins obtained by mild iron oxidation or by prolonged storage, results in a rapid and large induction of the expression of granulocyte-macrophage colony-stimulating factor (GM-CSF), macrophage CSF (M-CSF) and granulocyte CSF (G-CSF).
401	Mus musculus		cerebrum			endothelial cell		20568122	Fig. 5. CSE induced PDGFR/JAK2/STAT3 activation in a c-Src- andNADPHoxidase-dependent manner.
401	Homo sapiens							12003786	Modified assertion
401	Homo sapiens		aorta			endothelial cell		17726017	Treatment of human aortic EC with Ox-PAPC and 1-palmitoyl-2-epoxyisoprostane-sn-glycero-3-phosphorylcholine induced a rapid yet sustained activation of JAK2; activation of JAK2 by Ox-PAPC was dependent on c-Src kinase activity.
402	Homo sapiens		lung				A549 cell line	17322026	ICAM-1 was selected as a physiologically relevant but highly NF-_x0001_B-dependent target gene (Catley et al., 2005). Western blot analysis for ICAM-1 in the cell extracts obtained from the experiments depicted in Fig. 4 revealed a profound inducibility by both IL-1_x0002_ and TNF_x0003_ (Fig. 5).
402	Homo sapiens					retinal epithelial cell		16735500	TABLE 3 Genes commonly up-regulated by CA-MKK5 and CA-MKK1 Transcription factor involved Gene symbol Genes reported previously to be regulated by hypoxia BIRC3 BMP2 CCL2 CSF2 CXCL1 NF{kappa}B (94) CXCL2 NF{kappa}B (94) CXCL3 EFNA1 ICAM1 NF{kappa}B (94) IL6 NF{kappa}B (94), NF-IL6 IL8 NF{kappa}B (94), AP1 NDRG1 HIF1{alpha}, AP1 NFKBIA PTGS2 NF{kappa}B (102), HIF1{alpha} (103), HMGI(Y) (104) PTX3 S…
402	Homo sapiens		aorta			endothelial cell		18241616	The HNE-induced reduction of the NF-??B activation followed by nuclear localization is associated with the inhibition of the expression of adhesion molecules, such as interacellular adhesion molecule-1, vascular cell adhesion molecule-1, and E-selection, in human aortic endothelial cells [37].
402	Homo sapiens					bronchial epithelial cell		10837365	The results support the following pathway, whereby TNF-alpha enhances expression of ICAM-1 in NHBE cells: TNF-alpha --> TNF-RI --> PC-PLC --> DAG --> PKC --> (NF-kappaB?) --> ICAM-1 mRNA --> ICAM-1 surface expression.
402	Homo sapiens					endothelial cell		21293192	Cytokines (e.g., TNF-alpha and several interleukins) and constituents of modified lipoproteins (e.g., lysophosphatidyl choline) enhance oxidative stress in endothelial cells, which in turn activates the NFKB signaling pathway. Activated NFkB migrates into the nucleus and induces the expression of numerous genes, including many pro-inflammatory genes such as P-Selectin, ICAM-1 and VCAM-1.
402	Homo sapiens						HUVEC cell line	15346645	Oxidized LDLs and other pro-inflammatory stimuli trigger a NF-kB-mediated overexpression of adhesion molecules( VCAM-1, ICAM-1, E-selectin) that are involved in the “rolling” and adhesion of leukocytes to endothelial cells.[101]
402	Homo sapiens		gingiva					17100776	Phosphatidylinositol 3-kinase (PI3K) and nuclear factor-kappaB (NF-kappaB) inhibitor inhibit both ICAM-1 and VCAM-1 expression induced by TWEAK.
402	Homo sapiens		lung					16865089	Nuclear factor-kappa B (NF-kB) plays an important role in the regulation of cell activity.2 It is an important transcriptional regulator of several inducible genes, including inducible nitric oxide synthase (iNOS), the inducible form of cyclooxygenase (COX-2), chemotactic cytokines (chemokines) such as interleukin (IL)-8 and eotaxin, and adhesion molecules such as ICAM-1 and VCAM-1 that play a ke…
402	Homo sapiens			Carcinoma of gastrointestinal tract				16718776	Activation of NF-?B by H pylori induces nuclear translocation, which causes an increase in IL-8 messenger RNA and protein levels[50,53]. This has important implications since other NF-?B responsive genes including pro-inflammatory cytokines have been found in elevated levels in H pylori infected gastric mucosa. NF-?B activation is known to regulate cellular growth responses, including apoptosis, …
402	Rattus norvegicus					pancreatic beta cell		11687580	ResnetDB sentence: AdIkappaB (SA)2 reduced expression of the cell adhesion molecule ICAM-1, the chemoattractant proteins MCP-1 and IP-10 and the cytokine IL-15.
402	Homo sapiens						HUVEC cell line	17133101	Thrombin also activates endothelial cells by cleaving and activating endothelial protease-activated receptors (PARs)-1 and 2, which increase inflammatory gene transcription [10,11] and stimulate expression of numerous leukocyte adhesion molecules including vascular cell adhesion molecule-1 (VCAM-1), intracellular adhesion molecule-1 (ICAM-1), and E-selectin through nuclear factor-kB (NF-kB) and G…
402	Homo sapiens					endothelial cell		12704649	Here we show that AII induces NFkappaB-dependent transcription in primary endothelial cell lines, leading to the upregulation of ICAM-1 and VCAM-1 expression.
402	Mus musculus	bone marrow				macrophage		11719504	Consistent with our prediction, IL-4 pretreatment decreases both basal and RANKL-stimulated mRNA levels of Ikappa Balpha , ICAM-1, and TLR-2 (Fig. 7B), all of which are transcriptionally activated by NF-kappa B (28-30).
404	Homo sapiens						HEK293 cell line	7544915	Overexpression of TRAF2, but not TRAF1 or TRAF3, was sufficient to induce NF-kappa B activation. A truncated derivative of TRAF2 lacking an amino-terminal RING finger domain was a dominant-negative inhibitor of NF-kappa B activation mediated by TNF-R2 and CD40
404	Homo sapiens						HEK293 cell line	21558270	TNFR2 also induces TRAF2 degradation. We show that in addition to the well characterized TRAF2 binding motif 402-SKEE-405, the human receptor contains another sequence located at the C-terminal end (aminoacids 425-439) which also recruits TRAF2 and activates NF-kappaB.
405	Homo sapiens		aorta			endothelial cell		19944065	JNK inhibitor downregulated TF expression in thrombin/paclitaxel-stimulated HAECs
405	Homo sapiens						HUVEC cell line	15201277	Inhibition of either MAP kinase p38 with 10 um SB202190 or JNK with 25 um SP600125 resulted in significant attenuation of TF expression elicited by TNFalpha and thrombin, individually or in combination (Fig. 2). Pretreatment of HUVEC with both SB202190 and SP600125 almost completely ablated synthesis of tissue factor stimulated by TNFalpha and thrombin.
406	Rattus norvegicus		aorta			smooth muscle cell	primary cell culture	19008713	These data indicate that ROS was generated before the ERK activation and ERK was activated before NFATc activation, clarifying the sequence of ROS generation, ERK and NFATc activation.
406	Homo sapiens						U937 cell line	18208352	TPA stimulates increased generationof ROS and initiates the stress-activated proteinkinase (SAPK) pathway via protein kinase C (PKC) bIIactivation (Datta et al., 2000), representing typical characteristicsof STASIS...Activation of stress kinases (JNK, MAPK, p38) (Day 2008; Gao et al., 2008;Kirkham and Rahman, 2006; Kliment et al., 2008;Koli et al., 2008)
406	Mus musculus		lung			epithelial cell		16987002	In cycling cells, the effects of Nox1 were dose dependent: levels of Nox1 that induced 3- to 10-fold increases in ROS promoted phosphorylation of ERK1/2 and expression of cyclin D1,
406	Rattus norvegicus								Not Available
406	Homo sapiens		aorta			smooth muscle cell		17967787	These data demonstrate that it is the hemin-induced surge in cellular ROS levels, in particular the superoxide generated most likely from NADPH oxidase activity, and consequent oxidative stress which mediates Egr-1 upregulation via ERK-1/2 activation.
406	Homo sapiens						U937 cell line	21325823	These demonstrate that Ang II is capable of inducing CRP generation in macrophages via AT(1)-ROS-ERK1/2/p38MAPK-NF-kB signal pathway, which contributes to better understanding of the proinflammatory and proatherosclerotic actions of Ang II.
406	Mus musculus		lung			epithelial cell		12594056	Taken together, our data suggest that hyperoxia, by virtue of activating NADPH oxidase, generates reactive oxygen species (ROS), which mediates cell death of lung epithelium via ERK1/2 MAPK activation, and functions upstream of caspase activation in lung epithelial cells.
406	Mus musculus					keratinocyte		10545407	We found increased Erk-1/2 and p38 MAP kinase activities to be important components of ROS-mediated signaling. The pro-oxidant state also contributed to constitutive elevation of AP-1, NFkappaB and cAMP response element transactivation in the malignant phenotype.
407	Mus musculus	neural tube						15816868	SDF1alpha resulted in rapid activation of the extracellular signal-regulated kinase (ERK)1/2. This SDF1alpha-induced ERK activity was dose dependent and could be inhibited by pre-treatment of the cells with either pertussis toxin, an inactivator of G-protein-coupled receptors, or PD98059, a MEK1 inhibitor. Concomitant with ERK activation, SDF1alpha also activated the downstream transcription fact…
407	Homo sapiens		artery			endothelial cell		12680875	We found a time-dependent induction of Egr-1 and VEGF mRNA expression and phosphorylation of ERK1/2 by SDF-1alpha.

## Sheet: Vascular Evidence
Edge	Species	Tissue	BodyPart	Disease	Location	Cell Type	Cell Line	PubMed	Evidence Text
1	Homo sapiens						HUVEC cell line	15117825	We report here that PPARgamma agonists, thiazolidinedione class drugs (TZDs), or 15-deoxy-Delta12,14-prostaglandin J2 (15d-PGJ2) were capable of activating diacylglycerol (DAG) kinase (DGK), resulting in attenuation of DAG levels and inhibition of protein kinase C (PKC) activation.
2	Rattus norvegicus	vascular smooth muscle						11454570	jubilant. Maximum active NF-kappaB was found at 30 min after the addition of LPS and decreased thereafter. (By aenayetallah)
2	Homo sapiens						HUVEC cell line	17822279	DHMEQ inhibited TNF-alpha-, IL-1beta-, and LPS-induced NF-kappaB activation in HUVEC.
2	Rattus norvegicus	vascular smooth muscle						9446586	Nuclear extracts from LPS, TNF-alpha, and IL-1beta-treated VSMCs, IL-1beta-treated human hepatoma HepG2, and human lung fibroblast IMR-90 cells showed strong inducible binding activity to the NF-kappaB-like site by gel shift assays. These results demonstrated that NF-kappaB-like nuclear factor was involved in the inducible expression of the human bradykinin B1 receptor gene during inflammatory pr…
2	Homo sapiens	smooth muscle						16870145	LPS stimulated both AP-1 (c-Fos, c-Jun) and NF-kappaB (p50 and p65) activation, but only inhibition of AP-1 attenuated LPS-induced CXCR6 expression
3	Homo sapiens						HUVEC cell line	21767632	As shown in Figs. 3A-C, TNF-alpha induced transient phosphorylation of ERK1/2, JNK, and p38 in HUVECs, with the maximal response being seen within 15 min, followed by a decline to the basal level within 60 min. In addition, pretreatment for 1 h with the indicated concentrations of PD98059 (an ERK1/2 inhibitor), SP600125 (a JNK inhibitor), or SB203580 (a p38 inhibitor) inhibited the TNF-alpha-indu…
4	Homo sapiens					endothelial cell		19309349	CD40 is up-regulated on endothelial cells in response to IL-1b, TNF-a and IFN-g, and interaction with CD40L can induce the expression of VCAM-1 and CD62E and the release of IL-6 and IL-8 [31]. CD40/ CD40L interactions also increase the release of IL-1b and TNF-a from monocytes and macrophages [32] and the expression of tissue factor on macrophages, endothelial cells and VSMCs [31].
4	Homo sapiens					endothelial cell		17619839	In the presence of pro-inflammatory cytokines such as tumor necrosis factor-? (TNF-?) and/or interferon-gamma (IFN-G), endothelial cell CD40 expression is markedly enhanced [6]. These cytokines, especially when combined, also induce CD40 expression in rat vascular SMC [7].
4	Homo sapiens			Atherogenesis				11739273	IFN-_x0001_, a cytokine expressed early during atherogenesis, potently induces CD40/CD40L expression.7?11
4	Homo sapiens					umbilical vein endothelial cell		7538666	TNF and IFN-g were found to be the most effective at enhancing CD40 expression, producing about a 3-fold increase in CD40 expression after 24 h (Fig. 1). IFN-beta and IL-1a also increased CD40 expression, although somewhat less effectively than TNF or IFN-g.
4	Rattus norvegicus	vascular tissue				smooth muscle cell		17619839	In the presence of pro-inflammatory cytokines such as tumor necrosis factor-? (TNF-?) and/or interferon-gamma (IFN-G), endothelial cell CD40 expression is markedly enhanced [6]. These cytokines, especially when combined, also induce CD40 expression in rat vascular SMC [7].
5	Homo sapiens		vein			endothelial cell		15155793	these findings indicate that HTS and LPA consecutively activate FAK/paxillin and RhoA/Rho-kinase, and the phosphorylation of FAK/paxillin is located downstream of the RhoA/Rho-kinase cascade in HUVECs. Previous studies have also suggested the sequential activation of these intracellular signals. For instance, microinjection of RhoA or the activation of endogenous RhoA with LPA or bombesin induced…
7	Homo sapiens					umbilical vein endothelial cell		7538666	TNF and IFN-g were found to be the most effective at enhancing CD40 expression, producing about a 3-fold increase in CD40 expression after 24 h (Fig. 1). IFN-beta and IL-1a also increased CD40 expression, although somewhat less effectively than TNF or IFN-g.
9	Homo sapiens	vascular tissue				endothelial cell		12094204	Exposure of cultured human vascular endothelial cells to HDL in vitro enhanced expression of endothelial nitric oxide synthase (eNOS), as shown by immunoblotting.
10	Homo sapiens						HUVEC cell line	14523007	Fig. 2. Induction of HO-1 expression by OxPAPC involves PKA, PKC, p38MAPK, and ERK.
10	Homo sapiens					umbilical vein endothelial cell		11756172	Together, the results demonstrate that OxPAPC induces TF expression in HUVECs through activation of PKC/ERK/EGR-1 and Ca(++)/calcineurin/NFAT pathways rather than by NF-kappa B-mediated transcription
11	Homo sapiens		aorta			endothelial cell		19584310	expression of a Foxo1- responsive reporter gene increased up to twofold in cells treated with high glucose or with H2O2 (but not with mannitol) in a time-dependent manner (Fig. 2C).
14	Homo sapiens					endothelial cell		21113143	We report that, in human endothelial cells, HDLs prevent the oxLDL-induced activation of the ER stress sensors IRE1alpha, eIF2alpha and ATF6 and subsequent activation of the proapoptotic mediators JNK and CHOP.
14	Homo sapiens						HMEC-1 cell line	19106412	oxLDLs and the lipid oxidation products 7-ketocholesterol and 4-hydroxynonenal induce ER stress in human endothelial cells (HMEC-1), characterized by the activation of ER stress sensors (phosphorylation of Ire1alpha and PERK, nuclear translocation of ATF6)
15	Homo sapiens		aorta			endothelial cell		19252093	This reduction of LOX-1 resulted in a partial inhibition in CRP-induced expression of IL-8, ICAM-1, and VCAM-1 gene expression compared with the control siRNA-treated cells.
17	Homo sapiens	vascular tissue						9443437	VEGF/VPF and positive controls (platelet-activating factor [PAF], histamine, and bradykinin) all increased vascular permeability.
19	Mus musculus					umbilical vein endothelial cell		8521496	In a direct comparison, the coculture of HUVECs with mTNF-expressing cells for 3 hr led to a significantly higher tissue factor expression than could be achieved even with saturating concentrations of sTNF (Figure 7B). The involvement of both receptors in this mTNF response is evident from the efficient inhibition by antagonistic antibodies directed against each of the two receptors (Figure 78).
19	Mus musculus		lung			endothelial cell		21378027	Consistent with the in vivo findings, p75 blockade resulted in significant reduction of TNF-induced VCAM-1 and E-selectin expression by 28 and 23%, respectively (P < 0.05), but had no significant effect on ICAM-1 (Fig. 4A). On the other hand, as with in vivo experiments, p55 blockade significantly decreased the expression of all adhesion molecules
20	Homo sapiens		aorta			endothelial cell		19487339	Ox-LDL induced rapid RhoA and Rac1 activation as well as MT1-MMP activity in cultured human aortic ECs.....the present study provides evidence that the LOX-1-MT1-MMP axis plays a crucial role in RhoA and Rac1 activation signalling pathways in ox-LDL stimulation......Fluorescent immunostaining revealed the colocalization of LOX-1 and MT1-MMP, and the formation of a complex of LOX-1 with MT1-MMP wa…
27	Homo sapiens					umbilical vein endothelial cell		11756172	Together, the results demonstrate that OxPAPC induces TF expression in HUVECs through activation of PKC/ERK/EGR-1 and Ca(++)/calcineurin/NFAT pathways rather than by NF-kappa B-mediated transcription
28	Homo sapiens		aorta			endothelial cell		20181930	Fig. 4. OxLDL activation of LOX-1 stimulates ROCK2 kinase activity
28	Homo sapiens		aorta			endothelial cell		19487339	Ox-LDL induced rapid RhoA and Rac1 activation as well as MT1-MMP activity in cultured human aortic ECs.....the present study provides evidence that the LOX-1-MT1-MMP axis plays a crucial role in RhoA and Rac1 activation signalling pathways in ox-LDL stimulation......Fluorescent immunostaining revealed the colocalization of LOX-1 and MT1-MMP, and the formation of a complex of LOX-1 with MT1-MMP wa…
28	Homo sapiens		coronary artery			endothelial cell		12566375	The PKC-beta isoform played a critical role in the expression of MMPs [MMP-1 and MMP-3 - from abstract], because the PKC-beta inhibitor hispidin reduced ox-LDL-induced activation of PKC and the expression of MMPs. Other PKC subunits (alpha, gamma, and epsilon) did not affect the expression of MMPs. CONCLUSIONS: These findings indicate that ox-LDL, via LOX-1 activation, modulates the expression an…
28	Homo sapiens		aorta			endothelial cell		19279231	With OxLDL treatment, LOX-1-dependent gene expression changes associated with inflammation, cell adhesion, and signal transduction were observed. The transcripts of a number of cytokines and chemokines were induced, which included interleukin-8, CXCL2, CXCL3, and colony-stimulating factor-3. The secretion of these cytokines was confirmed by enzyme-linked immunosorbent assay analysis
31	Homo sapiens						HUVEC cell line	17008592	HUVECs were treated with TNF-{alpha} for 4 hours. Total RNA was obtained from 3 independent experiments and processed for cDNA microarray hybridization. A total of 64 genes were induced by TNF-{alpha} by at least 2.5-fold in all 3 experiments (as shown in supplemental Table I).
31	Homo sapiens						HUVEC cell line	11397697	On TNF-alpha stimulation, GATA-6 mRNA was increased. In contrast, the mRNA expression of GATA-3 declined.
33	Homo sapiens		coronary artery			endothelial cell		12566375	Incubation of HCAECs with ox-LDL (10 to 80 ug/mL) for 24 hours increased the expression of MMP-1 and -3 (mRNA and protein) in a concentration-dependent manner (Figure 1A).
34	Homo sapiens	endothelium						20089950	In endothelium, direct SR-BI signaling in response to HDL results in enhanced production of the antiatherogenic molecule nitric oxide
35	Homo sapiens	vascular tissue				smooth muscle cell		10623647	CD40L-induced TF on vascular SMC is functional and activates coagulation.
36	Homo sapiens						HUVEC cell line	7756649	XO induced a dosedependent release of vWF, up to an enzyme activity of 10 mU/mL reaching a fourfold increase in secretion (Fig 1A).
37	Homo sapiens	vascular tissue				endothelial cell		20656374	Experiments with exogenous [(3)H]S1P showed a multi-exponential influx kinetic of intracellular uptake of [(3)H]S1P up to a steady state level over 2h. This process could be inhibited or enhanced by various synthetic modulators targeting both, S1P(1) receptor-dependent (Akt, ERK1/2) as well as independent DMS-sensitive pathways. The S1P(1) receptor signalling was shown to drive the sphingosine ki…
38	Homo sapiens		aorta			endothelial cell		19252093	This reduction of LOX-1 resulted in a partial inhibition in CRP-induced expression of IL-8, ICAM-1, and VCAM-1 gene expression compared with the control siRNA-treated cells.
38	Homo sapiens		aorta			endothelial cell		19279231	With OxLDL treatment, LOX-1-dependent gene expression changes associated with inflammation, cell adhesion, and signal transduction were observed. The transcripts of a number of cytokines and chemokines were induced, which included interleukin-8, CXCL2, CXCL3, and colony-stimulating factor-3. The secretion of these cytokines was confirmed by enzyme-linked immunosorbent assay analysis
39	Homo sapiens		coronary artery			endothelial cell		18467630	We demonstrate that primary human EC express functional MR and 11BetaHSD2 enzyme and show that MR activation by aldosterone promotes ICAM1 gene transcription, ICAM1 surface protein expression, and leukocyte-EC adhesion.
40	Homo sapiens					endothelial cell		7844884	Treatment of endothelial cells with either IL-1 beta or TNF-alpha under static conditions increased PAI-1, vWF and prostacyclin release, while t-PA secretion was unchanged.
42	Homo sapiens		coronary artery			endothelial cell		12566375	Incubation of HCAECs with ox-LDL (10 to 80 ug/mL) for 24 hours increased the expression of MMP-1 and -3 (mRNA and protein) in a concentration-dependent manner (Figure 1A).
44	Homo sapiens						HUVEC cell line	19122175	Exposure of HUVECs to steady LSS for 6 hours caused a significant reduction (versus static condition) of TNF-alpha released in the medium (3633±882 and 9100±2158 pg, respectively; P<0.05) or in cells lysates (1091±270 and 2208±300 pg, respectively; P<0.05) (Figure 4A).
45	Homo sapiens						HUVEC cell line	17543638	Homocysteine significantly stimulated CD40 mRNA expression in HUVECs (p = 0.033). Consistently, 24-h exposure to Hcy increased the percentage of CD40-expressing cells (p = 0.00025). Homocysteine also significantly enhanced CD40L expression in platelets (p = 0.025) to a comparable extent as that of thrombin. Notably, Hcy increased VCAM-1 protein expression induced by CD40L in HUVECs (p = 0.0046).
46	Homo sapiens					endothelial cell		17204661	Production of reactive oxygen species (ROS) is increased in senescent cells,20–25 leading to a decrease in the bioavailability of NO and increased formation of peroxynitrite.26
46	Homo sapiens					endothelial cell		17614937	It has also been shown that the binding of ox-LDL to LOX-1 decreases intracellular nitric oxide levels through an increased production of superoxide anion, which could inactivate nitric oxide (Cominacini et al. 2001).
49	Homo sapiens		aorta			endothelial cell		15994321	Although LPL alone had no effect on Stat1 activation, LPL enhanced IFN-gamma-induced phosphorylation of Stat1 on tyrosine 701 and serine 727, as well as Stat1-mediated transactivation. The synergistic effect of LPL on IFN-gamma-induced Stat1 activation was mediated by enhanced activation of the tyrosine kinase JAK2 and was abrogated by LY294002, a specific inhibitor of the phosphatidylinositol 3'…
51	Homo sapiens						HUVEC cell line	11149911	The activation of ERK1/2 by VEGF and TNF-alpha was prevented by PD098059, but not by SB203580, as predicted, since to date ERK1/2 are the only known substrates for MEK1/2. Furthermore, induction of EGR-1 by both stimuli was also inhibited by PD098059.
53	Homo sapiens					endothelial cell	HUVEC cell line	10542237	AP-1 and NF-kB response elements have been shown to mediate the IL-6 response to inflammatory stimuli such as IL-1b (35).
53	Rattus norvegicus	vascular smooth muscle						11454570	We therefore compared the kinetics of NF-kappaB activation, cytokine message production, and TNF-alpha secretion. Maximum active NF-kappaB was found at 30 min after the addition of LPS and decreased thereafter. Increased IL-6 mRNA was detected at 30 min, increased TNF-alpha mRNA at 60 min, and increased IL-1 mRNA at 120 min.
53	Homo sapiens	vascular smooth muscle						19936194	Ang II activates IL-6 expression via the type 1 Ang II receptor (AT1R) [3]. Studies by our group have shown the essential role of the NF-kB transcription factor in mediating inducible IL-6 expression [13].
53	Homo sapiens	endothelium						12701065	In control cells, treatment with linoleic acid reduced intracellular glutathione levels and induced the DNA binding activity of nuclear factor-kappaB (NF-kappaB) leading to the upregulation of interleukin-6 (IL-6). In addition, the expression of endothelial nitric oxide synthase (eNOS) was altered, with linoleic acid increasing eNOS activity.
53	Rattus norvegicus	vascular smooth muscle						12215492	Functional promoter analysis revealed that PPAR-gamma ligands inhibited IL-1beta-induced transactivation of IL-6 gene via suppression of not only nuclear factor-kappaB but also C/EBP-DNA binding.
54	Homo sapiens						HUVEC cell line	17543638	Homocysteine significantly stimulated CD40 mRNA expression in HUVECs (p = 0.033). Consistently, 24-h exposure to Hcy increased the percentage of CD40-expressing cells (p = 0.00025). Homocysteine also significantly enhanced CD40L expression in platelets (p = 0.025) to a comparable extent as that of thrombin. Notably, Hcy increased VCAM-1 protein expression induced by CD40L in HUVECs (p = 0.0046).
56	Homo sapiens		coronary artery			smooth muscle cell		18785879	We conclude that AngII stimulation of vascular cells leads to a ROS-dependent increase in CD40/CD40L signalling pathway activity.
56	Rattus norvegicus					smooth muscle cell		17406055	JAK-2 has also been shown to be activated and tyrosinephosphorylated in response to Ang II, a well established ROS inducer in VSMCs (64,65).
56	Rattus norvegicus	vascular tissue				smooth muscle cell		10926866	Suppression of ROS inhibits Ang II–induced hypertrophy.
56	Homo sapiens	vascular tissue				smooth muscle cell		20100497	EGCG plays an anti-inflammatory role via inhibiting IL-6- and Ang II-induced CRP secretion, as well as the Ang II-induced generation of O(2)(-) and ROS in VSMCs
57	Homo sapiens						HUVEC cell line	20864106	As shown in Fig. 5A, DN-Akt-HA completely abolished the phosphorylation of GSK-3beta (Fig. 5A, upper layer) suggesting that GSK-3beta activity is tightly regulated by Akt. Furthermore, Akt phosphorylation timing is well matched with inhibitory phosphorylation of GSK-3beta (Fig. 5A, middle layer).
59	Homo sapiens		venule			endothelial cell		16627366	VEGF (10?10 M) significantly increased Pa across CVEC monolayers, and this increase could be attenuated by pretreatment with Y-27632 (10?6 M) for 20 min. Additionally, 24-h pretreatment of CVEC with exoenzyme C3, a bacterial toxin that ribosylates and inactivates Rho, also inhibited VEGF-induced hyperpermeability in CVEC (Figure 4).Figure 4. Inhibition of Rho?ROCK activity with C3 exoenzyme or Y2…
61	Homo sapiens					umbilical vein endothelial cell		11027549	Constitutively active form of Akt/PKB induces transcription of the MCP-1 gene,
63	Homo sapiens						HUVEC cell line	7939411	Additionally, the IL-1-driven ICAM-1 expression on HUVEC as well as the IL-1 induced adhesion of PBMC to HUVEC was found to be TNF-dependent, as both effects could be inhibited by an anti-TNF-alpha monoclonal antibody (MoAb) (MAK195).
63	Homo sapiens					endothelial cell		9217169	In this report we show that G-CSF down-regulated intercellular adhesion molecule 1 (ICAM-1) induced by Interleukin-1 (IL-1) on human endothelial cells.
63	Homo sapiens						HUVEC cell line	9430492	Although IL-1 did not support GM-CSF-induced eosinophil transendothelial migration, IL-1 and TNF-alpha induced equivalent expression of ICAM-1 on HUVEC.
64	Homo sapiens					umbilical vein endothelial cell		19457866	Atorvastatin (0.6 uM) failed to increase Akt phosphorylation (Ser473) in static-cultured cells (Fig. 6A). However, prolonged LSS increased Akt phosphorylation and this was further enhanced by atorvastatin.
72	Homo sapiens						HUVEC cell line	20937831	Indoxyl sulfate treatment enhanced the activation of JNK, p38 MAPK, and NF-kB in TNF-alpha-activated HUVEC. Inhibitors of JNK and NF-kB attenuated indoxyl sulfate-induced E-selectin expression in HUVEC and subsequent THP-1 adhesion.
74	Mus musculus					endothelial cell		12878589	Ppara ligands decrease cytokine-mediated Vcam1 expression through effects on Nfkb signaling. Mechanisms involved reportedly include direct Ppara interaction with p65 and Ppara dependent expression of Ikba, sequestering the inactive p65/p50 complex in the cytoplasm. % These studies provide evidence that LPL acts on LDL(-) to generate Ppara ligands, thus countering the endothelial adhesion molecule…
74	Homo sapiens					endothelial cell		20814542	Pioglitazone represses NF-KB activation and VCAM-1 expression in a PPARA-dependent manner [98].
74	Homo sapiens		aorta			smooth muscle cell		14561188	The induction of IkBa mediated by PPARa did not affect p65 nuclear translocation but was associated with reduced NF-kB DNA-binding activity [36].
74	Homo sapiens	vascular smooth muscle						10542237	Altogether these data indicate that fibrates inhibit the vascular inflammatory response via PPARalpha by interfering with the NF-kappaB and AP-1 transactivation capacity involving direct protein-protein interaction with p65 and c-Jun.
76	Homo sapiens		endothelial matrix			endothelial cell		17585075	As a constitutive component of the extracellular matrix of endothelial cells,27 in which it is associated with collagen type VI filaments,28–30 subendothelial VWF can directly support platelet adhesion. 31–35
77	Homo sapiens	vascular tissue				endothelial cell		19657053	HMVECs were transfected with Rac siRNA as described in materials and methods in both normoglycemic (A) and hyperglycemic (B) conditions. Both transfected and nontransfected HMVECs were rendered quiescent and then stimulated with 100 nM FTY720 for 3 h. Cell lysates were probed with anti-FAK [Y576] phosphospecific antibody and subsequently reprobed with anti-FAK antibody. Representative blots of 3 …
78	Homo sapiens	endothelium				endothelial cell		10377075	These EC adhesion molecules include vascular cell adhesion molecule-1 (VCAM-1), intercellular adhesion molecule 1 (ICAM-1), E-selectin, and P-selectin.6,7
81	Homo sapiens						HUVEC cell line	16450077	As shown in Fig. 2A SPC and LSF reduce the TNFalpha- induced expression of E-selectin, ICAM-1 and VCAM-1 to about 60% of control cultures (p < 0.001).
84	Homo sapiens						HUVEC cell line	22012329	Ang II (10(-7) M), similarly to VEGF (100 ng/ml), increased the endothelial permeability parallel with an increase in the number of cell surface openings and caveolae. AT1 and VEGF-R2 receptor blockers (candesartan and ZM323881, respectively) blunted these effects.
85	Homo sapiens	vascular tissue	lung			endothelial cell		19201893	ROCK1 was required for TNF-alpha-induced early permeability increases
87	Homo sapiens					umbilical vein endothelial cell		16039554	ESM, DSS and Sal B also repressed expression of vascular endothelial growth factor (VEGF) and extracellular signal-regulated kinase (ERK) activation in TNF-alpha induced HUVEC cells.....The effect of ESM on TNF-alpha induced endothelial permeability and redistribution of VE-cadherin is likely due to a reduction of VEGF protein expression as a result of modulation of the ERK signaling pathway.
88	Homo sapiens	endothelium						10377075	Transient transfection of deletional VCAM-1 promoter constructs and electrophoretic mobility shift assays indicate that fenofibrate inhibits VCAM-1 transcription in part by inhibiting NF-kappaB.
88	Homo sapiens						HUVEC cell line	20351266	from full text - HuR knockdown significantly reduced the amount of NF?B translocated into nucleus and slightly increased the amount of cytosolic NF?B. This suggests that HuR facilitates the phosphorylation of NF?B in LPS-treated cells and the nuclear translocation of NF?B. We then performed ChIP analysis in which immunoprecipitated samples by NF?B antibody were subjected to PCR amplification by u…
88	Homo sapiens						HUVEC cell line	15346645	Oxidized LDLs and other pro-inflammatory stimuli trigger a NF-kB-mediated overexpression of adhesion molecules( VCAM-1, ICAM-1, E-selectin) that are involved in the “rolling” and adhesion of leukocytes to endothelial cells.[101]
88	Homo sapiens						HUVEC cell line	1379595	In a series of transfection assays into human umbilical vein endothelial cells (HUVECs), we find that silencers between positions -1.641 kilobases and -288 base pairs restrict promoter activity, and that treatment with tumor necrosis factor-alpha overcomes this inhibition and activates the promoter through two NF kappa B sites located at positions -77 and -63 base pairs of the VCAM-1 gene.
88	Mus musculus		artery			foam cell		16537455	In the WT recipient, plaques become rapidly exposed to a plasma environment containing a relative increase in HDL and decrease in non-HDL cholesterol, changes which are expected to promote cholesterol efflux from foam cells and thereby reverse inflammatory changes associated with the lipid loading of macrophages (e.g., refs. 18–20)....the expression of LXR_x0003_, ABCA1, or SR-BI was increased in…
88	Homo sapiens					endothelial cell		12704649	Here we show that AII induces NFkappaB-dependent transcription in primary endothelial cell lines, leading to the upregulation of ICAM-1 and VCAM-1 expression.
88	Homo sapiens					endothelial cell		21293192	Cytokines (e.g., TNF-alpha and several interleukins) and constituents of modified lipoproteins (e.g., lysophosphatidyl choline) enhance oxidative stress in endothelial cells, which in turn activates the NFKB signaling pathway. Activated NFkB migrates into the nucleus and induces the expression of numerous genes, including many pro-inflammatory genes such as P-Selectin, ICAM-1 and VCAM-1.
88	Homo sapiens		aorta			endothelial cell		18241616	The HNE-induced reduction of the NF-??B activation followed by nuclear localization is associated with the inhibition of the expression of adhesion molecules, such as interacellular adhesion molecule-1, vascular cell adhesion molecule-1, and E-selection, in human aortic endothelial cells [37].
88	Homo sapiens		aorta			endothelial cell		12620896	Low shear for 6 h resulted in a reduction of IkappaBalpha levels, an activation of NF-kappaB, and an increase in kappaB-dependent vascular cell adhesion molecule 1 (VCAM-1) mRNA expression and endothelial-monocyte adhesion
88	Homo sapiens						HMEC cell line	9468519	The ability of TNF-alpha to activate the kappaB-motif (kappaL-kappaR)-dependent VCAM-1 promoter-chloramphenicol acetyltransferase (CAT) reporter gene lacking a consensus AP-1 element was markedly inhibited by co-transfection of the expression vector encoding c-fos ribozyme, which decreases the level of c-fos by degrading c-fos mRNA, or c-fos or c-jun oligonucleotides. Conversely, co-transfection …
88	Homo sapiens					endothelial cell		9388244	Induction of RAW264.7-derived NO inhibited lipopolysaccharide-induced endothelial VCAM-1 expression, which was reversed by the NO synthase inhibitor Nomega-monomethyl-L-arginine. These findings indicate that NO inhibits NF-kappaB activation and VCAM-1 expression by increasing the expression and nuclear translocation of IkappaBalpha.
88	Homo sapiens		aorta			endothelial cell		17332437	Activation of nuclear factor _x0005_B induces expression of vascular cell adhesion molecule-1 and monocyte chemoattractant protein-1 in aortic endothelial cells stimulating atherogenesis.137
88	Homo sapiens						HUVEC cell line	17133101	Thrombin also activates endothelial cells by cleaving and activating endothelial protease-activated receptors (PARs)-1 and 2, which increase inflammatory gene transcription [10,11] and stimulate expression of numerous leukocyte adhesion molecules including vascular cell adhesion molecule-1 (VCAM-1), intracellular adhesion molecule-1 (ICAM-1), and E-selectin through nuclear factor-kB (NF-kB) and G…
89	Homo sapiens						HUVEC cell line	16450077	As shown in Fig. 2A SPC and LSF reduce the TNFalpha- induced expression of E-selectin, ICAM-1 and VCAM-1 to about 60% of control cultures (p < 0.001).
92	Homo sapiens					endothelial cell		21113143	We report that, in human endothelial cells, HDLs prevent the oxLDL-induced activation of the ER stress sensors IRE1alpha, eIF2alpha and ATF6 and subsequent activation of the proapoptotic mediators JNK and CHOP.
92	Homo sapiens						HMEC-1 cell line	19106412	oxLDLs and the lipid oxidation products 7-ketocholesterol and 4-hydroxynonenal induce ER stress in human endothelial cells (HMEC-1), characterized by the activation of ER stress sensors (phosphorylation of Ire1alpha and PERK, nuclear translocation of ATF6)
93	Homo sapiens						HUVEC cell line	10195917	E-selectin expression in response to tumor necrosis factor-alpha (TNFalpha) was, as expected, inhibited in ECs that had been preincubated with HDLs. However, the level of secretion of GM-CSF in the same cultures was no different from control. In a similar manner, although HDLs had no effect on steady-state mRNA levels of GM-CSF, the levels of E-selectin were significantly inhibited by HDLs.
93	Homo sapiens						HUVEC cell line	10551885	As shown in Fig. 1A, HDL3 inhibited by ~70% the TNF-induced expression of VCAM-1 and E-selectin in HUVEC, which was consistent with our previous reports (7, 10). The inhibitory effect of HDL3 was further identified by its reduction of E-selectin mRNA levels (Fig. 1B).
94	Homo sapiens						HUVEC cell line	18048767	As shown in Figure 1, the mRNA expression of pro-inflammatory adhesion molecules VCAM-1 and E-selectin was induced in response to TNF-_x0002_. GW0742 significantly inhibited the TNF-_x0002_–induced expression of VCAM-1 and E-selectin but not that of GAPDH gene. Similarly, another PPAR-_x0001_ agonist, GW501516, inhibited the TNF-_x0002_–induced expression of VCAM-1 and E-selectin.
94	Homo sapiens						HUVEC cell line	16617158	Genes up or down regulated in HUVEC cell cultures treated with tnfa for 5 hours.
94	Homo sapiens						HUVEC cell line	17192276	TABLE 1 Selective Oct-1 suppression of genes induced in HUVEC in response to TNF{alpha} treatment The table lists genes that showed a 3-fold or higher increase in expression in response to TNF{alpha} when compared to their basal levels and the subset of genes that were significantly down-regulated (>3-fold) in response to transcription factor overexpression in HUVEC.
94	Homo sapiens		lung			vascular endothelium		21977310	Maximal expression was found 4 h and 12 h post-TNF-? stimulation for ESELE and VCAM-1, respectively. ICAM-1 expression stayed high between 8 and 48 h (see Figure 1).
94	Homo sapiens		lung			endothelial cell		20228195	The IL-17-driven VCAM-1 and E-selectin gene expression was similar to the increase observed when LMVECs were stimulated with TNF-alpha
94	Homo sapiens						HUVEC cell line	16636195	AMP-activated protein kinase (AMPK) is tightly regulated by the cellular AMP:ATP ratio and plays a central role in regulation of energy homeostasis and metabolic stress. Metformin has been shown to activate AMPK. We hypothesized that metformin may prevent nuclear factor kappaB (NF-kappaB) activation in endothelial cells exposed to inflammatory cytokines. Metformin was observed to activate AMPK, a…
94	Homo sapiens					vascular endothelium			The appearance of P-selectin can also be induced by exposure to TNF-a or LPS, and both of these have the additional effect of inducing the synthesis of a second selectin, E-selectin, which appears on the endothelial cell surface a few hours later.
94	Homo sapiens						HUVEC cell line	10195917	E-selectin expression in response to tumor necrosis factor-alpha (TNFalpha) was, as expected, inhibited in ECs that had been preincubated with HDLs. However, the level of secretion of GM-CSF in the same cultures was no different from control. In a similar manner, although HDLs had no effect on steady-state mRNA levels of GM-CSF, the levels of E-selectin were significantly inhibited by HDLs.
94	Homo sapiens						HUVEC cell line	17008592	HUVECs were treated with TNF-{alpha} for 4 hours. Total RNA was obtained from 3 independent experiments and processed for cDNA microarray hybridization. A total of 64 genes were induced by TNF-{alpha} by at least 2.5-fold in all 3 experiments (as shown in supplemental Table I).
94	Homo sapiens					umbilical vein endothelial cell		14715628	Table S1 - TNF-alpha induced gene expression in endothelial cells (HUVEC) - bw Inclusion criteria of a fold induction > 2.5 and a p-value of < 0.05 [BCD]
94	Homo sapiens		lymphatic endothelium|skin			endothelial cell		17116732	Table S1. Affymetrix U133 Plus 2.0 GeneChip array data showing transcripts in HDLECs (human dermal lymphatic endothelial cells) up- or down-regulated by a factor of at least twofold (P < 0.1) after stimulation with TNF
94	Homo sapiens						HUVEC cell line	10551885	As shown in Fig. 1A, HDL3 inhibited by ~70% the TNF-induced expression of VCAM-1 and E-selectin in HUVEC, which was consistent with our previous reports (7, 10). The inhibitory effect of HDL3 was further identified by its reduction of E-selectin mRNA levels (Fig. 1B).
94	Homo sapiens						HUVEC cell line	17192276	The results showed that E-selectin and VCAM-1 gene expression increases with TNF_x0002_ treatment (Fig. 1D, left) and is significantly blocked in both instances by Oct-1 (Fig. 1D, middle).
96	Homo sapiens					umbilical vein endothelial cell		19741199	Treatment of macrovascular human umbilical vein endothelial cells (HUVECs) and microvascular endothelial cells (MVECs) with the cholinergic agonists nicotine and GTS-21 significantly reduced IL-6-mediated monocyte chemoattractant protein-1 (MCP-1) production and ICAM-1 expression which are regulated through the JAK2/STAT3 pathway.
97	Homo sapiens					endothelial cell		12969988	Incubation of cultured endothelial cells with HDL activates eNOS in a process that involves the binding of apoA-I to the scavenger receptor-BI (SR-BI).17
98	Homo sapiens		aorta			endothelial cell		15994321	Although LPL alone had no effect on Stat1 activation, LPL enhanced IFN-gamma-induced phosphorylation of Stat1 on tyrosine 701 and serine 727, as well as Stat1-mediated transactivation. The synergistic effect of LPL on IFN-gamma-induced Stat1 activation was mediated by enhanced activation of the tyrosine kinase JAK2 and was abrogated by LY294002, a specific inhibitor of the phosphatidylinositol 3'…
99	Homo sapiens						HUVEC cell line	11337506	We conclude that the IKK/IkappaB/NF-kappaB pathway is crucial and sufficient for proinflammatory activation of endothelium.
103	Homo sapiens					endothelial cell		11830590	In human endothelial cells and thymic epithelial cells, IFN-gamma, IL- 1beta, and TNF-alpha individually enhance CD40 expression ( 32 , 33 ).
105	Homo sapiens						HUVEC cell line	15979056	Treatment of cells with the JNK specific inhibitors, SP600125 (3-30 uM) or a JNK inhibitory peptide (JNKI1) (3-30 uM), resulted in significant attenuation of thrombin-induced ICAM-1 protein expression in a concentration-dependent manner (67 ± 3% and 72 ± 7% inhibition at 30 ?M, respectively; Fig. 2A)...Similarly, thrombin-induced ICAM-1 promoter activity was also inhibited by SP600125 or by JNKI1…
106	Mus musculus					umbilical vein endothelial cell		8521496	In a direct comparison, the coculture of HUVECs with mTNF-expressing cells for 3 hr led to a significantly higher tissue factor expression than could be achieved even with saturating concentrations of sTNF (Figure 7B). The involvement of both receptors in this mTNF response is evident from the efficient inhibition by antagonistic antibodies directed against each of the two receptors (Figure 78).
106	Mus musculus		lung			endothelial cell		21378027	Consistent with the in vivo findings, p75 blockade resulted in significant reduction of TNF-induced VCAM-1 and E-selectin expression by 28 and 23%, respectively (P < 0.05), but had no significant effect on ICAM-1 (Fig. 4A). On the other hand, as with in vivo experiments, p55 blockade significantly decreased the expression of all adhesion molecules
108	Homo sapiens		coronary artery			endothelial cell		10325241	Incubation of HCAECs with Ang II markedly increased LOX-1 mRNA (RT-PCR) and protein (Western blot) expression.
108	Homo sapiens					coronary artery endothelial cell		16484599	The Ang II (1 micromol/L for 24 hours) markedly induced LOX-1 promoter activity beyond the basal level, and a 116-bp fragment (between nt -2247 and -2131) was necessary for this induction. Within this 116-bp promoter fragment, there is a potential binding motif for transcription factor NF-kappaB. By EMSA, we observed the activation of NF-kappaB by Ang II
108	Homo sapiens					coronary artery endothelial cell		16484599	In vitro and in vivo studies have shown that LOX-1 expression is upregulated by oxLDL. Angiotensin II (Ang II), which participates in atherogenesis, also upregulates the expression of LOX-1.
108	Homo sapiens						HUVEC cell line	19390623	Angiotensin II has been also shown to increase LDL oxidation in macrophages [33, 34], oxLDL receptor (LOX-1) expression in endothelial cells [35], superoxide andmetalloproteinase production, and lipid peroxidation [36].
109	Homo sapiens					endothelial cell		21113143	We report that, in human endothelial cells, HDLs prevent the oxLDL-induced activation of the ER stress sensors IRE1alpha, eIF2alpha and ATF6 and subsequent activation of the proapoptotic mediators JNK and CHOP.
109	Homo sapiens						HMEC-1 cell line	19106412	oxLDLs and the lipid oxidation products 7-ketocholesterol and 4-hydroxynonenal induce ER stress in human endothelial cells (HMEC-1), characterized by the activation of ER stress sensors (phosphorylation of Ire1alpha and PERK, nuclear translocation of ATF6)
112	Mus musculus			Atherosclerosis				11795270	LDL particles are presumably subjected to oxidative modification in the vessel wall by reactive oxygen metabolites produced by monocytes, neutrophils, and other cells in the developing lesion.5
112	Homo sapiens		artery					12928037	Increased formation of oxygen radicals (and other radical species) facilitates LDL oxidation and influences oxidation-sensitive mechanisms [15].
112	Homo sapiens	endothelium						17326329	Central to this disease process are circulating low density lipoprotein (LDL) molecules which transmigrate across the endothelium and are oxidized by local reactive oxygen species (ROS). Oxidized LDL (Ox-LDL) molecules (and not native, unmodified LDLs) possess direct cytotoxicity and stimulate endothelial cells to express adhesion molecules that allow white blood cells to abnormally adhere to the…
113	Homo sapiens		aorta			endothelial cell		19279231	With OxLDL treatment, LOX-1-dependent gene expression changes associated with inflammation, cell adhesion, and signal transduction were observed. The transcripts of a number of cytokines and chemokines were induced, which included interleukin-8, CXCL2, CXCL3, and colony-stimulating factor-3. The secretion of these cytokines was confirmed by enzyme-linked immunosorbent assay analysis
114	Homo sapiens			Atherosclerotic lesion				15064395	Stimulation of cells isolated from atherosclerotic plaques with soluble CD40L (10 microgram/ml) induced the NFkB (c-Rel) DNA binding activity and TF production was significantly inhibited by dominant negative IKK-2, indicating that CD40L induced TF expression was via c-Rel.
115	Homo sapiens	vascular tissue						9443437	VEGF/VPF and positive controls (platelet-activating factor [PAF], histamine, and bradykinin) all increased vascular permeability.
117	Homo sapiens					endothelial cell		18221099	AT(1) receptor enhances the activation of nuclear factor NF-kappaB, which stimulates the production of proinflammatory cytokines
117	Homo sapiens	vascular tissue				smooth muscle cell		19390623	The binding between angiotensin II and AT1 receptor induced proinflammatory effect mainly through the down-stream activation of intracellular signaling cascade, which involves nuclear factorkappaB (NF-?B) activation [41–43].
118	Mus musculus		aorta			endothelial cell		21372295	Taken together, these data indicate that PYK2-induced p21Cip1 activates p300, which promotes Ets-1 binding to the MCP-1 promoter, leading to enhancement of MCP-1 transcription.
119	Homo sapiens		coronary artery			endothelial cell		12566375	The PKC-beta isoform played a critical role in the expression of MMPs [MMP-1 and MMP-3 - from abstract], because the PKC-beta inhibitor hispidin reduced ox-LDL-induced activation of PKC and the expression of MMPs. Other PKC subunits (alpha, gamma, and epsilon) did not affect the expression of MMPs. CONCLUSIONS: These findings indicate that ox-LDL, via LOX-1 activation, modulates the expression an…
120	Homo sapiens					endothelial cell		15178810	VEGF is essential for the mobilization of bone-marrow-derived endothelial cell precursors in the promotion of vascularization
122	Rattus norvegicus					endothelial cell		20651841	Only cells transfected with Egr-1 antisense oligodeoxyribonucleotide showed a significant reduction in Egr-1 protein expression following hypoxia-reoxygenation. Consistent with the down-regulation of Egr-1 expression, other forms of cell injury were significantly reduced in this group of cells, as evidenced by less alteration in cell morphology, a decrease in expression of tumor necrosis factor a…
124	Homo sapiens						HUVEC cell line	11397697	In contrast, overexpression of GATA-3 resulted in a significant suppression (P<0.05) of VCAM-1 induction.
125	Homo sapiens						HUVEC cell line	14523007	Fig. 2. Induction of HO-1 expression by OxPAPC involves PKA, PKC, p38MAPK, and ERK.
127	Homo sapiens	vascular tissue				endothelial cell		12672794	HMVEC ICAM-1 expression induced by H-2g was down-regulated by LipofectAMINE transfection of antisense ODNs directed against JAK2, Erk1/2, and PI3K.
128	Homo sapiens		aorta			endothelial cell		17726017	Treatment of human aortic EC with Ox-PAPC and 1-palmitoyl-2-epoxyisoprostane-sn-glycero-3-phosphorylcholine induced a rapid yet sustained activation of JAK2; activation of JAK2 by Ox-PAPC was dependent on c-Src kinase activity.
128	Homo sapiens		artery			endothelial cell		21997484	Cells treated with 100 ug/ml OxPAPC revealed rapid and pronounced phosphorylation of Src at Tyr418, while 10 ug/ml OxPAPC caused much lower increase in phospho-Tyr418 immunoreactivity (Fig. 6A).
129	Homo sapiens		coronary artery			endothelial cell			Background: Beneficial effects of HMG-CoA reductase inhibitors were initially attributed to the effects on serum cholesterol levels. However, recent evidence suggests that statins may have vascular benefits independent of cholesterol lowering. To determine if statins have direct effects on vascular endothelium, we examined the effects of cerivastatin and pravastatin on tumor necrosis factor (TNF-…
129	Homo sapiens					endothelial cell		15346645	Moreover, oxidized LDL also induced the expression of other pro-inflammatory genes of chemoattractant chemokines (MCP-1), growth factors (M-CSF, GM-CSF) and inflammatory cytokines (IL-1,TNF-a).[102]
129	Homo sapiens					endothelial cell		1690354	We now report that treatment of endothelial cells (EC) with modified low-density lipoproteins obtained by mild iron oxidation or by prolonged storage, results in a rapid and large induction of the expression of granulocyte-macrophage colony-stimulating factor (GM-CSF), macrophage CSF (M-CSF) and granulocyte CSF (G-CSF).
133	Homo sapiens		venule			endothelial cell		16627366	VEGF caused Rho activation as early as the first minute and the effect sustained through a 15-min period (Figure 3).
134	Homo sapiens					umbilical vein endothelial cell		11756172	Together, the results demonstrate that OxPAPC induces TF expression in HUVECs through activation of PKC/ERK/EGR-1 and Ca(++)/calcineurin/NFAT pathways rather than by NF-kappa B-mediated transcription
136	Homo sapiens						HUVEC cell line	21177856	siRNA knockdown of PKA-alpha enhanced transcriptional activity of FoxO1 relative to results from the control group (Fig. 7B).
137	Homo sapiens						HUVEC cell line	16450077	As shown in Fig. 2A SPC and LSF reduce the TNFalpha- induced expression of E-selectin, ICAM-1 and VCAM-1 to about 60% of control cultures (p < 0.001).
139	Homo sapiens		aorta			endothelial cell		19487339	Blockade of LOX-1 or MT1-MMP prevented RhoA-dependent endothelial NO synthase protein downregulation and cell invasion, Rac1-mediated NADPH oxidase activity, and reactive oxygen species generation. CONCLUSION: The present study provides evidence that the LOX-1-MT1-MMP axis plays a crucial role in RhoA and Rac1 activation signalling pathways in ox-LDL stimulation, suggesting that this axis may be …
140	Homo sapiens		intestine			endothelial cell		19520742	As demonstrated in Fig. 5, A-C, LY-294002 (PI 3-kinase/Akt), SB-203580 (p38 MAPK), SN-50 (NF-kB) inhibitors, vitamin E, and curcumin effectively inhibited VCAM-1 mRNA, protein, cell surface expression, and leukocyte binding, whereas SP-600125 (JNK) inhibitor had no effect on VCAM-1 expression and PD-098059 (p44/42 MAPK) inhibitor only partially decreased VCAM-1 mRNA, protein, and cell surface exp…
[truncated: 329 more rows]

## Sheet: Vascular Edges
Edge Identifier
1
2
3
4
5
7
9
10
11
14
15
17
19
20
27
28
31
33
34
35
36
37
38
39
40
42
44
45
46
49
51
53
54
56
57
59
61
63
64
72
74
76
77
78
81
84
85
87
88
89
92
93
94
96
97
98
99
103
105
106
108
109
112
113
114
115
117
118
119
120
122
124
125
127
128
129
133
134
136
137
139
140
141
142
143
145
146
147
148
153
156
157
160
161
162
163
164
166
167
[truncated: 139 more rows]
