# Supplementary material for: A vascular biology network model focused on inflammatory processes to investigate atherogenesis and plaque instability
Source: J Transl Med. 2014 Jun 26;12:185. doi: 10.1186/1479-5876-12-185 (PMC4227037; doi:10.1186/1479-5876-12-185)
Supplement: Additional file 3 — Six .XGMML and six .XLS files of all V-IPN subnetworks. The network architecture may be viewed from the XGMML files using freely available network visualization software such as Cytoscape (http://www.cytoscape.org/). [file 1479-5876-12-185-S3.zip › 10051_1065202369122714_MOESM2_ESM/1065202369122714_add13.xlsx]

## Sheet: Key
	This Excel spreadsheet contains 7 worksheets
	Key: Contains reference and explanatory information for the worksheets contained in this document
	Model: Contains a basic description of the model
	Nodes: Contains the full list of nodes in the model
	Edges: Contains the full list of assertions (edges) in the model
	Evidence: Contains detailed references for each edge in the model
	Vascular Evidence: Contains all references annotated with vascular context in the KnowledgeBase.
	Vascular Edges: Contains a consolidated list of network edges with at least one associated vascular evidence.
	Key for individual worksheets
	Nodes: Contains the full list of nodes in the model
	Node	Label
	Numerical identifier given to each unique node in the model	Name of the node
	Edges: Contains the full list of assertions (edges) in the model
	Edge	Source Label	Relationship		Target Label
	Numerical identifier given to each unique edge in the model	Name of the source node	Relationship between the source and target nodes		Name of the target node
			->	Increases
			=>	Directly increases
			-|	Decreases
			=|	Directly decreases
			activator	Activator
			-e->	Effector
			-cat->	Catalyzed by
			-react->	Reactant
			-prod->	Product
			|-cw-|	Competes with
			-gp->	Gene product
			-translocates-*	Translocates
			-to-	Translocated to
			-from-	Translocated from
			-@-	Modification of
			-cc-	Complex component
			-sub->	Subset of
			-other-	Other

## Sheet: Model
Model Report
Model	V-IPN-Endothelial cell-monocyte interaction
Version	1.0
Species	Homo sapiens
Description	The Endothelial cell -monocyte interaction model was made by PMI and Selventa as part of the 2011 Vascular Inflammatory Process Network (V-IPN) collaboration. The model depicts the causal mechanisms that occur during the activation of endothelial cells at- atherosclerotic lesions' prone sites in the arterial tree which results in the up-regulation of cell adhesion molecules and chemokines that me…
Created	2011-12-14 10:36:16
Last Updated	2011-12-14 10:36:16

## Sheet: Nodes
Vertex	Label	Type	Species
1	taof(STAT5A)	MolecularFunction	Homo sapiens
2	Cell Surface Expression of SELE	Translocation	Homo sapiens
3	Cell Surface Expression of Thy1	Translocation	Mus musculus
4	ETS1	Protein	Homo sapiens
5	catof(THY1)	MolecularFunction	Homo sapiens
6	Arachidonate	Molecule
7	monocyte adherence	BiologicalProcess
8	taof(ETS1)	MolecularFunction	Homo sapiens
9	And of IL1A and TNF	Default
10	CXCR6	Protein	Homo sapiens
11	Cell-derived microparticle	Default
12	ICAM1	Protein	Homo sapiens
13	exp(ITGAM)	GeneExpression	Homo sapiens
14	IFNG	Protein	Homo sapiens
15	ITGB2	Protein	Homo sapiens
16	CCL2	Protein	Homo sapiens
17	CXCR6:CXCL16	MolecularComplex
18	THY1:ITGAM	MolecularComplex
19	ITGAM:ITGB2	MolecularComplex
20	ITGB2:ITGAL:ICAM1	MolecularComplex
21	VCAM1:ITGA4:ITGB1	MolecularComplex
22	gtpof(RHOA)	Reaction	Homo sapiens
23	exp(STAB1)	GeneExpression	Homo sapiens
24	catof(IL8RB)	MolecularFunction	Homo sapiens
25	ITGAL	Protein	Homo sapiens
26	THY1	Protein	Homo sapiens
27	exp(CCL2)	GeneExpression	Homo sapiens
28	Cholesterol	Molecule
29	exp(CXCL16)	GeneExpression	Homo sapiens
30	SIRPA	Protein	Homo sapiens
31	SELPLG	Protein	Homo sapiens
32	ITGA4	Protein	Homo sapiens
33	exp(CCR2)	GeneExpression	Homo sapiens
34	ICAM1:ITGAM:ITGB2	MolecularComplex
35	exp(ICAM1)	GeneExpression	Homo sapiens
36	Leukotriene B4	Molecule
37	IL1A	Protein	Homo sapiens
38	exp(THY1)	GeneExpression	Homo sapiens
39	ITGA4:ITGB1	MolecularComplex
40	CX3CL1	Protein	Homo sapiens
41	inflammatory response	BiologicalProcess
42	VCAM1	Protein	Homo sapiens
43	exp(ITGB2)	GeneExpression	Homo sapiens
44	MIF	Protein	Homo sapiens
45	Cell Surface Expression of ICAM1	Translocation	Homo sapiens
46	VCAM1:ITGAX	MolecularComplex
47	ITGAL:ITGB2	MolecularComplex
48	H2O2	Molecule
49	catof(ITGB2)	MolecularFunction	Homo sapiens
50	arachidonic acid metabolism	BiologicalProcess
51	Oxidized Low Density Lipoprotein	Molecule
52	SELE	Protein	Homo sapiens
53	SELP	Protein	Homo sapiens
54	STAT5A	Protein	Homo sapiens
55	SELP:SELPLG	MolecularComplex
56	CXCL16	Protein	Homo sapiens
57	VCAM1:ITGA4	MolecularComplex
58	kaof(PIK3CA)	Reaction	Homo sapiens
59	catof(CCR2)	MolecularFunction	Homo sapiens
60	chemotaxis	BiologicalProcess
61	Cell Surface Expression of CCR2	Translocation	Homo sapiens
62	catof(CX3CR1)	MolecularFunction
63	catof(LTB4R)	MolecularFunction	Homo sapiens
64	ITGAX	Protein	Homo sapiens
65	IL8	Protein	Homo sapiens
66	TGFB1	Protein	Homo sapiens
67	exp(SELPLG)	GeneExpression	Homo sapiens
68	Cell Surface Expression of ITGAM	Translocation	Homo sapiens
69	exp(CXCR6)	GeneExpression	Homo sapiens
70	CX3CR1	Protein	Homo sapiens
71	Low Density Lipoprotein	Molecule
72	CCR2	Protein	Homo sapiens
73	ITGAM	Protein	Homo sapiens
74	catof(ITGAM)	MolecularFunction	Homo sapiens
75	Vcam1:ITGAX:ITGB2	MolecularComplex
76	ITGAX:ITGB2	MolecularComplex
77	Cell Surface Expression of STAB1	Translocation	Homo sapiens
78	monocyte extravasation	Default
79	exp(IL8)	GeneExpression	Homo sapiens
80	exp(ETS1)	GeneExpression	Homo sapiens
81	ITGB1	Protein	Homo sapiens
82	oxidized 1-palmitoyl-2-arachidonyl-sn-3-glycero-phosphorylcholine	Default
83	catof(CX3CL1)	MolecularFunction
84	Leukotriene	Molecule
85	STAB1	Protein	Homo sapiens
86	exp(SELE)	GeneExpression	Homo sapiens

## Sheet: Edges
Edge	Source Label	Relationship	Target Label
1	ICAM1:ITGAM:ITGB2	->	monocyte adherence
2	exp(IL8)	-gp->	IL8
3	Oxidized Low Density Lipoprotein	->	monocyte adherence
4	Oxidized Low Density Lipoprotein	->	H2O2
5	VCAM1:ITGA4	-cc-	VCAM1
6	taof(STAT5A)	->	exp(ICAM1)
7	THY1	-cat->	catof(THY1)
8	IL8	->	exp(ITGAM)
9	Cell Surface Expression of Thy1	->	catof(THY1)
10	Cell Surface Expression of ITGAM	-translocates-*	ITGAM
11	exp(SELE)	-gp->	SELE
12	ICAM1	->	exp(ETS1)
13	exp(CXCR6)	-gp->	CXCR6
14	exp(STAB1)	-gp->	STAB1
15	exp(THY1)	-gp->	THY1
16	Low Density Lipoprotein	->	exp(CCR2)
17	STAT5A	-e->	taof(STAT5A)
18	exp(ETS1)	-gp->	ETS1
19	TGFB1	->	monocyte extravasation
20	Cell Surface Expression of STAB1	-translocates-*	STAB1
21	Oxidized Low Density Lipoprotein	->	exp(ICAM1)
22	Cell Surface Expression of SELE	-translocates-*	SELE
23	CCR2	-cat->	catof(CCR2)
24	ICAM1	->	catof(ITGB2)
25	ITGAM	-cc-	ITGAM:ITGB2
26	CCL2	->	kaof(PIK3CA)
27	Oxidized Low Density Lipoprotein	->	exp(SELPLG)
28	inflammatory response	->	Cell Surface Expression of STAB1
29	IL1A	-|	Cell Surface Expression of CCR2
30	VCAM1:ITGA4	->	monocyte adherence
31	oxidized 1-palmitoyl-2-arachidonyl-sn-3-glycero-phosphorylcholine	-|	Cell Surface Expression of CCR2
32	ITGB2	-cat->	catof(ITGB2)
33	monocyte adherence	-corr-	monocyte extravasation
34	MIF	->	catof(IL8RB)
35	exp(SELPLG)	-gp->	SELPLG
36	oxidized 1-palmitoyl-2-arachidonyl-sn-3-glycero-phosphorylcholine	->	exp(IL8)
37	Vcam1:ITGAX:ITGB2	->	monocyte adherence
38	CX3CL1	-cat->	catof(CX3CL1)
39	Oxidized Low Density Lipoprotein	->	VCAM1
40	chemotaxis	-corr-	monocyte adherence
41	SELP:SELPLG	-cc-	SELPLG
42	ITGA4:ITGB1	-cc-	VCAM1:ITGA4:ITGB1
43	exp(CCL2)	-gp->	CCL2
44	Cell Surface Expression of CCR2	-translocates-*	CCR2
45	CXCR6:CXCL16	-cc-	CXCR6
46	Oxidized Low Density Lipoprotein	->	inflammatory response
47	arachidonic acid metabolism	->	Leukotriene B4
48	catof(CX3CL1)	->	taof(STAT5A)
49	IL8	->	catof(ITGB2)
50	ITGAM	-cat->	catof(ITGAM)
51	CXCR6:CXCL16	->	monocyte adherence
52	Leukotriene B4	->	inflammatory response
53	exp(ICAM1)	-gp->	ICAM1
54	Cell-derived microparticle	-cc-	ICAM1
55	catof(CCR2)	->	chemotaxis
56	CCL2	->	monocyte adherence
57	IFNG	->	exp(CXCL16)
58	VCAM1:ITGA4:ITGB1	->	monocyte extravasation
59	ICAM1	-cc-	Cell-derived microparticle
60	CX3CR1	-cat->	catof(CX3CR1)
61	ITGB2	-cc-	ITGAM:ITGB2
62	VCAM1:ITGA4	-cc-	VCAM1:ITGA4:ITGB1
63	exp(ITGB2)	-gp->	ITGB2
64	VCAM1:ITGA4:ITGB1	->	monocyte adherence
65	ITGAL:ITGB2	-cc-	ITGB2:ITGAL:ICAM1
66	SIRPA	-|	ITGB2
67	Low Density Lipoprotein	->	Cell Surface Expression of ITGAM
68	exp(ITGAM)	-gp->	ITGAM
69	CCL2	->	gtpof(RHOA)
70	SELP:SELPLG	->	monocyte adherence
71	ITGB2:ITGAL:ICAM1	->	monocyte adherence
72	ITGAL	-cc-	ITGAL:ITGB2
73	Arachidonate	-sub->	Leukotriene
74	THY1:ITGAM	->	catof(THY1)
75	CCL2	->	catof(CCR2)
76	ITGA4:ITGB1	-cc-	ITGB1
77	Leukotriene	-sub->	Leukotriene B4
78	VCAM1:ITGAX	->	monocyte adherence
79	SELE	->	monocyte extravasation
80	CX3CL1	=>	catof(CX3CR1)
81	Cell Surface Expression of ICAM1	-translocates-*	ICAM1
82	taof(ETS1)	->	exp(CCL2)
83	VCAM1:ITGA4:ITGB1	-cc-	VCAM1
84	catof(ITGB2)	-requiredby->	monocyte extravasation
85	oxidized 1-palmitoyl-2-arachidonyl-sn-3-glycero-phosphorylcholine	->	exp(CCL2)
86	Leukotriene B4	=>	catof(LTB4R)
87	kaof(PIK3CA)	->	monocyte adherence
88	ICAM1	-cc-	ICAM1:ITGAM:ITGB2
89	catof(CX3CR1)	->	monocyte adherence
90	SELP:SELPLG	-cc-	SELP
91	exp(CXCL16)	-gp->	CXCL16
92	CXCR6:CXCL16	-cc-	CXCL16
93	gtpof(RHOA)	->	monocyte adherence
94	Leukotriene B4	->	monocyte adherence
95	Cell-derived microparticle	->	Arachidonate
96	Cholesterol	->	exp(CCR2)
97	And of IL1A and TNF	-|	Cell Surface Expression of CCR2
98	ETS1	-e->	taof(ETS1)
99	exp(CCR2)	-gp->	CCR2
100	catof(THY1)	->	monocyte extravasation
101	ITGA4:ITGB1	-cc-	ITGA4
102	catof(ITGAM)	->	monocyte adherence
103	ITGAX:ITGB2	-cc-	ITGB2
104	ITGAM:ITGB2	-cc-	ICAM1:ITGAM:ITGB2
105	catof(IL8RB)	->	monocyte adherence
106	ITGAX:ITGB2	-cc-	ITGAX
107	Oxidized Low Density Lipoprotein	->	exp(SELE)
108	catof(LTB4R)	->	ITGAM
109	Oxidized Low Density Lipoprotein	-|	CCR2
110	STAB1	->	monocyte extravasation
111	catof(CX3CR1)	->	exp(ICAM1)
112	ITGB2	-cc-	ITGAL:ITGB2

## Sheet: Evidence
Edge	Species	Tissue	BodyPart	Disease	Location	Cell Type	Cell Line	PubMed	Evidence Text
1	Homo sapiens		vein			endothelial cell		7535821	similarly, either CD11a/CD18 or CD11b/CD18 could be used by monocytes to bind to and traverse IL-1b-stimulated endothelium...Anti-ICAM-1 mAb alone partially inhibited association of monocytes with unstimulated HUVEC...A mixture of mAbs to ICAM1 + CDlla partially inhibited migration... and mAbs to ICAM1 + CDllb produced a modest but significant reduction in two of four experiments (Table 11). Howe…
3	Mus musculus		aorta			endothelial cell		14676201	FIG. 9. Transgenic EC respond to oxidized LDL. Aortic EC from LOTG line 41F, LOKO, or B6 control mice were incubated in the absence or presence of 250 _x0003_g/ml oxidized LDL (OXLDL) for 4 h at 37 °C, followed by an adhesion assay. TNF-_x0001_ (10 units/ml) was incubated with B6 control MAEC for 4 h as a positive control to show maximal binding.
3	Homo sapiens	endothelium						15346645	Oxidized phospholipids isolated from minimally oxidized LDL induced monocyte binding on endothelium and increase in VCAM-1 expression.[35,36]
3	Homo sapiens		aorta			endothelial cell		19452449	The TNF-a- and oxidized LDL-induced monocyte adhesion was markedly reduced by inhibition of LOX-1 by TS92 (Fig. 7, P<0.01, each).
3	Homo sapiens						HUVEC cell line	2318980	In HUV cells, MM-LDL also induced monocyte but not PMN adhesion, while LPS induced adhesion of both cell types (data not shown), indicating that the effect of MM-LDL was not specific to RAEC.
3	Homo sapiens		coronary artery			smooth muscle cell		19494317	As we have shown previously (26, 27), when both Mo and CASMCs were stimulated with oxLDL or oxidized linoleic acidcontaining lipids before assay, heterotypic adhesion increased dramatically (Fig. 4).
4	Homo sapiens					umbilical vein endothelial cell		17433786	After exposure to ox-LDL (50,100, and 150 microg/ml for 18 h), HUVECs exhibit typical apoptotic characteristics as determined by transmission electron microscopy and flow cytometry analysis in a dose-dependent pattern. Ox-LDL increases intracellular ROS formation including superoxide anion (O2-) and hydrogen peroxide (H2O2) in a dose-dependent and time-dependent manner. Pretreatment with anti-LOX…
8	Homo sapiens					monocyte		15046557	Conversely, TNF-alpha, IL-6, and IL-8 increased reactive oxygen species production and the expression of CD11b and CD15 on both neutrophils and monocytes and decreased the expression of CD62L.
8	Homo sapiens					neutrophil		15046557	Conversely, TNF-alpha, IL-6, and IL-8 increased reactive oxygen species production and the expression of CD11b and CD15 on both neutrophils and monocytes and decreased the expression of CD62L.
8	Homo sapiens					neutrophil		7514872	In contrast, similar to previous studies, recombinant C5a, recombinant IL-8 and FMLP all stimulated increased expression of CD11b/CD18
9	Mus musculus							1679532	When c-H-ras expression was induced with heavy metal ions there was a marked reduction in the expression of two glycosylphosphatidylinositol (GPI) anchored proteins, TAP/Ly-6A.2 and Thy-1, on the plasma membrane of the transformed cells.
12	Homo sapiens							11880280	Modified assertion
16	Homo sapiens					monocyte	THP-1 cell line	9848893	Similarly, incubation of human THP-1 monocytes with LDL induced a rapid increase in CCR2 mRNA and protein.
19	Homo sapiens			Atherosclerotic lesion				11841347	Foam cells generated from macrophages are also characterized by high expression of uPA mRNA and by high levels of membrane-bound and of intracellular uPA [113]. These cells generate an increased "proteolytic potential" in atherosclerotic lesions. This results in releasing of matrix-bound growth factors and the activation of latent growth factors (interleukin-3, TGF-beta, granulocyte-macrophage-co…
21	Homo sapiens							10699758	Simultaneous overexpression of selenophosphate synthetase and phospholipid-hydroperoxide GSH peroxidase (PHGPx) [250] blocks activation of NF-kB by IL-1. Overexpression of SOD [84] or GSH peroxidase [81, 211] abolished NF-kB activation by preventing degradation of IkB after stimulation with TNF-a. The precise mechanism(s) through which oxidants and reductants influence activation of NF-kB is pres…
21	Homo sapiens					vascular endothelium		12130721	We observed that ox-LDL (40 microg/ml) treatment up-regulated the expression of E- and P-selectins, VCAM-1 and ICAM-1 in HCAECs.
21	Homo sapiens						U937 cell line	17343848	Table 2 Differential gene expression analysis identified by Oligo Atherosclerosis Microarrays
21	Homo sapiens					vascular endothelium		9633927	The presence of oxLDL is associated with activation of the transcription factor nuclear factor-kappaB in the endothelium as well as endothelial expression of intercellular adhesion molecule-1.
21	Homo sapiens						U937 cell line	17343848	Table 2 Differential gene expression analysis identified by Oligo Atherosclerosis Microarrays
21	Homo sapiens		xanthoma	Hypercholesterolemia		macrophage		16083882	Table 3: Genes differentially expressed by macrophages from FH subjects TX+ compared to TX- in response to oxLDL stimulation. 6 FH patients TX_x0001_ and with oxLDL addition (pool TX_x0001_/oxLDL+); 8 FH patients TX+ and with oxLDL addition (pool TX+/oxLDL+) were prepared. Overall, 9036 probe sets (40.6%) were expressed in macrophages from FH patients TX+ (identified as present by MAS 5.0 softwar…
21	Homo sapiens	vascular tissue				macrophage		17000557	Macrophages obtained from healthy blood donors were treated with native and oxidized LDL for 3 days and altered gene expression was detected using the cDNA microarray method. The genes that showed at least a 2-fold up- or down-regulation according to the ratio of time-matched oxidized lipoprotein to native lipoprotein-treated cells were selected for statistical analysis.
21	Homo sapiens		coronary artery			endothelial cell		12130721	coronary artery endothelial cells (HCAECs). We observed that ox-LDL (40 microg/ml) treatment up-regulated the expression of E- and P-selectins, VCAM-1 and ICAM-1 in HCAECs. Ox-LDL mediated these effects via LOX-1, since antisense to LOX-1 mRNA decreased LOX-1 expression and subsequent adhesion molecule expression.
24	Homo sapiens					eosinophil		12545245	the same agonists triggered a sustained activation of the ?2 integrin Mac-1 for its ligand intercellular adhesion molecule (ICAM) 1,
24	Homo sapiens					natural killer cell		12885870	we show that engagement of the beta2 integrin LFA-1 on NK cells by intercellular adhesion molecule (ICAM)-1 led to a tyrosine phosphorylation of Vav1 that was not sensitive to cholesterol depletion and to inhibition of actin polymerization.
24	Homo sapiens						THP-1 cell line	12010795	These results demonstrate that EMPs interact with THP-1 cells in vitro and stimulate TF-mediated procoagulant activity that is partially dependent on the interaction of ICAM-1 on EMP and its counterreceptor, beta2 integrins, on THP-1 cells.
26	Homo sapiens					monocyte		11278864	we found that MCP-1 triggered monocyte adhesion and activation of the PI3Kalpha isoform, but not PI3Kgamma in purified human monocytes. PI3K activation correlated temporally with our functional studies. Furthermore, PI3K was necessary for the chemokine-triggered conversion of monocyte rolling to firm adhesion and sufficient to enhance monocyte arrest under physiological flow conditions.
27	Homo sapiens						U937 cell line	17343848	Table 2 Differential gene expression analysis identified by Oligo Atherosclerosis Microarrays
27	Homo sapiens						U937 cell line	17343848	Table 2 Differential gene expression analysis identified by Oligo Atherosclerosis Microarrays
27	Homo sapiens	vascular tissue				macrophage		17000557	Macrophages obtained from healthy blood donors were treated with native and oxidized LDL for 3 days and altered gene expression was detected using the cDNA microarray method. The genes that showed at least a 2-fold up- or down-regulation according to the ratio of time-matched oxidized lipoprotein to native lipoprotein-treated cells were selected for statistical analysis.
27	Homo sapiens	vascular tissue				endothelial cell	HUVEC cell line	12716483	In order to gain a more comprehensive overview of the response of endothelial cells to ox-LDL, we determined the expression profile of selected families of genes known to play a role in molecular models of atherosclerosis. The f indings obtained by the cDNA arrays were confirmed by using reverse transcription–polymerase chain reaction (RT-PCR) as an independent technique. TABLE 2. GENES DIFFERENT…
28	Homo sapiens					vascular endothelium		15297319	Lymphatic vessels expressed CLEVER-1 constitutively in skin in vivo, whereas on vascular endothelium it appeared only upon inflammation.
29	Homo sapiens					monocyte	THP-1 cell line	9065478	Incubation of THP-1 cells with TNF-alpha and IL-1 induced a rapid down-regulation of hCCR2 expression and eventual loss of receptor protein. Table II. Effects of cytokine treatment on hCCR2 expression and binding affinity. THP-1 cells were treated for 24 h with GM-CSF (5 ng/ml), with IL-1? (3.2 ng/ml) and with a combination of TNF-? and IL-1? (5 ng/ml and 3.2 ng/ml, respectively). Ligand binding …
30	Mus musculus		artery					15177267	The arrest of monocytes was shown to be dependent on VLA-4 [very late antigen- 4, alpha(4), beta(1) integrin]/vascular adhesion molecule 1 and not on CD18/ intracellular adhesion molecule 1.
30	Mus musculus		artery			endothelial cell|monocyte	P388 cell line	10364560	Mononuclear cell attachment and rolling were significantly inhibited by monoclonal antibody blockade of P-selectin or its leukocyte ligand P-selectin glycoprotein ligand-1. Rolling velocities increased after monoclonal antibody blockade of mononuclear cell alpha4-integrin or VCAM-1, which indicates that alpha4-integrin interacting with VCAM-1 stabilizes rolling interactions and prolongs monocyte …
31	Homo sapiens						THP-1 cell line	10995790	To explore if they can also mediate the reduction of CCR2 expression, we oxidized synthetic PAPC and incubated THP-1 cells with microemulsions prepared from it. As shown in Figure ?Figure1b,1b, oxidized PAPC inhibited CCR2 transcription quite efficiently. Estimation of CCR2 surface expression using flow cytometry gave similar results. As expected, OxLDL and the lipids prepared from it reduced CCR…
34	Mus musculus		aorta			endothelial cell|monocyte		21106938	Macrophage migration inhibitory factor (MIF) is a cytokine that mediates inflammatory diseases. MIF promotes atherogenic leukocyte recruitment through a promiscuous, yet highly affinity, interaction with CXCR2 and CXCR4.peptides MIF-(40-49) and MIF-(47-56), representing N-like-loop-derived peptides, but not a scrambled control peptide, significantly blocked MIF/CXCR2 binding, MIF-mediated monocyt…
36	Homo sapiens		heart|aorta			endothelial cell		20170901	Human aortic endothelial cell (HAECs were isolated from aortic explants of heart transplant donors. Ox-PAPC treatment media additionally contained 40 ug/ml Ox-PAPC. Responsive transcripts were determined by a two-sided paired t test between control and Ox-PAPC measurements. * Genstruct R-pipeline analysis of GSE2980 by DD on Nov 2010. Cutoffs for curation were FDR<0.01 and FC>1.5.
39	Homo sapiens						U937 cell line	17343848	Exposure of U937 cells to ox-LDL for 24 h resulted in a significant increase in HIF-1alpha, COX2, ICAM-1, IL-1beta, VCAM- 1 protein expression (P<0.01 U937+ox-LDL vs. U937, Fig. 4). The combined treatment of HIF-1alpha-siRNAs and ox-LDL reversed the effect of ox-LDL alone, decrease the protein expression of HIF-1alpha, COX2, ICAM-1, IL-1beta, VCAM-1 (P<0.01U937+HIF-1alpha-siRNAs+ox-LDL vs. U937+o…
39	Homo sapiens	endothelium						15346645	Oxidized phospholipids isolated from minimally oxidized LDL induced monocyte binding on endothelium and increase in VCAM-1 expression.[35,36]
39	Homo sapiens							10699758	Simultaneous overexpression of selenophosphate synthetase and phospholipid-hydroperoxide GSH peroxidase (PHGPx) [250] blocks activation of NF-kB by IL-1. Overexpression of SOD [84] or GSH peroxidase [81, 211] abolished NF-kB activation by preventing degradation of IkB after stimulation with TNF-a. The precise mechanism(s) through which oxidants and reductants influence activation of NF-kB is pres…
46	Homo sapiens			Atherosclerosis				12893003	OxLDL trigger a broad range of biological responses including cell signaling, changes of gene expression, cell proliferation, apoptosis and inflammation (Hajjar and Haberland, 1997).
46	Homo sapiens					macrophage		19309349	Modified forms of LDL induce proinflammatory effects by binding to scavenger receptors such as CD36 and class A macrophage scavenger receptor (SR-A) on macrophages, and the lectin-like oxidized low-density lipoprotein scavenger receptor (LOX-1) on endothelial cells, macrophages, VSMCs and platelets [17].
46	Homo sapiens		blood					19309349	Modified forms of LDL induce proinflammatory effects by binding to scavenger receptors such as CD36 and class A macrophage scavenger receptor (SR-A) on macrophages, and the lectin-like oxidized low-density lipoprotein scavenger receptor (LOX-1) on endothelial cells, macrophages, VSMCs and platelets [17].
47	Homo sapiens					monocyte		6327815	The respective capacities of adherent human monocytes to metabolize endogenous arachidonic acid into leukotrienes C4 (LTC4) and B4 (LTB4).....When the response of adherent monocytes from nine donors to zymosan particles and to EsIgG were compared at identical particle concentrations and with similar numbers of ingesting monocytes, zymosan elicited LTB4 release (mean 6.7 ng) from all and LTC4 (mea…
48	Homo sapiens						HUVEC cell line	17885215	sFKN increased Stat protein binding to a labeled GAS probe. Addition of anti-Stat5 or -Stat5(alpha)_x0001_ antibodies resulted in a supershift band (Figure 7b), confirming that the Stat protein responsive to sFKN is Stat5(alpha)_x0001_.
49	Homo sapiens					endothelial cell		12545245	the CXC chemokine interleukin (IL)-8 rapidly promotes adhesive interactions of the ?2 integrin Mac-1 and its ligands on endothelial cells, suggesting that it promotes leukocyte recruitment to sites of inflammation in vivo.
51	Homo sapiens					endothelial cell|monocyte	THP-1 cell line	21612780	SR-PSOX mediated the adhesion of THP-1 monocytes to endothelial cells in vitro. Both THP-1 monocytes and endothelial cells express SR-PSOX/CXCL16, and THP-1 monocytes express CXCR6, the specific receptor for SR-PSOX/CXCL16. Anti-SR-PSOX/CXCL16 and anti-CXCR6 antibody block monocyte adhesion, showing that SR-PSOX/CXCL16-CXCR6 interaction mediates monocyte-endothelial cell adhesion. SR-PSOX/CXCL16 …
52	Homo sapiens							8900274	Leukotriene B4, a potent chemotactic agent that initiates, coordinates, sustains and amplifies the inflammatory response, is shown to be an activating ligand for the transcription factor PPARalpha.
55	Homo sapiens						THP-1 cell line	15781755	Simvastatin-treated monocytes showed little chemotaxis movement in response to monocyte chemoattractant protein-1 (MCP-1), a specific CCR2 ligand.
56	Homo sapiens			psoriasis		keratinocyte		8345212	Psoriatic keratinocyte produce CCL2, which attracts macrophages
56	Mus musculus			Atherosclerosis		monocyte		15177267	Similarly, when MCP-1_x0002_/_x0002_ mice are crossed onto other mouse models of atherosclerosis, there is less lesion formation in mice lacking the chemokine concomitant with reduced macrophage recruitment in the vasculature compared with control mice (Gosling et al. 1999, Gu et al. 1998,).
56	Mus musculus			atherosclerotic lesion				14656734	CCL2, presumably produced at the site of vascular lesions, attracts monocytes to the area, and deletion of either CCL2 gene or its receptor CCR2 gene protected mice from developing atherosclerosis.2,4
56	Homo sapiens		endothelial matrix			monocyte		9435307	JE/MCP-1 is abundant in atherosclerotic lesions, and it stimulates monocytes to express IL-1 in vitro, and induces monocyte chemotaxis and adhesion to endothelium (16).
56	Homo sapiens					adipocyte		15930956	Figure 1. Proposed concept of systemic and local role of adipose tissue macrophages in obesity via adipocyte-mediated recruitment, differentiation and retention of blood monocytes
57	Mus musculus					macrophage		16516165	To assess the primary transcriptional response of IFN-c in macrophages, we performed gene expression profiling in RAW 264.7 mouse macrophages after stimulation for 4 h with IFN-c, using the Affymetrix GeneChip system. The data were analyzed by using stringent criteria that restricted the scored genes to those that showed specific hybridization values (increase or decrease ratios) greater than 2-f…
57	Homo sapiens						THP-1 cell line	14988089	In vivo IFN-gamma induced CXCL16 expression in murine atherosclerotic lesions.
58	Homo sapiens		vein			endothelial cell		7535821	VLA-4-dependent migration across IL-1 beta-stimulated endothelium was markedly inhibited only when mAbs to VCAM-1 were added in combination with peptides of fibronectin. Therefore, VLA-4 can interact with either VCAM-1 or alternative ligands on IL-1 beta-stimulated HUVEC-amnion cultures to mediate transendothelial migration of monocytes.
64	Mus musculus		artery					15177267	The arrest of monocytes was shown to be dependent on VLA-4 [very late antigen- 4, alpha(4), beta(1) integrin]/vascular adhesion molecule 1 and not on CD18/ intracellular adhesion molecule 1.
64	Homo sapiens		vein			endothelial cell|monocyte		7688678	Coating of monocytes with MoAb against the integrin beta 2-subunit (CD18) significantly inhibited their adhesion to IL-4-stimulated EC; maximal inhibition was found when monocytes were coated with anti-CD18 MoAb in combination with MoAb against CD49d (the alpha-chain of VLA-4), whereas no inhibition was found when monocytes were coated only with MoAb against CD49d. Monocyte adhesion was not signi…
64	Homo sapiens							21030716	we measured monocyte adhesion to recombinant VCAM-1 in diluted whole blood under defined shear stress at fasting, 3.5 hours, and 7 hours postprandial using a lab-on-a-chip microfluidic flow channel.......Inhibition of CD11c with antibody significantly decreased monocyte adhesion at 3.5 hours, but not at fasting or 7 hours postprandial. Consistent with previous observations18 blocking VLA-4 functi…
66	Homo sapiens					monocyte	THP-1 cell line	18820737	Down-regulation of SIRPalpha in THP-1 cells treated with BSA-AGEs is correlated to enhanced THP-1 cell surface expression of leukocyte beta 2 integrins...SIRPalpha overexpression in THP-1 cells showed a significant less monocyte chemotactic protein-1 (MCP-1)-triggered cell surface expression of beta(2) integrins
67	Homo sapiens					monocyte	THP-1 cell line	12730301	As shown in Fig. 1, LDL increased the surface expression of CD11b
69	Homo sapiens					monocyte	THP-1 cell line	15234191	RhoA GTPase was reduced after pitavastatin treatment. Interestingly, an inhibitor of RhoA GTPase, but not that of the ERK1/2 pathway, attenuated MCP-1-dependent adhesion of THP-1 cells to HUVEC
70	Mus musculus		artery			endothelial cell|monocyte	P388 cell line	10364560	Mononuclear cell attachment and rolling were significantly inhibited by monoclonal antibody blockade of P-selectin or its leukocyte ligand P-selectin glycoprotein ligand-1. Rolling velocities increased after monoclonal antibody blockade of mononuclear cell alpha4-integrin or VCAM-1, which indicates that alpha4-integrin interacting with VCAM-1 stabilizes rolling interactions and prolongs monocyte …
71	Homo sapiens		vein			endothelial cell		7535821	similarly, either CD11a/CD18 or CD11b/CD18 could be used by monocytes to bind to and traverse IL-1b-stimulated endothelium...Anti-ICAM-1 mAb alone partially inhibited association of monocytes with unstimulated HUVEC...A mixture of mAbs to ICAM1 + CDlla partially inhibited migration... and mAbs to ICAM1 + CDllb produced a modest but significant reduction in two of four experiments (Table 11). Howe…
74	Homo sapiens							15004192	Human Thy-1 (CD90) on activated endothelial cells is a counterreceptor for the leukocyte integrin Mac-1 (CD11b/CD18) the interaction of Thy-1 with a corresponding ligand on monocytes and polymorphonuclear cells was shown to be involved in the adhesion of these leukocytes to activated Thy-1-expressing endothelial cells. leukocyte adhesion to activated endothelium as well as the subsequent transend…
75	Homo sapiens		airway			epithelial cell		21097527	In addition, we found that MCP-1 has a novel function in airway epithelium, increasing the two major airway mucins MUC5AC and MUC5B, an effect mediated, at least in part, by a cascade of events initiated by interaction of its receptor CCR2B with G(q) subunits in caveolae, followed by PLC??, PKC, and (44/42)MAPK activation. We also have shown that MCP-1 is able to induce its own expression using t…
75	Homo sapiens								It binds to chemokine receptors CCR2 and CCR4.
75	Homo sapiens						HEK293 cell line	16574901	the gene expression changes caused by signal transduction, triggered by MCP-1 binding to its receptor CCR2, and their possible role in the development of IHD are not understood. We present evidence that MCP-1 binding to CCR2 induces a novel transcription factor (MCP-induced protein [MCPIP]) that causes cell death
75	Homo sapiens							12724308	Further studies evaluating the calcium response that is triggered upon MCP-1 interaction with its receptor, CCR2, indicate that this response is not altered by antisense or sense ODN treatment, thus supporting our hypothesis that PKCbeta is critical for post-receptor signal transduction downstream of the immediate calcium signal.
75	Homo sapiens					dendritic cell		19028258	Numerous studies have shown that immature human and mouse blood- and bone marrow-derived DC subsets express a panel of inflammatory chemokine receptors (CCR1-6,8,9, CXCR3,4, CX3CR1) [Table 1 and reviewed in (1-5)]. [Table 1 Chemokine receptors expressed by DC and the functional outcome of receptor ligation}]
75	Homo sapiens					t-cell		15602009	Monocyte chemotactic protein-1 (MCP-1; CCL2) is a CC-chemokine that activates CCR2 on monocytes and T lymphocytes (Rose et al., 2003Go). CCR2 may play a role in COPD, as MCP-1 levels are increased in sputum, bronchoalveolar lavage, and lungs of patients with COPD (Fig. 11), and MCP-1 is expressed in alveolar macrophages, T lymphocytes, and epithelial cells (Capelli et al., 1999Go; de Boer et al.,…
75	Homo sapiens								Not Available
75	Homo sapiens	Lung airway				dendritic cell		15879415	TABLE 1. CHEMOKINES PRODUCED IN THE LUNG AND WITH A KNOWN EFFECT ON DENDRITIC CELLS
75	Homo sapiens					T-cell		15102365	Table 1. Lymphoid chemokine receptors
75	Homo sapiens					T-cell|monocyte		15602009	Monocyte chemotactic protein-1 (MCP-1; CCL2) is a CC-chemokine that activates CCR2 on monocytes and T lymphocytes (Rose et al., 2003). CCR2 may play a role in COPD, as MCP-1 levels are increased in sputum, bronchoalveolar lavage, and lungs of patients with COPD (Fig. 11), and MCP-1 is expressed in alveolar macrophages, T lymphocytes, and epithelial cells (Capelli et al., 1999; de Boer et al., 200…
75	Homo sapiens							11673556	Culture with CCL2 enhanced phosphorylation of extracellular signal-related kinase 1 (ERK1) and ERK2, but not phosphorylation of p38 or Src.
75	Homo sapiens					T-cell		12545245	The identification of the heptahelical receptors CXCR1 and CXCR2 for IL-8 and its homologues [14, 15], as well as CCR1 and CCR2 for the CC chemokines MIP-1?/regulated on activation normal T cell expressed and secreted (RANTES; CC ligand 5) and monocyte chemotactic protein (MCP) 1 [16, 17],
75	Homo sapiens						THP-1 cell line	15781755	Simvastatin-treated monocytes showed little chemotaxis movement in response to monocyte chemoattractant protein-1 (MCP-1), a specific CCR2 ligand.
78	Mus musculus					monocyte		19433759	Treatment of MNCs from CD11c-/-/apoE-/- mice with anti-VLA-4 mAbs (clones 9C10 [MFR4.B] and R1-2) decreased adhesion by 67%, and anti-VLA-4 plus anti-CD18 mAbs decreased arrest to baseline levels as observed in the absence of VCAM-1, suggesting that at least a portion of MNC arrest was mediated by other CD11/CD18 integrins (Fig. 5C). These data indicate that monocytes in MNCs utilize both CD11c a…
78	Homo sapiens							21030716	we measured monocyte adhesion to recombinant VCAM-1 in diluted whole blood under defined shear stress at fasting, 3.5 hours, and 7 hours postprandial using a lab-on-a-chip microfluidic flow channel.......Inhibition of CD11c with antibody significantly decreased monocyte adhesion at 3.5 hours, but not at fasting or 7 hours postprandial. Consistent with previous observations18 blocking VLA-4 functi…
80	Homo sapiens						HUVEC cell line	17885215	We transfected CX3CR1-interfering RNA or control siRNA into cultured HUVECs and exposed these cells to s-FKN. HUVECs with CX3CR1 knockdown expressed less ICAM-1 mRNA and protein compared with cells transfected with control siRNA (Figure 4a and 4b), indicating that FKN does activate ICAM-1 in ECs through CX3CR1.
80	Homo sapiens					dendritic cell		20827321	Membrane-anchored CX3CL1 serves as an adhesion molecule to capture subsets of mononuclear leukocytes that express the sole receptor, CX3CR1. The extracellular chemokine domain of CX3CL1 can be cleaved/shed by a disintegrin and metalloproteinase domain (ADAM) from stimulus-exposed cells..Soluble CX3CL1 chemoattracts and activates CX3CR1+ leukocytes such as CD8+, CD4+, and T lymphocytes, natural ki…
80	Homo sapiens							17895402	In this report, we show that the fractalkine-CX(3)CR1 interaction resulting in recruitment of natural killer (NK) cells and monocyte-macrophages plays an important role in mediating this endothelial damage.
80	Homo sapiens	Lung airway				dendritic cell		15879415	TABLE 1. CHEMOKINES PRODUCED IN THE LUNG AND WITH A KNOWN EFFECT ON DENDRITIC CELLS
82	Mus musculus		aorta			endothelial cell		21372295	Taken together, these data indicate that PYK2-induced p21Cip1 activates p300, which promotes Ets-1 binding to the MCP-1 promoter, leading to enhancement of MCP-1 transcription.
82	Mus musculus		aorta			endothelial cell		21372295	Furthermore, siRNA knockdown of p21Cip1 (88+/-3% inhibition in p21Cip1 protein levels, n=4, P,0.05) attenuated TNFa-mediated Ets-1 binding to MCP-1 promoter in WT-EC (Figure 5D). Thus, TNFa actually induced the transcription of MCP-1 gene by activating Ets-1 binding to the promoter region.
85	Homo sapiens		heart|aorta			endothelial cell		20170901	Human aortic endothelial cell (HAECs were isolated from aortic explants of heart transplant donors. Ox-PAPC treatment media additionally contained 40 ug/ml Ox-PAPC. Responsive transcripts were determined by a two-sided paired t test between control and Ox-PAPC measurements. * Genstruct R-pipeline analysis of GSE2980 by DD on Nov 2010. Cutoffs for curation were FDR<0.01 and FC>1.5.
86	Homo sapiens		lung					15602009	Leukotriene B4 receptor (BLT1-receptor, LTB4R) antagonists, such as LY29311 (typo in manuscript - should be LY293111) have been developed.
86	Mus musculus					monocyte		11884288	Leukotriene B4 (LTB4) is a potent chemotactic agent that activates monocytes through the LTB4 receptor (BLTR)
86	Homo sapiens							12949531	Leukotriene B4 (LTB4) was originally described as a potent lipid myeloid cell chemoattractant, rapidly generated from innate immune cells, that activates leukocytes through the G protein-coupled receptor BLT1
86	Homo sapiens					leukocyte		17579092	Leukotriene B(4) signals primarily through its high-affinity G protein-coupled receptor, BLT1, which is highly expressed on specific leukocyte subsets.
86	Mus musculus					dendritic cell		16313356	A selective inhibitor of leukotriene synthesis MK886 as well as an antagonist of the high affinity LTB(4) receptor (BLT(1)) U-75302 slightly inhibited zymosan-, but not LPS-stimulated interleukin (IL)-10 release from BM-DCs.
87	Homo sapiens					monocyte		11278864	we found that MCP-1 triggered monocyte adhesion and activation of the PI3Kalpha isoform, but not PI3Kgamma in purified human monocytes. PI3K activation correlated temporally with our functional studies. Furthermore, PI3K was necessary for the chemokine-triggered conversion of monocyte rolling to firm adhesion and sufficient to enhance monocyte arrest under physiological flow conditions.
89	Homo sapiens							17895402	In this report, we show that the fractalkine-CX(3)CR1 interaction resulting in recruitment of natural killer (NK) cells and monocyte-macrophages plays an important role in mediating this endothelial damage.
93	Homo sapiens					monocyte	THP-1 cell line	15234191	RhoA GTPase was reduced after pitavastatin treatment. Interestingly, an inhibitor of RhoA GTPase, but not that of the ERK1/2 pathway, attenuated MCP-1-dependent adhesion of THP-1 cells to HUVEC
94	Homo sapiens					monocyte	HUVEC cell line	12947016	To assess whether the increased adhesion conferred by LTB4 was due to effects on the monocytes, ECs, or both, we pretreated endothelial monolayers with LTB4, vigorously washed them, and then performed flow assays. In contrast to prior studies performed in static assays, we saw no enhancement of monocyte arrest under physiological flow conditions (Figure 2A). However, isolated monocytes that were …
95	Homo sapiens					endothelial cell		18221102	Microparticles derived from platelets can also stimulate monocyte-endothelial interactions, by delivering arachidonic acid to endothelial cells, which induces the upregulation of expression of cellular adhesion molecules (ICAM-1) on endothelium and CD11a/CD18 and CD11b/CD18 on monocytes [21].
96	Homo sapiens					monocyte		9848893	Monocyte CCR2 expression was dramatically increased in hypercholesterolemic patients compared with normocholesterolemic controls.
97	Homo sapiens					monocyte	THP-1 cell line	9065478	Incubation of THP-1 cells with TNF-alpha and IL-1 induced a rapid down-regulation of hCCR2 expression and eventual loss of receptor protein. Table II. Effects of cytokine treatment on hCCR2 expression and binding affinity. THP-1 cells were treated for 24 h with GM-CSF (5 ng/ml), with IL-1? (3.2 ng/ml) and with a combination of TNF-? and IL-1? (5 ng/ml and 3.2 ng/ml, respectively). Ligand binding …
100	Homo sapiens							15004192	Human Thy-1 (CD90) on activated endothelial cells is a counterreceptor for the leukocyte integrin Mac-1 (CD11b/CD18) the interaction of Thy-1 with a corresponding ligand on monocytes and polymorphonuclear cells was shown to be involved in the adhesion of these leukocytes to activated Thy-1-expressing endothelial cells. leukocyte adhesion to activated endothelium as well as the subsequent transend…
102	Homo sapiens					monocyte		7517402	We therefore determined whether cigarette smoke caused increased adherence of monocytes to endothelial cells and the cellular mechanism of this increased adherence.....These results suggest that cigarette smoke particulate constituents activate protein kinase C, leading to increased surface expression of adhesive ligand CD11b on peripheral blood monocytes and counter receptor(s) ICAM-1 and ELAM-1…
105	Mus musculus		aorta			endothelial cell|monocyte		21106938	Macrophage migration inhibitory factor (MIF) is a cytokine that mediates inflammatory diseases. MIF promotes atherogenic leukocyte recruitment through a promiscuous, yet highly affinity, interaction with CXCR2 and CXCR4.peptides MIF-(40-49) and MIF-(47-56), representing N-like-loop-derived peptides, but not a scrambled control peptide, significantly blocked MIF/CXCR2 binding, MIF-mediated monocyt…
107	Homo sapiens					vascular endothelium		12130721	We observed that ox-LDL (40 microg/ml) treatment up-regulated the expression of E- and P-selectins, VCAM-1 and ICAM-1 in HCAECs.
107	Mus musculus								The potentially atherogenic molecules induced in endothelial cells and smooth muscle cells by these oxidized phospholipids include E-selectin, VCAL-1, monocyte chemoattractant protein-1, macrophage colony stimulating factor, P-selectin, and interleukin 8.
107	Homo sapiens		coronary artery			endothelial cell		12130721	coronary artery endothelial cells (HCAECs). We observed that ox-LDL (40 microg/ml) treatment up-regulated the expression of E- and P-selectins, VCAM-1 and ICAM-1 in HCAECs. Ox-LDL mediated these effects via LOX-1, since antisense to LOX-1 mRNA decreased LOX-1 expression and subsequent adhesion molecule expression.
108	Mus musculus					monocyte		11884288	Together these data suggest that the LTB4 antagonist decreased the level of CD11b expressed at the plasma membrane on circulating monocytes.
109	Homo sapiens						THP-1 cell line	10995790	To explore if they can also mediate the reduction of CCR2 expression, we oxidized synthetic PAPC and incubated THP-1 cells with microemulsions prepared from it. As shown in Figure ?Figure1b,1b, oxidized PAPC inhibited CCR2 transcription quite efficiently. Estimation of CCR2 surface expression using flow cytometry gave similar results. As expected, OxLDL and the lipids prepared from it reduced CCR…
109	Homo sapiens							9848893	Fully oxidise LDL rapidly downregulated CCR2 expression, and by 6 hours the surface expression were reduced by 60%.
110	Homo sapiens					vascular endothelium		15297319	# Pubmed:gene: CLEVER-1 mediates lymphocyte transmigration through vascular and lymphatic endothelium.
110	Homo sapiens		lymphatic endothelium					15297319	# Pubmed:gene: CLEVER-1 mediates lymphocyte transmigration through vascular and lymphatic endothelium.
111	Homo sapiens						HUVEC cell line	17885215	We transfected CX3CR1-interfering RNA or control siRNA into cultured HUVECs and exposed these cells to s-FKN. HUVECs with CX3CR1 knockdown expressed less ICAM-1 mRNA and protein compared with cells transfected with control siRNA (Figure 4a and 4b), indicating that FKN does activate ICAM-1 in ECs through CX3CR1.

## Sheet: Vascular Evidence
Edge	Species	Tissue	BodyPart	Disease	Location	Cell Type	Cell Line	PubMed	Evidence Text
6	Mus musculus			atherosclerotic lesion				14656734	CCL2, presumably produced at the site of vascular lesions, attracts monocytes to the area, and deletion of either CCL2 gene or its receptor CCR2 gene protected mice from developing atherosclerosis.2,4
17	Homo sapiens						HUVEC cell line	17885215	We transfected CX3CR1-interfering RNA or control siRNA into cultured HUVECs and exposed these cells to s-FKN. HUVECs with CX3CR1 knockdown expressed less ICAM-1 mRNA and protein compared with cells transfected with control siRNA (Figure 4a and 4b), indicating that FKN does activate ICAM-1 in ECs through CX3CR1.
18	Mus musculus		aorta			endothelial cell		14676201	FIG. 9. Transgenic EC respond to oxidized LDL. Aortic EC from LOTG line 41F, LOKO, or B6 control mice were incubated in the absence or presence of 250 _x0003_g/ml oxidized LDL (OXLDL) for 4 h at 37 °C, followed by an adhesion assay. TNF-_x0001_ (10 units/ml) was incubated with B6 control MAEC for 4 h as a positive control to show maximal binding.
18	Homo sapiens	endothelium						15346645	Oxidized phospholipids isolated from minimally oxidized LDL induced monocyte binding on endothelium and increase in VCAM-1 expression.[35,36]
18	Homo sapiens		aorta			endothelial cell		19452449	The TNF-a- and oxidized LDL-induced monocyte adhesion was markedly reduced by inhibition of LOX-1 by TS92 (Fig. 7, P<0.01, each).
18	Homo sapiens						HUVEC cell line	2318980	In HUV cells, MM-LDL also induced monocyte but not PMN adhesion, while LPS induced adhesion of both cell types (data not shown), indicating that the effect of MM-LDL was not specific to RAEC.
18	Homo sapiens		coronary artery			smooth muscle cell		19494317	As we have shown previously (26, 27), when both Mo and CASMCs were stimulated with oxLDL or oxidized linoleic acidcontaining lipids before assay, heterotypic adhesion increased dramatically (Fig. 4).
22	Homo sapiens		vein			endothelial cell		7535821	similarly, either CD11a/CD18 or CD11b/CD18 could be used by monocytes to bind to and traverse IL-1b-stimulated endothelium...Anti-ICAM-1 mAb alone partially inhibited association of monocytes with unstimulated HUVEC...A mixture of mAbs to ICAM1 + CDlla partially inhibited migration... and mAbs to ICAM1 + CDllb produced a modest but significant reduction in two of four experiments (Table 11). Howe…
27	Homo sapiens		heart|aorta			endothelial cell		20170901	Human aortic endothelial cell (HAECs were isolated from aortic explants of heart transplant donors. Ox-PAPC treatment media additionally contained 40 ug/ml Ox-PAPC. Responsive transcripts were determined by a two-sided paired t test between control and Ox-PAPC measurements. * Genstruct R-pipeline analysis of GSE2980 by DD on Nov 2010. Cutoffs for curation were FDR<0.01 and FC>1.5.
30	Homo sapiens		vein			endothelial cell		7535821	VLA-4-dependent migration across IL-1 beta-stimulated endothelium was markedly inhibited only when mAbs to VCAM-1 were added in combination with peptides of fibronectin. Therefore, VLA-4 can interact with either VCAM-1 or alternative ligands on IL-1 beta-stimulated HUVEC-amnion cultures to mediate transendothelial migration of monocytes.
31	Homo sapiens						HUVEC cell line	17885215	sFKN increased Stat protein binding to a labeled GAS probe. Addition of anti-Stat5 or -Stat5(alpha)_x0001_ antibodies resulted in a supershift band (Figure 7b), confirming that the Stat protein responsive to sFKN is Stat5(alpha)_x0001_.
32	Homo sapiens			Atherosclerotic lesion				11841347	Foam cells generated from macrophages are also characterized by high expression of uPA mRNA and by high levels of membrane-bound and of intracellular uPA [113]. These cells generate an increased "proteolytic potential" in atherosclerotic lesions. This results in releasing of matrix-bound growth factors and the activation of latent growth factors (interleukin-3, TGF-beta, granulocyte-macrophage-co…
33	Homo sapiens					endothelial cell		12545245	the CXC chemokine interleukin (IL)-8 rapidly promotes adhesive interactions of the ?2 integrin Mac-1 and its ligands on endothelial cells, suggesting that it promotes leukocyte recruitment to sites of inflammation in vivo.
36	Homo sapiens					vascular endothelium		12130721	We observed that ox-LDL (40 microg/ml) treatment up-regulated the expression of E- and P-selectins, VCAM-1 and ICAM-1 in HCAECs.
36	Homo sapiens					vascular endothelium		9633927	The presence of oxLDL is associated with activation of the transcription factor nuclear factor-kappaB in the endothelium as well as endothelial expression of intercellular adhesion molecule-1.
36	Homo sapiens		coronary artery			endothelial cell		12130721	coronary artery endothelial cells (HCAECs). We observed that ox-LDL (40 microg/ml) treatment up-regulated the expression of E- and P-selectins, VCAM-1 and ICAM-1 in HCAECs. Ox-LDL mediated these effects via LOX-1, since antisense to LOX-1 mRNA decreased LOX-1 expression and subsequent adhesion molecule expression.
45	Homo sapiens		heart|aorta			endothelial cell		20170901	Human aortic endothelial cell (HAECs were isolated from aortic explants of heart transplant donors. Ox-PAPC treatment media additionally contained 40 ug/ml Ox-PAPC. Responsive transcripts were determined by a two-sided paired t test between control and Ox-PAPC measurements. * Genstruct R-pipeline analysis of GSE2980 by DD on Nov 2010. Cutoffs for curation were FDR<0.01 and FC>1.5.
46	Homo sapiens					vascular endothelium		15297319	# Pubmed:gene: CLEVER-1 mediates lymphocyte transmigration through vascular and lymphatic endothelium.
46	Homo sapiens		lymphatic endothelium					15297319	# Pubmed:gene: CLEVER-1 mediates lymphocyte transmigration through vascular and lymphatic endothelium.
50	Mus musculus		aorta			endothelial cell|monocyte		21106938	Macrophage migration inhibitory factor (MIF) is a cytokine that mediates inflammatory diseases. MIF promotes atherogenic leukocyte recruitment through a promiscuous, yet highly affinity, interaction with CXCR2 and CXCR4.peptides MIF-(40-49) and MIF-(47-56), representing N-like-loop-derived peptides, but not a scrambled control peptide, significantly blocked MIF/CXCR2 binding, MIF-mediated monocyt…
60	Homo sapiens			Atherosclerosis				12893003	OxLDL trigger a broad range of biological responses including cell signaling, changes of gene expression, cell proliferation, apoptosis and inflammation (Hajjar and Haberland, 1997).
61	Homo sapiens					endothelial cell		18221102	Microparticles derived from platelets can also stimulate monocyte-endothelial interactions, by delivering arachidonic acid to endothelial cells, which induces the upregulation of expression of cellular adhesion molecules (ICAM-1) on endothelium and CD11a/CD18 and CD11b/CD18 on monocytes [21].
67	Mus musculus		aorta			endothelial cell		21372295	Taken together, these data indicate that PYK2-induced p21Cip1 activates p300, which promotes Ets-1 binding to the MCP-1 promoter, leading to enhancement of MCP-1 transcription.
67	Mus musculus		aorta			endothelial cell		21372295	Furthermore, siRNA knockdown of p21Cip1 (88+/-3% inhibition in p21Cip1 protein levels, n=4, P,0.05) attenuated TNFa-mediated Ets-1 binding to MCP-1 promoter in WT-EC (Figure 5D). Thus, TNFa actually induced the transcription of MCP-1 gene by activating Ets-1 binding to the promoter region.
69	Mus musculus		artery					15177267	The arrest of monocytes was shown to be dependent on VLA-4 [very late antigen- 4, alpha(4), beta(1) integrin]/vascular adhesion molecule 1 and not on CD18/ intracellular adhesion molecule 1.
69	Homo sapiens		vein			endothelial cell|monocyte		7688678	Coating of monocytes with MoAb against the integrin beta 2-subunit (CD18) significantly inhibited their adhesion to IL-4-stimulated EC; maximal inhibition was found when monocytes were coated with anti-CD18 MoAb in combination with MoAb against CD49d (the alpha-chain of VLA-4), whereas no inhibition was found when monocytes were coated only with MoAb against CD49d. Monocyte adhesion was not signi…
71	Homo sapiens					vascular endothelium		12130721	We observed that ox-LDL (40 microg/ml) treatment up-regulated the expression of E- and P-selectins, VCAM-1 and ICAM-1 in HCAECs.
71	Homo sapiens		coronary artery			endothelial cell		12130721	coronary artery endothelial cells (HCAECs). We observed that ox-LDL (40 microg/ml) treatment up-regulated the expression of E- and P-selectins, VCAM-1 and ICAM-1 in HCAECs. Ox-LDL mediated these effects via LOX-1, since antisense to LOX-1 mRNA decreased LOX-1 expression and subsequent adhesion molecule expression.
73	Mus musculus		artery					15177267	The arrest of monocytes was shown to be dependent on VLA-4 [very late antigen- 4, alpha(4), beta(1) integrin]/vascular adhesion molecule 1 and not on CD18/ intracellular adhesion molecule 1.
75	Homo sapiens	vascular tissue				endothelial cell	HUVEC cell line	12716483	In order to gain a more comprehensive overview of the response of endothelial cells to ox-LDL, we determined the expression profile of selected families of genes known to play a role in molecular models of atherosclerosis. The f indings obtained by the cDNA arrays were confirmed by using reverse transcription–polymerase chain reaction (RT-PCR) as an independent technique. TABLE 2. GENES DIFFERENT…
87	Mus musculus		aorta			endothelial cell|monocyte		21106938	Macrophage migration inhibitory factor (MIF) is a cytokine that mediates inflammatory diseases. MIF promotes atherogenic leukocyte recruitment through a promiscuous, yet highly affinity, interaction with CXCR2 and CXCR4.peptides MIF-(40-49) and MIF-(47-56), representing N-like-loop-derived peptides, but not a scrambled control peptide, significantly blocked MIF/CXCR2 binding, MIF-mediated monocyt…
94	Homo sapiens					vascular endothelium		15297319	Lymphatic vessels expressed CLEVER-1 constitutively in skin in vivo, whereas on vascular endothelium it appeared only upon inflammation.
95	Homo sapiens					umbilical vein endothelial cell		17433786	After exposure to ox-LDL (50,100, and 150 microg/ml for 18 h), HUVECs exhibit typical apoptotic characteristics as determined by transmission electron microscopy and flow cytometry analysis in a dose-dependent pattern. Ox-LDL increases intracellular ROS formation including superoxide anion (O2-) and hydrogen peroxide (H2O2) in a dose-dependent and time-dependent manner. Pretreatment with anti-LOX…
99	Homo sapiens		vein			endothelial cell		7535821	similarly, either CD11a/CD18 or CD11b/CD18 could be used by monocytes to bind to and traverse IL-1b-stimulated endothelium...Anti-ICAM-1 mAb alone partially inhibited association of monocytes with unstimulated HUVEC...A mixture of mAbs to ICAM1 + CDlla partially inhibited migration... and mAbs to ICAM1 + CDllb produced a modest but significant reduction in two of four experiments (Table 11). Howe…
100	Homo sapiens					monocyte	HUVEC cell line	12947016	To assess whether the increased adhesion conferred by LTB4 was due to effects on the monocytes, ECs, or both, we pretreated endothelial monolayers with LTB4, vigorously washed them, and then performed flow assays. In contrast to prior studies performed in static assays, we saw no enhancement of monocyte arrest under physiological flow conditions (Figure 2A). However, isolated monocytes that were …
101	Homo sapiens	endothelium						15346645	Oxidized phospholipids isolated from minimally oxidized LDL induced monocyte binding on endothelium and increase in VCAM-1 expression.[35,36]
109	Homo sapiens						HUVEC cell line	17885215	We transfected CX3CR1-interfering RNA or control siRNA into cultured HUVECs and exposed these cells to s-FKN. HUVECs with CX3CR1 knockdown expressed less ICAM-1 mRNA and protein compared with cells transfected with control siRNA (Figure 4a and 4b), indicating that FKN does activate ICAM-1 in ECs through CX3CR1.

## Sheet: Vascular Edges
Edge Identifier
6
17
18
22
27
30
31
32
33
36
45
46
50
60
61
67
69
71
73
75
87
94
95
99
100
101
109
