# Supplementary material for: A vascular biology network model focused on inflammatory processes to investigate atherogenesis and plaque instability
Source: J Transl Med. 2014 Jun 26;12:185. doi: 10.1186/1479-5876-12-185 (PMC4227037; doi:10.1186/1479-5876-12-185)
Supplement: Additional file 3 — Six .XGMML and six .XLS files of all V-IPN subnetworks. The network architecture may be viewed from the XGMML files using freely available network visualization software such as Cytoscape (http://www.cytoscape.org/). [file 1479-5876-12-185-S3.zip › 10051_1065202369122714_MOESM2_ESM/1065202369122714_add14.xlsx]

## Sheet: Key
	This Excel spreadsheet contains 7 worksheets
	Key: Contains reference and explanatory information for the worksheets contained in this document
	Model: Contains a basic description of the model
	Nodes: Contains the full list of nodes in the model
	Edges: Contains the full list of assertions (edges) in the model
	Evidence: Contains detailed references for each edge in the model
	Vascular Evidence: Contains all references annotated with vascular context in the KnowledgeBase.
	Vascular Edges: Contains a consolidated list of network edges with at least one associated vascular evidence.
	Key for individual worksheets
	Nodes: Contains the full list of nodes in the model
	Node	Label
	Numerical identifier given to each unique node in the model	Name of the node
	Edges: Contains the full list of assertions (edges) in the model
	Edge	Source Label	Relationship		Target Label
	Numerical identifier given to each unique edge in the model	Name of the source node	Relationship between the source and target nodes		Name of the target node
			->	Increases
			=>	Directly increases
			-|	Decreases
			=|	Directly decreases
			activator	Activator
			-e->	Effector
			-cat->	Catalyzed by
			-react->	Reactant
			-prod->	Product
			|-cw-|	Competes with
			-gp->	Gene product
			-translocates-*	Translocates
			-to-	Translocated to
			-from-	Translocated from
			-@-	Modification of
			-cc-	Complex component
			-sub->	Subset of
			-other-	Other

## Sheet: Model
Model Report
Model	V-IPN-Foam cell formation
Version	1.1
Species	Homo sapiens
Description	The Foam cell formation model was made by PMI and Selventa as part of the 2011 Vascular Inflammatory Process Network (IPN) collaboration. The Foam cell formation submodel depicts the causal mechanisms related to three main signaling cascades. These signaling pathways lead to activation of transcription factors involved in the transformation of macrophages into lipid-laden foam cells: 1) TNF-media…
Created	2012-04-16 10:08:55
Last Updated	2012-04-16 10:08:56

## Sheet: Nodes
Vertex	Label	Type	Species
1	PPARD	Protein	Homo sapiens
2	exp(OLR1)	GeneExpression	Homo sapiens
3	catof(LCAT)	Reaction	Homo sapiens
4	MYD88	Protein	Homo sapiens
5	exp(SCARB1)	GeneExpression	Homo sapiens
6	kaof(CHUK)	Reaction	Homo sapiens
7	BIRC5	Protein	Homo sapiens
8	NR3C1	Protein	Homo sapiens
9	NFKB1	Protein	Homo sapiens
10	PTK2B	Protein	Homo sapiens
11	CPT1A	Protein	Homo sapiens
12	SOD1	Protein	Homo sapiens
13	NFKBIA	Protein	Homo sapiens
14	foam cell	BiologicalProcess
15	EGR1	Protein	Homo sapiens
16	kaof(SRC family Hs)	Reaction	Homo sapiens
17	taof(RELA)	MolecularFunction	Homo sapiens
18	exp(SREBF2)	GeneExpression	Homo sapiens
19	PPARA	Protein	Homo sapiens
20	STAT1	Protein	Homo sapiens
21	taof(SREBF2)	TranscriptionalActivity	Homo sapiens
22	kaof(p38 MAPK family Hs)	Reaction	Homo sapiens
23	catof(MSR1)	MolecularFunction	Homo sapiens
24	kaof(PTK2B)	Reaction	Homo sapiens
25	SREBF2	Protein	Homo sapiens
26	CDC42	Protein	Homo sapiens
27	taof(PPARA)	MolecularFunction	Homo sapiens
28	IL6	Protein	Homo sapiens
29	lipid biosynthesis	BiologicalProcess
30	Low Density Lipoprotein	Molecule
31	TLR2	Protein	Homo sapiens
32	taof(NCOR1)	MolecularFunction	Homo sapiens
33	Leukotriene B4	Molecule
34	TRAF2	Protein	Homo sapiens
35	exp(ACAT1)	GeneExpression	Homo sapiens
36	kaof(SYK)	Reaction	Homo sapiens
37	taof(SREBF1A)	TranscriptionalActivity	Homo sapiens
38	pinocytosis	BiologicalProcess
39	TNF	Protein	Homo sapiens
40	FABP4	Protein	Homo sapiens
41	oxof(NADPH oxidase complex)	MolecularFunction	null
42	Cortisol	Molecule
43	catof(CYP27A1)	MolecularFunction	Homo sapiens
44	Angiotensin II	ProteinSubset
45	TNFSF14	Protein	Homo sapiens
46	catof(TLR4)	MolecularFunction	Homo sapiens
47	tportof(SCARB1)	Reaction	Homo sapiens
48	exp(ABCA1)	GeneExpression	Homo sapiens
49	CCR7	Protein	Homo sapiens
50	fatty acid beta-oxidation	BiologicalProcess
51	MAP3K7	Protein	Homo sapiens
52	fatty acyl transport	BiologicalProcess
53	TLR4	Protein	Homo sapiens
54	exp(CCR7)	GeneExpression	Homo sapiens
55	SREBF2 P@S455	Default
56	SREBF2 P@S432	Default
57	serum glucose	Molecule
58	LDLR	Protein	Homo sapiens
59	taof(PPARD)	MolecularFunction	Homo sapiens
60	MSR1	Protein	Homo sapiens
61	catof(EDNRB)	Reaction	Homo sapiens
62	exp(TNFSF14)	GeneExpression	Homo sapiens
63	exp(IL10)	GeneExpression	Homo sapiens
64	exp(NOX1)	GeneExpression	Homo sapiens
65	kaof(MAPK9)	Reaction	Homo sapiens
66	ADAM17	Protein	Homo sapiens
67	APOA1	Protein	Homo sapiens
68	exp(CPT1B)	GeneExpression	Homo sapiens
69	exp(SREBF1A)	GeneExpression
70	kaof(IKBKB)	Reaction	Homo sapiens
71	XDH	Protein	Homo sapiens
72	IkappaB kinase complex Hs	MolecularComplex
73	exp(SCAP)	GeneExpression	Homo sapiens
74	exp(FABP4)	GeneExpression	Homo sapiens
75	taof(PPARG)	MolecularFunction	Homo sapiens
76	EDNRA	Protein	Homo sapiens
77	HMGB1	Protein	Homo sapiens
78	CD36	Protein	Homo sapiens
79	sec(OLR1)	Translocation
80	catof(AGTR1)	Reaction	Homo sapiens
81	catof(ACAT1)	Reaction	Homo sapiens
82	catof(TLR2)	MolecularFunction	Homo sapiens
83	SREBF1A	ProteinSubset
84	catof(TRAF2)	Reaction	Homo sapiens
85	catof(TNFRSF1A)	Reaction	Homo sapiens
86	SPI1	Protein	Homo sapiens
87	EDNRB	Protein	Homo sapiens
88	catof(TRADD)	Reaction	Homo sapiens
89	ABCA1	Protein	Homo sapiens
90	Oxysterol	Default
91	PTAFR	Protein	Homo sapiens
92	CPG-oligonucleotide	Default
93	gtpof(CDC42)	Reaction	Homo sapiens
94	exp(CPT1A)	GeneExpression	Homo sapiens
95	kaof(MAP3K7)	Reaction	Homo sapiens
96	MAPK3	Protein	Homo sapiens
97	exp(APOA1)	GeneExpression	Homo sapiens
98	catof(EDNRA)	Reaction	Homo sapiens
99	AP-1 Complex Hs	Default
100	exp(SREBF1C)	GeneExpression
101	kaof(MAPK3)	Reaction	Homo sapiens
102	PUFA	Default
103	MAPK1	Protein	Homo sapiens
104	IFNG	Protein	Homo sapiens
105	T0901317	Molecule
106	Calcium	Molecule
107	kaof(AKT1)	Reaction	Homo sapiens
108	VEGFA	Protein	Homo sapiens
109	catof(OLR1)	MolecularFunction	Homo sapiens
110	TLR9	Protein	Homo sapiens
111	taof(SPI1)	MolecularFunction	Homo sapiens
112	CD14	Protein	Homo sapiens
113	taof(SREBF1C)	TranscriptionalActivity	Homo sapiens
114	taof(NR1H3)	MolecularFunction	Homo sapiens
115	CD14:TLR4	MolecularComplex
116	MAPK9	Protein	Homo sapiens
117	NR1H2	Protein	Homo sapiens
118	SCAP	Protein	Homo sapiens
119	catof(SIRT1)	MolecularFunction	Homo sapiens
120	27-Hydroxycholesterol	Molecule
121	PXN P@S126	Phosphorylation
122	INSR	Protein	Homo sapiens
123	Cholesterol ester	MolecularComplex
124	exp(TLR2)	GeneExpression	Homo sapiens
125	catof(SOD1)	MolecularFunction	Homo sapiens
126	TRADD	Protein	Homo sapiens
127	taof(STAT3)	MolecularFunction	Homo sapiens
128	kaof(PRKCZ)	Reaction	Homo sapiens
129	Oxidized HDL	CellularComponent
130	25-Hydroxycholesterol	Molecule
131	LCAT	Protein	Homo sapiens
132	catof(MYD88)	Reaction	Homo sapiens
133	NOX1	Protein	Homo sapiens
134	exp(CD36)	GeneExpression	Homo sapiens
135	STAT3	Protein	Homo sapiens
136	IFNA1	Protein	Homo sapiens
137	RAC1	Protein	Homo sapiens
138	response to endoplasmic reticulum stress	BiologicalProcess
139	NR1H3	Protein	Homo sapiens
140	taof(NR1H2)	MolecularFunction	Homo sapiens
141	CHUK	Protein	Homo sapiens
142	catof(CPT1A)	MolecularFunction	Homo sapiens
143	SCARB1	Protein	Homo sapiens
144	taof(NR3C1)	TranscriptionalActivity	Homo sapiens
145	Sterol	Default
146	PI3K Family Hs	Protein
147	kaof(PI3K Family Hs)	Reaction	Homo sapiens
148	exp(MSR1)	GeneExpression	Homo sapiens
149	Cell Surface Expression of CD36	Translocation	Homo sapiens
150	SREBF1	Protein	Homo sapiens
151	taof(AP-1 complex Hs)	TranscriptionalActivity	Homo sapiens
152	CYP27A1	Protein	Homo sapiens
153	NCOR1	Protein	Homo sapiens
154	kaof(IkappaB kinase complex Hs)	Reaction	Homo sapiens
155	catof(PTAFR)	MolecularFunction	Homo sapiens
156	OLR1	Protein	Homo sapiens
157	taof(STAT1)	MolecularFunction	Homo sapiens
158	PXN	Protein	Homo sapiens
159	AKT1	Protein	Homo sapiens
160	catof(CPT1B)	MolecularFunction	Homo sapiens
161	ACAT1	Protein	Homo sapiens
162	taof(SREBF1)	TranscriptionalActivity	Homo sapiens
163	catof(TLR9)	Reaction	Homo sapiens
164	exp(SOD1)	GeneExpression	Homo sapiens
165	PKC Family Hs	Protein
166	NFKB Complex Hs	Protein
167	exp(XDH)	GeneExpression	Homo sapiens
168	apoptosis	BiologicalProcess
169	ABCG1	Protein	Homo sapiens
170	exp(LDLR)	GeneExpression	Homo sapiens
171	SIRT1	Protein	Homo sapiens
172	exp(ABCG1)	GeneExpression	Homo sapiens
173	catof(CD36)	MolecularFunction	Homo sapiens
174	Cholesterol	Molecule
175	sec(VEGFA)	Translocation	Homo sapiens
176	AGTR1	Protein	Homo sapiens
177	exp(CYP27A1)	GeneExpression	Homo sapiens
178	TGFB1	Protein	Homo sapiens
179	ROS	Molecule
180	EDN1	Protein	Homo sapiens
181	kaof(PKC Family Hs)	Reaction	Homo sapiens
182	taof(NFKB Complex Hs)	TranscriptionalActivity	Homo sapiens
183	kaof(MAPK1)	Reaction	Homo sapiens
184	taof(IRF3)	MolecularFunction	Homo sapiens
185	TNFRSF1A	Protein	Homo sapiens
186	IKBKB	Protein	Homo sapiens
187	Oxidized Low Density Lipoprotein	Molecule
188	gtpof(RAC1)	Reaction	Homo sapiens
189	SREBF1C	ProteinSubset
190	TNFSF15	Protein	Homo sapiens
191	exp(BIRC5)	GeneExpression	Homo sapiens
192	CPT1B	Protein	Homo sapiens

## Sheet: Edges
Edge	Source Label	Relationship	Target Label
1	exp(SCAP)	-gp->	SCAP
2	taof(NFKB Complex Hs)	->	exp(NOX1)
3	Oxidized Low Density Lipoprotein	->	catof(CD36)
4	FABP4	-|	exp(ABCA1)
5	taof(NFKB Complex Hs)	=>	exp(OLR1)
6	kaof(PKC Family Hs)	->	taof(NFKB Complex Hs)
7	Oxidized Low Density Lipoprotein	->	catof(PTAFR)
8	exp(ABCA1)	-gp->	ABCA1
9	Oxidized Low Density Lipoprotein	->	kaof(PI3K Family Hs)
10	taof(IRF3)	-|	taof(NR1H3)
11	EGR1	->	foam cell
12	kaof(PI3K Family Hs)	->	sec(VEGFA)
13	RAC1	-cat->	gtpof(RAC1)
14	exp(SREBF1C)	-gp->	SREBF1C
15	SREBF2 P@S455	-@-	SREBF2
16	catof(MYD88)	->	kaof(MAPK3)
17	taof(SREBF1)	-sub->	taof(SREBF1C)
18	Cell Surface Expression of CD36	-translocates-*	CD36
19	catof(CYP27A1)	=>	27-Hydroxycholesterol
20	kaof(PKC Family Hs)	->	oxof(NADPH oxidase complex)
21	exp(FABP4)	-gp->	FABP4
22	HMGB1	=>	catof(TLR4)
23	XDH	->	foam cell
24	MYD88	-cat->	catof(MYD88)
25	catof(CD36)	->	kaof(MAPK9)
26	BIRC5	-|	apoptosis
27	ADAM17	->	sec(OLR1)
28	CD36	-cat->	catof(CD36)
29	taof(NFKB Complex Hs)	-|	exp(ABCG1)
30	taof(SREBF1A)	->	exp(SREBF1C)
31	taof(STAT3)	->	ABCA1
32	catof(EDNRA)	->	kaof(PI3K Family Hs)
33	catof(TLR2)	->	exp(FABP4)
34	catof(AGTR1)	-|	exp(ABCA1)
35	PXN P@S126	->	pinocytosis
36	exp(OLR1)	-gp->	OLR1
37	taof(SREBF1C)	->	exp(SREBF1C)
38	taof(SPI1)	->	exp(MSR1)
39	taof(SREBF1A)	->	exp(SREBF1A)
40	CPT1B	-cat->	catof(CPT1B)
41	SREBF1A	-e->	taof(SREBF1A)
42	PXN P@S126	-@-	PXN
43	gtpof(CDC42)	->	pinocytosis
44	SCARB1	-cat->	tportof(SCARB1)
45	EDNRA	-cat->	catof(EDNRA)
46	SCAP	->	taof(SREBF1A)
47	TGFB1	->	taof(NR1H3)
48	MAP3K7	-cat->	kaof(MAP3K7)
49	CPG-oligonucleotide	=>	catof(TLR9)
50	catof(TLR4)	->	exp(IL10)
51	taof(NFKB Complex Hs)	->	exp(MSR1)
52	SOD1	-cat->	catof(SOD1)
53	catof(TLR9)	->	kaof(CHUK)
54	taof(SREBF2)	=>	exp(LDLR)
55	TNFSF15	->	exp(SCARB1)
56	Calcium	=>	kaof(PKC Family Hs)
57	kaof(MAP3K7)	=>	kaof(IKBKB)
58	PPARA	-e->	taof(PPARA)
59	exp(CYP27A1)	-gp->	CYP27A1
60	exp(CCR7)	-gp->	CCR7
61	taof(NR1H3)	=>	exp(ABCA1)
62	kaof(MAPK1)	->	PXN P@S126
63	SREBF2 P@S432	-@-	SREBF2
64	TNF	=>	catof(TNFRSF1A)
65	LCAT	-cat->	catof(LCAT)
66	NFKBIA	=|	taof(NFKB Complex Hs)
67	kaof(IkappaB kinase complex Hs)	-sub->	kaof(CHUK)
68	IFNA1	->	exp(MSR1)
69	exp(SCARB1)	-gp->	SCARB1
70	TLR9	-cat->	catof(TLR9)
71	catof(TLR4)	=>	kaof(SYK)
72	exp(SREBF2)	-gp->	SREBF2
73	taof(NCOR1)	=|	taof(PPARG)
74	exp(ABCG1)	-gp->	ABCG1
75	exp(LDLR)	-gp->	LDLR
76	taof(PPARA)	-|	exp(ABCG1)
77	taof(SREBF2)	->	exp(SREBF1A)
78	catof(CPT1B)	-subprocessof-*	fatty acid beta-oxidation
79	exp(NOX1)	-gp->	NOX1
80	kaof(MAPK1)	=>	SREBF2 P@S455
81	SPI1	-e->	taof(SPI1)
82	exp(CPT1A)	-gp->	CPT1A
83	kaof(SYK)	->	kaof(MAPK3)
84	MAPK1	-cat->	kaof(MAPK1)
85	CPT1A	-cat->	catof(CPT1A)
86	OLR1	-cat->	catof(OLR1)
87	Cholesterol	-|	taof(SREBF1)
88	kaof(PTK2B)	->	kaof(MAPK3)
89	taof(SREBF2)	->	exp(SREBF1C)
90	TRAF2	-cat->	catof(TRAF2)
91	Cholesterol	-|	taof(SREBF1A)
92	taof(NCOR1)	-|	taof(PPARD)
93	IFNG	-|	exp(CYP27A1)
94	OLR1	->	foam cell
95	taof(SREBF1)	->	lipid biosynthesis
96	SREBF2 P@S455	=>	taof(SREBF2)
97	NFKB1	-cc-	NFKB Complex Hs
98	taof(SREBF1C)	->	lipid biosynthesis
99	catof(TLR9)	->	catof(MYD88)
100	kaof(CHUK)	=|	NFKBIA
101	OLR1	->	Oxidized Low Density Lipoprotein
102	SREBF2 P@S432	=>	taof(SREBF2)
103	catof(SOD1)	-|	ROS
104	STAT1	-e->	taof(STAT1)
105	kaof(MAP3K7)	->	kaof(CHUK)
106	taof(RELA)	=>	taof(NFKB Complex Hs)
107	catof(MSR1)	->	taof(STAT1)
108	catof(TNFRSF1A)	->	catof(TRADD)
109	taof(SREBF1C)	->	exp(LDLR)
110	exp(SOD1)	-gp->	SOD1
111	exp(SREBF1A)	-gp->	SREBF1A
112	catof(TRADD)	->	catof(TRAF2)
113	exp(APOA1)	-gp->	APOA1
114	TNFSF15	-|	exp(ABCA1)
115	Oxidized Low Density Lipoprotein	->	OLR1
116	MAPK9	-cat->	kaof(MAPK9)
117	exp(ACAT1)	-gp->	ACAT1
118	Oxidized Low Density Lipoprotein	->	exp(TLR2)
119	PKC Family Hs	-cat->	kaof(PKC Family Hs)
120	IFNG	->	taof(SPI1)
121	Cholesterol	-|	taof(SREBF1C)
122	exp(TLR2)	-gp->	TLR2
123	IFNG	-|	ABCA1
124	T0901317	->	taof(NR1H3)
125	taof(NR3C1)	=>	exp(SCAP)
126	catof(CD36)	->	kaof(SRC family Hs)
127	taof(STAT1)	=>	exp(ACAT1)
128	catof(SIRT1)	=|	taof(NFKB Complex Hs)
129	taof(STAT3)	=>	exp(XDH)
130	taof(NR1H2)	->	exp(CCR7)
131	SREBF1	-e->	taof(SREBF1)
132	ABCG1	-|	Cholesterol
133	25-Hydroxycholesterol	=>	taof(NR1H3)
134	25-Hydroxycholesterol	=>	taof(NR1H2)
135	CD14:TLR4	-cc-	TLR4
136	kaof(MAPK3)	->	PXN P@S126
137	IL6	->	taof(STAT3)
138	catof(CD36)	->	taof(NFKB Complex Hs)
139	TRADD	-cat->	catof(TRADD)
140	ABCA1	-|	Cholesterol
141	catof(CYP27A1)	=|	Cholesterol
142	tportof(SCARB1)	=>	Oxidized HDL
143	kaof(MAPK1)	->	gtpof(CDC42)
144	FABP4	->	taof(PPARG)
145	kaof(MAP3K7)	->	kaof(IkappaB kinase complex Hs)
146	taof(SREBF1)	-sub->	taof(SREBF1A)
147	catof(TLR2)	->	foam cell
148	catof(ACAT1)	->	Cholesterol ester
149	catof(CD36)	->	catof(TLR2)
150	catof(LCAT)	=|	Cholesterol
151	catof(ACAT1)	->	foam cell
152	Sterol	-sub->	Oxysterol
153	LDLR	->	foam cell
154	INSR	->	kaof(AKT1)
155	exp(TNFSF14)	-gp->	TNFSF14
156	HMGB1	=>	catof(TLR2)
157	taof(SREBF1)	=>	exp(LDLR)
158	taof(SREBF1A)	=>	exp(SCARB1)
159	response to endoplasmic reticulum stress	->	MSR1
160	PTK2B	-cat->	kaof(PTK2B)
161	Low Density Lipoprotein	->	CD14:TLR4
162	taof(AP-1 complex Hs)	->	exp(MSR1)
163	T0901317	=>	taof(NR1H2)
164	kaof(MAPK1)	->	EGR1
165	Sterol	-sub->	Cholesterol
166	SCAP	->	taof(SREBF1C)
167	taof(PPARD)	->	exp(MSR1)
168	taof(SREBF1)	->	exp(SREBF1C)
169	catof(TLR4)	->	taof(IRF3)
170	TNFRSF1A	-cat->	catof(TNFRSF1A)
171	CYP27A1	-cat->	catof(CYP27A1)
172	AP-1 Complex Hs	-e->	taof(AP-1 complex Hs)
173	Cortisol	=>	taof(NR3C1)
174	SREBF1C	-e->	taof(SREBF1C)
175	gtpof(RAC1)	->	pinocytosis
176	catof(SIRT1)	=>	taof(NR1H3)
177	catof(TLR9)	->	taof(RELA)
178	oxof(NADPH oxidase complex)	->	ROS
179	catof(OLR1)	-sub->	catof(MSR1)
180	CHUK	-cat->	kaof(CHUK)
181	PI3K Family Hs	-cat->	kaof(PI3K Family Hs)
182	SREBF2	-e->	taof(SREBF2)
183	EDN1	=>	catof(EDNRA)
184	taof(PPARG)	-|	exp(XDH)
185	IKBKB	-cat->	kaof(IKBKB)
186	catof(TLR4)	->	foam cell
187	Oxysterol	-sub->	27-Hydroxycholesterol
188	ACAT1	-|	exp(SREBF1A)
189	Oxidized Low Density Lipoprotein	->	taof(PPARG)
190	CDC42	-cat->	gtpof(CDC42)
191	CD14:TLR4	-cc-	CD14
192	Leukotriene B4	=>	taof(PPARA)
193	PUFA	->	taof(NR1H3)
194	sec(OLR1)	-translocates-*	OLR1
195	kaof(AKT1)	-|	MSR1
196	PPARD	->	exp(ABCA1)
197	kaof(MAPK3)	->	gtpof(CDC42)
198	taof(SREBF2)	=>	exp(SCARB1)
199	PPARD	-e->	taof(PPARD)
200	NR1H2	-e->	taof(NR1H2)
201	taof(PPARG)	=>	exp(APOA1)
202	SCAP	->	taof(SREBF2)
203	taof(NR1H2)	=>	exp(ABCA1)
204	INSR	-|	response to endoplasmic reticulum stress
205	catof(CD36)	->	catof(TLR4)
206	kaof(PKC Family Hs)	->	kaof(MAPK1)
207	NFKB1	->	foam cell
208	kaof(SRC family Hs)	->	kaof(PTK2B)
209	catof(CPT1A)	-ratelimitingstep-	fatty acid beta-oxidation
210	ACAT1	-cat->	catof(ACAT1)
211	exp(CPT1B)	-gp->	CPT1B
212	PTAFR	-cat->	catof(PTAFR)
213	kaof(MAPK3)	->	EGR1
214	kaof(PTK2B)	->	kaof(MAPK1)
215	Oxidized Low Density Lipoprotein	->	kaof(PRKCZ)
216	kaof(PI3K Family Hs)	->	kaof(PKC Family Hs)
217	taof(NR1H3)	->	exp(CCR7)
218	taof(PPARA)	-|	exp(CD36)
219	exp(MSR1)	-gp->	MSR1
220	taof(PPARA)	=>	exp(CPT1B)
221	catof(MYD88)	->	taof(NFKB Complex Hs)
222	kaof(PRKCZ)	->	sec(VEGFA)
223	Oxidized Low Density Lipoprotein	->	exp(TNFSF14)
224	TNFSF15	->	exp(MSR1)
225	NFKB Complex Hs	-e->	taof(NFKB Complex Hs)
226	taof(SREBF2)	->	exp(SREBF2)
227	CPT1A	->	fatty acyl transport
228	MSR1	->	foam cell
229	TLR2	-cat->	catof(TLR2)
230	EDNRB	-cat->	catof(EDNRB)
231	ROS	->	taof(NFKB Complex Hs)
232	MSR1	-cat->	catof(MSR1)
233	kaof(PKC Family Hs)	->	taof(SPI1)
234	Oxidized Low Density Lipoprotein	=>	catof(TLR4)
235	kaof(SYK)	->	kaof(MAPK1)
236	taof(PPARA)	->	exp(CPT1A)
237	taof(SREBF2)	=>	exp(ACAT1)
238	exp(BIRC5)	-gp->	BIRC5
239	taof(PPARG)	=>	exp(CD36)
240	taof(NFKB Complex Hs)	=>	exp(ACAT1)
241	STAT3	-e->	taof(STAT3)
242	catof(PTAFR)	->	ROS
243	APOA1	=>	catof(LCAT)
244	Oxysterol	=>	taof(NR1H3)
245	exp(CD36)	-gp->	CD36
246	AGTR1	-cat->	catof(AGTR1)
247	taof(SREBF1)	->	exp(ACAT1)
248	kaof(p38 MAPK family Hs)	->	taof(PPARG)
249	catof(MSR1)	->	Cholesterol ester
250	taof(SREBF1A)	->	exp(LDLR)
251	Oxidized Low Density Lipoprotein	-|	exp(SOD1)
252	taof(PPARG)	->	exp(ABCA1)
253	IkappaB kinase complex Hs	-cat->	kaof(IkappaB kinase complex Hs)
254	ROS	->	taof(AP-1 complex Hs)
255	AKT1	-cat->	kaof(AKT1)
256	TLR4	-cat->	catof(TLR4)
257	NCOR1	-e->	taof(NCOR1)
258	kaof(MAPK1)	=>	SREBF2 P@S432
259	MAPK3	-cat->	kaof(MAPK3)
260	catof(AGTR1)	->	kaof(PKC Family Hs)
261	NR3C1	-e->	taof(NR3C1)
262	TNFSF15	-|	exp(ABCG1)
263	kaof(IKBKB)	-sub->	kaof(IkappaB kinase complex Hs)
264	SIRT1	-cat->	catof(SIRT1)
265	catof(MYD88)	->	kaof(MAPK1)
266	taof(PPARA)	->	exp(ABCA1)
267	NR1H3	-e->	taof(NR1H3)
268	Angiotensin II	=>	catof(AGTR1)
269	exp(XDH)	-gp->	XDH
270	Oxidized Low Density Lipoprotein	->	kaof(p38 MAPK family Hs)
271	kaof(MAPK3)	->	gtpof(RAC1)
272	Oxidized Low Density Lipoprotein	->	TLR4
273	Oxidized Low Density Lipoprotein	-|	exp(BIRC5)
274	taof(NFKB Complex Hs)	-|	exp(ABCA1)
275	kaof(IKBKB)	=|	NFKBIA
276	catof(TRAF2)	=>	kaof(MAP3K7)
277	TNFSF15	->	exp(CD36)
278	EDN1	=>	catof(EDNRB)
279	TNFSF14	->	taof(NFKB Complex Hs)
280	NOX1	->	foam cell
281	sec(VEGFA)	-translocates-*	VEGFA
282	serum glucose	->	Calcium
283	taof(SREBF1A)	=>	exp(ACAT1)
284	catof(CD36)	->	kaof(PTK2B)
285	kaof(MAPK9)	->	foam cell

## Sheet: Evidence
Edge	Species	Tissue	BodyPart	Disease	Location	Cell Type	Cell Line	PubMed	Evidence Text
2	Mus musculus					peritoneal macrophage	primary cell culture	18817866	CpG ODN also increased NFkappaB activity, and a potent inhibitor of NFkappaB that significantly blocked CpG-induced Nox1 expression, suggesting that Nox1 regulation is mediated through an NFkappaB-dependent mechanism.
3	Homo sapiens					platelet		21696539	Immobilized TSP1 and oxLDL activate platelets partly via CD36 through a Syk kinase-dependent Ca(2+) signaling mechanism, which enhances collagen-dependent thrombus formation under flow.
3	Mus musculus					macrophage		19928818	Quercitrin diminished production of proinflammatory and proatherogenic vascular endothelial growth factor that augmented through the oxLDL binding to CD36.
3	Homo sapiens							11795270	CD36 recognizes a broad variety of ligands including OxLDL,11,20 anionic phospholipids,21 apoptotic cells,22 thrombospondin (TSP),23 collagen,24 Plasmodium falciparum-infected erythrocytes, 25 and long-chain fatty acids.18
4	Mus musculus					macrophage		18511927	PPAR-gamma activity was elevated in A-FABP-/- macrophages with stimulation of downstream targets including LXR-alpha and ABCA1, resulting in enhanced efflux of cholesterol
5	Homo sapiens					coronary artery endothelial cell		16484599	Inhibition of NF-kB Attenuates Ang II-Induced LOX-1 Promoter Activation
6	Homo sapiens					mast cell		21799019	Intracellular calcium signaling is regulated by PLC?, which generates inositol 1,4,5-trisphosphate and diacylglycerol from PIP2. Inositol 1,4,5-trisphosphate stimulates the release of intracellular calcium stores upon binding to its receptor in the ER. The depletion of ER calcium stores then triggers extracellular calcium influx. Diacylglycerol and intracellular calcium signals cooperate to activ…
6	Homo sapiens		artery			smooth muscle cell		10403752	This region contains four copies of NF-kappaB binding sites. These elements are in close proximity to one another and can form a complex with nuclear proteins derived from stretched cells as demonstrated by gel mobility shift assay. ... Conversely, preincubation of the cells with protein kinase C inhibitors suppressed mechanical stretch-induced PAF receptor gene expression at the mRNA levels and …
6	Rattus norvegicus		pancreas					10484394	Pancreatic lobules were pretreated with or without 1, 5, 10, or 15 micromolar BIS for 15 min followed by stimulation with or without 100 nM caerulein for 30 min. Nuclear and cytoplasmic extracts were prepared and assayed in EMSAs using the kappa-light-chain enhancer high-affinity kappaB site as probe and Western analysis with anti-IkappaBalpha and anti-IkappaBbeta antibodies. BIS caused a slight …
6	Homo sapiens					endothelial cell		15346645	Lysophosphatidylcholine (Lyso-PC) elicited PKC and tyrosine kinases activation and subsequent NF-kB activation and overexpression of ICAM-1, VCAM-1 and MCP-1.[37 – 40]
6	Homo sapiens					bronchial epithelial cell		10837365	The results support the following pathway, whereby TNF-alpha enhances expression of ICAM-1 in NHBE cells: TNF-alpha --> TNF-RI --> PC-PLC --> DAG --> PKC --> (NF-kappaB?) --> ICAM-1 mRNA --> ICAM-1 surface expression.
6	Homo sapiens		lung					16865089	NF-kB may be activated by cytokines, such as tumor necrosis factor-A (TNFa) and protein kinase C (PKC), which has been demonstrated in many inflammatory cells.4
7	Homo sapiens					macrophage		12449015	Oxidation of LDLs fragments and derivatizes the fatty acid residues at the 2-position of the phosphatidylcholines that comprise the shell of LDLs, an event that allows certain oxidized phospholipids to interact with and activate the PAFR
7	Homo sapiens							15149885	Activation of PAF receptor by oxidised LDL
9	Homo sapiens	vascular smooth muscle						19108833	mTOR and its downstream target p70S6 kinase are phosphorylated and activated by mitogenic concentrations of oxLDL (50 microg/ml), and are involved in SMC proliferation, as assessed by the inhibitory effect of the mTOR inhibitor rapamycin. The activation of mTOR signaling by oxLDL, requires the upstream activation of PI3K and Akt, as assessed by the inhibitory effect of the PI3K inhibitor Ly294002…
9	Mus musculus					macrophage		18789802	Pharmacological inhibitors of phosphatidylinositol 3-kinase (PI3K) or PKCzeta blocked VEGF secretion by OxLDL. Inhibitors of other protein kinase C (PKC) subtypes had no effect, and neither did inhibitors of mitogen activated protein kinase kinase (MAPKK).
9	Mus musculus					macrophage		10681570	PI3K activity was increased 1.7 fold upon incubation with Ox-LDL at 10 min followed by a rapid decline to the basal level.
10	Mus musculus					macrophage		14580333	Activation of Toll-like receptors (TLR) 3 and 4 by microbial ligands blocks the induction of LXR target genes including ABCA1 in cultured macrophages as well as in aortic tissue in vivo. As a consequence of these transcriptional effects, TLR3/4 ligands strongly inhibit cholesterol efflux from macrophages. Crosstalk between LXR and TLR signaling is mediated by IRF3, a specific effector of TLR3/4 t…
11	Mus musculus					macrophage		19737531	Egr-1 siRNA decreased foam cell formation by CpG ODN compared to that of control siRNA
12	Homo sapiens						A549 cell line	16278387	Addition of IL-6 for 24 hours to A549-V or AS cells resulted in significant VEGF induction. Inhibition of IL-6, PI3K, and MEK reduces VEGF expression in A549-S cells
16	Mus musculus					macrophage		19737531	These results suggest that CpG ODN activates the TLR9-MyD88-ERK1/2 pathway causing expression of Egr-1 and its target genes such as TF and Nab2, thus inducing foam cell formation.
19	Homo sapiens							2712638	CYP27A1 catalyzes the first two steps and converts cholesterol into 27-hydroxycholesterol
22	Homo sapiens			atherosclerotic lesion				16891671	Those known or hypothesized to be increased in atherosclerosis include fibronectin extra domain A (EDA) (48?50), hyaluronan (51?53), biglycan (54,55), high-mobility box chromosomal protein 1 (HMGB1) (56,57), and components of minimally oxidized or oxidized low-density lipoprotein (mmLDL and OxLDL, respectively) (58,59). It is noteworthy that all these ligands activate either TLR4 or TLR2 (or both…
22	Homo sapiens					neutrophil		14660645	Exposure of neutrophils, monocytes, or macrophages to HMGB1 results in increased nuclear translocation of NF-kappaB and enhanced expression of proinflammatory cytokines.....Culture of neutrophils or macrophages with HMGB1 produced activation of NF-kappaB through TLR 4-independent mechanisms.
22	Homo sapiens					macrophage		14660645	Exposure of neutrophils, monocytes, or macrophages to HMGB1 results in increased nuclear translocation of NF-kappaB and enhanced expression of proinflammatory cytokines.....Culture of neutrophils or macrophages with HMGB1 produced activation of NF-kappaB through TLR 4-independent mechanisms.
22	Homo sapiens							20706656	The list of endogenous TLR2 and 4 activators has expanded quickly and encompasses other intracellular molecules such as heat shock proteins including HSP70, Gp96 [15-17], HSP22, and HSP72 [18, 19] and high-mobility group box-1 protein (HMGB1) [20-22] as well as ECMmolecules such as biglycan [23], tenascin-C [24], versican [25], and fragments of ECM molecules including oligosaccharides of hyaluron…
22	Homo sapiens						HEK293 cell line	16267105	FRET images in RAW264.7 macrophages demonstrated association of HMGB1 with TLR2 and TLR4 but not RAGE. Transient transfections into human embryonic kidney-293 cells showed that HMGB1 induced cellular activation and NF-kappaB-dependent transcription through TLR2 or TLR4 but not RAGE. Coimmunoprecipitation also found interaction between HMGB1 and TLR2 as well as TLR4, but not with RAGE. These studi…
22	Homo sapiens							19052556	endogenous ligands are being reported as candidate stimulators of TLRs, in particular of TLR2 and TLR4. These include heat shock proteins (HSP60, HSP70, endoplasmin, HSPB8 and ?-crystallin A chain)7–13, high mobility group box 1 (HMGB1)14,15, uric acid crystals16,17, surfactant protein A18, and various products of the extracellular matrix such as fibronectin19, heparan sulphate20, biglycan21, fib…
23	Mus musculus					macrophage		22095983	In contrast, overexpression of XOR promoted transformation of J774.1 cells into foam cells.
25	Homo sapiens					platelet		18497330	. We now show that mitogen-activated protein kinase c-Jun N-terminal kinase (JNK)2 and its upstream activator MKK4 were phosphorylated in platelets exposed to oxLDL. Using apoE(-/-) mice as a model of hyperlipidemia, we showed that JNK was constitutively phosphorylated in platelets in a CD36-dependent manner.Furthermore, pharmacological inhibition of JNK prolonged thrombosis times in wild-type bu…
25	Mus musculus					macrophage		16950138	We found markedly higher levels of activation of JNK2 in WT and SRA-/- macrophages compared to CD36-/- cells (Fig. 2A). These finding suggest that oxLDL-mediated activation of JNK2 occurs in vivo in the hyperlipidemic pro-atherogenic mice and that is primarily dependent on CD36 expression.
26	Homo sapiens							18075512	from full text - survivin is one of the most tumour-specific molecules (19), which antagonizes apoptosis (7), promotes tumour-associated angiogenesis (20) (BIRC5 = survivin)
26	Homo sapiens	tumor						12559172	Antisense-mediated reductions in IAP-family members XIAP, cIAP1, Survivin, or Apollon can induce apoptosis of tumor cell lines in culture, or sensitize cells to cytotoxic anticancer drugs, thus providing proof-of-concept evidence that the pathological elevations of IAPs found in cancers are important for maintaining tumor cell survival and resistance to chemotherapy (Table 1C).
26	Homo sapiens						BEAS-2B cell line	18635526	These findings suggest that survivin expression played an important role in protecting the NNK-exposed HBE cells against apoptosis.
26	Homo sapiens						H1299 cell line	20503268	In our study, we show that human survivin is the immediate downstream effector of the Cdc2/Cdk1 mediated survival signal. Survivin cooperates with Cdc2/Cdk1 to inhibit apoptosis following chemotherapy and promote senescence escape
26	Homo sapiens							12773388	Phosphorylation of survivin at Thr34, probably by Cdc2, is required for its anti-apoptotic activity
26	Homo sapiens							15077160	STAT3 inhibition markedly decreased survivin expression, and forced expression of survivin rescued AGS cells from apoptosis induced by STAT3 inhibition.
26	Homo sapiens			carcinoma of breast			BT474 cell line	20517637	reduced survivin levels by combined genistein and tamoxifen was attributed to apoptosis in breast cancer cells [30]
26	Homo sapiens		colon					12441269	induction of a natural antisense of survivin, effector cell protease receptor-1 (EPR-1), in a human colon cancer cell line resulted in a downregulation of survivin expression, with a similar decrease in cell proliferation, an increase in apoptosis and an increase in the sensitivity to anticancer agents.
26	Homo sapiens			Cancer			A549 cell line	16601104	Transfection of siRNA for XIAP or survivin individually resulted in a partial abrogation of the antiapoptotic effects of nicotine
26	Homo sapiens								VEGF has been shown to promote endothelial cell survival by inhibiting apoptosis pathways, upregulating antiapoptotic proteins such as BCL2 and survivin, and activating proteins such as focal adhesion kinase that maintain endothelial cell survival despite apoptotic stimuli
26	Homo sapiens						BEAS-2B cell line	18635526	TUNEL assay confirmed the significant increase in apoptosis in the survivin siRNA-transfected BEAS2BN90d cells (survivin siRNA vs scrambled siRNA, P = 0.004) (Figure 4B).
26	Homo sapiens					Foam Cell|macrophage		17255535	Survivin was detected in CD68-positive macrophages infiltrating human lipid streaks by immunohistochemistry. In advanced atherosclerotic plaques, only rare macrophages outside the necrotic core or occasional fibrous cap smooth muscle cells expressed survivin. In vitro, macrophage colony-stimulating factor-stimulated mouse macrophage survivin expression, proliferation and resistance to apoptosis. …
27	Homo sapiens					macrophage		21364202	Pretreatment with antibody against Fc?RII or with CD32 siRNA, p47(phox) siRNA, apocynin, N-acetylcysteine, tumor necrosis factor-? protease inhibitor 1 (TAPI-1) or TACE siRNA attenuated sLOX-1 release induced by CRP.
29	Homo sapiens	vascular tissue				smooth muscle cell		18583231	High glucose suppresses ABCG1 expression in human VSMCs possibly due to increased oxidative stress and NF-kappaB activation induced by high glucose
30	Homo sapiens		liver					11994399	One mechanism of regulation shared by SREBP-1c and SREBP-2 involves a feed-forward regulation mediated by SREs present in the enhancer/promoters of each gene (20, 21). Through this feed-forward loop, nSREBPs activate the transcription of their own genes.
31	Homo sapiens					macrophage		21757719	Stimulation of ABCA1-mediated cholesterol efflux by IL-6 was, however, abolished by selective inhibition of the Jak-2/Stat3 signaling pathway.
32	Homo sapiens	vascular smooth muscle	aorta			smooth muscle cell		19575782	In conclusion, we have demontrated that ET-1-induced activation of ERK1/2 in human VSMCs is predominantly mediated by ETA receptors through upstream signal molecule PKC, PKA and PI3K, while it is independent of CAMKII and intracellular Ca2+ signaling.
33	Mus musculus					macrophage		15705927	Stimulation with LPS, a TLR4 ligand, resulted in a 56-fold increase in aP2 mRNA expression, and zymosan, a TLR2 ligand, induced an approximately 1500-fold increase
34	Mus musculus					macrophage		16224068	Valsartan (100 mg/kg per day) inhibited Ang II-induced ABCA1 mRNA repression (Figure 3C).
37	Homo sapiens		liver					11994399	One mechanism of regulation shared by SREBP-1c and SREBP-2 involves a feed-forward regulation mediated by SREs present in the enhancer/promoters of each gene (20, 21). Through this feed-forward loop, nSREBPs activate the transcription of their own genes.
38	Homo sapiens					macrophage		7777517	Mutation of the PU.1 binding site within the scavenger receptor promoter severely impairs transgene expression, consistent with a crucial role of PU.1 in regulating the expression of the scavenger receptor gene
39	Homo sapiens		liver					11994399	One mechanism of regulation shared by SREBP-1c and SREBP-2 involves a feed-forward regulation mediated by SREs present in the enhancer/promoters of each gene (20, 21). Through this feed-forward loop, nSREBPs activate the transcription of their own genes.
46	Homo sapiens							15133039	are synthesised as inactive precursor proteins in the endoplasmic reticulum, where they are retained by SREBP cleavage activating protein (SCAP) a sterol sensing protein which in turn is linked to a retention protein complex.
46	Mus musculus								cholesterol-mediated transcriptional regulation in HMG CoA reductase parallels with HMG CoA synthase1, HMG CoA synthase2, farnesyl-PP synthase and squalene epoxidase the cholesterol-regulated genes have sterol reguatory elements, SREs, which are conditional postivite elements that are required for gene transcription in cholesterol-depleted cells SREs have been identified in the promoter regions o…
46	Mus musculus							12842885	membrane-bound Srebps are transported from ER to Golgi where they are processed proteolytically to generate soluble transcription factors that activate lipid synthesis ER-to-Golgi transport requires SCAP, a sterol-regulated escort protein
46	Homo sapiens								Not Available
47	Homo sapiens						THP-1 cell line	20057170	TGF-beta1 significantly increased expressions of ABCA1, ABCG1 and SR-BI at both transcriptional and translational levels in a dose-dependent and time-dependent manner. Cellular cholesterol content was decreased while cholesterol efflux was increased by TGF-beta1 treatment. Moreover, LXR alpha was up-regulated by TGF-beta1 treatment. In addition, LXR alpha small interfering RNA completely abolishe…
49	Homo sapiens							21108806	Prototypic examples of PAMPs include lipopolysaccharide (LPS), a outer membrane component of Gram-negative bacteria that stimulates TLR4 [8,9], bacterial lipoproteins that stimulate TLR2 in conjunction with either TLR1 or TLR6 [10], and flagellin, the protein monomer of bacterial flagella that activates TLR5 [11]. Nucleic acids are recognized by endosomal TLRs; double-stranded DNA with unmethylat…
49	Homo sapiens					dendritic cell		19515231	Unlike mDCs, however, pDCs express TLR9, which recognizes viral double-stranded microbial DNA [4].
49	Mus musculus					peritoneal macrophage	primary cell culture	18817866	TLR9 activation of Raw264.7 cells or mouse primary peritoneal macrophages by CpG ODN treatment enhanced Lox-1 gene and protein expression.
49	Mus musculus					macrophage		19737531	These results suggest that CpG ODN activates the TLR9-MyD88-ERK1/2 pathway causing expression of Egr-1 and its target genes such as TF and Nab2, thus inducing foam cell formation.
49	Mus musculus					dendritic cell		19258507	CpG directly activates Stat3 within minutes through TLR9...TLR9 receptor activation induces immediate and direct activation of Stat3 in dendritic cells. A, TLR ligand-specific Stat3 activation in primary splenic DCs
49	Homo sapiens							16274621	Figure 3. The role of PI3Ks in CpG ODN/TLR9-mediated signal transduction. Class III PI3Ks, EEA-1, and Rab5 mediate the trafficking and maturation of endosomes that capture complexes by CpG containing DNA and TLR9. This process is essential for TLR9 to transduce signals leading cell activation. An alternative pathway mediated by class I PI3K is also involved in TLR9 signaling.
49	Mus musculus					macrophage		20628022	Oligodeoxynucleotide (ODN) 1826, a ligand of TLR9, significantly enhanced perilipin 3 expression in RAW264.7 cells, and chloroquine, a TLR9 inhibitor, almost completely inhibited ODN1826-induced perilipin 3 expression.
50	Homo sapiens							12640135	Modified assertion
50	Homo sapiens					monocyte		12640135	CD4/TLR4 activates the IL-10 promoter...LPS and microbial antigens activate IL-10 gene transcription in human monocytes
50	Mus musculus					macrophage		16143103	The glucocorticoid receptor (GR) represses a large set of functionally related inflammatory response genes by disrupting p65/interferon regulatory factor (IRF) complexes required for TLR4- or TLR9-dependent, but not TLR3-dependent, transcriptional activation. PPARgamma and LXRs repress overlapping transcriptional targets by p65/IRF3-independent mechanisms
51	Homo sapiens						THP-1 cell line	16186421	As shown in Figures 7A and 7B, in THP-1 macrophages exposed to SN50, the LIGHT enhancing effect on SR-A and TF expression was nearly abolished, which suggests the involvement of NF-kB signaling pathways.
53	Mus musculus					macrophage		20049870	The administration of CpG-ODN plus Paz-PC onto macrophages increased the amount of lipid droplets, correlated to increased levels of tumor necrosis factor (TNF)-alpha, IFNbeta, and IP-10. The underlying mechanism by which TLR9 ligation influenced Paz-PC in the FCF was NF-kappaB- and IRF7-dependent, as observed by higher levels of phosphorylated IkappaBalpha, increased nuclear translocation of the…
54	Mus musculus		thyroid gland					12829694	LDL receptor levels are subject to negative feedback regulation by cellular cholesterol through Srebf2 Srebf2 gene is regulated by thyroid hormone and that increased Srebf2 nuclear protein levels in hypothyroid animals results in thyroid hormone independent activation of LDL receptor gene expression and reversal of the associated hypercholesterolemia the decreased LDL receptor and increased serum…
54	Homo sapiens							10318878	Srebp and either Nfy or Sp1 bind synergistically to DNA derived from the proximal promoters of the FPP synthase or LDL receptor genes, respectively
54	Homo sapiens							9712863	Modified assertion
54	Homo sapiens								Not Available
54	Homo sapiens							10318878	this synergy is thought to account for the increased transcription of Srebp-responsive genes that include, in addition to the Srebp-2 gene itself, those that control cholesterol homeostasis [the LDL receptor, HMG-CoA synthase, HMG-CoA reductase, FPP synthase, and squalene synthase], fatty acid synthesis [fatty acid synthase and acetyl-CoA carboxylase], fatty acid desaturation [stearoyl-CoA desatu…
54	Mus musculus							11145563	Srebf2 was relatively ineffective in stimulating Star promoter activity compared with Srebf1a Srebf1a and Srebf2 both stimulated LDL receptor promoter activity to a similar extent
54	Mus musculus		liver					14512514	Table 1. Genes whose transcripts in mouse liver increase in TgSREBP-1a, increase in TgSREBP-2, and decrease in Scap -/-. Genes whose mRNAs were increased >2.5-fold in livers of both TgSREBP-1a and TgSREBP-2 mice and decreased by >40% in Scap-/- mice.
54	Homo sapiens								Not Available
55	Homo sapiens						THP-1 cell line	20410491	The uptake of AcLDL and OxLDL into macrophages principally involves a family of scavenger receptors, including SR-A, SR-B1, and CD36 (3, 26). ...Fig. 3 demonstrates that TL1A produced a statistically significant increase in expression of all three scavenger receptor genes as well as LPL, which also aids the uptake of modified LDL (27)
56	Homo sapiens					mast cell		21799019	Intracellular calcium signaling is regulated by PLC?, which generates inositol 1,4,5-trisphosphate and diacylglycerol from PIP2. Inositol 1,4,5-trisphosphate stimulates the release of intracellular calcium stores upon binding to its receptor in the ER. The depletion of ER calcium stores then triggers extracellular calcium influx. Diacylglycerol and intracellular calcium signals cooperate to activ…
56	Homo sapiens				cytoplasm			12044776	major PKC upstream signaling cascades include, firstly, PLCgamma1(PLCG1)-mediated hydrolysis of inositol phospholipids and production of second messengers, inositol phosphates that cause an increase in Ca2+ and diacylglycerol which activate both cPKC and nPKC
56	Homo sapiens							11602597	Here we demonstrate that functional uncoupling between CD38 and Cx43 in CD38-transfected 3T3 murine fibroblasts is paralleled by decreased [Ca(2+)](i) levels as a result of reduced intracellular conversion of NAD(+) to cADPR
56	Homo sapiens							10816571	(ii) EDF-1 is phosphorylated in vitro and in vivo by protein kinase C;...In addition, 12-O-tetradecanoylphorbol-13-acetate treatment of human umbilical vein endothelial cell stimulates the nuclear translocation of EDF-1. and (iii) EDF-1-CaM interaction is modulated by the concentrations of Ca(2+) and by the phosphorylation of EDF-1 by protein kinase C both in vitro and in vivo.
56	Homo sapiens					hepatocyte		11115615	Moreover, we observed that Ca2+ levels remarkably increased under low glucose condition. Consistently, an intracellular Ca2+ chelator, BAPTA/AM significantly decreased hypoglycemia-induced VEGF expression and AP-1 DNA-binding activity.
56	Homo sapiens							15567848	Fig.1
56	Homo sapiens						Jurkat cell line	7646452	In cytosol from Jurkat cells, A-II is phosphorylated only by Ca2+/phospholipid-stimulated kinases such as Ca(2+)-dependent protein kinases C (cPKCs).
57	Homo sapiens					endothelial cell		10807933	We show that TAK1 physically interacts with NIK and with IKK2, and both XIAP or active TAK1 can stimulate IKK2 kinase activity
61	Mus musculus					hepatocyte		11792716	incubation of macrophages with either oxysterols or synthetic Lxr agonists results in increased expression of Abca1, Abcg1, apoE and Lxra
61	Homo sapiens							21293192	Li et al. demonstrated that SIRT1 directly deacetylates and thereby regulates the transcriptional activity of LXRa, an important regulator of lipid homeostasis and infl ammation. Activation of LXRa leads to expression of ABCA1 that regulates the efflux of cholesterol into pre-bHDL particles.
61	Homo sapiens							17936707	Loss of SIRT1 in vivo reduces expression of a variety of LXR targets involved in lipid metabolism, including ABCA1, an ATP-binding cassette (ABC) transporter that mediates an early step of HDL biogenesis.
61	Homo sapiens					keratinocyte		16825673	LXR activation markedly stimulates ABCA1 mRNA and protein
61	Homo sapiens							12198243	Modified assertion
61	Homo sapiens							11729302	Nuclear Receptor: LXRA, LXRB Ligand: Oxysterol CYP Enzyme: ^CYP7A1 Cytosolic binding protein: OSBP? ABC transporter: ^ABCA1, ^ABCG1, ^ABCG4, ^ABCG5, ^ABCG8
61	Mus musculus							12088279	In addition to its regulatory role in inflammation processes, and in association with Pparg, Ppara was shown to mediate cholesterol efflux from human macrophages. This is likely due to the induction of the nuclear receptor LXR (NR1H3) expression, which in turn upregulates the expression of the reverse cholesterol transporter ABCA1.
61	Homo sapiens					fibroblast		14656220	Because the transcription of apoE and specific pro-apoptotic genes is regulated by the nuclear receptor LXR (liver X receptor) alpha, we analysed LXRalpha mRNA expression by quantitative real-time PCR and found it to be increased before apoE mRNA induction. The expression of ABCA1 (ATP-binding cassette transporter A1) mRNA, which is also regulated by LXRalpha
61	Mus musculus							11792716	Lxr:Rxr target the genes Cyp7a1, Abcg1, Abca1, ApoE, Srebp1c, Lxra, and Lpl
61	Homo sapiens						THP-1 cell line	11172721	Treatment of TPA-differentiated THP-1 macrophages with PPAR gamma ligand rosiglitazone (BRL, 5 uM) resulted in a marked induction of ABCA1 and ABCG1 mRNA. The combination of PPAR gamma ligand rosiglitazone (BRL, 5uM) and the LXR ligand 20(S)-hydroxycholesterol (2.5 uM) had an additive effect
61	Mus musculus		aorta					15539622	LXR agonist treatment significantly increased ABCA1 mRNA levels in atherosclerotic lesions by 67% (Figure 3A). There was also a slight ({approx}10%) increase in ABCG1 mRNA levels in the atherosclerotic lesions, which did not attain statistical significance (data not shown). Consistent with the immunohistochemical data presented earlier, these results demonstrate that LXR agonist treatment reduces…
61	Mus musculus							12730331	the activation of Lxr by T0901317 was confirmed by observational increases in Srebf1 and Abca1 mRNA levels, both of which are well-known Lxr target genes
64	Homo sapiens							15545623	he binding of TNF to the cell surface receptor TNF-R1 causes the recruitment of the adapter protein TRADD to the cytoplasmic domain of the receptor. TRADD then serves to recruit additional signaling molecules, including FADD, TRAF2, and RIP1 (Chen and Goeddel 2002).
64	Homo sapiens					t-cell		20194223	After being processed by such metalloproteinases as TNF-a-converting enzyme (TACE) between residues alanine76 and valine77, the soluble form of TNF-a of 157 amino acid residues (17 kDa) is released and mediates its biological activities through Type 1 and 2 TNF receptors (TNF-R1 also known as TNFRSF1A, CD120a and TNF-R2 also known as
64	Homo sapiens					neutrophil		9326245	Hence, TNF-alpha has the unique ability to induce apoptosis in human neutrophils via a mechanism where TNFR75 facilitates the dominant TNFR55 death effect.
64	Homo sapiens					bronchial epithelial cell		10837365	The results support the following pathway, whereby TNF-alpha enhances expression of ICAM-1 in NHBE cells: TNF-alpha --> TNF-RI --> PC-PLC --> DAG --> PKC --> (NF-kappaB?) --> ICAM-1 mRNA --> ICAM-1 surface expression.
64	Homo sapiens							10359574	c-Raf-1 kinase was identified as an intracellular target of a signal transduction cascade initiated by binding of TNF-alpha to TNFR-I.
64	Mus musculus					peritoneal macrophage		19913791	Peritoneal macrophages from TNFR1(-/-)/R2(-/-) mice had no change in ABCA1 mRNA levels when treated with TNF while cells from TNFR2(-/-) mice had ABCA1 mRNA levels that were half that of wild-type (WT) cells.
64	Rattus norvegicus		brain					18947406	To confirm that TNFalpha protein synthesized in the brain of the transgenic animal is biologically active, we quantified expression of TRADD protein. Homogenates of brain sampled from TNFalpha-Tg and non-Tg rats were incubated with a primary antibody that recognizes rat TRADD only after it has been activated through binding of TNFalpha to p55/TNFR1, thereby implying biological activity of the cyt…
64	Rattus norvegicus					chondrocyte		19144181	TNF? initiates the activation of ERK/mitogen-activated protein kinase through the adaptor protein, Grb2, binding to the TNF? receptor 1, leading to activation of the ras/mitogen-activated kinase kinase (MEK)/ERK signalling cascade
64	Mus musculus						MEF cell line	18697935	Fig. 4. Both cIAP1 and 2 are recruited to TNF-R1 upon TNFa treatment and are required for Rip1 polyubiquitination.
64	Homo sapiens							17615396	TABLE 1. Cytokine/chemokines, their receptors, and functions.
64	Mus musculus					umbilical vein endothelial cell		8521496	In a direct comparison, the coculture of HUVECs with mTNF-expressing cells for 3 hr led to a significantly higher tissue factor expression than could be achieved even with saturating concentrations of sTNF (Figure 7B). The involvement of both receptors in this mTNF response is evident from the efficient inhibition by antagonistic antibodies directed against each of the two receptors (Figure 78).
64	Mus musculus					fibroblast		16446354	Because RIP1 and TRAF2 are downstream effectors of the TNF receptor, it is possible that MNNG induces TNF through RIP1 and TRAF2 to trigger cell death. To investigate this possibility, we examined the sensitivity of TNFR1-/- MEF cells to MNNG treatment and found that it is comparable with that of WT MEF cells (Fig. 6c). As expected, TNFR1-/- MEF cells are resistant to TNF-induced cell death (Fig.…
64	Homo sapiens							10477561	TNFR-associated factor 2 recruitment, which in turn recruits and activates apoptosis signal-regulating kinase-1, leading to downstream activation of c-Jun N-terminal/stress-activated protein kinases (JNK/SAPK)
64	Mus musculus		lung			endothelial cell		21378027	Consistent with the in vivo findings, p75 blockade resulted in significant reduction of TNF-induced VCAM-1 and E-selectin expression by 28 and 23%, respectively (P < 0.05), but had no significant effect on ICAM-1 (Fig. 4A). On the other hand, as with in vivo experiments, p55 blockade significantly decreased the expression of all adhesion molecules
64	Homo sapiens							16239906	IAP, inhibitor of apoptosis; SMAC, second mitochondria-derived activator of caspase. In the death receptor pathway, ligands such as tumour-necrosis factor (TNF), FAS ligand (also known as CD95L), or TNF-related apoptosis-inducing ligand (TRAIL, also known as APO2 ligand (APO2L) or TNF ligand superfamily member 10 (TNFSF10)) interact with their respective death receptors (TNF receptor 1 (TNFR1), F…
64	Homo sapiens						A549 cell line	20963496	To determine the cytotoxic effects and the type of cell death facilitated by TNF in A549 cells, we treated cells with TNF and analyzed cell death based on morphological and biochemical assays. The death rate of A549 cells increased with increasing concentration of TNF (Fig. 1b), and cell death was characterized by cytoplasmic condensation and pyknotic nuclei without apoptotic body formation (Fig.…
66	Homo sapiens					macrophage		12006388	Stimulation with rhCD40L resulted in a potentinduction of NF-kB binding activity, which was inhibited incells overexpressing I-kBa (Figure 5A).
66	Homo sapiens							12882972	LPS-induced activation of NFkappaB reduced the expression of apoA-I mRNA and protein, while adenovirus-mediated expression of IkappaBalpha super-repressor ameliorated the reduction.
66	Homo sapiens		lung				A549 cell line	17322026	Since activation of NF-_x0001_B in A549 cells is dependent on IKK2, which phosphorylates serines 32 and 36 of I_x0001_B_x0003_ as a prelude to I_x0001_B_x0003_ degradation and activation of NF-_x0001_B (Catley et al., 2005
66	Homo sapiens								NFKB1 (MIM 164011) or NFKB2 (MIM 164012) is bound to REL (MIM 164910), RELA (MIM 164014), or RELB (MIM 604758) to form the NFKB complex. The NFKB complex is inhibited by I-kappa-B proteins (NFKBIA or NFKBIB, MIM 604495), which inactivate NF-kappa-B by trapping it in the cytoplasm. Phosphorylation of serine residues on the I-kappa-B proteins by kinases (IKBKA, MIM 600664, or IKBKB, MIM 603258) mar…
66	Homo sapiens		lung					16865089	NF-kB also activates the transcription of one form of IkB, IkB-a, which then acts as a autoregulatory feedback inhibitor, thus limiting the activation of NF-kB.
66	Homo sapiens							15125834	Here we show that beta-arrestin2 directly interacts with IkappaBalpha (inhibitor of NF-kappaB, the key molecule in innate and adaptive immunity) and thus prevents the phosphorylation and degradation of IkappaBalpha. Consequently, beta-arrestin2 effectively modulates activation of NF-kappa
66	Homo sapiens					keratinocyte		18463678	We investigated its role in NF-?B activation and ROS production induced by TNF-? by using rapamycin (sirolimus), a well-characterized immunosuppressant and potent inhibitor of the signaling cascade. As described above, the phosphorylation and subsequent degradation of I?B play a critical role in regulating NF-?B translocation to the nucleus and subsequent transcriptional regulation. In Figure 6, …
66	Homo sapiens							12044776	expressing a constitutively active form of AKT led to enhanced NFkappaB (NFKB1) activation via accelerated degradation of the NFkappaB inhibitory protein IkappaBalpha (NFKBIA)
66	Homo sapiens							8824277	IkappaBalpha inhibits NFkappaB-mediated activation of the interleukin-6 promoter
66	Mus musculus					neutrophil		14656721	This inhibition of nuclear accumulation of NF-kappaB by H2O2 was not caused by an impaired capacity of LPS to stimulate the IKK pathway or to direct oxidative effects on NF-kappaB but rather reflected diminished degradation of IkappaB-alpha.
66	Homo sapiens		lung					17615396	Figure 1. Pathways to MUC5AC expression in COPD
66	Mus musculus							11479302	Modified assertion
66	Homo sapiens					t-cell		21776333	The key event in the NF-?B activation is the IL-1-induced phosphorylation and degradation of the inhibitory cytoplasmic protein I?B, which leads to the release of NF-?B, its translocation to the nucleus and binding and transcriptional regulation of its target genes
66	Mus musculus							11927012	In order to identify genes associated with metastasis, suppression subtractive hybridization (SSH) was performed using murine osteosarcoma cell line Dunn and its subline with higher metastatic potential, LM8. SSH revealed expression of the gene encoding valosin-containing protein (VCP; also known as p97) to be constitutively activated in LM8 cells, but it declined in Dunn cells when the cells bec…
66	Homo sapiens							10973957	Here, we demonstrate that in astrocyte cultures IGF-I regulates NFkappaB, a transcription factor known to play a key role in the inflammatory reaction. IGF-I induces a site-specific dephosphorylation of IkappaBalpha (phospho-Ser(32)) in astrocytes.
66	Homo sapiens							12882972	In most cell types, the NFkB p50-p65 dimer is bound to one of the closely related endogneous inhibitory proteins, collectively referred to as IkB, and is held inactive in the cyotplasm. A variety of extracellular signaling, including LPS, cytokines, stress factors have been reported to activate NFkb through phosphorylation of IkB at serine-32 and serine-36, dissociation of IkB from the complex, a…
66	Mus musculus							12878589	Ppara ligands decrease cytokine-mediated Vcam1 expression through effects on Nfkb signaling. Mechanisms involved reportedly include direct Ppara interaction with p65 and Ppara dependent expression of Ikba, sequestering the inactive p65/p50 complex in the cytoplasm. % These studies provide evidence that LPL acts on LDL(-) to generate Ppara ligands, thus countering the endothelial adhesion molecule…
66	Mus musculus					fibroblast		15102862	expression of a dominant negative IkappaBalpha (IkappaBalphaM) inhibited NF-kappaB-dependent p53 activation and apoptosis
66	Mus musculus		lung					18372427	This was accompanied by reduced lung caspase-3 activity and defective degradation of NF-kappaB inhibitor IkappaB-alpha.
66	Homo sapiens						LNCaP cell line	11909978	from the paper:
66	Homo sapiens		lung				H157 cell line	15790591	we utilized H157 cells that stably overexpress IkBa, which inhibits NFkB (H157I cells), or H157 cells that stably overexpress vector alone (H157V cells) (30). H157I cells have decreased NFkB activity and increased sensitivity to chemotherapy.
66	Rattus norvegicus							9811891	Modified assertion
66	Homo sapiens							2184941	Modified assertion
66	Homo sapiens							10779355	Two related kinases, IkappaB kinase alpha (IKKalpha) and IKKbeta, phosphorylate the IkappaB proteins, leading to their degradation and the subsequent activation of gene expression by NF-kappaB
66	Rattus norvegicus	striated muscle						15888549	Exercise resulted in up to 2-fold increases in IKKalpha/beta phosphorylation in the soleus and red gastrocnemius muscles throughout the time course studied. In red gastrocnemius muscles, NF-kappaB activity increased 50% 1-3 h following 60 min of treadmill exercise, and returned to basal by 5 h. Contraction of isolated extensor digitorum longus (EDL) muscles in vitro increased IKKalpha/beta phosph…
66	Homo sapiens							19632174	TAK1 activates the IkB kinase (IKK) complex (composed of IKKa, IKKb, and NEMO/IKKa) that in turn phosphorylates the NF-bB inhibitor IkB to induce its K48 polyubiquitination and proteasomal degradation
66	Homo sapiens					b-cell		15024018	CD86 stimulation also increased the level of IkappaB-alpha phosphorylation but in a protein kinase C-independent manner
66	Homo sapiens								NFKB complex is inhibited by I-kappa-B proteins (NFKBIA or NFKBIB, {604495}), which inactivate NF-kappa-B by trapping it in the cytoplasm.
66	Homo sapiens							16271147	Activation-induced induction of transcription factor NFkappaB in T lymphocytes is regulated by its inhibitor IkappaBalpha. NFkappaB activation has been demonstrated to occur either by phosphorylation on serine residues 32 and 36 of the inhibitor, IkappaBalpha, followed by ubiquitination and degradation of the inhibitor by the 26S proteasome, or by a proteasome-independent mechanism involving tyro…
68	Homo sapiens					macrophage		21117073	IFN-A priming increased the uptake of oxidized-low density lipoprotein and hence enhanced foam cell formation by upregulation of SR-A expression. IFN-A increased SR-A expression via enhancing its promoter activities. Signaling inhibitors revealed PI3K/Akt signaling pathway appeared to be involved in this progress.
71	Homo sapiens					neutrophil		14699155	Finally, we show that Syk associates with Toll-like receptor 4 (TLR4) upon LPS stimulation further implicating Syk in the LPS-induced signaling pathway in neutrophils.
71	Mus musculus					macrophage		19461045	Because the mmLDL-induced, TLR4-dependent endocytic response is characterized by robust cytoskeletal rearrangements, we hypothesized that mmLDL induced a recruitment to TLR4 of a kinase involved in cytoskeleton regulation. Spleen tyrosine kinase (Syk) is known to associate with dectin-1, TLR4 and ITAM receptors and regulate leukocyte cytoskeleton and Fc?R-dependent phagocytosis20-24. Yeast two-hy…
73	Mus musculus							11903058	..supporting the finding that NcoR interacted with LBDs of the Ppars.
73	Mus musculus							16007265	Upon ligand binding to PPARG, gene expression is activated by the release of the corepressors N-CoR and SMRT and the recruitment of coactivators such as the p160/SRC family, PBP, CBP and p300
76	Mus musculus							15578089	Treatment of cells with PPAR alpha agonist showed a decrease in ABCG1 mRNA expression in wild type macrophages.
77	Homo sapiens		liver					11994399	One mechanism of regulation shared by SREBP-1c and SREBP-2 involves a feed-forward regulation mediated by SREs present in the enhancer/promoters of each gene (20, 21). Through this feed-forward loop, nSREBPs activate the transcription of their own genes.
80	Homo sapiens							14988395	PhosphoElm data from PMID 15212693
83	Mus musculus					macrophage		19461045	TLR4 and Syk were required for mmLDL activation of guanine nucleotide exchanging factor Vav1, small GTPase Ras, kinases Raf, MEK1 and ERK1/2; in turn, ERK1/2 phosphorylated paxillin at Ser126 and activated small GTPases Cdc42, Rac and Rho (Figure 3 and Online Figure III). These signaling events lead to actin polymerization, a necessary step in membrane ruffling. Our results agree with the reports…
87	Mus musculus		liver					9854040	When the mice were challenged with a high cholesterol diet, cleavage of SREBP-1 and -2 was reduced in wild-type livers (cleavage increases activity)
87	Mus musculus								Both cholesterol and certain oxysterols, such as 25OH and 7K, suppress the proteolytic activation of sterol response element binding protein. This in turn leads to transcriptional down regulation of the LDL receptor and certain enzymes in the cholesterol biosynthetic and fatty acid synthesis and metabolic pathways.
87	Homo sapiens							21461336	The concentration of cholesterol in cell membranes, including the membrane of the Sarcoplasmic Reticulum/Golgi Apparatus system, is the signal to regulate the connection between the transcription factor, Sterol Regulatory Element Binding Protein (SREBP), and its anchor protein SREBP-Cleavage Activating Protein (SCAP). Cytoplasmic sequestration of SREBP by SCAP prevents the synthesis of LDL-R and …
88	Homo sapiens							10329689	the Grb2/Sos complex connects Pyk2 to the activation of ERK, whereas adaptor proteins p130Cas and Crk link Pyk2 with the JNK pathway.
88	Homo sapiens							11836402	Modified assertion
89	Homo sapiens		liver					11994399	One mechanism of regulation shared by SREBP-1c and SREBP-2 involves a feed-forward regulation mediated by SREs present in the enhancer/promoters of each gene (20, 21). Through this feed-forward loop, nSREBPs activate the transcription of their own genes.
91	Mus musculus		liver					9854040	When the mice were challenged with a high cholesterol diet, cleavage of SREBP-1 and -2 was reduced in wild-type livers (cleavage increases activity)
92	Homo sapiens							11903058	NCoR and SMRT were shown to exert a marked dose-dependent repression of ligand-induced PPAR delta-mediated transactivation
92	Mus musculus							11903058	NCoR expression led to a dose-dependent reduciton of ligand-induced Ppard-RXRa-mediated transactivation. Confirming previously published resuts, NcoR coexpression also led to repression of the ligand-induced transcriptional activity of Ppara and Pparg.
93	Homo sapiens						THP-1 cell line	15507847	IFN-gamma diminishes cholesterol 27-hydroxylase expression in THP-1
94	Mus musculus					peritoneal macrophage	primary cell culture	18817866	Taken together, these results suggest that a combination of Lox-1 and Nox1 plays a key role in the TLR9-mediated formation of foam cells via the p38 MAPK pathway.
95	Homo sapiens	adipose						11742412	overexpression can increase their transcription68. Hepatic SREBP levels are increased in some rodent models of lipodystrophy, and this is coordinated with increases in fatty acid synthesis and gluconeogenesis, the exact phenotype observed in genetic models of obesityinduced diabetes70.
95	Mus musculus					adipocyte		12734185	We have previously shown that sterol regulatory element-binding protein-1 (SREBP-1), a key transcriptional regulator of triglyceride synthesis, and the lipogenic enzymes under its control are markedly suppressed in adipocytes from genetically obese ob/ob mice.
95	Mus musculus							12440980	Srebf1c ... imparts its selectivity towards activating genes involved in lipogenesis. Srebf2 ... is more restricted to regulating genes involved in cholesterol homeostasis... Srebf2 is absolutely required for the normal cholesterol homeostasis.
96	Homo sapiens							15589694	insulin also stimulates the transcriptional activity of nSREB2 and nSREB1A through a mitogen activated protein kinase pathway. The ser117 residue has been identified as the major phosphorylation site for MAPK in SREB1A. Ser432 and Ser455 are described as the MAPK phosphorylation sites in viro and in vivo in SREBP2. These phosphorylations do not modify DNA binding but enhance SREBP2 transactivatio…
98	Mus musculus							12440980	Srebf1c ... imparts its selectivity towards activating genes involved in lipogenesis. Srebf2 ... is more restricted to regulating genes involved in cholesterol homeostasis... Srebf2 is absolutely required for the normal cholesterol homeostasis.
99	Mus musculus							12902324	Modified assertion
99	Mus musculus					macrophage		19737531	These results suggest that CpG ODN activates the TLR9-MyD88-ERK1/2 pathway causing expression of Egr-1 and its target genes such as TF and Nab2, thus inducing foam cell formation.
99	Mus musculus							16143103	TLR9 primarily induces ISRE gene expression through IRF7...TLR9, which exclusively couples to the MyD88-dependent pathway
99	Homo sapiens							11526399	Modified assertion
99	Homo sapiens							19052556	All TLRs (except for TLR3) and IL-1 receptor family members signal through MyD88.
100	Mus musculus						Jurkat cell line	10553070	This finding agrees with previous studies that showed that IkBa is a better substrate for the IKKs than IkBb (17). The kinetics of IkBa and IkBb phosphorylation were coincident with the degradation of endogenous IkBa as well as the appearance of DNA-binding NF-kB complexes in the nucleus at approximately 15–30 min (Fig. 1B, bottom three panels).
100	Homo sapiens							9520401	Modified assertion
101	Mus musculus					adipocyte		16007265	TZDs markedly stimulate the uptake of oxidized LDL (oxLDL) into adipocytes, and this requires OLR1
102	Homo sapiens							15589694	insulin also stimulates the transcriptional activity of nSREB2 and nSREB1A through a mitogen activated protein kinase pathway. The ser117 residue has been identified as the major phosphorylation site for MAPK in SREB1A. Ser432 and Ser455 are described as the MAPK phosphorylation sites in viro and in vivo in SREBP2. These phosphorylations do not modify DNA binding but enhance SREBP2 transactivatio…
103	Homo sapiens		lung					16061713	Superoxide dismutases (SODs) are the only enzyme family with activity against superoxide radicals (resulting in hydrogen peroxide production). These enzymes include manganese SOD (MnSOD), copper zinc SOD (CuZnSOD), and extracellular SOD (ECSOD).21?23 All of them are widely expressed in human lung.24 CuZnSOD, which is mainly a cytosolic enzyme, is evenly distributed intracellularly but is also fou…
103	Mus musculus						J774A1 cell line	11474120	The concomitant stimulation of the FcyR and the translocation of the SOD1 in the cytoplasm of IFN-gamma-activated macrophages not only reduced the production of superoxide anion but also induced the expression of the inducible form of nitric oxide synthase (iNOS) and the related NO production.
103	Homo sapiens							17615396	Copper-Zinc (Cu-Zn), manganese (Mn), and extracellular (EC) superoxide dismutase (SOD) are three main isoforms of the enzymatic system that catalyzes superoxide to hydrogen peroxide. These enzymes play a central role in the protection against oxidative stress originated from cellular oxygenases and from mitochondrial sources.
103	Mus musculus					adipocyte		15536073	ROS levels in 3T3-L1 adipocytes can be reduced significantly with pharmacological agents that lower the mitochondrial membrane potential, or by overexpression of uncoupling protein 1 or superoxide dismutase. In parallel with ROS, interleukin-6 secretion from adipocytes is significantly reduced.
103	Mus musculus		pancreas					14962293	Increases of up to two fold in Gpx or total SOD activity protected NIT-1 cells from H(2)O(2) and menadione. Expression of Gpx-1 significantly increased NIT-1 survival following hypoxia-reoxygenation
103	Rattus norvegicus							1337274	Activation was inhibited by the antioxidants, vitamin E and nordihydroguaiaretic acid, and by superoxide dismutase and catalase, which metabolize SOR and H2O2 to remove reactive oxygen species from the cell.
103	Homo sapiens						A549 cell line	18692129	As shown in Fig. 1B, overexpression of either CuZnSOD or MnSOD decreased ROS production in hyperoxia by 35–40% compared to LacZ controls.
105	Homo sapiens							12893815	The IRAK4:IRAK1:TRAF6 complex then interacts at the membrane with another preformed complex consisting of TAK1, TAB1 and TAB2. This interaction induces phosphorylation of TAB2 and TAK1. TAK1 is subsuequently activated in the cytoplasm, leading to the activation of IKK. Activation leads to phosphorylation and degradation of IKB and consequent release of NFKB. Activation of TAK1 also results in the…
106	Mus musculus							16135789	These findings indicate that the acetylation of RelA at lysine 310 is importantly regulated by prior phosphorylation of serines 276 and 536. Such phosphorylated and acetylated forms of RelA display enhanced transcriptional activity.
106	Rattus norvegicus	smooth muscle			nucleus			17082483	Inhibition of Akt by dominant-negative Akt suppressed atorvastatin-induced nNOS {protein} expression as well as Akt and NF-kappaB activation {RelA nuclear localization}.
106	Mus musculus		lung					18650932	from full text Results - we next determined by IHC analysis whether the loss of Par-4 in the lung leads to enhanced nuclear levels of RelA in this tissue. The percentage of cells staining positive for nuclear RelA (also known as p65) was significantly increased in Par-4 KO lungs as compared with WT controls (Figure 3B). Therefore, the loss of Par-4 enhances basal NF-kB activity in lungs
106	Homo sapiens							20585448	RELA (NF-?B p65) is one of the three transcriptional activator units of NF-?B along with RELB and c-REL.
107	Mus musculus					macrophage		18227389	Using both primary peritoneal macrophages and studies in advanced atheromata in vivo, we introduce Signal Transducer and Activator of Transcription-1 (STAT1) as a critical and necessary component of ER stress/SRA-induced macrophage apoptosis
108	Mus musculus					macrophage		18641653	TRADD was essential for TNFR1 signaling in mouse embryonic fibroblasts (MEFs) but partially dispensable in macrophages; abundant expression of the adaptor RIP in macrophages may allow some transmission of TNFR1 signals in the absence of TRADD.
108	Homo sapiens						Jurkat cell line	16611992	We found that TRADD is required for TNFR1 to induce NF-kappaB activation and caspase-8-dependent apoptosis but is dispensable for TNFR1-initiated, RIP1-dependent necrosis.
109	Homo sapiens							10318878	Srebp and either Nfy or Sp1 bind synergistically to DNA derived from the proximal promoters of the FPP synthase or LDL receptor genes, respectively
109	Homo sapiens							10318878	this synergy is thought to account for the increased transcription of Srebp-responsive genes that include, in addition to the Srebp-2 gene itself, those that control cholesterol homeostasis [the LDL receptor, HMG-CoA synthase, HMG-CoA reductase, FPP synthase, and squalene synthase], fatty acid synthesis [fatty acid synthase and acetyl-CoA carboxylase], fatty acid desaturation [stearoyl-CoA desatu…
112	Homo sapiens							10911999	The N-terminal domain (N-TRADD) promotes the recruitment of TRAF2 to TNFR1 by binding to the C-terminal of TRAF2, leading to the activation of JNK/AP1 and NF-kappa B.
112	Mus musculus					fibroblast		10892748	The TNFR1-containing fibroblasts had significantly higher levels of JNK activation than the TNFR2-containing fibroblasts ( Figure 5A), substantiating TRADD as the more effective initiator of TRAF2 signaling.
114	Homo sapiens						THP-1 cell line	20410491	TL1A also reduced ABCA-1 expression in these cells, although this inhibition was only statistically significant in THP-1 macrophages.
115	Homo sapiens	endothelial progenitor cell						17909223	Previous studies showed that OxLDL can enhance LOX-1 expression in both EPCs (36, 38, 39) and human ECs (40, 41).
115	Homo sapiens					endothelial cell		17909223	Previous studies showed that OxLDL can enhance LOX-1 expression in both EPCs (36, 38, 39) and human ECs (40, 41).
115	Rattus norvegicus							12651056	Reactive oxygen species (ROS) released during ischemia-reperfusion oxidize low-density lipoproteins; LOX-1 is upregulated by ox-LDL and ROS, and is involved in cell injury
115	Homo sapiens					coronary artery endothelial cell		16484599	In vitro and in vivo studies have shown that LOX-1 expression is upregulated by oxLDL. Angiotensin II (Ang II), which participates in atherogenesis, also upregulates the expression of LOX-1.
118	Homo sapiens						THP-1 cell line	16690872	Figure 4 shows that oxLDL-induced foam cell generation in THP-1 macrophages increased the expression of IRF1 with 114%, that of TLR2 with 128%, but decreased the expression of SOD1 with 35%. Although TLR4 expression did not correlate with oxLDL in coronary plaques, oxLDL-induced foam cell generation in THP-1 macrophages was associated with a 5-fold increase in TLR4 expression.
120	Homo sapiens					monocyte		15067074	stimulation of human blood monocytes with IFN-gamma induces the binding of PU.1 to the gp91(phox) promoter and the consequent expression of gp91(phox) PU.1 = SPI1 gp91(phox) = CYBB
121	Mus musculus		liver					9854040	When the mice were challenged with a high cholesterol diet, cleavage of SREBP-1 and -2 was reduced in wild-type livers (cleavage increases activity)
123	Homo sapiens					Foam Cell	THP-1 cell line	18789440	IFN-gamma decreased ABCA1 expression at both transcriptional and translational levels in a dose-dependent manner. Cellular cholesterol content was increased while cholesterol efflux was decreased by IFN-gamma treatment.
124	Mus musculus							12364560	feeding an Lxra agonist T090137 to Srebf1c knockout mice partially induced Scd1 gene expression, suggesting that Scd1 itself is a direct target of Lxra T090137 induces Srebf1c expression through Lxra and thus a much higher induction of Scd1 gene was observed with the T090137 in the wild-type mouse thse studies would strongly suggest that Scd1 is both a target of Srebf1c and Lxra
124	Mus musculus		aorta					15539622	LXR agonist treatment significantly increased ABCA1 mRNA levels in atherosclerotic lesions by 67% (Figure 3A). There was also a slight ({approx}10%) increase in ABCG1 mRNA levels in the atherosclerotic lesions, which did not attain statistical significance (data not shown). Consistent with the immunohistochemical data presented earlier, these results demonstrate that LXR agonist treatment reduces…
125	Homo sapiens							15133039	It contains a non-canonical androgen response element (ARE) GGAAGAaaaTGTACC that interacts not only with the AR but also with the glucocorticoid receptor and that also confers glucocorticoid responsiveness
126	Homo sapiens							20939828	Furthermore, given the structure of CD36 with two transmembrane domains and short cytoplasmic tails, we consider how this receptor can induce intracellular signaling, likely in junction with other cellular receptors or associated proteins in the membrane. Current literature points to activation of Src-family and mitogen-activated protein kinases, as well as to activation of the NFfkB and Rho path…
127	Homo sapiens							11399774	Modified assertion
127	Homo sapiens							11399774	Additional experiments showed that all-trans-retinoic acid causes large induction of the transcription factor STAT1, while IFN-gamma causes activation of STAT1 such that it binds to the GAS/Sp1 site in the ACAT-1 P1 promoter
128	Homo sapiens						293T cell line	19135889	Only SIRT6 and SIRT1 significantly repressed NF-kB reporter gene activity, whereas catalytically inactive SIRT6 and SIRT1 mutant proteins did not (Figure 3A).
128	Mus musculus					macrophage		20418343	we show that SIRT1 reduces the uptake of oxLDL by diminishing the expression of lectin-like oxLDL receptor-1 (Lox-1) via suppression of the NF-kB signalling pathway.
128	Rattus norvegicus					microglial cell		16183991	Overexpression of SIRT1 deacetylase and the addition of the SIRT1 agonist resveratrol markedly reduced NF-kappaB signaling stimulated by Abeta
128	Mus musculus							17157181	EGb 761 can also activate SIRT1. This activation could explain the reduction of NF-kB activity by promoting the deacetylation of Lys310 of subunit p65
128	Homo sapiens							15152190	SIRT1 physically interacts with the RelA/p65 subunit of NF-kappaB and inhibits transcription by deacetylating RelA/p65 at lysine 310.
129	Homo sapiens					epithelial cell		17370312	Analysis of the XOR upstream DNA and proximal promoter revealed primary roles for the GR and STAT3 in mediating the effects of PD98059 on XOR activation and protein complex formation with the promoter. STAT3 phosphotyrosine-705 was rapidly induced by PD98059, dexamethasone, and insulin. XOR activation by PD98059, dexamethasone, or insulin was superinduced by a constitutively active derivative of …
130	Mus musculus					monocyte		21041949	Using an immature DC line, we found that LXR agonist treatment increased Ccr7 mRNA levels. This increase was blunted when LXRalpha and LXRbeta levels were reduced by siRNAs. Moreover, LXR agonist treatment of primary human immature DCs resulted in functionally significant upregulation of CCR7. We conclude that LXR is required for maximal effects on plaque CD68+ cell expression of CCR7 and monocyt…
130	Mus musculus					dendritic cell		21041949	Using an immature DC line, we found that LXR agonist treatment increased Ccr7 mRNA levels. This increase was blunted when LXRalpha and LXRbeta levels were reduced by siRNAs. Moreover, LXR agonist treatment of primary human immature DCs resulted in functionally significant upregulation of CCR7. We conclude that LXR is required for maximal effects on plaque CD68+ cell expression of CCR7 and monocyt…
132	Mus musculus					macrophage		18852364	Abcg1_x0001_/_x0001_ macrophages accumulate sterols, notably 7-ketocholesterol and desmosterol after feeding of a high-cholesterol diet (Table) as well as 27-OH cholesterol (0.26_x0003_0.04 versus 0.44_x0003_0.04 ng/mg protein in macrophages from WT and Abcg1_x0001_/_x0001_ mice fed a chow diet, respectively; P_x0004_0.05).
132	Homo sapiens					macrophage		20375591	F ig. 2. Effect of Toll-like receptor signalling on macrophage cholesterolmetabolism. Stimulation of TLR3 or TLR4 leads to TRIFdependentactivation of IRF3, which inhibits transcription of liverX receptor-dependent genes, many of which (e.g. ATP-bindingcassette transporter A1, PLTP, apoE and ABCG-1) are criticallyinvolved in the efflux of cholesterol from macrophages.
133	Rattus norvegicus					smooth muscle cell		12882648	We found that oxysterol ligands that bind to the LXR (liver X receptor), including 25-HC (25-hydroxycholesterol) and 22( R )-HC, cause the accumulation of sPLA(2) mRNA and an increased enzyme activity.
134	Rattus norvegicus					smooth muscle cell		12882648	We found that oxysterol ligands that bind to the LXR (liver X receptor), including 25-HC (25-hydroxycholesterol) and 22( R )-HC, cause the accumulation of sPLA(2) mRNA and an increased enzyme activity.
137	Homo sapiens		lung				A549 cell line	19578748	A549 cells were infected with either control adenovirus (Ad-GFP) or Ad- STAT3C for 13 h along with low levels of IL-6 for an additional 5 h to enhance STAT3C tyrosine phosphorylation. mRNA levels of MUC1 expression were determined by real-time RT-PCR assay and normalized to GAPDH mRNA
137	Rattus norvegicus							15542570	Infusion IL-6 resulted in an increase in the phosphorylation state of STAT3 (Fig. 3C) and a decrease in the phosphorylation of STAT5
137	Mus musculus			multiple myeloma				20018915	The mouse tumors mimic molecular hallmarks of their human tumor counterparts, including elevated IL-6/Stat3/Bcl-X(L) signaling. The newly developed mouse strains may provide a good preclinical research tool for the design and testing of new approaches to target IL-6 in treatment and prevention of human PCNs.
137	Homo sapiens		thyroid gland					18348986	The CASR gene has two promoters (P1 and P2) yielding transcripts having alternative 5'-untranslated regions but encoding the same receptor protein. Activities of P1 and P2 promoter/luciferase reporter constructs were stimulated approximately 2-3-fold by IL-6 in proximal tubule HKC cells and TT thyroid C-cells. Studies with P1 deleted and mutated promoter-reporter and Stat1 and/or Stat3 dominant-n…
137	Mus musculus							23118341	Hypercitrullination is known to promote focal demyelination through reduced myelin compaction.
137	Rattus norvegicus		lung					16785559	Blockade of either IL-6 or IL-10 caused dramatic reductions in STAT3 activation in IC-injured rat lungs
137	Homo sapiens							11322786	IL-6-induced activation of signal transducer and activator of transcription 3 (STAT3) was augmented by AR in the presence of dihydrotestosterone (DHT).
137	Mus musculus							12110143	Il6 activates STAT1 and STAT5 in addition to STAT3
137	Rattus norvegicus							11071643	IL-1beta-activated NF-kappaB associated with 2 IL-6 responsive elements (STAT3 binding site) on the rat gamma fibrinogen promoter and blocked STAT3 binding to these regions. The competitive binding of NF-kappaB and STAT3 on the overlapping binding site provides a mechanism for the inhibition by IL-1beta of the IL-6-mediated transactivation of rat gamma fibrinogen.
137	Homo sapiens						HT-1080 cell line	7537214	The protein tyrosine kinases JAK1, JAK2 and Tyk2 and STATs (signal transducers and activators of transcription) 1 and 3 are activated in response to interleukin-6 (IL-6) in human fibrosarcoma cells
137	Homo sapiens							15389879	IL-6 family cytokines (Interleukin-6 and Oncostatin M (OSM))-increase STAT3 phosphorylation (pSTAT3), increase CCAAT enhancer binding protein delta (C/EBPdelta) gene expression
137	Mus musculus							15507530	results indicate that BCL-6 negatively regulates proliferation of the monocytic/macrophage lineage by suppressing an autocrine IL-6/STAT3-mediated gene expression program.
137	Homo sapiens							9880553	We have previously demonstrated that interleukin-6 (IL-6) increases the levels of the heat shock protein 90 (Hsp-90) and activates the Hsp-90beta promoter via the IL-6-activated transcription factors NF-IL6 and signal transducer and activator of transcription-3 (STAT-3).
137	Homo sapiens							15764709	Signal transducer and activator of transcription 3 (STAT3) is activated by the IL-6 family of cytokines and growth factors. STAT3 requires phosphorylation on Ser-727, in addition to tyrosine phosphorylation on Tyr-705, to be transcriptionally active.
137	Homo sapiens							17118707	that IL-6 and IL-10, two cytokines that are known to activate STAT3, confer a drug-resistant phenotype in renal carcinomas, which was subsequently confirmed in different cancer cell lines such as multiple myeloma [72,73].
137	Homo sapiens							18666314	from full text - IL-6 signalling through signal transducer and activator of transcription- 3 (STAT3)
137	Homo sapiens						HepG2 cell line	11438543	A tetrameric Stat3 complex was found to be essential in transfection experiments for maximal interleukin-6-inducible activation of alpha2-macroglobulin gene promoter.
137	Homo sapiens							17118707	This has been initially reported in myeloma cells where the interleukin-6 (IL-6) STAT3 signaling pathway inhibits the expression of p21WAF1 [52], and has been further confirmed in melanoma cells where STAT3-mediated expression of p21WAF1 is lost in advanced metastatic lesions [53].
137	Homo sapiens					hepatocyte		20978825	CRP is predominately synthesized by hepatocytes when stimulated by interleukin-6 (IL-6). In response to IL-6, the signal transducer and activator of transcription 3 (STAT3) becomes phosphorylated on tyrosine and serine residues. Phosphorylated STAT3 then activates CRP gene transcription.
137	Homo sapiens		liver					14690454	IFN-gamma treatment of human hepatoma Hep3B cells attenuates IFN-alpha activation of STAT1 (signal transducers and activators of transcription factor 1), STAT2 and STAT3, but enhances IFN-gamma and interleukin 6 activation of STATs
137	Homo sapiens							12900415	Except for rat gammaFBG, attempts to demonstrate direct binding of IL-6-activated Stat3 to FBG CTGGGAA promoter elements have not been successful. Herein we show the presence of three functional type II IL-6 response elements (IL-6REs) on the human gammaFBG promoter and that the magnitude of Stat3 binding to these elements correlates negatively with their functional activity in reporter gene assa…
137	Homo sapiens							11751884	Immunoprecipitation and transactivation studies showed a direct interaction between amino acids 234-558 of the AR NTD and STAT3 following IL-6 treatment of LNCaP cells. These results demonstrate that activation of the human AR NTD by IL-6 was mediated through MAPK and STAT3 signal transduction pathways in LNCaP prostate cancer cells.
137	Homo sapiens					t-cell		15728480	Stat3 binds the c-maf promoter in CD4 T cells after IL-6 stimulation, and also transactivates the c-maf promoter in reporter gene assays
137	Homo sapiens						Dede cell line	11281729	We demonstrate that exposure of CCL39 cells to TGF-beta completely inhibits IL-6-induced Stat3 tyrosine phosphorylation and gp130 gene expression
137	Homo sapiens			Carcinoma of gastrointestinal tract				21633597	IL-6 promotes tumor growth and metastasis by up-regulating VEGF expression and VEGF-mediated angiogenesis, and is closely associated with disease status and outcome of gastric cancer[27,28]. Recent studies demonstrated that IL-6 induced VEGF expression and angiogenesis via Stat3 in multiple tumors[29-31] and gastric cancer[32]. Blocking Stat3 signaling pathway down-regulated VEGF promoter activit…
137	Homo sapiens						LNCaP cell line	15486993	Previous studies have demonstrated that IL-6 treatment results in the activation of signal transducer and activator of transcription3 (STAT3) in prostate cancer cells.
137	Mus musculus		heart			myocyte	primary cell culture	12595539	Fig. 1 Ashows that phosphorylation of STAT3 at Tyr705 was detected after 5 min of exposure to 10 ng/ml IL-6, reached a maximum at 15 min, and then declined within 1 h. These results demonstrate that IL-6 activates a STAT3 signaling in adult rat ventricular myocytes.
137	Homo sapiens							12754505	We show that Socs3 deficiency results in prolonged activation of signal transducer and activator of transcription 1 (STAT1) and STAT3 after IL-6 stimulation but normal activation of STAT1 after stimulation with interferon-gamma (IFN-gamma)
137	Homo sapiens					macrophage		21757719	Stimulation of ABCA1-mediated cholesterol efflux by IL-6 was, however, abolished by selective inhibition of the Jak-2/Stat3 signaling pathway. In addition, we observed that the expression of molecules described to promote efferocytosis, i.e. c-mer proto-oncogene-tyrosine kinase, thrombospondin-1, and transglutaminase 2, was significantly induced in human macrophages upon treatment with IL-6. Cons…
137	Mus musculus						NIH3T3 cell line	11536047	IL-6 induced STAT3 transactivation was reduced from sixfold to 2.5-fold when cells were pre- treated with the JAK2 inhibitor (Figure 2b).
137	Homo sapiens		kidney					18348986	The CASR gene has two promoters (P1 and P2) yielding transcripts having alternative 5'-untranslated regions but encoding the same receptor protein. Activities of P1 and P2 promoter/luciferase reporter constructs were stimulated approximately 2-3-fold by IL-6 in proximal tubule HKC cells and TT thyroid C-cells. Studies with P1 deleted and mutated promoter-reporter and Stat1 and/or Stat3 dominant-n…
137	Homo sapiens						MCF-10A cell line	18060032	We next determined whether the ?EGFR-expressing MCF-10A cells produced high levels of IL-6, leading to activation of STAT3, as was observed in lung adenocarcinoma–derived cell lines harboring mutant EGFR. The ?EGFR–MCF-10A cells were treated with P6, gp130, and IL-6 blocking antibodies, which inhibited STAT3 activation.
137	Mus musculus							15292206	Stat3 controls cell death and tissue remodeling in the mouse mammary gland during involution, which is partially induced by IL6 and LIF.
137	Mus musculus					myeloid cell		10666199	Although STAT3 is essential for IL-6-induced macrophage differentiation of M1 cells, GATA-1 had little or no effect on tyrosine phosphorylation, DNA binding, and transcriptional activities of STAT3 in Western blot analysis, electropholic mobility shift assay (EMSA), and luciferase assays.
137	Homo sapiens						T47D cell line	11196191	In T47D cells, IL-6 stimulated the activation of Janus-activated kinase 1 tyrosine kinase and signal transducers and activators of transcription (STAT) 1 and STAT3 transcription factors. Expression of dominant negative STAT3 in the cells strongly reduced IL-6-mediated growth inhibition but did not prevent IL-6-induced cell migration.
138	Homo sapiens							10938017	Modified assertion
138	Mus musculus					macrophage		21281677	Pretreatment of RAW-Blue cells with an anti-mCD36 mAb, JC63.1, an activating mCD36 mAb, surprisingly did not inhibit oxLDL-induced response. Further, binding of this antibody to CD36 alone induced a pro-inflammatory cytokine response in RAW-Blue cells as well as primary mouse macrophages. The induction of cytokine response was specific only to this antibody and was CD36-dependent, since CD36(-/-)…
140	Mus musculus	plasma						18769226	Total body ablation of Abca1 significantly lowers plasma cholesterol in mice, which affects cholesterol transport at multiple levels and decreases RCT [30].
140	Mus musculus					Extrahepatic Cell			absence of Abca1 results in almost complete absence of HDL and dramatic cellular cholesterol accumulation, particularly in the lungs
140	Mus musculus		lung						absence of Abca1 results in almost complete absence of HDL and dramatic cellular cholesterol accumulation, particularly in the lungs
140	Homo sapiens					macrophage		21757719	Stimulation of ABCA1-mediated cholesterol efflux by IL-6 was, however, abolished by selective inhibition of the Jak-2/Stat3 signaling pathway.
140	Homo sapiens					macrophage		20375591	F ig. 2. Effect of Toll-like receptor signalling on macrophage cholesterolmetabolism. Stimulation of TLR3 or TLR4 leads to TRIFdependentactivation of IRF3, which inhibits transcription of liverX receptor-dependent genes, many of which (e.g. ATP-bindingcassette transporter A1, PLTP, apoE and ABCG-1) are criticallyinvolved in the efflux of cholesterol from macrophages.
141	Homo sapiens							2712638	CYP27A1 catalyzes the first two steps and converts cholesterol into 27-hydroxycholesterol
142	Homo sapiens					Foam Cell		10577503	Scavenger receptors bind and internalize modified low-density lipoprotein (LDL) and high-density lipoprotein (HDL). Because the expression of scavenger receptors is not down-regulated by cholesterol, macrophages (Mphi) expressing scavenger receptors can internalize substantial quantities of cholesteryl ester from oxidized LDL and HDL, leading to foam cell formation
142	Homo sapiens					macrophage		10577503	Scavenger receptors bind and internalize modified low-density lipoprotein (LDL) and high-density lipoprotein (HDL). Because the expression of scavenger receptors is not down-regulated by cholesterol, macrophages (Mphi) expressing scavenger receptors can internalize substantial quantities of cholesteryl ester from oxidized LDL and HDL, leading to foam cell formation
144	Mus musculus						NIH3T3 cell line	17516629	The data demonstrate that both nuclear export and nuclear import are critical for enabling FABP4 to enhance the transcriptional activity of PPARgamma.
145	Homo sapiens							16893890	TAK1 can also activate IkappaB kinase (IKK) that leads to degradation of IkappaB and subsequent NF-kappaB activation.
145	Homo sapiens							19632174	TAK1 activates the IkB kinase (IKK) complex (composed of IKKa, IKKb, and NEMO/IKKa) that in turn phosphorylates the NF-bB inhibitor IkB to induce its K48 polyubiquitination and proteasomal degradation
145	Homo sapiens					dendritic cell		15642149	TAK1 is thought to activate two divergent pathways that lead to the transcription factors NF-kB and AP-1 through kinase cascades involving the canonical I?B kinase complex (IKK-a, IKK-b, and IKK-g) and MAP kinases (ERK, JNK, p38), respectively, to induce the expression of target genes.
145	Rattus norvegicus		liver			macrophage		17172471	To test whether TAK1, NIK, or PI3K is involved in mediating iron-induced IKK activation, we used an adenoviral vector expressing a DN mutant of each kinase and a green fluorescent protein-expressing vector as a control. Transduction of each DN at m.o.i. of 50 completely prevents iron-induced IKK activation (Fig. 2, A?C). Furthermore, use of the PI3K inhibitor LY294002 results in similar abrogatio…
145	Homo sapiens							15229469	All living organisms are exposed constantly to microorganisms that are present in the environment and need to cope with invasion of these organisms into the body. The vertebrate immune response can be divided into innate and acquired immunity, with innate immunity being the first line of defence against pathogens. By contrast, acquired immune responses are slower processes, which are mediated by …
145	Mus musculus					macrophage		21182083	Analysis of upstream signaling events revealed that TLR 2/4-mediated MyD88-dependent participation of IL-1R-activated kinase (IRAK)1, TNF receptor-associated factor (TRAF)6 and TGFbeta-activated kinase (TAK)1 is essential to induce cystatin-mediated IkB kinase (IKK)/NF-kB activation in macrophages.
145	Homo sapiens							20965422	Frequently, this IKK activation is mediated by another upstream kinase, TAK1 (Fig. 4C). (Baud and Karin, 2009).
145	Homo sapiens							21197425	TAK1 has been most studied in view of its molecular role in TLR/IL-1R-mediated IKK activation.
147	Mus musculus						RAW 264.7 cell line	18817866	As shown in Fig. 6A, treatment with various TLR ligandsmarkedly enhanced the formation of foam cells. Further, treatmentwith different TLR ligands enhanced foam cell formation to differentextents, with TLR4 (LPS) inducing the most enhancement, followed byTLR1/2 (Pam3CSK4), TLR2 (HKLM), TLR6 (FSL1), TLR9 (CpG ODN) andTLR5 (Flagellin).
147	Mus musculus					smooth muscle cell		20966403	TLR4 contributes to early-stage intimal foam cell accumulation at lesion-prone aortic sites in ApoE KO mice, as does TLR2 to a lesser extent. Intimal SMC surround and penetrate early lesions, where TLR4 signaling within them may influence lesion progression... We measured lipid accumulation and gene expression in the lesion-prone lesser curvature of the aortic arch. TLR4 deficiency reduced intima…
148	Homo sapiens					macrophage		14704742	In the macrophage, ACAT-1 is responsible for esterifying free cholesterol with fatty acids to form cholesterol esters.
148	Rattus norvegicus							15308631	Similarly, overexpression of human ACAT1 or ACAT2 in McA-RH7777 cells resulted in increased synthesis, cellular accumulation, and secretion of CE.
148	Homo sapiens							21461336	Free nonesterified cholesterol in the cytoplasm is reesterified by Acyl-CoA Cholesterol Acyl Transferase 1 (ACAT1) and then it can be integrated to the cellular metabolism [3–6].
148	Homo sapiens					monocyte		19189937	ACAT catalyzes the formation of cholesteryl esters (CE) in monocytes/macrophages, and it promotes the foam cell formation at the early stage of atherosclerosis.
149	Mus musculus					macrophage		21281677	Notably, a CD36 peptide blocked oxLDL-induced foam cell formation and macrophage activation. However, the activating mCD36 mAb induced macrophage activation was not inhibited by CD36 peptide. Further, activating mCD36 mAb enhanced oxLDL- or TLR2- or TLR4-mediated inflammatory responses.
150	Homo sapiens							11797372	Lecithin:cholesterol acyltransferase (LCAT) is an enzyme which converts free cholesterol of lipoprotein into esterified cholesterol.
151	Homo sapiens					monocyte		19189937	ACAT catalyzes the formation of cholesteryl esters (CE) in monocytes/macrophages, and it promotes the foam cell formation at the early stage of atherosclerosis.
151	Homo sapiens					monocyte		18971559	These results suggested that Ang II enhances foam cell formation by upregulating ACAT1 expression predominantly through the actions of AT(1) receptor via the G protein/c-Src/PKC/MAPK pathway in human monocyte-macrophages.
153	Homo sapiens						THP-1 cell line	19533020	These observations indicate that LPS disrupts cholesterol-mediated LDL receptor feedback regulation, permitting intracellular accumulation of unmodified LDL and causing foam-cell formation.
154	Mus musculus					macrophage		16581003	Insr(-/-) macrophages showed diminished Akt phosphorylation and an augmented ER stress response, leading to induction of scavenger receptor A and increased apoptosis when challenged with cholesterol loading or nutrient deprivation.
156	Homo sapiens							20706656	The list of endogenous TLR2 and 4 activators has expanded quickly and encompasses other intracellular molecules such as heat shock proteins including HSP70, Gp96 [15-17], HSP22, and HSP72 [18, 19] and high-mobility group box-1 protein (HMGB1) [20-22] as well as ECMmolecules such as biglycan [23], tenascin-C [24], versican [25], and fragments of ECM molecules including oligosaccharides of hyaluron…
156	Homo sapiens							21108806	For example, the high mobility group box protein 1 (HMGB1) protein that normally resides in the cell nucleus can activate TLR2 and induce hallmarks of lupus-like disease when released from apoptotic cells as a complex with nucleosomes [18].
156	Homo sapiens						HEK293 cell line	16267105	FRET images in RAW264.7 macrophages demonstrated association of HMGB1 with TLR2 and TLR4 but not RAGE. Transient transfections into human embryonic kidney-293 cells showed that HMGB1 induced cellular activation and NF-kappaB-dependent transcription through TLR2 or TLR4 but not RAGE. Coimmunoprecipitation also found interaction between HMGB1 and TLR2 as well as TLR4, but not with RAGE. These studi…
156	Homo sapiens			atherosclerotic lesion				16891671	Those known or hypothesized to be increased in atherosclerosis include fibronectin extra domain A (EDA) (48?50), hyaluronan (51?53), biglycan (54,55), high-mobility box chromosomal protein 1 (HMGB1) (56,57), and components of minimally oxidized or oxidized low-density lipoprotein (mmLDL and OxLDL, respectively) (58,59). It is noteworthy that all these ligands activate either TLR4 or TLR2 (or both…
156	Homo sapiens							19052556	endogenous ligands are being reported as candidate stimulators of TLRs, in particular of TLR2 and TLR4. These include heat shock proteins (HSP60, HSP70, endoplasmin, HSPB8 and ?-crystallin A chain)7–13, high mobility group box 1 (HMGB1)14,15, uric acid crystals16,17, surfactant protein A18, and various products of the extracellular matrix such as fibronectin19, heparan sulphate20, biglycan21, fib…
157	Mus musculus		liver					14512514	Table 1. Genes whose transcripts in mouse liver increase in TgSREBP-1a, increase in TgSREBP-2, and decrease in Scap -/-. Genes whose mRNAs were increased >2.5-fold in livers of both TgSREBP-1a and TgSREBP-2 mice and decreased by >40% in Scap-/- mice.
157	Homo sapiens							11069927	In addition, Osborne and co-workers show that, in the absence of cholesterol, SREBP activates transcription of the low density lipoprotein receptor and hydroxymethylglutaryl-CoA reductase gene promoters ( 21-23 )
157	Homo sapiens							10318878	Srebp and either Nfy or Sp1 bind synergistically to DNA derived from the proximal promoters of the FPP synthase or LDL receptor genes, respectively
157	Homo sapiens							12562867	LDL receptor induction was reduced in reporter constructs containing mutation in either Sp1 or sterol-regulatory element-1 (SRE-1) sites
157	Homo sapiens							10318878	this synergy is thought to account for the increased transcription of Srebp-responsive genes that include, in addition to the Srebp-2 gene itself, those that control cholesterol homeostasis [the LDL receptor, HMG-CoA synthase, HMG-CoA reductase, FPP synthase, and squalene synthase], fatty acid synthesis [fatty acid synthase and acetyl-CoA carboxylase], fatty acid desaturation [stearoyl-CoA desatu…
157	Mus musculus							10514488	The mRNA levels of low density lipoprotein receptor (LDLR) were elevated by 1.1-fold in transgenic aP2-SREBP-1c436 mice (model for non-insulin-dependent diabetes mellitus) when compared with the wild type
157	Mus musculus							11145563	Srebf1a expression had a dose-dependent increase in both LDL receptor and Star promoter activities
158	Rattus norvegicus							11145566	The sterol regulatory element (SRE) binding protein-1a (SREBP-1a) was shown to positively regulate HDL-R gene expression through two SREs. SREBP-1a requires the presence of a coactivator like simian-virus-40-protein-1 (Sp1) to promote maximum activation of the HDL-R promoter.
158	Homo sapiens	skeletal muscle						18559965	Sup TABLE 1: List of the genes regulated by SREBP1A and/or 1C in human myotubes (human primary skeletal muscle cell). In this study we used adenoviral vectors expressing the mature nuclear forms of human SREBP-1a or SREBP-1c combined with oligonucleotide microarrays to determine the target genes of SREBP-1a and SREBP-1c in primary cultures of human skeletal muscle cells. For microarray analysis, …
158	Homo sapiens								Not Available
158	Homo sapiens						HEK293 cell line	15486308	Transient transfections demonstrated that SREBP factors induce Cla-1 promoter activity and that SREBP-2 is a more potent inducer than the SREBP-1a isoform. The 5'-deletion analysis of 3 kb of the 5'-flanking sequence of the Cla-1 gene, combined with site-directed mutagenesis and electrophoretic mobility shift assay, allowed identification of a unique sterol responsive element. SREBP-mediated Cla-…
159	Mus musculus					macrophage		16581003	Insr(-/-) macrophages showed diminished Akt phosphorylation and an augmented ER stress response, leading to induction of scavenger receptor A and increased apoptosis when challenged with cholesterol loading or nutrient deprivation.
161	Homo sapiens							16178764	while mmLDL appears to interact with CD14/TLR4.
162	Homo sapiens							9037008	We report that interferon gamma (IFN-gamma) inhibits transcription of the macrophage scavenger receptor gene by antagonizing the Ras-dependent activities of AP-1 and cooperating ets domain transcription factors
162	Homo sapiens							10381284	We could demonstrate that alpha-tocopherol down-regulates scavenger receptor activity in macrophages in a dose-dependent manner. Scavenger receptor activity was reduced by 13, 16, 18 and 24% in the presence of 1, 5, 10 and 50 microM alpha-tocopherol, respectively. This effect was associated with a reduced SR-A mRNA expression and activity of AP-1 binding transcription factors in the presence of a…
162	Homo sapiens							8114743	These observations suggest that SR gene expression is regulated via a signal transduction pathway involving ras, AP-1, and ets domain proteins
163	Mus musculus		aorta					15539622	LXR agonist treatment significantly increased ABCA1 mRNA levels in atherosclerotic lesions by 67% (Figure 3A). There was also a slight ({approx}10%) increase in ABCG1 mRNA levels in the atherosclerotic lesions, which did not attain statistical significance (data not shown). Consistent with the immunohistochemical data presented earlier, these results demonstrate that LXR agonist treatment reduces…
164	Mus musculus					macrophage		19737531	These results suggest that CpG ODN activates the TLR9-MyD88-ERK1/2 pathway causing expression of Egr-1 and its target genes such as TF and Nab2, thus inducing foam cell formation.
166	Mus musculus							12842885	membrane-bound Srebps are transported from ER to Golgi where they are processed proteolytically to generate soluble transcription factors that activate lipid synthesis ER-to-Golgi transport requires SCAP, a sterol-regulated escort protein
166	Mus musculus								cholesterol-mediated transcriptional regulation in HMG CoA reductase parallels with HMG CoA synthase1, HMG CoA synthase2, farnesyl-PP synthase and squalene epoxidase the cholesterol-regulated genes have sterol reguatory elements, SREs, which are conditional postivite elements that are required for gene transcription in cholesterol-depleted cells SREs have been identified in the promoter regions o…
166	Homo sapiens							15133039	are synthesised as inactive precursor proteins in the endoplasmic reticulum, where they are retained by SREBP cleavage activating protein (SCAP) a sterol sensing protein which in turn is linked to a retention protein complex.
166	Homo sapiens								Not Available
167	Homo sapiens						THP-1 cell line	14670086	Activation of PPARd in the macrophage leads to lipid accumulation, with an increase in mRNA levels of the scavenger receptors SR-A and CD36. A downregulation of Cyp27 and ApoE, both genes involved in macrophage lipid export is also observed.
168	Homo sapiens		liver					11994399	One mechanism of regulation shared by SREBP-1c and SREBP-2 involves a feed-forward regulation mediated by SREs present in the enhancer/promoters of each gene (20, 21). Through this feed-forward loop, nSREBPs activate the transcription of their own genes.
169	Mus musculus							16143103	TLR3 and TLR4 activate IRF3 and NF-kappaB through the TRIF-dependent pathway
169	Homo sapiens					macrophage		20375591	F ig. 2. Effect of Toll-like receptor signalling on macrophage cholesterolmetabolism. Stimulation of TLR3 or TLR4 leads to TRIFdependentactivation of IRF3, which inhibits transcription of liverX receptor-dependent genes, many of which (e.g. ATP-bindingcassette transporter A1, PLTP, apoE and ABCG-1) are criticallyinvolved in the efflux of cholesterol from macrophages.
169	Homo sapiens							16115877	In addition to activating NF-kappaB, TLR3/4 pathways also stimulate interferon regulatory factor 3 activation.
173	Homo sapiens							11093784	In parallel, we observed that glucocorticoid agonists, such as dexamethasone, prednisolone, or hydrocortisone
175	Mus musculus					macrophage		19461045	TLR4 and Syk were required for mmLDL activation of guanine nucleotide exchanging factor Vav1, small GTPase Ras, kinases Raf, MEK1 and ERK1/2; in turn, ERK1/2 phosphorylated paxillin at Ser126 and activated small GTPases Cdc42, Rac and Rho (Figure 3 and Online Figure III). These signaling events lead to actin polymerization, a necessary step in membrane ruffling. Our results agree with the reports…
176	Homo sapiens							17936707	SIRT1 interacts with LXR and promotes deacetylation and subsequent ubiquitination. Mutations of K432 eliminate activation of LXRalpha by this sirtuin.
177	Mus musculus					macrophage		20049870	The administration of CpG-ODN plus Paz-PC onto macrophages increased the amount of lipid droplets, correlated to increased levels of tumor necrosis factor (TNF)-alpha, IFNbeta, and IP-10. The underlying mechanism by which TLR9 ligation influenced Paz-PC in the FCF was NF-kappaB- and IRF7-dependent, as observed by higher levels of phosphorylated IkappaBalpha, increased nuclear translocation of the…
178	Homo sapiens		aorta			endothelial cell		19487339	Blockade of LOX-1 or MT1-MMP prevented RhoA-dependent endothelial NO synthase protein downregulation and cell invasion, Rac1-mediated NADPH oxidase activity, and reactive oxygen species generation. CONCLUSION: The present study provides evidence that the LOX-1-MT1-MMP axis plays a crucial role in RhoA and Rac1 activation signalling pathways in ox-LDL stimulation, suggesting that this axis may be …
183	Rattus norvegicus	vascular smooth muscle							Not Available
183	Homo sapiens					smooth muscle cell		11278951	FIG. 11. Proposed mechanism of regulation of smooth muscle contraction via inhibition of MLCP via the RhoA/ROK pathway and phosphorylation of myosin by ILK. Contractile agonists such as endothelin-1, angiotensin II, and vasopressin act via receptors that are coupled to both Gq/11 and G12/13 heterotrimeric G proteins (43). Gq/11 activates phospholipase Cb (PLCb), which hydrolyzes phosphatidylinosi…
183	Rattus norvegicus							9674643	ET-1 enhanced VEGF mRNA expression and stimulated VEGF secretion. ET-1-induced VEGF mRNA expression was abolished by a selective ET(A) receptor antagonist, BQ-485, but not by an ET(B)-selective blocker, BQ-788
183	Homo sapiens							10749886	Both RGS3 and RGS3T bound to endogenous Galpha(q/11) and inhibited endothelin-1-stimulated calcium mobilization and mitogen-activated protein kinase activity to a similar extent.
183	Rattus norvegicus							14678950	ET(B) receptors alone exert a net constrictor effect but cause a net dilator influence when costimulated with ET(A) receptors
183	Homo sapiens					fibroblast		11231316	Endothelin-1 promoted fibroblast synthesis of collagen types I and III (COL1A1, COL3A1), and inhibited MMP1 expression, by a mechanism dependent upon both ETA and ETB receptors.
183	Rattus norvegicus					macrophage		21136441	The results of Western blotting show that ET-1 markedly decreased the ABCG1 levels via ET type A and B receptors and activation of the phosphatidylinositol 3-kinase pathway
183	Rattus norvegicus								There are several signal transduction mechanisms that modulate intracellular calcium concentration and therefore the state of vascular tone. Three different mechanisms will be described here: 1) phosphatidylinositol pathway, 2) Gs-protein-coupled pathway, and 3) nitric oxide-cGMP pathway The phosphatidylinositol pathway (shown to the right) in VSM is similar to that found in the heart. Norepineph…
183	Homo sapiens		bronchiole			smooth muscle cell		10455291	The [Ca2+]i increase induced by ET-1 was inhibited by both BQ123, an ET(A)-receptor antagonist, and BQ788, an ET(B)-receptor antagonist, whereas that induced by ET-3 was inhibited by BQ788 but not by BQ123.
184	Mus musculus						3T3-L1 cell line	15217816	Table 2: Decreased by Thiazolidinedione
186	Mus musculus					smooth muscle cell		20966403	TLR4 contributes to early-stage intimal foam cell accumulation at lesion-prone aortic sites in ApoE KO mice, as does TLR2 to a lesser extent. Intimal SMC surround and penetrate early lesions, where TLR4 signaling within them may influence lesion progression... We measured lipid accumulation and gene expression in the lesion-prone lesser curvature of the aortic arch. TLR4 deficiency reduced intima…
186	Mus musculus					Foam Cell|macrophage		21920554	TLR4 is necessary for oxLDL-induced macrophage differentiation to foam cells. Following oxLDL treatment 29% of TLR4 competent macrophages differentiated into foam cells compared to 5.8% of TLR4 defective macrophages (P < 0.01). Pretreatment with a TLR4 blocking antibody decreased the differentiation of TLR4 competent cells to foam cells from 29% to 13% (P < 0.01).
186	Homo sapiens					macrophage		20382346	Excessive lipid accumulation in macrophages, also known as foam cell formation, is a key process during the development of atherosclerosis, leading to vascular inflammation and plaque growth. Recent studies have identified a new mechanism of macrophage lipid accumulation in which minimally oxidized low-density lipoprotein (mmLDL) and its active components, polyoxygenated cholesteryl ester hydrope…
186	Mus musculus						RAW 264.7 cell line	18817866	As shown in Fig. 6A, treatment with various TLR ligandsmarkedly enhanced the formation of foam cells. Further, treatmentwith different TLR ligands enhanced foam cell formation to differentextents, with TLR4 (LPS) inducing the most enhancement, followed byTLR1/2 (Pam3CSK4), TLR2 (HKLM), TLR6 (FSL1), TLR9 (CpG ODN) andTLR5 (Flagellin).
188	Mus musculus					macrophage		16144700	Furthermore, the expression of SREBP1a mRNA was increased 6-fold in ACAT1(-/-) macrophages compared to wildtype macrophages, suggesting an up-regulation of cholesterol and fatty acid synthesis in ACAT1(-/-) macrophages. Increased cholesterol synthesis and up-regulation of SREBP in ACAT1(-/-) macrophages suggests that ACAT1 affects the regulation of lipid metabolism in macrophages. This change in …
189	Homo sapiens					mesangial cell		18996472	Table 1 Transcription factors activated by OxLDL
189	Homo sapiens					macrophage		12366867	oxidized LDL stimulated AP-1 and PPARgamma but inhibited NF-kappaB,
189	Homo sapiens					monocyte		11795270	Induction of CD36 by OxLDL is due to its ability to activate the transcription factor PPAR-? (peroxisome proliferator activated receptor-?).33,34
189	Homo sapiens					chondrocyte		18996472	In articular chondrocytes, OxLDL also activates PPAR? and promotes VEGF expression [112].
189	Homo sapiens					macrophage		18996472	Table 1 Transcription factors activated by OxLDL
189	Mus musculus					macrophage		19928818	In addition, quercitrin attenuated oxLDL-induced transcriptional activation of PPARgamma leading to CD36 induction.
189	Homo sapiens					monocyte		18996472	Table 1 Transcription factors activated by OxLDL
189	Homo sapiens					macrophage		11884452	We conclude that oxLDL not only elicits an oxidative burst upon first contact, but also promotes desensitization of macrophages via activation of PPARgamma. Desensitization of macrophages may have important consequences for the behavior of macrophages/foam cells in atherosclerotic lesions.
189	Homo sapiens					macrophage		16414045	Ox-LDL induces proinflammatory genes, activates PPARc, and influences the expression of downstream genes. The induced macrophages secrete interleukin-1 beta (IL1b), which is a potent growth factor for smooth muscle cells (SMCs) [17].
189	Homo sapiens					chondrocyte		18996472	Table 1 Transcription factors activated by OxLDL
189	Homo sapiens					endothelial cell		18996472	Table 1 Transcription factors activated by OxLDL
192	Homo sapiens						HeLa cell line	14561188	15-deoxy-D12,14-PGJ2 is a potent ligand for PPARg [8], while leukotriene B4 (LTB4) and 8-Shydroxyeicosatetraenoic acid (8-S-HETE) are PPARa selective [9].
192	Mus musculus					dendritic cell		16313356	Agonists of the nuclear LTB(4) receptor peroxisome proliferator-activated receptor-alpha, 8(S)-hydroxyeicosatetraenoic acid and 5,8,11,14-eicosatetraynoic acid, inhibited release of both IL-12 p40 and IL-10.
192	Homo sapiens							8900274	Leukotriene B4, a potent chemotactic agent that initiates, coordinates, sustains and amplifies the inflammatory response, is shown to be an activating ligand for the transcription factor PPARalpha.
192	Mus musculus							11852057	hypolipidemic fibrates and eicosanoids such as leukotriene B4 and 8(S)-hydroxyeicosatetraenoic acid (8(S)-HETE) are synthetic and natural ligands respectively for PPARa.
192	Mus musculus							14561188	15-deoxy-D12,14-PGJ2 is a potent ligand for PPARg [8], while leukotriene B4 (LTB4) and 8-Shydroxyeicosatetraenoic acid (8-S-HETE) are PPARa selective [9].
193	Homo sapiens							21151462	Joseph et al. showed that activation of LXR inhibited the development of atherosclerosis in mice [] and some studies proposed the stimulant role of unsaturated fatty acids (USFAs) for LXRalpha but not LXRbeta in cultivated hepatoma cells
195	Mus musculus					macrophage		16581003	Insr(-/-) macrophages showed diminished Akt phosphorylation and an augmented ER stress response, leading to induction of scavenger receptor A and increased apoptosis when challenged with cholesterol loading or nutrient deprivation.
196	Mus musculus							11309497	potent and subtype-selective PPARdelta agonist, GW501516. GW501516 increases expression of the reverse cholesterol transporter ATP-binding cassette A1 and induces apolipoprotein A1-specific cholesterol efflux.
198	Homo sapiens								Not Available
198	Homo sapiens						HEK293 cell line	15486308	Transient transfections demonstrated that SREBP factors induce Cla-1 promoter activity and that SREBP-2 is a more potent inducer than the SREBP-1a isoform. The 5'-deletion analysis of 3 kb of the 5'-flanking sequence of the Cla-1 gene, combined with site-directed mutagenesis and electrophoretic mobility shift assay, allowed identification of a unique sterol responsive element. SREBP-mediated Cla-…
198	Mus musculus								transcriptional regulation of Srbi expression by transcription factors SF-1, by sterol regulatory element binding protein, and by Sp proteins 1 and 3 has been described
201	Mus musculus							12615696	Ciglitazone and 9cRA were found to increase the expression of ATP-binding cassette proteins A1 and G1, resulting in enhanced cholesterol efflux to lipoprotein-deficient serum, apoAI and HDL3. % PPARgamma and/or RXR activation inhibit foam cell formation through enhanced cholesterol efflux despite increased oxLDL uptake. These observations explain the reduced atherosclerosis in TZD-treated mice...
201	Mus musculus							10098492	This constrasts with many studies that have reported antagonistic actions between COUP-TF and Ppar when compared on a common promotor DNA recognition element. In the majority of cases, transciption was increased by Ppar proteins and decreased by COUP-TF proteins; examples include the promotors for apolipoprotein A1, medium chain acyl-CoA dehydrogenase, hydratase dehydrogenase, malic enzyme, and m…
201	Mus musculus							8695669	PPAR-mediated transcriptional regulation of the major HDL apolipoproteins, apo A-I and apo A-II.
202	Mus musculus							12842885	membrane-bound Srebps are transported from ER to Golgi where they are processed proteolytically to generate soluble transcription factors that activate lipid synthesis ER-to-Golgi transport requires SCAP, a sterol-regulated escort protein
202	Mus musculus								cholesterol-mediated transcriptional regulation in HMG CoA reductase parallels with HMG CoA synthase1, HMG CoA synthase2, farnesyl-PP synthase and squalene epoxidase the cholesterol-regulated genes have sterol reguatory elements, SREs, which are conditional postivite elements that are required for gene transcription in cholesterol-depleted cells SREs have been identified in the promoter regions o…
202	Homo sapiens								Not Available
202	Homo sapiens							15133039	are synthesised as inactive precursor proteins in the endoplasmic reticulum, where they are retained by SREBP cleavage activating protein (SCAP) a sterol sensing protein which in turn is linked to a retention protein complex.
203	Mus musculus							12730331	the activation of Lxr by T0901317 was confirmed by observational increases in Srebf1 and Abca1 mRNA levels, both of which are well-known Lxr target genes
203	Mus musculus							11792716	Lxr:Rxr target the genes Cyp7a1, Abcg1, Abca1, ApoE, Srebp1c, Lxra, and Lpl
203	Mus musculus					hepatocyte		11792716	incubation of macrophages with either oxysterols or synthetic Lxr agonists results in increased expression of Abca1, Abcg1, apoE and Lxra
203	Homo sapiens					macrophage		20375591	F ig. 2. Effect of Toll-like receptor signalling on macrophage cholesterolmetabolism. Stimulation of TLR3 or TLR4 leads to TRIFdependentactivation of IRF3, which inhibits transcription of liverX receptor-dependent genes, many of which (e.g. ATP-bindingcassette transporter A1, PLTP, apoE and ABCG-1) are criticallyinvolved in the efflux of cholesterol from macrophages.
203	Mus musculus		aorta					15539622	LXR agonist treatment significantly increased ABCA1 mRNA levels in atherosclerotic lesions by 67% (Figure 3A). There was also a slight ({approx}10%) increase in ABCG1 mRNA levels in the atherosclerotic lesions, which did not attain statistical significance (data not shown). Consistent with the immunohistochemical data presented earlier, these results demonstrate that LXR agonist treatment reduces…
204	Mus musculus					macrophage		16581003	Insr(-/-) macrophages showed diminished Akt phosphorylation and an augmented ER stress response, leading to induction of scavenger receptor A and increased apoptosis when challenged with cholesterol loading or nutrient deprivation.
205	Mus musculus					macrophage		21281677	Notably, a CD36 peptide blocked oxLDL-induced foam cell formation and macrophage activation. However, the activating mCD36 mAb induced macrophage activation was not inhibited by CD36 peptide. Further, activating mCD36 mAb enhanced oxLDL- or TLR2- or TLR4-mediated inflammatory responses.
206	Homo sapiens					umbilical vein endothelial cell		11756172	Together, the results demonstrate that OxPAPC induces TF expression in HUVECs through activation of PKC/ERK/EGR-1 and Ca(++)/calcineurin/NFAT pathways rather than by NF-kappa B-mediated transcription
206	Homo sapiens						MM.1S cell line	17023575	Enzastaurin specifically inhibits TPA-triggered phosphorylation of signaling molecules downstream of PKC...enzastaurin inhibited TPA-induced phosphorylation of downstream PKC_x000B_u/ PKD, MARCKS, GSK3b, JNK1/2, ERK1/2, and c-Myc, but did not inhibit phosphorylation of PDK-1, a signaling molecule upstream of PKC, which triggers activation loop phosphorylation of cPKCs and nPKCs
206	Homo sapiens							11350732	PLCG1-mediated production of diacylglycerol leads to activation of PKC, and this pathway plays an important role in mediating VEGF-induced activation of ERKs ERK activation mediates cytosolic PLA2-mediated PGI2 synthesis
206	Homo sapiens							11343241	These effects were completely prevented by calphostin C, a protein kinase C inhibitor.
206	Homo sapiens					hepatic stellate cell		16162162	The MAP kinase phosphorylation and cell proliferation were suppressed by diphenylene iodonium chloride, an NADPH oxidase inhibitor, and by calphostin C, a protein kinase C (PKC)-specific inhibitor.
207	Mus musculus					Foam Cell		14512319	Bone marrow from mice targeted in the NF-kappaB1 gene encoding for the p50 subunit was used to reconstitute irradiated LDLR(-/-) mice as a model for atherosclerosis. After feeding the mice a high-fat diet, those deficient in NF-kappaB1 had a 41% lower rate of atherosclerosis than control mice, as judged by the sizes of the lesions. Furthermore, in the absence of NF-kappaB1, the lesions were chara…
207	Homo sapiens			Atherosclerosis				18996472	The involvement of NF-?B in atherosclerosis is finally demonstrated by the presence of the activated form in human atherosclerotic plaques [31] and by the fact that selective inhibition of NF-?B reduces foam cell formation [32,33].
208	Mus musculus					macrophage		19264766	A role for Src kinases as proximal signalling proteins leading to Pyk2 phosphorylation in response to POVPC was then investigated. Pre-incubating RAW cells with 4 µM PP2, a non-selective Src kinase inhibitor, greatly reduced Pyk2 phosphorylation below the levels detected in unstimulated cells, suggesting that basal as well as POVPC-induced Pyk2 phosphorylation are regulated by Src kinases. Treatm…
213	Mus musculus					macrophage		19737531	These results suggest that CpG ODN activates the TLR9-MyD88-ERK1/2 pathway causing expression of Egr-1 and its target genes such as TF and Nab2, thus inducing foam cell formation.
214	Homo sapiens							10329689	the Grb2/Sos complex connects Pyk2 to the activation of ERK, whereas adaptor proteins p130Cas and Crk link Pyk2 with the JNK pathway.
215	Mus musculus					macrophage		18789802	Pharmacological inhibitors of phosphatidylinositol 3-kinase (PI3K) or PKCzeta blocked VEGF secretion by OxLDL. Inhibitors of other protein kinase C (PKC) subtypes had no effect, and neither did inhibitors of mitogen activated protein kinase kinase (MAPKK).
216	Homo sapiens							12044776	transmembrane adaptor molecule LAT becomes tyrosine-phosphorylated LAT can bind and therefore recruite PI3K and PLCg1, both key enzymes in the activation of PKC
217	Mus musculus					dendritic cell		21041949	Using an immature DC line, we found that LXR agonist treatment increased Ccr7 mRNA levels. This increase was blunted when LXRalpha and LXRbeta levels were reduced by siRNAs. Moreover, LXR agonist treatment of primary human immature DCs resulted in functionally significant upregulation of CCR7. We conclude that LXR is required for maximal effects on plaque CD68+ cell expression of CCR7 and monocyt…
217	Mus musculus					monocyte		21041949	Using an immature DC line, we found that LXR agonist treatment increased Ccr7 mRNA levels. This increase was blunted when LXRalpha and LXRbeta levels were reduced by siRNAs. Moreover, LXR agonist treatment of primary human immature DCs resulted in functionally significant upregulation of CCR7. We conclude that LXR is required for maximal effects on plaque CD68+ cell expression of CCR7 and monocyt…
218	Mus musculus							15578089	Treatment of cells with the PPAR alpha agonist GW7647 (2.5 mg/kg/d) significantly inhibited the expression of CD36.
220	Homo sapiens							12611894	Metabolic modulation of CPT-1beta promoter activity has been described with the stimulation of gene expression by oleate that is mediated through the peroxisome proliferator-activated receptor (PPAR) pathway.
220	Mus musculus							15262994	B. Cellular fatty acid metabolism
220	Homo sapiens							15356291	synergistic activation of the CPT1beta gene promoter by MEF2C and PPARalpha-RXRalpha
220	Mus musculus						C2C12 cell line	16936205	Adiponectin increases the transcriptional activity of PPARalpha and the expression of its target genes, including ACO, CPT1, and FABP3 in C2C12 myotubes. These effects were suppressed by the overexpression of a dominant-negative form of AMPK.
220	Mus musculus					hepatocyte		12705865	Interestingly, these oxidation genes have previously been found to be induced by Ppara agonists in the liver.
220	Homo sapiens							15356291	synergistic activation of the CPT1beta gene promoter by MEF2C and PPARalpha-RXRalpha
220	Homo sapiens					macrophage		19725980	Another important gene in lipid metabolism in foam cells is PPARa. PPARa is an important lipid-activated transcription factor that has many roles in regulation genes involved in lipid and glucose metabolism and inflammation processes. PPARa is expressed in many types of human cells, such as macrophages as well as in atherosclerotic plaques macrophages. In macrophages, PPARa regulates the balance …
221	Mus musculus							16143103	TLR4, in addition, activates NF-kappaB and MAP kinases via the MyD88-dependent pathway
221	Mus musculus						C2C12 cell line	16798732	Treatment with palmitate rapidly induced the association of myeloid differentiation factor 88 (MyD88) with the TLR2 receptor, activated the stress-linked kinases p38, JNK, and protein kinase C, induced degradation of IkappaBalpha, and increased NF-kappaB DNA binding...TLR2 mediates the initial events of fatty acid-induced insulin resistance in muscle
221	Homo sapiens			Carcinoma of gastrointestinal tract		macrophage		16718776	Lipopolysaccharide (LPS), which is a component of the outer membrane of Gram-negative bacteria including H pylori, is a signalling molecule for the innate immune system and is the main source of infl ammation in Gram-negative infections[55]. LPS targets the transmembranous patternrecognition receptor called toll-like receptor 4 (TLR4), which is expressed on macrophages and monocytes[56]. LPS bind…
221	Mus musculus					macrophage		15004557	In primary human macrophages and macrophages from Fas- or Fas ligand (FasL)-deficient mice, interruption of Fas-FasL signaling suppressed nuclear factor-kappa B activation and cytokine expression induced by IL-1 beta and lipopolysaccharide. This cross-talk was mediated by the Fas-associated death domain through interaction with myeloid differentiation factor 88.
221	Homo sapiens							11489966	Modified assertion
223	Homo sapiens						THP-1 cell line	16186421	This oxLDLinduced effect on LIGHT mRNA level was confirmed by real-time reverse transcription–polymerase chain reaction (RT-PCR) that showed a time- and dose-dependent pattern (Figures 1A and 1B) and on the LIGHT protein level, as assessed by EIA in THP-1 macrophage supernatants after culturing with oxLDL (20 _x0003_g/mL) for up to 48 hours (Figure 1C).
224	Homo sapiens						THP-1 cell line	20410491	The uptake of AcLDL and OxLDL into macrophages principally involves a family of scavenger receptors, including SR-A, SR-B1, and CD36 (3, 26). ...Fig. 3 demonstrates that TL1A produced a statistically significant increase in expression of all three scavenger receptor genes as well as LPL, which also aids the uptake of modified LDL (27)
226	Homo sapiens							10318878	this synergy is thought to account for the increased transcription of Srebp-responsive genes that include, in addition to the Srebp-2 gene itself, those that control cholesterol homeostasis [the LDL receptor, HMG-CoA synthase, HMG-CoA reductase, FPP synthase, and squalene synthase], fatty acid synthesis [fatty acid synthase and acetyl-CoA carboxylase], fatty acid desaturation [stearoyl-CoA desatu…
226	Homo sapiens		liver					11994399	One mechanism of regulation shared by SREBP-1c and SREBP-2 involves a feed-forward regulation mediated by SREs present in the enhancer/promoters of each gene (20, 21). Through this feed-forward loop, nSREBPs activate the transcription of their own genes.
227	Mus musculus								carnitine carries the acyl residues of acyl-CoA thioesters across the inner mitochondrial membrane reversible transfer of fatty acyl residues from CoA to carnitine is catalyzed by carnitine palmitoyltransferase I [Cpt1], which is an enzyme of the outer mitochondrial membrane the resultant acylcarnitines cross the inner mitochondrial membrane via the carnitine-acylcarnitine translocase, [Slc22a5],…
228	Homo sapiens					monocyte		15556945	These in vitro and in vivo results probably suggest that reactive oxygen species generated from a protein kinase C-dependent NAD(P)H oxidase pathway plays a role in the high glucose-induced up-regulation of SR-A, leading to the increased endocytic degradation of modified LDL for foam cell formation.
231	Homo sapiens					monocyte		16473865	Exposure of MonoMac6 cells to CSE (1% and 2.5%) increased IL-8 and TNF-alpha production vs. control at 24 h and was associated with significant depletion of GSH levels associated with increased reactive oxygen species release in addition to activation of NF-kappaB. Inhibition of IKK ablated the CSE-mediated IL-8 release, suggesting that this process is dependent on the NF-kappaB pathway
231	Homo sapiens					t-cell		9032466	The intensity of the specific kB complex induced by HOCl is lower than that induced by phorbol 12-myristate 13-acetate (PMA) (Figure 1, lane 7) or by H2O2 in a similar concentration range (Figure 1, lane 8), demonstrating that while HOCl should be considered as an oxidative species capable of inducing NF-kB, the nuclear translocation of this complex is less efficient than with other ROS
231	Homo sapiens		lung					16865089	NF-kB is also activated by oxidants, such as hydrogen peroxide (H2O2) and may thus function as an oxidative-stress responsive transcription factor.
231	Homo sapiens							16484682	from full text - Figure 1
231	Homo sapiens		skin	psoriasis				19577640	The cellular signaling pathways such as mitogen-activated protein kinase/activator protein 1, nuclear factor kappaB, and Janus kinase-signal transducers and activators of transcription are known to be redox sensitive and proven to be involved in the progress of psoriasis.
231	Mus musculus					keratinocyte		10545407	We found increased Erk-1/2 and p38 MAP kinase activities to be important components of ROS-mediated signaling. The pro-oxidant state also contributed to constitutive elevation of AP-1, NFkappaB and cAMP response element transactivation in the malignant phenotype.
231	Homo sapiens							15793228	Additional evidence of the involvement of these inflammatory pathways is supported by the protective effect of some anti-inflammatory drugs against obesity-induced insulin resistance. Aspirin may inhibit not only IKK and JNK (93,94) but other Ser/Thr kinases (mamalian target of rapamycin and protein kinase B/Akt) related to TNF-alpha insulin resistance by phosphorylation of IRS-1 at serine residu…
231	Rattus norvegicus							12004235	The in vitro model also demonstrates reactive oxygen species-dependent activation of nuclear factor-kappaB and activator protein-1 and that 24 hrs of ischemia results in increased cell division. These results indicate a novel cell-signaling pathway in response to loss of shear stress.
231	Homo sapiens								Page 8
231	Mus musculus							14561708	Figure 7 Model of PMN NADPH oxidaseÃ¢â‚¬â€œderived oxidant signaling in mediating the TLR4-TLR2 cross talk in endothelial cells. LPS stimulation induces NADPH oxidase activation and production of reactive oxygen species (ROS) in PMNs as well as the initiation of MyD88-dependent NF-ÃŽÂºB signaling in endothelial cells and the consequent expression of TLR2 and ICAM-1. Adhesion of PMNs to endothelia…
231	Mus musculus							17157181	Abeta peptide-induced toxicity is mediated through oxidative stress and is associated with an activation of intracellular signaling such as the redox-sensitive transcription factor NF-kappaB
231	Rattus norvegicus								Not Available
231	Homo sapiens							10699758	The members of this family share a region of homology that spans the first 300 N-terminal amino acids known as the NF- k-B/Rel/dorsal region or Rel homology domain; it is responsible for dimerization, DNA binding, and nuclear translocation of NFk- B (Fig. 2) [211, 408-411]. The Rel homology domain consists of three regions, including a nuclear localization sequence, a DNA-binding domain, and a di…
231	Homo sapiens						U937 cell line	18852255	we pre-treated the monocytes with two different antioxidants, DPI (an inhibitor of flavoprotein-containing enzymes such as NADPH/NADPH oxidase) and Tiron (an O2 2 scavenger) to determine the role of reactive oxygen species (ROS). As shown in Figure 4A and B, DPI and Tiron abolished LTB4-induced MAPK pathways activation and NF-kB activation, respectively. These results show that LTB4 regulates MAP…
231	Homo sapiens							12869663	The hereby generated CO has now been postulated to take over the role of NO under oxidative conditions (Foresti and Motterlini, 1999). Pro-inflammatory mediators, like TNF- and heme, activate the transcription factors NF-B, AP-1, and SP-1 signaling pathways via the formation of ROS, which may result in the transcriptional activation of several genes involved in inflammation, such as ICAM-1, VCAM-…
231	Homo sapiens	vascular tissue	aorta			smooth muscle cell	primary cell culture	16908765	we also examined the effect of an ROS scavenger, N-acetyl cysteine (NAC), on NF-_x0003_B activity. Enhancement of luciferase activity by p21 was significantly weaker in the presence of NAC (Figure 2C), which suggests that an increase of ROS mediated via p21 may be involved in Ang II–induced vascular inflammation. Moreover, NAC treatment effectively inhibited Ang II–induced senescence (Figure 2E).
231	Homo sapiens							12119354	We show here the transient activation of the small GTPase Rac, followed by a rise in reactive oxygen species (ROS), as necessary early steps in a signal transduction cascade that lead to NFkappaB activation and collagenase-1 (CL-1)/matrix metalloproteinase-1 production after integrin-mediated cell shape changes.
231	Homo sapiens					endothelial cell		15346645	ROS are also implicated in the oxidized LDLinduced NF-kB activation, as assessed by the inhibitory effect of antioxidants.[46,59,60]
231	Homo sapiens							12711606	First, H2O2 activated Syk in KBM-5 cells; second, H2O2 failed to activate NF-kappaB in cells that do not express Syk protein; third, overexpression of Syk increased H2O2-induced NF-kappaB activation; and fourth, reduction of Syk transcription using small interfering RNA inhibited H2O2-induced NF-kappaB activation. We also showed that Syk induced the tyrosine phosphorylation of IkappaBalpha, which…
231	Homo sapiens							12874439	Both high glucose and ROS activate signal transduction cascade (PKC, mitogen-activated protein kinases, and janus kinase/signal transducers and activators of transcription) and transcription factors (nuclear factor-kappaB, activated protein-1, and specificity protein 1) and upregulate TGF-beta1 and ECM genes and proteins.
231	Homo sapiens							12874439	Both high glucose and ROS activate signal transduction cascade (PKC, mitogen-activated protein kinases, and janus kinase/signal transducers and activators of transcription) and transcription factors (nuclear factor-kappaB, activated protein-1, and specificity protein 1) and upregulate TGF-beta1 and ECM genes and proteins.
231	Homo sapiens							12874439	high glucose activates Janus kinase/signal transducers and activators of transcription (JAK/STAT) in mesangial cells and that high glucose-induced TGF-b1 and fibronectin secretion is effectively inhibited by inhibition of JAK2 and STAT1. NF-KB and activated protein-1 (AP-1) are ubiquitous transcription factors that are activated by ROS
231	Rattus norvegicus							10604958	NADPH oxidase inhibitor, diphenyleneiodium chloride (DPI), could block cytokine-induced group IIA PLA(2) up-regulation by attenuating NF-kappaB binding. Reactive oxygen species such as H(2)O(2), which are elevated in mesangial cells after cytokine activation, can mimic cytokine-induced NF-kappaB activation.
231	Homo sapiens	epithelium						15602009	ROS activate NF-{kappa}B in an epithelial cell line (Adcock et al., 1994Go) and increase the release of proinflammatory cytokines from cultured human airway epithelial cells (Rusznak et al., 1996Go). Oxidative stress results in activation of histone acetyltransferase activity, which opens up the chromatin structure and is associated with increased transcription of multiple inflammatory genes (Rah…
231	Homo sapiens						HeLa cell line	14561188	Inducers of NF-kB, which include inflammatory cytokines, reactive oxygen species, and viral products, activate a dimeric IkB kinase (IKK) complex, which phophorylates IkBa leading to subsequent ubiquitination and degradation of IkBa and release of NF-kB proteins [33,34].
231	Homo sapiens							10997687	In this paper, we show that ROS may activate aldose reductase, induce diacylglycerol, activate PKC, induce advanced glycation end product formation, and activate the pleiotropic transcription factor nuclear factor-kappa B (NF-kappaB)
233	Homo sapiens					monocyte		15067074	IFN-gamma induces the serine/threonine phosphorylation of PU.1 in cultured monocytes ... This phosphorylation, as well as the IFN-gamma-induced PU.1 binding and gp91(phox) protein synthesis, is slightly affected by the casein kinase II inhibitor, daidzein, but is abrogated by the protein kinase C (PKC) -alpha and -beta inhibitor, Go6976
234	Homo sapiens			atherosclerotic lesion				16891671	Those known or hypothesized to be increased in atherosclerosis include fibronectin extra domain A (EDA) (48?50), hyaluronan (51?53), biglycan (54,55), high-mobility box chromosomal protein 1 (HMGB1) (56,57), and components of minimally oxidized or oxidized low-density lipoprotein (mmLDL and OxLDL, respectively) (58,59). It is noteworthy that all these ligands activate either TLR4 or TLR2 (or both…
234	Homo sapiens					vascular endothelium		12777373	Using dominant-negative constructs and antisense oligonucleotides, we demonstrate a role for Toll-like receptor 4 (TLR4) as the ox-PAPC receptor mediating IL-8 transcription. These results suggest that ox-PAPC may initially bind to a 37-kDa GPI-anchored protein which interacts with TLR4 to induce signaling.
234	Mus musculus					monocyte		19461045	In addition to exogenous pathogens, TLR4 recognizes modified self, such as minimally oxidized low-density lipoprotein (mmLDL).
234	Homo sapiens					macrophage		20382346	Excessive lipid accumulation in macrophages, also known as foam cell formation, is a key process during the development of atherosclerosis, leading to vascular inflammation and plaque growth. Recent studies have identified a new mechanism of macrophage lipid accumulation in which minimally oxidized low-density lipoprotein (mmLDL) and its active components, polyoxygenated cholesteryl ester hydrope…
235	Homo sapiens							9843681	Additionally, Syk and Vav1 cooperatively induced activation of Jun N-terminal kinase (JNK), extracellular-signal-regulated kinase 2 (ERK2) and the kinase Akt, and phosphorylation of the oncoprotein Cbl in fibrinogen-adherent cells.
235	Mus musculus					macrophage		19461045	TLR4 and Syk were required for mmLDL activation of guanine nucleotide exchanging factor Vav1, small GTPase Ras, kinases Raf, MEK1 and ERK1/2; in turn, ERK1/2 phosphorylated paxillin at Ser126 and activated small GTPases Cdc42, Rac and Rho (Figure 3 and Online Figure III). These signaling events lead to actin polymerization, a necessary step in membrane ruffling. Our results agree with the reports…
236	Rattus norvegicus		liver					10828060	The activity and mRNA levels of CPTI and CPTII were increased in liver cells of zucker rats on treatment with ciprofibrate, an agonist of PPAR alpha
236	Mus musculus		small intestine					17426115	Microarray data of up and down regulated genes in the small intestine of wt mice treated with and without the pparalpha agonist WY-14,643 for 5 days. Pparalpha KO mice displayed minimal changes in gene expression with similar treatment (2 genes)
236	Homo sapiens						HepG2 cell line	11371553	HepG2 cells were engineered to express PPARalpha at concentrations similar to mouse liver. This resulted in the dramatic induction of mRNAs encoding the mitochondrial HMG-CoA synthase and increases in fatty acyl-CoA synthetase (3-8-fold) and carnitine palmitoyl-CoA transferase IA (2-4-fold) mRNAs that were dependent on PPARalpha expression and enhanced by exposure to the PPARalpha agonist Wy14643
236	Homo sapiens					macrophage		19725980	Another important gene in lipid metabolism in foam cells is PPARa. PPARa is an important lipid-activated transcription factor that has many roles in regulation genes involved in lipid and glucose metabolism and inflammation processes. PPARa is expressed in many types of human cells, such as macrophages as well as in atherosclerotic plaques macrophages. In macrophages, PPARa regulates the balance …
236	Rattus norvegicus							15254779	Hepatic mitochondrial outer membrane carnitine palmitoyltransferase I (CPT I) and mitochondrial 3-hydroxy-3-methylglutaryl-CoA synthase (HMG-CoA synthase) enzymes play a key role in regulation of fatty acid oxidation and in ketogenic pathways, respectively. Their expression are regulated by fatty acids mainly by the peroxisome proliferator-activated receptor alpha (PPARalpha)
236	Mus musculus		liver					12791698	mRNAs for PPAR-regulated genes were reduced (long-chain and medium-chain acyl-CoA dehydrogenases) or failed to be induced (acyl-CoA oxidase, liver carnitine palmitoyl-CoA transferase, very long chain acyl-CoA synthetase, very long chain acyl-CoA dehydrogenase) in livers of the ethanol-fed animals.
236	Mus musculus		liver					18855529	The mRNA levels of Ppara and two of its known downstream targets, carnitine palmitoyltransferase 1A (Cpt1a) and long-chain acyl-CoA dehydrogenase (Acadl), were examined in the siRNA-treated mice as well as in Ppara knockout mice, which served as a positive control for the silencing efficacy of the Ppara siRNAs (Figure 1A). (Experiment performed in liver - SE)
236	Mus musculus							15262994	B. Cellular fatty acid metabolism
236	Mus musculus		liver					14561188	PPARa activation stimulates fatty acids catabolism in these organella by increasing the transcription of proteins involved in its transport into the mitochondria (carnitine palmitoyltransferase I) [15-17] and in the mitochondrial b-oxidation cycle (medium-chain acyl- CoA dehydrogenase) [18].
236	Homo sapiens							12574149	However, PPARalpha activation did not alter ACAT1 gene expression, whereas mRNA levels of carnitine palmitoyltransferase type 1 (CPT-1), a key enzyme in mitochondrial fatty acid catabolism, were induced
237	Mus musculus							12440980	From Figure 2
237	Homo sapiens								Not Available
239	Mus musculus					adipocyte		12705865	Surprisingly, activation of Ppard causes no significant changes for genes involved in lipogenesis (SREBP1) and lipid storage (CD36 and aP2), which are induced by Pparg agonists in adipose tissue.
239	Mus musculus						3T3-L1 cell line	19300518	Spreadsheet S6. Binding sites that are close to genes combined with annotation. Binding clusters for PPARg or RXR that are close to annotated genes
239	Mus musculus					macrophage	RAW 264.7 cell line	19666541	As expected, we found that rosiglitazone, a TZD, strongly promotes TR4-induced CD36 transactivation (Fig. 6C). Similar induction was also found when we replaced TR4 with PPARgamma/RXR (Fig. 6C).
239	Homo sapiens							16939881	Our results strongly suggest that PPARgamma expression induces CD36 expression and adipocyte differentiation gene activation in the process of atherosclerosis and might be one of the crucial events in SMC derived foam cell formation.
239	Rattus norvegicus	white adipose						11181544	Table 2 - genes differentially regulated by a PPARG agonist in insulin sensitive tissues
239	Rattus norvegicus	brown adipose						11181544	Table 2 - genes differentially regulated by a PPARG agonist in insulin sensitive tissues
239	Mus musculus		mammary gland					15037548	from Figure 5
239	Rattus norvegicus							15313948	laminar flow activated the PPARgamma-mediated PPAR-responsive element (PPRE) activity and increased the mRNA encoding CD36, a PPARgamma-targeted gene.
239	Mus musculus		liver					12401792	TABLE I Genes up-regulated (6-fold or greater) in liver with PPAR gamma 1 overexpression
239	Homo sapiens					macrophage		15769457	ligands of PPARgamma induce CD36 expression and inhibit cyclooxygenase expression in macrophages
239	Homo sapiens					macrophage	THP-1 cell line	10625669	TGF-b1/TGF-b2 also inhibited CD36 mRNA expression induced by oxidized low density lipoprotein and 15-deoxyD12,14 prostaglandin J2, a peroxisome proliferator-activated receptor (PPAR)-g ligand, suggesting that the TGF-b1/ TGF-b2 down-regulated CD36 expression by inactivating PPAR-g-mediated signaling.
239	Mus musculus							12088279	Cd36, whose gene is a target of Pparg, is involved in the uptake of oxLDL by the cell...
240	Homo sapiens					monocyte		19189937	The stimulation effect is consistent with a receptor-dependent process, and is blocked by using nuclear factor-kappa B (NF-kappa B) inhibitors. A functional and unique NF-kappa B element located within the human ACAT1 gene proximal promoter is required to mediate the action of TNF-alpha
242	Homo sapiens							10729607	Eosinophils Human Superoxide production Human Transmigration through epithelial cells Human Transmigration through Matrigel Human CD11b/CD18 (Mac-1) translocation, degranulation Human IL-8 release
242	Homo sapiens							10729607	A wide variety of PAF-bioactions have been elucidated in addition to platelet activation and hypotensive action Neutrophils Human Superoxide production [346] Lymphocytes Human Migration [347] J774A.1 macrophage cell line Mouse NF-kB activation
243	Mus musculus								absence of Apoa1 mice showed decreased HDL cholesterol levels and apoe levels in HDL were increased plasma Lcat activity was almost completely inhibited in these animals this suggests that other apolipoproteins are unable to replace apoa1 in vivo as Lcat cofactors
243	Mus musculus								regulation of the cholesterol transporting activities of apoa1 in plasma is probably determined for the most part by its distribution within its 3 structural forms, i.e. the amorphous or lipid-poor [prebeta-HDL], the discoidal [Discoidal-HDL] and spheroidal HDL [HDL] species apoa1 binds phospholipids, promotes cholesterol efflux from cells and activates the formation of cholesteryl esters by the …
243	Mus musculus								spontaneous transfer of free cholesterol and lysophosphatidylcholine in plasma is rapid
244	Mus musculus							18292555	Liver X receptor (LXR) alpha and beta are members of the nuclear receptor superfamily of ligand-activated transcription factors. Best known for triggering \"reverse cholesterol transport\" gene programs upon their activation by endogenous oxysterols, LXRs have recently also been implicated in regulation of innate immunity.
244	Mus musculus					macrophage		11792716	incubation of macrophages with either oxysterols or synthetic Lxr agonists results in increased expression of Abca1, Abcg1, apoE and Lxra
244	Homo sapiens							8878485	Transactivation of LXR alpha by oxysterols occurs at concentrations at which these compounds exist in vivo. The most potent activators also serve as intermediary substrates in the rate-limiting steps of three important metabolic pathways: steroid hormone biosynthesis, bile acid synthesis, and conversion of lanosterol to cholesterol.
244	Rattus norvegicus							16763553	Further, cholesterol metabolites, predominantly the oxysterols, the natural ligands for liver X receptor (LXR), induced these genes via upregulation of sterol regulatory element binding protein-1c (SREBP-1c)
244	Mus musculus		liver					17088263	% The oxysterol-activated nuclear receptor liver X receptor alpha (LXRalpha)
244	Mus musculus							11792716	Lxr functions as a sensor of cellular oxysterols
247	Mus musculus							12440980	From Figure 2
248	Homo sapiens						HUVEC cell line	17197391	NO* dose dependently activated p38 MAPK, and p38 MAPK inhibition with SB202190 or knockdown with siRNA was shown to block NO* activation of PPARgamma.
248	Homo sapiens					macrophage		12193207	In the present investigation, we find that SB203580, a specific inhibitor of p38, blocks oxLDL-exposed J774 cells from becoming foam cells. Inhibition of foam cell formation by blockade of the p38 pathway is, at least in part, due to inhibition of oxLDL-induced up-regulation of the scavenger receptor CD36. Using pharmaceutical inhibitors and dominant active MAP kinase kinases, we demonstrated tha…
249	Homo sapiens							11348881	Predominant induction of SR-A type II mRNA parallels the increased accumulation of cholesteryl esters under these conditions
249	Mus musculus					macrophage		17551591	Taken together, these data indicate that direct cholesteryl ester accumulation in mouse macrophages is mediated by CD36 and SR-A
249	Mus musculus					macrophage		10706585	The IL-4-augmented AcLDL-induced cholesterol esterification was attenuated by the scavenger receptor class A (SR-A) antagonist
250	Mus musculus		liver					14512514	Table 1. Genes whose transcripts in mouse liver increase in TgSREBP-1a, increase in TgSREBP-2, and decrease in Scap -/-. Genes whose mRNAs were increased >2.5-fold in livers of both TgSREBP-1a and TgSREBP-2 mice and decreased by >40% in Scap-/- mice.
250	Homo sapiens							10318878	this synergy is thought to account for the increased transcription of Srebp-responsive genes that include, in addition to the Srebp-2 gene itself, those that control cholesterol homeostasis [the LDL receptor, HMG-CoA synthase, HMG-CoA reductase, FPP synthase, and squalene synthase], fatty acid synthesis [fatty acid synthase and acetyl-CoA carboxylase], fatty acid desaturation [stearoyl-CoA desatu…
250	Mus musculus							11145563	Srebf1a expression had a dose-dependent increase in both LDL receptor and Star promoter activities
250	Homo sapiens							10318878	Srebp and either Nfy or Sp1 bind synergistically to DNA derived from the proximal promoters of the FPP synthase or LDL receptor genes, respectively
250	Homo sapiens	skeletal muscle						18559965	Sup TABLE 1: List of the genes regulated by SREBP1A and/or 1C in human myotubes (human primary skeletal muscle cell). In this study we used adenoviral vectors expressing the mature nuclear forms of human SREBP-1a or SREBP-1c combined with oligonucleotide microarrays to determine the target genes of SREBP-1a and SREBP-1c in primary cultures of human skeletal muscle cells. For microarray analysis, …
251	Homo sapiens						THP-1 cell line	16690872	Figure 4 shows that oxLDL-induced foam cell generation in THP-1 macrophages increased the expression of IRF1 with 114%, that of TLR2 with 128%, but decreased the expression of SOD1 with 35%. Although TLR4 expression did not correlate with oxLDL in coronary plaques, oxLDL-induced foam cell generation in THP-1 macrophages was associated with a 5-fold increase in TLR4 expression.
252	Homo sapiens							12595494	Activation of PPARgamma with the agonist prostaglandin J2 (10 micro M) and of PPARalpha with either bezafibrate (100 micro M) or Wy14643 (100 micro M) both increased LXRalpha and ABCA1 gene expression
252	Homo sapiens						THP-1 cell line	11172721	Treatment of TPA-differentiated THP-1 macrophages with PPAR gamma ligand rosiglitazone (BRL, 5 uM) resulted in a marked induction of ABCA1 and ABCG1 mRNA. The combination of PPAR gamma ligand rosiglitazone (BRL, 5uM) and the LXR ligand 20(S)-hydroxycholesterol (2.5 uM) had an additive effect
252	Mus musculus							11557774	Furthermore, it has been shown that activation of PPARg by the thiozolidinedione, rosiglitazaone, decreased scavenger receptor class A expresion.
252	Mus musculus							12021839	PPARgamma activation also resulted in the up-regulation of ABCA1 expression, thereby stimulating cholesterol efflux
254	Homo sapiens						A549 cell line	18692129	These results suggest that hyperoxia increases the generation of ROS, resulting in enhanced AP-1 activation and elevated IL-8 production.
254	Homo sapiens							12869663	The hereby generated CO has now been postulated to take over the role of NO under oxidative conditions (Foresti and Motterlini, 1999). Pro-inflammatory mediators, like TNF- and heme, activate the transcription factors NF-B, AP-1, and SP-1 signaling pathways via the formation of ROS, which may result in the transcriptional activation of several genes involved in inflammation, such as ICAM-1, VCAM-…
254	Rattus norvegicus							12004235	The in vitro model also demonstrates reactive oxygen species-dependent activation of nuclear factor-kappaB and activator protein-1 and that 24 hrs of ischemia results in increased cell division. These results indicate a novel cell-signaling pathway in response to loss of shear stress.
254	Homo sapiens		skin	psoriasis				19577640	The cellular signaling pathways such as mitogen-activated protein kinase/activator protein 1, nuclear factor kappaB, and Janus kinase-signal transducers and activators of transcription are known to be redox sensitive and proven to be involved in the progress of psoriasis.
254	Homo sapiens							15793228	Additional evidence of the involvement of these inflammatory pathways is supported by the protective effect of some anti-inflammatory drugs against obesity-induced insulin resistance. Aspirin may inhibit not only IKK and JNK (93,94) but other Ser/Thr kinases (mamalian target of rapamycin and protein kinase B/Akt) related to TNF-alpha insulin resistance by phosphorylation of IRS-1 at serine residu…
254	Mus musculus					keratinocyte		10545407	We found increased Erk-1/2 and p38 MAP kinase activities to be important components of ROS-mediated signaling. The pro-oxidant state also contributed to constitutive elevation of AP-1, NFkappaB and cAMP response element transactivation in the malignant phenotype.
254	Rattus norvegicus						H9C2 cell line	20814542	Furthermore, upregulation of AP-1 has been observed in cardiomyocytes in the presence of increased levels of ROS [58]
254	Homo sapiens							12874439	Both high glucose and ROS activate signal transduction cascade (PKC, mitogen-activated protein kinases, and janus kinase/signal transducers and activators of transcription) and transcription factors (nuclear factor-kappaB, activated protein-1, and specificity protein 1) and upregulate TGF-beta1 and ECM genes and proteins.
254	Rattus norvegicus								Not Available
254	Homo sapiens							10699758	others clearly are not [19, 43]. In fact, the ROS-induced modulation of gene expression associated with DNA repair can occur in the absence of DNA damage [44]. Some of the effects of UV radiation exposure on various pathways are probably stimulated by DNA damage; however, UVA radiation (320-380 nm), which produces little DNA damage, is effective at inducing expression of collagenase [45], heme ox…
254	Homo sapiens							12387830	Furthermore, inhibitors of UVB-induced AP-1 activity, such as PD98059, blocked enhanced IL-18 production, indicating that AP-1 activation is required for UVB-induced IL-18 production. Taken together, our results suggest that UVB irradiation-enhanced IL-18 production is selectively mediated through the generation of ROI and the activation of AP-1.
254	Homo sapiens							12054510	we found that only AP-1 was activated by 200 microM H(2)O(2) in human lung cells
254	Homo sapiens							12874439	Both high glucose and ROS activate signal transduction cascade (PKC, mitogen-activated protein kinases, and janus kinase/signal transducers and activators of transcription) and transcription factors (nuclear factor-kappaB, activated protein-1, and specificity protein 1) and upregulate TGF-beta1 and ECM genes and proteins.
254	Homo sapiens						AGS cell line	9722530	In addition, treatment of AGS-B cells with H2O2 resulted in increased c-fos/c-jun mRNA expression and AP-1 activity, and also led to increased phosphorylation of epidermal growth factor receptor (EGFR) and Shc.
254	Homo sapiens	vascular tissue				smooth muscle cell		14652666	# GeneRif: findings demonstrate that activator protein-1 activation in human smooth muscle cells in response to angiotensin II and platelet-derived growth factor-AA is mediated via generation of p22phox-dependent reactive oxygen species
254	Homo sapiens							12874439	high glucose activates Janus kinase/signal transducers and activators of transcription (JAK/STAT) in mesangial cells and that high glucose-induced TGF-b1 and fibronectin secretion is effectively inhibited by inhibition of JAK2 and STAT1. NF-KB and activated protein-1 (AP-1) are ubiquitous transcription factors that are activated by ROS
258	Homo sapiens							14988395	PhosphoElm data from PMID 15212693
260	Homo sapiens					hepatic stellate cell		16919500	In the cultured activated HSC, AT-II induced VEGF in a dose- and time-dependent manner. ARB and LY333531, a protein kinase C (PKC) inhibitor, attenuated this augmentation.
260	Homo sapiens					monocyte		18971559	These results suggested that Ang II enhances foam cell formation by upregulating ACAT1 expression predominantly through the actions of AT(1) receptor via the G protein/c-Src/PKC/MAPK pathway in human monocyte-macrophages.
262	Homo sapiens						THP-1 cell line	20410491	TL1A produced a statistically significant decrease in apoE and ABCG-1 gene expression in THP-1 macrophages and HMDMs.
265	Mus musculus					macrophage		19737531	These results suggest that CpG ODN activates the TLR9-MyD88-ERK1/2 pathway causing expression of Egr-1 and its target genes such as TF and Nab2, thus inducing foam cell formation.
266	Homo sapiens					macrophage		17631413	PPARa activation increases expression of CLA-1/scavenger receptor class B type I (SR-BI) and ATP-binding cassette transporter A1 (ABCA1), genes encoding proteins involved in apolipoprotein (apo) A-I-mediated efflux of cholesterol, an early RCT step (Figure 4). By inducing expression of these genes, PPARa activation can increase cholesterol efflux [66, 67].
266	Homo sapiens							12595494	Activation of PPARgamma with the agonist prostaglandin J2 (10 micro M) and of PPARalpha with either bezafibrate (100 micro M) or Wy14643 (100 micro M) both increased LXRalpha and ABCA1 gene expression
266	Homo sapiens					keratinocyte		16825673	In addition to LXR, activators of PPAR-alpha, PPAR-ss/delta and RXR, but neither PPAR-gamma nor RAR, also increase ABCA1 expression in CHK.
266	Mus musculus					macrophage		11788127	It has recently been demonstrated that Ppara activatio by fenofibrate induces ATP-binding casette transporter1 gener expression in human macrophages.
266	Homo sapiens					macrophage		11861659	PPAR and the LXRs cooperate to induce expression of the putative cholesterol/phospholipid transporter ABCA1 and apoE in macrophages
266	Mus musculus					macrophage		16511610	Ppara agonists induce ABCA1 and SR-B1 expression in macrophages, thereby enhancing the first steps of macrophage RCT
266	Mus musculus		small intestine					17426115	Microarray data of up and down regulated genes in the small intestine of wt mice treated with and without the pparalpha agonist WY-14,643 for 5 days. Pparalpha KO mice displayed minimal changes in gene expression with similar treatment (2 genes)
268	Homo sapiens		aorta			endothelial cell		17893372	Ang II via type 1 receptor upregulates the expression of LOX-1, a lectin-like receptor for oxidized low-density lipoprotein.
268	Homo sapiens						HEK293 cell line	15671181	from full text - We first tested the ability of cells transfected with siRNAs targeting the GRKs to support agonist-induced phosphorylation of AT1AR. Stimulation with AngII for 3 min led to prominent phosphorylation of the receptor in HEK293 cells, which was reduced by 60% in cells transfected with GRK2 siRNA (Fig. 1 B and C). The small decreases in receptor phosphorylation observed after transfe…
268	Homo sapiens					monocyte		19390623	The binding between angiotensin II and AT1 receptor induced proinflammatory effect mainly through the down-stream activation of intracellular signaling cascade, which involves nuclear factorkappaB (NF-?B) activation [41–43].
268	Rattus norvegicus							11230342	Angiotensin II is an important modulator of cell growth through AT(1) receptors, as demonstrated both in vivo and in vitro. We investigated the role of proteins involved in the cell cycle, including cyclin D1, cyclin-dependent kinase 4 (cdk4), and cyclin-dependent kinase inhibitors p21 and p27 in blood vessels of angiotensin II-infused rats and the effect therein of the AT(1)-receptor antagonist …
268	Rattus norvegicus	vascular smooth muscle						17592071	Angiotensin II (Ang II) participates in the pathogenesis of cardiovascular diseases. In hypertension, Ang II via AT1 receptors induces vascular structural changes, including cell hypertrophy, accumulation of extracellular matrix (ECM) proteins, and induction of profibrotic growth factors, such as connective tissue growth factor (CTGF).3 This growth factor also mediates cell proliferation/apoptosi…
268	Homo sapiens							12402502	Figure 1: Angiotensin II activates the angiotensin II type 1 (AT1) receptor — a member of the G-protein-coupled-receptor superfamily — which has various effects (BOX 1).
268	Homo sapiens		kidney					11960999	Angiotensin II directly stimulates ENaC activity in the cortical collecting duct via AT(1) receptors.
268	Homo sapiens	vascular tissue	aorta			smooth muscle cell	primary cell culture	16908765	Because Ang II type 1 (AT1)–specific inhibitor but not Ang II type 2 (AT2)–specific inhibitor significantly suppressed induction of p21 expression by Ang II treatment (Data Supplement, Figure I), it is likely that AT1 mediates Ang II–induced senescence.
268	Homo sapiens		skin			fibroblast		19397700	The angiotensin type 1 (AT1) antagonist losartan diminished Ang II-induced Smad activation.
268	Homo sapiens					smooth muscle cell		11278951	FIG. 11. Proposed mechanism of regulation of smooth muscle contraction via inhibition of MLCP via the RhoA/ROK pathway and phosphorylation of myosin by ILK. Contractile agonists such as endothelin-1, angiotensin II, and vasopressin act via receptors that are coupled to both Gq/11 and G12/13 heterotrimeric G proteins (43). Gq/11 activates phospholipase Cb (PLCb), which hydrolyzes phosphatidylinosi…
268	Homo sapiens					smooth muscle cell		18258854	Angiotensin II, which activates PKC-zeta phosphorylation (at Thr410) via the angiotensin II type 1 receptor, stimulates Sp1 phosphorylation and increases Sp1 binding to the platelet-derived growth factor-D promoter. All 3 residues in Sp1 (Thr668, Ser670, and Thr681) are required for Sp1-dependent platelet-derived growth factor-D activation in response to angiotensin II.
268	Homo sapiens	vascular tissue				smooth muscle cell		19390623	Angiotensin IImediated effect could be potentitated by C-reactive protein (CRP) through the upregulation of AT1 receptor expression in vascular smooth muscle cells [32].
268	Homo sapiens		kidney			Juxtaglomerular Cell		19183745	Stimulation of AT1 receptors by Ang II inhibits renin release.
268	Homo sapiens	vascular smooth muscle						19936194	Ang II activates IL-6 expression via the type 1 Ang II receptor (AT1R) [3]. Studies by our group have shown the essential role of the NF-kB transcription factor in mediating inducible IL-6 expression [13].
268	Homo sapiens					monocyte		18971559	These results suggested that Ang II enhances foam cell formation by upregulating ACAT1 expression predominantly through the actions of AT(1) receptor via the G protein/c-Src/PKC/MAPK pathway in human monocyte-macrophages.
268	Rattus norvegicus	smooth muscle						9039131	In quiescent rat aortic VSMCs. Gax mRNA (2 3 kb) level became negligible 6 hours after the addition of Ang II (10(-6) mol/L). The inhibitory action of Ang II on Gax mRNA expression (ED50: 10(-11) mol/L) was almost completely blocked by an AT1R antagonist, CV11974. In contrast, CNP 10(-6) mol/L augmented Gax mRNA expression
268	Mus musculus							12080069	stimulation of Ang-II-type 1 receptors in the brain by AngII derived from local synthesis of renin and angiotensinogen can cause an elevation in blood pressure via a mechanism involving enhanced sympathetic outflow
268	Rattus norvegicus							11139469	AT(1) stimulates processing of pro-HB-EGF by metalloproteinases, and the released HB-EGF transactivates EGFR to induce angiogenesis via the combined effect of Ang2 and VEGF, whereas AT(2) attenuates them by blocking EGFR phosphorylation. Thus, Ang II is involved in the VEGF-Ang-Tie2 system via HB-EGF-mediated EGFR transactivation
268	Homo sapiens					smooth muscle cell		16923993	Ang II activates RhoA through the AT1 receptor (Table I). Because the AT1 receptor is not only coupled to Gq but also to G12/13 in VSMCs,6,8 RhoGEFs sensitive to G12/13, such as p115RhoGEF, LARG, or PDZ-RhoGEF, may mediate Rho activation.25,26
268	Homo sapiens							11818507	We found that AngII, through the AT(1) receptor, rapidly stimulated JAK2 phosphorylation at Tyr(1007/1008), the critical sites for the kinase activation.
268	Homo sapiens							16870827	In addition to inducing G protein- and non-G protein-related signaling pathways, ANG II, via AT(1) receptors, carries out its functions via MAP kinases (ERK 1/2, JNK, p38MAPK), receptor tyrosine kinases [PDGF, EGFR, insulin receptor], and nonreceptor tyrosine kinases [Src, JAK/STAT, focal adhesion kinase (FAK)].
268	Homo sapiens						U937 cell line	21325823	These demonstrate that Ang II is capable of inducing CRP generation in macrophages via AT(1)-ROS-ERK1/2/p38MAPK-NF-kB signal pathway, which contributes to better understanding of the proinflammatory and proatherosclerotic actions of Ang II.
268	Homo sapiens						THP-1 cell line	18385967	Whereas hyperglycemia and insulin had no effect on MIF expression, angiotensin II induced MIF secretion in THP-1 cells via the angiotensin 1- receptor [58].
268	Homo sapiens							12949261	In parallel, stimulation of the wild-type angiotensin type 1A receptor with Ang II robustly stimulates ERK1/2 activation with approximately 60% of the response blocked by the PKC inhibitor (G protein dependent)
268	Homo sapiens					endothelial cell		21234405	Besides its vasoconstrictive properties, Ang II, via the AT1 receptor, generates O2-production in endothelial cells, adventitial fibroblasts, vascular smooth muscle cells (VSMCs), and mesangial cells through activation of nicotinamide adenine dinucleotide (reduced form)/NADH phosphate (reduced form) (NADH/NAD(P)H) oxidase leading to endothelial dysfunction, growth, and inflammation [58, 59].
270	Homo sapiens					macrophage		12193207	In the present investigation, we find that SB203580, a specific inhibitor of p38, blocks oxLDL-exposed J774 cells from becoming foam cells. Inhibition of foam cell formation by blockade of the p38 pathway is, at least in part, due to inhibition of oxLDL-induced up-regulation of the scavenger receptor CD36. Using pharmaceutical inhibitors and dominant active MAP kinase kinases, we demonstrated tha…
271	Mus musculus					macrophage		19461045	TLR4 and Syk were required for mmLDL activation of guanine nucleotide exchanging factor Vav1, small GTPase Ras, kinases Raf, MEK1 and ERK1/2; in turn, ERK1/2 phosphorylated paxillin at Ser126 and activated small GTPases Cdc42, Rac and Rho (Figure 3 and Online Figure III). These signaling events lead to actin polymerization, a necessary step in membrane ruffling. Our results agree with the reports…
272	Homo sapiens			atherosclerotic lesion		macrophage		19309349	Modified forms of LDL can enhance macrophage TLR-4 expression in atherosclerotic plaques [97], and agonists of TLR-3 can inhibit macrophage efflux of cholesterol [98], increasing foam cell formation.
272	Mus musculus					macrophage		16293001	TLR4 expression in macrophages is upregulated by oxidized, but not native LDL
273	Homo sapiens					Foam Cell|macrophage		17255535	Survivin was detected in CD68-positive macrophages infiltrating human lipid streaks by immunohistochemistry. In advanced atherosclerotic plaques, only rare macrophages outside the necrotic core or occasional fibrous cap smooth muscle cells expressed survivin. In vitro, macrophage colony-stimulating factor-stimulated mouse macrophage survivin expression, proliferation and resistance to apoptosis. …
274	Homo sapiens						THP-1 cell line	17135302	NF-kappaB inhibition by pyrrolidine dithiocarbamate and MG132 prevented the suppression of ABCA1 by IL-1beta.
275	Rattus norvegicus		muscle					19179648	Similarly, TNF-alpha induced activation of IKKbeta, as seen by reduced IkappaBalpha levels, but pretreatment with LA protected the myotubes from the TNF-alpha -induced IKKbeta activation.
275	Homo sapiens		lung				A549 cell line	17322026	Since activation of NF-_x0001_B in A549 cells is dependent on IKK2, which phosphorylates serines 32 and 36 of I_x0001_B_x0003_ as a prelude to I_x0001_B_x0003_ degradation and activation of NF-_x0001_B (Catley et al., 2005
276	Homo sapiens						HEK293 cell line	20038579	Tumor necrosis factor receptor-associated factors 2 and 6 (TRAF2 and -6) act as the ubiquitin E3 ligases to mediate Lys(63)-linked TAK1 polyubiquitination at the Lys(158) residue in vivo and in vitro. Lys(63)-linked TAK1 polyubiquitination at the Lys(158) residue is required for TAK1-mediated IKK complex recruitment.....Our findings demonstrate that Lys(63)-linked polyubiquitination of TAK1 at Ly…
277	Homo sapiens						THP-1 cell line	20410491	The uptake of AcLDL and OxLDL into macrophages principally involves a family of scavenger receptors, including SR-A, SR-B1, and CD36 (3, 26). ...Fig. 3 demonstrates that TL1A produced a statistically significant increase in expression of all three scavenger receptor genes as well as LPL, which also aids the uptake of modified LDL (27)
278	Homo sapiens		bronchiole			smooth muscle cell		10455291	The [Ca2+]i increase induced by ET-1 was inhibited by both BQ123, an ET(A)-receptor antagonist, and BQ788, an ET(B)-receptor antagonist, whereas that induced by ET-3 was inhibited by BQ788 but not by BQ123.
278	Homo sapiens					fibroblast		11231316	Endothelin-1 promoted fibroblast synthesis of collagen types I and III (COL1A1, COL3A1), and inhibited MMP1 expression, by a mechanism dependent upon both ETA and ETB receptors.
278	Homo sapiens								Entrez Gene GeneRifs summary: Human: Endothelin receptor type B is a G protein-coupled receptor which activates a phosphatidylinoitol-calcium second messenger system. Its ligand, endothelin, consists of a family of three potent vasoactive peptides: ET1, ET2, and ET3. Studies suggest that the multigenic disorder, Hirschsprung disease type 2, is due to mutation in endothelin receptor type B gene. A…
278	Rattus norvegicus	vascular smooth muscle							Not Available
278	Rattus norvegicus	endothelium							Not Available
278	Rattus norvegicus					macrophage		21136441	The results of Western blotting show that ET-1 markedly decreased the ABCG1 levels via ET type A and B receptors and activation of the phosphatidylinositol 3-kinase pathway
278	Homo sapiens							11278951	FIG. 11. Proposed mechanism of regulation of smooth muscle contraction via inhibition of MLCP via the RhoA/ROK pathway and phosphorylation of myosin by ILK. Contractile agonists such as endothelin-1, angiotensin II, and vasopressin act via receptors that are coupled to both Gq/11 and G12/13 heterotrimeric G proteins (43). Gq/11 activates phospholipase Cb (PLCb), which hydrolyzes phosphatidylinosi…
278	Rattus norvegicus							14678950	ET(B) receptors alone exert a net constrictor effect but cause a net dilator influence when costimulated with ET(A) receptors
279	Homo sapiens						THP-1 cell line	16186421	As shown in Figures 7A and 7B, in THP-1 macrophages exposed to SN50, the LIGHT enhancing effect on SR-A and TF expression was nearly abolished, which suggests the involvement of NF-kB signaling pathways.
280	Mus musculus					peritoneal macrophage	primary cell culture	18817866	The inhibition of CpG ODN-induced reactive oxygen species (ROS) generation by treatment with antioxidants, as well as with knockdown of Nox1 using siRNA, suppressed the formation of foam cells.
282	Mus musculus							12509515	when fed a normal diet, Lrp5-deficient mice showed a markedly impaired glucose tolerance the Lrp5-deficient islets had a marked reduction in the levels of intracellular ATP and Ca in response to glucose, and thereby glucose-induced insulin secretion was decreased
282	Mus musculus					macrophage		8939356	The effects of 2-deoxy-D-glucose (2dGlc) and glucose deprivation were investigated in the J774 murine macrophage-like cell line. 2dGlc addition or glucose deprivation for 4 min led to an inhibition in the transient increase in cytoplasmic free Ca2+ ([Ca2+]i) that otherwise occurs in response to three different agonists: IgG, ATP and platelet activating factor.
282	Mus musculus							12450313	levels of calbindin-D28k in beta-cells affect both [Ca2+]i and insulin secretion in response to glucose.
283	Homo sapiens								Not Available
283	Mus musculus							12440980	From Figure 2
284	Mus musculus					macrophage		19264766	RAW cells expressed CD36 on plasma membrane as detected by FACS analysis (data not shown). POVPC (10 µg/mL) induced maximal phosphorylation of the protein tyrosine kinase Pyk2 in RAW cells after 30 min incubation, as shown by a 2.3-fold increase in the mean P-Pyk2/Pyk2 ratio (P < 0.01) (Figure 2A). To further investigate the role of CD36 in POVPC-induced Pyk2 phosphorylation, RAW cells were incub…
285	Mus musculus					macrophage		16950138	Both foam cell formation and activation of JNK2 in hyperlipidemic mice were diminished in the absence of CD36. Furthermore, inhibition of Src or JNK blocked oxLDL uptake and inhibited foam cell formation in vitro and in vivo.
285	Mus musculus					macrophage		19149643	Recently c-jun-N-terminal kinase-2 (JNK2) has been postulated to play a role in macrophage foam cell formation and atherosclerosis progression [6, 101]

## Sheet: Vascular Evidence
Edge	Species	Tissue	BodyPart	Disease	Location	Cell Type	Cell Line	PubMed	Evidence Text
6	Mus musculus		aorta					15539622	LXR agonist treatment significantly increased ABCA1 mRNA levels in atherosclerotic lesions by 67% (Figure 3A). There was also a slight ({approx}10%) increase in ABCG1 mRNA levels in the atherosclerotic lesions, which did not attain statistical significance (data not shown). Consistent with the immunohistochemical data presented earlier, these results demonstrate that LXR agonist treatment reduces…
37	Mus musculus		aorta					15539622	LXR agonist treatment significantly increased ABCA1 mRNA levels in atherosclerotic lesions by 67% (Figure 3A). There was also a slight ({approx}10%) increase in ABCG1 mRNA levels in the atherosclerotic lesions, which did not attain statistical significance (data not shown). Consistent with the immunohistochemical data presented earlier, these results demonstrate that LXR agonist treatment reduces…
57	Homo sapiens			Atherosclerosis				18996472	The involvement of NF-?B in atherosclerosis is finally demonstrated by the presence of the activated form in human atherosclerotic plaques [31] and by the fact that selective inhibition of NF-?B reduces foam cell formation [32,33].
66	Homo sapiens			atherosclerotic lesion				16891671	Those known or hypothesized to be increased in atherosclerosis include fibronectin extra domain A (EDA) (48?50), hyaluronan (51?53), biglycan (54,55), high-mobility box chromosomal protein 1 (HMGB1) (56,57), and components of minimally oxidized or oxidized low-density lipoprotein (mmLDL and OxLDL, respectively) (58,59). It is noteworthy that all these ligands activate either TLR4 or TLR2 (or both…
74	Rattus norvegicus	vascular smooth muscle							Not Available
81	Homo sapiens	vascular tissue	aorta			smooth muscle cell	primary cell culture	16908765	we also examined the effect of an ROS scavenger, N-acetyl cysteine (NAC), on NF-_x0003_B activity. Enhancement of luciferase activity by p21 was significantly weaker in the presence of NAC (Figure 2C), which suggests that an increase of ROS mediated via p21 may be involved in Ang II–induced vascular inflammation. Moreover, NAC treatment effectively inhibited Ang II–induced senescence (Figure 2E).
81	Homo sapiens					endothelial cell		15346645	ROS are also implicated in the oxidized LDLinduced NF-kB activation, as assessed by the inhibitory effect of antioxidants.[46,59,60]
90	Homo sapiens		aorta			endothelial cell		17893372	Ang II via type 1 receptor upregulates the expression of LOX-1, a lectin-like receptor for oxidized low-density lipoprotein.
90	Rattus norvegicus	vascular smooth muscle						17592071	Angiotensin II (Ang II) participates in the pathogenesis of cardiovascular diseases. In hypertension, Ang II via AT1 receptors induces vascular structural changes, including cell hypertrophy, accumulation of extracellular matrix (ECM) proteins, and induction of profibrotic growth factors, such as connective tissue growth factor (CTGF).3 This growth factor also mediates cell proliferation/apoptosi…
90	Homo sapiens	vascular tissue	aorta			smooth muscle cell	primary cell culture	16908765	Because Ang II type 1 (AT1)–specific inhibitor but not Ang II type 2 (AT2)–specific inhibitor significantly suppressed induction of p21 expression by Ang II treatment (Data Supplement, Figure I), it is likely that AT1 mediates Ang II–induced senescence.
90	Homo sapiens					smooth muscle cell		11278951	FIG. 11. Proposed mechanism of regulation of smooth muscle contraction via inhibition of MLCP via the RhoA/ROK pathway and phosphorylation of myosin by ILK. Contractile agonists such as endothelin-1, angiotensin II, and vasopressin act via receptors that are coupled to both Gq/11 and G12/13 heterotrimeric G proteins (43). Gq/11 activates phospholipase Cb (PLCb), which hydrolyzes phosphatidylinosi…
90	Homo sapiens					smooth muscle cell		18258854	Angiotensin II, which activates PKC-zeta phosphorylation (at Thr410) via the angiotensin II type 1 receptor, stimulates Sp1 phosphorylation and increases Sp1 binding to the platelet-derived growth factor-D promoter. All 3 residues in Sp1 (Thr668, Ser670, and Thr681) are required for Sp1-dependent platelet-derived growth factor-D activation in response to angiotensin II.
90	Homo sapiens	vascular tissue				smooth muscle cell		19390623	Angiotensin IImediated effect could be potentitated by C-reactive protein (CRP) through the upregulation of AT1 receptor expression in vascular smooth muscle cells [32].
90	Homo sapiens	vascular smooth muscle						19936194	Ang II activates IL-6 expression via the type 1 Ang II receptor (AT1R) [3]. Studies by our group have shown the essential role of the NF-kB transcription factor in mediating inducible IL-6 expression [13].
90	Homo sapiens					endothelial cell		21234405	Besides its vasoconstrictive properties, Ang II, via the AT1 receptor, generates O2-production in endothelial cells, adventitial fibroblasts, vascular smooth muscle cells (VSMCs), and mesangial cells through activation of nicotinamide adenine dinucleotide (reduced form)/NADH phosphate (reduced form) (NADH/NAD(P)H) oxidase leading to endothelial dysfunction, growth, and inflammation [58, 59].
111	Homo sapiens	vascular tissue				smooth muscle cell		18583231	High glucose suppresses ABCG1 expression in human VSMCs possibly due to increased oxidative stress and NF-kappaB activation induced by high glucose
146	Rattus norvegicus						H9C2 cell line	20814542	Furthermore, upregulation of AP-1 has been observed in cardiomyocytes in the presence of increased levels of ROS [58]
146	Homo sapiens	vascular tissue				smooth muscle cell		14652666	# GeneRif: findings demonstrate that activator protein-1 activation in human smooth muscle cells in response to angiotensin II and platelet-derived growth factor-AA is mediated via generation of p22phox-dependent reactive oxygen species
147	Homo sapiens					endothelial cell		17909223	Previous studies showed that OxLDL can enhance LOX-1 expression in both EPCs (36, 38, 39) and human ECs (40, 41).
147	Homo sapiens					coronary artery endothelial cell		16484599	In vitro and in vivo studies have shown that LOX-1 expression is upregulated by oxLDL. Angiotensin II (Ang II), which participates in atherogenesis, also upregulates the expression of LOX-1.
148	Mus musculus		heart			myocyte	primary cell culture	12595539	Fig. 1 Ashows that phosphorylation of STAT3 at Tyr705 was detected after 5 min of exposure to 10 ng/ml IL-6, reached a maximum at 15 min, and then declined within 1 h. These results demonstrate that IL-6 activates a STAT3 signaling in adult rat ventricular myocytes.
159	Homo sapiens	vascular smooth muscle	aorta			smooth muscle cell		19575782	In conclusion, we have demontrated that ET-1-induced activation of ERK1/2 in human VSMCs is predominantly mediated by ETA receptors through upstream signal molecule PKC, PKA and PI3K, while it is independent of CAMKII and intracellular Ca2+ signaling.
163	Rattus norvegicus					smooth muscle cell		12882648	We found that oxysterol ligands that bind to the LXR (liver X receptor), including 25-HC (25-hydroxycholesterol) and 22( R )-HC, cause the accumulation of sPLA(2) mRNA and an increased enzyme activity.
164	Homo sapiens					umbilical vein endothelial cell		11756172	Together, the results demonstrate that OxPAPC induces TF expression in HUVECs through activation of PKC/ERK/EGR-1 and Ca(++)/calcineurin/NFAT pathways rather than by NF-kappa B-mediated transcription
170	Homo sapiens			atherosclerotic lesion				16891671	Those known or hypothesized to be increased in atherosclerosis include fibronectin extra domain A (EDA) (48?50), hyaluronan (51?53), biglycan (54,55), high-mobility box chromosomal protein 1 (HMGB1) (56,57), and components of minimally oxidized or oxidized low-density lipoprotein (mmLDL and OxLDL, respectively) (58,59). It is noteworthy that all these ligands activate either TLR4 or TLR2 (or both…
170	Homo sapiens					vascular endothelium		12777373	Using dominant-negative constructs and antisense oligonucleotides, we demonstrate a role for Toll-like receptor 4 (TLR4) as the ox-PAPC receptor mediating IL-8 transcription. These results suggest that ox-PAPC may initially bind to a 37-kDa GPI-anchored protein which interacts with TLR4 to induce signaling.
175	Mus musculus		aorta					15539622	LXR agonist treatment significantly increased ABCA1 mRNA levels in atherosclerotic lesions by 67% (Figure 3A). There was also a slight ({approx}10%) increase in ABCG1 mRNA levels in the atherosclerotic lesions, which did not attain statistical significance (data not shown). Consistent with the immunohistochemical data presented earlier, these results demonstrate that LXR agonist treatment reduces…
189	Homo sapiens		aorta			endothelial cell		19487339	Blockade of LOX-1 or MT1-MMP prevented RhoA-dependent endothelial NO synthase protein downregulation and cell invasion, Rac1-mediated NADPH oxidase activity, and reactive oxygen species generation. CONCLUSION: The present study provides evidence that the LOX-1-MT1-MMP axis plays a crucial role in RhoA and Rac1 activation signalling pathways in ox-LDL stimulation, suggesting that this axis may be …
216	Homo sapiens					endothelial cell		18996472	Table 1 Transcription factors activated by OxLDL
223	Homo sapiens	vascular smooth muscle						19108833	mTOR and its downstream target p70S6 kinase are phosphorylated and activated by mitogenic concentrations of oxLDL (50 microg/ml), and are involved in SMC proliferation, as assessed by the inhibitory effect of the mTOR inhibitor rapamycin. The activation of mTOR signaling by oxLDL, requires the upstream activation of PI3K and Akt, as assessed by the inhibitory effect of the PI3K inhibitor Ly294002…
235	Mus musculus		aorta					15539622	LXR agonist treatment significantly increased ABCA1 mRNA levels in atherosclerotic lesions by 67% (Figure 3A). There was also a slight ({approx}10%) increase in ABCG1 mRNA levels in the atherosclerotic lesions, which did not attain statistical significance (data not shown). Consistent with the immunohistochemical data presented earlier, these results demonstrate that LXR agonist treatment reduces…
243	Homo sapiens			atherosclerotic lesion				16891671	Those known or hypothesized to be increased in atherosclerosis include fibronectin extra domain A (EDA) (48?50), hyaluronan (51?53), biglycan (54,55), high-mobility box chromosomal protein 1 (HMGB1) (56,57), and components of minimally oxidized or oxidized low-density lipoprotein (mmLDL and OxLDL, respectively) (58,59). It is noteworthy that all these ligands activate either TLR4 or TLR2 (or both…
249	Homo sapiens					endothelial cell		10807933	We show that TAK1 physically interacts with NIK and with IKK2, and both XIAP or active TAK1 can stimulate IKK2 kinase activity
251	Rattus norvegicus	vascular smooth muscle							Not Available
251	Rattus norvegicus	endothelium							Not Available
257	Homo sapiens					coronary artery endothelial cell		16484599	Inhibition of NF-kB Attenuates Ang II-Induced LOX-1 Promoter Activation
264	Homo sapiens						HUVEC cell line	17197391	NO* dose dependently activated p38 MAPK, and p38 MAPK inhibition with SB202190 or knockdown with siRNA was shown to block NO* activation of PPARgamma.
271	Mus musculus					umbilical vein endothelial cell		8521496	In a direct comparison, the coculture of HUVECs with mTNF-expressing cells for 3 hr led to a significantly higher tissue factor expression than could be achieved even with saturating concentrations of sTNF (Figure 7B). The involvement of both receptors in this mTNF response is evident from the efficient inhibition by antagonistic antibodies directed against each of the two receptors (Figure 78).
271	Mus musculus		lung			endothelial cell		21378027	Consistent with the in vivo findings, p75 blockade resulted in significant reduction of TNF-induced VCAM-1 and E-selectin expression by 28 and 23%, respectively (P < 0.05), but had no significant effect on ICAM-1 (Fig. 4A). On the other hand, as with in vivo experiments, p55 blockade significantly decreased the expression of all adhesion molecules
276	Homo sapiens		artery			smooth muscle cell		10403752	This region contains four copies of NF-kappaB binding sites. These elements are in close proximity to one another and can form a complex with nuclear proteins derived from stretched cells as demonstrated by gel mobility shift assay. ... Conversely, preincubation of the cells with protein kinase C inhibitors suppressed mechanical stretch-induced PAF receptor gene expression at the mRNA levels and …
276	Homo sapiens					endothelial cell		15346645	Lysophosphatidylcholine (Lyso-PC) elicited PKC and tyrosine kinases activation and subsequent NF-kB activation and overexpression of ICAM-1, VCAM-1 and MCP-1.[37 – 40]

## Sheet: Vascular Edges
Edge Identifier
6
37
57
66
74
81
90
111
146
147
148
159
163
164
170
175
189
216
223
235
243
249
251
257
264
271
276
