# Supplementary material for: A vascular biology network model focused on inflammatory processes to investigate atherogenesis and plaque instability
Source: J Transl Med. 2014 Jun 26;12:185. doi: 10.1186/1479-5876-12-185 (PMC4227037; doi:10.1186/1479-5876-12-185)
Supplement: Additional file 3 — Six .XGMML and six .XLS files of all V-IPN subnetworks. The network architecture may be viewed from the XGMML files using freely available network visualization software such as Cytoscape (http://www.cytoscape.org/). [file 1479-5876-12-185-S3.zip › 10051_1065202369122714_MOESM2_ESM/1065202369122714_add15.xlsx]

## Sheet: Key
	This Excel spreadsheet contains 7 worksheets
	Key: Contains reference and explanatory information for the worksheets contained in this document
	Model: Contains a basic description of the model
	Nodes: Contains the full list of nodes in the model
	Edges: Contains the full list of assertions (edges) in the model
	Evidence: Contains detailed references for each edge in the model
	Vascular Evidence: Contains all references annotated with vascular context in the KnowledgeBase.
	Vascular Edges: Contains a consolidated list of network edges with at least one associated vascular evidence.
	Key for individual worksheets
	Nodes: Contains the full list of nodes in the model
	Node	Label
	Numerical identifier given to each unique node in the model	Name of the node
	Edges: Contains the full list of assertions (edges) in the model
	Edge	Source Label	Relationship		Target Label
	Numerical identifier given to each unique edge in the model	Name of the source node	Relationship between the source and target nodes		Name of the target node
			->	Increases
			=>	Directly increases
			-|	Decreases
			=|	Directly decreases
			activator	Activator
			-e->	Effector
			-cat->	Catalyzed by
			-react->	Reactant
			-prod->	Product
			|-cw-|	Competes with
			-gp->	Gene product
			-translocates-*	Translocates
			-to-	Translocated to
			-from-	Translocated from
			-@-	Modification of
			-cc-	Complex component
			-sub->	Subset of
			-other-	Other

## Sheet: Model
Model Report
Model	V-IPN-Plaque destabilization
Version	2.3
Species	Homo sapiens
Description	The Plaque destabilization submodel was made by PMI and Selventa as part of the 2011-2012 Cardiovascular Inflammatory Process Network (V IPN) collaboration. The submodel depicts the causal mechanisms leading to plaque rupture, focusing on mechanisms related to fibrous cap thinning and decreased cellularity of the plaque core. The main mechanisms reflected in the model include: 1) Matrix degradati…
Created	2012-08-27 11:59:01
Last Updated	2012-08-27 11:59:02

## Sheet: Nodes
Vertex	Label	Type	Species
1	kaof(p38 MAPK family Hs)	Reaction	Homo sapiens
2	exp(PPARG)	GeneExpression	Homo sapiens
3	tportof(ATP2A2)	Reaction	Homo sapiens
4	kaof(MEK Family Hs)	Reaction	Homo sapiens
5	IL18	Protein	Homo sapiens
6	kaof(ERK family Hs)	Reaction	Homo sapiens
7	exp(MMP1)	GeneExpression	Homo sapiens
8	sec(IL6)	Translocation	Homo sapiens
9	ABCA1	Protein	Homo sapiens
10	phagocytosis	BiologicalProcess
11	exp(MMP9)	GeneExpression	Homo sapiens
12	taof(TP53)	MolecularFunction	Homo sapiens
13	degradationof(COL1A1)	Degradation
14	catof(CASP9)	MolecularFunction	Homo sapiens
15	JAK2	Protein	Homo sapiens
16	exp(TLR4)	GeneExpression	Homo sapiens
17	Cell Surface Expression of F3	Translocation	Homo sapiens
18	EGR1	Protein	Homo sapiens
19	degradationof(collagen type iii)	Degradation
20	p38 MAPK Family Hs	Protein
21	cell migration	BiologicalProcess
22	VCAM1	Protein	Homo sapiens
23	kaof(JNK family Hs)	Reaction	Homo sapiens
24	PLAU	Protein	Homo sapiens
25	CCL2	Protein	Homo sapiens
26	MEK Family Hs	Protein
27	exp(CCL5)	GeneExpression	Homo sapiens
28	IRAK4	Protein	Homo sapiens
29	hemorrhage	BiologicalProcess
30	Collagen type I Family Hs	Protein
31	kaof(MERTK)	Reaction	Homo sapiens
32	catof(SOD1)	MolecularFunction	Homo sapiens
33	exp(COL1A2)	GeneExpression	Homo sapiens
34	exp(PPARA)	GeneExpression	Homo sapiens
35	CD36	Protein	Homo sapiens
36	exp(TIMP2)	GeneExpression	Homo sapiens
37	kaof(MAP3K1)	Reaction	Homo sapiens
38	exp(CCL2)	GeneExpression	Homo sapiens
39	PTGS2	Protein	Homo sapiens
40	COL3A1	Protein	Homo sapiens
41	catof(PLA2 family Hs)	MolecularFunction	Homo sapiens
42	catof(MMP3)	MolecularFunction	Homo sapiens
43	PON1	Protein	Homo sapiens
44	necrosis	BiologicalProcess
45	MFGE8	Protein	Homo sapiens
46	VEGFA	Protein	Homo sapiens
47	exp(TIMP3)	GeneExpression	Homo sapiens
48	kaof(KDR)	Reaction	Homo sapiens
49	ERN1	Protein	Homo sapiens
50	TLR4	Protein	Homo sapiens
51	TIMP1	Protein	Homo sapiens
52	MMP2	Protein	Homo sapiens
53	STAT1 P@?	Default
54	SOD1	Protein	Homo sapiens
55	F2	Protein	Homo sapiens
56	CTGF	Protein	Homo sapiens
57	ABCG1	Protein	Homo sapiens
58	JAK2 P@?	Default
59	JNK family Hs P@?	Default
60	PDGF Family Hs	Protein
61	FGF2	Protein	Homo sapiens
62	blood coagulation	BiologicalProcess
63	tportof(SLC9A1)	Reaction	Homo sapiens
64	exp(VCAM1)	GeneExpression	Homo sapiens
65	ERK Family Hs	Protein
66	exp(MMP3)	GeneExpression	Homo sapiens
67	ELK1 P@S383	Default
68	CCL5	Protein	Homo sapiens
69	TGFB1	Protein	Homo sapiens
70	catof(CD36)	MolecularFunction	Homo sapiens
71	exp(PTGS2)	GeneExpression	Homo sapiens
72	sec(MMP1)	Translocation	Homo sapiens
73	HSP70 Family Hs	Protein
74	catof(CD40)	Reaction	Homo sapiens
75	acetylated-LDL	Default
76	macrophage activation	BiologicalProcess
77	exp(COL3A1)	GeneExpression	Homo sapiens
78	RELA	Protein	Homo sapiens
79	exp(CXCL1)	GeneExpression	Homo sapiens
80	PECAM1	Protein	Homo sapiens
81	IL6	Protein	Homo sapiens
82	HLA-DR Family Hs	Protein
83	catof(CASP1)	MolecularFunction	Homo sapiens
84	exp(MERTK)	GeneExpression	Homo sapiens
85	high-fat diet	BiologicalProcess
86	exp(NOX4)	GeneExpression	Homo sapiens
87	sec(MMP13)	Translocation	Homo sapiens
88	taof(ETS1)	MolecularFunction	Homo sapiens
89	catof(MSR1)	Reaction	Homo sapiens
90	exp(PECAM1)	GeneExpression	Homo sapiens
91	taof(CEBPA)	TranscriptionalActivity	Homo sapiens
92	catof(MMP8)	MolecularFunction	Homo sapiens
93	exp(IL1B)	GeneExpression	Homo sapiens
94	exp(SLC9A1)	GeneExpression	Homo sapiens
95	taof(AP-1 complex Hs)	MolecularFunction	Homo sapiens
96	response to hypoxia	BiologicalProcess
97	catof(TLR2)	MolecularFunction	Homo sapiens
98	catof(MMP family Hs)	MolecularFunction	Homo sapiens
99	degradationof(COL3A1)	Degradation
100	atherosclerotic lesion	Tissue
101	exp(TNF)	GeneExpression	Homo sapiens
102	APOE	Protein	Homo sapiens
103	taof(NFKB Complex Hs)	TranscriptionalActivity	Homo sapiens
104	COL1A1	Protein	Homo sapiens
105	exp(SELE)	GeneExpression	Homo sapiens
106	PPARA	Protein	Homo sapiens
107	taof(DDIT3)	TranscriptionalActivity	Homo sapiens
108	kaof(MAP2K6)	Reaction	Homo sapiens
109	CD40LG	Protein	Homo sapiens
110	Nitric oxide	Molecule
111	PON2	Protein	Homo sapiens
112	MMP3	Protein	Homo sapiens
113	exp(TIMP1)	GeneExpression	Homo sapiens
114	catof(TLR4)	MolecularFunction	Homo sapiens
115	BAX	Protein	Homo sapiens
116	degradationof(Collagen)	Degradation
117	TGM2	Protein	Homo sapiens
118	catof(ERN1)	MolecularFunction	Homo sapiens
119	Collagen	CellularComponent
120	IL10	Protein	Homo sapiens
121	MAPK9	Protein	Homo sapiens
122	MMP9	Protein	Homo sapiens
123	exp(SOD1)	GeneExpression	Homo sapiens
124	exp(CXCL2)	GeneExpression	Homo sapiens
125	IL8	Protein	Homo sapiens
126	Angiotensin II	ProteinSubset
127	plaque destabilization	Default
128	TNF	Protein	Homo sapiens
129	sec(MMP8)	Translocation	Homo sapiens
130	catof(PLAU)	MolecularFunction	Homo sapiens
131	kaof(IKBKB)	Reaction	Homo sapiens
132	NFKBIA P@S	Default
133	regulation of vascular permeability	BiologicalProcess
134	exp(CD36)	GeneExpression	Homo sapiens
135	response to endoplasmic reticulum stress	BiologicalProcess
136	TIMP3	Protein	Homo sapiens
137	IL1B	Protein	Homo sapiens
138	MMP14	Protein	Homo sapiens
139	catof(MMP1)	MolecularFunction	Homo sapiens
140	catof(MMP13)	MolecularFunction	Homo sapiens
141	exp(HLA-DRA)	GeneExpression	Homo sapiens
142	Fc-IgE receptor 1 Hs	MolecularComplex
143	catof(PON2)	MolecularFunction	Homo sapiens
144	taof(ELK1)	MolecularFunction	Homo sapiens
145	sec(Casp1)	Translocation
146	vascular smooth muscle	BiologicalProcess
147	NFKB Complex Hs	Protein
148	ICAM1	Protein	Homo sapiens
149	exp(BAX)	GeneExpression	Homo sapiens
150	Atherosclerosis	BiologicalProcess
151	DDIT3	Protein	Homo sapiens
152	IL12B	Protein	Homo sapiens
153	PPARG	Protein	Homo sapiens
154	SLC9A1	Protein	Homo sapiens
155	angiogenesis	BiologicalProcess
156	sec(MMP2)	Translocation	Homo sapiens
157	degradationof(COL1A2)	Degradation
158	IgE	Molecule
159	taof(IRF5)	MolecularFunction	Homo sapiens
160	lymphocyte chemotaxis	BiologicalProcess
161	HLA-DRA	Protein	Homo sapiens
162	Low Density Lipoprotein	Molecule
163	kaof(MAPK9)	Reaction	Homo sapiens
164	catof(MMP9)	MolecularFunction	Homo sapiens
165	MMP Family Hs	Protein
166	CD4+ T-cell	Default
167	cell death	BiologicalProcess
168	F3	Protein	Homo sapiens
169	NOX4	Protein	Homo sapiens
170	TLR2	Protein	Homo sapiens
171	catof(F2)	MolecularFunction	Homo sapiens
172	MHC class II complex Hs	Default
173	TIMP2	Protein	Homo sapiens
174	extracellular matrix	CellularComponent
175	exp(MMP13)	GeneExpression	Homo sapiens
176	dendritic cell activation	BiologicalProcess
177	exp(HIF1A)	GeneExpression	Homo sapiens
178	taof(PPARG)	MolecularFunction	Homo sapiens
179	exp(PLAU)	GeneExpression	Homo sapiens
180	serum cholesterol	Molecule
181	MERTK	Protein	Homo sapiens
182	catof(NADPH oxidase complex)	MolecularFunction
183	MMP1	Protein	Homo sapiens
184	exp(CTGF)	GeneExpression	Homo sapiens
185	exp(ABCG1)	GeneExpression	Homo sapiens
186	CEBPA	Protein	Homo sapiens
187	MMP8	Protein	Homo sapiens
188	exp(MAPK9)	GeneExpression	Homo sapiens
189	sec(MMP3)	Translocation	Homo sapiens
190	IFNG	Protein	Homo sapiens
191	SELE	Protein	Homo sapiens
192	exp(APOE)	GeneExpression	Homo sapiens
193	7-Ketocholesterol	Molecule
194	Cell Surface Expression of Fc-IgE receptor 1 Hs	Translocation
195	kaof(IRAK4)	Reaction	Homo sapiens
196	CASP1	Protein	Homo sapiens
197	exp(ABCA1)	GeneExpression	Homo sapiens
198	CXCL10	Protein	Homo sapiens
199	MYD88	Protein	Homo sapiens
200	macrophage chemotaxis	BiologicalProcess
201	sec(MMP9)	Translocation	Homo sapiens
202	exp(TLR2)	GeneExpression	Homo sapiens
203	catof(F3)	MolecularFunction	Homo sapiens
204	apoptosis	BiologicalProcess
205	taof(STAT1)	TranscriptionalActivity	Homo sapiens
206	NOS2	Protein	Homo sapiens
207	exp(COL1A1)	GeneExpression	Homo sapiens
208	FASLG	Protein	Homo sapiens
209	FCER1A	Protein	Homo sapiens
210	degradationof(Collagen type I Family Hs)	Degradation
211	taof(PPARA)	MolecularFunction	Homo sapiens
212	exp(MMP2)	GeneExpression	Homo sapiens
213	T-cell	CellularComponent
214	exp(CIITA)	GeneExpression	Homo sapiens
215	COL1A2	Protein	Homo sapiens
216	IL12 Family Hs	Protein
217	ROS	Molecule
218	exp(IFNG)	GeneExpression	Homo sapiens
219	ERK Family Hs P@T	Default
220	MMP13	Protein	Homo sapiens
221	STAT1	Protein	Homo sapiens
222	degradationof(Elastin)	Degradation
223	catof(MMP2)	MolecularFunction	Homo sapiens
224	catof(BAX)	MolecularFunction	Homo sapiens
225	exp(FASLG)	GeneExpression	Homo sapiens
226	CIITA	Protein	Homo sapiens
227	chemotaxis	BiologicalProcess
228	MSR1	Protein	Homo sapiens
229	CD40	Protein	Homo sapiens
230	Oxidized Low Density Lipoprotein	Molecule
231	catof(TIMP2)	MolecularFunction	Homo sapiens
232	IL17A	Protein	Homo sapiens
233	exp(F3)	GeneExpression	Homo sapiens
234	Cholesterol	Molecule
235	exp(CXCL10)	GeneExpression	Homo sapiens
236	ATP2A2	Protein	Homo sapiens
237	exp(IL6)	GeneExpression	Homo sapiens
238	p38 MAPK family Hs P@?	Default
239	exp(EGR1)	GeneExpression	Homo sapiens
240	catof(NOS2)	MolecularFunction	Homo sapiens
241	exp(MMP8)	GeneExpression	Homo sapiens
242	HIF1A	Protein	Homo sapiens
243	exp(CCL4)	GeneExpression	Homo sapiens
244	NADPH oxidase complex	CellularComponent
245	PON3	Protein	Homo sapiens
246	exp(ICAM1)	GeneExpression	Homo sapiens

## Sheet: Edges
Edge	Source Label	Relationship	Target Label
1	TIMP2	-cat->	catof(TIMP2)
2	sec(MMP1)	->	plaque destabilization
3	Collagen type I Family Hs	-sub->	COL1A1
4	Cholesterol	->	catof(CASP9)
5	taof(PPARA)	-|	exp(TNF)
6	Angiotensin II	->	F3
7	exp(HIF1A)	-gp->	HIF1A
8	catof(F2)	->	exp(PLAU)
9	APOE	-|	Cholesterol
10	7-Ketocholesterol	->	response to endoplasmic reticulum stress
11	Oxidized Low Density Lipoprotein	->	taof(AP-1 complex Hs)
12	catof(MSR1)	->	catof(PLAU)
13	catof(MMP3)	->	degradationof(collagen type iii)
14	kaof(IRAK4)	->	exp(CCL4)
15	phagocytosis	->	IL10
16	IL10	-|	Atherosclerosis
17	kaof(IRAK4)	->	exp(CXCL1)
18	BAX	-cat->	catof(BAX)
19	atherosclerotic lesion	-sub->	Atherosclerosis
20	macrophage activation	->	MMP3
21	catof(NOS2)	=>	Nitric oxide
22	sec(Casp1)	-translocates-*	CASP1
23	taof(AP-1 complex Hs)	->	exp(F3)
24	high-fat diet	-|	exp(TIMP2)
25	taof(TP53)	=>	exp(BAX)
26	kaof(IRAK4)	->	exp(CCL2)
27	VEGFA	->	catof(PLAU)
28	macrophage activation	->	catof(F3)
29	Fc-IgE receptor 1 Hs	-cc-	FCER1A
30	TLR2	->	Atherosclerosis
31	IL6	->	exp(MMP9)
32	TNF	->	macrophage activation
33	exp(PPARA)	-gp->	PPARA
34	response to hypoxia	->	VEGFA
35	MYD88	->	taof(IRF5)
36	exp(MMP3)	-gp->	MMP3
37	exp(COL1A2)	-gp->	COL1A2
38	MAPK9	->	apoptosis
39	taof(PPARG)	-|	exp(VCAM1)
40	response to hypoxia	->	NOS2
41	7-Ketocholesterol	->	catof(ERN1)
42	taof(PPARA)	-|	exp(IL1B)
43	catof(ERN1)	->	response to endoplasmic reticulum stress
44	catof(MMP1)	->	degradationof(COL1A2)
45	MMP Family Hs	-sub->	MMP2
46	PDGF Family Hs	->	COL1A2
47	TIMP1	=|	catof(MMP9)
48	exp(VCAM1)	-gp->	VCAM1
49	Low Density Lipoprotein	-sub->	Oxidized Low Density Lipoprotein
50	phagocytosis	->	TNF
51	F3	->	blood coagulation
52	catof(TLR2)	->	exp(CCL2)
53	exp(EGR1)	-gp->	EGR1
54	IL1B	->	NFKBIA P@S
55	cell death	-sub->	apoptosis
56	exp(MMP13)	-gp->	MMP13
57	tportof(SLC9A1)	->	sec(IL6)
58	IL12 Family Hs	->	CD4+ T-cell
59	TNF	->	kaof(MAP3K1)
60	sec(IL6)	->	IL6
61	kaof(MAP3K1)	->	kaof(MAP2K6)
62	Oxidized Low Density Lipoprotein	->	TLR4
63	PLAU	->	hemorrhage
64	exp(IL6)	-gp->	IL6
65	catof(TLR4)	->	macrophage activation
66	Cholesterol	-sub->	serum cholesterol
67	MFGE8	->	phagocytosis
68	NOS2	->	atherosclerotic lesion
69	kaof(p38 MAPK family Hs)	->	taof(DDIT3)
70	apoptosis	-|	vascular smooth muscle
71	MSR1	-cat->	catof(MSR1)
72	TNF	->	apoptosis
73	macrophage activation	->	IL12 Family Hs
74	VEGFA	->	angiogenesis
75	Oxidized Low Density Lipoprotein	->	exp(EGR1)
76	exp(MMP1)	-gp->	MMP1
77	catof(CD36)	->	catof(TLR4)
78	taof(PPARG)	-|	CCL2
79	Cholesterol	->	kaof(MAPK9)
80	DDIT3	->	Atherosclerosis
81	IL1B	->	exp(MMP8)
82	Cell Surface Expression of F3	-translocates-*	F3
83	PON2	-cat->	catof(PON2)
84	taof(NFKB Complex Hs)	=>	exp(F3)
85	IL10	-|	ELK1 P@S383
86	TNF	->	necrosis
87	HLA-DRA	-cc-	MHC class II complex Hs
88	exp(ABCG1)	-gp->	ABCG1
89	ELK1 P@S383	=>	taof(ELK1)
90	Angiotensin II	->	VCAM1
91	CTGF	->	lymphocyte chemotaxis
92	catof(MMP1)	->	degradationof(COL3A1)
93	TLR4	->	exp(TNF)
94	catof(CD40)	->	exp(ICAM1)
95	kaof(IRAK4)	->	NFKBIA P@S
96	PON2	-|	TNF
97	taof(CEBPA)	->	exp(MMP8)
98	HSP70 Family Hs	=>	catof(TLR2)
99	exp(APOE)	-gp->	APOE
100	kaof(IKBKB)	->	taof(NFKB Complex Hs)
101	degradationof(Collagen)	->	plaque destabilization
102	Angiotensin II	->	CD40
103	kaof(IRAK4)	->	exp(IL1B)
104	exp(TIMP2)	-gp->	TIMP2
105	IFNG	->	Atherosclerosis
106	T-cell	-sub->	CD4+ T-cell
107	TGFB1	->	exp(COL3A1)
108	catof(SOD1)	-|	exp(IL6)
109	catof(TLR4)	->	taof(STAT1)
110	VEGFA	->	regulation of vascular permeability
111	MMP14	-|	Collagen
112	Angiotensin II	->	Atherosclerosis
113	kaof(MERTK)	->	phagocytosis
114	apoptosis	->	plaque destabilization
115	Oxidized Low Density Lipoprotein	->	exp(MMP9)
116	taof(PPARA)	-|	exp(ABCG1)
117	exp(TIMP3)	-gp->	TIMP3
118	MMP8	->	plaque destabilization
119	IL1B	->	sec(MMP9)
120	catof(CD40)	->	Cell Surface Expression of F3
121	taof(PPARA)	-|	exp(F3)
122	Cholesterol	-|	tportof(ATP2A2)
123	CD36	-cat->	catof(CD36)
124	Angiotensin II	->	ROS
125	taof(DDIT3)	->	apoptosis
126	catof(PON2)	-|	macrophage chemotaxis
127	MYD88	->	PTGS2
128	macrophage activation	-sub->	phagocytosis
129	HLA-DR Family Hs	->	apoptosis
130	macrophage activation	->	exp(PLAU)
131	CD36	->	exp(CCL5)
132	catof(TLR2)	->	exp(TNF)
133	TIMP1	-|	exp(MMP9)
134	TGM2	->	ABCA1
135	TNF	->	VCAM1
136	PON2	-|	IL6
137	catof(CD36)	->	catof(TLR2)
138	catof(MMP family Hs)	-sub->	catof(MMP3)
139	ROS	-|	tportof(ATP2A2)
140	exp(CD36)	-gp->	CD36
141	degradationof(COL1A2)	-sub->	degradationof(Collagen type I Family Hs)
142	CIITA	->	exp(HLA-DRA)
143	taof(PPARA)	-|	exp(IL6)
144	kaof(ERK family Hs)	->	EGR1
145	macrophage activation	->	sec(MMP9)
146	CIITA	-|	exp(COL1A2)
147	angiogenesis	->	atherosclerotic lesion
148	SLC9A1	-cat->	tportof(SLC9A1)
149	Oxidized Low Density Lipoprotein	->	NOS2
150	CCL2	->	exp(MMP2)
151	ATP2A2	-|	apoptosis
152	DDIT3	->	plaque destabilization
153	degradationof(Collagen type I Family Hs)	-sub->	degradationof(Collagen)
154	IFNG	-|	COL1A1
155	p38 MAPK Family Hs	-cat->	kaof(p38 MAPK family Hs)
156	Oxidized Low Density Lipoprotein	->	exp(CTGF)
157	STAT1	-e->	taof(STAT1)
158	exp(BAX)	-gp->	BAX
159	Low Density Lipoprotein	->	exp(BAX)
160	exp(ICAM1)	-gp->	ICAM1
161	PTGS2	->	sec(MMP9)
162	taof(IRF5)	->	exp(IL6)
163	CD4+ T-cell	->	IL17A
164	TLR4	-cat->	catof(TLR4)
165	kaof(IKBKB)	=>	NFKBIA P@S
166	IgE	->	JNK family Hs P@?
167	catof(TLR4)	->	dendritic cell activation
168	Oxidized Low Density Lipoprotein	-|	exp(TIMP2)
169	STAT1 P@?	=>	taof(STAT1)
170	taof(NFKB Complex Hs)	=>	exp(MMP9)
171	catof(TLR2)	->	ROS
172	7-Ketocholesterol	->	exp(NOX4)
173	exp(SELE)	-gp->	SELE
174	TIMP2	=|	catof(MMP2)
175	Oxidized Low Density Lipoprotein	->	macrophage chemotaxis
176	catof(TLR4)	->	macrophage chemotaxis
177	necrosis	-subprocessof-*	cell death
178	exp(TIMP1)	-gp->	TIMP1
179	TIMP3	-|	Atherosclerosis
180	MMP8	-cat->	catof(MMP8)
181	high-fat diet	activator	CD4+ T-cell
182	CD40LG	->	exp(SLC9A1)
183	CCL2	->	Atherosclerosis
184	kaof(MEK Family Hs)	->	sec(MMP2)
185	IL17A	->	sec(MMP1)
186	catof(NADPH oxidase complex)	->	MSR1
187	TGM2	-|	atherosclerotic lesion
188	MERTK	-cat->	kaof(MERTK)
189	APOE	-|	atherosclerotic lesion
190	IL17A	->	VCAM1
191	IFNG	-|	ABCA1
192	VEGFA	=>	kaof(KDR)
193	IL12 Family Hs	-sub->	IL12B
194	TNF	->	DDIT3
195	TLR2	->	exp(IL1B)
196	TLR4	->	atherosclerotic lesion
197	macrophage activation	->	macrophage chemotaxis
198	PPARG	-e->	taof(PPARG)
199	taof(STAT1)	->	exp(CIITA)
200	ROS	->	macrophage activation
201	catof(MSR1)	->	apoptosis
202	Angiotensin II	->	catof(PLA2 family Hs)
203	Cholesterol	->	sec(MMP3)
204	F2	->	exp(CXCL2)
205	catof(PLAU)	->	catof(MMP family Hs)
206	degradationof(COL1A1)	-sub->	degradationof(Collagen type I Family Hs)
207	exp(TNF)	-gp->	TNF
208	Atherosclerosis	-sub->	plaque destabilization
209	catof(MMP9)	->	degradationof(Elastin)
210	exp(CXCL10)	-gp->	CXCL10
211	catof(MSR1)	->	exp(PLAU)
212	p38 MAPK family Hs P@?	-@-	p38 MAPK Family Hs
213	cell migration	-subprocessof-*	Atherosclerosis
214	chemotaxis	-sub->	lymphocyte chemotaxis
215	chemotaxis	-subprocessof-*	cell migration
216	TGM2	-|	necrosis
217	taof(AP-1 complex Hs)	->	MMP1
218	catof(F2)	->	exp(CCL2)
219	Oxidized Low Density Lipoprotein	-|	exp(TIMP3)
220	HLA-DR Family Hs	-sub->	HLA-DRA
221	IL17A	->	Atherosclerosis
222	MMP3	-cat->	catof(MMP3)
223	apoptosis	-subprocessof-*	Atherosclerosis
224	exp(PECAM1)	-gp->	PECAM1
225	kaof(IRAK4)	->	exp(CXCL2)
226	NOS2	-cat->	catof(NOS2)
227	catof(CASP9)	->	apoptosis
228	MMP9	-cat->	catof(MMP9)
229	catof(MMP8)	->	degradationof(Collagen type I Family Hs)
230	catof(CD40)	->	taof(NFKB Complex Hs)
231	sec(MMP9)	-translocates-*	MMP9
232	exp(PTGS2)	-gp->	PTGS2
233	taof(PPARA)	-|	exp(VCAM1)
234	HSP70 Family Hs	=>	catof(TLR4)
235	response to endoplasmic reticulum stress	->	MSR1
236	ROS	->	necrosis
237	ABCA1	-|	atherosclerotic lesion
238	kaof(IRAK4)	->	Atherosclerosis
239	kaof(KDR)	->	angiogenesis
240	exp(MMP2)	-gp->	MMP2
241	CD40LG	->	F3
242	taof(NFKB Complex Hs)	=>	exp(CCL2)
243	CD40	->	macrophage activation
244	kaof(p38 MAPK family Hs)	->	exp(ICAM1)
245	Cell Surface Expression of Fc-IgE receptor 1 Hs	-translocates-*	Fc-IgE receptor 1 Hs
246	TLR4	->	exp(CXCL2)
247	tportof(SLC9A1)	->	apoptosis
248	sec(MMP2)	=>	catof(MMP2)
249	sec(MMP2)	-translocates-*	MMP2
250	IFNG	->	exp(CIITA)
251	exp(CCL2)	-gp->	CCL2
252	TLR2	->	exp(CCL2)
253	MAPK9	-cat->	kaof(MAPK9)
254	CD40LG	=>	catof(CD40)
255	FCER1A	->	Atherosclerosis
256	exp(CTGF)	-gp->	CTGF
257	MFGE8	-|	exp(IFNG)
258	TLR2	->	atherosclerotic lesion
259	TLR2	-cat->	catof(TLR2)
260	CD36	->	exp(IL6)
261	degradationof(Collagen type I Family Hs)	=|	Collagen type I Family Hs
262	response to hypoxia	-|	exp(MERTK)
263	CD40LG	->	catof(F3)
264	exp(NOX4)	-gp->	NOX4
265	RELA	=>	taof(NFKB Complex Hs)
266	acetylated-LDL	->	macrophage activation
267	Oxidized Low Density Lipoprotein	->	VCAM1
268	MMP Family Hs	-sub->	MMP14
269	TNF	->	exp(MMP1)
270	exp(IFNG)	-gp->	IFNG
271	kaof(JNK family Hs)	=>	taof(TP53)
272	acetylated-LDL	->	exp(CXCL1)
273	CEBPA	-e->	taof(CEBPA)
274	tportof(SLC9A1)	->	IL12B
275	JAK2 P@?	->	STAT1 P@?
276	PDGF Family Hs	->	COL3A1
277	MMP Family Hs	-cat->	catof(MMP family Hs)
278	acetylated-LDL	->	exp(CXCL2)
279	IL10	-|	EGR1
280	taof(NFKB Complex Hs)	=>	exp(MMP2)
281	TIMP2	-|	catof(MMP family Hs)
282	Cholesterol	->	response to endoplasmic reticulum stress
283	catof(MMP13)	->	degradationof(Collagen type I Family Hs)
284	exp(IL1B)	-gp->	IL1B
285	DDIT3	->	catof(BAX)
286	catof(F2)	->	ROS
287	Oxidized Low Density Lipoprotein	->	IFNG
288	JAK2 P@?	-@-	JAK2
289	MMP1	-cat->	catof(MMP1)
290	PLAU	-cat->	catof(PLAU)
291	IL1B	->	FGF2
292	MAPK9	->	catof(MSR1)
293	catof(SOD1)	-|	ROS
294	JNK family Hs P@?	=>	kaof(JNK family Hs)
295	HIF1A	->	VEGFA
296	EGR1	->	exp(F3)
297	IL1B	->	Atherosclerosis
298	TGM2	->	phagocytosis
299	degradationof(COL3A1)	-sub->	degradationof(collagen type iii)
300	catof(BAX)	->	apoptosis
301	sec(MMP1)	-translocates-*	MMP1
302	macrophage activation	->	catof(PLAU)
303	Collagen type I Family Hs	-sub->	COL1A2
304	catof(MMP family Hs)	-sub->	catof(MMP1)
305	FGF2	->	MMP9
306	response to hypoxia	->	exp(MMP1)
307	Oxidized Low Density Lipoprotein	->	chemotaxis
308	degradationof(collagen type iii)	-sub->	degradationof(Collagen)
309	SOD1	-cat->	catof(SOD1)
310	IL17A	->	sec(MMP3)
311	IFNG	-|	exp(COL1A2)
312	exp(TLR4)	-gp->	TLR4
313	MYD88	->	Atherosclerosis
314	catof(MMP family Hs)	-sub->	catof(MMP8)
315	PPARA	-|	Atherosclerosis
316	Angiotensin II	->	exp(MMP13)
317	exp(FASLG)	-gp->	FASLG
318	IL10	-|	exp(F3)
319	IFNG	->	HLA-DRA
320	Oxidized Low Density Lipoprotein	->	kaof(JNK family Hs)
321	PON2	-|	plaque destabilization
322	degradationof(COL1A2)	=|	COL1A2
323	IFNG	->	JAK2
324	Cholesterol	->	apoptosis
325	catof(NADPH oxidase complex)	-cat->	NADPH oxidase complex
326	phagocytosis	-|	IL1B
327	CD40LG	->	PTGS2
328	kaof(IRAK4)	->	taof(NFKB Complex Hs)
329	taof(PPARA)	-|	exp(ABCA1)
330	exp(CIITA)	-gp->	CIITA
331	ERK Family Hs	-cat->	kaof(ERK family Hs)
332	F3	->	F2
333	hemorrhage	->	plaque destabilization
334	PLAU	->	Atherosclerosis
335	Low Density Lipoprotein	->	taof(AP-1 complex Hs)
336	PON1	-|	Atherosclerosis
337	VEGFA	-|	exp(TIMP2)
338	catof(PLA2 family Hs)	->	necrosis
339	IL1B	->	CD40LG
340	exp(F3)	-gp->	F3
341	dendritic cell activation	->	IL6
342	acetylated-LDL	->	exp(CD36)
343	CD40LG	->	exp(MMP1)
344	CCL5	->	CD4+ T-cell
345	kaof(IRAK4)	->	exp(IL6)
346	taof(PPARA)	-|	exp(CD36)
347	APOE	->	phagocytosis
348	exp(MMP8)	-gp->	MMP8
349	exp(PPARG)	-gp->	PPARG
350	exp(MERTK)	-gp->	MERTK
351	CCL2	->	macrophage chemotaxis
352	Oxidized Low Density Lipoprotein	->	F3
353	TGFB1	->	Collagen type I Family Hs
354	MMP2	->	plaque destabilization
355	CD36	->	exp(TNF)
356	APOE	-|	Atherosclerosis
357	Cholesterol	->	sec(MMP1)
358	TLR4	->	exp(IL1B)
359	PECAM1	->	VCAM1
360	exp(MAPK9)	-gp->	MAPK9
361	PPARA	-e->	taof(PPARA)
362	FASLG	->	apoptosis
363	taof(NFKB Complex Hs)	=>	exp(MMP3)
364	macrophage activation	->	MMP1
365	exp(MMP9)	-gp->	MMP9
366	CD40LG	->	plaque destabilization
367	F3	-cat->	catof(F3)
368	Collagen	-cc-	extracellular matrix
369	MEK Family Hs	-cat->	kaof(MEK Family Hs)
370	catof(TLR4)	->	MYD88
371	DDIT3	-e->	taof(DDIT3)
372	response to endoplasmic reticulum stress	->	ERN1
373	HSP70 Family Hs	->	exp(TLR2)
374	F2	-cat->	catof(F2)
375	Angiotensin II	-|	exp(ABCA1)
376	taof(PPARA)	-|	exp(ICAM1)
377	kaof(MEK Family Hs)	=>	kaof(ERK family Hs)
378	extracellular matrix	-sub->	Collagen type I Family Hs
379	PON2	-|	ROS
380	catof(F3)	->	blood coagulation
381	catof(CD40)	->	taof(CEBPA)
382	HSP70 Family Hs	->	exp(TLR4)
383	sec(MMP13)	-translocates-*	MMP13
384	TIMP1	-|	catof(MMP family Hs)
385	exp(SOD1)	-gp->	SOD1
386	taof(PPARA)	-|	exp(PTGS2)
387	TNF	-|	COL1A2
388	sec(MMP8)	-translocates-*	MMP8
389	PON3	-|	CCL2
390	IL1B	->	exp(MMP2)
391	dendritic cell activation	->	CCL5
392	IRAK4	-cat->	kaof(IRAK4)
393	Oxidized Low Density Lipoprotein	->	response to endoplasmic reticulum stress
394	IL10	-|	plaque destabilization
395	F2	->	exp(CCL2)
396	taof(ETS1)	->	exp(FASLG)
397	TLR4	->	exp(CCL2)
398	Oxidized Low Density Lipoprotein	-|	exp(TIMP1)
399	exp(PLAU)	-gp->	PLAU
400	PON2	-|	macrophage chemotaxis
401	IFNG	->	CIITA
402	FGF2	->	NOS2
403	IgE	=>	Cell Surface Expression of Fc-IgE receptor 1 Hs
404	NFKB Complex Hs	-e->	taof(NFKB Complex Hs)
405	sec(MMP3)	-translocates-*	MMP3
406	VCAM1	->	exp(MMP2)
407	exp(TLR2)	-gp->	TLR2
408	catof(F2)	->	ICAM1
409	dendritic cell activation	->	CD4+ T-cell
410	IFNG	->	apoptosis
411	catof(CD40)	->	exp(SELE)
412	IgE	->	ERK Family Hs P@T
413	Cholesterol	->	BAX
414	plaque destabilization	->	blood coagulation
415	CD40	-cat->	catof(CD40)
416	MMP13	->	plaque destabilization
417	catof(MMP1)	->	degradationof(COL1A1)
418	catof(CASP1)	->	apoptosis
419	acetylated-LDL	->	exp(TNF)
420	taof(PPARG)	-|	exp(CCL2)
421	taof(AP-1 complex Hs)	=>	exp(MMP9)
422	CD40LG	->	exp(SELE)
423	catof(MMP family Hs)	-sub->	catof(MMP2)
424	BAX	->	apoptosis
425	phagocytosis	-|	TNF
426	catof(MSR1)	->	taof(STAT1)
427	FCER1A	->	JNK family Hs P@?
428	PECAM1	->	taof(NFKB Complex Hs)
429	IL18	->	exp(MMP9)
430	taof(IRF5)	->	exp(TNF)
431	exp(CCL5)	-gp->	CCL5
432	TGFB1	->	exp(COL1A2)
433	MMP2	-cat->	catof(MMP2)
434	catof(CD40)	->	VCAM1
435	ROS	->	NFKB Complex Hs
436	catof(PLA2 family Hs)	->	sec(Casp1)
437	catof(MMP2)	->	degradationof(Collagen type I Family Hs)
438	T-cell	->	Atherosclerosis
439	TNF	->	sec(MMP9)
440	regulation of vascular permeability	->	angiogenesis
441	catof(CD36)	->	kaof(MAPK9)
442	catof(TLR2)	->	MYD88
443	kaof(IRAK4)	->	exp(CXCL10)
444	catof(TIMP2)	-|	catof(MMP2)
445	TGFB1	->	exp(COL1A1)
446	catof(MSR1)	->	Cholesterol
447	Low Density Lipoprotein	-sub->	acetylated-LDL
448	FCER1A	->	MHC class II complex Hs
449	serum cholesterol	->	Atherosclerosis
450	CD36	->	exp(CCL2)
451	exp(HLA-DRA)	-gp->	HLA-DRA
452	IFNG	-|	exp(ABCA1)
453	catof(SOD1)	-|	exp(IL1B)
454	IL8	->	taof(AP-1 complex Hs)
455	taof(STAT1)	->	apoptosis
456	kaof(MAP2K6)	=>	kaof(p38 MAPK family Hs)
457	macrophage activation	->	ROS
458	CASP1	-cat->	catof(CASP1)
459	catof(MMP9)	->	plaque destabilization
460	Cholesterol	->	ABCG1
461	exp(COL3A1)	-gp->	COL3A1
462	taof(PPARA)	-|	CCL2
463	MFGE8	-|	atherosclerotic lesion
464	DDIT3	->	apoptosis
465	catof(TLR4)	->	apoptosis
466	PON3	-|	Atherosclerosis
467	PECAM1	->	Atherosclerosis
468	response to hypoxia	-|	exp(APOE)
469	CIITA	-|	exp(COL1A1)
470	catof(MMP family Hs)	-sub->	catof(MMP13)
471	exp(ABCA1)	-gp->	ABCA1
472	taof(ETS1)	->	exp(MMP1)
473	ATP2A2	-cat->	tportof(ATP2A2)
474	FCER1A	->	IL6
475	catof(MMP family Hs)	-sub->	catof(MMP9)
476	IL8	->	taof(NFKB Complex Hs)
477	degradationof(COL3A1)	=|	COL3A1
478	response to hypoxia	->	exp(HIF1A)
479	Oxidized Low Density Lipoprotein	-|	exp(SOD1)
480	exp(SLC9A1)	-gp->	SLC9A1
481	FCER1A	->	apoptosis
482	catof(TLR4)	->	VCAM1
483	STAT1 P@?	-@-	STAT1
484	kaof(KDR)	->	regulation of vascular permeability
485	CCL2	->	exp(PECAM1)
486	Cholesterol	->	kaof(p38 MAPK family Hs)
487	HSP70 Family Hs	->	TNF
488	NADPH oxidase complex	-sub->	NOX4
489	kaof(MEK Family Hs)	-sub->	kaof(MAP2K6)
490	Angiotensin II	->	exp(MMP8)
491	CD36	->	exp(CXCL2)
492	MMP13	-cat->	catof(MMP13)
493	ERN1	-cat->	catof(ERN1)
494	kaof(IRAK4)	->	exp(TNF)

## Sheet: Evidence
Edge	Species	Tissue	BodyPart	Disease	Location	Cell Type	Cell Line	PubMed	Evidence Text
2	Homo sapiens					macrophage		12006388	Metalloproteinase secretion by macrophages is believed to play a key role in the matrix degradation that underlies atherosclerotic plaque instability and aneurysm formation. MMP-1, MMP-3, and MMP-9 are prominently located in macrophage foam cells in the shoulder region of human and experimental plaques
4	Mus musculus					macrophage		17332437	Free-cholesterol loading of mouse peritoneal macrophages induced apoptosis by decreasing mitochondrial membrane potential, inducing cytochrome c release, activating caspase-9, and increasing the levels of the proapoptotic protein Bax.116
4	Mus musculus					macrophage		11533046	We used two approaches to detect caspase-9 activation. First, homogenates of control and FC-loaded macrophages were incubated with a caspase-9 substrate (LEHD-AFC) that fluoresces when cleaved (30). As shown in Fig. 7 A(cross-hatched bars), LEHDase activity was increased in FC-loaded macrophages.
5	Homo sapiens							11742805	Modified assertion
5	Homo sapiens							11934839	PPAR activators also inhibited TNFalpha and interleukin-2 protein expression
5	Mus musculus							15578089	PPAR alpha agonist significantly inhibited the expression of TNF alpha
5	Homo sapiens							11009565	However, pretreatment of myocytes with PPARalpha or PPARgamma activators decreased LPS-induced expression of TNF-alpha in the medium
6	Homo sapiens			atherosclerotic lesion				19390623	The renin-angiotensin system also stimulates platelets to release thromboxane A2 and platelet derived growth factor [54] and increases tissue factor levels in atherosclerotic plaques in acute coronary syndromes [57].
8	Homo sapiens					umbilical vein endothelial cell		15448146	These genes were significantly increased by thrombin.
8	Homo sapiens					umbilical vein endothelial cell		15448146	These genes were significantly increased by thrombin.
9	Mus musculus	plasma						8274470	Apolipoprotein E-deficient mice have spontaneous elevations of total plasma cholesterol
10	Homo sapiens		aorta			smooth muscle cell		15572675	Furthermore, the 7-Kchol activating pathway included an early triggering of endoplasmic reticulum stress, as assessed by transient intracellular Ca(2+) oscillations, and the induction of the expression of the cell death effector CHOP and of GRP78/Bip chaperone via the activation of IRE-1, all hallmarks of the unfolded protein response (UPR).
11	Mus musculus							12600891	Supershift analyses revealed that oxLDL stimulates binding of the transcription factors Nrf1, Nrf2, and c-jun to the AREs
11	Mus musculus					endothelial cell		9224688	Finally, in endothelial cells (Fig. 3), similar results were obtained: about a 3- and 4-fold stimulation of AP1 activity was observed for E-LDL and Cu-LDL, respectively.
12	Homo sapiens							9422792	we demonstrate that binding of both lipoprotein and non-lipoprotein ligands to MSR-A induced protein tyrosine phosphorylation and increased protein kinase C (PKC) activity leading to up-regulated urokinase-type plasminogen activator (uPA) expression
13	Mus musculus		lung					17707332	In addition to Mmp12, matrix metalloprotease 3 (Mmp3) induction by smoke was also strongly reduced by high dose bC supplementation. Mmp3 is a broad spectrum matrix metalloprotease, which degrades fibronectin, laminin, gelatin, collagens type III, IV, X, and IX, and cartilage proteoglycans
14	Mus musculus		aorta					21278342	IRAK4 kinase activity is required for the production of inflammatory genes (Fig. 3) (MCP1, CCL4, IL-6, IP-10, and IL-1beta)
15	Homo sapiens							17084825	In addition, AC phagocytosis strongly inhibits expression of the pro-inflammatory IL-12 family of cytokines (IL-12, IL-23, IL-27) whereas the production of the anti-inflammatory cytokine IL-10 is stimulated [34].
16	Mus musculus							12765335	IL-10 deficiency plays a deleterious role in atherosclerosis. The early phase of lesion development was increased, and the proteolytic and procoagulant activity was elevated in advanced lesions
17	Mus musculus					macrophage		21278342	wild-type and IRAK4KI BM macrophages with and without acLDL stimulation. Interestingly, acLDL-induced expression of proinflammatory cytokine/chemokine (TNF?, MIP-2 and KC) was greatly reduced in IRAK4 kinase-inactive knock-in macrophages compared to that in wild-type macrophages (Fig 4 A), indicating the critical role of IRAK4 kinase activity in acLDL-mediated signaling.
20	Homo sapiens					macrophage		9244201	Activation of monocytes/macrophages with membranes of PMA-stimulated (50 ng/mL, 18 hours) CD4+ T cells induced MMP-1 and MMP-3 expression (Fig 1 , left).
21	Homo sapiens							10329044	These findings demonstrate that sensitization of human ovarian carcinoma cell lines to Fas-mediated apoptosis by IFN-gamma can be due, in part, to the induction of iNOS and the subsequent upregulation of Fas gene expression by reactive nitrogen intermediates
21	Rattus norvegicus					cardiomyocyte		12642365	Treatment of cardiac myocytes with IL-1beta and IFN-gamma downregulated MLP expression levels via induction of NOS2
21	Mus musculus							14617770	In addition, we found that, endogenously via iNOS, synthesized NO increases the constitutive mRNA expression of both MT-1 and MT-2 genes and that nitrosative stress exogenously applied via an NO donor increases constitutive MT mRNA expression via intracellular Zn2+ release.
21	Homo sapiens		lung					15602009	NO is generated in COPD by iNOS, which is expressed in macrophages and lung parenchyma.
21	Rattus norvegicus					cardiomyocyte		12642365	In chronic heart failure, myocardial expression of the inducible isoform of nitric oxide (NO) synthase (NOS2) is enhanced, leading to a sustained production of NO. We postulated that NO modulates expression of genes in cardiac myocytes that may be functionally important in the context of cardiac hypertrophy and failure.
21	Rattus norvegicus								The muscle acetylcholine receptor consiststs of 5 subunits of 4 different types: 2 alpha isoforms and 1 each of beta, gamma, and delta subunits.2 This gene encodes an alpha subunit that plays a role in acetlycholine binding/channel gating. The muscarinic cholinergic receptors belong to a larger family of G protein-coupled receptors. The muscarinic cholinergic receptor 3 controls smooth muscle con…
21	Homo sapiens							10764667	Results showed that, although 0.1 to 5 microg/mL of apoE had no effect on NO production by SMCs, physiological concentrations of apoE (25 to 50 microg/mL) enhanced NO synthesis by 2-fold in a dose-dependent manner (P<0.001). Reverse transcription-polymerase chain reaction amplification of RNA obtained from control and apoE-treated SMCs demonstrated a direct role of apoE in activating inducible ni…
21	Rattus norvegicus								Another important mechanism regulating the release of NO is shearing forces acting on the luminal surface of vascular endothelium. By this mechanism, increased flow velocity stimulates calcium release and increased cNOS activity. The inducible form of NOS (iNOS, or Type II NOS) is not calcium-dependent, but instead is stimulated by the actions of cytokines (e.g., tumor necrosis factor, interleuki…
21	Rattus norvegicus							12475221	NADPH is an obligatory cosubstrate for iNOS synthesis of NO
21	Homo sapiens							12167619	Modified assertion
21	Homo sapiens	endothelium						12716823	Superoxide overproduction is accompanied by increased nitric oxide generation, due to an endothelial NOS and inducible NOS uncoupled state, a phenomenon favoring the formation of the strong oxidant peroxynitrite, which in turn damages DNA.
21	Mus musculus							12176974	Modified assertion
21	Homo sapiens					pancreatic beta cell		15721986	It has been suggested that the beta-cell dysfunction and death observed in diabetes may involve exaggerated activation of the inducible form of nitric oxide synthase (iNOS) by FFA, with the resultant generation of excess nitric oxide (NO).
21	Rattus norvegicus							11473037	Modified assertion
21	Homo sapiens					Lung macrophage		15602009	NO is generated in COPD by iNOS, which is expressed in macrophages and lung parenchyma.
21	Rattus norvegicus					vascular endothelium		11474579	Vascular endothelium participates in the control of vascular tone and function via the release of nitric oxide (NO) by the endothelial-type NO synthase (eNOS). Inducible NO synthase (iNOS) expression in endothelial cells occurs in many clinical conditions following induction by lipopolysaccharide or cytokines and generates large quantities of NO that result in endothelial cell activation and dysf…
23	Homo sapiens					endothelial cell		15071354	Induction of TF gene expression by shear stress and also by CD40L is mediated via AP-1, NF-B, and Egr-1 enhancers.19 19. Mazzolai L, Silacci P, Bouzourene K, et al. Tissue factor activity is upregulated in human endothelial cells exposed to oscillatory shear stress. Thromb Haemost. 2002;87:1062–1068.
24	Mus musculus	adipose				macrophage		17192460	We hypothesized that ATMs recruited to adipose tissue during a high-fat diet have unique inflammatory properties compared with resident tissue ATMs. Using a dye (PKH26) to pulse label ATMs in vivo, we purified macrophages recruited to white adipose tissue during a high-fat diet. Comparison of gene expression in recruited and resident ATMs using real-time RT-PCR and cDNA microarrays showed that re…
25	Homo sapiens						H1299 cell line	14508115	TABLE 3. P53 APOPTOSIS RESPONSIVE GENES THAT ENCODE BH-3 DOMAIN-CONTAINING PROTEINS
25	Homo sapiens							11016617	BRCA1 has been shown to act as a transcriptional coactivator and increase the p53- dependent transcription from P21 and BAX promoters (47). DNAdamaging agents trigger a transient induction of p53, and this gene has been strongly implicated in DNA damage repair
25	Homo sapiens			Carcinoma of lung				14676844	We found that Ad/p53 induced the expression of the proapoptotic genes PUMA, Bak, Bax, and Fas (APOPTOSIS RELATED GENES)
25	Mus musculus		muscle					11375343	In diabetic WTM, p53 was increased in myocytes, and this activation of p53 was characterized by upregulation of Bax, angiotensinogen, Ang type 1 (AT(1)) receptors, and Ang II.
25	Homo sapiens							11429705	from full text Table 1 p53 mutants able to discriminate between diÃ?????erent p53 responsive elements
25	Homo sapiens							14730312	we present evidence that ASC can function as an adaptor molecule for Bax and regulate a p53-Bax mitochondrial pathway of apoptosis.
25	Homo sapiens							11429705	Table 3 EÂ?ect of temperature on the ability of p53 mutants to discriminate between diÂ?erent p53 responsive elements
25	Homo sapiens		mammary gland			epithelial cell		12584171	Several p53 targets have been implicated in damage-induced apoptosis, including BAX, PERP and p53AIP1
25	Homo sapiens							12209154	from full text - Box 2 | Bcl2 and the Rb/Arf/p53 network Inactivation of the retinoblastoma (Rb) pathway — for example, by loss of cell-cycle inhibitor Ink4a, which can prevent cyclin-D–Cdk4 from phosphorylating Rb — unleashes the transcription factor E2f1,which increases expression of Arf, a protein that is encoded by the same locus as Ink4a (REF. 136).Arf,which is also a transcriptional target …
25	Homo sapiens							16530485	ASPP specifically causes p53-guided apoptosis by stimulation of the p53-regulated promoters BAX and p53-induced gene 3 (PIG-3).
25	Homo sapiens							10436023	<p51> Bax is transcriptionally activated by P53
25	Homo sapiens						PC-3 cell line	11146439	Endogenous bcl-2 protein level decreased 12 fold and bax increased approximately 4 fold in PC3 vector control cells following Ad-p53 infection.
25	Homo sapiens		heart			myocyte		10205143	Upregulation of IGF-1 in myocytes was associated with a protein-to-protein interaction between Mdm2 and p53, which attenuated p53 transcriptional activity for bax, Aogen, and AT1 receptor. Similarly, the amount of Bax, Aogen, and AT1 receptor proteins in these cells decreased
25	Homo sapiens							12559172	NF?B family transcription factors can induce expression of antiapoptotic proteins that oppose the intrinsic (Bcl-XL, Bfl-1), extrinsic (FLIP), and convergence (cIAP2) pathways (Figure 2A), as well as suppressing expression of the death inducer Bax (intrinsic pathway) in some types of tumor cells (Karin and Lin, 2002). Further, hyperactivity of NF?B is now well documented in certain cancers (Karin…
25	Homo sapiens							12433990	p53-mediated activation of the Bax promoter
25	Homo sapiens							17118707	These genes can be divided in three classes: one that controls cell-cycle arrest and senescence, one that controls apoptosis and one that regulates glucose metabolism and autophagy [42]. p53 is essentially known as a pro-apoptotic transcription factor that upregulates the expression of proteins such as BCL2-associated X protein (BAX), p53 upregulated modulator of apoptosis (PUMA) or NOXA.
25	Homo sapiens							15082313	Figure 5. Regulation of the core cell-death machinery by E2F-1 and the p53 family. E2F-1 can regulate apoptosis in many ways. It can induce cell death by stabilizing the levels of p53 through activating the ARF tumor suppressor, which suppresses Mdm2, a negative regulator of p53. The p53 protein regulates the transcription of several celldeath genes including BH3-only proteins, proapoptotic Bcl-2…
25	Homo sapiens						HCT116 cell line	15710329	Conversely, MUC1 attenuates activation of Bax transcription.
25	Homo sapiens							21383691	Transcriptional target genes of p53 include the cyclin-dependent kinase (CDK) inhibitor p21, the proapoptotic genes BAX and APAF1, and the E3 ubiquitin ligase MDM2 (Vousden and Lu, 2002; Riley et al., 2008).
26	Mus musculus		aorta					21278342	IRAK4 kinase activity is required for the production of inflammatory genes (Fig. 3) (MCP1, CCL4, IL-6, IP-10, and IL-1beta)
27	Homo sapiens							11350732	VEGF increases the expression and activation of the fibrinolytic proteases urokinase and tissue-type plasminogen activator but also induces expression of the prothrombotic components plasminogen activator inhibitor, VWF, and tissue factor
27	Homo sapiens						HUVEC cell line	16611153	Vascular endothelial growth factor (VEGF) initiates cell surface-bound proteolytic machinery by activation of pro-u-PA via VEGFR-2 [213].
28	Homo sapiens					macrophage		9244201	Stimulation of monocytes/macrophages with either cell membranes isolated from activated CD4+ T cells or with rCD40L induced TF enzymatic activity (Table ).
30	Mus musculus			Atherosclerosis				16211093	. In atherosclerosis-susceptible low-density lipoprotein receptor-deficient (Ldlr-/-) mice, complete deficiency of TLR2 led to a reduction in atherosclerosis.
31	Homo sapiens					endothelial cell		20534943	Interleukin (IL)-1beta, IL-6, and tumor necrosis factor (TNF)-alpha stimulated MMP-9 expression, whereas interferon (IFN)-gamma suppressed it.
32	Rattus norvegicus		peritoneum			macrophage		18339717	We have shown that TNFR1 binding peptide is potent in inhibiting TNF-alpha-induced rat peritoneal macrophage activation
34	Homo sapiens							12778130	67,68 and of multidrug- resistance-associated proteins69. So, there is a complexity of opposing factors that are involved in the hypoxia response. In a normal tissue, hypoxia leads to induction of VEGF RNA stability, transcription and translation58,70,71.
34	Homo sapiens	endothelium						12958144	In primary human endothelial cells, hypoxia, desferrioxamine, or infection with Ad2/HIF-1alpha/VP16, an adenoviral vector encoding a constitutively stable hybrid form of HIF-1alpha, increased the mRNA and protein levels of VEGF, angiopoietin-2 (Ang-2), and angiopoietin-4 (Ang-4)
34	Homo sapiens					macrophage		16272275	Table I - Gene expression by macrophages under hypoxic conditions {this table is a literature review with many primary references} -- some genes are not modeled because the species is not evident by respective paper's title and abstract
34	Homo sapiens							15863032	hypoxia upregulates the production of angiogenic growth factor, including VEGF [218] and FGF2 [204].
34	Homo sapiens						A549 cell line	17638880	Under basal culture conditions, ~0.1 ng VEGF-A were secreted per million cells and per day. Hypoxia or glucose deprivation consistently increased the amount of the growth factor in the medium (f4-fold and 3-fold increases, respectively; Fig. 1C).
34	Homo sapiens							9746434	Both glucose and pH significantly affected VEGF production induced by low oxygen.
34	Homo sapiens		retina			stem cell		22112782	We found that hypoxia increased exogenous VEGF expression 4-fold in HRPC with a further 2-fold increase when cultured with HUVEC
34	Homo sapiens					Endometrial Epithelial Cell		12213885	Hypoxia enhanced secreted immunoreactive VEGF levels by severalfold in HESCs and HEGECs
34	Homo sapiens			non-small cell lung carcinoma				19265129	a 16-fold increase in the production of VEGF under hypoxia was observed.
34	Homo sapiens	smooth muscle						11350732	VEGF endogenous production may be upregulated in vascular smooth muscle cells by hypoxia, growth factors (bFGF and PDGF-BB), and cytokines
35	Homo sapiens							15695821	We also demonstrate that MyD88, interleukin 1 receptor-associated kinase 1, and tumor necrosis factor receptor-associated factor 6 are required for the activation of IRF5 and IRF7 in the TLR7 signaling pathway.
35	Homo sapiens							16006187	IRF5 associates with both Myd88 and TRAF-6 and ligands for TLR4 and TLR9 promote nuclear translocation of IRF5 in a Myd88-dependent manner [61] (Figure 3). However, many of the downstream mediators of the IRF5 pathway await identification. Although IRF-5 is phosphorylated by TBK1 and IKK-i, this phosphorylation does not lead to IRF-5 nuclear translocation or activation [62]. The Myd88 activation …
38	Homo sapiens					macrophage		16203857	To assess the specific role of JNK2, we used Jnk2-/- macrophages instead of the JNK inhibitor, and found a similar inhibition of apoptosis (Fig. 9 C).
39	Mus musculus							15578089	PPAR gamma agonist significantly inhibited the expression of VCAM-1
39	Homo sapiens	endothelium						18276926	Secondly, PPAR-{gamma} activation by agonists or constitutive activation has been shown to inhibit the expression of proinflammatory adhesion molecules (ICAM-1, VCAM-1, E-selectin), leading to decreased adherence of monocytes to the activated EC in vitro and in vivo.
39	Homo sapiens	endothelium						10645917	PPARgamma activators inhibit expression of VCAM-1 and ICAM-1 in activated endothelial cells
39	Homo sapiens					endothelial cell		20814542	PPARG ligands inhibit the expression of vascular cell adhesion molecule-1 (VCAM- 1) and intercellular adhesion molecule-1 and decreased production of chemokines, such as IL-8 and monocyte chemotactic protein-1 (MCP-1) via suppressions of AP-1 and NF-KB activities in ECs [40-42].
39	Homo sapiens						HUVEC cell line	12107164	We next examined the effect of the PPAR-gamma constitutive activation on the gene expression of ICAM-1, VCAM-1, and E-selectin in response to known pro-inflammatory agonists PMA and TNF-alpha. Northern blotting results (Fig.3) reveal that overexpression of the VP-PPAR-gamma significantly suppressed the induction of these adhesion molecules by PMA and TNF-alpha, whereas expression of the housekeep…
40	Mus musculus					cardiomyocyte	primary cell culture	17545479	As seen in Fig. 2A, exposure to hypoxia resulted in 3.8-fold induction in HO-1 mRNA expression and 2.7-fold induction of iNOS mRNA as assessed by QPCR (P _x0003_ 0.001 vs. control). ...Western blot analysis showed significant increases in HO-1 and iNOS protein expression (Fig. 2B).
41	Homo sapiens							15572675	Modified assertion
42	Mus musculus							15578089	PPAR alpha agonist significantly inhibited the expression of IL1 beta
43	Homo sapiens					endothelial cell		21113143	We report that, in human endothelial cells, HDLs prevent the oxLDL-induced activation of the ER stress sensors IRE1alpha, eIF2alpha and ATF6 and subsequent activation of the proapoptotic mediators JNK and CHOP.
43	Homo sapiens						HMEC-1 cell line	19106412	oxLDLs and the lipid oxidation products 7-ketocholesterol and 4-hydroxynonenal induce ER stress in human endothelial cells (HMEC-1), characterized by the activation of ER stress sensors (phosphorylation of Ire1alpha and PERK, nuclear translocation of ATF6)
44	Homo sapiens							11701397	This gene encodes a secreted enzyme which breaks down the interstitial collagens, types I, II, and III.
44	Homo sapiens							11172729	Interstitial collagenases (MMP-1, MMP-8 and MMP-13) are capable of degrading fibrillar collagens, whereas type IV collagenases or gelatinases (MMP-2 and MMP-9) are specific for the degradation of type IV collagen. Stromelysins (MMP-3 and MMP-10 and MMP-11) have a wider range of substrate specificity, including proteoglycans, laminin, fibronectin and other MMPs like MMP-1 and MMP-9. Other members …
44	Homo sapiens							11701397	Based on the realization of a direct MMP/integrin interaction, the following chain of events can be postulated. (i) Tissue injury exposes epithelial cells to proximally located fibrillar collagen and triggers integrin ligation. (ii) The newly formed adhesive contact between collagen and integrins induces transcriptional upregulation of MMP1 in the cell. (iii) By a so far unknown mechanism, pro-MM…
46	Homo sapiens	vascular smooth muscle				smooth muscle cell		1911708	IFN-gamma not only decreased the basal synthesis of collagen by VSMCs but also blocked the augmentation in collagen biosynthesis produced by PDGF and TGFB (Figures 3 and 4)
47	Homo sapiens		bronchoalveolar lavage fluid					11471571	When BAL supernatants of the MMP-9 antagonist TIMP-1 were analyzed by ELISA (Figure 1B), then the level in untreated cultures was increased 3.6 _x0006_ 1.9–fold by free ATRA (p 0.001).
47	Homo sapiens							15531749	An increase in the levels of TIMP3 and TIMP1 can inhibit the activity of ADAM17 (35) and MMP9 (36), respectively.
47	Mus musculus		lung					18178676	TIMP-1 is an endogenous inhibitor of MMPs... enhanced TIMP-1 activity observed in the lungs of SP-C-TIMP-1 transgenics was associated with a decreased expression of MMP-2 and -9... Bleomycin-treated SP-C-TIMP-1 mice had reduced MMP-9 activity as assessed by zymographic analysis compared with their NT littermates
47	Homo sapiens							10881049	The TIMPs bind with high affinity in a 1:1 molar ratio to the catalytic site of active MMPs resulting in loss of proteolytic activity. Moreover, TIMP-1 and TIMP-2 can form a specific complex with the zymogens of MMP-9 and MMP-2, respectively.
50	Homo sapiens						THP-1 cell line	17084825	Phagocytosis of platelets by IFN?-primed mouse J774 macrophages or human THP-1 monocytes in vitro, as demonstrated with confocal microscopy, leads to macrophage activation, as indicated by the upregulation of iNOS mRNA and protein in the macrophages and the production of high amounts of nitrite and TNF-? (Fig. 3).
50	Mus musculus					macrophage		17084825	Phagocytosis of platelets by IFN?-primed mouse J774 macrophages or human THP-1 monocytes in vitro, as demonstrated with confocal microscopy, leads to macrophage activation, as indicated by the upregulation of iNOS mRNA and protein in the macrophages and the production of high amounts of nitrite and TNF-? (Fig. 3).
51	Homo sapiens							10559031	The initiating mechanism for blood coagulation is the tissue factor (TF) dependent pathway, which is inhibited by tissue factor pathway inhibitor (TFPI).
51	Rattus norvegicus								OMIM summary: Human: The extrinsic pathway of blood coagulation is initiated by contact of plasma factor VII (F7; {227500}) with tissue factor (F3), a cellular membrane glycoprotein that normally is segregated from the bloodstream but can be exposed after tissue injury or newly synthesized in endothelial cells or leukocytes after stimulation by endotoxin and cytokines. Once formed, the tissue fac…
51	Homo sapiens			Atherosclerosis		macrophage		11208689	Lesional macrophages also express tissue factor (TF), a strong activator of blood coagulation, as well as its inducer CD40 ligand (CD40L or CD154).7,8
51	Homo sapiens	vascular tissue				smooth muscle cell		10623647	CD40L-induced TF on vascular SMC is functional and activates coagulation.
52	Homo sapiens					podocyte		19887845	Fibrinogen and lipopolysaccharides dose-dependently upregulated mRNA expressions of MCP-1, TNF-alpha and TLR2 in podocytes as well as increased the MCP-1 protein in the medium. Knockdown of TLR2 and TLR4 inhibited the fibrinogen-induced MCP-1 mRNA upregulation. Knockdown of MyD88 also inhibited the upregulation
54	Rattus norvegicus							9812920	IL-1beta induced a transient degradation of IkappaB-alpha preceded by a rapid appearance of phosphorylated IkappaB-alpha, both of which were completely blocked by NOR3.
58	Homo sapiens					t-cell		16424368	CD4+CD28- T cells responded to CCL5 by enhanced transmigration toward the chemokine source. The proportion of migrating CD4 T cells increased in a dose-dependent fashion and reached 20% for CCL5 concentrations of 50 ng/mL (Figure 4A). When preconditioned with IL-12, frequencies of CCL5 responsive T cells increased to 33%.
59	Homo sapiens		lung			bronchial epithelial cell		12600818	TNF-_x0003_ treatment induced activation of MEKK1, as evidenced by MEK1 phosphorylation
59	Homo sapiens							9819420	MEKK1 is activated by tumor necrosis factor alpha (TNF-alpha) and interleukin-1 and can potentiate the stimulatory effect of TNF-alpha on IKK and NF-kappaB activation
60	Homo sapiens							16026420	The adipokines are highly diverse in terms of protein structure and of physiological function (Fru hbeck et al. 2001, Trayhurn & Beattie 2001, Rajala & Scherer 2003, Trayhurn & Wood 2004), but many are linked to the immune system. They include classical cytokines [e.g. tumour necrosis factor-alpha (TNF)-a, interleukin (IL)-6], growth factors [e.g. transforming growth factorbeta (TGF-b)] and prote…
60	Homo sapiens							16026420	Inflammation-related adipokines A number of inflammation-related proteins are released by white adipocytes, in addition to adiponectin, and these include cytokines, chemokines and acute phase proteins (Rajala & Scherer 2003, Trayhurn & Wood 2004, Trayhurn 2005). Clear evidence for the expression and secretion of the following cytokines and chemokines has been documented: TNF-a, TGF-b, IL-b, IL-6,…
61	Mus musculus							11062239	Modified assertion
61	Homo sapiens							9639556	MEKK1 also activated SKK2/MKK3 and SKK3/MKK6, the direct upstream activators of SAPK2a/p38 (MEKK1 = MAP3K1, MKK3 = MAP2K3, MKK6 = MAP2K6)
62	Homo sapiens			atherosclerotic lesion		macrophage		19309349	Modified forms of LDL can enhance macrophage TLR-4 expression in atherosclerotic plaques [97], and agonists of TLR-3 can inhibit macrophage efflux of cholesterol [98], increasing foam cell formation.
62	Mus musculus					macrophage		16293001	TLR4 expression in macrophages is upregulated by oxidized, but not native LDL
63	Mus musculus		aorta			macrophage		20351234	recipients of SR-uPA+/0 BM had a higher prevalence of intraplaque hemorrhage
65	Mus musculus					macrophage		15650774	To obtain direct evidence of TLR activation upon THP engagement, we isolated bone marrow–derived macrophages from MyD88 and TLR2, TLR4, and TLR9 KO mice as well as from WT mice. While THP potently stimulated TNF-? production in APCs obtained from WT, TLR2–/–, and TLR9–/– mice, cells from TLR4–/– and MyD88–/– mice were completely resistant to THP or LPS stimulation (Figure ?(Figure6A).6A)
65	Homo sapiens					macrophage		17928461	THP (Official Gene Symbol: UMOD) has been shown recently to potently activate macrophages and dendritic cells (DC) via the toll-like receptor 4 (TLR4) pathway. We show here that THP interacts specifically with surface structures on DC and provides evidence that they are distinct from TLR4.
68	Mus musculus	vascular tissue		Atherosclerosis				16462725	atherosclerotic-prone apoE–/– mice that were also iNOS-deficient had decreased lesion area and increased lipid peroxidation. 106
69	Homo sapiens					macrophage		16203857	Here we show that p38 MAPK signaling is necessary for CHOP induction and apoptosis......FC loading by non-SRA mechanisms activates p38 and CHOP, but not apoptosis unless the SRA is engaged.
70	Homo sapiens					smooth muscle cell|CD4+ T-cell		16418392	Anti-HLA-DR antibodies blocked CD4 T cell?induced VSMC apoptosis
72	Homo sapiens						A375 cell line	18469852	(Figure 3d) (d) % apoptosis in A375 melanoma cells transfected with NG2/MPG shRNA or control shRNA. Cells were treated with 50 ng/ml of TNFalpha for 6 h or with doxorubicin (3 muM), and cisplatin (5 muM) for 72 h assayed by nuclear fragmentation and DNA condensation.
72	Homo sapiens							8974401	Overexpression of ASK1 induced apoptotic cell death, and ASK1 was activated in cells treated with tumor necrosis factor-alpha (TNF-alpha). Moreover, TNF-alpha-induced apoptosis was inhibited by a catalytically inactive form of ASK1
72	Mus musculus							9115219	PITSLRE kinases are a superfamily of Cdc2-like kinases that have been implicated in apoptotic signaling and tumorigenesis. In this paper we report that tumor necrosis factor (TNF)-mediated apoptosis is associated with a CrmA- and Bcl-2-inhibitable cleavage of PITSLRE kinases, indicating a role for CASPs.
72	Homo sapiens							14754897	ZNF216 also inhibited tumor necrosis factor (TNF)-, interleukin-1-, and Toll-like receptor 4-induced NFkappaB activation in a dose-dependent manner. overexpression of ZNF216 sensitized cells to TNF-induced apoptosis.
72	Mus musculus							10435631	Like A20, overexpression of TXBP151 could inhibit apoptosis induced by tumour necrosis factor (TNF) in NIH3T3 cells.
72	Homo sapiens						MCF-7 cell line	10442631	Figure 2. Flow-cytometric quantitation of IgMFas- and TNFalpha-induced apoptosis in PED overexpressing MCF-7 cells.
72	Homo sapiens							14754897	Unlike A20, which inhibits TNF-induced apoptosis, overexpression of ZNF216 sensitized cells to TNF-induced apoptosis.
72	Mus musculus							10435631	Furthermore, apoptosis induced by TNF or CD95 (Fas/APO-1) was associated with proteolysis of TXBP151.
72	Homo sapiens						U251 cell line	18469852	(from text) Morphological analyses revealed more frequent nuclear condensation and DNA fragmentation in the U251-wt cells, indicating that they were significantly more sensitive to TNFalpha than the U251-NG2/MPG cells (Figures 1a and b; P<0.024).
72	Homo sapiens							16943230	Flow cytometry results showed that VEGF-C prevented endothelial cell apoptosis induced by TNF-[alpha] and hyperglycaemia and that the anti- apoptotic effect was mainly via VEGFR-2.
72	Homo sapiens							11112424	Overexpression of PKC eta delayed TNF-induced cell death in MCF-7 cells.
72	Homo sapiens							12845342	Overexpression of HER-2/neu leads to elevated tumorigenicity, enhanced metastatic potential, increased resistance to TNF-alpha-induced apoptosis and resistance to treatments such as paclitaxel and tamoxifen.
72	Homo sapiens							12490536	Herein we report that inhibition of the polyol pathway enzyme aldose reductase (AR) by two structurally unrelated inhibitors - sorbinil and tolrestat - prevents, in the human lens epithelial cell line B-3, the apoptosis and activation of caspase-3 caused by exposure to high glucose levels or TNF-alpha
72	Homo sapiens					myocyte		9727009	Adenoviral-mediated gene transfer of Bcl-2 prevents apoptosis of neonatal ventricular myocytes induced by TNFalpha.
72	Mus musculus		intestine	Crohn		epithelial cell		12832622	Similar to the efficacy of monoclonal anti-TNF-alpha antibodies in human CD, a single injection of a chimeric anti-murine TNF-alpha antibody into SAMP1/YitFc mice resulted in a marked suppression of intestinal inflammation and epithelial cell damage compared with mice injected with an isotype control antibody. These effects were associated with a significant reduction in apoptosis of freshly isol…
72	Mus musculus							10391896	NF-kappaB activation by tumor necrosis factor alpha (TNFalpha) provides a survival signal that impairs the TNFalpha-induced apoptotic response. We show here that expression of Par-4 inhibits the TNFalpha-induced nuclear translocation of p65 as well as the kappaB-dependent promoter activity.
72	Mus musculus							10835428	Transient transfection of rat calbindin-D(28k) cDNA blocked tumor necrosis factor alpha (TNFalpha)-induced apoptosis in osteoblastic MC3T3-E1 cells,
72	Homo sapiens		lymphatic system			macrophage		9535218	The number of apoptotic cells after oxLDL treatment increased by twofold after 2 h (data not shown) and by about fivefold after 4 h (Table 1). Addition of C2- ceramide to the medium was accompanied by a marginal increase of the number of apoptotic cells after 2 h (not shown) and a significant enhancement after 4 h (ca. fivefold of the respective control, Table 1). Similar results were obtained wh…
72	Homo sapiens								SUMMARY: human homolog inhibits TNF-induced apoptosis
72	Homo sapiens							12807996	Cilostazol (approximately 0.1-100 microM) prevented tumor necrosis factor-alpha (TNF-alpha)-induced decrease in viability of SK-N-SH and HCN-1A cells
72	Homo sapiens							10454539	The restoration of A1 in NF-kappaB null cells diminished TNF-induced apoptosis by inhibiting the release of cytochrome c and by blocking caspase 3 activation.
72	Mus musculus							11960552	BACKGROUND: Functional antagonism between transforming growth factor beta (TGF-beta) and hyaluronidase has been demonstrated. For example, testicular hyaluronidase PH-20 counteracts TGF-beta1-mediated growth inhibition of epithelial cells. PH-20 sensitizes various cancer cells to tumor necrosis factor (TNF) cytotoxicity by upregulating proapoptotic p53 and WW domain-containing oxidoreductase (WOX…
72	Homo sapiens							14701762	HOXA5 expression could also sensitize cells to tumor necrosis factor alpha-induced apoptosis by at least100-fold.
72	Homo sapiens						LNCaP cell line	10773886	P53 inactivation in LN-56 was associated with an increased resistance to apoptosis induced by TNF-alpha.
72	Homo sapiens							16364318	Here we found that apoptosis of ovarian cancer cells OV-90 triggered by TNF was cathepsin B-depended. Overexpression of bikunin could suppress TNF-induced apoptosis of OV-90 cells, and TSRC1 overexpression had an opposite effect on apoptosis.
72	Homo sapiens							11886850	In support of this model, we have previously determined that TTP induces apoptosis through the mitochondrial pathway, analogously to certain oncogenes and other immediate-early genes, and that TTP sensitizes cells to the pro-apoptotic signals of TNFalpha.
72	Homo sapiens							16530485	By upregulation of caspases, particularly caspase-8, E2F1 might sensitize cells to death-inducing ligands such as tumor necrosis factor (TNF)-A.
72	Homo sapiens							12623123	we found that activation by UDP of the rat P2Y(6) receptor expressed in 1321N1 human astrocytes significantly reduced cell death induced by tumor necrosis factor alpha (TNF alpha).
72	Homo sapiens							9520464	For instance, induction of tumor necrosis factor alpha (TNFalpha) accentuated apoptosis in cells treated with taxol compared with corresponding cells treated with taxotere.
72	Homo sapiens							10554026	TNF-sensitive cells, when exposed to 4-10 microg/ml concentrations of TIP-B1 prior to the addition of TNF, are completely protected from TNF-induced lysis. Furthermore, TIP-B1 protects cells from apoptotic lysis induced by TNF.
72	Homo sapiens							18288467	Knockdown of mouse and human EAPF/Phafin-2 expression protects L929 cells and MCF-7 cells from TNF-alpha-induced apoptosis, respectively.
72	Homo sapiens							12648514	Tumor necrosis factor (TNF) can induce proliferation as well as apoptosis
72	Homo sapiens							15537542	During inflammation, NF-kappaB transcription factors antagonize apoptosis induced by tumor necrosis factor (TNF)alpha. This antiapoptotic activity of NF-kappaB involves suppressing the accumulation of reactive oxygen species (ROS) and controlling the activation of the c-Jun N-terminal kinase (JNK)
72	Homo sapiens		lung			endothelial cell		17003475	Pretreatment with A1AT also inhibited UV (6 mJ/cm2) or tumor necrosis factor-_x0001_ (20 ng/ml with cycloheximide 100 _x0003_g/ml)-induced apoptosis, as measured by cytochrome c release and capase-3 activity, respectively (Supplementary Figure 1 at http://ajp.amjpathol.org).
72	Homo sapiens							15300201	Overexpression of NCOA-1, NCOA-2, and NCOA-3 enhanced E2-mediated gene expression by 3.17 +/- 0.51-, 2.33 +/- 0.8-, and 3.65 +/- 0.65-fold, respectively, and enhanced cell survival by suppressing tumor necrosis factor alpha (TNF-alpha)-induced cell death
72	Homo sapiens							11278822	Expression of wild-type or constitutively active PAK4 delays the onset of apoptosis in response to tumor necrosis factor alpha stimulation, UV irradiation, and serum starvation
72	Homo sapiens							16910777	demonstrate that the antiapoptotic effects of SOD2 are attributed to its ability to generate H(2)O(2) and that its efficient removal resensitizes cells to tumor necrosis factor (TNF)-alpha-induced apoptosis.
72	Homo sapiens							16629596	Disabled homolog 2 (Drosophila) interacting protein (DAB2IP/Dab2IP) is a member of the GTPase-activating protein for downregulating the Ras-mediated signal pathway and TNF-mediated apoptosis
72	Homo sapiens							12897154	The deletion of TRAF2 renders cells more sensitive to TNF-induced apoptosis.
72	Homo sapiens							15152190	SIRT1 activity augments apoptosis in response to TNFalpha by the ability of the deacetylase to inhibit the transactivation potential of the RelA/p65 protein
72	Mus musculus							12082611	Among TTP/TIS11 proteins, TTP alone also promotes apoptosis synergistically with TNFalpha...We also demonstrate that TTP acts through an additional pathway to sensitize cells to the pro-apoptotic stimulus of TNFalpha.
72	Homo sapiens	synovium		Rheumatoid Arthritis		fibroblast		7657832	IL-1 and TNF-a, which prevent apoptosis in macrophages , both induced FLS apoptosis.
72	Homo sapiens							15286739	apoptosis induced by FAS, TNF or TRAIL
72	Homo sapiens							16306129	Downregulation of endogenous TRPM2 by RNA interference or increased expression of TRPM2-S inhibited the rise in [Ca(2+)](i), enhanced cell viability, and reduced numbers of apoptotic cells after exposure to oxidative stress or TNF-alpha,
72	Homo sapiens						A549 cell line	11025447	Purified human TNF-alpha induced dose-dependent apoptosis in primary type II pneumocytes isolated from rats or in the AEC-derived human lung carcinoma cell line A549
72	Rattus norvegicus		lung			Alveolar type II cell		11025447	Purified human TNF-alpha induced dose-dependent apoptosis in primary type II pneumocytes isolated from rats or in the AEC-derived human lung carcinoma cell line A549
72	Homo sapiens							18666314	from full text - TNF-alpha exerts its pro-inflammatory effects through increased production of IL-1beta and IL-6, expression of adhesion molecules, proliferation of fibroblasts and procoagulant factors, as well as initiation of cytotoxic, apoptotic, acute-phase responses, and inhibition of apoptosis [8,9].
72	Homo sapiens						HUVEC cell line	12161427	ATF3 protected these cells from tumor necrosis factor (TNF)-alpha-induced apoptosis
72	Homo sapiens							15251463	Inhibition of AR by sorbinil or tolrestat prevented TNF-alpha-induced increase in Bax and Bak and the downregulation of Bcl-2. Inhibition of AR abrogated AP-1 DNA binding activity and prevented the activation of caspase-3, JNK, and p38 MAPK in cells stimulated by TNF-alpha. Exposure to TNF-alpha also induced apoptotic cell death, which was attenuated by AR inhibition or antisense ablation
72	Homo sapiens							12881706	After stable expression of Id-1 protein in LNCaP cells, we found that the Id-1 transfectants showed increased resistance to apoptosis induced by TNFalpha through inactivation of Bax and caspase 3
72	Homo sapiens							8955144	Overexpression of TAL resulted in a decrease in glucose 6-phosphate dehydrogenase and 6-phosphogluconate dehydrogenase activities and NADPH and GSH levels and rendered these cells highly susceptible to apoptosis induced by serum deprivation, hydrogen peroxide, nitric oxide, tumor necrosis factor-alpha, and anti-Fas monoclonal antibody
72	Rattus norvegicus					islet cell		9607811	islet cell viability, DNA synthetic rate, and insulin release were reduced after incubation with interleukin-1beta, tumor necrosis factor, or interferon-gamma. Cytokine-mediated islet cell death involved the induction of apoptosis
72	Homo sapiens							12876306	Consistent with these results, we found that AA protects endothelial cells against TNF-alpha-induced apoptosis.
72	Homo sapiens							12398897	Overexpression of HSCO inhibited caspase 9 activation and apoptosis induced by DNA damaging agents, while it augmented apoptosis induced by TNFalpha.
72	Homo sapiens					bronchial epithelial cell		10460762	Treatment with TNF-a or CH-11 induced apoptosis in a dose-dependent manner (Figure 4a).
72	Homo sapiens		heart					19788501	TNF activated both ASK1 and Etk, and increased both apoptosis and cell cycle entry.
72	Mus musculus							12634851	We show here that loss of PAR4 leads to a reduction in the ability of tumour necrosis factor-alpha (TNF-alpha) to induce apoptosis by increased activation of NF-kappaB.
72	Homo sapiens							8816437	Reduction in the expression of c-Myc by dexamethasone or inhibition of the transcriptional activity of c-Myc by introduction of a dominant negative form of c-Myc into TNF-sensitive HeLa D98 cells strongly suppressed the expression of cyclin D3 (but none of the other cyclins) and rendered the cells resistant to TNF-induced apoptosis.
72	Homo sapiens							16998474	Silencing of endogenous BCA3 in DU145 and MCF7 cells enhanced NFkappaB transcription and inhibited tumour necrosis factor (TNF)alpha-induced apoptosis.
72	Homo sapiens							12794189	K9/vIRF-1 and K10.5/K10.6/vIRF-3. In addition to the latently expressed vIRFs discussed above, KSHV encodes two other homologs of these proteins (Fig. 1). vIRF-1, encoded by K9, transforms cells in culture, is tumorigenic in nude mice, and inhibits apoptosis induced by Sendai virus infection, IFN-{alpha}, IFN-ÃŸ, TNF-{alpha}, TCR/CD3 cross-linking, and p53
72	Homo sapiens						U937 cell line	14576831	We demonstrated that the apoptosis mediated by Fas, TNF-alpha, and TRAIL in U937 cells is suppressed by calyculin A, an inhibitor of type-1 and type-2A protein phosphatases.
72	Mus musculus							10385398	Compared with controls, TNF-alpha decreased oligodendrocyte number by approximately 40% and doubled the number of apoptotic oligodendrocytes and their precursors. Addition of Boc-aspartyl(Ome)-fluoromethyl ketone (BAF), an inhibitor of interleukin-1beta converting enzyme (ICE)/caspase proteases, blocked TNF-alpha-induced reductions in oligodendrocytes, indicating that the TNF-alpha-induced reduct…
72	Homo sapiens							12535654	Apoptosis has been observed in vascular tissues in response to pro-inflammatory and pro-atherosclerotic stimuli, such as oxidized low density lipoproteins (ox-LDL), angiotensin II (Ang II), and tumor necrosis factor-alpha (TNF-alpha).
72	Homo sapiens			Atherosclerosis				12928037	Table 1. Stimulatory and inhibitory factors for apoptosis in the development of atherosclerosisa,b
72	Mus musculus							10766806	a dominant-negative mutant of nuclear factor-kappaB-inducing kinase also promoted TNFalpha- and Fas-mediated apoptosis. Expression of either crmA or a dominant-negative mutant of the Fas-associated death domain protein prevented TNFalpha- and Fas-mediated apoptosis. In addition, the caspase inhibitors, DEVD-cho and IETD-fmk, inhibited TNFalpha- and Fas-mediated apoptosis. In Ad5IkappaB-infected h…
73	Homo sapiens								See Figure 2.31. Important cytokines secreted by macrophages in response to bacterial products include IL-1, IL-6, IL-8, IL-12, and TNF-alpha
74	Homo sapiens	vascular tissue	intestine					19013462	VEGF-A induced angiogenesis of human intestinal microvascular endothelial cells in vitro as well as an inflammatory phenotype and adherence of neutrophils to intestinal endothelium. Overexpression of VEGF-A in mice with DSS-induced colitis worsened their condition, whereas overexpression of soluble VEGFR-1 had the opposite effect. Furthermore, overexpression of VEGF-A increased mucosal angiogenes…
74	Homo sapiens					endothelial cell		10196157	The 165-amino acid form of vascular endothelial growth factor (VEGF165) is a mitogen for endothelial cells and a potent angiogenic factor in vivo. Heparin binds to VEGF165 and enhances its binding to VEGF receptors
74	Homo sapiens							11172729	Neovascularization also plays a critical role in successful wound healing that is probably regulated by IL-8 and the growth factors FGF-2 (177) and VEGF (170). Macrophages, known cellular components of the accompanying inflammatory response, may contribute to the healing process by releasing these angiogenic factors (228).
74	Mus musculus					endothelial cell		19181962	Loss-of-function experiments in endothelial cells revealed that inhibition of ROCK I/II using the pharmacological inhibitor H-1152 and ROCK I/II-specific small-interfering RNAs resulted in a rise of VEGF-driven sprouting angiogenesis.
74	Rattus norvegicus							11139469	AT(1) stimulates processing of pro-HB-EGF by metalloproteinases, and the released HB-EGF transactivates EGFR to induce angiogenesis via the combined effect of Ang2 and VEGF, whereas AT(2) attenuates them by blocking EGFR phosphorylation. Thus, Ang II is involved in the VEGF-Ang-Tie2 system via HB-EGF-mediated EGFR transactivation
74	Homo sapiens							12778130	linomide inhibits angiogenesis induction by various pro-angiogenic factors, such as VEGF, FGF and TNFalpha
74	Homo sapiens							12793895	production of VEGF and other angiogenic factors, including BFGF and PDGF
74	Homo sapiens							14604996	Vascular permeability factor/vascular endothelial growth factor (VPF/VEGF), the critical molecule in tumor angiogenesis
74	Homo sapiens			Carcinoma of lung				16849681	Tumors of patients with the same disease stage but with high CTGF protein expression had reduced microvessel density compared with tumors with low expression. Transfection with antisense-ARD1 decreased the level of acetylated HIF-1alpha and restored HIF-1alpha and VEGF-A expression in CTGF-overexpressing cells. CONCLUSION: CTGF inhibition of metastasis involves the inhibition of VEGF-A-dependent …
74	Homo sapiens			Carcinoma of lung				17440059	PHA665752 also inhibited angiogenesis by >85% in all the abovementioned cell lines and caused an angiogenic switch which resulted in a decreased production of vascular endothelial growth factor and an increase in the production of the angiogenesis inhibitor thrombospondin-1.
74	Homo sapiens							11902584	HIF1A-activated genes include VEGF, which promotes angiogenesis; GLUT1, which activates glucose transport; LDH-A, which is involved in the glycolytic pathway; and EPO, which induces erythropoiesis
74	Homo sapiens					endothelial cell		20129920	AMPKalpha1 plays an essential role in VEGF-induced angiogenesis in vitro (tube formation and sprouting from spheroids) and in vivo (Matrigel plug assay)
74	Homo sapiens							12114504	We have recently demonstrated that VEGF(165), one of the VEGF isoforms, binds connective tissue growth factor (CTGF) and that its angiogenic activity is inhibited in the VEGF(165).
74	Homo sapiens		ovary					15294883	VEGF is indeed the principle regulator of ovarian angiogenesis and that blockade of the VEGF pathway is sufficient to disrupt angiogenesis
74	Homo sapiens							12793895	VEGF is a potent and selective endothelial mitogen that can induce a rapid and complete angiogenic response
74	Mus musculus							12788924	Autocrine pathways were blocked with suramin, a general inhibitor of growth factor receptor binding, and resulted in more than a 10-fold increase in lysyl oxidase expression and proenzyme production. This regulation was found to be reversible and occurred at the transcriptional level determined using lysyl oxidase promoter/reporter gene assays. from NCI NCI04 A polysulphonated naphthylurea with p…
74	Homo sapiens							11172729	A variety of angiogenesis inducers have been described (Table 2), which can be divided in three classes (129). The first class consists of the VEGF family and the angiopoietins, which specifically act on endothelial cells. The second class contains most direct-acting molecules, including several cytokines, chemokines (157) and angiogenic enzymes (30, 39), which activate a broad range of target ce…
74	Homo sapiens					umbilical vein endothelial cell		18332134	VEGF stimulated capillary-like tube formation in Matrigel (Fig. 8A).
74	Homo sapiens					endothelial cell		17395875	Functional analysis of KLEIP in endothelial cells revealed that it acts as an essential downstream regulator of VEGF- and basic fibroblast growth factor-induced migration and in-gel sprouting angiogenesis. Yet, it is not involved in controlling VEGF- or basic fibroblast growth factor-mediated proliferative responses. The depletion of KLEIP in endothelial cells blunted the VEGF-induced activation …
74	Homo sapiens							12813171	VEGF is a pro-angiogenic molecule that promotes angiogenesis in many tumors. Thus, it is possible that the decrease of vascularity observed with increased expression of RKIP may be due to a modulation of VEGF expression
74	Homo sapiens	endothelium						9649123	Vascular endothelial growth factor (VEGF) is an endothelium-specific angiogenic factor strongly implicated in pathological angiogenesis.
74	Mus musculus						A375 cell line	14618612	Tenascin-C regulates angiogenesis in tumor through the regulation of vascular endothelial growth factor expression. Seven days after transplantation of the A375-GFP, capillary nets became far more abundant in the tumors grown in WT mice than those in TNKO mice. Interestingly, VEGF and TN-C expressions showed antithetical expression patterns between the tumors in WT mice and those in TNKO mice.
74	Homo sapiens		blood microvessel					15466375	Blood vessels can respond to VEGF by sprouting angiogenesis within a few days
74	Rattus norvegicus		aorta					19450911	In an ex vivo rat aortic ring model, platelet-derived VEGF, bFGF, and PDGF promote sprouting of new blood vessels.184
74	Homo sapiens							12778130	Nevertheless, every tissue - including tumorigenic tissue - is dependent on adequate oxygen delivery. If oxygen is not sufficiently supplied, a battery of genes are induced by hypoxiainducible transcription factors (HIFs) that allow them to overcome hypoxic conditions34. Angiogenesis and tumour progression? The concept that angiogenesis is required for the expansion of a tumour mass raises the qu…
74	Homo sapiens							12778130	although VEGF and its receptors are constitutively expressed during tumor-progression pathway, inhibition of VEGF activity blocked the angiogenic switch and restrained tumor growth
74	Homo sapiens							12778130	VEGFA, potent pro-angiogenic and permability factor
74	Mus musculus		cornea					12374780	The core domain (mature form) of human PDGF-CC is sufficiently potent to stimulate neovascularization in the mouse cornea. The corneal angiogenic response induced by PDGF-CC is robust although the area of neovascularization is smaller than those of FGF-2- and VEGF-stimulated angiogenesis. Similarly, PDGF-BB and PDGF-AB induce angiogenic responses virtually indistinguishable from PDGF-CC-stimulate…
74	Homo sapiens	endothelium						12778130	activators of endothelial-cell proliferation and migration are mainly receptor tyrosine kinase ligands, such as VEGF, FGFs, PDGF and EGF, but can also be of very different origin, such as lysophosphatidic acid
74	Homo sapiens							13130303	Proliferating cells express VEGF, which stimulates angiogenesis to provide the additional perfusion that is required to maintain oxygenation of an increased number of cells. In addition, proliferating cells preferentially use GLYCOLYTIC rather than OXIDATIVE METABOLISM to generate ATP. The concomitant induction of angiogenesis and glycolysis with cell proliferation is mediated partly by activatin…
74	Homo sapiens							15001987	These data demonstrate for the first time that the angiogenic factor HARP can also negatively regulates the angiogenic activity of VEGF165.
74	Homo sapiens							11350732	Vascular endothelial growth factor (VEGF) is essential for angiogenesis in health and pathophysiology
74	Mus musculus							12793895	mice lacking VEGF or VEGFR2 are deficient in angiogenesis as well as hematopoiesis
74	Homo sapiens						HUVEC cell line	19523924	VEGF-induced HUVECs migration and tube formation in a dose-dependent manner
74	Rattus norvegicus					cardiomyocyte		22389386	These results suggest that LV ANG II in SDT rats at 8 and 16 wks induces cardiomyocyte hypertrophy without affecting hyperglycemia or blood pressure, which promotes and suppresses coronary angiogenesis, respectively, via VEGF and thrombospondin-1 produced from the hypertrophied cardiomyocytes
74	Mus musculus							17051153	Here we show that the cornea expresses soluble VEGF receptor-1 (sVEGFR-1; also known as sflt-1) and that suppression of this endogenous VEGF-A trap by neutralizing antibodies, RNA interference or Cre-lox-mediated gene disruption abolishes corneal avascularity in mice.
74	Homo sapiens							11134362	Western blot analysis showed that the primary antibodies used were specific for their epitopes. We found that VEGF, FGF-2, EGF and their receptors were all expressed, especially in and/or around blood vessels, thus supporting the hypothesis that these peptides contribute to the regulation of angiogenesis and blood vessel function in the human endometrium. The receptors VEGFR-1, VEGFR-2, FGFR-2 an…
74	Homo sapiens					endothelial cell		12654259	In transgenic mice in which the large T-antigen was expressed in all _x0001_-cells of the pancreatic islets, carcinomas appeared at approximately 4 weeks of life and the angiogenic switch occurred at approximately 7 weeks in 4-10% of islets [8,9]. The angiogenic switch occurred slightly later in fibrosarcomas arising in transgenic mice carrying the bovine papilloma virus oncogenes [10], or when s…
74	Homo sapiens	endothelium						17692569	Table 1. Production of pro- and anti-angiogenic mediators by DCs Pro-angiogenic mediators: VEGF, FGF2, TNF-a, IL-6, TGF-b, CXCL8, CXCL5, CXCL1, 2, 3, CCL2, GM-CSF, ET-1, OPN, Anti-angiogenic mediators: IL-12, IL-18, IL-10, TSP-1, PTX3, IFN-a/b, CXCL9, CXCL10, CXCL13, CCL21
74	Rattus norvegicus	vascular tissue	heart			endothelial cell		11139469	Angiotensin II (Ang II)-mediated signals are transmitted via heparin binding epidermal growth factor (EGF)-like growth factor (HB-EGF) release followed by transactivation of EGF receptor (EGFR). Although Ang II and HB-EGF induce angiogenesis, their link to the angiopoietin (Ang)-Tie2 system remains undefined. We tested the effects of Ang II on Ang1, Ang2, or Tie2 expression in cardiac microvascul…
74	Homo sapiens							15774796	TGF-B induces the expression of vascular endothelial growth factor, which then directly promotes angiogenesis.102
74	Homo sapiens							11191108	Levels of vascular endothelial growth factor (VEGF), basic fibroblast growth factor (bFGF), interleukin-6 (IL-6), and interleukin-8 (IL-8) were significantly higher in the conditioned media of the HME-RhoC transfectants than in the untransfected HME and HME-beta-galactosidase control media, similar to the SUM149 IBC cell line. Inhibition of RhoC function by introduction of C3 exotransferase decre…
74	Homo sapiens							12947001	The antiangiogenic factor thrombospondin 1 (TSP-1) binds with high affinity to several heparin-binding angiogenic factors, including fibroblast growth factor 2 (FGF-2), vascular endothelial growth factor (VEGF), and hepatocyte growth factor/scatter factor (HGF/SF).
74	Mus musculus							11329059	PIGF, via activation of VEGFR1, specifically potentiates the angiogenic response to VEGF
74	Mus musculus		retina					17259973	Together, our results suggest that Dll4-Notch1 signalling between the endothelial cells within the angiogenic sprout serves to restrict tip-cell formation in response to VEGF, thereby establishing the adequate ratio between tip and stalk cells required for correct sprouting and branching patterns
74	Mus musculus							15980434	KLF2 potently inhibits vascular permeability factor/vascular endothelial growth factor (VEGF-A)-mediated angiogenesis
74	Homo sapiens							12793895	the collagen receptor alpha2beta1 can also mediate angiogenesis in response to VEGF
74	Homo sapiens	endothelium						15178810	tumor-expressed VEGF is particularly attractive as a target for anticancer therapy because its angiogenesis-promoting activity is at the level of the endothelial cell and, compared with agents that directly target tumor cells, tumor penetration is less critical for VEGF inhibitors
74	Homo sapiens					endothelial cell		15863032	Several experimental evidences point to the possibility that FGF2 induces neovascularization indirectly by activation of the VEGF/ VEGFR system. Indeed: (i) VEGFR-2 antagonists inhibit both VEGF and FGF2-induced angiogenesis in vitro and in vivo [98]; (ii) expression of dominant-negative FGFR1 or FGFR2 in glioma cells results in a decrease in tumor vascularization paralleled by VEGF down-regulati…
74	Homo sapiens							11172729	Another receptor, which has recently been implicated in angiogenesis is integrin avb5. Antibodies directed against avb3 were found to specifically block FGF-2 or TNF-a -induced angiogenesis, whereas antagonists of avb5 blocked VEGF-induced angiogenesis (82). This implies that specific cytokines may stimulate angiogenesis by distinct signaling pathways that may be mediated by specific integrins.
74	Homo sapiens							10850439	EGF-R activation was significantly blocked by therapy with PKI166 and was associated with significant reduction in tumor cell production of VEGF and IL-8, which in turn correlated with a significant decrease in microvessel density and an increase in apoptotic endothelial cells.
74	Homo sapiens							15180964	Knockdown of SRF protein levels in human and rat endothelial cells abolished VEGF-induced in vitro angiogenesis, impaired endothelial cell migration and proliferation, and inhibited VEGF-induced actin polymerization and immediate early gene expression.
74	Homo sapiens		retina					12810700	We show here that VEGF-A controls angiogenic sprouting in the early postnatal retina by guiding filopodial extension from specialized endothelial cells situated at the tips of the vascular sprouts. The tip cells respond to VEGF-A only by guided migration; the proliferative response to VEGF-A occurs in the sprout stalks. These two cellular responses are both mediated by agonistic activity of VEGF-…
74	Homo sapiens							11841347	It was shown that the soluble uPAR or uPA-neutralizing antibody nearly completely suppressed the formation of capillary-like tubes in a fibrin matrix [166]. Moreover, an antibody that blocked the binding of uPA to uPAR suppressed bFGF- and VEGF-induced tube formation in fibrin matrix, despite the fact that sufficient uPA was present in the conditioned medium around the cells.
74	Homo sapiens					vascular endothelium		12778130	Like normal tissues, tumours require an adequate supply of oxygen, metabolites and an effective way to remove waste products7. These requirements vary, however, among tumour types, and change over the course of tumour progression8. But gaining access to the host vascular system and the generation of a tumour blood supply are rate-limiting steps in tumour progression. A classical model of the regu…
74	Rattus norvegicus		cornea					15548693	In the rat corneal micropocket assay, BRAK was a potent inhibitor of in vivo angiogenesis stimulated by multiple angiogenic factors, including interleukin 8, basic fibroblast growth factor, and vascular endothelial growth factor
75	Homo sapiens					monocyte		11676978	E-LDL (25 microg cholesterol/mL) induced egr-1 mRNA maximally within 1 h and were 2.3 and 3.6 fold (p < 0.05) more effective than Ox-LDL or N-LDL.
75	Mus musculus					macrophage		16006650	TABLE II - Up-regulated mRNA in oxLDL-treated J774 macrophages. The statistical significance of the differential expression for each transcript was determined by the Wilcoxon signed rank test. Each probe set in the differentially expressed sample was compared with its counterpart, and a p value was calculated to determine the degree of change. A value of p less than 0.002 denoted an increase in t…
77	Mus musculus					macrophage		21281677	Notably, a CD36 peptide blocked oxLDL-induced foam cell formation and macrophage activation. However, the activating mCD36 mAb induced macrophage activation was not inhibited by CD36 peptide. Further, activating mCD36 mAb enhanced oxLDL- or TLR2- or TLR4-mediated inflammatory responses.
78	Homo sapiens					endothelial cell		20814542	PPARG ligands inhibit the expression of vascular cell adhesion molecule-1 (VCAM- 1) and intercellular adhesion molecule-1 and decreased production of chemokines, such as IL-8 and monocyte chemotactic protein-1 (MCP-1) via suppressions of AP-1 and NF-KB activities in ECs [40-42].
79	Homo sapiens					macrophage		16203857	FC-induced apoptosis requires cholesterol trafficking to the ER, which triggers p38-CHOP and JNK2, and engagement of the SRA.
80	Mus musculus		aorta					20651282	The number of atherosclerotic lesions tended to be higher in the Chop+/+/Apoe-/- mice compared with the Chop-/-/Apoe-/- mice
81	Homo sapiens					monocyte		11602491	Transcriptional profiling demonstrated that stimulation of mononuclear phagocytes with CD40L enhanced the expression of MMP-8 transcript (Figure 1). RT-PCR revealed expression of MMP-8 transcripts in MØs, vascular SMCs (both Figure 1), and ECs (data not shown) only after stimulation, eg, via CD40L. In accord with the mRNA data, unstimulated cultures of ECs, SMCs, and mononuclear phagocytes expres…
81	Homo sapiens							11453113	Stimulation of collagenase-2 mRNA expression by IL-1beta was prevented by pretreatment with cycloheximide, an inhibitor of protein synthesis.
81	Homo sapiens					monocyte		11602491	Transcriptional profiling demonstrated that stimulation of mononuclear phagocytes with CD40L enhanced the expression of MMP-8 transcript (Figure 1). RT-PCR revealed expression of MMP-8 transcripts in MØs, vascular SMCs (both Figure 1), and ECs (data not shown) only after stimulation, eg, via CD40L. In accord with the mRNA data, unstimulated cultures of ECs, SMCs, and mononuclear phagocytes expres…
81	Homo sapiens					macrophage		11602491	stimulation with proinflammatory cytokines, eg, IL-1_x0001_ or CD40L (Figure 2), as well as TNF-_x0002_ or LPS (data not shown), induced expression and release of immunoreactive MMP-8 in all 3 cell types.
81	Homo sapiens					smooth muscle cell		11602491	stimulation with proinflammatory cytokines, eg, IL-1_x0001_ or CD40L (Figure 2), as well as TNF-_x0002_ or LPS (data not shown), induced expression and release of immunoreactive MMP-8 in all 3 cell types.
81	Homo sapiens					smooth muscle cell		11602491	Transcriptional profiling demonstrated that stimulation of mononuclear phagocytes with CD40L enhanced the expression of MMP-8 transcript (Figure 1). RT-PCR revealed expression of MMP-8 transcripts in MØs, vascular SMCs (both Figure 1), and ECs (data not shown) only after stimulation, eg, via CD40L. In accord with the mRNA data, unstimulated cultures of ECs, SMCs, and mononuclear phagocytes expres…
81	Homo sapiens					endothelial cell		11602491	stimulation with proinflammatory cytokines, eg, IL-1_x0001_ or CD40L (Figure 2), as well as TNF-_x0002_ or LPS (data not shown), induced expression and release of immunoreactive MMP-8 in all 3 cell types.
84	Homo sapiens					vascular endothelium		11978801	Furthermore, addition of antibodies against c-Rel and p65, but not of p50, RelB, and p52, diminished formation of the CD40L-enhanced complex (Fig. 3D), indicating that CD40 ligation enhanced binding of a c-Rel/p65 heterodimer to the TF-specific NF-KB site in EC.
84	Homo sapiens						THP-1 cell line	16186421	As shown in Figures 7A and 7B, in THP-1 macrophages exposed to SN50, the LIGHT enhancing effect on SR-A and TF expression was nearly abolished, which suggests the involvement of NF-kB signaling pathways.
84	Homo sapiens					endothelial cell		15071354	Induction of TF gene expression by shear stress and also by CD40L is mediated via AP-1, NF-B, and Egr-1 enhancers.19 19. Mazzolai L, Silacci P, Bouzourene K, et al. Tissue factor activity is upregulated in human endothelial cells exposed to oscillatory shear stress. Thromb Haemost. 2002;87:1062–1068.
85	Mus musculus					macrophage	RAW 264.7 cell line	16037570	Pretreatment of the cells with IL-10 resulted in a marked reduction of Elk-1 phosphorylation (Figure 6A).
86	Mus musculus					fibroblast		15545623	We demonstrate that JNK can act to suppress TNF-stimulated apoptosis. However, we find that JNK can also potentiate TNF-stimulated necrosis by increasing the production of reactive oxygen species (ROS).
86	Mus musculus					fibroblast		15545623	Nonapoptotic (necrotic) cell death can be induced by TNF. Thus, the TNF-stimulated necrotic death of mouse L929 cells can be mediated by reactive oxygen species (ROS) and is increased by caspase inhibition (Vercammen et al. 1998; Fiers et al. 1999).
86	Homo sapiens						A549 cell line	20963496	To determine the cytotoxic effects and the type of cell death facilitated by TNF in A549 cells, we treated cells with TNF and analyzed cell death based on morphological and biochemical assays. The death rate of A549 cells increased with increasing concentration of TNF (Fig. 1b), and cell death was characterized by cytoplasmic condensation and pyknotic nuclei without apoptotic body formation (Fig.…
89	Homo sapiens							11145955	Subsequent studies with dominant negative Elk-1, wild type, and variant GAL4-Elk-1 fusion proteins confirmed that phosphorylation of Elk-1 at serines 383 and 389 in the C-terminal region of Elk-1 is an important downstream target associated with activation of an SRE by E2.
89	Homo sapiens						HeLa cell line	17296730	Indeed, Ser383 plays a vital role, as mutation of Ser383 virtually eliminated hRev7-mediated enhancement of Elk-1 activity (Fig. 4D).
89	Mus musculus						NIH3T3 cell line	8548291	In NIH3T3 cells, co-transfection of an expression vector for Gal-Elk mediates expression from a transfected GAL-CAT reporter gene, which, as shown in Figure 6a,b, is potentiated upon treatment of serum-starved cells with anisomycin. Replacement of the major SAPK phosphorylation site in Gal-Elk, Ser383, with alanine (Gal-Elks 383 A) abrogates induction of reporter gene expression.
89	Homo sapiens					t-cell		11441089	Elk-1-dependent transactivation is regulated by phosphorylation at serine-383 and -389, and each of the MAPK has been shown to be competent to phosphorylate this nuclear factor at these residues in vitro (33, 34, 35, 36, 37).
89	Homo sapiens							15899879	The NH(2) terminus of MKP-1 was also found to inhibit the activation of the serum response element (SRE) by preventing MAPK-mediated phosphorylation of the regulatory serine 383 residue on Elk-1.
89	Homo sapiens							9367995	Phosphorylation of the C-terminal domain of Elk-1, especially at serine 383, is important for its transactivation activity.
90	Rattus norvegicus		aorta					10484544	Ang II-treated rats exhibited significant increases in aortic VCAM-1 protein and mRNA expression
92	Homo sapiens			Atherosclerosis				11602491	MMP-1 and MMP-13 preferentially cleave type III and II collagen,5?10 respectively.
92	Homo sapiens							11172729	Interstitial collagenases (MMP-1, MMP-8 and MMP-13) are capable of degrading fibrillar collagens, whereas type IV collagenases or gelatinases (MMP-2 and MMP-9) are specific for the degradation of type IV collagen. Stromelysins (MMP-3 and MMP-10 and MMP-11) have a wider range of substrate specificity, including proteoglycans, laminin, fibronectin and other MMPs like MMP-1 and MMP-9. Other members …
92	Homo sapiens							11701397	This gene encodes a secreted enzyme which breaks down the interstitial collagens, types I, II, and III.
93	Mus musculus					macrophage		18852364	This genetic deficiency (TLR4 deficiency) resulted in almost undetectable basal cytokine expression and prevented the inflammatory response induced by Abcg1 knockdown (Figure 1D). - see figure 1D for affected genes
93	Mus musculus					macrophage		21278342	acLDL-mediated gene induction was substantially reduced in TLR2- or TLR4-deficient macrophages (MCP-1, TNF-alpha, KC, and IL-1beta)
94	Homo sapiens							10092782	Following exposure to either CD40-specific mAbs or the soluble trimeric ligand (sCD40L), high responder (HR) lines showed rapid aggregation, activation of NF-kappa B, up-regulation of cell surface markers ICAM-1/CD54 and Fas/CD95, and growth inhibition
94	Homo sapiens					vascular endothelium		10929070	CD40 ligation alone enhanced expression of vascular cell adhesion molecule-1 (VCAM-1), intracellular adhesion molecule-1 (ICAM-1) and E-selectin whereas IL-4 and IL-13 increased expression of VCAM-1 and P-selectin but not ICAM-1 or E-selectin.
95	Mus musculus					macrophage		21278342	acLDL-induced IkapaBaplha (Ser32/36) phosphorylation was greatly reduced in bone marrow-derived macrophages from IRAK4 kinase-inactive knock-in
96	Mus musculus					macrophage		19359600	Macrophages from PC Tg mice can express high level of human PON2 besides intrinsic mouse PON2 and PON3 ... PC Tg macrophages maintained significantly lower levels of ROS for at least 2 hours than macrophages from Wt mice ... Inflammatory factors such as TNF-alpha and IL-6 are expressed at lower levels in PC Tg MPMs compared with Wt MPMs.
97	Mus musculus						NIH3T3 cell line	12515729	Stable inducible expression of C/EBP epsilon and C/EBP alpha in the murine fibroblast cell line NIH 3T3 activated expression of mRNAs for B9, MCLP, NC, and NGAL but not for LF.
98	Homo sapiens								Not Available
98	Homo sapiens							20706656	The list of endogenous TLR2 and 4 activators has expanded quickly and encompasses other intracellular molecules such as heat shock proteins including HSP70, Gp96 [15-17], HSP22, and HSP72 [18, 19] and high-mobility group box-1 protein (HMGB1) [20-22] as well as ECMmolecules such as biglycan [23], tenascin-C [24], versican [25], and fragments of ECM molecules including oligosaccharides of hyaluron…
100	Homo sapiens							16113098	Endocrine therapy with an estrogen receptor (ER)-targeted antiestrogen, such as tamoxifen, or estrogen ablation by aromatase inhibitors is clinically indicated for the management of all forms of ER-positive breast cancer. However, 30-50% of ER-positive breast cancer cases fail to benefit clinically from endocrine therapy alone, and recent molecular evidence suggests that 'crosstalk' pathways orig…
100	Homo sapiens					CD4+ T-cell		10553070	These data confirm that IKKb plays a critical role in regulating NF-kB transcription factors that leads to activation of the IL-2 promoter.
100	Homo sapiens							16603398	Here, we present evidence that TNFalpha induces the polyubiquitination of RIP1 at Lys-377 and that this polyubiquitination is required for the activation of IkappaB kinase (IKK) and NF-kappaB.
100	Rattus norvegicus		brain			Neural Stem Cell		16987412	IKK-beta gene product knock-down via siRNA led to diminished NF-kappaB activity.
100	Mus musculus						Jurkat cell line	10553070	These data confirm that IKKb plays a critical role in regulating NF-kB transcription factors that leads to activation of the IL-2 promoter.
100	Homo sapiens								Phosphorylation of serine residues on the I-kappa-B proteins by kinases (IKBKA, {600664}, or IKBKB, {603258}) marks them for destruction via the ubiquitination pathway, thereby allowing activation of the NF-kappa-B complex.
100	Homo sapiens		lung			bronchial epithelial cell		12600818	dominant-negative form of IKK_x0005_ (IKK_x0005_-AA). Expression of IKK_x0005_-AA significantly attenuated NF-_x0002_B transactivation (Figure 5B).
100	Homo sapiens							12637324	GMCSF activates NF-kappaB via direct interaction of the GMCSF receptor with IkappaB kinase beta
101	Homo sapiens		aorta					10625311	Mechanical strength of atherosclerotic plaques is primarily determined by fibrillar collagen, specifically by collagen content, cross-linking, and distribution. We demonstrated a time-dependent decrease of overall collagen content in lipid rich plaques, whereas the level of cross-linking did not differ between high- and low-cholesterol groups. These results indicate that collagen loss, rather tha…
102	Homo sapiens		coronary artery			smooth muscle cell		18785879	AngII (50-200 nmol/l) induced an early and sustained increase in CD40 mRNA and protein expression in CASMCs, which was blocked by treatment with antioxidants.
103	Mus musculus		aorta					21278342	IRAK4 kinase activity is required for the production of inflammatory genes (Fig. 3) (MCP1, CCL4, IL-6, IP-10, and IL-1beta)
105	Mus musculus			Atherosclerosis				16293001	the injection of IFNG, or the IFNG-releasing factors IL12 and -18 enhances the extent of the disease in apoE-/- mice (36, 39, 40)
107	Homo sapiens							9729521	TGF-beta1 induced increased alpha1(I), alpha1(III), and alpha1(IV) collagen mRNA expression
107	Mus musculus		lung					17209037	TGF-_x0001_1 is a potent stimulator of the accumulation of mRNA encoding _x0002_1(I), _x0002_2(I), and _x0002_1(III) collagens, fibronectin (FN), elastin, laminin, and type IV collagen (Fig. 6 and data not shown). TGF-_x0001_1 also stimulated the accumulation of mRNA encoding TIMP-1, TIMP-3, and MMP-12 while inhibiting MMP-9 (Fig. 6).
107	Homo sapiens		skin			fibroblast		11279127	Using this stringent approach, we have identified COL1A2, COL3A1, COL6A1, COL6A3, and tissue inhibitor of metalloproteases-1 as definite TGF-beta/Smad3 targets.
107	Homo sapiens	vascular smooth muscle				smooth muscle cell		1911708	IL-la and TGFbeta increased mRNA encoding alphal(III) andalpha2(I) procollagens (Figure 5). These treatments did not appreciably alter levels of mRNA for a constitutively expressed form of /3-tubulin. IFN-gamma not only reduced the basal level of procollagen mRNA but also antagonized the stimulation produced by IL-1 and TGF beta(Figure 5)
107	Mus musculus		lung					15265946	At day 4 after AdTGF-_x0001_1223/225 administration, there was a significant increase in expression of procollagen 3A1 (1.8-fold, p _x0005_ 0.05), CTGF (2.6-fold, p _x0005_ 0.05), TIMP-1 (16-fold, p _x0005_ 0.01), and PAI-1 (5-fold, p _x0005_ 0.03) in WT animals compared with control, whereas there was no similar increased expression in KO animals (Fig. 5B).
108	Homo sapiens	endothelium						1456174	Superoxide dismutase and glutathione peroxidase prevented H/R-induced IL-1 and IL-6 increase
109	Mus musculus							11896392	Modified assertion
110	Homo sapiens		mesenteric artery						VEGF is one of the most potent vascular permeabilizing agents known, with an effect that is 50,000 times greater than that of histamine VEGF increases permeability in a variety of vascular beds including those of the skin, peritoneal wall, mesentery, and diaphram
110	Homo sapiens		peritoneum						VEGF is one of the most potent vascular permeabilizing agents known, with an effect that is 50,000 times greater than that of histamine VEGF increases permeability in a variety of vascular beds including those of the skin, peritoneal wall, mesentery, and diaphram
110	Homo sapiens		skin						VEGF is one of the most potent vascular permeabilizing agents known, with an effect that is 50,000 times greater than that of histamine VEGF increases permeability in a variety of vascular beds including those of the skin, peritoneal wall, mesentery, and diaphram
110	Homo sapiens							15294883	VPF could be a mediator of the high permeability of tumor blood vessels
110	Homo sapiens	vascular tissue				endothelial cell		14715700	Furthermore, studies have demonstrated that vascular permeability induced by VEGF was mediated by PAF synthesis (26) and that VEGF-A stimulates PAF synthesis in endothelial cells
110	Homo sapiens	vascular tissue						9443437	VEGF/VPF and positive controls (platelet-activating factor [PAF], histamine, and bradykinin) all increased vascular permeability.
110	Homo sapiens					umbilical vein endothelial cell		16039554	The effect of ESM on TNF-alpha induced endothelial permeability and redistribution of VE-cadherin is likely due to a reduction of VEGF protein expression as a result of modulation of the ERK signaling pathway.
110	Homo sapiens	endothelium						16627366	VEGF increased P(a) in both isolated coronary venules and CVEC monolayers.
110	Mus musculus					endothelial cell		16818677	Knocking down ESAM expression in endothelial cells resulted in reduced levels of activated Rho, a GTPase implicated in the destabilization of tight junctions. Indeed, vascular permeability stimulated by vascular endothelial growth factor was reduced in ESAM(-/-) mice.
110	Homo sapiens	vascular tissue						9413393	In human endothelial tumors like angiosarcoma or in hemangiomas where the vascular structures are profoundly altered, VE-cadherin is poorly expressed or is frequently misplaced from cell-cell contacts (1). In addition, endothelial cells differentiating in vitro from embryonic stem cells in which VE-cadherin gene has been inactivated form cell aggregates but are unable to organize vascular structu…
110	Homo sapiens							8686754	Because thrombin cleavage of OPN results in substantial enhancement of OPN's adhesive properties, and because VPF/VEGF promotes increased microvascular permeability leading to activation of the extrinsic coagulation pathway, we also investigated whether VPF/VEGF facilitates thrombin cleavage of OPN in vivo.
110	Homo sapiens	vascular tissue						12778166	Effects of hypoxia on molecular determinants of angiogenesis Angiogenesis is a complex process, involving multiple gene products expressed by different cell types, all contributing to an integrated sequence of events44. Consistent with a major role for hypoxia in the overall process, a large number of genes involved in different steps of angiogenesis are independently responsive to hypoxia in tis…
110	Homo sapiens	vascular tissue				endothelial cell		15294883	consistent with a role in the regulation of vascular permeability, VEGF induces endothelial fenestration in some vascular beds and in cultured adrenal endothelial cells
110	Homo sapiens	vascular tissue						15178810	other actions of VEGF include increasing vascular permeability, inhibition of dendritic cell differentiation, upregulation of hexose transport into endothelial cells, induction of tissue factor, and induction of monocyte migration
110	Homo sapiens							12891700	Stimuli like histamine, atrial natriuretic factor, or thrombin, induce a rapid and short-lived increase in vascular permeability while others like cytokines or VEGF induce a sustained response. Most of these agonists are produced in acute or chronic inflammatory situations.
110	Homo sapiens	vascular tissue				endothelial cell		12778130	The percentage of endothelial-precursor-cell incorporation is generally low and depends on the nature of the tumour, supporting the concept that most tumour neovascularization seems to occur via angiogenesis.However, in some model systems, tumours are reliant on endothelial- precursor-cell mobilization18 (FIG. 2).High levels of VEGFA expression alone are capable of initiating angiogenesis in a qu…
110	Rattus norvegicus							16977604	Enhanced gene and protein expression of VEGF may contribute to increased permeability of blood vessels. AQ4, a water transporting protein, is upregulated in astrocytes in hypoxia suggesting the cells are involved in edema formation.
110	Homo sapiens	vascular tissue				endothelial cell		11172729	In vitro, VEGF stimulates ECM degradation, proliferation, migration and tube formation of endothelial cells and induces in these cells the expression of uPA, PAI-1, uPAR and MMP-1 (148, 182, 183, 243). In vivo, VEGF has been shown to regulate vascular permeability, which is considered important for the initiation of angiogenesis (57).
111	Mus musculus							18250269	histological analyses of the aortic root revealed similar plaque size and macrophage and smooth muscle cell content after 8 or 16 weeks of atherogenic diet. By 16 weeks, however, the plaques of low-density lipoprotein receptor-deficient mice engrafted with Mmp14-/-bone marrow (n=12) contained significantly more interstitial collagen than those receiving Mmp14+/+ bone marrow
112	Mus musculus	vascular tissue	aorta	Atherosclerosis				14732733	In the Ang II-accelerated atherosclerosis model we found that PPAR ligands consistently attenuated atherosclerosis.43 The complement of ligands tested in the Ang II-infused LDLR_x0001_/_x0001_ mouse on high-fat diet included rosiglitazone, pioglitazone, and a non-TZD full PPAR_x0001_ agonist.43
113	Mus musculus					macrophage		18451332	There was a 2.4-fold increase in the ratio of free-to-macrophage-associated apoptotic cells in the lesions from MertkKD;Apoe-/- mice (P<0.05), consistent with a marked defect in efferocytosis. (MertkKD is inactive Mertk mutant)
114	Homo sapiens					macrophage		16203857	These findings have important implications for understanding how the UPR, MAPKs, and the SRA might conspire to cause macrophage death, lesional necrosis, and plaque destabilization in advanced atherosclerotic lesions.
114	Homo sapiens	vascular smooth muscle				smooth muscle cell		21293192	VSMC apoptosis contributes to plaque destabilization
115	Homo sapiens	vascular tissue				macrophage		17000557	Macrophages obtained from healthy blood donors were treated with native and oxidized LDL for 1 day and altered gene expression was detected using the cDNA microarray method. The genes that showed at least a 2-fold up- or down-regulation according to the ratio of time-matched oxidized lipoprotein to native lipoprotein-treated cells were selected for statistical analysis.
115	Homo sapiens	vascular tissue				endothelial cell	HUVEC cell line	12716483	In order to gain a more comprehensive overview of the response of endothelial cells to ox-LDL, we determined the expression profile of selected families of genes known to play a role in molecular models of atherosclerosis. The f indings obtained by the cDNA arrays were confirmed by using reverse transcription–polymerase chain reaction (RT-PCR) as an independent technique. TABLE 2. GENES DIFFERENT…
115	Homo sapiens					macrophage		10051290	Exposure to ox-LDL (10 to 50 microg/mL) increased MMP-9 mRNA expression as analyzed by Northern blot, protein expression as measured by ELISA and Western blot, and gelatinolytic activity as determined by zymography. The increase in MMP-9 expression was associated with increased nuclear binding of transcription factor NF-kappaB and AP-1 complex on electromobility shift assay.
115	Homo sapiens	vascular tissue				macrophage		17000557	Macrophages obtained from healthy blood donors were treated with native and oxidized LDL for 3 days and altered gene expression was detected using the cDNA microarray method. The genes that showed at least a 2-fold up- or down-regulation according to the ratio of time-matched oxidized lipoprotein to native lipoprotein-treated cells were selected for statistical analysis.
115	Homo sapiens							10051290	Modified assertion
116	Mus musculus							15578089	Treatment of cells with PPAR alpha agonist showed a decrease in ABCG1 mRNA expression in wild type macrophages.
118	Homo sapiens			Atherosclerosis				11602491	Loss of interstitial collagen, particularly type I collagen, the major load-bearing molecule of atherosclerotic plaques, renders atheroma prone to rupture. Initiation of collagen breakdown requires interstitial collagenases, a matrix metalloproteinase (MMP) subfamily consisting of MMP-1, MMP-8, and MMP-13.
119	Homo sapiens					macrophage		8892653	both TNF-a and IL- I p induced a dose-dependent stimulation of 92-kDa gelatinase production.
119	Homo sapiens					Lung macrophage		11970913	Both IL-1beta and LPS increased release of TIMP-1 from AM from all groups above control levels (P < 0.01) (Figures 3A and 3B). The AM from nonsmokers released more TIMP-1 at baseline than cells from either healthy smokers or COPD patients (P < 0.01)(Figure 3). There was no difference between the release of TIMP-1 from the AM of healthy smokers and subjects with COPD.{cannot causally associate tre…
119	Homo sapiens					Lung macrophage		11970913	IL-1beta dose-dependently increased the release of MMP-9 from AM (Figure 2A). AM from COPD subjects released more MMP-9 at all concentrations of IL-1beta when compared with both healthy smokers and healthy normal subjects (P < 0.01). {cannot causally associate treatments to COPD or smoke because patients are not matched}
120	Homo sapiens	vascular tissue				smooth muscle cell		10623647	CD40L-induced TF on vascular SMC is functional and activates coagulation.
121	Homo sapiens					monocyte		14561188	PPARa activators decreased cytokine-induced genes, such as vascular cell adhesion molecule-1 (VCAM-1) in endothelial cells [26] and tissue factor in monocytes [27].
122	Homo sapiens					macrophage		15215242	FC enrichment of ER membranes to a level similar to that occurring in vivo inhibited both the ATPase activity and calcium sequestration function of SERCA2b
124	Rattus norvegicus							10764657	Ang II also induced the rapid formation of ROS, which could be inhibited by a specific antibody as well as by antisense against the p22phox subunit of the NAD(P)H oxidase. JNK and p38 MAPK, but not ERK, activation was inhibited by an inhibitor of NAD(P)H oxidase. Antisense against p22phox also solely inhibited p38 MAPK but did not affect ERK.
124	Homo sapiens		coronary artery			smooth muscle cell		18785879	We conclude that AngII stimulation of vascular cells leads to a ROS-dependent increase in CD40/CD40L signalling pathway activity.
124	Homo sapiens							12493759	Treatment of vascular smooth muscle cells with angiotensin II as well as overexpression of the constitutively active mutant RacL61 increased ROS release as assessed by
124	Homo sapiens							12663375	Ang II increased NAD(P)H oxidase-mediated generation of *O2- and H2O2
124	Rattus norvegicus					smooth muscle cell		17406055	JAK-2 has also been shown to be activated and tyrosinephosphorylated in response to Ang II, a well established ROS inducer in VSMCs (64,65).
124	Rattus norvegicus	vascular tissue				smooth muscle cell		10926866	Suppression of ROS inhibits Ang II–induced hypertrophy.
124	Homo sapiens		kidney					12874439	Advanced glycation end products, TGF-beta1,and angiotensin II can also induce ROS generation and may amplify high glucose-activated signaling in diabetic kidney
124	Homo sapiens	vascular tissue				smooth muscle cell		20100497	EGCG plays an anti-inflammatory role via inhibiting IL-6- and Ang II-induced CRP secretion, as well as the Ang II-induced generation of O(2)(-) and ROS in VSMCs
125	Homo sapiens							12095988	ubiquilin together with PDI have critical functions as regulatory proteins for CHOP-mediated cell death, and therefore up-regulation of these proteins may result in acquisition of tolerance against ischemic stress in glial cells.
125	Mus musculus							14752510	We reported that the endoplasmic reticulum (ER) stress pathway involving CHOP, a member of the C/EBP transcription factor family, plays a key role in nitric oxide (NO)-mediated apoptosis of macrophages and pancreatic beta cells. We also showed that the cytosolic chaperone pair of hsp70 and dj1 (hsp40/hdj-1) or dj2 (HSDJ/hdj-2) prevents NO-mediated apoptosis upstream of cytochrome c release from m…
125	Homo sapiens					macrophage		16203857	Here we show that p38 MAPK signaling is necessary for CHOP induction and apoptosis......FC loading by non-SRA mechanisms activates p38 and CHOP, but not apoptosis unless the SRA is engaged.
126	Homo sapiens							11579088	PON2 (i) is not associated with high density lipoprotein; (ii) has antioxidant properties; and (iii) prevents LDL lipid peroxidation, reverses the oxidation of mildly oxidized LDL (MM-LDL), and inhibits the ability of MM-LDL to induce monocyte chemotaxis.
127	Mus musculus		aorta					15249654	Lesions from Apoe-/-/MyD88+/+ mice showed extensive COX-2 immunostaining, which was markedly less in Apoe-/-MyD88-/-mice...Apolipoprotein E-deficient mice that also lacked TLR4 or MyD88 demonstrated reduced aortic atherosclerosis that was associated with reductions in circulating levels of proinflammatory cytokines IL-12 or monocyte chemoattractant protein 1, plaque lipid content, numbers of macr…
127	Mus musculus		aorta					15249654	Lesions from Apoe-/-/MyD88+/+ mice showed extensive COX-2 immunostaining, which was markedly less in Apoe-/-MyD88-/-mice...Apolipoprotein E-deficient mice that also lacked TLR4 or MyD88 demonstrated reduced aortic atherosclerosis that was associated with reductions in circulating levels of proinflammatory cytokines IL-12 or monocyte chemoattractant protein 1, plaque lipid content, numbers of macr…
129	Homo sapiens					smooth muscle cell|CD4+ T-cell		16418392	Anti-HLA-DR antibodies blocked CD4 T cell?induced VSMC apoptosis
130	Mus musculus					macrophage		20351234	uPA mRNA was elevated in innominate arteries of recipients of SR-uPA... PA activity in medium conditioned by aortas of recipients of SR-uPA was similarly increased.
131	Mus musculus		aorta					20037584	performed gene expression profiling of atherosclerosis-prone Apoe-?- and Cd36-/-Apoe-/- mice fed a western diet for 12 weeks. Gro1, MIP-2 and RANTES mRNA expression was greatly reduced in the descending aorta of mice lacking CD36
132	Mus musculus					peritoneal macrophage		18422969	The extent of PPARgamma downregulation directly correlated with the level of agonist-induced proinflammatory gene expression, as assessed by the induction of TNF-alpha (Fig. 1b) and NOS2A (Fig. 1c).
133	Mus musculus							15085195	Modified assertion
134	Mus musculus					macrophage		16410462	we examined ABCA1 induction in GM-CSF?treated bone marrow?derived macrophages observed to have low basal ABCA1 expression. RA robustly induced ABCA1 protein and mRNA expression in TG2+/+ but not TG2-/- bone marrow macrophages
135	Homo sapiens	synovium		Rheumatoid Arthritis		fibroblast		1374588	Unstimulated SF expressed low basal levels of VCAM-I (Figure 1 A). However, two forms of VCAM-1 of about 1 10 kd and 100 kd were induced after 2 hours of TNF stimulation.
135	Homo sapiens						HUVEC cell line	19634686	TNF-alpha-induced secretion of cytokines such as IL-1beta and IL-8, as well as the expression of adhesion molecules such as ICAM-1, VCAM-1 and E-selction in HUVECs.
135	Homo sapiens							10699758	Simultaneous overexpression of selenophosphate synthetase and phospholipid-hydroperoxide GSH peroxidase (PHGPx) [250] blocks activation of NF-kB by IL-1. Overexpression of SOD [84] or GSH peroxidase [81, 211] abolished NF-kB activation by preventing degradation of IkB after stimulation with TNF-a. The precise mechanism(s) through which oxidants and reductants influence activation of NF-kB is pres…
135	Mus musculus					fibroblast	NIH3T3 cell line	16547273	Levels of VCAM-1 in STAT-6-deficient MLF were somewhat reduced compared with those observed in wt MLF, however, the ability of mOSM or mTNF-{alpha} to induce VCAM-1 was maintained (Fig. 7B).
135	Mus musculus		aorta					18981156	TNF-_x0001_ stimulated the monocyte adhesion (Fig. 11C), which was associated with VCAM-1 expression (Fig. 11B).
135	Homo sapiens						HUVEC cell line	12479867	Plasma HDL (1mg/ml apo A1) markedly prevented the monocyte adhesion to TNF-alpha-activated HUVECs with blunting the increased expression levels of VCAM-1 protein and its mRNA at a maximal TNF-alpha stimulation.
135	Homo sapiens	endothelium						11172729	Members of the immunoglobulin superfamily mediate heterophilic cell-cell adhesion. Intercellular adhesion molecule-1 (ICAM-1) and vascular cell adhesion molecule-1 (VCAM-1) are expressed on quiescent endothelium, but are upregulated after stimulation with TNF-a, IL-1 or interferon-g (IFN-g) (24).
135	Homo sapiens					endothelial cell		10377075	As expected, cell surface EIAs of human ECs revealed a marked increase of VCAM-1 expression in response to stimulation with TNF-a 10 mg/L.
135	Homo sapiens	vascular tissue				endothelial cell		15833768	A significant increase in CAM expression in the presence of TSP-1 was observed on HMVEC as assessed by FACS analysis. The expression of VCAM-1 in the presence of TSP-1 increased 2.5-fold over control. Under the same conditions, TNF-? produced a 3.4-fold increase of VCAM-1 over control (Fig. 2C). TSP-1 and TNF-? were also effective stimulators of ICAM-1 in HMVEC with an expression increase of 3.8-…
135	Mus musculus		lung					15489375	Intratracheal instillation of TNF-? elicited a rapid increase in VCAM-1 expression within lung tissue
135	Homo sapiens						HUVEC cell line	16430914	Tumor necrosis factor-? (TNF-?), a well-known stimulator of VCAM-1 expression, served as a positive control (Fig. 2A).
135	Homo sapiens		aorta			endothelial cell		20863785	As expected, TNF?? alone greatly enhanced both VCAM-1 and ICAM-1 mRNA and protein
136	Mus musculus					macrophage		19359600	Macrophages from PC Tg mice can express high level of human PON2 besides intrinsic mouse PON2 and PON3 ... PC Tg macrophages maintained significantly lower levels of ROS for at least 2 hours than macrophages from Wt mice ... Inflammatory factors such as TNF-alpha and IL-6 are expressed at lower levels in PC Tg MPMs compared with Wt MPMs.
137	Mus musculus					macrophage		21281677	Notably, a CD36 peptide blocked oxLDL-induced foam cell formation and macrophage activation. However, the activating mCD36 mAb induced macrophage activation was not inhibited by CD36 peptide. Further, activating mCD36 mAb enhanced oxLDL- or TLR2- or TLR4-mediated inflammatory responses.
139	Homo sapiens							15766574	The in vitro activity of SERCA2a and uptake of (45)Ca(2+) into isolated microsomes were suppressed by H(2)O(2) in CRT-overexpressing cells
142	Homo sapiens		aorta			smooth muscle cell		16439692	SMCs were transfected with COL1A1, COL1A2, or HLA-Dr-alpha promoter/luciferase construct, togetherwith expression constructs for either CIITA type I, type III, or type IV. As expected, CIITAsignificantly (P<0.01) repressed transcription of COL1A1 and COL1A2 promoters, whereas itenhanced transcription of HLA-Dr-alpha promoter (Figure 4). CIITA types I, III, and IV had similareffects on all promote…
143	Homo sapiens							11007963	Via negative regulation of nuclear factor-kappa B and activator protein-1 signalling pathways, PPAR alpha inhibits expression of inflammatory genes, such as interleukin-6, cyclooxygenase-2, and endothelin-1. Furthermore, PPAR alpha inhibits expression of monocyte-recruiting proteins such as vascular cell adhesion molecule (VCAM)-1 and induces apoptosis in monocyte-derived macrophages
143	Mus musculus							11798191	Activation of Ppara negatively regulates inflammatory genes, such as Il6, under both constitutive and inducing conditions by antagonizing signaling through an array of important pathways, including Ap1 and NFkb.
143	Homo sapiens							11007963	Via negative regulation of nuclear factor-kappa B and activator protein-1 signalling pathways, PPAR alpha inhibits expression of inflammatory genes, such as interleukin-6, cyclooxygenase-2, and endothelin-1
144	Homo sapiens						HUVEC cell line	11149911	The activation of ERK1/2 by VEGF and TNF-alpha was prevented by PD098059, but not by SB203580, as predicted, since to date ERK1/2 are the only known substrates for MEK1/2. Furthermore, induction of EGR-1 by both stimuli was also inhibited by PD098059.
145	Homo sapiens					Lung macrophage		15602009	Figure 6. Macrophages in COPD. Activated macrophages secrete TGFA, TGFB1, MMP9, MMP12, Cathepsins K, L and S (CTSK, CTSL1, CTSS); IP-10 (Cxcl10), Mig (Cxcl9), ITAC (Cxcl11), MCP1 (Ccl2), GRO-alpha (Cxcl1), LTB4 (Leukotriene B4), IL8, NO and ROS
146	Homo sapiens		aorta			smooth muscle cell		16439692	SMCs were transfected with COL1A1, COL1A2, or HLA-Dr-alpha promoter/luciferase construct, togetherwith expression constructs for either CIITA type I, type III, or type IV. As expected, CIITAsignificantly (P<0.01) repressed transcription of COL1A1 and COL1A2 promoters, whereas itenhanced transcription of HLA-Dr-alpha promoter (Figure 4). CIITA types I, III, and IV had similareffects on all promote…
147	Homo sapiens			Atherosclerosis				18996472	Blocking HIF1 activation inhibits lesion formation by inhibition of angiogenesis in injured vessels [80].
149	Homo sapiens						THP-1 cell line	15496433	Treatment of THP-1 cells with oxidized LDL upregulated the protein levels of nitric oxide synthase 2A by 3 fold with a sequence coverage of 5% when compared with LDL and the vehicle.
150	Homo sapiens							10843667	MCP-1 also caused an increase of MMP-2 mRNA expression
150	Homo sapiens						HUVEC cell line	18364357	As summarized in Table 1, 32 of 113 genes were up-regulated in MCP-1-treated HUVECs compared with untreated-HUVECs (only genes whose expression was induced at least 2.0-fold are included). These up-regulated genes included angiopoietin-like 3, angiopoietin-like 4, VE-cadherin, the VEGF family, Tie-1, ephrin A2, MMP-1, TIMP-2, urokinase, and chemokine ligands. (table 1 genes:Angiopoietin-like 3 An…
151	Rattus norvegicus	smooth muscle						16081870	Forced expression of SERCA2a arrested cell cycle at the G1 phase and prevented apoptosis
152	Mus musculus		aorta					20651282	ratio of ruptured lesions was dramatically higher in the Chop+/+/Apoe-/- mice compared with the Chop-/-/Apoe-/-mice
154	Homo sapiens		aorta			smooth muscle cell		16439692	Protein expression reflected the mRNA expression of COL1A1 with a significant decrease of alpha1(I)protein expression after 48 hours of IFN-gamma treatment (Figure 3C).
156	Homo sapiens	vascular tissue				endothelial cell	HUVEC cell line	12716483	In order to gain a more comprehensive overview of the response of endothelial cells to ox-LDL, we determined the expression profile of selected families of genes known to play a role in molecular models of atherosclerosis. The f indings obtained by the cDNA arrays were confirmed by using reverse transcription–polymerase chain reaction (RT-PCR) as an independent technique. TABLE 2. GENES DIFFERENT…
156	Homo sapiens						U937 cell line	17343848	Table 2 Differential gene expression analysis identified by Oligo Atherosclerosis Microarrays
156	Homo sapiens						U937 cell line	17343848	Table 2 Differential gene expression analysis identified by Oligo Atherosclerosis Microarrays
159	Homo sapiens	vascular tissue	aorta	Atherosclerosis		foam cell		12482829	Western blots showed that SMCs did not express DAP kinase protein when cultured in the absence of agLDL. In contrast, strong upregulation of DAP kinase protein could be detected after 2 days of agLDL treatment (Figure 3A). DAP kinase expression was associated with enhanced levels of the tumor suppressor protein p53. We also observed a progressive increase in Bax and TNF receptor 2 expression duri…
159	Homo sapiens	vascular tissue	aorta	Atherosclerosis		Foam Cell		12482829	Western blots showed that SMCs did not express DAP kinase protein when cultured in the absence of agLDL. In contrast, strong upregulation of DAP kinase protein could be detected after 2 days of agLDL treatment (Figure 3A). DAP kinase expression was associated with enhanced levels of the tumor suppressor protein p53. We also observed a progressive increase in Bax and TNF receptor 2 expression duri…
161	Homo sapiens	vascular tissue				endothelial cell			Many of the cholesterol-independent properties of statins are linked to their property to inhibit the synthesis of isoprenoids involved in Ras and Rho activation. Cyclooxygenase(COX)-2 expression has increased in the atherosclerotic lesions where it colocalizes with MMP-9. Recent insights suggest the involvement of Rho-dependent pathway in the activation of COX-2. Therefore, we decided to investi…
162	Mus musculus					hematopoietic		15665823	Here, we demonstrate that the transcription factor IRF-5 is generally involved downstream of the TLR-MyD88 signalling pathway for gene induction of proinflammatory cytokines, such as interleukin-6 (IL-6), IL-12 and tumour-necrosis factor-alpha. In haematopoietic cells from mice deficient in the Irf5 gene (Irf5-/- mice), the induction of these cytokines by various TLR ligands is severely impaired
163	Mus musculus		spleen					22116098	Mice were fed with high-fat diet (HFD) for either 8 or 16 weeks, both starting at ages of 6 to 8 weeks. We found that splenic CD4(+) T-cells produced high amounts of IL-17A in ApoE(-/-) mice after HFD feeding for 8 weeks.
165	Homo sapiens								Phosphorylation of serine residues on the I-kappa-B proteins by kinases (IKBKA, {600664}, or IKBKB, {603258}) marks them for destruction via the ubiquitination pathway, thereby allowing activation of the NF-kappa-B complex.
165	Homo sapiens							10779355	Two related kinases, IkappaB kinase alpha (IKKalpha) and IKKbeta, phosphorylate the IkappaB proteins, leading to their degradation and the subsequent activation of gene expression by NF-kappaB
166	Mus musculus					macrophage		21821913	after 15 minutes of 50 ug/ml IgE treatment, macrophages from WT mice, but not those from Fcer1a -/- mice, showed increased phosphorylation of ERK1/2 and JNK
167	Homo sapiens					dendritic cell		18202318	TLR4 ligands activate vascular DCs and mediate autologous CD4 T-cell recruitment into the vessel wall
167	Homo sapiens					dendritic cell		17928461	THP (Official Gene Symbol: UMOD) has been shown recently to potently activate macrophages and dendritic cells (DC) via the toll-like receptor 4 (TLR4) pathway. We show here that THP interacts specifically with surface structures on DC and provides evidence that they are distinct from TLR4.
167	Mus musculus					dendritic cell		14668429	both DC activation and autoimmunity elicited by cell surface gp96 are dependent on the downstream adaptor protein MyD88 for signaling by Toll/IL-1 receptor family. Our study not only established the proinflammatory property of cell surface gp96 in vivo, but also suggested a chronic stimulation of DCs by gp96 as a pathway to initiate spontaneous autoimmune diseases.
167	Mus musculus					dendritic cell		15650774	THP activates myeloid DCs via Toll-like receptor-4 (TLR4) to acquire a fully mature DC phenotype...To investigate a role of TLR4 in THP-induced immune cell activation, human DCs were preincubated with the anti-TLR4 Ab, mAb HTA-125, and a significant impairment of cytokine production was observed (Figure ?(Figure5C).5C). These results indicate a critical role of TLR4 in THP-mediated immunostimulat…
167	Mus musculus		lung					16940747	Also in lung tissue, the CS-induced expression of MHCII on DCs was significantly lower in Tlr4 defective animals than in Tlr4 WT animals (MHCII-positive DCs: 36.3 8 1.5% vs. 41.1 8 1.4% for CS-exposed Tlr4 defective vs. CS-exposed Tlr4 WT , p ! 0.05, n = 8 per group).
168	Homo sapiens					Foam Cell		17084825	In addition, oxLDL modulates gene expression in macrophage-derived foam cells [24]. Pro-inflammatory genes such as interleukin-8 (IL-8) are upregulated whereas tissue inhibitors of metalloproteinases (TIMPs) are downregulated. Furthermore,
169	Homo sapiens					t-cell		11163196	[##from text##] IL-6 prevents the autoregulation of IFN? expression by increasing SOCS1, thereby inhibiting the IFN?R signaling pathway. - Figure 7D
169	Homo sapiens							14676838	The observed Etk-enhanced MDA-MB-468 cell apoptosis is associated with the Stat1 activation, as demonstrated by electrophoresis mobility shift assays and reporter gene assays.
169	Homo sapiens							10209040	STATs (mainly STAT5A and STAT5B, but also STAT1 and STAT3) are also activated in hematopoietic cell lines expressing BCR/ABL (24) and in CML cells
169	Homo sapiens							8197455	The phosphorylated STAT proteins move to the nucleus, bind specific DNA elements, and direct transcription
169	Homo sapiens							12584205	We show that 15-deoxy-Delta12,14-prostaglandin J(2) (15d-PGJ(2)) and rosiglitazone reduce the phosphorylation of STAT1 and STAT3 as well as Janus kinase 1 (JAK1) and JAK2 in activated astrocytes and microglia.
169	Rattus norvegicus					chondrocyte		10364154	FGF treatment of RCS cells induces phosphorylation of STAT-1, its translocation to the nucleus, and an increase in the expression of the cell-cycle inhibitor p21WAF1/CIP1.
169	Homo sapiens							9028332	The retinoid increases the levels of nuclear complexes that are capable of binding to interferon (IFN)-regulated consensus sequences and contain Stat1 and/or Stat2 proteins, and causes a rapid and long-lasting elevation in Stat1 alpha tyrosine phosphorylation Transient transfection experiments show that ATRA enhances the transactivating properties of Stat1 alpha observed on an appropriate reporte…
169	Homo sapiens					endothelial cell		20157547	Nuclear Shp-2 forms a complex with the signal transducer and activator of transcription 5 (STAT5) which then binds to DNA and regulates transcription of milk genes. In contrast, nuclear Shp-2 dephosphorylates STAT1 and thereby inhibits gene transcription.
170	Homo sapiens					endothelial cell		18184904	we used the NF-kappaB inhibitor BAY 11-7085 to determine its role in visfatin-mediated MMP activation. Interestingly, we found that visfatin-induced MMP-2/9 mRNA expression and gelatinolytic activity were significantly negated with BAY 11-7085
170	Mus musculus					macrophage		12531895	Analysis of the 5'-flanking region of the MMP-9 gene indicates that LXR/RXR heterodimers do not bind directly to the MMP-9 promoter. Rather, activation of LXRs represses MMP-9 expression, at least in part through antagonism of the NFkappaB signaling pathway.
170	Mus musculus					microglial cell		15699164	TNF-alpha also up-regulated microglial release of matrix metalloproteinase-9 (MMP-9), an enzyme with potential neurotoxic properties that is transcriptionally regulated by NF-kappaB.
170	Homo sapiens							14587863	Activated NF-kB then binds to its consensus sequence and induces the expression of growth factors, cell cycle regulators, and antiapoptotic proteins involved in apoptosis and carcinogenesis. NF-kB targeted genes include but are not limited to Bcl-2, Bcl-xL, EGFR, MMP-2 and ?9, cyclin D1, c-myc, and Cox-2 (128- 134)
170	Homo sapiens		coronary artery			smooth muscle cell		16554298	Our results show that, although the deletion construct lacking NF-_x0003_B (MMP9-608) was less responsive (p _x0006_ 0.05), the construct lacking both NF-_x0003_B and AP-1 (MMP9-66) had activity close to that of the promoterless pGL3-Basic vector (p _x0006_ 0.001) (Fig. 5C), suggesting that both NF-_x0003_B and AP-1 play a role in IL-18-mediated MMP9 transcription....These data demonstrate that I…
170	Homo sapiens							15180498	NF-?B also controls expression of other genes, the activities of which are linked to the invasive and metastatic behavior of cancer cells (Fig. 1). For example, NF-?B regulates expression of matrix metalloproteinase-9 (MMP-9), which is responsible for the degradation of tissue barriers [37]; cyclin D1, a cell cycle regulatory protein, which stimulates dysregulation of the cell cycle and tumor for…
171	Homo sapiens					platelet		19106411	Stimulation of platelet TLR2 also increased P-selectin surface expression, activation of integrin alpha(IIb)beta(3), generation of reactive oxygen species, and, in human whole blood, formation of platelet-neutrophil heterotypic aggregates.
171	Homo sapiens					bronchial epithelial cell		18375743	These effects (TLR2,3,5,6 activation of VEGF and IL8) were prevented by treatment with a selective inhibitor of EGFR phosphorylation (AG-1478), a metalloprotease (MP) inhibitor, a reactive oxygen species (ROS) scavenger, and an NADPH oxidase inhibitor.
172	Homo sapiens		aorta			smooth muscle cell		15572675	This specific effect of 7-Kchol is mediated by a robust upregulation (threefold from the basal level) of Nox-4, a reactive oxygen species (ROS)-generating NAD(P)H oxidase homologue. This effect was highlighted by silencing Nox-4 expression with a specific small interfering RNA, which significantly reduced the 7-Kchol-induced production of ROS and abolished apoptotic events
174	Homo sapiens					platelet		11049985	Flow cytometry analysis showed that MT1-MMP, MMP2, and TIMP2 expressions were enhanced at the activated platelet surface. MMP inhibitors, recombinant TIMP2, and synthetic BB94 inhibited collagen-induced platelet aggregation in a concentration-dependent manner, indicating the role of activated MT1-MMP in the modulation of platelet function.
174	Homo sapiens							10881049	The TIMPs bind with high affinity in a 1:1 molar ratio to the catalytic site of active MMPs resulting in loss of proteolytic activity. Moreover, TIMP-1 and TIMP-2 can form a specific complex with the zymogens of MMP-9 and MMP-2, respectively.
174	Homo sapiens					platelet		11049985	Flow cytometry analysis showed that MT1-MMP, MMP2, and TIMP2 expressions were enhanced at the activated platelet surface. MMP inhibitors, recombinant TIMP2, and synthetic BB94 inhibited collagen-induced platelet aggregation in a concentration-dependent manner, indicating the role of activated MT1-MMP in the modulation of platelet function.
175	Homo sapiens							11579088	PON2 (i) is not associated with high density lipoprotein; (ii) has antioxidant properties; and (iii) prevents LDL lipid peroxidation, reverses the oxidation of mildly oxidized LDL (MM-LDL), and inhibits the ability of MM-LDL to induce monocyte chemotaxis.
175	Homo sapiens							11579088	PON2 (i) is not associated with high density lipoprotein; (ii) has antioxidant properties; and (iii) prevents LDL lipid peroxidation, reverses the oxidation of mildly oxidized LDL (MM-LDL), and inhibits the ability of MM-LDL to induce monocyte chemotaxis.
176	Mus musculus		colon					19359427	Anti-TLR4 Ab treatment decreased macrophage and dendritic cell infiltrate and reduced mucosal expression of CCL2, CCL20, TNF-alpha, and IL-6.
179	Mus musculus					macrophage		22015660	macrophage-specific overexpression of TIMP3 decreases the inflammatory content and the amplitude of atherosclerotic plaques in mice.
182	Homo sapiens					microglial cell		16182406	In the present report, we used the Affymetrix (GeneChip) oligonucleotide microarray U133A to gain insight into the global and simultaneous transcriptomic changes in response to microglia activation after CD40/CD40L ligation. Cells were treated with cd40lg for 30 minutes.
182	Homo sapiens					microglial cell		16182406	In the present report, we used the Affymetrix (GeneChip) oligonucleotide microarray U133A to gain insight into the global and simultaneous transcriptomic changes in response to microglia activation after CD40/CD40L ligation. Cells were treated with cd40lg for 30 minutes.
183	Homo sapiens			Atherosclerosis				12545245	Due to the protection against atherosclerosis in MCP-1- or CCR2-deficient mice, as well as in chimeras harboring CXCR2-deficient monocytes [81, 82, 83]
183	Mus musculus	vascular tissue	aorta	Atherosclerosis				14732733	knockout of MCP1 or its receptor CCR-2 also attenuates atherosclerosis in murine models,40,41 and knockout of macrophage colony-stimulation factor (MCSF), which converts monocytes to macrophages, similarly attenuates atherosclerosis.42
185	Homo sapiens		colon			myofibroblast		17876544	We investigated the potential role of interleukin (IL)-17 family members (IL-17A to IL-17F) in the induction of inflammatory responses in human colonic subepithelial myofibroblasts (SEMFs). IL-17A and IL-17F significantly enhanced IL-6, IL-8, LIF, MMP-1, and MMP-3 secretion.
186	Homo sapiens					macrophage		15556945	High glucose-enhanced SR-A expression wassignificantly inhibited by apocynin as NAD(P)H oxidase inhibitor(Fig. 3C).
187	Mus musculus							16410462	The mean lesion area demonstrated a 22.5% increase (P<0.05) in the TG2-/- BMT mice (207 275±14 169 ?m2) normalized to the size of lesions in TG2+/+BMT mice (169 085±43 327 ?m2; Figure 2). Qualitative differences in plaque morphology also were observed because atherosclerotic lesions in TG2-/- BMT mice appeared to have more expanded necrotic cores compared with the lesions from TG2+/+ BMT mice (Fi…
189	Mus musculus			Atherosclerosis				15870398	Apolipoprotein (Apo)E-deficient mice predictably develop spontaneous atherosclerotic plaques with numerous features similar to human lesions (39, 40, 52).
189	Mus musculus		aorta	Atherosclerosis				16087790	In the aortic root, all ApoE_x0001_/_x0001_ mice developed early atherosclerotic lesions characterized by the predominance of foam cells accumulating in the subendothelial space, with no obvious changes in the underlying intima (Figure 1a through 1c).
189	Mus musculus	vascular tissue		Atherosclerosis				14732733	The administration of PPAR_x0001_ ligands consistently decreases atherosclerotic lesion formation in genetically prone mouse models: the low-density lipoprotein cholesterol receptor knockout (LDLR_x0001_/_x0001_) and the apolipoprotein E knockout (APOE_x0001_/_x0001_) (Table 2).
189	Mus musculus	vascular tissue						19273137	blockade of RAGE stabilizes established atherosclerotic plaques in diabetic apoE null mice (83). By functioning as a co- or counter-receptor of the adhesion molecules, RAGE facilitates the recruitment of leukocytes to the injured vascular tissues.
189	Mus musculus		aorta	Atherosclerosis				11375415	Studies using ICAM-1–deficient (Icam1–/–) mice crossed into the apoE-null (Apoe–/–) background demonstrated a role for ICAM-1 in elaboration of “mature” atherosclerotic lesions (5, 14).
189	Mus musculus		aorta	Atherosclerosis				9732872	Staining with Oil RedOconfirmed the significant decrease in lesion area in CCR2-/- mice fed the Western diet for 5 weeks (Fig. 2).
189	Mus musculus		aorta	Atherosclerosis				11795270	CD36-apo E double null mice (DKO) maintained on a high fat diet had 70% fewer aortic lesions, as determined by en face analysis of the aortic tree.
190	Homo sapiens		lung			endothelial cell		20228195	We also verified that VCAM-1 cell surface expression was indeed increased in a p38 MAPK-dependent manner on IL-17-stimulated LMVECs by flow cytometry analysis, which was comparable to levels induced by the combination of IL-4 and TNF-alpha
191	Homo sapiens					Foam Cell	THP-1 cell line	18789440	IFN-gamma decreased ABCA1 expression at both transcriptional and translational levels in a dose-dependent manner. Cellular cholesterol content was increased while cholesterol efflux was decreased by IFN-gamma treatment.
192	Homo sapiens							11329059	Vascular endothelial growth factor (VEGF) stimulates angiogenesis by activating VEGF receptor-2 (VEGFR-2).
192	Homo sapiens							16835467	from full text - All VEGF-A isoforms bind to both VEGFR-1 and VEGFR-2, whereas PlGF and VEGF-B are selective ligands for VEGR-1. VEGF-C and VEGF-D interact with both VEGFR-3 and VEGFR-2, whereas VEGF-E is a selective ligand for VEGFR-2 (VEGFR1=FLT1, VEGFR2=KDR, VEGFR3=FLT4, VEGFD=FIGF, VEGFE is virus-dervied, so not scripted)
192	Homo sapiens					umbilical vein endothelial cell		18332134	Using neutralizing antibodies against VEGFR1 and VEGFR2 as well as VEGFR2 kinase-inactive mutant, we observed that VEGF-induced HDAC5 phosphorylation is mediated by VEGFR2 but not VEGFR1 (supplemental data Fig. S1).
192	Homo sapiens							12778130	as well as VEGFA, other VEGF-family members are produced by human tumors, including VEGFC and VEGFD, which both bind to VEGFR2 and activate many of the same pathways as VEGFA
192	Homo sapiens							10964931	Furthermore, growth factor stimulation of these RTKs promotes increased cell proliferation and migration when cells are attached to the alpha(v)beta(3) ligand, vitronectin.
192	Homo sapiens							12910515	It was recently shown that neuropilin-1 (NRP-1), which was described originally as a receptor for the semaphorins/collapsins (ligands involved in neuronal guidance), is a coreceptor for vascular endothelial growth factor (VEGF) and increases the affinity of specific isoforms of VEGF to its receptor, VEGF-R2.
192	Homo sapiens					endothelial cell		10022831	The beta3 integrin is necessary for the activation of PI 3-kinase in endothelial cells stimulated by VEGF-A165 PI 3-kinase belongs to the intracellular signals triggered by VEGF-A in bovine endothelial cells, as demonstrated by the phosphorylation of its regulatory protein p85 (Guo et al., 1995). As shown in Figure 5, wortmannin used at nanomolar concentrations specific for PI 3-kinase inhibition…
192	Homo sapiens							10022831	At least for the interaction between VEGF-A165 and VEGFR-2, it has been demonstrated that neuropilin-1 acts as a co-receptor which enhances the affinity of the receptor for the ligand (Soker et al., 1998).
192	Homo sapiens							16835467	The binding of VEGF-A to VEGFR-2 causes receptor dimerization, kinase activation and autophosphorylation of specific tyrosine residues within the dimeric complex. Tyrosine(Y)951 in the kinase-insert domain, Y1054 and Y1059 in the kinase domain and Y1175 and Y1214 in the C-terminal tail have been shown to serve as autophosphorylation sites.
192	Homo sapiens							15294883	activation of VEGFR1 by PIGF resulted in transphosphorylation of VEGFR2, thus amplifying VEGF-driven angiogenesis through VEGFR2
192	Homo sapiens		lung			endothelial cell		19929443	VEGF receptor 2 (VEGFR2), a tyrosine kinase receptor, is activated by VEGF and fluid shear stress (FSS), and its downstream signaling is important in the regulation of endothelial functions, such as cell migration, endothelium-dependent relaxation, and angiogenesis.
192	Homo sapiens							11172729	VEGF levels are also regulated by tissue oxygen tension. Exposure to hypoxia induces VEGF expression rapidly and reversibly, through both increased transcription and stabilization of the mRNA (108, 162).
192	Homo sapiens					umbilical vein endothelial cell		19929443	VEGF receptor 2 (VEGFR2), a tyrosine kinase receptor, is activated by VEGF and fluid shear stress (FSS), and its downstream signaling is important in the regulation of endothelial functions, such as cell migration, endothelium-dependent relaxation, and angiogenesis.
192	Homo sapiens							15294883	VEGFR2 undergoes dimerization and strong ligand-dependent tyrosine phosphorylation in intact cells and results in a mitogenic, chemotactic, and prosurvival signal
192	Mus musculus	vascular tissue				endothelial cell		14657001	Furthermore, with the use of a tetracycline-regulated expression system, it has been demonstrated that VEGF withdrawal can force newly formed tumor blood vessels into regression (6). Finally, in vitro studies have demonstrated that VEGF mediates this survival function for endothelial cells through VEGFR-2 and its downstream signal transduction pathways (7), suggesting that interference with VEGF/…
192	Homo sapiens							11350732	short-term NO production induced by VEGF is mediated via increased cytosolic Ca, resulting from activation of PLCG1 and subsequent generation of IP3 Src has been implicated in signaling upstream of PLCG1
192	Homo sapiens							15284224	Ihibition by flk-1 kinase inhibitor SU1498 and failure of placental growth factor (PlGF) to up-regulate DAF confirmed the role of VEGF-R2.
192	Homo sapiens							12793895	once bound to its receptor, VEGF initiates an intracellular signaling cascade that leads to changes in expression of the gene that promote endothelial cell migration and proliferation
192	Homo sapiens							15178810	VEGF actions are mediated through binding to 2 receptor tyrosine kinases, VEGFR1 (FLT1) and VEGFR2 (KDR)
192	Homo sapiens					t-cell		20538805	VEGF mediates chemotactic effects on T cells in part via KDR-induced signals.
192	Homo sapiens		heart			endothelial cell		12427739	Herein we demonstrate that activation of NFATc1 in human pulmonary valve endothelial cells is specific to vascular endothelial growth factor (VEGF) signaling through VEGF receptor 2. VEGF-induced (VEGF165) NFATc1 nuclear translocation was inhibited by either cyclosporin A or a calcineurin-specific peptide inhibitor;
192	Mus musculus		airway					20921519	Pharmacological intervention with a VEGFR-2-neutralizing Ab (anti-Flk1 mAb) abolished the production of IL-6 (but not IL-12p70) and the subsequent development of allergen-specific Th17 cell response.
192	Homo sapiens		retina					12810700	We show here that VEGF-A controls angiogenic sprouting in the early postnatal retina by guiding filopodial extension from specialized endothelial cells situated at the tips of the vascular sprouts. The tip cells respond to VEGF-A only by guided migration; the proliferative response to VEGF-A occurs in the sprout stalks. These two cellular responses are both mediated by agonistic activity of VEGF-…
192	Homo sapiens							16336962	VEGF-A, the prototype VEGF ligand, binds and activates two tyrosine kinase receptors: VEGFR1 (Flt-1) and VEGFR2 (KDR/Flk-1).
194	Rattus norvegicus	vascular tissue				smooth muscle cell		18006442	Cyclic stretch significantly increased GADD153 protein and mRNA expression after 18 h of stretch. Addition of c-jun N-terminal kinase (JNK) inhibitor SP600125, JNK siRNA, tumour necrosis factor-alpha (TNF-alpha) and TNF-alpha receptor antibody 30 min before stretch inhibited the induction of GADD153 protein
194	Rattus norvegicus	vascular tissue				smooth muscle cell		18006442	Both conditioned media from stretched VSMCs and exogenous administration of TNF-alpha recombinant protein to the non-stretched VSMCs increased GADD153 protein expression similar to that seen after stretch.
195	Mus musculus					macrophage		21278342	acLDL-mediated gene induction was substantially reduced in TLR2- or TLR4-deficient macrophages (MCP-1, TNF-alpha, KC, and IL-1beta)
196	Mus musculus		aorta					15249654	Here, we demonstrate that genetic deficiency of TLR4 or MyD88 is associated with a significant reduction of aortic plaque areas in atherosclerosis-prone apolipoprotein E-deficient mice, despite persistent hypercholesterolemia, implying an important role for the innate immune system in atherogenesis.
196	Mus musculus		aorta					16891671	Michelsen et al. found an atheroprotective effect of TLR4 deficiency, with a 24% and 55% reduction in aortic and aortic sinus lesion areas, respectively.
196	Mus musculus			Atherosclerosis				19238385	The activation of monocytes and macrophages by granule proteins is mediated via surface receptors such as ?2-integrins [79, 81], TLR-4 [82], and PARs [83]. Mice deficient in these receptors show reduced lesion formation and have a tendency for more stable plaques [37, 84].
196	Mus musculus			atherosclerotic lesion				19309349	atherosclerosis-prone mice deficient in TLR-2 or TLR-4 showing reduced atherosclerosis development when compared with those animals with functional receptors [99,100].
197	Homo sapiens							10996527	DBP as a Chemotaxin for Phagocytic Cells DBP is reported to augment the chemotactic effect of C5a for macrophages and neutrophils64-66. This chemotactic activity requires binding of DBP to a cell surface site on leukocytes67,68 as part of the inflammatory response.
199	Mus musculus					macrophage		17579067	Impairment in the expression of this important negative regulator led to a striking prolongation in IFN-I-dependent Stat1 activation, as well as enhanced expression of the target gene, IFN-regulatory factor-1. The prolonged activity of these two transcription factors synergized to drive the transcription of CIITA, the master regulator of MHC II expression, analogous to the pattern observed in IFN…
200	Homo sapiens							12967676	some of these factors also initiate the conversion from the XD to the XO form [5 and 6]. Endothelial XOR was suggested to trigger a microvascular inflammatory response, leading to recruitment and activation of circulating neutrophils and trapping of circulating pathogens [6]. The recruitment of neutrophils and the activation of macrophages are induced by ROS that upregulate cell adhesion molecule…
201	Homo sapiens					macrophage		16203857	Here we show that p38 MAPK signaling is necessary for CHOP induction and apoptosis......FC loading by non-SRA mechanisms activates p38 and CHOP, but not apoptosis unless the SRA is engaged.
202	Homo sapiens	vascular smooth muscle						16870827	ANG II has been shown to phosphorylate and activate PLA2, which leads to production of arachidonic acid (AA) and its metabolites. The derivatives of AA function in maintaining vascular tone and in VSMC NAD(P)H oxidation (63). The cyclooxygenase-derived prostaglandins, such as PGI2 and PGE2 are vasodilatory, and are counteracted by PGH2 and thromboxane A2, which promote vasoconstriction.
203	Homo sapiens					macrophage		12006388	In contrast, after cholesterol feeding, MMP-1 andMMP-3 were secreted even without stimulation (see onlineFigure II).
204	Homo sapiens						HUVEC cell line	16606835	To identify regulated genes, stringent filter criteria were applied. LTD4 induced 37 genes >2.5-fold at 60 min (Fig. 1A and B; and see Supporting Text and Table 1, which are published as supporting information on the PNAS web site). Statistics: "Microarray data were analyzed with the help of Affymetrix Gene Chip operating software: Signals of individual arrays were scaled to a trimmed mean of 500…
205	Homo sapiens							11841347	Both uPA itself and uPA-generated plasmin can activate the latent matrix metalloproteinases and elastase [46, 148], which are responsible for the subsequent degradation of the extracellular matrix, during the endothelial cell migration and invasion. Moreover these two proteases activate virtually all growth factors involved in angiogenesis [42-45, 147, 149]. Hypoxia has been shown to increase the…
205	Homo sapiens							15320789	PHBP activates scuPA to tcuPA, tcuPA activates matrix metalloproteases (MMPs) and activated MMPs degrade ECM for the tissue remodeling after hepatic injury.
209	Mus musculus		artery						expression of an auto-activating form of MMP-9 in macrophages in vitro greatly enhances elastin degradation, and induces significant plaque rupture when overexpressed by macrophages in advanced atherosclerotic lesions of ApoE-/- mice in vivo.
211	Homo sapiens							9422792	we demonstrate that binding of both lipoprotein and non-lipoprotein ligands to MSR-A induced protein tyrosine phosphorylation and increased protein kinase C (PKC) activity leading to up-regulated urokinase-type plasminogen activator (uPA) expression
216	Mus musculus							16410462	The mean lesion area demonstrated a 22.5% increase (P<0.05) in the TG2-/- BMT mice (207 275±14 169 ?m2) normalized to the size of lesions in TG2+/+BMT mice (169 085±43 327 ?m2; Figure 2). Qualitative differences in plaque morphology also were observed because atherosclerotic lesions in TG2-/- BMT mice appeared to have more expanded necrotic cores compared with the lesions from TG2+/+ BMT mice (Fi…
217	Homo sapiens	vascular smooth muscle						16103692	Decoy oligodeoxynucleotides (10 u mol/l) with the binding sequence for activated AP-1 and NF- k B abolished DNA binding in EMSA when added to SMC in culture ( fi g. 3 a). These decoy oligodeoxynucleotides but not control nucleotides (scramble), prevented the increase in ANG-II-induced MMP-1 secretion ( fi g. 3 b).
218	Homo sapiens					umbilical vein endothelial cell		15448146	These genes were significantly increased by thrombin.
218	Homo sapiens					umbilical vein endothelial cell		15448146	These genes were significantly increased by thrombin.
219	Homo sapiens					Foam Cell		17084825	In addition, oxLDL modulates gene expression in macrophage-derived foam cells [24]. Pro-inflammatory genes such as interleukin-8 (IL-8) are upregulated whereas tissue inhibitors of metalloproteinases (TIMPs) are downregulated. Furthermore,
221	Mus musculus							20368519	Apoe?/? mice that received Ad-IL-17RA:Fc developed on average 54% smaller lesions... throughout the aorta compared with mice that received control Ad-Lu construct
221	Mus musculus		aorta					20007582	Functional blockade of IL-17A reduces atherosclerotic lesion development and decreases plaque vulnerability...reduced plaque vulnerability is indicated by increased VSMC accumulation and collagen content of the fibrous cap as well as reduced apoptosis in the lesion.
225	Mus musculus					macrophage		21278342	wild-type and IRAK4KI BM macrophages with and without acLDL stimulation. Interestingly, acLDL-induced expression of proinflammatory cytokine/chemokine (TNF?, MIP-2 and KC) was greatly reduced in IRAK4 kinase-inactive knock-in macrophages compared to that in wild-type macrophages (Fig 4 A), indicating the critical role of IRAK4 kinase activity in acLDL-mediated signaling.
227	Homo sapiens							9753320	The cytosolic protein APAF1, human homolog of C. elegans CED-4, participates in the CASPASE 9 (CASP9)-dependent activation of CASP3 in the general apoptotic pathway
227	Homo sapiens							10837486	We report here that the phosphorylation of BAD at Ser-155 within the BH3 domain is a second phosphorylation-dependant mechanism that inhibits the death promoting activity of BAD. Phosphorylation at Ser-155, similar to phosphorylation at SER-112 and Ser-136, inhibits BAD-induced death-promoting activity but does so in a different manner. Phosphorylation at Ser-155 does not induce 14-3-3 binding an…
227	Homo sapiens							14561771	initiator caspases - casp8,10,9,1,5a,4a,12a,2
227	Homo sapiens						HCT116 cell line	15213223	We demonstrated that silencing of gelsolin expression by small interfering RNA sensitized cells to butyrate-induced apoptosis through amplification of the activation of caspase-9 and caspase-7. These data therefore demonstrate that gelsolin protects cells from butyrate-induced apoptosis and suggest that Ras promotes apoptosis, at least in part, through its ability to down-regulate the expression …
227	Homo sapiens							12181752	Cerulenin treatment caused a rapid release of cytochrome c from the mitochondrial intramembrane space into the cytosol followed by activation of caspases 9 and 3.
227	Mus musculus		brain					19235896	Preincubation with the caspase-9 inhibitor z-LEHD-fmk, the caspase-3 inhibitor z-DEVD-fmk, or the specific pan-caspase inhibitor Q-VD-oph decreased the percentage of propidium iodide-positive neurons
227	Homo sapiens		lung|artery			endothelial cell		20448056	Figure 2A shows that cell death in response to CSE was absolutely dependent on caspase activity, as demonstrated by its inhibition with z-VAD-fmk. Cell viability was maintained with the addition of z-LEHD-fmk but not z-IEDT-fmk, indicating that the activity of the initiator caspase 9 was required for CSEmediated apoptosis, and not caspase 8.
227	Homo sapiens							12559172	The central component of the apoptosome is Apaf1, a caspase-activating protein that oligomerizes upon binding cyt-c, then binds procaspase-9 via interaction with its caspase recruitment domain (CARD).
227	Homo sapiens							16543231	In addition, apoptosis mediated by wild type or CARP-1-(1-198), and not CARP-1-(1-198(Y192F)), results in activation of caspase-9 and increased phosphorylation of p38 MAPK.
227	Mus musculus							11514563	In vitro studies have revealed that upstream caspases are activated in response to apoptotic stimuli, and the active caspases in turn process downstream effector caspases that are involved in the destruction of cellular structure. Caspase-9 is an upstream caspase that can become active in response to cellular damage, including deprivation of growth factors and exposure to oxidative stress in vitr…
227	Homo sapiens							21470426	Upon activation of pro-apoptotic cell signaling, survivin is released from the mitochondria and inhibits caspases- 3 and -9.
229	Homo sapiens			Atherosclerosis				11602491	MMP-8, however, degrades type I collagen 3 times more potently than MMP-1 or MMP-13.11?14
230	Homo sapiens							12860928	BCL6 prevents CD40-induced expression of CD80 by binding its promoter region in vivo and suppressing its transcriptional activation by NF-kappaB.
230	Homo sapiens					b-cell		12855571	in B cells, Gadd45 beta is induced by CD40 through a mechanism that requires NF-kappa B and that this induction suppresses Fas-mediated killing.
230	Mus musculus					b-cell		15778364	The rescue mechanism induced by CD40 engagement was dependent on NF-kappaB, as an NF-kappaB inhibitor prevented rescue.
230	Homo sapiens							15634933	we transiently transfected the wild-type and CD40 cytoplasmic domain mutants with a plasmid containing the NF-kappaB response element upstream of a luciferase gene (pNF-kappaB-luc) and 2 ug of a Renilla luciferase (pHRL-luc) plasmid to normalize for transfection efficiency. The cells were subsequently stimulated via CD40 using CHO-CD154 for 16 h. Stimulation of both the wild-type and hCD 32 mutan…
230	Homo sapiens							15199223	Similarly, prolonged CD40 coupling to NF-ÃŽÂºB signaling results in sustained increases in c-Myc mRNA and protein levels
230	Homo sapiens					b-cell		7525701	Little is known about how the very early events induced by CD40 cross-linking link to cellular responses. In this study, we demonstrate that nuclear factor (NF)-kappa B and NF-kappa B-like transcription factors are activated after cross-linking CD40 on resting human tonsillar B cells and on B cell lines
230	Homo sapiens							10092782	Following exposure to either CD40-specific mAbs or the soluble trimeric ligand (sCD40L), high responder (HR) lines showed rapid aggregation, activation of NF-kappa B, up-regulation of cell surface markers ICAM-1/CD54 and Fas/CD95, and growth inhibition
230	Mus musculus							11886848	Further promoter assays showed that the transcription factors NF-kappaB and AP-1 are downstream transcriptional mediators of CD40-induced IL-6 gene expression.
233	Homo sapiens							11007963	Via negative regulation of nuclear factor-kappa B and activator protein-1 signalling pathways, PPAR alpha inhibits expression of inflammatory genes, such as interleukin-6, cyclooxygenase-2, and endothelin-1. Furthermore, PPAR alpha inhibits expression of monocyte-recruiting proteins such as vascular cell adhesion molecule (VCAM)-1 and induces apoptosis in monocyte-derived macrophages
233	Homo sapiens					endothelial cell		12878589	In contrast, LPL treatment of LDL(...) reversed this response, decreasing VCAM1 expression in a PPARalpha-dependent manner.
233	Mus musculus							15578089	PPAR alpha agonist significantly inhibited the expression of VCAM-1
233	Homo sapiens	endothelium						10377075	Both PPARalpha activators decreased cytokine-induced VCAM-1 mRNA expression without altering its mRNA half-life
233	Homo sapiens					endothelial cell		20814542	Pioglitazone represses NF-KB activation and VCAM-1 expression in a PPARA-dependent manner [98].
233	Homo sapiens					endothelial cell		14561188	PPARa activators decreased cytokine-induced genes, such as vascular cell adhesion molecule-1 (VCAM-1) in endothelial cells [26] and tissue factor in monocytes [27].
234	Homo sapiens								Not Available
234	Homo sapiens							20706656	The list of endogenous TLR2 and 4 activators has expanded quickly and encompasses other intracellular molecules such as heat shock proteins including HSP70, Gp96 [15-17], HSP22, and HSP72 [18, 19] and high-mobility group box-1 protein (HMGB1) [20-22] as well as ECMmolecules such as biglycan [23], tenascin-C [24], versican [25], and fragments of ECM molecules including oligosaccharides of hyaluron…
235	Mus musculus					macrophage		16581003	Insr(-/-) macrophages showed diminished Akt phosphorylation and an augmented ER stress response, leading to induction of scavenger receptor A and increased apoptosis when challenged with cholesterol loading or nutrient deprivation.
236	Rattus norvegicus							10508238	and kinase activities. The fourth stage is the progression to the morphological and biochemical end stages of cell death. Of these four stages, the last two are the least well understood. Quite little is known of how the perpetrators affect the structures and functions and whether and how each of these changes contribute to cell death. According to this description, the key step in ischemic cell …
236	Homo sapiens							9840939	Higher concentrations of ROS can induce necrosis, whereas lower concentrations can induce apoptosis in the same cell type
236	Mus musculus					fibroblast		15545623	We demonstrate that JNK can act to suppress TNF-stimulated apoptosis. However, we find that JNK can also potentiate TNF-stimulated necrosis by increasing the production of reactive oxygen species (ROS).
236	Mus musculus					fibroblast		15545623	Nonapoptotic (necrotic) cell death can be induced by TNF. Thus, the TNF-stimulated necrotic death of mouse L929 cells can be mediated by reactive oxygen species (ROS) and is increased by caspase inhibition (Vercammen et al. 1998; Fiers et al. 1999).
236	Mus musculus					fibroblast		19632174	Reactive oxygen species (ROS) derived from mitochondria are required for TNF- and double-strand RNA-induced necroptosis in L929 cells N-type NIH 3T3 cells, macrophages, and mouse embryonic fibroblasts.
236	Homo sapiens							12869663	Interestingly, HO-1 has been shown to interact with cellular and synthetic proteins, which may modulate the activity of the enzyme. Interactions with amyloid precursor proteins, which are implicated in the pathogenesis of Alzheimer disease, have been demonstrated to inhibit HO-1 activity, resulting in a compromised stress defense (Takahashi et al., 2000; Takahashi and Snyder, 2000; Wagener et al.…
237	Mus musculus	bone marrow						19064999	Consistent with this observation, mice that were transplanted with bone marrow from ABCA1 knockout mice have increased atherosclerotic lesion development while maintaining a normal plasma HDL-cholesterol (HDL-C) level (3)
238	Mus musculus							21278342	Atherosclerotic lesions were about 60% smaller in ApoE-/-IRAK4KI compared to that of ApoE-/- mice
239	Homo sapiens					vascular endothelium		12635171	However, the selective dependence of angiogenic vessels on the activation of these receptors by VEGF might be more important than the quantity of VEGFRs expressed, as angiogenic vessels are highly vulnerable to inhibition of VEGF activity.
239	Mus musculus	vascular tissue				endothelial cell		14657001	Furthermore, with the use of a tetracycline-regulated expression system, it has been demonstrated that VEGF withdrawal can force newly formed tumor blood vessels into regression (6). Finally, in vitro studies have demonstrated that VEGF mediates this survival function for endothelial cells through VEGFR-2 and its downstream signal transduction pathways (7), suggesting that interference with VEGF/…
239	Homo sapiens		retina					12810700	We show here that VEGF-A controls angiogenic sprouting in the early postnatal retina by guiding filopodial extension from specialized endothelial cells situated at the tips of the vascular sprouts. The tip cells respond to VEGF-A only by guided migration; the proliferative response to VEGF-A occurs in the sprout stalks. These two cellular responses are both mediated by agonistic activity of VEGF-…
239	Homo sapiens	endothelium				endothelial cell			VEGFR2 functions: endothelial cell proliferation, endothelial cell migration, endothelial cell survival, endothelial cell differentiation, nitric oxide production, vascular permeability, angiogenesis
239	Mus musculus							12793895	mice lacking VEGF or VEGFR2 are deficient in angiogenesis as well as hematopoiesis
239	Mus musculus							14657001	The concept of treating tumors by interfering with their vascularization is based on the premise that tumor growth is dependent on angiogenesis and that tumor progression is suppressed if neovascularization is prevented. Over the past years, this concept has been repeatedly proven in animal studies, either by interfering with positive regulators of angiogenesis or by taking advantage of negative …
239	Homo sapiens							12652295	TIMP3 blocks the binding of VEGF to VEGF receptor-2 and inhibits downstream signaling and angiogenesis
239	Homo sapiens							12154350	Consistent with this theory, the vascular effects of VEGFC in experimental tumours were reduced when the mice were treated with blocking antibodies against Vegfr2 (REF. 75). On the basis of these observations, tumour-vessel formation can be dissected into pathways that preferentially activate angiogenesis (driven by VEGFR2) and pathways that preferentially activate lymphangiogenesis (driven by VE…
239	Homo sapiens							11134362	Western blot analysis showed that the primary antibodies used were specific for their epitopes. We found that VEGF, FGF-2, EGF and their receptors were all expressed, especially in and/or around blood vessels, thus supporting the hypothesis that these peptides contribute to the regulation of angiogenesis and blood vessel function in the human endometrium. The receptors VEGFR-1, VEGFR-2, FGFR-2 an…
241	Homo sapiens					macrophage		17133101	CD40L also enhances plaque thrombogenicity by decreasing thrombomodulin and inducing TF production in endothelial cells [41,42], SMCs [43,44], and macrophages [45].
241	Homo sapiens					macrophage		17133101	CD40L also promotes enzymatic processes that lead to plaque rupture and thrombosis by inducing macrophage production of MMPs [45,74] and TF [44,45].
241	Homo sapiens	vascular tissue				smooth muscle cell		17133101	CD40L also enhances plaque thrombogenicity by decreasing thrombomodulin and inducing TF production in endothelial cells [41,42], SMCs [43,44], and macrophages [45].
241	Homo sapiens					endothelial cell	HUVEC cell line	17133101	CD40L also enhances plaque thrombogenicity by decreasing thrombomodulin and inducing TF production in endothelial cells [41,42], SMCs [43,44], and macrophages [45].
241	Homo sapiens					macrophage		9244201	Addition of an anti-CD40L mAb blocked induction of TF in response to CD40 ligation.
242	Mus musculus					endothelial cell		21787749	In the present study, we investigated whether the small G protein RhoA, and its effector, Rho-kinase are involved in MCP-1 induction by thrombin in endothelial cells. Y-27632, a specific Rho-kinase inhibitor, potently inhibited MCP-1 induction by thrombin. Y-27632 significantly decreased the chemotactic activity of thrombin-stimulated supernatants of endothelial cells on monocytes. Importantly, f…
242	Mus musculus						3T3-L1 cell line	11978627	Further, NF-kappaB is an obligatory mediator of most of these TNF-alpha responses....Absence of NF-kappaB activation (through overexpression on the inhibitor in the same cell) abolished suppression of >98% of the genes normally suppressed by TNF-alpha and induction of 60-70% of the genes normally induced by TNF-alpha
242	Mus musculus		artery			foam cell		16537455	In the WT recipient, plaques become rapidly exposed to a plasma environment containing a relative increase in HDL and decrease in non-HDL cholesterol, changes which are expected to promote cholesterol efflux from foam cells and thereby reverse inflammatory changes associated with the lipid loading of macrophages (e.g., refs. 18–20)....the expression of LXR_x0003_, ABCA1, or SR-BI was increased in…
242	Homo sapiens					endothelial cell		9174597	Site-directed mutagenesis or deletion of the NF-kappa B-like site decreased the cytokine-induced activity of the promoter... We show that the NF-kappa B-like site located at-90 in the MCP-1 promoter binds to the p50/p65 heterodimer of the NF-kappa B/Rel family in IL-1 beta-stimulated human endothelial cells.
242	Homo sapiens						MEG-01 cell line	21454454	These results suggest that COX2 and NFkB1 expression is upregulated by TLR2 through NF?B signaling, while the increased expression of MCP-1 and TLR2 by TLR2 involves all three pathways.
242	Homo sapiens		aorta			endothelial cell		17332437	Activation of nuclear factor _x0005_B induces expression of vascular cell adhesion molecule-1 and monocyte chemoattractant protein-1 in aortic endothelial cells stimulating atherogenesis.137
242	Mus musculus					fibroblast		12221085	100 representative genes with -fold change values greater than or equal to 2 that were dependent on NF-kappa B for maintaining their relative expression levels were selected from a primary WT (+TNFalpha ) versus Ikappa Balpha SR (+TNFalpha ) screen. Genes were grouped in categories based upon their physiological functions or properties. Gene accession numbers are in the far left column adjacent t…
242	Mus musculus					macrophage		12471138	We report that H(2)O(2) increases mRNA expression of various chemokines, macrophage-inflammatory protein (MIP)-1alpha/CC chemokine ligand (CCL)3, MIP-1beta/CCL4, MIP-2/CXC chemokine ligand 2, and monocyte chemoattractant protein-1/CCL2, by activating the extracellular signal-regulated kinase (ERK) pathway and the nuclear translocation of the transcription factors NF-kappaB, AP-1, and CREB.
242	Homo sapiens							12067898	As demonstrated by cis element double-stranded (decoy) oligodeoxynucleotides, NF-kappaB was involved in IL-6 release by MCP-1, whereas proliferation was dependent on AP-1.
242	Homo sapiens					mesangial cell		12594282	IL-1 beta increased NF-kappa B and AP-1 activity and both transcription factors mediated IL-1 beta-induced MCP-1 expression in mesangial cells.
242	Rattus norvegicus					pancreatic beta cell		11687580	ResnetDB sentence: AdIkappaB (SA)2 reduced expression of the cell adhesion molecule ICAM-1, the chemoattractant proteins MCP-1 and IP-10 and the cytokine IL-15.
242	Mus musculus							12878589	Several lines of evidence implicate LDL(-) as a particularly pro-athergenic particle. Like oxLDL, LDL(-) has pro-inflammatory effects, for example, inducing the chemokine MCP-1 and cytokine IL-8, both of which are NFkB and AP1 regulated.
243	Homo sapiens					macrophage		9244201	Activation of Human Monocytes/Macrophages Through CD40 Induces Collagenase and Stromelysin Expression
244	Homo sapiens		lung			endothelial cell		20228195	IL-17 stimulation of LMVECs could increase the mRNA expression of E-selectin (Fig. 3A), VCAM-1 (Fig. 3B), and ICAM-1 (Fig. 3C) in a p38 MAPK-dependent manner
246	Mus musculus					macrophage		18852364	This genetic deficiency (TLR4 deficiency) resulted in almost undetectable basal cytokine expression and prevented the inflammatory response induced by Abcg1 knockdown (Figure 1D). - see figure 1D for affected genes
247	Mus musculus					macrophage		21821913	IgE induced macrophage IL-6 production (Figure5A) and apoptosis by activating NHE1 ?(Figure5B). Pharmacological inhibition of NHE1 with approximately 50–100 ?M NHE1 inhibitor EIPA blocked IgE-induced macrophage secretion of IL-6 or apoptosis.
248	Homo sapiens							15212943	In addition, expression of MMP- 2 can be modulated by several signal transduction pathways . For example, activation of the mitogen-activated protein (MAP) kinase kinase (MEK1) signaling pathway stimulates increased secretion and proteolytic activation of MMP-2 and tumor invasion, whereas a MEK1-specific inhibitor suppresses the activation of MMP-2
248	Homo sapiens	bone marrow				CD34+ cell		10233890	# Ariadne: Small amounts of TIMP-2 added to cells expressing MT1-MMP can enhance pro-MMP-2 activation, because this increases the concentration of the MT1-MMP/TIMP-2 receptor for pro-MMP-2 on the cell surface. [Regulation] # Ariadne: In this study, we demonstrated that all of the growth factors and cytokines tested, namely G-CSF, GM-CSF, SCF, IL-3, IL-6, M-CSF, IL-8, and TNF-alpha, were able to i…
250	Homo sapiens			multiple myeloma		plasma cell		17300840	RT-PCR and functional promoter analyses show that IFN-gamma upregulates the activity of CIITA pIV, as does ectopic expression of IRF-1 or IRF-2.
250	Mus musculus					macrophage		16516165	To assess the primary transcriptional response of IFN-c in macrophages, we performed gene expression profiling in RAW 264.7 mouse macrophages after stimulation for 4 h with IFN-c, using the Affymetrix GeneChip system. The data were analyzed by using stringent criteria that restricted the scored genes to those that showed specific hybridization values (increase or decrease ratios) greater than 2-f…
250	Homo sapiens					fibroblast		15247294	we demonstrate that CIITA is a key mediator of COL1A2 repression by IFN-gamma. IFN-gamma up-regulates the expression of CIITA in a time-dependent manner in lung fibroblasts and promotes CIITA protein occupancy on COL1A2 transcription start site in vivo as judged by chromatin immunoprecipitation (ChIP) assays.
250	Homo sapiens							9645608	TGF-beta1 was capable of down-regulating IFN-gamma stimulated CIITA mRNA expression (88 +/- 3% inhibition).
250	Homo sapiens					vascular endothelium		11861426	All four different PPAR{gamma} ligands tested repressed this induction of DR{alpha} and CIITA mRNA by IFN-{gamma} (Figure 3) in a dose-dependent manner (Figure 4)
250	Homo sapiens		aorta			smooth muscle cell		16439692	After 24 hours of IFN-gamma treatment (+IFN-gamma), the mRNA expression level of CIITA type III and IV was significantly increased.
250	Mus musculus					macrophage		15501793	TABLE 2. Selected genes induced by IFN-gamma but inhibited by M. tuberculosis or 19-kDa lipoprotein
250	Mus musculus					macrophage		19664281	Additional file 4 - Gene regulated by IFNG in mouse macrophages - bw
250	Mus musculus					macrophage		16516165	Several patterns of gene expression in response to IFN-c were observed (Fig. 3). Suppressor of cytokine signaling (SOCS-1) and MCP-1 (Ccl2) transcript levels were induced rapidly and dramatically, reaching a peak induction within 1 h and declined to undetectable levels by 8 h. Inducible nitric oxide synthase (i-NOS), SOCS-3, and IP-10 (Cxcl10) RNA levels peaked at 4 h. In contrast, transcript lev…
250	Homo sapiens						HUVEC cell line	17202382	Table II. The expression of 34 endothelial cell genes is induced synergistically by concomitant stimulation with B. burgdorferi and IFN-{gamma}
252	Mus musculus					macrophage		21278342	acLDL-mediated gene induction was substantially reduced in TLR2- or TLR4-deficient macrophages (MCP-1, TNF-alpha, KC, and IL-1beta)
254	Homo sapiens					dendritic cell		12906261	CD40 ligation of DC also has the capacity to induce high levels of the cytokine IL-12, which polarizes CD4+ T cells toward a T helper 1 (Th1) type, enhances proliferation of CD8+ T cells, and activates NK cells.
254	Homo sapiens						HUVEC cell line	11090063	In contrast, treatment of HUVECs and monocytes with soluble CD40 ligand (sCD40L) resulted in a marked dose-dependent induction of VEGF mRNA (approximately 4-fold), which peaked between 1 and 5 hours post-stimulation.
254	Homo sapiens					macrophage		15684432	We also examined NF-kB activation in response to stimulation of macrophages through the CD40-CD154 receptor-ligand interaction, which has been shown to be closely linked with the formation of atherosclerotic lesions (35). Stimulation of macrophages through CD40
254	Homo sapiens					dendritic cell		18606709	An alternate mechanism by which DCs are induced to generate IL-12p70 is by activation of the CD40 receptor, following recognition of its ligand CD154 (CD40L).
254	Mus musculus			Atherosclerosis				16293001	in vivo, an important role for CD40L-CD40 interaction in the progression of atherosclerosis was demonstrated using mice deficient in CD40L and apoE, showing a dramatic decrease in plaque area compared with normal apoE-deficient animals
254	Homo sapiens					b-cell		10229103	This study demonstrates that the engagement of CD40 results in the activation of the recently described IkappaB kinase (IKK) in a human B cell line
254	Homo sapiens					b-cell			Chapter 14: Only the membranes from activated Th cells induce B-cell proliferation, suggesting that one or more molecules expresed on the membrane of an activated Th cell engage the receptors on the B-cell to provide contact dependent help. Likely mediators of such contact-dependent help are CD40, which is expressed on the membrane of all B-cells, and its newly discovered ligand, CD40L, which is …
254	Homo sapiens	vascular tissue				smooth muscle cell		10623647	CD40L-induced TF on vascular SMC is functional and activates coagulation.
254	Homo sapiens					umbilical vein endothelial cell		18495129	Stimulation of human primary HUVECs by CD40 with its physiological ligand CD40L not only augmented MMP-1, -9 secretion and promoted MMP-1, -9 activities, but also induced endothelial cell apoptosis and death.
254	Mus musculus					dendritic cell		20603644	DC crosstalk in this model was facilitated by cDC-produced IL-15- mediated upregulation of CD40, enabling stimulation by pDC-supplied CD40L.
254	Homo sapiens					umbilical vein endothelial cell		7538666	A trimeric form of recombinant murine CD40 ligand acts on human EC to increase expression of leukocyte adhesion molecules, including E-selectin, vascular cell adhesion molecule 1, and intercellular adhesion molecule 1
254	Homo sapiens			Atherosclerosis				11739273	In addition to leukocyte adhesion, CD40/CD40L interactions, probably in combination with IFN-_x0001_, foster a Th1 immune response, predominant at sites of atherosclerosis.20
254	Homo sapiens					platelet		14633796	In addition, soluble trimeric CD40L (sCD40L), released from activated platelets, may engage platelet CD40 in an autocrine or paracrine manner (indicated by +), resulting in shape change and {alpha}-granule release.
254	Homo sapiens	vascular tissue				endothelial cell		16293001	in vitro activation of CD40L-CD40 signaling in atheroma-derived cells results in the production of chemokines and other cytokines, TF, matrix metalloproteinases (MMPs) and adhesion molecules.
255	Mus musculus		aorta					21821913	Atherosclerotic lesion characterizations demonstrated that lesion contents of macrophages, T cells, and the inflammatory cytokine IL-6, as well as MHC class II molecule levels (Figure,2E), were significantly reduced in Apoe-/-Fcer1a-/- mice
258	Mus musculus					endothelial cell		16891671	Hence, TLR2 deficiency was only protective against lesion severity when absent in non-bone marrow–derived cells, such as endothelial cells, fibroblasts, or vascular smooth muscle cells.
258	Mus musculus	vascular tissue				smooth muscle cell		16891671	Hence, TLR2 deficiency was only protective against lesion severity when absent in non-bone marrow–derived cells, such as endothelial cells, fibroblasts, or vascular smooth muscle cells.
258	Mus musculus					fibroblast		16891671	Hence, TLR2 deficiency was only protective against lesion severity when absent in non-bone marrow–derived cells, such as endothelial cells, fibroblasts, or vascular smooth muscle cells.
258	Mus musculus		aorta					16891671	Complete TLR2 deletion in hyperlipidemic LDLr–/– mice resulted in an approx 50% reduction in lesion severity in both the aortic sinus and whole aorta.
258	Mus musculus			atherosclerotic lesion				19309349	atherosclerosis-prone mice deficient in TLR-2 or TLR-4 showing reduced atherosclerosis development when compared with those animals with functional receptors [99,100].
262	Homo sapiens					monocyte		16849508	from full text - Table III. Relative expression of selected novel genes defining the transcriptome of hypoxic primary monocytes
263	Homo sapiens					macrophage		9244201	Stimulation of monocytes/macrophages with either cell membranes isolated from activated CD4+ T cells or with rCD40L induced TF enzymatic activity (Table ).
265	Homo sapiens							14769797	Overexpression of p65 in HEK293 cells induced activation of NFKB which was inhibited by ZUD.
266	Mus musculus					macrophage		21278342	wild-type and IRAK4KI BM macrophages with and without acLDL stimulation. Interestingly, acLDL-induced expression of proinflammatory cytokine/chemokine (TNF?, MIP-2 and KC) was greatly reduced in IRAK4 kinase-inactive knock-in macrophages compared to that in wild-type macrophages (Fig 4 A), indicating the critical role of IRAK4 kinase activity in acLDL-mediated signaling.
267	Homo sapiens						U937 cell line	17343848	Exposure of U937 cells to ox-LDL for 24 h resulted in a significant increase in HIF-1alpha, COX2, ICAM-1, IL-1beta, VCAM- 1 protein expression (P<0.01 U937+ox-LDL vs. U937, Fig. 4). The combined treatment of HIF-1alpha-siRNAs and ox-LDL reversed the effect of ox-LDL alone, decrease the protein expression of HIF-1alpha, COX2, ICAM-1, IL-1beta, VCAM-1 (P<0.01U937+HIF-1alpha-siRNAs+ox-LDL vs. U937+o…
267	Homo sapiens	endothelium						15346645	Oxidized phospholipids isolated from minimally oxidized LDL induced monocyte binding on endothelium and increase in VCAM-1 expression.[35,36]
267	Homo sapiens							10699758	Simultaneous overexpression of selenophosphate synthetase and phospholipid-hydroperoxide GSH peroxidase (PHGPx) [250] blocks activation of NF-kB by IL-1. Overexpression of SOD [84] or GSH peroxidase [81, 211] abolished NF-kB activation by preventing degradation of IkB after stimulation with TNF-a. The precise mechanism(s) through which oxidants and reductants influence activation of NF-kB is pres…
269	Homo sapiens							12824233	mRNAs of MMP-1, -13, -3, -10, and -11 were dose dependently upregulated by IL-1 beta and TNF-alpha
269	Homo sapiens		cervix			smooth muscle cell		10362800	TNF-alpha induced cathepsin S, MMP-1, -3, and -9 mRNA expression
269	Homo sapiens	vascular tissue				endothelial cell		16617158	Genes up or down regulated in HMEC-1 cell cultures and treated with TNFa for 5 hours. Microarray
269	Homo sapiens	synovium		Rheumatoid Arthritis		fibroblast		1698773	By 72 h, IL-l induced stromelysin mRNA expression to significantly higher levels than collagenase, whereas TNF induced predominantly collagenase mRNA expression....IL-lA and B were equally potent in inducing stromelysin mRNA expression.
271	Mus musculus							9393873	JNK1 associates with p53 in vivo, with or without activation, confirming that JNK1 is indeed a p53 kinase. Interestingly, activated JNK2 and JNK3 also phosphorylate serine 34 of mouse p53. Furthermore, JNK2 and JNK3 also associate with p53 in vivo, indicating that not only JNK1, but also JNK2 and JNK3 are p53 N-terminal serine 34 kinases
271	Homo sapiens							11274345	From Cell Signaling Technologies Pathway Maps for p38 and JNK signaling.
272	Mus musculus					macrophage		21278342	wild-type and IRAK4KI BM macrophages with and without acLDL stimulation. Interestingly, acLDL-induced expression of proinflammatory cytokine/chemokine (TNF?, MIP-2 and KC) was greatly reduced in IRAK4 kinase-inactive knock-in macrophages compared to that in wild-type macrophages (Fig 4 A), indicating the critical role of IRAK4 kinase activity in acLDL-mediated signaling.
274	Homo sapiens							11420121	the production of IL-12 p40 requires a functional Na(+)/H(+) anti porter. Inhibition of the Na(+)/H(+) antiporter suppresses IL-12 p40 production by mouse macrophages.
275	Rattus norvegicus	vascular smooth muscle	aorta					11231909	Hydrogen peroxide induced Jak2 tyrosine phosphorylation and the consequent phosphorylation of Stat1 and Stat3.
276	Homo sapiens	vascular smooth muscle				smooth muscle cell		1911708	IFN-gamma not only decreased the basal synthesis of collagen by VSMCs but also blocked the augmentation in collagen biosynthesis produced by PDGF and TGFB (Figures 3 and 4)
278	Mus musculus					macrophage		21278342	wild-type and IRAK4KI BM macrophages with and without acLDL stimulation. Interestingly, acLDL-induced expression of proinflammatory cytokine/chemokine (TNF?, MIP-2 and KC) was greatly reduced in IRAK4 kinase-inactive knock-in macrophages compared to that in wild-type macrophages (Fig 4 A), indicating the critical role of IRAK4 kinase activity in acLDL-mediated signaling.
279	Mus musculus					macrophage	RAW 264.7 cell line	16037570	Figure 2. LPS-induced mRNA expression, DNA binding activity, and protein expression of Egr-1 is inhibited by IL-10.
280	Homo sapiens			Cancer			A549 cell line	18796497	The gNO-mediated MMP-2 induction appeared to be a consequence of nuclear factor kappa B and activation protein-1 activation, because that their DNA binding activity was enhanced by gNO.
280	Homo sapiens							12771144	osteopontin (OPN) induces nuclear factor kappaB (NFkappaB)-mediated promatrix metalloproteinase-2
280	Homo sapiens							14587863	Activated NF-kB then binds to its consensus sequence and induces the expression of growth factors, cell cycle regulators, and antiapoptotic proteins involved in apoptosis and carcinogenesis. NF-kB targeted genes include but are not limited to Bcl-2, Bcl-xL, EGFR, MMP-2 and ?9, cyclin D1, c-myc, and Cox-2 (128- 134)
280	Homo sapiens					endothelial cell		18184904	we used the NF-kappaB inhibitor BAY 11-7085 to determine its role in visfatin-mediated MMP activation. Interestingly, we found that visfatin-induced MMP-2/9 mRNA expression and gelatinolytic activity were significantly negated with BAY 11-7085
281	Mus musculus		heart					21986284	Lack of TIMP2 leads to exacerbated cardiac dysfunction and remodeling after pressure overload because of excess activity of membrane type MMP
281	Homo sapiens					macrophage		8892653	Macrophages also produce two specific inhibitors of MMPs, known as tissue inhibitors of metalloproteinases-1 and -2 (TIMP-1 and TIMP-2) (6, 12).
281	Homo sapiens							17615396	The major physiological inhibitors of the MMPs in vivo are {alpha}-2 macroglobulin and the TIMP family
282	Mus musculus					macrophage		18650916	The accumulation of free cholesterol in the ER membranes of macrophages causes calcium release, UPR activation and CHOP-induced apoptosis5
283	Homo sapiens			Atherosclerosis				11602491	MMP-8, however, degrades type I collagen 3 times more potently than MMP-1 or MMP-13.11?14
285	Mus musculus					macrophage		20651282	When immunostaining for Bax was performed in the acetyl-LDL plus CI976-treated wild-type cells using the B-9 or N-20 antibody, particulate structures were observed in the cytoplasm, indicating translocation of Bax to the mitochondria. Positive staining with the N-20 antibody after this treatment indicated that there was a conformation change in Bax. In contrast, when Chop?/? macrophages were trea…
286	Rattus norvegicus							10391925	This effect of thrombin was accompanied by increased O-2 and H2O2 generation
286	Homo sapiens		artery			smooth muscle cell		15134338	The HIF pathway is also activated by thrombin or CoCl2, likely via reactive oxygen species (ROS). Stimulation of PASMC with thrombin or CoCl2 increased ROS production and enhanced HIF-alpha protein and VEGF mRNA levels as well as HIF-dependent reporter gene activity
287	Homo sapiens							12860253	OxLDL can promote immune activation as determined by enhanced secretion of IFN-gamma and TNF by immune competent cells OxLDL had the capacity to induce IL-12, IL-10 and TNF
291	Homo sapiens							15863032	Moreover, osmotic shock and shear stress induce the release of FGF2 from endothelial cells [209,210]. FGF2 production and release from endothelial cells are also triggered by IFN-a plus IL-2 [211], IL-1b [212], and nitric oxide (NO) [213].
291	Mus musculus							10438928	The combination of the inflammatory cytokines IL-1 beta, TNF-alpha, and IFN-gamma, synergized with Tat to promote the development of angioproliferative KS-like lesions in nude mice that are not observed with each factor alone. Injection of inflammatory cytokines IL-1beta, TNF-alpha and IFN-gamma was found to cause an increase in the expression of bFGF and VEGF. However, bFGF, but not VEGF, synerg…
292	Mus musculus					macrophage		15567863	Macrophages lacking JNK2 displayed suppressed foam cell formation caused by defective uptake and degradation of modified lipoproteins and showed increased amounts of the modified lipoprotein-binding and -internalizing scavenger receptor A (SR-A), whose phosphorylation was markedly decreased
293	Homo sapiens		lung					16061713	Superoxide dismutases (SODs) are the only enzyme family with activity against superoxide radicals (resulting in hydrogen peroxide production). These enzymes include manganese SOD (MnSOD), copper zinc SOD (CuZnSOD), and extracellular SOD (ECSOD).21?23 All of them are widely expressed in human lung.24 CuZnSOD, which is mainly a cytosolic enzyme, is evenly distributed intracellularly but is also fou…
293	Mus musculus						J774A1 cell line	11474120	The concomitant stimulation of the FcyR and the translocation of the SOD1 in the cytoplasm of IFN-gamma-activated macrophages not only reduced the production of superoxide anion but also induced the expression of the inducible form of nitric oxide synthase (iNOS) and the related NO production.
293	Homo sapiens							17615396	Copper-Zinc (Cu-Zn), manganese (Mn), and extracellular (EC) superoxide dismutase (SOD) are three main isoforms of the enzymatic system that catalyzes superoxide to hydrogen peroxide. These enzymes play a central role in the protection against oxidative stress originated from cellular oxygenases and from mitochondrial sources.
293	Mus musculus					adipocyte		15536073	ROS levels in 3T3-L1 adipocytes can be reduced significantly with pharmacological agents that lower the mitochondrial membrane potential, or by overexpression of uncoupling protein 1 or superoxide dismutase. In parallel with ROS, interleukin-6 secretion from adipocytes is significantly reduced.
293	Mus musculus		pancreas					14962293	Increases of up to two fold in Gpx or total SOD activity protected NIT-1 cells from H(2)O(2) and menadione. Expression of Gpx-1 significantly increased NIT-1 survival following hypoxia-reoxygenation
293	Rattus norvegicus							1337274	Activation was inhibited by the antioxidants, vitamin E and nordihydroguaiaretic acid, and by superoxide dismutase and catalase, which metabolize SOR and H2O2 to remove reactive oxygen species from the cell.
293	Homo sapiens						A549 cell line	18692129	As shown in Fig. 1B, overexpression of either CuZnSOD or MnSOD decreased ROS production in hyperoxia by 35–40% compared to LacZ controls.
294	Homo sapiens							15451030	These data indicate that in BMMC, Lyn contributes to SCF-induced phosphorylation of Kit, as well as phosphorylation of Jnks and Stat3.
294	Homo sapiens						Carcinoma of lung	20331627	Overexpression of ZAK suppressed cell proliferation in parallel with increased phosphorylated levels of extracellular signal-regulated kinase (ERK) and c-Jun N-terminal kinase (JNK). In contrast, ZAK silencing cells inhibited the expressions of phosphorylated ERK and JNK without affecting the expression of phosphorylated p38. The effect of the decreased cell growth rate was significantly but inco…
294	Homo sapiens			Carcinoma of lung				15867363	The exogenous expression of RASSF1A suppressed JNK phosphorylation, and cells stably transfected with RASSF1A showed reduced JNK and c-Jun phosphorylation and Cyclin D1 down-regulation. An in vitro kinase assay showed that the exogenous expression of RASSF1A inhibited JNK activity and that JNK activity suppression due to ectopically expressed RASSF1A was revived by RASSF1A siRNA treatment.
295	Homo sapiens					Foam Cell|macrophage	U937 cell line	19834107	Treatment of the cells with siRNA of HIF-1alpa abrogated the VEGF increase
296	Homo sapiens							10766820	Such tissue factor expression in an oxygen deficient environment is driven by the transcription factor Early Growth Response (Egr)-1.
296	Mus musculus							10734128	EGR target genes include bFGF, TGFbeta1, tissue factor, several Hox genes, platelet-derived growth factor A and B, Fas ligand and LHbeta
296	Rattus norvegicus	vascular smooth muscle				smooth muscle cell		15492129	Pretreatment with Egr-1 decoy oligonucleotides (10 ?mol/L, 6 hours), but not control decoy oligonucleotides, specifically inhibited TF mRNA and protein expression as TF activity response to PDGF-BB
297	Mus musculus			Atherosclerosis				19309349	animal models, with reduced atherosclerosis observed in IL-1b [41] and IL-1 receptor-deficient mice [11], while IL-1ra-deficient mice exhibit increased neointima formation [42]. IL-1Ra administration to Apo E-deficient mice or porcine arterial injury models reduced neointima formation significantly [11,43] as well as reducing vascular remodelling following acute myocardial infarction in the rat […
298	Mus musculus					macrophage		16410462	Cultured TG2-/- macrophages demonstrated diminished phagocytosis
300	Homo sapiens							15353788	BID induces oligomerization of proapoptotic members BAX and BAK, resulting in release of cytochrome c from mitochondria and subsequent induction of apoptosis
300	Homo sapiens				mitochondrion			16199525	MAP-1 is a mitochondria-enriched protein that associates with Bax only upon apoptotic induction, which coincides with the release of cytochrome c from mitochondria. Small interfering RNAs that diminish MAP-1 levels in mammalian cell lines confer selective inhibition of Bax-mediated apoptosis.
300	Homo sapiens							12794189	[vBCL2] also partially reverses cell death induced by Bax
300	Homo sapiens				Endoplasmic reticulum			14561771	either Bax or Bak is required for ER stress-induced apoptosis
300	Homo sapiens							12591950	JNK is essential for UV-stimulated apoptosis mediated by the mitochondrial pathway by a Bax/Bak-dependent mechanism
300	Homo sapiens							14561771	2 structurally distinct factions of cellular relatives instead elicit cell death one family contains Bax, Bak and Bok, which share 3 domains
300	Homo sapiens							15983387	In response to stress, Atr participates in the down-regulation of FRAG1 expression, leading to the induction of apoptosis through the release of Rad9 from damaged chromatin during the S phase of the cell cycle, allowing Rad9-Bcl2 association and induction of proapoptotic Bax protein.
300	Homo sapiens							12782632	# sentences for pubmedID=12782632: # GeneRif: Cat D triggers Bax activation, Bax induces the selective release of mitochondrial AIF, and the latter is responsible for the early apoptotic phenotype in T-cells # Pubmed:gene: Cathepsin D triggers Bax activation, resulting in selective apoptosis-inducing factor (AIF) relocation in T lymphocytes entering the early commitment phase to apoptosis.
300	Homo sapiens							16344548	Moreover, activated K-Ras, RASSF1A, and MOAP-1 synergize to induce Bax activation and cell death.
302	Mus musculus					macrophage		20351234	uPA mRNA was elevated in innominate arteries of recipients of SR-uPA... PA activity in medium conditioned by aortas of recipients of SR-uPA was similarly increased.
305	Homo sapiens	vascular smooth muscle				smooth muscle cell		20455997	treatment of VSMCs with bFGF. bFGF administration led to up-regulation of both iNOS and MMP-9 that was specifically mediated by nuclear factor-kappaB (NF-kappaB) activation. Collectively, our data demonstrate a novel NF-kappaB-mediated pathway linking bFGF with iNOS and MMP-9 expression that is associated with carotid plaque vulnerability.
306	Homo sapiens					macrophage		16272275	Table I - Gene expression by macrophages under hypoxic conditions {this table is a literature review with many primary references} -- some genes are not modeled because the species is not evident by respective paper's title and abstract
306	Homo sapiens					monocyte		16849508	from full text - Table II. Relative expression of genes previously reported to be modulated by hypoxia
306	Homo sapiens					monocyte		18926289	The expression of other members of the MMP family is deregulated in hypoxic monocytes, which show reduced levels of MMP25 and increased amounts of MMP1, MMP16, and MMP19, relative to the normoxic counterparts (Bosco et al., 2006).
307	Homo sapiens					monocyte		19238385	oxLDL is chemotactic for monocytes and T cells and induces apoptosis in endothelial cells [96].
307	Homo sapiens					t-cell		19238385	oxLDL is chemotactic for monocytes and T cells and induces apoptosis in endothelial cells [96].
307	Mus musculus					monocyte			Minimally modified LDL is found in atherosclerotic lesions and promotes monocyte binding to endothelial cells and monocyte chemotaxis in cultured cell studies.
307	Homo sapiens		endothelial matrix	Atherosclerosis				18996472	OxLDL presents many deleterious effects such as production of inflammatory cytokines [7] and chemotactic factors [8] from numerous cell types of the arterial wall.
310	Homo sapiens		colon			myofibroblast		17876544	We investigated the potential role of interleukin (IL)-17 family members (IL-17A to IL-17F) in the induction of inflammatory responses in human colonic subepithelial myofibroblasts (SEMFs). IL-17A and IL-17F significantly enhanced IL-6, IL-8, LIF, MMP-1, and MMP-3 secretion.
311	Homo sapiens					fibroblast		15247294	we demonstrate that CIITA is a key mediator of COL1A2 repression by IFN-gamma. IFN-gamma up-regulates the expression of CIITA in a time-dependent manner in lung fibroblasts and promotes CIITA protein occupancy on COL1A2 transcription start site in vivo as judged by chromatin immunoprecipitation (ChIP) assays.
311	Homo sapiens	vascular smooth muscle				smooth muscle cell		1911708	IL-la and TGFbeta increased mRNA encoding alphal(III) andalpha2(I) procollagens (Figure 5). These treatments did not appreciably alter levels of mRNA for a constitutively expressed form of /3-tubulin. IFN-gamma not only reduced the basal level of procollagen mRNA but also antagonized the stimulation produced by IL-1 and TGF beta(Figure 5)
311	Homo sapiens							9923605	Modified assertion
311	Homo sapiens					fibroblast		15788405	CIITA RNAi were capable of alleviating the IFN-{gamma}-mediated down-regulation of COL1A2
311	Homo sapiens		aorta			smooth muscle cell		16439692	Expression of COL1A1 and COL1A2, as measured by real-time PCR, was dramatically repressed after 48 hours of IFN-gamma treatment (Figure 3).
313	Homo sapiens			Atherosclerosis				15864338	Indeed, lack of MyD88, a critical mediator of TLR signaling, reduces atherosclerosis in apoE minus mice
313	Mus musculus		aorta					15249654	Computer-assisted quantitative histomorphometric analysis revealed a 57% reduction in the extent of atherosclerosis in Apoe-/-/MyD88-/-
313	Mus musculus		blood					15249654	Apolipoprotein E-deficient mice that also lacked TLR4 or MyD88 demonstrated reduced aortic atherosclerosis that was associated with reductions in circulating levels of proinflammatory cytokines IL-12 or monocyte chemoattractant protein 1, plaque lipid content, numbers of macrophage, and cyclooxygenase 2 immunoreactivity in their plaques.
315	Homo sapiens			Atherosclerosis		macrophage		18996472	PPAR? expression in macrophages has antiatherogenic effects via modulation of cholesterol trafficking and inflammatory activity [102].
316	Mus musculus		carotid artery					19233360	In response to ATII, MMP8, and MMP13 were upregulated by 2-fold, and MMP14 by 2.5-fold.
318	Mus musculus					macrophage	RAW 264.7 cell line	16037570	TF mRNA expression was reduced by more than 50% with IL-10 pretreatment (Figure 1B).
319	Homo sapiens		aorta			smooth muscle cell		16439692	HLADr alpha protein expression reflected that of the mRNA expression as shown in Figure 2C.
320	Homo sapiens					endothelial cell		21113143	We report that, in human endothelial cells, HDLs prevent the oxLDL-induced activation of the ER stress sensors IRE1alpha, eIF2alpha and ATF6 and subsequent activation of the proapoptotic mediators JNK and CHOP.
320	Homo sapiens							15469904	minimally modified LDL (mmLDL) mainly activated components involved in stress response and apoptotic cell death including p38 mitogen-activated protein kinase (MAPK) and c-Jun N-terminal kinase/stress-activated protein kinase (JNK) as well as neutral and acid sphingomyelinase
321	Mus musculus		aorta					19359600	incidence of atherosclerotic lesions in the entire aortas of female PC Tg/ApoE-null mice was 23.5% lower than that of ApoE-null littermates (Figure 2A). Among males, the reduction in atherosclerotic lesions was 33.9%..... plaques from PC Tg/ApoE-null mice exhibited thicker fibrous caps and smaller necrotic cores... exhibited increased percentages of collagen and smooth muscle cells and reduced pe…
323	Homo sapiens					macrophage		16516165	Activation of Janus Kinases Jak1 and Jak2, and the transcription factor, signal transducer and activator of transcription 1 (Stat1), plays a central role in the primary transcriptional response to IFN-c [10,11].
324	Mus musculus					macrophage		17332437	Free-cholesterol loading of mouse peritoneal macrophages induced apoptosis by decreasing mitochondrial membrane potential, inducing cytochrome c release, activating caspase-9, and increasing the levels of the proapoptotic protein Bax.116
324	Mus musculus					macrophage		19752026	Using siRNA species that decrease ERO1-alpha protein (Fig. 1 b) and activity (not depicted), we found that partial silencing of the oxidase led to a significant reduction in macrophage apoptosis in both the lipoprotein–cholesterol and the thapsigargin–fucoidan models (Fig. 1 c).
326	Homo sapiens							17084825	Phagocytosis of AC (apoptotic cells) inhibits the production of pro-inflammatory cytokines by macrophages such as IL-1?, IL-8 and TNF-? through a suppressive mechanism
327	Homo sapiens		coronary artery			smooth muscle cell		18785879	CASMCs exposed to rhCD40L (1 mg/ml) for 4 h had increased IL-8 production and COX-2 expression (Figure 7).
328	Mus musculus						MEF cell line	18510099	In order to investigate the role of IRAK-4 kinase function in vivo, we generated \"knock-in\" mice where the wild-type IRAK-4 gene is replaced with a mutant gene encoding kinase-deficient IRAK-4 protein (IRAK-4 KD). IRAK-4 kinase is rendered inactive by mutating the conserved lysine residues in the ATP pocket essential for coordinating ATP. Analyses of embryonic fibroblasts and macrophages obtain…
328	Homo sapiens		intestine			epithelial cell		17540779	Exposure to TLR4 antibody, TLR4 siRNA, or an IRAK-1/4 inhibitor eliminated the LPS-induced increases in Bcl10, NF-kappaB, and IL-8.
328	Mus musculus							15292196	In this report, we demonstrate that IRAK-4 is recruited to the IL-1R complex upon IL-1 stimulation and is required for the recruitment of IRAK-1 and its subsequent activation/degradation.
328	Mus musculus					macrophage		18510099	In order to investigate the role of IRAK-4 kinase function in vivo, we generated \"knock-in\" mice where the wild-type IRAK-4 gene is replaced with a mutant gene encoding kinase-deficient IRAK-4 protein (IRAK-4 KD). IRAK-4 kinase is rendered inactive by mutating the conserved lysine residues in the ATP pocket essential for coordinating ATP. Analyses of embryonic fibroblasts and macrophages obtain…
328	Mus musculus					macrophage		21278342	AcLDL-mediated NFkappa B DNA binding activity was greatly attenuated in macrophages from IRAK4 kinase-inactive knock-in mice as compared to that in wild-type mice
329	Mus musculus							15578089	Treatment of cells with the PPAR alpha agonist GW7647 (2.5 mg/kg/d) significantly inhibited the expression of ABCA1
332	Homo sapiens		blood	atherosclerotic lesion				19309349	Tissue factor is the essential co-factor for activation of the coagulation cascade and will produce thrombin upon exposure to blood following rupture.
333	Homo sapiens		aorta					17581895	longitudinal MR investigation (87) of 31 patients showed that hemorrhage into a carotid plaque accelerated plaque progression in a period of 18 months. The percent change in wall volume (6.8% vs ?0.15%, P = .009) and lipid-necrotic core volume (28.4% vs ?5.2%, P = .001) was significantly higher in the hemorrhage group than in the control group (Fig 7). Further, patients with intraplaque hemorrhag…
334	Homo sapiens					macrophage		16611153	This is further supported by in vivo studies demonstrating that overexpression of u-PA in macrophages, accelerates atherosclerotic progression and early death in these transgenic mice [200].
335	Homo sapiens					umbilical vein endothelial cell		9514417	we have detected an increase in activator protein 1 (AP-1), but not nuclear factor-kappaB (NF-kappaB), binding in human umbilical vein endothelial cells exposed to LDL.
336	Mus musculus		aorta					12135950	Decreased atherosclerotic lesion formation in PON1 Tg mice on C57BL/6J mouse background.
336	Mus musculus		aorta					16891303	PON1 KO mice have increased aortic lesions (?70% more than the control group)
337	Homo sapiens					endothelial cell		15178810	acting on endothelial cells, VEGF induces expression of plasminogen activator and its inhibitor, expression of the urokinase receptor, and expression of the matrix metalloproteinases interstitial collagenase and gelatinase A, while decreasing levels of tissue inhibitors of metalloproteinases 1 and 2
338	Mus musculus					fibroblast		20354226	Treatment of L929 cells with TNF leads to the activation of PLA2, and overexpression of cytosolic PLA2 (cPLA2) sensitizes TNF-resistant L929 variants to TNF-induced necrosis (85).
339	Homo sapiens		coronary artery			smooth muscle cell		18785879	Interestingly, although these cytokines also induced the expression of CD40L, the ligand for the membrane receptor CD40, treatment with NAC or DPI did not affect increased CD40L expression in these cells (results not shown).
341	Mus musculus							12244145	T cells delivered maturation signals to DC, leading to IL-6 and IL-12 production and CD40 up-regulation.
342	Homo sapiens						THP-1 cell line	16414045	We applied the SAM analysis to identify 323 upregulated genes and 124 downregulated genes from the overall datasets; the values of the median number of false positives, the false discovery rate, and delta were 0.56%, 0.13%, and 0.897%, respectively. As a screening filter we also applied the standard deviation of the microarray datasets of both the AFC and OFC samples; candidate genes having folds…
343	Homo sapiens							9285647	Moreover, the present experiments with purified recombinant human CD40L verified the capacity of the immunomodulator CD40L to stimulate the expression of MMP-1, MMP-2, MMP-3, and MMP-9 and the activation of MMP-2 in human vascular SMCs.
343	Homo sapiens					macrophage		12006388	Among the potential agonists investigated, namely,IL-1alpha, TNF-alpha, lipopolysaccharide, and oxidized LDL, onlyrhCD40L produced a robust upregulation of MMP-1 (Figure2A). rhCD40L also potently induced IL-12 secretion, whichwas used as a positive control,16 from undetectable levels inuntreated cells to 70.7±0.5 ng/mL (P<0.05, n=4).
344	Homo sapiens					t-cell		16424368	CD4+CD28- T cells responded to CCL5 by enhanced transmigration toward the chemokine source. The proportion of migrating CD4 T cells increased in a dose-dependent fashion and reached 20% for CCL5 concentrations of 50 ng/mL (Figure 4A). When preconditioned with IL-12, frequencies of CCL5 responsive T cells increased to 33%.
345	Mus musculus		aorta					21278342	IRAK4 kinase activity is required for the production of inflammatory genes (Fig. 3) (MCP1, CCL4, IL-6, IP-10, and IL-1beta)
346	Mus musculus							15578089	Treatment of cells with the PPAR alpha agonist GW7647 (2.5 mg/kg/d) significantly inhibited the expression of CD36.
347	Mus musculus					macrophage		15528376	We conclude that apoE deficiency results in impaired clearance of apoptotic cell remnants and a functionally relevant systemic proinflammatory condition in mice, independent of its role in lipoprotein metabolism.
351	Homo sapiens	airway epithelium						17615396	Chung (48, 49) summarized in detail the cytokines overexpressed in COPD (48, 49). IL-6, IL-1beta, TNF-{alpha}, growth-related gene-{alpha} (Gro-{alpha})/keratinocyte-derived chemokine (KC) (CXCL1), monocyte chemoattractant protein-1 (MCP-1), and IL-8 were increased in sputum, with further increases during exacerbations of COPD, and the bronchiolar epithelium overexpressed MCP-1, its receptor CCR2…
351	Homo sapiens					macrophage		15936183	Upon weight gain and as the adipocytes increase in size, expression of cytokines are induced and secreted. This stimulates the cells in the adipose tissue to secrete chemoattractants like monocyte chemoattractant protein-1, which recruit monocytes and macrophages. The recruited macrophages lead to insulin resistance.
351	Homo sapiens							16227629	Apo2L/TRAIL induced secretion of interleukin-8 and monocyte chemoattractant protein-1, augmenting macrophage migration.
351	Mus musculus					peritoneal macrophage		17446529	Peritoneal macrophages pre-attached to Transwell membranes were exposed to media, fMLP, GM-CSF, or MCP-1. After 21 h incubation, the concentration of migrated CD44-deficient macrophages was significantly less than that of migrated C57BL/6 macrophages under all conditions
352	Homo sapiens					monocyte		11208678	Tissue factor (TF) can be induced in monocytes by external signals such as growth factors, inflammatory cytokines (interleukin [IL]-1b and tumor necrosis factor [TNF]-a), oxidized LDLs, and endotoxin. 2
352	Homo sapiens	smooth muscle				smooth muscle cell		11641234	It contributes to atherothrombosis by inducing endothelial cell apoptosis, and thus plaque erosion, by impairing the anticoagulant balance in endothelium, stimulating tissue factor production by smooth muscle cells, and inducing apoptosis in macrophages.
352	Homo sapiens					endothelial cell		15346645	Minimally oxidized low-density lipoprotein induces tissue factor expression in cultured human endothelial cells
353	Homo sapiens		lung			fibroblast		15734787	Untreated normal primary human pulmonary fibroblasts synthesize little collagen. However, treatment with TGF-beta significantly increased type I collagen production in human lung fibroblasts (Fig. 4).
353	Homo sapiens							15641096	The fibroblasts transfected with SPARC siRNA showed decreased expression of both SPARC and type I collagen. Exogenous TGFbeta1 induced increased expression of both SPARC and type I collagen in cultured normal human fibroblasts
353	Homo sapiens							15034927	Although it has been appreciated that transforming growth factor beta 1 (TGF-beta1) induces SPARC and collagen type I, we have recently shown that SPARC regulates the expression of TGF-beta1 and collagen type I in renal mesangial cells
353	Mus musculus		heart			fibroblast		18182394	AAV/TGF? ACT1 transfection increased the expression of collagen type I and III (p < 0.01 versus fibroblasts kept under control conditions) in WT mouse cardiac fibroblasts, but this effect was much less pronounced in fibroblasts from LOX-1 KO mice
354	Homo sapiens	vascular tissue				smooth muscle cell		9285647	Matrix-degrading enzymes, eg, matrix metalloproteinases (MMPs), may cause loss in mechanical integrity of plaque tissue that favors rupture.
355	Mus musculus					macrophage		21278342	acLDL-mediated induction of these four inflammatory genes was substantially reduced in CD36-deficient macrophages (MCP-1, TNF-alpha, KC, and IL-1beta)
356	Mus musculus			Atherosclerosis				16087790	Recently, Paul et al17 showed that human CRP transgene expression caused accelerated atherosclerosis in apolipoprotein E–knockout (ApoE_x0001_/_x0001_) mice, a hypercholesterolemic mouse model of accelerated atherosclerosis.
356	Mus musculus			Atherosclerosis				14732733	When administered to ob/ob mice, adiponectin prevents diabetes, and in APOE_x0001_/_x0001_ mice it attenuates atherosclerosis.74,75
356	Mus musculus		aorta	Atherosclerosis				10190883	long-term treatment with endostatin or TNP-470 appeared to inhibit plaque growth by 85% and 70%, respectively.
356	Mus musculus			Atherosclerosis				12957325	Studies crossing PPAR-_x0002_–deficient mice with apolipoprotein E atherosclerosis-prone mice and placing them on high-fat diets found less atherosclerosis, despite the PPAR-_x0002_ null mice having higher atherogenic lipids.101
356	Mus musculus			Atherosclerosis		t-cell		18996472	disruption of TGF? signaling in T cells accelerates atherosclerosis in ApoE-knockout mice [119].
356	Homo sapiens			Atherosclerosis				8617716	Human apolipoprotein E is a plasma lipoprotein that appears to play an important protective role in the development of atherosclerosis.
357	Homo sapiens					macrophage		12006388	In contrast, after cholesterol feeding, MMP-1 andMMP-3 were secreted even without stimulation (see onlineFigure II).
358	Mus musculus					macrophage		18852364	This genetic deficiency (TLR4 deficiency) resulted in almost undetectable basal cytokine expression and prevented the inflammatory response induced by Abcg1 knockdown (Figure 1D). - see figure 1D for affected genes
358	Mus musculus					macrophage		21278342	acLDL-mediated gene induction was substantially reduced in TLR2- or TLR4-deficient macrophages (MCP-1, TNF-alpha, KC, and IL-1beta)
358	Mus musculus					peritoneal macrophage		19258328	In contrast to the cryopyrin null mice, IL-1beta release and transcription were suppressed in macrophages derived from Tlr4-deficient mice
359	Homo sapiens					endothelial cell	HUVEC cell line	18688018	Atheroprone flow increased VCAM-1 expression, which was reduced by siRNA targeting PECAM-1
362	Homo sapiens			Atherosclerosis				12928037	Table 1. Stimulatory and inhibitory factors for apoptosis in the development of atherosclerosisa,b
362	Homo sapiens						H1299 cell line	12670900	Assays for apoptosis demonstrated that anti-Fas antibody CH-11 and FasL induced apoptosis only in cells that overexpress p53 mutant 143Ala at 32.5 degrees C with the wild-type p53 form. Both caspase-3 and caspase-8 activities were increased by anti-Fas antibody CH-11 only in cells at 32.5 degrees C with wild-type p53.
362	Homo sapiens							11585763	Par-4 induced apoptosis of selective prostate cancer cells PC-3, DU-145, and TSU-Pr and caused tumor regression by inhibition of NF-kappaB activity and cell membrane trafficking of Fas and FasL that leads to the activation of the Fas-Fas-associated death domain-caspase-8 pro-death pathway.
362	Homo sapiens							14576824	involvement of Akt signalling in the regulation of FasL expression in CsA-induced apoptosis.
362	Rattus norvegicus							12970676	This resulted in the increased constitutive expression of the FKHRL1 targets Fas ligand and Bim, and promoted apoptosis.
362	Homo sapiens					lymphocyte		9660938	Apoptosis induced by DNA damage and other stresses can proceed via expression of Fas ligand (FasL) and ligation of its receptor, Fas (CD95)....Thus, activation of NF-kappa B and AP-1 contributes to stress-induced apoptosis via the expression of FasL.
362	Homo sapiens						PC-3 cell line	12670900	Assays for apoptosis demonstrated that anti-Fas antibody CH-11 and FasL induced apoptosis only in cells that overexpress p53 mutant 143Ala at 32.5 degrees C with the wild-type p53 form. Both caspase-3 and caspase-8 activities were increased by anti-Fas antibody CH-11 only in cells at 32.5 degrees C with wild-type p53.
362	Homo sapiens							11009562	High glucose also inhibited apoptosis induced by Fas ligand
362	Rattus norvegicus							12949729	Hydrophobic bile acids induce CD95-dependent hepatocyte apoptosis.
363	Mus musculus						MEF cell line	15695520	TABLE I A Wt. kinase-competent IKK{alpha} protein rescues the expression of two classes of NF-{kappa}B-dependent genes in IKK{alpha}-null cells
363	Homo sapiens			Carcinoma of gastrointestinal tract				16718776	Activation of NF-?B by H pylori induces nuclear translocation, which causes an increase in IL-8 messenger RNA and protein levels[50,53]. This has important implications since other NF-?B responsive genes including pro-inflammatory cytokines have been found in elevated levels in H pylori infected gastric mucosa. NF-?B activation is known to regulate cellular growth responses, including apoptosis, …
363	Mus musculus					macrophage	RAW 264.7 cell line	20360864	To verify that NF?B has differential effects on the 5A and 6A alleles, we co-transfected macrophages (RAW264 cells) with the 5A or 6A (MMP3 promoters) construct together with p50 and/or p65 expressing plasmids. The experiment showed that over-expressing p50 or p65 resulted in an increase in luciferase activity in cells transfected with the 5A construct and this upregulatory effect was further inc…
363	Mus musculus						3T3-L1 cell line	11978627	Further, NF-kappaB is an obligatory mediator of most of these TNF-alpha responses....Absence of NF-kappaB activation (through overexpression on the inhibitor in the same cell) abolished suppression of >98% of the genes normally suppressed by TNF-alpha and induction of 60-70% of the genes normally induced by TNF-alpha
364	Homo sapiens					macrophage		9244201	Activation of monocytes/macrophages with membranes of PMA-stimulated (50 ng/mL, 18 hours) CD4+ T cells induced MMP-1 and MMP-3 expression (Fig 1 , left).
366	Homo sapiens					macrophage		17133101	CD40L also promotes enzymatic processes that lead to plaque rupture and thrombosis by inducing macrophage production of MMPs [45,74] and TF [44,45].
370	Homo sapiens							17457343	MyD88 also interacts with IRF5 and IRF1 and is required for the activation of these IRFs. IRF5 was identified as being crucial for the induction of proinflammatory cytokines and type I IFNs by all TLRs tested...other TLR4-mediated MyD88-dependent signals, such as IRF5 activation,
372	Homo sapiens							10856300	A dominant negative form of ATF6 blocked ER stress induction of both ATF6 site and GRP78 reporter genes. We further found that GAL4-ATF6 could be activated by ER stress. These results demonstrate that ATF6 is a direct target of the ER stress response. A proximal sensor of the ER stress response, human IRE1 (hIRE1), was sufficient to activate the ATF6 reporter gene, while a dominant negative form …
372	Homo sapiens						HEK293 cell line	15305022	When unfolded proteins accumulate and aggregate in the ER, two major molecules are activated in the ER membrane and transduce the signal to the nucleus. One is IRE1, whose cytosolic domain contains a Ser/Thr protein kinase domain and endoribonuclease domain.
373	Homo sapiens					monocyte		18282141	To quantify the effect of HSP70 stimulation on TLR expression, TLR levels in HSP70-stimulated monocytes were normalized to the corresponding levels in cultured monocytes without HSP70 stimulation... The fold changes in TLR2 and TLR4 levels with HSP70 stimulation were higher in patients with AMI (both local and systemic samples) compared with patients with SA and controls. The fold changes in supe…
375	Homo sapiens					macrophage		16224068	Ang II inhibits macrophage expression of the ATP-binding cassette transporter A1 (ABCA1), a key regulator of reverse cholesterol transport.
376	Mus musculus							15578089	PPAR alpha agonist significantly inhibited the expression of ICAM-1
377	Homo sapiens		lung					12124327	Hyaluronan-CD44 binding stimulated Ras-Mek1-Mapk pathway, which inturn stimulated MMP-2 secretion in a time and dose dependent manner.
377	Homo sapiens							18725993	Growth factor and other survival signals are transduced through receptor tyrosine kinases via adaptor proteins (such as GRB2 and the guanine-nucleotide exchange factor SOS) and activate Ras and its downstream targets, Raf and MEK1/2, which results in the activation of ERK1/2.
377	Rattus norvegicus					fibroblast		10409722	activation of Erk was effectively blocked by treatment with the MEK inhibitor PD98059 in both Rat-1 and Rat-1/B-Raf cells
377	Homo sapiens					epithelial cell		17477350	we found that PGE2 stimulated the activation of Ras and ERK, but not Akt, and reduced matrix deprivation-induced apoptosis, in untransformed epithelial cells
377	Homo sapiens					stem cell		17610377	activation of extracellular signal-related kinase 1/2 (ERK). Addition of the MEK inhibitor PD98059 to reduce ERK activation (ERK1,2 = MAPK3,1)
377	Homo sapiens					bronchial epithelial cell		18390828	To determine the mechanisms linking MMP-12 and inflammation, we examined the effect of recombinant human MMP-12 (rhMMP-12) catalytic domain on IL-8/CXCL8 production in cultured human airway epithelial (A549) cells. Stimulation with rhMMP-12 resulted in a concentration-dependent IL-8/CXCL8 synthesis 6 h later.. rhMMP-12 induced transient, peaking at 5 min, activation of ERK1/2. Selective MEK inhib…
379	Mus musculus					macrophage		19359600	Macrophages from PC Tg mice can express high level of human PON2 besides intrinsic mouse PON2 and PON3 ... PC Tg macrophages maintained significantly lower levels of ROS for at least 2 hours than macrophages from Wt mice ... Inflammatory factors such as TNF-alpha and IL-6 are expressed at lower levels in PC Tg MPMs compared with Wt MPMs.
380	Homo sapiens							12010795	These results demonstrate that EMPs interact with THP-1 cells in vitro and stimulate TF-mediated procoagulant activity that is partially dependent on the interaction of ICAM-1 on EMP and its counterreceptor, beta2 integrins, on THP-1 cells.
381	Mus musculus					b-cell		12626566	The expression of dominant negative Fos or C/EBP alpha proteins, which prevent binding of AP-1 or C/EBP complexes to DNA, also reduced CD40-mediated IL-6 gene expression.
382	Homo sapiens					monocyte		18282141	To quantify the effect of HSP70 stimulation on TLR expression, TLR levels in HSP70-stimulated monocytes were normalized to the corresponding levels in cultured monocytes without HSP70 stimulation... The fold changes in TLR2 and TLR4 levels with HSP70 stimulation were higher in patients with AMI (both local and systemic samples) compared with patients with SA and controls. The fold changes in supe…
384	Homo sapiens							17615396	The major physiological inhibitors of the MMPs in vivo are {alpha}-2 macroglobulin and the TIMP family
384	Homo sapiens					macrophage		8892653	Macrophages also produce two specific inhibitors of MMPs, known as tissue inhibitors of metalloproteinases-1 and -2 (TIMP-1 and TIMP-2) (6, 12).
384	Rattus norvegicus								Entrez Gene summary: Rat: SUMMARY: acts as an inhibitor of metalloprotease activity; may play a role in vascular tissue remodeling [RGD] ... Human: This gene belongs to the TIMP gene family. The proteins encoded by this gene family are natural inhibitors of the matrix metalloproteinases (MMPs), a group of peptidases involved in degradation of the extracellular matrix. In addition to its inhibitor…
384	Homo sapiens			carcinoma of prostate gland				12813171	the decrease in RKIP expression that occurs in prostate cancer is associated with the enhanced activation of MEK and ERK. the MMP inhibitor bastimastat has been shown to inhibit development of prostate cancer growth in human bone tissue implanted in mice (34). Tissue inhibitor of metalloproteinases (TIMP) also inhibits MMP activity; thus, when TIMP levels decrease, the cells gain an overall invas…
386	Homo sapiens							11007963	Via negative regulation of nuclear factor-kappa B and activator protein-1 signalling pathways, PPAR alpha inhibits expression of inflammatory genes, such as interleukin-6, cyclooxygenase-2, and endothelin-1. Furthermore, PPAR alpha inhibits expression of monocyte-recruiting proteins such as vascular cell adhesion molecule (VCAM)-1 and induces apoptosis in monocyte-derived macrophages
386	Homo sapiens					endothelial cell		12785728	At the molecular level, fenofibrate markedly decreased basic fibroblast growth factor-induced Akt activation and cyclooxygenase 2 gene expression
386	Rattus norvegicus	vascular smooth muscle						12388637	These results also demonstrate that both the alpha and gamma type of PPAR activators inhibit COX-2 expression induced by angiotensin II in VSMCs
386	Homo sapiens							11007963	Via negative regulation of nuclear factor-kappa B and activator protein-1 signalling pathways, PPAR alpha inhibits expression of inflammatory genes, such as interleukin-6, cyclooxygenase-2, and endothelin-1
387	Homo sapiens							12393755	Modified assertion
389	Mus musculus		aorta					17379834	male PON3 Tg-1/LDLRKO mice developed significantly smaller lesion areas ... in the aortic root..We also observed significantly decreased MCP-1 mRNA levels in the thoracic aorta of male PON3 Tg-1/LDLRKO mice as compared with male LDLRKO mice
390	Rattus norvegicus		heart					12371906	Culture of rat cardiac fibroblasts for 24 h in 1% oxygen enhanced MMP-2 synthesis by more than 5-fold and augmented the MMP-2 synthetic responses of these cells to endothelin-1, angiotensin II and interleukin 1beta.
390	Homo sapiens		heart			fibroblast		14500723	Recently, using in vitro cultures of cardiac fibroblasts, Siwik et al. ( 26 ) demonstrated that IL-1beta and tumor necrosis factor-alpha increase MMP-2 and MMP-9 expression and activities.
391	Homo sapiens							16174103	We show that mature Th1- and Th1/Th2-, but not Th2-promoting DC, selectively express elevated levels of the inflammatory chemokines CCL2/MCP-1, CCL3/MIP-1alpha, CCL4/MIP-1beta and CCL5/RANTES, as well as the homeostatic chemokine CCL19/MIP-3beta.
393	Homo sapiens		aorta			endothelial cell		18650916	In addition to the free-cholesterol loading of macrophages, oxidized lipids (such as oxidized low-density lipoprotein and its bioreactive component, oxidized 1-palmitoyl-2-arachidonyl-sn-3-glycero-phosphorylcholine) can result in ER stress and UPR activation in human aortic endothelial cells67
394	Mus musculus			Atherosclerosis				16293001	studies in IL10 transgenic and deficient mouse models suggest an important protective role of this cytokine in both formation and stabilization of atherosclerotic lesions (111, 112)
395	Mus musculus		lung					18353977	Thrombin Induces CCL2 Production and CCL2 mRNA Accumulation in Murine Lung Fibroblasts (MLFs)
395	Homo sapiens	vascular tissue				endothelial cell		15817447	Supplemental Data: Thrombin-induced genes in HMEC-1 cell line (human microvascular endothelial cells) GeneSpring correlated the t test values with Student?s t distribution chart with n _x0004_ 1 degrees of freedom to yield a significance value (p value). Data were then filtered by the p values to include only data that had a p value _x0003_0.005; this displayed only the normalized mean gene inten…
396	Rattus norvegicus		aorta			smooth muscle cell		11970950	Modified assertion...Ets-1 activates FasL promoter activity in a dose-dependent manner...Ets-1 activates FasL gene expression in smooth muscle cells
397	Mus musculus					macrophage		21278342	acLDL-mediated gene induction was substantially reduced in TLR2- or TLR4-deficient macrophages (MCP-1, TNF-alpha, KC, and IL-1beta)
398	Homo sapiens					macrophage		10051290	In contrast, ox-LDL (10 to 50 microg/mL) decreased TIMP-1 expression.
398	Homo sapiens					Foam Cell		17084825	In addition, oxLDL modulates gene expression in macrophage-derived foam cells [24]. Pro-inflammatory genes such as interleukin-8 (IL-8) are upregulated whereas tissue inhibitors of metalloproteinases (TIMPs) are downregulated. Furthermore,
398	Homo sapiens							10051290	Modified assertion
400	Mus musculus					macrophage		16891303	LDL from PON2-deficient mice induced significantly more monocyte chemotaxis than LDL from their control littermates
401	Homo sapiens		aorta			smooth muscle cell		16439692	Protein was located equally in nucleus and cytoplasm by 6 hours, as judged by Western and immunochemical analysis (supplemental Figure IA and IB). CIITA isoform III and IV expression increased with similar kinetics (supplemental Figure IC and ID).
402	Homo sapiens	vascular smooth muscle				smooth muscle cell		20455997	treatment of VSMCs with bFGF. bFGF administration led to up-regulation of both iNOS and MMP-9 that was specifically mediated by nuclear factor-kappaB (NF-kappaB) activation. Collectively, our data demonstrate a novel NF-kappaB-mediated pathway linking bFGF with iNOS and MMP-9 expression that is associated with carotid plaque vulnerability.
403	Homo sapiens					mast cell		21799019	IgE binds to two different receptors, the high-affinity Fc? receptor I (Fc?RI)2 and the low-affinity receptor Fc?RII/CD23 (4).
403	Homo sapiens					mast cell		18650915	The up-regulation of cell surface Fc?RI levels by IgE increases the sensitivity of cells to Fc?RI activation triggered by allergen-induced cross-linking of IgE that is bound to Fc?RI.
406	Mus musculus							10820269	Ariadne: T lymphocytes have been shown to produce MMP-9 constitutively, whereas MMP-2 expression is induced by IL-2 and VCAM-1-dependent adhesion to endothelial cells ( 14 , 15 ).
408	Homo sapiens						HUVEC cell line	15979056	Thrombin (3 U/ml) induced an increase in ICAM-1 protein expression in HUVEC in a time-dependent manner (Fig. 1A)...Thrombin treatment resulted in increases in ICAM-1 promoter activity to 10.3 ± 2.1-fold of basal levels at the 8-h time point. Similarly, ICAM-1 mRNA levels increased in response to thrombin with a peak at 6 h in HUVEC (data not shown).
409	Homo sapiens		aorta			dendritic cell|CD4+ T-cell		18202318	TLR4 ligands activate vascular DCs and mediate autologous CD4 T-cell recruitment into the vessel wall
410	Homo sapiens							15123634	inhibitors of deacetylase activity sensitized colon cancer cells to IFNgamma-induced apoptosis through cooperative negative regulation of Bcl-x expression
410	Mus musculus							17548647	Overexpression of IFN-_x0001_ in transgenic mice results in apoptosis, inflammation, and emphysema (15).
410	Rattus norvegicus					islet cell		9607811	islet cell viability, DNA synthetic rate, and insulin release were reduced after incubation with interleukin-1beta, tumor necrosis factor, or interferon-gamma. Cytokine-mediated islet cell death involved the induction of apoptosis
410	Mus musculus					smooth muscle cell		19238385	The same group demonstrated just recently that mast cells actively participate in the formation of aortic aneurysms by release of IL-6 and IFN?, which induced apoptosis of smooth muscle cells and protease expression [111].
410	Homo sapiens					bronchial epithelial cell		11971027	IFN-gamma but not anti-Fas induced apoptotic cell death in proliferating normal human bronchial epithelial cells and in human bronchial epithelial cells from subjects with asthma.
410	Mus musculus		lung			Alveolar type II cell		15944319	The majority of these cells were airway epithelial cells and type I and type II alveolar epithelial cells on light microscopic evaluations (Fig. 1, B and C)....In accord with these observations, double staining with TUNEL and anti-SP-C Abs revealed a large number of alveolar type II epithelial cells that were TUNEL positive and SP-C positive (Fig. 1, D).
410	Mus musculus		lung|airway			endothelial cell		15944319	The majority of these cells were airway epithelial cells and type I and type II alveolar epithelial cells on light microscopic evaluations (Fig. 1, B and C)....In accord with these observations, double staining with TUNEL and anti-SP-C Abs revealed a large number of alveolar type II epithelial cells that were TUNEL positive and SP-C positive (Fig. 1, D).
410	Mus musculus		lung					15944319	In contrast, IFN-_x0001_ induction in transgenic mice caused a remarkable increase in the number of TUNEL_x0001_ nuclei (Fig. 1A)....Their lungs were then removed and TUNEL staining was evaluated.
410	Mus musculus		lung					16284650	dox induction of IFN-? caused a significant increase in TUNEL staining in lungs from Tg+ mice (Figure 8, A and B).
410	Mus musculus							15944319	Selective cathepsin S inhibition and a null mutation of cathepsin S also decreased IFN-gamma-induced DNA injury, apoptosis, emphysema, inflammation, and protease accumulation.
410	Homo sapiens					squamous cell		12700631	Interferon-gamma (IFN-gamma) induced cell death in five oral squamous cell carcinoma (SCC) lines. Cell death was specific to IFN-gamma treatment and did not occur with either IFN-alpha or TNF-alpha.
410	Homo sapiens			Atherosclerosis				12928037	Table 1. Stimulatory and inhibitory factors for apoptosis in the development of atherosclerosisa,b
410	Mus musculus		lung					15944319	As noted above, IFN-_x0001_ was a potent inducer of DNA injury/ apoptosis and emphysema in the murine lung. Importantly, treatment with 05141 or a null mutation of Cat S significantly inhibited these injury/apoptosis and emphysematous responses (Fig. 5).
410	Mus musculus							12588811	PKR is required for poly IC- and poly IC plus interferon gamma (IFNg)-induced islet cell apoptosis, implicating a role of PKR in the etiology of type 1 diabetes (43).
411	Homo sapiens					vascular endothelium		10929070	CD40 ligation alone enhanced expression of vascular cell adhesion molecule-1 (VCAM-1), intracellular adhesion molecule-1 (ICAM-1) and E-selectin whereas IL-4 and IL-13 increased expression of VCAM-1 and P-selectin but not ICAM-1 or E-selectin.
412	Mus musculus					macrophage		21821913	after 15 minutes of 50 ug/ml IgE treatment, macrophages from WT mice, but not those from Fcer1a -/- mice, showed increased phosphorylation of ERK1/2 and JNK
413	Mus musculus					macrophage		17332437	Free-cholesterol loading of mouse peritoneal macrophages induced apoptosis by decreasing mitochondrial membrane potential, inducing cytochrome c release, activating caspase-9, and increasing the levels of the proapoptotic protein Bax.116
413	Mus musculus					macrophage		11533046	FC loading of macrophages is associated with a total increase in cellular Bax
414	Homo sapiens			Atherosclerosis				12652293	In unstable coronary syndromes, plaque rupture initiates coagulation by exposing TF to blood.
416	Homo sapiens			Atherosclerosis				11602491	Loss of interstitial collagen, particularly type I collagen, the major load-bearing molecule of atherosclerotic plaques, renders atheroma prone to rupture. Initiation of collagen breakdown requires interstitial collagenases, a matrix metalloproteinase (MMP) subfamily consisting of MMP-1, MMP-8, and MMP-13.
417	Homo sapiens							11172729	Interstitial collagenases (MMP-1, MMP-8 and MMP-13) are capable of degrading fibrillar collagens, whereas type IV collagenases or gelatinases (MMP-2 and MMP-9) are specific for the degradation of type IV collagen. Stromelysins (MMP-3 and MMP-10 and MMP-11) have a wider range of substrate specificity, including proteoglycans, laminin, fibronectin and other MMPs like MMP-1 and MMP-9. Other members …
417	Homo sapiens							11701397	This gene encodes a secreted enzyme which breaks down the interstitial collagens, types I, II, and III.
417	Homo sapiens							11701397	Based on the realization of a direct MMP/integrin interaction, the following chain of events can be postulated. (i) Tissue injury exposes epithelial cells to proximally located fibrillar collagen and triggers integrin ligation. (ii) The newly formed adhesive contact between collagen and integrins induces transcriptional upregulation of MMP1 in the cell. (iii) By a so far unknown mechanism, pro-MM…
418	Mus musculus							12216117	Sox4-induced apoptosis was accompanied with caspase-1 activation indicating that caspase cascade was involved in this apoptotic pathway
418	Homo sapiens							14561771	initiator caspases - casp8,10,9,1,5a,4a,12a,2
419	Mus musculus					macrophage		21278342	wild-type and IRAK4KI BM macrophages with and without acLDL stimulation. Interestingly, acLDL-induced expression of proinflammatory cytokine/chemokine (TNF?, MIP-2 and KC) was greatly reduced in IRAK4 kinase-inactive knock-in macrophages compared to that in wild-type macrophages (Fig 4 A), indicating the critical role of IRAK4 kinase activity in acLDL-mediated signaling.
420	Homo sapiens							10988245	a PPARgamma agonist, decreased the levels of IL-8 and MCP-1
420	Mus musculus							15578089	PPAR gamma agonist significantly inhibited the expression of MCP-1
420	Homo sapiens		liver			hepatic stellate cell		11577090	In hepatic stellate cells, PPARgamma agonists have been shown to inhibit MCP-1 expression ( 63 ).
420	Homo sapiens							10930382	Activation of PPAR-gamma also resulted in a complete inhibition of the expression of monocyte chemotactic protein 1
421	Homo sapiens		coronary artery			smooth muscle cell		16554298	Our results show that, although the deletion construct lacking NF-_x0003_B (MMP9-608) was less responsive (p _x0006_ 0.05), the construct lacking both NF-_x0003_B and AP-1 (MMP9-66) had activity close to that of the promoterless pGL3-Basic vector (p _x0006_ 0.001) (Fig. 5C), suggesting that both NF-_x0003_B and AP-1 play a role in IL-18-mediated MMP9 transcription....These data demonstrate that I…
421	Homo sapiens		prostate gland					12618764	MEK5 transfection experiments confirm its ability to induce proliferation (P < 0.0001), motility (P = 0.0001) and invasion in prostate cancer cells (P = 0.0001). MEK5 expression drastically increased MMP-9, but not MMP-2 mRNA expression. Luciferase report assays suggest that the -670/MMP-9 promoter is upregulated by MEK5 and electromobility shift assay further suggests the involvement of activato…
422	Homo sapiens	vascular tissue				smooth muscle cell		17619839	Table 1 Gene products up-regulated in CD154 - stimulated as compared to non-stimulated SMC. (from methods) In general, results are expressed as means±SEM of n observations with different batches of cells. Results were analyzed by one-way analysis of variance followed by a Tukey?Kamer multiple comparisons test to determine differences between the means and the corresponding control value, with p<0…
424	Homo sapiens							15850715	SIRT1 sequesters the proapoptotic factor Bax, prevents stress-induced apoptosis of cells, and thus, prolongs survival.
424	Homo sapiens							15047714	Ariadne: In particular, extracellular S100A4 down-regulates the pro-apoptotic bax and the angiogenesis inhibitor thrombospondin-1 genes.
424	Mus musculus							10597216	Co-immunoprecipitation analysis confirmed that Bis interacted with Bcl-2 in vivo. DNA transfection experiments indicated that Bis itself exerted only weak anti-apoptotic activity, but was synergistic with Bcl-2 in preventing Bax-induced and Fas-mediated apoptosis.
424	Homo sapiens							14984767	PKB/ Akt-dependent signaling controls many essential cellular processes such as cellular metabolism, transcription, cell proliferation, migration and survival [37,73,74]. PKB/Akt is believed to promote endothelial cell survival and angiogenesis via the phosphorylation and inactivation of the pro-apoptotic molecules Bad, Bax, caspase 9, and the Forkhead (FRKH) transcription factor [75], the stimul…
424	Mus musculus							12727837	We identified down-regulation of Thsp1- and Bax-regulated apoptotic response in those tumors with Sept9 overexpression, an effect that could be reversed by inhibiting Sept9 expression using transfection with small interference RNA.
424	Mus musculus					pancreatic beta cell		18955973	Further support for the importance of Bax, but not Bak, inMYC-mediated apoptosis was obtained using a switchable mouse model of MYC-induced apoptosis in pancreatic beta cells, where it was shown that c-MYC induces apoptosis in vivo exclusively through Bax (Dansen et al., 2006).
424	Mus musculus							10597216	Co-immunoprecipitation analysis confirmed that Bis interacted with Bcl-2 in vivo. DNA transfection experiments indicated that Bis itself exerted only weak anti-apoptotic activity, but was synergistic with Bcl-2 in preventing Bax-induced and Fas-mediated apoptosis.
424	Homo sapiens							16530485	ASPP specifically causes p53-guided apoptosis by stimulation of the p53-regulated promoters BAX and p53-induced gene 3 (PIG-3).
424	Rattus norvegicus							15205477	SIRT1 deacetylates the DNA repair factor Ku70, causing it to sequester the proapoptotic factor Bax away from mitochondria, thereby inhibiting stress-induced apoptotic cell death.
424	Homo sapiens							17118707	These genes can be divided in three classes: one that controls cell-cycle arrest and senescence, one that controls apoptosis and one that regulates glucose metabolism and autophagy [42]. p53 is essentially known as a pro-apoptotic transcription factor that upregulates the expression of proteins such as BCL2-associated X protein (BAX), p53 upregulated modulator of apoptosis (PUMA) or NOXA.
424	Homo sapiens							9850056	cell death induced by Bax or Fas (CD 95) was partially inhibited (mean +/- SD, 65% +/- 8%) by Survivin, whereas XIAP, another IAP family member, almost completely blocked cell death (93% +/- 4%) under the same conditions.
424	Homo sapiens							14561771	if Bak or Bax is present, Bid then triggers cytochrome c release and apoptosis, apparently by inducing Bax and Bak to oligomerize and breach membrane integrity
424	Homo sapiens							16530485	However, in neurons, where BAX is a major mediator of apoptosis during development and disease [45], both the c-Jun N-terminal protein kinase (JNK)/c-Jun and the p53 pathways form distinct death-signaling modules that culminate in BAX dependent apoptosis.
424	Homo sapiens							12967636	Overexpression of Hsp10 and Hsp60 increased the abundance of the anti-apoptotic Bcl-xl and Bcl-2, and reduced the protein content of the pro-apoptotic Bax
425	Homo sapiens							17084825	Phagocytosis of AC (apoptotic cells) inhibits the production of pro-inflammatory cytokines by macrophages such as IL-1?, IL-8 and TNF-? through a suppressive mechanism
426	Mus musculus					macrophage		18227389	Using both primary peritoneal macrophages and studies in advanced atheromata in vivo, we introduce Signal Transducer and Activator of Transcription-1 (STAT1) as a critical and necessary component of ER stress/SRA-induced macrophage apoptosis
427	Mus musculus					macrophage		21821913	after 15 minutes of 50 ug/ml IgE treatment, macrophages from WT mice, but not those from Fcer1a -/- mice, showed increased phosphorylation of ERK1/2 and JNK
427	Mus musculus					macrophage		21821913	after 15 minutes of 50 ug/ml IgE treatment, macrophages from WT mice, but not those from Fcer1a -/- mice, showed increased phosphorylation of ERK1/2 and JNK
428	Mus musculus		aorta					18688018	Endothelial cells lining the lesser curvature of Apoe-/- but not Pecam1-/-Apoe-/-mice demonstrated robust nuclear p65 localization....We also compared p65-stained aortic arch cross-sections from Apoe-/- and Pecam1-/-Apoe-/- mice (Figure 2B). Pecam1-/-Apoe-/- mice demonstrated a 77% and 59% reduction in NF-?B staining in the lesser and greater curvatures, respectively, compared to Apoe-/-
429	Homo sapiens							12616343	Here we report that IL-18 augmented production of MMP-9 by PBMC. The potency of IL-18 to induce release of MMP-9 from PBMC was comparable with that of TNFalpha. MMP-9 production was dependent on endogenous production of TNFalpha, as detected by use of neutralizing monoclonal antibodies.
429	Homo sapiens							14630085	Moreover, IL-18 could significantly increase MMP-9 but not MMP-2 production at both mRNA and/or protein level, slightly up-regulate TIMP-1 mRNA, and clearly induce TIMP-2 mRNA secretion.
429	Homo sapiens		coronary artery			smooth muscle cell		16554298	IL-18 up-regulated MMP9 mRNA expression in a dose-dependent manner (Fig. 4A).
430	Mus musculus					hematopoietic		15665823	Here, we demonstrate that the transcription factor IRF-5 is generally involved downstream of the TLR-MyD88 signalling pathway for gene induction of proinflammatory cytokines, such as interleukin-6 (IL-6), IL-12 and tumour-necrosis factor-alpha. In haematopoietic cells from mice deficient in the Irf5 gene (Irf5-/- mice), the induction of these cytokines by various TLR ligands is severely impaired
432	Mus musculus		lung					17209037	TGF-_x0001_1 is a potent stimulator of the accumulation of mRNA encoding _x0002_1(I), _x0002_2(I), and _x0002_1(III) collagens, fibronectin (FN), elastin, laminin, and type IV collagen (Fig. 6 and data not shown). TGF-_x0001_1 also stimulated the accumulation of mRNA encoding TIMP-1, TIMP-3, and MMP-12 while inhibiting MMP-9 (Fig. 6).
432	Mus musculus							16126788	COL1A2 promoter activity was dose dependently induced by TGF-beta1, which was further augmented by adenoviral overexpression of Smad3, but was downregulated by Smad7.
432	Homo sapiens	vascular smooth muscle				smooth muscle cell		1911708	IL-la and TGFbeta increased mRNA encoding alphal(III) andalpha2(I) procollagens (Figure 5). These treatments did not appreciably alter levels of mRNA for a constitutively expressed form of /3-tubulin. IFN-gamma not only reduced the basal level of procollagen mRNA but also antagonized the stimulation produced by IL-1 and TGF beta(Figure 5)
432	Mus musculus					keratinocyte		16391002	Finally, we found 67 genes, including Igals1, which were induced by TGF-Ã?? in control cells and in cells expressing MycV394D, but not in cells expressing wild-type Myc, arguing that they were repressed by Myc via binding to Miz1 (Fig. 2 A). (Table S1)
432	Homo sapiens							12515830	Sphingosine 1-phosphate phosphatase (YSR2) stimulated basal COL1A2 promoter activity and cooperated with TGF-beta in activation of this promoter. Furthermore, overexpression of YSR2 resulted in the pronounced increase of COL1A1 and COL1A2 mRNA levels. Conversely, overexpression of sphingosine kinase (SPHK1) inhibited basal and TGF-beta-stimulated COL1A2 promoter activity
432	Homo sapiens					lung fibroblast		12547711	Panel D: Genes Associated with Matrix Formation As expected, most of the genes in this functional category are known TGFbeta responsive genes but insights were gained in terms of the temporal nature of this response. For example, a number of procollagen genes (eg, COL1A1, COL1A2, COL4A2, COL5A1, and COL6A2) were already up-regulated within 90 minutes of exposure to TGF-beta1 suggesting that they …
432	Homo sapiens							15153551	HGF suppressed alpha-smooth muscle actin expression induced by TGF-beta1 in cultured rat and human mesangial cells. HGF also inhibited TGF-beta1-mediated fibronectin and type I collagen expression
432	Homo sapiens					mesangial cell		12217862	Additionally, alpha(2)(I)-collagen promoter activity and mRNA levels were similarly induced by TGF-beta and CTGF in HMCs.
432	Homo sapiens		skin			fibroblast		17917537	A GC-rich Egr-1 binding element was mapped within the proximal promoter of the human COL1A2 gene, and binding of Egr-1 to this element was required for full TGF-b stimulation of COL1A2 transcription.
432	Homo sapiens		skin			fibroblast		11279127	Using this stringent approach, we have identified COL1A2, COL3A1, COL6A1, COL6A3, and tissue inhibitor of metalloproteases-1 as definite TGF-beta/Smad3 targets.
432	Homo sapiens							14520013	Modified assertion
432	Homo sapiens							12759229	These data indicate that PKCdelta is activated by TGF-beta1 in human mesangial cells. TGF-beta1-stimulated PKCdelta activity positively regulates Smad transcriptional activity and is required for COL1A2 gene transcription
432	Homo sapiens							11134049	Ariadne: These results indicate that as essential coactivators for both Smad3 and Stat1alpha, nuclear p300/CBP integrate signals that positively or negatively regulate COL1A2 transcription. [Expression] Ariadne: In contrast, IFN-gamma activates Stat1alpha, down-regulates COL1A2 transcription, and abrogates its stimulation induced by TGF-eta. [Expression] In contrast, IFN-gamma activates Stat1alph…
434	Homo sapiens					umbilical vein endothelial cell		7538666	A trimeric form of recombinant murine CD40 ligand acts on human EC to increase expression of leukocyte adhesion molecules, including E-selectin, vascular cell adhesion molecule 1, and intercellular adhesion molecule 1
436	Mus musculus					macrophage		17641058	the presence of BEL completely inhibited caspase-1 activation (Fig. 7B), as well as the release of mature IL-1 and active caspase-1. BEL also markedly attenuated the ATP-stimulated release of both cathepsin B (Fig. 7B) and LAMP-1
437	Homo sapiens							11172729	Interstitial collagenases (MMP-1, MMP-8 and MMP-13) are capable of degrading fibrillar collagens, whereas type IV collagenases or gelatinases (MMP-2 and MMP-9) are specific for the degradation of type IV collagen. Stromelysins (MMP-3 and MMP-10 and MMP-11) have a wider range of substrate specificity, including proteoglycans, laminin, fibronectin and other MMPs like MMP-1 and MMP-9. Other members …
438	Mus musculus			Atherosclerosis				16293001	Indeed, T-cell-deficient severe combined immunodeficiency (SCID) mice on an apoE-knockout background develop less atherosclerotic disease than do immunocompetent apoE-knockout mice (29)
439	Homo sapiens						786-0 cell line	16720925	PMA and TNF-alpha, with increased concentration, increased MMP-9 secretion,
439	Homo sapiens					retinal epithelial cell		16603966	TNF-alpha stimulate MMP-2 and -9 secretion from RPE
439	Homo sapiens							12616343	Here we report that IL-18 augmented production of MMP-9 by PBMC. The potency of IL-18 to induce release of MMP-9 from PBMC was comparable with that of TNFalpha. MMP-9 production was dependent on endogenous production of TNFalpha, as detected by use of neutralizing monoclonal antibodies.
439	Homo sapiens		alveolus			macrophage		18802121	BAL alveolar macrophages were incubated during 24 h with 0.1, 1, and 10 _x0001_g/ml purified human YKL-40, or with 10 ng/ml TNF-_x0004_, used as positive internal control. Higher levels of IL-8, MCP-1, and MIP-1_x0004_ were found in the supernatant of unstimulated alveolar macrophages from smokers with and without COPD than in that from never-smokers (Fig. 5). FIGURE 5. YKL-40 promotes the releas…
439	Homo sapiens						ML-1 cell line	8556714	TNF (0.1-30 ng/ml) significantly stimulated 92 kDa gelatinase secretion in a dose-dependent manner, but did not significantly stimulate 72 kDa gelatinase secretion.
439	Homo sapiens					macrophage		8892653	both TNF-a and IL- I p induced a dose-dependent stimulation of 92-kDa gelatinase production.
439	Homo sapiens					macrophage		8892653	TNF-a and IL-Ip increased production of the enzyme more in the macrophages than in the monocytes (maximally 4.5- and 2.8-fold, respectively).
439	Homo sapiens	bone marrow				CD34+ cell		10233890	# Ariadne: Small amounts of TIMP-2 added to cells expressing MT1-MMP can enhance pro-MMP-2 activation, because this increases the concentration of the MT1-MMP/TIMP-2 receptor for pro-MMP-2 on the cell surface. [Regulation] # Ariadne: In this study, we demonstrated that all of the growth factors and cytokines tested, namely G-CSF, GM-CSF, SCF, IL-3, IL-6, M-CSF, IL-8, and TNF-alpha, were able to i…
439	Homo sapiens					monocyte		11310848	f TNFalpha-induced MMP-9 secretion
439	Homo sapiens					monocyte		8892653	TNF-a and IL-Ip increased production of the enzyme more in the macrophages than in the monocytes (maximally 4.5- and 2.8-fold, respectively).
440	Homo sapiens	vascular tissue				endothelial cell		17729185	Nitric oxide (NO) has a key role in promoting angiogenesis by increasing vasodilation, vascular permeability, endothelial cell proliferation and migration
441	Homo sapiens					platelet		18497330	. We now show that mitogen-activated protein kinase c-Jun N-terminal kinase (JNK)2 and its upstream activator MKK4 were phosphorylated in platelets exposed to oxLDL. Using apoE(-/-) mice as a model of hyperlipidemia, we showed that JNK was constitutively phosphorylated in platelets in a CD36-dependent manner.Furthermore, pharmacological inhibition of JNK prolonged thrombosis times in wild-type bu…
441	Mus musculus					macrophage		16950138	We found markedly higher levels of activation of JNK2 in WT and SRA-/- macrophages compared to CD36-/- cells (Fig. 2A). These finding suggest that oxLDL-mediated activation of JNK2 occurs in vivo in the hyperlipidemic pro-atherogenic mice and that is primarily dependent on CD36 expression.
442	Homo sapiens							10880445	Bacterial lipoproteins (BLPs), which are expressed by all bacteria, are potent activators of Toll-like receptor-2 (TLR2). Here we show that the adaptor molecule, myeloid differentiation factor 88 (MyD88), mediates both apoptosis and nuclear factor-kappaB (NF-kappaB) activation by BLP-stimulated TLR2.
442	Homo sapiens							11441107	Modified assertion
443	Mus musculus		aorta					21278342	IRAK4 kinase activity is required for the production of inflammatory genes (Fig. 3) (MCP1, CCL4, IL-6, IP-10, and IL-1beta)
444	Homo sapiens							10187841	The reactive site-modified TIMP-2 also prevented an accumulation of active gelatinase A on the cell surface.
445	Homo sapiens							9729521	TGF-beta1 induced increased alpha1(I), alpha1(III), and alpha1(IV) collagen mRNA expression
445	Homo sapiens							10446062	Angiotensin II is an established regulator of vascular tone and smooth muscle cell (SMC) growth. However, there are little data about its effect on collagen synthesis by SMCs and none regarding the mechanism of such an effect. We studied the effect of angiotensin II on collagen production by human arterial SMCs, using uptake of [(3)H]proline into collagenase-digestible proteins, and by ribonuclea…
445	Homo sapiens							9153245	Ariadne: We previously found that PGE 2 was more effective in inhibiting alpha1(I) collagen accumulation induced by transforming growth factor-beta than that induced by insulin
445	Mus musculus							12374793	TGF-beta1 selectively activated the p38 MAPK isoforms p38alpha and p38delta in wild-type (Mkk3+/+) mesangial cells MKK3 deficiency resulted in a selective disruption of TGF-beta1-stimulated up-regulation of pro-alpha1(I) collagen expression
445	Homo sapiens							17010940	TGFbeta1 caused a comparable increase in collagen 1aphla-I gene expression in LX2 cells (Fig 2D).
445	Homo sapiens							15153551	HGF suppressed alpha-smooth muscle actin expression induced by TGF-beta1 in cultured rat and human mesangial cells. HGF also inhibited TGF-beta1-mediated fibronectin and type I collagen expression
445	Rattus norvegicus							10493907	However, little is known about the molecular mechanisms involved in these actions. Here we report that BMP-2, like TGFbeta(1), up-regulated alpha1(I) collagen mRNA expression in ROS 17/2.8 osteoblastic cells. This was mediated through an increase in the transcriptional rate of the gene rather than through the stabilization of alpha1(I) collagen mRNA, and required new protein synthesis.
445	Homo sapiens							10446062	Angiotensin II-stimulated collagen expression was associated with a 6-fold increase in transforming growth factor-beta (TGF-beta) production and was inhibited by a neutralizing antibody to TGF-beta
445	Rattus norvegicus							10493907	Here we report that BMP-2, like TGFbeta(1), up-regulated alpha1(I) collagen mRNA expression in ROS 17/2.8 osteoblastic cells.
445	Homo sapiens					kidney epithelial cell		17953753	From Supplemental table of significant genes altered: Genes that were upregulated by TGFß1 in human tubular epithelial cells (HUTEC) plated on collagen or plastic. HUTEC cultures were plated on plastic or collagen and cultured in the presence of increasing doses of TGFß1 (1,5,10,50 ng ml, in medium 1%fbs) Controls were maintained for 4 days in 1% FBS only) Gene Chip:operon 70 mer oligos collectio…
445	Homo sapiens		lung			fibroblast		21980461	Furthermore, TGF-beta induced the expression of collagen1alpha1, alpha-sm-actin and fibronectin, which was attenuated by beta-catenin specific siRNA and by pharmacological inhibition of beta-catenin
445	Homo sapiens							12637634	Modified assertion
445	Mus musculus		lung					17209037	TGF-_x0001_1 is a potent stimulator of the accumulation of mRNA encoding _x0002_1(I), _x0002_2(I), and _x0002_1(III) collagens, fibronectin (FN), elastin, laminin, and type IV collagen (Fig. 6 and data not shown). TGF-_x0001_1 also stimulated the accumulation of mRNA encoding TIMP-1, TIMP-3, and MMP-12 while inhibiting MMP-9 (Fig. 6).
445	Rattus norvegicus							10493907	However, little is known about the molecular mechanisms involved in these actions. Here we report that BMP-2, like TGFbeta(1), up-regulated alpha1(I) collagen mRNA expression in ROS 17/2.8 osteoblastic cells. This was mediated through an increase in the transcriptional rate of the gene rather than through the stabilization of alpha1(I) collagen mRNA, and required new protein synthesis.
445	Homo sapiens					lung fibroblast		12547711	Panel D: Genes Associated with Matrix Formation As expected, most of the genes in this functional category are known TGFbeta responsive genes but insights were gained in terms of the temporal nature of this response. For example, a number of procollagen genes (eg, COL1A1, COL1A2, COL4A2, COL5A1, and COL6A2) were already up-regulated within 90 minutes of exposure to TGF-beta1 suggesting that they …
445	Rattus norvegicus					hepatic stellate cell		9328313	Active TGF-beta generated self-stimulated its synthesis as well as that of collagen and suppressed the production of collagenase in an autocrine manner.
445	Mus musculus							11073979	Both TGF-geta1 and BMP-2 are known to suppress MyoD ( 20 ) and induce collagen alpha1(I) and fibronectin expression ( 25 ).
445	Homo sapiens						IMR-90 cell line	20971881	We found that 18 genes (40%) were significantly upregulated by TGFB (Table 1, in Bold). From M&M: Experiments were performed in triplicate for each condition. A two-sample t-test was performed in order to identify differential gene expression between comparative groups (P<0.05 considered significant).
445	Mus musculus		lung			fibroblast	immortalized cell line	22398790	We also compared the effects of TGF-??1 on myofibroblast differentiation and on type I collagen expression in a murine lung fibroblast cell line (MLg2908). TGF-??1 induced rapid expression of p-Smad2/3 in nuclei, after which ASMA organization in the cytoplasm of fibroblasts was observed. However, TGF-??1 produced no effect on the quantity of ASMA, either in mRNA levels or protein levels, even aft…
445	Mus musculus		lung					22911824	In addition, treatment of lung epithelial cells with bleomycin or TGF-b1 resulted in an increased expression of Col1A1 in Fra-1 knockdown cells, in a manner similar to that observed in the intact lung in vivo (Fig. 5).
445	Mus musculus							12374793	TGF-beta1 selectively activated the p38 MAPK isoforms p38alpha and p38delta in wild-type (Mkk3+/+) mesangial cells MKK3 deficiency resulted in a selective disruption of TGF-beta1-stimulated up-regulation of pro-alpha1(I) collagen expression
446	Homo sapiens					macrophage		19715475	Macrophage scavenger receptor 1 (MSR1) mediates the uptake of modified low density lipoprotein (LDL)-cholesterol.
446	Mus musculus					macrophage		20418343	Active uptake of modified cholesterol in macrophages is mainly regulated by SR-A, SR-B, CD36, and Lox-1, whereas cholesterol efflux is driven by ATP-binding cassette transporters
448	Mus musculus		aorta					21821913	Atherosclerotic lesion characterizations demonstrated that lesion contents of macrophages, T cells, and the inflammatory cytokine IL-6, as well as MHC class II molecule levels (Figure,2E), were significantly reduced in Apoe-/-Fcer1a-/- mice
449	Homo sapiens							9104901	Percent changes in total cholesterol, low-density lipoprotein cholesterol, and apoprotein B levels were significantly greater in the pravastatin group than in the control group (total cholesterol -11 +/- 12% vs 3 +/- 15%, p < 0.01; low-density lipoprotein cholesterol -18 +/- 16% vs 4 +/- 21%, p < 0.01; apoprotein B -5 +/- 20% vs 6 +/- 20%, p < 0.05). The proportion of patients with progression of…
449	Mus musculus			Atherosclerosis					Atherosclerosis ...may regress if inciting events, such as hypercholesterolemia, diabetes, smoking, or hypertension, are controlled.
450	Mus musculus					macrophage		21278342	acLDL-mediated induction of these four inflammatory genes was substantially reduced in CD36-deficient macrophages (MCP-1, TNF-alpha, KC, and IL-1beta)
452	Mus musculus					macrophage		16516165	Table 2 IFN-c suppression of gene expression in RAW 264.7 macrophages
452	Mus musculus					macrophage		16516165	IFN-c mediated suppression of genes involved in lipid metabolism. Total RNA was isolated from RAW 264.7 macrophage cells that were left untreated or treated with mouse IFN-c (1000 U/ml) for 4 h. The levels of ABCA1, ACO, DHCR, ADRP, and GAPDH expression were determined by real-time PCR analysis.
452	Homo sapiens					Foam Cell	THP-1 cell line	18789440	IFN-gamma decreased ABCA1 expression at both transcriptional and translational levels in a dose-dependent manner. Cellular cholesterol content was increased while cholesterol efflux was decreased by IFN-gamma treatment.
453	Homo sapiens	endothelium						1456174	Superoxide dismutase and glutathione peroxidase prevented H/R-induced IL-1 and IL-6 increase
455	Mus musculus					macrophage		18227389	Using both primary peritoneal macrophages and studies in advanced atheromata in vivo, we introduce Signal Transducer and Activator of Transcription-1 (STAT1) as a critical and necessary component of ER stress/SRA-induced macrophage apoptosis
456	Homo sapiens							14587863	p38 is one of the substrates of MEKs. MEK3 and MEK6 both strongly activate p38 kinase, however MEK3 is more active on p38?, while MEK6 activates all p38 isoforms
456	Homo sapiens							9639556	MEKK1 also activated SKK2/MKK3 and SKK3/MKK6, the direct upstream activators of SAPK2a/p38 (MEKK1 = MAP3K1, MKK3 = MAP2K3, MKK6 = MAP2K6)
456	Homo sapiens							16729045	In this paper, we present a comprehensive pathway map of EGFR signaling and other related pathways. The map reveals that the overall architecture of the pathway is a bow-tie (or hourglass) structure with several feedback loops. See figure 2: The bow-tie architecture of the EGFR signaling pathway.
456	Homo sapiens							20581871	MKK3 and MKK6 represent redundant kinases that can activate p38 MAPK signaling (Raingeaud et al., 1996).
456	Rattus norvegicus		heart			cardiomyocyte		16183734	In parallel with the upregulation of TGF-{beta}1, the protein levels of TAK1 were significantly increased 1.66 ± 0.14-, 1.97 ± 0.16-, and 1.57 ± 0.07-fold (P < 0.01) at 1, 3, and 7 days post-MI compared with sham-operated rats (Fig. 2, A and B). Although there was no change in the protein levels of MKK3/6 and p38 MAPK levels throughout the time course, P-MKK3/6 and P-p38 MAPK were increased signi…
456	Homo sapiens							8622669	This analysis demonstrated that MKK6 caused p38 MAP kinase activation (Fig. 6C).
456	Homo sapiens							11579095	Co-expression of the beta2 isoform of human p38 MAPK and a constitutively active form of the p38 MAPK kinase MKK6 (MKK6-EE) synergistically augments ligand-dependent activity of ERbeta
456	Homo sapiens					fibroblast		21399611	from full text - As expected, MKK6EE expression caused phosphorylation of endogenous p38MAPK (Figure 3A). Moreover, cells ceased proliferation several days later (Figure 3B). This growth arrest was accompanied by increased SA-bgal activity (Supplementary Figure S3A), decreased BrdU incorporation (Supplementary Figure S3B), and a senescent morphology (Supplementary Figure S3C). These responses wer…
457	Homo sapiens		lung					15602009	Macrophages in COPD. Macrophages may play a pivotal role in COPD as they are activated by cigarette smoke extract and secrete many inflammatory proteins that may orchestrate the inflammatory process in COPD. Neutrophils may be attracted by IL-8, GRO-{alpha}, LTB4, MCP-1, and CD8+ lymphocytes by IP-10, Mig, and I-TAC. Release of elastolytic enzymes including MMPs and cathepsins causes elastolysis …
457	Homo sapiens					macrophage		10996527	DBP has been directly implicated in the activation of macrophages. Activated macrophages develop the capacity for specialized tasks such as chemotaxis, phagocytosis and the lysis of intracellular parasites, as well as destruction of tumor cells. Lysophosphatidylcholine (lyso-Pc) or dodecylglycerol (DDG) injected into the mouse peritoneum normally activate macrophages to generate reactive oxygen i…
459	Homo sapiens					macrophage		16046792	It induces SMC proliferation (205) and up-regulates MMP2 and MMP-9 in macrophages (159,206,207). These MMPs facilitate macrophage migration and may decrease plaque stability (208–210).
459	Mus musculus							16374516	Expression of an autoactivating form of MMP-9 in macrophages in vitro greatly enhances elastin degradation and induces significant plaque disruption when overexpressed by macrophages in advanced atherosclerotic lesions of apoE-/- mice in vivo
459	Mus musculus			Atherosclerotic lesion				18385967	Since MMP-9 can degrade most components of the extracellular matrix in atherosclerotic plaques, a major role of this proteinase has been suggested in plaque destabilization [3, 4, 55].
460	Homo sapiens					macrophage		12679197	Initial studies of the ABCG1 transporter demonstrated that the transporter is upregulated in response to cholesterol loading in the macrophage.26–28
460	Mus musculus					macrophage		12679197	Initial studies of the ABCG1 transporter demonstrated that the transporter is upregulated in response to cholesterol loading in the macrophage.26–28
460	Mus musculus					smooth muscle cell		18276911	After initial cholesterol loading, mouse SMCs upregulate ABCA1 and ABCG1 while downregulating the typical smooth muscle markers including smooth muscle ?-actin, ?-tropomyosin and myosin heavy chain 32.
464	Mus musculus					macrophage		20651282	large part of macrophages in the plaques of Chop+/+/Apoe-/- mice is undergoing apoptosis. In contrast, apoptotic cells were minimal in the Chop-/-/Apoe-/- mice, although there were many macrophage-derived cells.
464	Homo sapiens					macrophage		11805088	When RAW 264.7 cells or COS-7 cells were transfected with expression plasmids for CHOP, p90ATF6, or p50ATF6, cell death was observed. In addition, apoptosis induced by p50ATF6 was prevented by a CHOP dominant negative form as well as by an ATF6 dominant negative form, and LPS/IFN-gamma-induced apoptosis was prevented by the CHOP dominant negative form. Peritoneal macrophages from CHOP knockout mi…
464	Homo sapiens					pancreatic beta cell	primary cell culture	19720788	To this end, we used salubrinal, an inhibitor of eIF2? dephosphorylation (26) that, without causing ER stress, markedly upregulates ATF4 and CHOP and thereby triggers ?-cell apoptosis (11)
464	Mus musculus					pancreatic beta cell		12588811	Phosphorylation of eIF2alpha results in inhibition of general protein synthesis ( ) and selective activation of ATF4 transcription that up-regulates CHOP gene expression, which in turn causes islet beta-cell apoptosis.
464	Rattus norvegicus					pancreatic beta cell	primary cell culture	19720788	To this end, we used salubrinal, an inhibitor of eIF2? dephosphorylation (26) that, without causing ER stress, markedly upregulates ATF4 and CHOP and thereby triggers ?-cell apoptosis (11)
465	Mus musculus					macrophage		14530354	FIGURE 1. TLR4 deficiency provides protection against Y. enterocolitica-induced apoptosis.
466	Mus musculus		aorta					17379834	male PON3 Tg-1/LDLRKO mice developed significantly smaller lesion areas ... in the aortic root..We also observed significantly decreased MCP-1 mRNA levels in the thoracic aorta of male PON3 Tg-1/LDLRKO mice as compared with male LDLRKO mice
467	Mus musculus		aorta					18688018	Lesion size was reduced in Pecam1-/-Apoe-/- mice by 26% in whole aortas
468	Homo sapiens					monocyte		16849508	from full text - Table III. Relative expression of selected novel genes defining the transcriptome of hypoxic primary monocytes
469	Homo sapiens		aorta			smooth muscle cell		16439692	SMCs were transfected with COL1A1, COL1A2, or HLA-Dr-alpha promoter/luciferase construct, togetherwith expression constructs for either CIITA type I, type III, or type IV. As expected, CIITAsignificantly (P<0.01) repressed transcription of COL1A1 and COL1A2 promoters, whereas itenhanced transcription of HLA-Dr-alpha promoter (Figure 4). CIITA types I, III, and IV had similareffects on all promote…
472	Homo sapiens					hepatic stellate cell		11830328	Hepatocyte growth factor and cotransfection of Ets-1 enhanced promoter activity of collagenase gene.
472	Homo sapiens						HUVEC cell line	11522285	Table 1: This table contains upregulated genes as a result of overexpression of ETS1 in HUVEC endothelial cells. This list of genes also contribute to angiogenesis.
472	Homo sapiens		lung					12444029	This is consistent with the role of ETS-1 as a transcriptional activator of MMP-1
472	Homo sapiens							14704859	Using an antisense strategy, the expression and activity of Ets-1 were reduced in the melanoma cell line Mel Im. This correlated with a diminished expression of several Ets-1 target genes known to be involved in invasion, such as MMP1, MMP3, uPA and integrin beta3.
474	Mus musculus		aorta					21821913	Atherosclerotic lesion characterizations demonstrated that lesion contents of macrophages, T cells, and the inflammatory cytokine IL-6, as well as MHC class II molecule levels (Figure,2E), were significantly reduced in Apoe-/-Fcer1a-/- mice
478	Homo sapiens						carcinoma of colon|WIDR cell line	19738050	Hypoxia strongly induced HIF-1a expression, whereas CD133 expression was down-regulated in all three CD133-overexpressing cell lines (Fig. 3A).
478	Homo sapiens					hepatic stellate cell		17187782	Upon hypoxia, the expression of HIF-1alpha and VEGF gene was induced. The result of Western blotting showed that the expression of alpha-SMA was increased by hypoxic stimulation. Furthermore, the expression of MMP-2 and TIMP-1 genes was increased. Hypoxia also elevated the protein expression of the collagen type I in LX-2 cells. The analysis of TGF-beta/Smad signaling pathway showed that hypoxia …
478	Homo sapiens			carcinoma Of nasopharynx				17320280	We found that hypoxia induced HIF-1alpha, CA IX and VEGF expression but not HIF-2alpha in NPC cells. Microarray expression analysis showed that 222 genes were commonly up-regulated and 137 genes down-regulated in hypoxic-treated CNE-2 and HONE-1 cells
478	Homo sapiens					Renal Epithelial Cell		12692265	Microarray comparison of renal proximal tupule epithelial cells RPTEC exposed to hypoxia - 48hrs @ 1% O2, compared to cells grown in normoxic conditions.
478	Homo sapiens							11902584	transcription factors: annexin V, BCL-interacting killer, cyclin G2, differentiated embryo-chondrocyte expressed gene 1, FOS, HIF1A, insulin-like growth factor binding protein-1,-2,-3, JUN, KIP1, lipocortin, NFKB, NIP3, NIX, transgelin, transglutaminase-2, WAF1
478	Rattus norvegicus					astrocyte		16977604	In rats subjected to hypoxia, mRNA and protein expression of hypoxia inducible factor-1alpha (HIF-1alpha), vascular endothelial growth factor (VEGF), glial fibrillary acidic protein (GFAP), and aquaporin-4 (AQ4) was significantly increased
478	Homo sapiens	vascular smooth muscle						17996129	HIF-1 alpha, iNOS, COX-2 and HO-1 mRNA exhibited a time-dependent increase following hypoxia, and peaked at 6, 2, 3 and 4 hours respectively, they were increased 1.62, 3.23, 2.26 and 2.86-folds as compared with normal group (all P<0.01).
478	Homo sapiens						SNU-16 cell line	19738050	Hypoxia strongly induced HIF-1a expression, whereas CD133 expression was down-regulated in all three CD133-overexpressing cell lines (Fig. 3A).
478	Homo sapiens						IMR-90 cell line	19738050	Hypoxia strongly induced HIF-1a expression, whereas CD133 expression was down-regulated in all three CD133-overexpressing cell lines (Fig. 3A).
478	Homo sapiens					endothelial cell		19254160	HIF-1 was induced in human endothelial cells by hypoxia and dimethyloxaloylglycine (DMOG)
479	Homo sapiens						THP-1 cell line	16690872	Figure 4 shows that oxLDL-induced foam cell generation in THP-1 macrophages increased the expression of IRF1 with 114%, that of TLR2 with 128%, but decreased the expression of SOD1 with 35%. Although TLR4 expression did not correlate with oxLDL in coronary plaques, oxLDL-induced foam cell generation in THP-1 macrophages was associated with a 5-fold increase in TLR4 expression.
481	Mus musculus		aorta					21821913	Apoe -/-Fcer1a-/-mice showed significantly reduced apoptosis of lesional cells
482	Homo sapiens							12237173	IL-1beta and TNF-alpha but not IL-10. FACS analysis showed an LPS-induced upregulation of ICAM-1, VCAM, and ELAM-1.
484	Homo sapiens	vascular tissue				endothelial cell		17928406	VEGFR2 transactivation mediates IL-8/CXCL8-induced permeability.
484	Homo sapiens	vascular tissue						12778166	Effects of hypoxia on molecular determinants of angiogenesis Angiogenesis is a complex process, involving multiple gene products expressed by different cell types, all contributing to an integrated sequence of events44. Consistent with a major role for hypoxia in the overall process, a large number of genes involved in different steps of angiogenesis are independently responsive to hypoxia in tis…
485	Homo sapiens						HUVEC cell line	18364357	As summarized in Table 1, 32 of 113 genes were up-regulated in MCP-1-treated HUVECs compared with untreated-HUVECs (only genes whose expression was induced at least 2.0-fold are included). These up-regulated genes included angiopoietin-like 3, angiopoietin-like 4, VE-cadherin, the VEGF family, Tie-1, ephrin A2, MMP-1, TIMP-2, urokinase, and chemokine ligands. (table 1 genes:Angiopoietin-like 3 An…
486	Homo sapiens					macrophage		16203857	Here we show that p38 MAPK signaling is necessary for CHOP induction and apoptosis......FC loading by non-SRA mechanisms activates p38 and CHOP, but not apoptosis unless the SRA is engaged.
486	Mus musculus					macrophage		18650916	This loading of macrophages with free cholesterol activates NF-?B and the MAPKs p38, extracellular-signal-regulated kinase 1 (ERK1) and ERK2, and JNK, thereby inducing the expression of genes encoding inflammatory cytokines (including TNF-? and IL-6)66
487	Homo sapiens					monocyte		18282141	To quantify the effect of HSP70 stimulation on TLR expression, TLR levels in HSP70-stimulated monocytes were normalized to the corresponding levels in cultured monocytes without HSP70 stimulation... The fold changes in TLR2 and TLR4 levels with HSP70 stimulation were higher in patients with AMI (both local and systemic samples) compared with patients with SA and controls. The fold changes in supe…
490	Mus musculus		carotid artery					19233360	In response to ATII, MMP8, and MMP13 were upregulated by 2-fold, and MMP14 by 2.5-fold.
491	Mus musculus		aorta					20037584	performed gene expression profiling of atherosclerosis-prone Apoe-?- and Cd36-/-Apoe-/- mice fed a western diet for 12 weeks. Gro1, MIP-2 and RANTES mRNA expression was greatly reduced in the descending aorta of mice lacking CD36
494	Mus musculus					macrophage		21278342	wild-type and IRAK4KI BM macrophages with and without acLDL stimulation. Interestingly, acLDL-induced expression of proinflammatory cytokine/chemokine (TNF?, MIP-2 and KC) was greatly reduced in IRAK4 kinase-inactive knock-in macrophages compared to that in wild-type macrophages (Fig 4 A), indicating the critical role of IRAK4 kinase activity in acLDL-mediated signaling.

## Sheet: Vascular Evidence
Edge	Species	Tissue	BodyPart	Disease	Location	Cell Type	Cell Line	PubMed	Evidence Text
2	Homo sapiens		coronary artery			smooth muscle cell		18785879	AngII (50-200 nmol/l) induced an early and sustained increase in CD40 mRNA and protein expression in CASMCs, which was blocked by treatment with antioxidants.
6	Homo sapiens					vascular endothelium		10929070	CD40 ligation alone enhanced expression of vascular cell adhesion molecule-1 (VCAM-1), intracellular adhesion molecule-1 (ICAM-1) and E-selectin whereas IL-4 and IL-13 increased expression of VCAM-1 and P-selectin but not ICAM-1 or E-selectin.
7	Homo sapiens						HUVEC cell line	11090063	In contrast, treatment of HUVECs and monocytes with soluble CD40 ligand (sCD40L) resulted in a marked dose-dependent induction of VEGF mRNA (approximately 4-fold), which peaked between 1 and 5 hours post-stimulation.
7	Mus musculus			Atherosclerosis				16293001	in vivo, an important role for CD40L-CD40 interaction in the progression of atherosclerosis was demonstrated using mice deficient in CD40L and apoE, showing a dramatic decrease in plaque area compared with normal apoE-deficient animals
7	Homo sapiens	vascular tissue				smooth muscle cell		10623647	CD40L-induced TF on vascular SMC is functional and activates coagulation.
7	Homo sapiens					umbilical vein endothelial cell		18495129	Stimulation of human primary HUVECs by CD40 with its physiological ligand CD40L not only augmented MMP-1, -9 secretion and promoted MMP-1, -9 activities, but also induced endothelial cell apoptosis and death.
7	Homo sapiens					umbilical vein endothelial cell		7538666	A trimeric form of recombinant murine CD40 ligand acts on human EC to increase expression of leukocyte adhesion molecules, including E-selectin, vascular cell adhesion molecule 1, and intercellular adhesion molecule 1
7	Homo sapiens			Atherosclerosis				11739273	In addition to leukocyte adhesion, CD40/CD40L interactions, probably in combination with IFN-_x0001_, foster a Th1 immune response, predominant at sites of atherosclerosis.20
7	Homo sapiens	vascular tissue				endothelial cell		16293001	in vitro activation of CD40L-CD40 signaling in atheroma-derived cells results in the production of chemokines and other cytokines, TF, matrix metalloproteinases (MMPs) and adhesion molecules.
13	Mus musculus					endothelial cell		16891671	Hence, TLR2 deficiency was only protective against lesion severity when absent in non-bone marrow–derived cells, such as endothelial cells, fibroblasts, or vascular smooth muscle cells.
13	Mus musculus	vascular tissue				smooth muscle cell		16891671	Hence, TLR2 deficiency was only protective against lesion severity when absent in non-bone marrow–derived cells, such as endothelial cells, fibroblasts, or vascular smooth muscle cells.
13	Mus musculus		aorta					16891671	Complete TLR2 deletion in hyperlipidemic LDLr–/– mice resulted in an approx 50% reduction in lesion severity in both the aortic sinus and whole aorta.
13	Mus musculus			atherosclerotic lesion				19309349	atherosclerosis-prone mice deficient in TLR-2 or TLR-4 showing reduced atherosclerosis development when compared with those animals with functional receptors [99,100].
21	Mus musculus		aorta					19359600	incidence of atherosclerotic lesions in the entire aortas of female PC Tg/ApoE-null mice was 23.5% lower than that of ApoE-null littermates (Figure 2A). Among males, the reduction in atherosclerotic lesions was 33.9%..... plaques from PC Tg/ApoE-null mice exhibited thicker fibrous caps and smaller necrotic cores... exhibited increased percentages of collagen and smooth muscle cells and reduced pe…
22	Homo sapiens	vascular smooth muscle						16870827	ANG II has been shown to phosphorylate and activate PLA2, which leads to production of arachidonic acid (AA) and its metabolites. The derivatives of AA function in maintaining vascular tone and in VSMC NAD(P)H oxidation (63). The cyclooxygenase-derived prostaglandins, such as PGI2 and PGE2 are vasodilatory, and are counteracted by PGH2 and thromboxane A2, which promote vasoconstriction.
27	Mus musculus		aorta					15249654	Here, we demonstrate that genetic deficiency of TLR4 or MyD88 is associated with a significant reduction of aortic plaque areas in atherosclerosis-prone apolipoprotein E-deficient mice, despite persistent hypercholesterolemia, implying an important role for the innate immune system in atherogenesis.
27	Mus musculus		aorta					16891671	Michelsen et al. found an atheroprotective effect of TLR4 deficiency, with a 24% and 55% reduction in aortic and aortic sinus lesion areas, respectively.
27	Mus musculus			Atherosclerosis				19238385	The activation of monocytes and macrophages by granule proteins is mediated via surface receptors such as ?2-integrins [79, 81], TLR-4 [82], and PARs [83]. Mice deficient in these receptors show reduced lesion formation and have a tendency for more stable plaques [37, 84].
27	Mus musculus			atherosclerotic lesion				19309349	atherosclerosis-prone mice deficient in TLR-2 or TLR-4 showing reduced atherosclerosis development when compared with those animals with functional receptors [99,100].
28	Homo sapiens	vascular tissue				endothelial cell	HUVEC cell line	12716483	In order to gain a more comprehensive overview of the response of endothelial cells to ox-LDL, we determined the expression profile of selected families of genes known to play a role in molecular models of atherosclerosis. The f indings obtained by the cDNA arrays were confirmed by using reverse transcription–polymerase chain reaction (RT-PCR) as an independent technique. TABLE 2. GENES DIFFERENT…
31	Mus musculus		aorta			macrophage		20351234	recipients of SR-uPA+/0 BM had a higher prevalence of intraplaque hemorrhage
32	Homo sapiens					vascular endothelium		10929070	CD40 ligation alone enhanced expression of vascular cell adhesion molecule-1 (VCAM-1), intracellular adhesion molecule-1 (ICAM-1) and E-selectin whereas IL-4 and IL-13 increased expression of VCAM-1 and P-selectin but not ICAM-1 or E-selectin.
34	Homo sapiens	vascular tissue				smooth muscle cell		9285647	Matrix-degrading enzymes, eg, matrix metalloproteinases (MMPs), may cause loss in mechanical integrity of plaque tissue that favors rupture.
36	Homo sapiens						HUVEC cell line	16606835	To identify regulated genes, stringent filter criteria were applied. LTD4 induced 37 genes >2.5-fold at 60 min (Fig. 1A and B; and see Supporting Text and Table 1, which are published as supporting information on the PNAS web site). Statistics: "Microarray data were analyzed with the help of Affymetrix Gene Chip operating software: Signals of individual arrays were scaled to a trimmed mean of 500…
40	Homo sapiens	vascular smooth muscle				smooth muscle cell		21293192	VSMC apoptosis contributes to plaque destabilization
41	Homo sapiens	vascular smooth muscle				smooth muscle cell		1911708	IFN-gamma not only decreased the basal synthesis of collagen by VSMCs but also blocked the augmentation in collagen biosynthesis produced by PDGF and TGFB (Figures 3 and 4)
47	Homo sapiens		coronary artery			smooth muscle cell		18785879	CASMCs exposed to rhCD40L (1 mg/ml) for 4 h had increased IL-8 production and COX-2 expression (Figure 7).
53	Mus musculus		aorta					21278342	IRAK4 kinase activity is required for the production of inflammatory genes (Fig. 3) (MCP1, CCL4, IL-6, IP-10, and IL-1beta)
54	Homo sapiens					umbilical vein endothelial cell		7538666	A trimeric form of recombinant murine CD40 ligand acts on human EC to increase expression of leukocyte adhesion molecules, including E-selectin, vascular cell adhesion molecule 1, and intercellular adhesion molecule 1
56	Mus musculus		aorta					21821913	Apoe -/-Fcer1a-/-mice showed significantly reduced apoptosis of lesional cells
60	Homo sapiens	vascular smooth muscle				smooth muscle cell		1911708	IL-la and TGFbeta increased mRNA encoding alphal(III) andalpha2(I) procollagens (Figure 5). These treatments did not appreciably alter levels of mRNA for a constitutively expressed form of /3-tubulin. IFN-gamma not only reduced the basal level of procollagen mRNA but also antagonized the stimulation produced by IL-1 and TGF beta(Figure 5)
61	Homo sapiens					endothelial cell		12878589	In contrast, LPL treatment of LDL(...) reversed this response, decreasing VCAM1 expression in a PPARalpha-dependent manner.
61	Homo sapiens	endothelium						10377075	Both PPARalpha activators decreased cytokine-induced VCAM-1 mRNA expression without altering its mRNA half-life
61	Homo sapiens					endothelial cell		20814542	Pioglitazone represses NF-KB activation and VCAM-1 expression in a PPARA-dependent manner [98].
61	Homo sapiens					endothelial cell		14561188	PPARa activators decreased cytokine-induced genes, such as vascular cell adhesion molecule-1 (VCAM-1) in endothelial cells [26] and tissue factor in monocytes [27].
62	Homo sapiens					endothelial cell		21113143	We report that, in human endothelial cells, HDLs prevent the oxLDL-induced activation of the ER stress sensors IRE1alpha, eIF2alpha and ATF6 and subsequent activation of the proapoptotic mediators JNK and CHOP.
64	Homo sapiens	endothelium						18276926	Secondly, PPAR-{gamma} activation by agonists or constitutive activation has been shown to inhibit the expression of proinflammatory adhesion molecules (ICAM-1, VCAM-1, E-selectin), leading to decreased adherence of monocytes to the activated EC in vitro and in vivo.
64	Homo sapiens	endothelium						10645917	PPARgamma activators inhibit expression of VCAM-1 and ICAM-1 in activated endothelial cells
64	Homo sapiens					endothelial cell		20814542	PPARG ligands inhibit the expression of vascular cell adhesion molecule-1 (VCAM- 1) and intercellular adhesion molecule-1 and decreased production of chemokines, such as IL-8 and monocyte chemotactic protein-1 (MCP-1) via suppressions of AP-1 and NF-KB activities in ECs [40-42].
64	Homo sapiens						HUVEC cell line	12107164	We next examined the effect of the PPAR-gamma constitutive activation on the gene expression of ICAM-1, VCAM-1, and E-selectin in response to known pro-inflammatory agonists PMA and TNF-alpha. Northern blotting results (Fig.3) reveal that overexpression of the VP-PPAR-gamma significantly suppressed the induction of these adhesion molecules by PMA and TNF-alpha, whereas expression of the housekeep…
66	Homo sapiens					endothelial cell		15071354	Induction of TF gene expression by shear stress and also by CD40L is mediated via AP-1, NF-B, and Egr-1 enhancers.19 19. Mazzolai L, Silacci P, Bouzourene K, et al. Tissue factor activity is upregulated in human endothelial cells exposed to oscillatory shear stress. Thromb Haemost. 2002;87:1062–1068.
67	Homo sapiens	vascular smooth muscle						17996129	HIF-1 alpha, iNOS, COX-2 and HO-1 mRNA exhibited a time-dependent increase following hypoxia, and peaked at 6, 2, 3 and 4 hours respectively, they were increased 1.62, 3.23, 2.26 and 2.86-folds as compared with normal group (all P<0.01).
67	Homo sapiens					endothelial cell		19254160	HIF-1 was induced in human endothelial cells by hypoxia and dimethyloxaloylglycine (DMOG)
87	Homo sapiens					endothelial cell		21113143	We report that, in human endothelial cells, HDLs prevent the oxLDL-induced activation of the ER stress sensors IRE1alpha, eIF2alpha and ATF6 and subsequent activation of the proapoptotic mediators JNK and CHOP.
87	Homo sapiens						HMEC-1 cell line	19106412	oxLDLs and the lipid oxidation products 7-ketocholesterol and 4-hydroxynonenal induce ER stress in human endothelial cells (HMEC-1), characterized by the activation of ER stress sensors (phosphorylation of Ire1alpha and PERK, nuclear translocation of ATF6)
89	Homo sapiens	vascular smooth muscle				smooth muscle cell		1911708	IL-la and TGFbeta increased mRNA encoding alphal(III) andalpha2(I) procollagens (Figure 5). These treatments did not appreciably alter levels of mRNA for a constitutively expressed form of /3-tubulin. IFN-gamma not only reduced the basal level of procollagen mRNA but also antagonized the stimulation produced by IL-1 and TGF beta(Figure 5)
89	Homo sapiens		aorta			smooth muscle cell		16439692	Expression of COL1A1 and COL1A2, as measured by real-time PCR, was dramatically repressed after 48 hours of IFN-gamma treatment (Figure 3).
93	Homo sapiens					endothelial cell		20814542	PPARG ligands inhibit the expression of vascular cell adhesion molecule-1 (VCAM- 1) and intercellular adhesion molecule-1 and decreased production of chemokines, such as IL-8 and monocyte chemotactic protein-1 (MCP-1) via suppressions of AP-1 and NF-KB activities in ECs [40-42].
96	Mus musculus		aorta					17379834	male PON3 Tg-1/LDLRKO mice developed significantly smaller lesion areas ... in the aortic root..We also observed significantly decreased MCP-1 mRNA levels in the thoracic aorta of male PON3 Tg-1/LDLRKO mice as compared with male LDLRKO mice
103	Homo sapiens		aorta					17581895	longitudinal MR investigation (87) of 31 patients showed that hemorrhage into a carotid plaque accelerated plaque progression in a period of 18 months. The percent change in wall volume (6.8% vs ?0.15%, P = .009) and lipid-necrotic core volume (28.4% vs ?5.2%, P = .001) was significantly higher in the hemorrhage group than in the control group (Fig 7). Further, patients with intraplaque hemorrhag…
104	Homo sapiens	vascular tissue				endothelial cell		17928406	VEGFR2 transactivation mediates IL-8/CXCL8-induced permeability.
104	Homo sapiens	vascular tissue						12778166	Effects of hypoxia on molecular determinants of angiogenesis Angiogenesis is a complex process, involving multiple gene products expressed by different cell types, all contributing to an integrated sequence of events44. Consistent with a major role for hypoxia in the overall process, a large number of genes involved in different steps of angiogenesis are independently responsive to hypoxia in tis…
105	Homo sapiens			Atherosclerosis				11602491	MMP-1 and MMP-13 preferentially cleave type III and II collagen,5?10 respectively.
107	Mus musculus		carotid artery					19233360	In response to ATII, MMP8, and MMP13 were upregulated by 2-fold, and MMP14 by 2.5-fold.
108	Mus musculus		carotid artery					19233360	In response to ATII, MMP8, and MMP13 were upregulated by 2-fold, and MMP14 by 2.5-fold.
122	Mus musculus		aorta					20651282	ratio of ruptured lesions was dramatically higher in the Chop+/+/Apoe-/- mice compared with the Chop-/-/Apoe-/-mice
124	Homo sapiens	vascular tissue				endothelial cell	HUVEC cell line	12716483	In order to gain a more comprehensive overview of the response of endothelial cells to ox-LDL, we determined the expression profile of selected families of genes known to play a role in molecular models of atherosclerosis. The f indings obtained by the cDNA arrays were confirmed by using reverse transcription–polymerase chain reaction (RT-PCR) as an independent technique. TABLE 2. GENES DIFFERENT…
128	Homo sapiens		blood	atherosclerotic lesion				19309349	Tissue factor is the essential co-factor for activation of the coagulation cascade and will produce thrombin upon exposure to blood following rupture.
129	Mus musculus	vascular tissue	aorta	Atherosclerosis				14732733	In the Ang II-accelerated atherosclerosis model we found that PPAR ligands consistently attenuated atherosclerosis.43 The complement of ligands tested in the Ang II-infused LDLR_x0001_/_x0001_ mouse on high-fat diet included rosiglitazone, pioglitazone, and a non-TZD full PPAR_x0001_ agonist.43
131	Homo sapiens	vascular smooth muscle				smooth muscle cell		1911708	IL-la and TGFbeta increased mRNA encoding alphal(III) andalpha2(I) procollagens (Figure 5). These treatments did not appreciably alter levels of mRNA for a constitutively expressed form of /3-tubulin. IFN-gamma not only reduced the basal level of procollagen mRNA but also antagonized the stimulation produced by IL-1 and TGF beta(Figure 5)
140	Homo sapiens	vascular tissue	intestine					19013462	VEGF-A induced angiogenesis of human intestinal microvascular endothelial cells in vitro as well as an inflammatory phenotype and adherence of neutrophils to intestinal endothelium. Overexpression of VEGF-A in mice with DSS-induced colitis worsened their condition, whereas overexpression of soluble VEGFR-1 had the opposite effect. Furthermore, overexpression of VEGF-A increased mucosal angiogenes…
140	Homo sapiens					endothelial cell		10196157	The 165-amino acid form of vascular endothelial growth factor (VEGF165) is a mitogen for endothelial cells and a potent angiogenic factor in vivo. Heparin binds to VEGF165 and enhances its binding to VEGF receptors
140	Mus musculus					endothelial cell		19181962	Loss-of-function experiments in endothelial cells revealed that inhibition of ROCK I/II using the pharmacological inhibitor H-1152 and ROCK I/II-specific small-interfering RNAs resulted in a rise of VEGF-driven sprouting angiogenesis.
140	Homo sapiens					endothelial cell		20129920	AMPKalpha1 plays an essential role in VEGF-induced angiogenesis in vitro (tube formation and sprouting from spheroids) and in vivo (Matrigel plug assay)
140	Homo sapiens					umbilical vein endothelial cell		18332134	VEGF stimulated capillary-like tube formation in Matrigel (Fig. 8A).
140	Homo sapiens					endothelial cell		17395875	Functional analysis of KLEIP in endothelial cells revealed that it acts as an essential downstream regulator of VEGF- and basic fibroblast growth factor-induced migration and in-gel sprouting angiogenesis. Yet, it is not involved in controlling VEGF- or basic fibroblast growth factor-mediated proliferative responses. The depletion of KLEIP in endothelial cells blunted the VEGF-induced activation …
140	Homo sapiens	endothelium						9649123	Vascular endothelial growth factor (VEGF) is an endothelium-specific angiogenic factor strongly implicated in pathological angiogenesis.
140	Homo sapiens		blood microvessel					15466375	Blood vessels can respond to VEGF by sprouting angiogenesis within a few days
140	Rattus norvegicus		aorta					19450911	In an ex vivo rat aortic ring model, platelet-derived VEGF, bFGF, and PDGF promote sprouting of new blood vessels.184
140	Homo sapiens	endothelium						12778130	activators of endothelial-cell proliferation and migration are mainly receptor tyrosine kinase ligands, such as VEGF, FGFs, PDGF and EGF, but can also be of very different origin, such as lysophosphatidic acid
140	Homo sapiens						HUVEC cell line	19523924	VEGF-induced HUVECs migration and tube formation in a dose-dependent manner
140	Homo sapiens					endothelial cell		12654259	In transgenic mice in which the large T-antigen was expressed in all _x0001_-cells of the pancreatic islets, carcinomas appeared at approximately 4 weeks of life and the angiogenic switch occurred at approximately 7 weeks in 4-10% of islets [8,9]. The angiogenic switch occurred slightly later in fibrosarcomas arising in transgenic mice carrying the bovine papilloma virus oncogenes [10], or when s…
140	Homo sapiens	endothelium						17692569	Table 1. Production of pro- and anti-angiogenic mediators by DCs Pro-angiogenic mediators: VEGF, FGF2, TNF-a, IL-6, TGF-b, CXCL8, CXCL5, CXCL1, 2, 3, CCL2, GM-CSF, ET-1, OPN, Anti-angiogenic mediators: IL-12, IL-18, IL-10, TSP-1, PTX3, IFN-a/b, CXCL9, CXCL10, CXCL13, CCL21
140	Rattus norvegicus	vascular tissue	heart			endothelial cell		11139469	Angiotensin II (Ang II)-mediated signals are transmitted via heparin binding epidermal growth factor (EGF)-like growth factor (HB-EGF) release followed by transactivation of EGF receptor (EGFR). Although Ang II and HB-EGF induce angiogenesis, their link to the angiopoietin (Ang)-Tie2 system remains undefined. We tested the effects of Ang II on Ang1, Ang2, or Tie2 expression in cardiac microvascul…
140	Homo sapiens	endothelium						15178810	tumor-expressed VEGF is particularly attractive as a target for anticancer therapy because its angiogenesis-promoting activity is at the level of the endothelial cell and, compared with agents that directly target tumor cells, tumor penetration is less critical for VEGF inhibitors
140	Homo sapiens					endothelial cell		15863032	Several experimental evidences point to the possibility that FGF2 induces neovascularization indirectly by activation of the VEGF/ VEGFR system. Indeed: (i) VEGFR-2 antagonists inhibit both VEGF and FGF2-induced angiogenesis in vitro and in vivo [98]; (ii) expression of dominant-negative FGFR1 or FGFR2 in glioma cells results in a decrease in tumor vascularization paralleled by VEGF down-regulati…
140	Homo sapiens					vascular endothelium		12778130	Like normal tissues, tumours require an adequate supply of oxygen, metabolites and an effective way to remove waste products7. These requirements vary, however, among tumour types, and change over the course of tumour progression8. But gaining access to the host vascular system and the generation of a tumour blood supply are rate-limiting steps in tumour progression. A classical model of the regu…
143	Homo sapiens			Atherosclerosis				15864338	Indeed, lack of MyD88, a critical mediator of TLR signaling, reduces atherosclerosis in apoE minus mice
143	Mus musculus		aorta					15249654	Computer-assisted quantitative histomorphometric analysis revealed a 57% reduction in the extent of atherosclerosis in Apoe-/-/MyD88-/-
148	Homo sapiens		artery			smooth muscle cell		15134338	The HIF pathway is also activated by thrombin or CoCl2, likely via reactive oxygen species (ROS). Stimulation of PASMC with thrombin or CoCl2 increased ROS production and enhanced HIF-alpha protein and VEGF mRNA levels as well as HIF-dependent reporter gene activity
152	Homo sapiens						HUVEC cell line	18364357	As summarized in Table 1, 32 of 113 genes were up-regulated in MCP-1-treated HUVECs compared with untreated-HUVECs (only genes whose expression was induced at least 2.0-fold are included). These up-regulated genes included angiopoietin-like 3, angiopoietin-like 4, VE-cadherin, the VEGF family, Tie-1, ephrin A2, MMP-1, TIMP-2, urokinase, and chemokine ligands. (table 1 genes:Angiopoietin-like 3 An…
154	Homo sapiens	vascular tissue				smooth muscle cell		10623647	CD40L-induced TF on vascular SMC is functional and activates coagulation.
157	Homo sapiens	vascular tissue				endothelial cell		14715700	Furthermore, studies have demonstrated that vascular permeability induced by VEGF was mediated by PAF synthesis (26) and that VEGF-A stimulates PAF synthesis in endothelial cells
157	Homo sapiens	vascular tissue						9443437	VEGF/VPF and positive controls (platelet-activating factor [PAF], histamine, and bradykinin) all increased vascular permeability.
157	Homo sapiens					umbilical vein endothelial cell		16039554	The effect of ESM on TNF-alpha induced endothelial permeability and redistribution of VE-cadherin is likely due to a reduction of VEGF protein expression as a result of modulation of the ERK signaling pathway.
157	Homo sapiens	endothelium						16627366	VEGF increased P(a) in both isolated coronary venules and CVEC monolayers.
157	Mus musculus					endothelial cell		16818677	Knocking down ESAM expression in endothelial cells resulted in reduced levels of activated Rho, a GTPase implicated in the destabilization of tight junctions. Indeed, vascular permeability stimulated by vascular endothelial growth factor was reduced in ESAM(-/-) mice.
157	Homo sapiens	vascular tissue						9413393	In human endothelial tumors like angiosarcoma or in hemangiomas where the vascular structures are profoundly altered, VE-cadherin is poorly expressed or is frequently misplaced from cell-cell contacts (1). In addition, endothelial cells differentiating in vitro from embryonic stem cells in which VE-cadherin gene has been inactivated form cell aggregates but are unable to organize vascular structu…
157	Homo sapiens	vascular tissue						12778166	Effects of hypoxia on molecular determinants of angiogenesis Angiogenesis is a complex process, involving multiple gene products expressed by different cell types, all contributing to an integrated sequence of events44. Consistent with a major role for hypoxia in the overall process, a large number of genes involved in different steps of angiogenesis are independently responsive to hypoxia in tis…
157	Homo sapiens	vascular tissue				endothelial cell		15294883	consistent with a role in the regulation of vascular permeability, VEGF induces endothelial fenestration in some vascular beds and in cultured adrenal endothelial cells
157	Homo sapiens	vascular tissue						15178810	other actions of VEGF include increasing vascular permeability, inhibition of dendritic cell differentiation, upregulation of hexose transport into endothelial cells, induction of tissue factor, and induction of monocyte migration
157	Homo sapiens	vascular tissue				endothelial cell		12778130	The percentage of endothelial-precursor-cell incorporation is generally low and depends on the nature of the tumour, supporting the concept that most tumour neovascularization seems to occur via angiogenesis.However, in some model systems, tumours are reliant on endothelial- precursor-cell mobilization18 (FIG. 2).High levels of VEGFA expression alone are capable of initiating angiogenesis in a qu…
157	Homo sapiens	vascular tissue				endothelial cell		11172729	In vitro, VEGF stimulates ECM degradation, proliferation, migration and tube formation of endothelial cells and induces in these cells the expression of uPA, PAI-1, uPAR and MMP-1 (148, 182, 183, 243). In vivo, VEGF has been shown to regulate vascular permeability, which is considered important for the initiation of angiogenesis (57).
161	Homo sapiens					vascular endothelium		11861426	All four different PPAR{gamma} ligands tested repressed this induction of DR{alpha} and CIITA mRNA by IFN-{gamma} (Figure 3) in a dose-dependent manner (Figure 4)
161	Homo sapiens		aorta			smooth muscle cell		16439692	After 24 hours of IFN-gamma treatment (+IFN-gamma), the mRNA expression level of CIITA type III and IV was significantly increased.
161	Homo sapiens						HUVEC cell line	17202382	Table II. The expression of 34 endothelial cell genes is induced synergistically by concomitant stimulation with B. burgdorferi and IFN-{gamma}
164	Homo sapiens	vascular tissue				endothelial cell			Many of the cholesterol-independent properties of statins are linked to their property to inhibit the synthesis of isoprenoids involved in Ras and Rho activation. Cyclooxygenase(COX)-2 expression has increased in the atherosclerotic lesions where it colocalizes with MMP-9. Recent insights suggest the involvement of Rho-dependent pathway in the activation of COX-2. Therefore, we decided to investi…
167	Homo sapiens					umbilical vein endothelial cell		15448146	These genes were significantly increased by thrombin.
167	Homo sapiens					umbilical vein endothelial cell		15448146	These genes were significantly increased by thrombin.
169	Mus musculus		aorta					20037584	performed gene expression profiling of atherosclerosis-prone Apoe-?- and Cd36-/-Apoe-/- mice fed a western diet for 12 weeks. Gro1, MIP-2 and RANTES mRNA expression was greatly reduced in the descending aorta of mice lacking CD36
172	Homo sapiens	vascular tissue				smooth muscle cell		17133101	CD40L also enhances plaque thrombogenicity by decreasing thrombomodulin and inducing TF production in endothelial cells [41,42], SMCs [43,44], and macrophages [45].
172	Homo sapiens					endothelial cell	HUVEC cell line	17133101	CD40L also enhances plaque thrombogenicity by decreasing thrombomodulin and inducing TF production in endothelial cells [41,42], SMCs [43,44], and macrophages [45].
175	Mus musculus		aorta					18688018	Endothelial cells lining the lesser curvature of Apoe-/- but not Pecam1-/-Apoe-/-mice demonstrated robust nuclear p65 localization....We also compared p65-stained aortic arch cross-sections from Apoe-/- and Pecam1-/-Apoe-/- mice (Figure 2B). Pecam1-/-Apoe-/- mice demonstrated a 77% and 59% reduction in NF-?B staining in the lesser and greater curvatures, respectively, compared to Apoe-/-
176	Mus musculus			Atherosclerotic lesion				18385967	Since MMP-9 can degrade most components of the extracellular matrix in atherosclerotic plaques, a major role of this proteinase has been suggested in plaque destabilization [3, 4, 55].
179	Homo sapiens	vascular smooth muscle						16103692	Decoy oligodeoxynucleotides (10 u mol/l) with the binding sequence for activated AP-1 and NF- k B abolished DNA binding in EMSA when added to SMC in culture ( fi g. 3 a). These decoy oligodeoxynucleotides but not control nucleotides (scramble), prevented the increase in ANG-II-induced MMP-1 secretion ( fi g. 3 b).
195	Homo sapiens			Atherosclerosis				11602491	Loss of interstitial collagen, particularly type I collagen, the major load-bearing molecule of atherosclerotic plaques, renders atheroma prone to rupture. Initiation of collagen breakdown requires interstitial collagenases, a matrix metalloproteinase (MMP) subfamily consisting of MMP-1, MMP-8, and MMP-13.
197	Homo sapiens					vascular endothelium		12635171	However, the selective dependence of angiogenic vessels on the activation of these receptors by VEGF might be more important than the quantity of VEGFRs expressed, as angiogenic vessels are highly vulnerable to inhibition of VEGF activity.
197	Mus musculus	vascular tissue				endothelial cell		14657001	Furthermore, with the use of a tetracycline-regulated expression system, it has been demonstrated that VEGF withdrawal can force newly formed tumor blood vessels into regression (6). Finally, in vitro studies have demonstrated that VEGF mediates this survival function for endothelial cells through VEGFR-2 and its downstream signal transduction pathways (7), suggesting that interference with VEGF/…
197	Homo sapiens	endothelium				endothelial cell			VEGFR2 functions: endothelial cell proliferation, endothelial cell migration, endothelial cell survival, endothelial cell differentiation, nitric oxide production, vascular permeability, angiogenesis
201	Homo sapiens	vascular smooth muscle				smooth muscle cell		20455997	treatment of VSMCs with bFGF. bFGF administration led to up-regulation of both iNOS and MMP-9 that was specifically mediated by nuclear factor-kappaB (NF-kappaB) activation. Collectively, our data demonstrate a novel NF-kappaB-mediated pathway linking bFGF with iNOS and MMP-9 expression that is associated with carotid plaque vulnerability.
202	Mus musculus		aorta					21821913	Atherosclerotic lesion characterizations demonstrated that lesion contents of macrophages, T cells, and the inflammatory cytokine IL-6, as well as MHC class II molecule levels (Figure,2E), were significantly reduced in Apoe-/-Fcer1a-/- mice
203	Homo sapiens	vascular smooth muscle				smooth muscle cell		20455997	treatment of VSMCs with bFGF. bFGF administration led to up-regulation of both iNOS and MMP-9 that was specifically mediated by nuclear factor-kappaB (NF-kappaB) activation. Collectively, our data demonstrate a novel NF-kappaB-mediated pathway linking bFGF with iNOS and MMP-9 expression that is associated with carotid plaque vulnerability.
204	Homo sapiens		aorta			endothelial cell		18650916	In addition to the free-cholesterol loading of macrophages, oxidized lipids (such as oxidized low-density lipoprotein and its bioreactive component, oxidized 1-palmitoyl-2-arachidonyl-sn-3-glycero-phosphorylcholine) can result in ER stress and UPR activation in human aortic endothelial cells67
208	Mus musculus		aorta					21278342	IRAK4 kinase activity is required for the production of inflammatory genes (Fig. 3) (MCP1, CCL4, IL-6, IP-10, and IL-1beta)
212	Homo sapiens			atherosclerotic lesion				19390623	The renin-angiotensin system also stimulates platelets to release thromboxane A2 and platelet derived growth factor [54] and increases tissue factor levels in atherosclerotic plaques in acute coronary syndromes [57].
221	Homo sapiens						HUVEC cell line	15979056	Thrombin (3 U/ml) induced an increase in ICAM-1 protein expression in HUVEC in a time-dependent manner (Fig. 1A)...Thrombin treatment resulted in increases in ICAM-1 promoter activity to 10.3 ± 2.1-fold of basal levels at the 8-h time point. Similarly, ICAM-1 mRNA levels increased in response to thrombin with a peak at 6 h in HUVEC (data not shown).
226	Homo sapiens					endothelial cell		12785728	At the molecular level, fenofibrate markedly decreased basic fibroblast growth factor-induced Akt activation and cyclooxygenase 2 gene expression
226	Rattus norvegicus	vascular smooth muscle						12388637	These results also demonstrate that both the alpha and gamma type of PPAR activators inhibit COX-2 expression induced by angiotensin II in VSMCs
233	Homo sapiens			Atherosclerosis				12652293	In unstable coronary syndromes, plaque rupture initiates coagulation by exposing TF to blood.
234	Rattus norvegicus	vascular tissue				smooth muscle cell		18006442	Cyclic stretch significantly increased GADD153 protein and mRNA expression after 18 h of stretch. Addition of c-jun N-terminal kinase (JNK) inhibitor SP600125, JNK siRNA, tumour necrosis factor-alpha (TNF-alpha) and TNF-alpha receptor antibody 30 min before stretch inhibited the induction of GADD153 protein
234	Rattus norvegicus	vascular tissue				smooth muscle cell		18006442	Both conditioned media from stretched VSMCs and exogenous administration of TNF-alpha recombinant protein to the non-stretched VSMCs increased GADD153 protein expression similar to that seen after stretch.
238	Mus musculus		aorta					21821913	Atherosclerotic lesion characterizations demonstrated that lesion contents of macrophages, T cells, and the inflammatory cytokine IL-6, as well as MHC class II molecule levels (Figure,2E), were significantly reduced in Apoe-/-Fcer1a-/- mice
243	Homo sapiens			Atherosclerosis				12545245	Due to the protection against atherosclerosis in MCP-1- or CCR2-deficient mice, as well as in chimeras harboring CXCR2-deficient monocytes [81, 82, 83]
243	Mus musculus	vascular tissue	aorta	Atherosclerosis				14732733	knockout of MCP1 or its receptor CCR-2 also attenuates atherosclerosis in murine models,40,41 and knockout of macrophage colony-stimulation factor (MCSF), which converts monocytes to macrophages, similarly attenuates atherosclerosis.42
246	Homo sapiens	endothelium						1456174	Superoxide dismutase and glutathione peroxidase prevented H/R-induced IL-1 and IL-6 increase
247	Homo sapiens					endothelial cell		15178810	acting on endothelial cells, VEGF induces expression of plasminogen activator and its inhibitor, expression of the urokinase receptor, and expression of the matrix metalloproteinases interstitial collagenase and gelatinase A, while decreasing levels of tissue inhibitors of metalloproteinases 1 and 2
248	Homo sapiens			Atherosclerosis				11602491	MMP-8, however, degrades type I collagen 3 times more potently than MMP-1 or MMP-13.11?14
252	Mus musculus			Atherosclerosis					Atherosclerosis ...may regress if inciting events, such as hypercholesterolemia, diabetes, smoking, or hypertension, are controlled.
254	Mus musculus		aorta					20651282	The number of atherosclerotic lesions tended to be higher in the Chop+/+/Apoe-/- mice compared with the Chop-/-/Apoe-/- mice
256	Homo sapiens						HUVEC cell line	18364357	As summarized in Table 1, 32 of 113 genes were up-regulated in MCP-1-treated HUVECs compared with untreated-HUVECs (only genes whose expression was induced at least 2.0-fold are included). These up-regulated genes included angiopoietin-like 3, angiopoietin-like 4, VE-cadherin, the VEGF family, Tie-1, ephrin A2, MMP-1, TIMP-2, urokinase, and chemokine ligands. (table 1 genes:Angiopoietin-like 3 An…
263	Mus musculus					endothelial cell		21787749	In the present study, we investigated whether the small G protein RhoA, and its effector, Rho-kinase are involved in MCP-1 induction by thrombin in endothelial cells. Y-27632, a specific Rho-kinase inhibitor, potently inhibited MCP-1 induction by thrombin. Y-27632 significantly decreased the chemotactic activity of thrombin-stimulated supernatants of endothelial cells on monocytes. Importantly, f…
263	Homo sapiens					endothelial cell		9174597	Site-directed mutagenesis or deletion of the NF-kappa B-like site decreased the cytokine-induced activity of the promoter... We show that the NF-kappa B-like site located at-90 in the MCP-1 promoter binds to the p50/p65 heterodimer of the NF-kappa B/Rel family in IL-1 beta-stimulated human endothelial cells.
263	Homo sapiens		aorta			endothelial cell		17332437	Activation of nuclear factor _x0005_B induces expression of vascular cell adhesion molecule-1 and monocyte chemoattractant protein-1 in aortic endothelial cells stimulating atherogenesis.137
269	Homo sapiens					umbilical vein endothelial cell		9514417	we have detected an increase in activator protein 1 (AP-1), but not nuclear factor-kappaB (NF-kappaB), binding in human umbilical vein endothelial cells exposed to LDL.
272	Mus musculus		aorta					15249654	Lesions from Apoe-/-/MyD88+/+ mice showed extensive COX-2 immunostaining, which was markedly less in Apoe-/-MyD88-/-mice...Apolipoprotein E-deficient mice that also lacked TLR4 or MyD88 demonstrated reduced aortic atherosclerosis that was associated with reductions in circulating levels of proinflammatory cytokines IL-12 or monocyte chemoattractant protein 1, plaque lipid content, numbers of macr…
272	Mus musculus		aorta					15249654	Lesions from Apoe-/-/MyD88+/+ mice showed extensive COX-2 immunostaining, which was markedly less in Apoe-/-MyD88-/-mice...Apolipoprotein E-deficient mice that also lacked TLR4 or MyD88 demonstrated reduced aortic atherosclerosis that was associated with reductions in circulating levels of proinflammatory cytokines IL-12 or monocyte chemoattractant protein 1, plaque lipid content, numbers of macr…
273	Homo sapiens		aorta			dendritic cell|CD4+ T-cell		18202318	TLR4 ligands activate vascular DCs and mediate autologous CD4 T-cell recruitment into the vessel wall
275	Homo sapiens		aorta			smooth muscle cell		16439692	HLADr alpha protein expression reflected that of the mRNA expression as shown in Figure 2C.
277	Homo sapiens		aorta			smooth muscle cell		16439692	SMCs were transfected with COL1A1, COL1A2, or HLA-Dr-alpha promoter/luciferase construct, togetherwith expression constructs for either CIITA type I, type III, or type IV. As expected, CIITAsignificantly (P<0.01) repressed transcription of COL1A1 and COL1A2 promoters, whereas itenhanced transcription of HLA-Dr-alpha promoter (Figure 4). CIITA types I, III, and IV had similareffects on all promote…
278	Homo sapiens	vascular smooth muscle				smooth muscle cell		1911708	IFN-gamma not only decreased the basal synthesis of collagen by VSMCs but also blocked the augmentation in collagen biosynthesis produced by PDGF and TGFB (Figures 3 and 4)
279	Mus musculus			Atherosclerosis				16087790	Recently, Paul et al17 showed that human CRP transgene expression caused accelerated atherosclerosis in apolipoprotein E–knockout (ApoE_x0001_/_x0001_) mice, a hypercholesterolemic mouse model of accelerated atherosclerosis.
279	Mus musculus			Atherosclerosis				14732733	When administered to ob/ob mice, adiponectin prevents diabetes, and in APOE_x0001_/_x0001_ mice it attenuates atherosclerosis.74,75
279	Mus musculus		aorta	Atherosclerosis				10190883	long-term treatment with endostatin or TNP-470 appeared to inhibit plaque growth by 85% and 70%, respectively.
279	Mus musculus			Atherosclerosis				12957325	Studies crossing PPAR-_x0002_–deficient mice with apolipoprotein E atherosclerosis-prone mice and placing them on high-fat diets found less atherosclerosis, despite the PPAR-_x0002_ null mice having higher atherogenic lipids.101
279	Homo sapiens			Atherosclerosis				8617716	Human apolipoprotein E is a plasma lipoprotein that appears to play an important protective role in the development of atherosclerosis.
285	Homo sapiens		lung|artery			endothelial cell		20448056	Figure 2A shows that cell death in response to CSE was absolutely dependent on caspase activity, as demonstrated by its inhibition with z-VAD-fmk. Cell viability was maintained with the addition of z-LEHD-fmk but not z-IEDT-fmk, indicating that the activity of the initiator caspase 9 was required for CSEmediated apoptosis, and not caspase 8.
289	Mus musculus					endothelial cell		9224688	Finally, in endothelial cells (Fig. 3), similar results were obtained: about a 3- and 4-fold stimulation of AP1 activity was observed for E-LDL and Cu-LDL, respectively.
291	Homo sapiens			Atherosclerosis				11602491	Loss of interstitial collagen, particularly type I collagen, the major load-bearing molecule of atherosclerotic plaques, renders atheroma prone to rupture. Initiation of collagen breakdown requires interstitial collagenases, a matrix metalloproteinase (MMP) subfamily consisting of MMP-1, MMP-8, and MMP-13.
293	Homo sapiens						HUVEC cell line	11522285	Table 1: This table contains upregulated genes as a result of overexpression of ETS1 in HUVEC endothelial cells. This list of genes also contribute to angiogenesis.
295	Homo sapiens	endothelium						12958144	In primary human endothelial cells, hypoxia, desferrioxamine, or infection with Ad2/HIF-1alpha/VP16, an adenoviral vector encoding a constitutively stable hybrid form of HIF-1alpha, increased the mRNA and protein levels of VEGF, angiopoietin-2 (Ang-2), and angiopoietin-4 (Ang-4)
296	Homo sapiens	endothelium						15346645	Oxidized phospholipids isolated from minimally oxidized LDL induced monocyte binding on endothelium and increase in VCAM-1 expression.[35,36]
299	Homo sapiens		aorta			smooth muscle cell		15572675	This specific effect of 7-Kchol is mediated by a robust upregulation (threefold from the basal level) of Nox-4, a reactive oxygen species (ROS)-generating NAD(P)H oxidase homologue. This effect was highlighted by silencing Nox-4 expression with a specific small interfering RNA, which significantly reduced the 7-Kchol-induced production of ROS and abolished apoptotic events
301	Homo sapiens					endothelial cell		20534943	Interleukin (IL)-1beta, IL-6, and tumor necrosis factor (TNF)-alpha stimulated MMP-9 expression, whereas interferon (IFN)-gamma suppressed it.
303	Rattus norvegicus	vascular smooth muscle	aorta					11231909	Hydrogen peroxide induced Jak2 tyrosine phosphorylation and the consequent phosphorylation of Stat1 and Stat3.
306	Mus musculus		aorta					17379834	male PON3 Tg-1/LDLRKO mice developed significantly smaller lesion areas ... in the aortic root..We also observed significantly decreased MCP-1 mRNA levels in the thoracic aorta of male PON3 Tg-1/LDLRKO mice as compared with male LDLRKO mice
308	Homo sapiens		endothelial matrix	Atherosclerosis				18996472	OxLDL presents many deleterious effects such as production of inflammatory cytokines [7] and chemotactic factors [8] from numerous cell types of the arterial wall.
309	Mus musculus	vascular tissue		Atherosclerosis				16462725	atherosclerotic-prone apoE–/– mice that were also iNOS-deficient had decreased lesion area and increased lipid peroxidation. 106
310	Mus musculus			Atherosclerosis				16211093	. In atherosclerosis-susceptible low-density lipoprotein receptor-deficient (Ldlr-/-) mice, complete deficiency of TLR2 led to a reduction in atherosclerosis.
313	Mus musculus			Atherosclerosis				16293001	Indeed, T-cell-deficient severe combined immunodeficiency (SCID) mice on an apoE-knockout background develop less atherosclerotic disease than do immunocompetent apoE-knockout mice (29)
320	Rattus norvegicus		aorta			smooth muscle cell		11970950	Modified assertion...Ets-1 activates FasL promoter activity in a dose-dependent manner...Ets-1 activates FasL gene expression in smooth muscle cells
323	Homo sapiens		aorta			smooth muscle cell		16439692	Protein expression reflected the mRNA expression of COL1A1 with a significant decrease of alpha1(I)protein expression after 48 hours of IFN-gamma treatment (Figure 3C).
324	Mus musculus			Atherosclerosis				16293001	studies in IL10 transgenic and deficient mouse models suggest an important protective role of this cytokine in both formation and stabilization of atherosclerotic lesions (111, 112)
328	Mus musculus			Atherosclerosis				19309349	animal models, with reduced atherosclerosis observed in IL-1b [41] and IL-1 receptor-deficient mice [11], while IL-1ra-deficient mice exhibit increased neointima formation [42]. IL-1Ra administration to Apo E-deficient mice or porcine arterial injury models reduced neointima formation significantly [11,43] as well as reducing vascular remodelling following acute myocardial infarction in the rat […
329	Mus musculus		aorta					12135950	Decreased atherosclerotic lesion formation in PON1 Tg mice on C57BL/6J mouse background.
329	Mus musculus		aorta					16891303	PON1 KO mice have increased aortic lesions (?70% more than the control group)
333	Homo sapiens			Atherosclerosis				12928037	Table 1. Stimulatory and inhibitory factors for apoptosis in the development of atherosclerosisa,b
347	Rattus norvegicus		aorta					10484544	Ang II-treated rats exhibited significant increases in aortic VCAM-1 protein and mRNA expression
355	Homo sapiens					endothelial cell		15346645	Minimally oxidized low-density lipoprotein induces tissue factor expression in cultured human endothelial cells
357	Homo sapiens						HUVEC cell line	19634686	TNF-alpha-induced secretion of cytokines such as IL-1beta and IL-8, as well as the expression of adhesion molecules such as ICAM-1, VCAM-1 and E-selction in HUVECs.
357	Homo sapiens						HUVEC cell line	12479867	Plasma HDL (1mg/ml apo A1) markedly prevented the monocyte adhesion to TNF-alpha-activated HUVECs with blunting the increased expression levels of VCAM-1 protein and its mRNA at a maximal TNF-alpha stimulation.
357	Homo sapiens	endothelium						11172729	Members of the immunoglobulin superfamily mediate heterophilic cell-cell adhesion. Intercellular adhesion molecule-1 (ICAM-1) and vascular cell adhesion molecule-1 (VCAM-1) are expressed on quiescent endothelium, but are upregulated after stimulation with TNF-a, IL-1 or interferon-g (IFN-g) (24).
357	Homo sapiens					endothelial cell		10377075	As expected, cell surface EIAs of human ECs revealed a marked increase of VCAM-1 expression in response to stimulation with TNF-a 10 mg/L.
357	Homo sapiens	vascular tissue				endothelial cell		15833768	A significant increase in CAM expression in the presence of TSP-1 was observed on HMVEC as assessed by FACS analysis. The expression of VCAM-1 in the presence of TSP-1 increased 2.5-fold over control. Under the same conditions, TNF-? produced a 3.4-fold increase of VCAM-1 over control (Fig. 2C). TSP-1 and TNF-? were also effective stimulators of ICAM-1 in HMVEC with an expression increase of 3.8-…
357	Homo sapiens						HUVEC cell line	16430914	Tumor necrosis factor-? (TNF-?), a well-known stimulator of VCAM-1 expression, served as a positive control (Fig. 2A).
357	Homo sapiens		aorta			endothelial cell		20863785	As expected, TNF?? alone greatly enhanced both VCAM-1 and ICAM-1 mRNA and protein
358	Mus musculus			Atherosclerosis				15870398	Apolipoprotein (Apo)E-deficient mice predictably develop spontaneous atherosclerotic plaques with numerous features similar to human lesions (39, 40, 52).
358	Mus musculus		aorta	Atherosclerosis				16087790	In the aortic root, all ApoE_x0001_/_x0001_ mice developed early atherosclerotic lesions characterized by the predominance of foam cells accumulating in the subendothelial space, with no obvious changes in the underlying intima (Figure 1a through 1c).
358	Mus musculus	vascular tissue		Atherosclerosis				14732733	The administration of PPAR_x0001_ ligands consistently decreases atherosclerotic lesion formation in genetically prone mouse models: the low-density lipoprotein cholesterol receptor knockout (LDLR_x0001_/_x0001_) and the apolipoprotein E knockout (APOE_x0001_/_x0001_) (Table 2).
358	Mus musculus	vascular tissue						19273137	blockade of RAGE stabilizes established atherosclerotic plaques in diabetic apoE null mice (83). By functioning as a co- or counter-receptor of the adhesion molecules, RAGE facilitates the recruitment of leukocytes to the injured vascular tissues.
358	Mus musculus		aorta	Atherosclerosis				11375415	Studies using ICAM-1–deficient (Icam1–/–) mice crossed into the apoE-null (Apoe–/–) background demonstrated a role for ICAM-1 in elaboration of “mature” atherosclerotic lesions (5, 14).
358	Mus musculus		aorta	Atherosclerosis				9732872	Staining with Oil RedOconfirmed the significant decrease in lesion area in CCR2-/- mice fed the Western diet for 5 weeks (Fig. 2).
358	Mus musculus		aorta	Atherosclerosis				11795270	CD36-apo E double null mice (DKO) maintained on a high fat diet had 70% fewer aortic lesions, as determined by en face analysis of the aortic tree.
359	Mus musculus		aorta					21278342	IRAK4 kinase activity is required for the production of inflammatory genes (Fig. 3) (MCP1, CCL4, IL-6, IP-10, and IL-1beta)
369	Homo sapiens			Atherosclerosis				11602491	MMP-8, however, degrades type I collagen 3 times more potently than MMP-1 or MMP-13.11?14
370	Homo sapiens					endothelial cell		18184904	we used the NF-kappaB inhibitor BAY 11-7085 to determine its role in visfatin-mediated MMP activation. Interestingly, we found that visfatin-induced MMP-2/9 mRNA expression and gelatinolytic activity were significantly negated with BAY 11-7085
370	Homo sapiens		coronary artery			smooth muscle cell		16554298	Our results show that, although the deletion construct lacking NF-_x0003_B (MMP9-608) was less responsive (p _x0006_ 0.05), the construct lacking both NF-_x0003_B and AP-1 (MMP9-66) had activity close to that of the promoterless pGL3-Basic vector (p _x0006_ 0.001) (Fig. 5C), suggesting that both NF-_x0003_B and AP-1 play a role in IL-18-mediated MMP9 transcription....These data demonstrate that I…
374	Homo sapiens		coronary artery			smooth muscle cell		16554298	IL-18 up-regulated MMP9 mRNA expression in a dose-dependent manner (Fig. 4A).
375	Homo sapiens					endothelial cell	HUVEC cell line	18688018	Atheroprone flow increased VCAM-1 expression, which was reduced by siRNA targeting PECAM-1
377	Homo sapiens	vascular tissue				endothelial cell		16617158	Genes up or down regulated in HMEC-1 cell cultures and treated with TNFa for 5 hours. Microarray
379	Mus musculus		aorta					21278342	IRAK4 kinase activity is required for the production of inflammatory genes (Fig. 3) (MCP1, CCL4, IL-6, IP-10, and IL-1beta)
381	Rattus norvegicus	vascular smooth muscle				smooth muscle cell		15492129	Pretreatment with Egr-1 decoy oligonucleotides (10 ?mol/L, 6 hours), but not control decoy oligonucleotides, specifically inhibited TF mRNA and protein expression as TF activity response to PDGF-BB
382	Mus musculus		aorta					18688018	Lesion size was reduced in Pecam1-/-Apoe-/- mice by 26% in whole aortas
385	Homo sapiens					vascular endothelium		11978801	Furthermore, addition of antibodies against c-Rel and p65, but not of p50, RelB, and p52, diminished formation of the CD40L-enhanced complex (Fig. 3D), indicating that CD40 ligation enhanced binding of a c-Rel/p65 heterodimer to the TF-specific NF-KB site in EC.
385	Homo sapiens					endothelial cell		15071354	Induction of TF gene expression by shear stress and also by CD40L is mediated via AP-1, NF-B, and Egr-1 enhancers.19 19. Mazzolai L, Silacci P, Bouzourene K, et al. Tissue factor activity is upregulated in human endothelial cells exposed to oscillatory shear stress. Thromb Haemost. 2002;87:1062–1068.
392	Homo sapiens					endothelial cell		11602491	stimulation with proinflammatory cytokines, eg, IL-1_x0001_ or CD40L (Figure 2), as well as TNF-_x0002_ or LPS (data not shown), induced expression and release of immunoreactive MMP-8 in all 3 cell types.
393	Mus musculus		lung|airway			endothelial cell		15944319	The majority of these cells were airway epithelial cells and type I and type II alveolar epithelial cells on light microscopic evaluations (Fig. 1, B and C)....In accord with these observations, double staining with TUNEL and anti-SP-C Abs revealed a large number of alveolar type II epithelial cells that were TUNEL positive and SP-C positive (Fig. 1, D).
394	Homo sapiens						HUVEC cell line	11149911	The activation of ERK1/2 by VEGF and TNF-alpha was prevented by PD098059, but not by SB203580, as predicted, since to date ERK1/2 are the only known substrates for MEK1/2. Furthermore, induction of EGR-1 by both stimuli was also inhibited by PD098059.
397	Homo sapiens					umbilical vein endothelial cell		15448146	These genes were significantly increased by thrombin.
397	Homo sapiens					umbilical vein endothelial cell		15448146	These genes were significantly increased by thrombin.
402	Homo sapiens	vascular tissue				smooth muscle cell		10623647	CD40L-induced TF on vascular SMC is functional and activates coagulation.
405	Homo sapiens		aorta			smooth muscle cell		16439692	SMCs were transfected with COL1A1, COL1A2, or HLA-Dr-alpha promoter/luciferase construct, togetherwith expression constructs for either CIITA type I, type III, or type IV. As expected, CIITAsignificantly (P<0.01) repressed transcription of COL1A1 and COL1A2 promoters, whereas itenhanced transcription of HLA-Dr-alpha promoter (Figure 4). CIITA types I, III, and IV had similareffects on all promote…
406	Mus musculus		aorta					21278342	IRAK4 kinase activity is required for the production of inflammatory genes (Fig. 3) (MCP1, CCL4, IL-6, IP-10, and IL-1beta)
410	Homo sapiens		aorta			smooth muscle cell		15572675	Furthermore, the 7-Kchol activating pathway included an early triggering of endoplasmic reticulum stress, as assessed by transient intracellular Ca(2+) oscillations, and the induction of the expression of the cell death effector CHOP and of GRP78/Bip chaperone via the activation of IRE-1, all hallmarks of the unfolded protein response (UPR).
411	Homo sapiens					umbilical vein endothelial cell		18332134	Using neutralizing antibodies against VEGFR1 and VEGFR2 as well as VEGFR2 kinase-inactive mutant, we observed that VEGF-induced HDAC5 phosphorylation is mediated by VEGFR2 but not VEGFR1 (supplemental data Fig. S1).
411	Homo sapiens					endothelial cell		10022831	The beta3 integrin is necessary for the activation of PI 3-kinase in endothelial cells stimulated by VEGF-A165 PI 3-kinase belongs to the intracellular signals triggered by VEGF-A in bovine endothelial cells, as demonstrated by the phosphorylation of its regulatory protein p85 (Guo et al., 1995). As shown in Figure 5, wortmannin used at nanomolar concentrations specific for PI 3-kinase inhibition…
411	Homo sapiens		lung			endothelial cell		19929443	VEGF receptor 2 (VEGFR2), a tyrosine kinase receptor, is activated by VEGF and fluid shear stress (FSS), and its downstream signaling is important in the regulation of endothelial functions, such as cell migration, endothelium-dependent relaxation, and angiogenesis.
411	Homo sapiens					umbilical vein endothelial cell		19929443	VEGF receptor 2 (VEGFR2), a tyrosine kinase receptor, is activated by VEGF and fluid shear stress (FSS), and its downstream signaling is important in the regulation of endothelial functions, such as cell migration, endothelium-dependent relaxation, and angiogenesis.
411	Mus musculus	vascular tissue				endothelial cell		14657001	Furthermore, with the use of a tetracycline-regulated expression system, it has been demonstrated that VEGF withdrawal can force newly formed tumor blood vessels into regression (6). Finally, in vitro studies have demonstrated that VEGF mediates this survival function for endothelial cells through VEGFR-2 and its downstream signal transduction pathways (7), suggesting that interference with VEGF/…
411	Homo sapiens		heart			endothelial cell		12427739	Herein we demonstrate that activation of NFATc1 in human pulmonary valve endothelial cells is specific to vascular endothelial growth factor (VEGF) signaling through VEGF receptor 2. VEGF-induced (VEGF165) NFATc1 nuclear translocation was inhibited by either cyclosporin A or a calcineurin-specific peptide inhibitor;
420	Homo sapiens		aorta			smooth muscle cell		16439692	Protein was located equally in nucleus and cytoplasm by 6 hours, as judged by Western and immunochemical analysis (supplemental Figure IA and IB). CIITA isoform III and IV expression increased with similar kinetics (supplemental Figure IC and ID).
426	Homo sapiens		aorta					10625311	Mechanical strength of atherosclerotic plaques is primarily determined by fibrillar collagen, specifically by collagen content, cross-linking, and distribution. We demonstrated a time-dependent decrease of overall collagen content in lipid rich plaques, whereas the level of cross-linking did not differ between high- and low-cholesterol groups. These results indicate that collagen loss, rather tha…
431	Homo sapiens	endothelium						12716823	Superoxide overproduction is accompanied by increased nitric oxide generation, due to an endothelial NOS and inducible NOS uncoupled state, a phenomenon favoring the formation of the strong oxidant peroxynitrite, which in turn damages DNA.
431	Rattus norvegicus					vascular endothelium		11474579	Vascular endothelium participates in the control of vascular tone and function via the release of nitric oxide (NO) by the endothelial-type NO synthase (eNOS). Inducible NO synthase (iNOS) expression in endothelial cells occurs in many clinical conditions following induction by lipopolysaccharide or cytokines and generates large quantities of NO that result in endothelial cell activation and dysf…
434	Homo sapiens						HUVEC cell line	16611153	Vascular endothelial growth factor (VEGF) initiates cell surface-bound proteolytic machinery by activation of pro-u-PA via VEGFR-2 [213].
438	Homo sapiens	vascular tissue				endothelial cell		17729185	Nitric oxide (NO) has a key role in promoting angiogenesis by increasing vasodilation, vascular permeability, endothelial cell proliferation and migration
440	Homo sapiens		lung			endothelial cell		20228195	IL-17 stimulation of LMVECs could increase the mRNA expression of E-selectin (Fig. 3A), VCAM-1 (Fig. 3B), and ICAM-1 (Fig. 3C) in a p38 MAPK-dependent manner
441	Homo sapiens	vascular tissue				endothelial cell		15817447	Supplemental Data: Thrombin-induced genes in HMEC-1 cell line (human microvascular endothelial cells) GeneSpring correlated the t test values with Student?s t distribution chart with n _x0004_ 1 degrees of freedom to yield a significance value (p value). Data were then filtered by the p values to include only data that had a p value _x0003_0.005; this displayed only the normalized mean gene inten…
445	Homo sapiens		coronary artery			smooth muscle cell		16554298	Our results show that, although the deletion construct lacking NF-_x0003_B (MMP9-608) was less responsive (p _x0006_ 0.05), the construct lacking both NF-_x0003_B and AP-1 (MMP9-66) had activity close to that of the promoterless pGL3-Basic vector (p _x0006_ 0.001) (Fig. 5C), suggesting that both NF-_x0003_B and AP-1 play a role in IL-18-mediated MMP9 transcription....These data demonstrate that I…
447	Homo sapiens		lung			endothelial cell		17003475	Pretreatment with A1AT also inhibited UV (6 mJ/cm2) or tumor necrosis factor-_x0001_ (20 ng/ml with cycloheximide 100 _x0003_g/ml)-induced apoptosis, as measured by cytochrome c release and capase-3 activity, respectively (Supplementary Figure 1 at http://ajp.amjpathol.org).
447	Homo sapiens						HUVEC cell line	12161427	ATF3 protected these cells from tumor necrosis factor (TNF)-alpha-induced apoptosis
447	Homo sapiens			Atherosclerosis				12928037	Table 1. Stimulatory and inhibitory factors for apoptosis in the development of atherosclerosisa,b
449	Homo sapiens		coronary artery			smooth muscle cell		18785879	Interestingly, although these cytokines also induced the expression of CD40L, the ligand for the membrane receptor CD40, treatment with NAC or DPI did not affect increased CD40L expression in these cells (results not shown).
451	Homo sapiens			Atherosclerosis				18996472	Blocking HIF1 activation inhibits lesion formation by inhibition of angiogenesis in injured vessels [80].
459	Homo sapiens		aorta			smooth muscle cell		16439692	SMCs were transfected with COL1A1, COL1A2, or HLA-Dr-alpha promoter/luciferase construct, togetherwith expression constructs for either CIITA type I, type III, or type IV. As expected, CIITAsignificantly (P<0.01) repressed transcription of COL1A1 and COL1A2 promoters, whereas itenhanced transcription of HLA-Dr-alpha promoter (Figure 4). CIITA types I, III, and IV had similareffects on all promote…
462	Mus musculus		artery						expression of an auto-activating form of MMP-9 in macrophages in vitro greatly enhances elastin degradation, and induces significant plaque rupture when overexpressed by macrophages in advanced atherosclerotic lesions of ApoE-/- mice in vivo.
465	Homo sapiens	vascular tissue				smooth muscle cell		17619839	Table 1 Gene products up-regulated in CD154 - stimulated as compared to non-stimulated SMC. (from methods) In general, results are expressed as means±SEM of n observations with different batches of cells. Results were analyzed by one-way analysis of variance followed by a Tukey?Kamer multiple comparisons test to determine differences between the means and the corresponding control value, with p<0…
466	Homo sapiens	endothelium						1456174	Superoxide dismutase and glutathione peroxidase prevented H/R-induced IL-1 and IL-6 increase
467	Homo sapiens	airway epithelium						17615396	Chung (48, 49) summarized in detail the cytokines overexpressed in COPD (48, 49). IL-6, IL-1beta, TNF-{alpha}, growth-related gene-{alpha} (Gro-{alpha})/keratinocyte-derived chemokine (KC) (CXCL1), monocyte chemoattractant protein-1 (MCP-1), and IL-8 were increased in sputum, with further increases during exacerbations of COPD, and the bronchiolar epithelium overexpressed MCP-1, its receptor CCR2…
470	Mus musculus		aorta					20007582	Functional blockade of IL-17A reduces atherosclerotic lesion development and decreases plaque vulnerability...reduced plaque vulnerability is indicated by increased VSMC accumulation and collagen content of the fibrous cap as well as reduced apoptosis in the lesion.
477	Mus musculus		aorta					21821913	Atherosclerotic lesion characterizations demonstrated that lesion contents of macrophages, T cells, and the inflammatory cytokine IL-6, as well as MHC class II molecule levels (Figure,2E), were significantly reduced in Apoe-/-Fcer1a-/- mice
484	Homo sapiens		coronary artery			smooth muscle cell		18785879	We conclude that AngII stimulation of vascular cells leads to a ROS-dependent increase in CD40/CD40L signalling pathway activity.
484	Rattus norvegicus	vascular tissue				smooth muscle cell		10926866	Suppression of ROS inhibits Ang II–induced hypertrophy.
484	Homo sapiens	vascular tissue				smooth muscle cell		20100497	EGCG plays an anti-inflammatory role via inhibiting IL-6- and Ang II-induced CRP secretion, as well as the Ang II-induced generation of O(2)(-) and ROS in VSMCs
485	Homo sapiens					endothelial cell		18184904	we used the NF-kappaB inhibitor BAY 11-7085 to determine its role in visfatin-mediated MMP activation. Interestingly, we found that visfatin-induced MMP-2/9 mRNA expression and gelatinolytic activity were significantly negated with BAY 11-7085
488	Mus musculus		aorta					20037584	performed gene expression profiling of atherosclerosis-prone Apoe-?- and Cd36-/-Apoe-/- mice fed a western diet for 12 weeks. Gro1, MIP-2 and RANTES mRNA expression was greatly reduced in the descending aorta of mice lacking CD36

## Sheet: Vascular Edges
Edge Identifier
2
6
7
13
21
22
27
28
31
32
34
36
40
41
47
53
54
56
60
61
62
64
66
67
87
89
93
96
103
104
105
107
108
122
124
128
129
131
140
143
148
152
154
157
161
164
167
169
172
175
176
179
195
197
201
202
203
204
208
212
221
226
233
234
238
243
246
247
248
252
254
256
263
269
272
273
275
277
278
279
285
289
291
293
295
296
299
301
303
306
308
309
310
313
320
323
324
328
329
333
347
355
357
358
359
369
370
374
375
377
379
381
382
385
392
393
394
397
402
405
406
410
411
420
426
431
434
438
440
441
445
447
449
451
459
462
465
466
467
470
477
484
485
488
