# Supplementary material for: A vascular biology network model focused on inflammatory processes to investigate atherogenesis and plaque instability
Source: J Transl Med. 2014 Jun 26;12:185. doi: 10.1186/1479-5876-12-185 (PMC4227037; doi:10.1186/1479-5876-12-185)
Supplement: Additional file 3 — Six .XGMML and six .XLS files of all V-IPN subnetworks. The network architecture may be viewed from the XGMML files using freely available network visualization software such as Cytoscape (http://www.cytoscape.org/). [file 1479-5876-12-185-S3.zip › 10051_1065202369122714_MOESM2_ESM/1065202369122714_add16.xlsx]

## Sheet: Key
	This Excel spreadsheet contains 7 worksheets
	Key: Contains reference and explanatory information for the worksheets contained in this document
	Model: Contains a basic description of the model
	Nodes: Contains the full list of nodes in the model
	Edges: Contains the full list of assertions (edges) in the model
	Evidence: Contains detailed references for each edge in the model
	Vascular Evidence: Contains all references annotated with vascular context in the KnowledgeBase.
	Vascular Edges: Contains a consolidated list of network edges with at least one associated vascular evidence.
	Key for individual worksheets
	Nodes: Contains the full list of nodes in the model
	Node	Label
	Numerical identifier given to each unique node in the model	Name of the node
	Edges: Contains the full list of assertions (edges) in the model
	Edge	Source Label	Relationship		Target Label
	Numerical identifier given to each unique edge in the model	Name of the source node	Relationship between the source and target nodes		Name of the target node
			->	Increases
			=>	Directly increases
			-|	Decreases
			=|	Directly decreases
			activator	Activator
			-e->	Effector
			-cat->	Catalyzed by
			-react->	Reactant
			-prod->	Product
			|-cw-|	Competes with
			-gp->	Gene product
			-translocates-*	Translocates
			-to-	Translocated to
			-from-	Translocated from
			-@-	Modification of
			-cc-	Complex component
			-sub->	Subset of
			-other-	Other

## Sheet: Model
Model Report
Model	V-IPN-Platelet activation
Version	1.0
Species	Homo sapiens
Description	The Platelet activation model was made by PMI and Selventa as part of the 2011 Vascular Inflammatory Process Network (V-IPN) collaboration. The model depicts the causal mechanisms that described the activation of platelets following exposure to damaged endothelial cell components. This model includes the mechanisms leading to platelet activation, as well as the release of alpha granule contents. …
Created	2011-12-14 10:27:05
Last Updated	2011-12-14 10:27:05

## Sheet: Nodes
Vertex	Label	Type	Species
1	sec(GSN)	Translocation	Homo sapiens
2	TLR1	Protein	Homo sapiens
3	3',5'-Cyclic AMP	Molecule
4	catof(TLR6)	Reaction	Homo sapiens
5	catof(MYD88)	Reaction	Homo sapiens
6	MAPK1 P@Y187	Default
7	CLEC1B P@Y	Phosphorylation
8	TLR6	Protein	Homo sapiens
9	sec(IL1B)	Translocation	Homo sapiens
10	kaof(SRC family Hs)	Reaction	Homo sapiens
11	kaof(p110-PI3K family Hs)	Reaction	Homo sapiens
12	ENTPD1	Protein	Homo sapiens
13	kaof(AKT1)	Reaction	Homo sapiens
14	SYK	Protein	Homo sapiens
15	sec(PF4)	Translocation
16	kaof(PRKCD)	Reaction	Homo sapiens
17	Calcium	Molecule
18	kaof(PI3K Family Hs)	Reaction	Homo sapiens
19	Thromboxane A2	Molecule
20	MYD88	Protein	Homo sapiens
21	kaof(SYK)	Reaction	Homo sapiens
22	catof(Phospholipase C-beta Family Hs)	Reaction
23	Alprostadil	Molecule
24	F2	Protein	Homo sapiens
25	PRKCD	Protein	Homo sapiens
26	catof(F2RL3)	MolecularFunction	Homo sapiens
27	catof(P2RY12)	Reaction	Homo sapiens
28	kaof(MAPK1)	Reaction	Homo sapiens
29	sec(CD40LG)	Translocation	Homo sapiens
30	Prostaglandin E2	Molecule
31	catof(ENTPD1)	Reaction	Homo sapiens
32	CD40LG	Protein	Homo sapiens
33	kaof(MAPK3)	Reaction	Homo sapiens
34	catof(TLR1)	Reaction	Homo sapiens
35	kaof(LYN)	Reaction	Homo sapiens
36	TLR4	Protein	Homo sapiens
37	sec(FGB)	Translocation
38	SELP	Protein	Homo sapiens
39	MAPK3 P@T185	Default
40	catof(TLR4)	Reaction	Homo sapiens
41	MAPK9	Protein	Homo sapiens
42	VWF	Protein	Homo sapiens
43	PIK3CB	Protein	Homo sapiens
44	kaof(PIK3CB)	Reaction	Homo sapiens
45	ITGB3	Protein	Homo sapiens
46	PPBP	Protein	Homo sapiens
47	TLR2	Protein	Homo sapiens
48	Phospholipase C-beta Family Hs	Protein
49	CCL5	Protein	Homo sapiens
50	SRC Family Hs	Protein
51	PKA Family Hs	Protein
52	CD36	Protein	Homo sapiens
53	FGA	Protein	Homo sapiens
54	GP6	Protein	Homo sapiens
55	Diacylglycerol	Molecule
56	catof(CD36)	MolecularFunction	Homo sapiens
57	sec(VEGFA)	Translocation	Homo sapiens
58	tissue damage	BiologicalProcess
59	PLA2 Family Hs	Protein
60	MAPK1	Protein	Homo sapiens
61	RAP1B P@S179	Default
62	3',5'-Cyclic GMP	Molecule
63	Epoprostenol	Molecule
64	PF4	Protein	Homo sapiens
65	VASP P@S	Default
66	ADP	Molecule
67	sec(PPBP)	Translocation	Homo sapiens
68	FGB	Protein	Homo sapiens
69	catof(TLR2)	Reaction	Homo sapiens
70	PTEN	Protein	Homo sapiens
71	kaof(PTK2B)	Reaction	Homo sapiens
72	P2RY12	Protein	Homo sapiens
73	AKT Family Hs	Protein
74	kaof(INSR)	Reaction	Homo sapiens
75	sec(CCL5)	Translocation	Homo sapiens
76	kaof(PRKG1)	Reaction	Homo sapiens
77	MAP2K4	Protein	Homo sapiens
78	catof(P2RY1)	Reaction	Homo sapiens
79	platelet activation	BiologicalProcess
80	catof(PLA2 family Hs)	MolecularFunction	Homo sapiens
81	Nitric oxide	Molecule
82	catof(F2R)	Reaction	Homo sapiens
83	catof(Phospholipase C family Hs)	MolecularFunction	Homo sapiens
84	TBXA2R	Protein	Homo sapiens
85	AKT1 P@T308	Default
86	kaof(MAPK9)	Reaction	Homo sapiens
87	CXCL12	Protein	Homo sapiens
88	D-myo-Inositol 1,4,5-trisphosphate	Molecule
89	PTK2B	Protein	Homo sapiens
90	Phosphatidylinositol-3,4,5-trisphosphate	Molecule
91	Arachidonate	Molecule
92	kaof(ERK family Hs)	Reaction	Homo sapiens
93	VASP	Protein	Homo sapiens
94	VWF:Ib-V-IX complex Hs	MolecularComplex
95	PI3K Family Hs	Protein
96	AKT1	Protein	Homo sapiens
97	THBS1	Protein	Homo sapiens
98	ERK Family Hs	Protein
99	ITGA2:ITGB1	MolecularComplex
100	VASP P@S157	Default
101	VEGFA	Protein	Homo sapiens
102	F2R	Protein	Homo sapiens
103	kaof(MAP2K4)	Reaction	Homo sapiens
104	LYN	Protein	Homo sapiens
105	gtpof(RAP1B)	Reaction
106	IL1B	Protein	Homo sapiens
107	RAP1B	Protein	Homo sapiens
108	F2RL3	Protein	Homo sapiens
109	catof(TBXA2R)	Reaction	Homo sapiens
110	Phospholipase C Family Hs	Protein
111	MAPK1 P@T185	Default
112	Oxidized Low Density Lipoprotein	Molecule
113	ITGA2B:ITGB3	MolecularComplex
114	P2RY1	Protein	Homo sapiens
115	catof(ITGA2B:ITGB3)	MolecularFunction	Homo sapiens
116	sec(CXCL12)	Translocation
117	PRKG1	Protein	Homo sapiens
118	Cell Surface Expression of SELP	Translocation	Homo sapiens
119	MAPK1 P@T202	Default
120	Insulin	Molecule
121	kaof(PKC Family Hs)	Reaction	Homo sapiens
122	kaof(p38 MAPK family Hs)	Reaction	Homo sapiens
123	PRKCD P@Y313	Default
124	kaof(AKT Family Hs)	Reaction	Homo sapiens
125	kaof(PKA Family Hs)	Reaction	Homo sapiens
126	sec(FGA)	Translocation
127	catof(F2)	Reaction	Homo sapiens
128	PKC Family Hs	Protein
129	PTGER3	Protein	Homo sapiens
130	AKT1 P@S473	Default
131	catof(PTGER3)	MolecularFunction	Homo sapiens
132	ITGA2B	Protein	Homo sapiens
133	GSN	Protein	Homo sapiens
134	MAPK3	Protein	Homo sapiens

## Sheet: Edges
Edge	Source Label	Relationship	Target Label
1	PRKCD	-cat->	kaof(PRKCD)
2	Alprostadil	->	3',5'-Cyclic AMP
3	gtpof(RAP1B)	->	catof(ITGA2B:ITGB3)
4	SYK	-cat->	kaof(SYK)
5	catof(F2RL3)	->	AKT1 P@S473
6	GP6	->	kaof(PI3K Family Hs)
7	kaof(PI3K Family Hs)	=>	Phosphatidylinositol-3,4,5-trisphosphate
8	sec(FGA)	-translocates-*	FGA
9	kaof(LYN)	->	3',5'-Cyclic GMP
10	catof(Phospholipase C-beta Family Hs)	=>	D-myo-Inositol 1,4,5-trisphosphate
11	VWF:Ib-V-IX complex Hs	-cc-	VWF
12	ITGA2B:ITGB3	-cc-	ITGB3
13	catof(TLR1)	->	catof(MYD88)
14	kaof(PRKG1)	-|	Calcium
15	kaof(ERK family Hs)	->	Thromboxane A2
16	AKT1	-cat->	kaof(AKT1)
17	F2RL3	-cat->	catof(F2RL3)
18	MAPK1 P@T202	=>	kaof(MAPK1)
19	MYD88	-cat->	catof(MYD88)
20	VASP P@S157	-@-	VASP
21	kaof(PKA Family Hs)	->	VASP P@S
22	MAPK9	-cat->	kaof(MAPK9)
23	catof(ITGA2B:ITGB3)	->	platelet activation
24	catof(CD36)	-|	VASP P@S157
25	kaof(p110-PI3K family Hs)	-sub->	kaof(PIK3CB)
26	kaof(MAPK1)	->	Thromboxane A2
27	platelet activation	->	sec(PF4)
28	platelet activation	->	sec(CD40LG)
29	catof(CD36)	->	kaof(SYK)
30	catof(TLR2)	->	Calcium
31	catof(TLR1)	->	kaof(PI3K Family Hs)
32	RAP1B	-cat->	gtpof(RAP1B)
33	3',5'-Cyclic GMP	-|	Calcium
34	3',5'-Cyclic GMP	->	kaof(PRKG1)
35	PTGER3	-cat->	catof(PTGER3)
36	platelet activation	->	sec(IL1B)
37	platelet activation	->	sec(FGB)
38	catof(PTGER3)	->	platelet activation
39	3',5'-Cyclic AMP	->	kaof(PKA Family Hs)
40	Alprostadil	->	VASP P@S
41	catof(P2RY1)	->	Calcium
42	P2RY12	-cat->	catof(P2RY12)
43	catof(F2RL3)	->	AKT1 P@T308
44	kaof(PRKCD)	-sub->	kaof(PKC Family Hs)
45	Epoprostenol	->	3',5'-Cyclic AMP
46	kaof(PRKCD)	->	kaof(ERK family Hs)
47	sec(CXCL12)	-translocates-*	CXCL12
48	ITGA2B:ITGB3	-cc-	ITGA2B
49	THBS1	->	catof(CD36)
50	ADP	=>	catof(P2RY12)
51	kaof(PI3K Family Hs)	->	AKT1 P@S473
52	kaof(p38 MAPK family Hs)	->	catof(PLA2 family Hs)
53	AKT Family Hs	-sub->	AKT1
54	Oxidized Low Density Lipoprotein	->	kaof(MAP2K4)
55	Phosphatidylinositol-3,4,5-trisphosphate	->	gtpof(RAP1B)
56	PRKCD P@Y313	-@-	PRKCD
57	catof(F2R)	->	kaof(SRC family Hs)
58	kaof(PTK2B)	->	kaof(PIK3CB)
59	ADP	=>	catof(P2RY1)
60	Oxidized Low Density Lipoprotein	->	catof(CD36)
61	kaof(SYK)	->	catof(Phospholipase C-beta Family Hs)
62	platelet activation	->	sec(GSN)
63	Phospholipase C Family Hs	-sub->	Phospholipase C-beta Family Hs
64	catof(F2)	=>	catof(F2R)
65	tissue damage	->	catof(F2)
66	platelet activation	->	sec(VEGFA)
67	Oxidized Low Density Lipoprotein	->	kaof(SYK)
68	Thromboxane A2	=>	catof(TBXA2R)
69	PIK3CB	-cat->	kaof(PIK3CB)
70	Prostaglandin E2	->	catof(PTGER3)
71	catof(TLR2)	->	kaof(PI3K Family Hs)
72	kaof(PRKG1)	=>	VASP P@S157
73	kaof(PKC Family Hs)	->	VASP P@S
74	kaof(PIK3CB)	=>	Phosphatidylinositol-3,4,5-trisphosphate
75	VWF	->	kaof(PRKG1)
76	CD36	-cat->	catof(CD36)
77	MAPK1 P@T185	-@-	MAPK1
78	SRC Family Hs	-cat->	kaof(SRC family Hs)
79	platelet activation	->	sec(CXCL12)
80	MAPK3 P@T185	-@-	MAPK3
81	kaof(AKT Family Hs)	-sub->	kaof(AKT1)
82	catof(TLR6)	->	kaof(PI3K Family Hs)
83	PLA2 Family Hs	-cat->	catof(PLA2 family Hs)
84	sec(PF4)	-translocates-*	PF4
85	TBXA2R	-cat->	catof(TBXA2R)
86	Nitric oxide	->	3',5'-Cyclic GMP
87	D-myo-Inositol 1,4,5-trisphosphate	->	Calcium
88	catof(P2RY12)	-|	3',5'-Cyclic AMP
89	sec(FGB)	-translocates-*	FGB
90	LYN	-cat->	kaof(LYN)
91	catof(MYD88)	->	Nitric oxide
92	catof(ENTPD1)	=|	ADP
93	kaof(MAPK9)	->	platelet activation
94	VASP P@S	-|	platelet activation
95	Prostaglandin E2	->	3',5'-Cyclic AMP
96	PKC Family Hs	-cat->	kaof(PKC Family Hs)
97	catof(F2RL3)	->	PRKCD P@Y313
98	catof(F2R)	-|	3',5'-Cyclic AMP
99	kaof(PKC Family Hs)	->	catof(ITGA2B:ITGB3)
100	Insulin	=>	kaof(INSR)
101	platelet activation	->	sec(FGA)
102	AKT1 P@T308	=>	kaof(AKT1)
103	MAPK1 P@Y187	=>	kaof(MAPK1)
104	RAP1B P@S179	=>	gtpof(RAP1B)
105	ERK Family Hs	-cat->	kaof(ERK family Hs)
106	kaof(MAPK3)	->	Thromboxane A2
107	Phospholipase C-beta Family Hs	-cat->	catof(Phospholipase C-beta Family Hs)
108	Diacylglycerol	=>	kaof(PKC Family Hs)
109	Oxidized Low Density Lipoprotein	->	kaof(SRC family Hs)
110	kaof(PIK3CB)	->	AKT1 P@S473
111	catof(F2R)	->	MAPK1 P@Y187
112	P2RY1	-cat->	catof(P2RY1)
113	kaof(MAP2K4)	=>	kaof(MAPK9)
114	PKA Family Hs	-cat->	kaof(PKA Family Hs)
115	TLR4	-cat->	catof(TLR4)
116	Phospholipase C Family Hs	-cat->	catof(Phospholipase C family Hs)
117	kaof(AKT1)	->	catof(ITGA2B:ITGB3)
118	TLR2	-cat->	catof(TLR2)
119	ERK Family Hs	-sub->	MAPK1
120	platelet activation	->	Cell Surface Expression of SELP
121	PRKG1	-cat->	kaof(PRKG1)
122	PTK2B	-cat->	kaof(PTK2B)
123	VWF:Ib-V-IX complex Hs	->	kaof(AKT Family Hs)
124	sec(IL1B)	-translocates-*	IL1B
125	RAP1B P@S179	-@-	RAP1B
126	kaof(PRKG1)	->	MAPK1 P@T202
127	PTEN	-|	AKT1 P@S473
128	catof(F2R)	->	MAPK3 P@T185
129	kaof(PI3K Family Hs)	->	AKT1 P@T308
130	kaof(PKA Family Hs)	=>	RAP1B P@S179
131	kaof(PRKG1)	->	MAPK1 P@T185
132	kaof(PRKG1)	->	VASP P@S
133	catof(F2RL3)	->	kaof(SRC family Hs)
134	3',5'-Cyclic AMP	-|	platelet activation
135	kaof(SRC family Hs)	->	PRKCD P@Y313
136	kaof(AKT Family Hs)	->	3',5'-Cyclic GMP
137	AKT1 P@S473	=>	kaof(AKT1)
138	F2	=>	catof(F2RL3)
139	platelet activation	->	sec(PPBP)
140	catof(Phospholipase C-beta Family Hs)	->	Diacylglycerol
141	ENTPD1	-cat->	catof(ENTPD1)
142	sec(CD40LG)	-translocates-*	CD40LG
143	VASP P@S	-@-	VASP
144	MAP2K4	-cat->	kaof(MAP2K4)
145	AKT Family Hs	-cat->	kaof(AKT Family Hs)
146	MAPK1 P@Y187	-@-	MAPK1
147	PI3K Family Hs	-cat->	kaof(PI3K Family Hs)
148	ERK Family Hs	-sub->	MAPK3
149	catof(TLR4)	->	catof(MYD88)
150	F2	-cat->	catof(F2)
151	kaof(SRC family Hs)	->	kaof(MAPK9)
152	platelet activation	->	sec(CCL5)
153	VWF:Ib-V-IX complex Hs	->	kaof(LYN)
154	sec(CCL5)	-translocates-*	CCL5
155	sec(GSN)	-translocates-*	GSN
156	Cell Surface Expression of SELP	-translocates-*	SELP
157	kaof(INSR)	->	AKT1 P@S473
158	kaof(PRKG1)	=>	RAP1B P@S179
159	catof(TBXA2R)	->	catof(Phospholipase C-beta Family Hs)
160	Calcium	->	catof(ITGA2B:ITGB3)
161	CLEC1B P@Y	->	kaof(SYK)
162	kaof(PI3K Family Hs)	->	platelet activation
163	kaof(INSR)	-|	3',5'-Cyclic AMP
164	catof(CD36)	-|	3',5'-Cyclic AMP
165	kaof(PI3K Family Hs)	->	kaof(AKT Family Hs)
166	kaof(SYK)	->	catof(Phospholipase C family Hs)
167	catof(F2R)	->	kaof(PI3K Family Hs)
168	TLR1	-cat->	catof(TLR1)
169	ITGA2B:ITGB3	-cat->	catof(ITGA2B:ITGB3)
170	sec(VEGFA)	-translocates-*	VEGFA
171	MAPK1 P@T185	=>	kaof(MAPK1)
172	catof(CD36)	->	kaof(MAPK9)
173	catof(F2)	->	kaof(p38 MAPK family Hs)
174	catof(TLR2)	->	catof(MYD88)
175	TLR6	-cat->	catof(TLR6)
176	sec(PPBP)	-translocates-*	PPBP
177	catof(PLA2 family Hs)	->	Arachidonate
178	ITGA2:ITGB1	->	kaof(PTK2B)
179	F2R	-cat->	catof(F2R)

## Sheet: Evidence
Edge	Species	Tissue	BodyPart	Disease	Location	Cell Type	Cell Line	PubMed	Evidence Text
2	Homo sapiens					platelet		7925440	Using gel-filtered platelets, cAMP-elevating agents [e.g. prostaglandin E1 and the forskolin analog 6-(3-dimethylaminopropionyl)forskolin (NKH 477)] caused VASP Ser157 phosphorylation and inhibited glycoprotein IIb-IIIa activation up to 70-100%
5	Homo sapiens					platelet		14623889	Stimulation of platelets with a PAR1-activating peptide (SFLLRN), PAR4-activating peptide (AYPGKF), and thrombin resulted in Thr308 and Ser473 phosphorylation of Akt, which results in its activation.
6	Homo sapiens					platelet		20352060	Studies using isoform-selective inhibitors suggest that PI3K? is required for Akt phosphorylation induced by the collagen receptor glycoprotein (GP)VI [67], and also contributes to Akt activation induced by several agonists for G-protein-coupled receptors [68].
7	Homo sapiens							15567848	Fig.1
7	Homo sapiens							11042170	Using an in vitro MLV lipid binding assay, we have shown that the PH domain of p62dok preferentially bound to polyphosphoinositides, including PI3-kinase generated phosphoinositides, PtdIns-3,4-P2, PtdIns-3,4,5-P3, as well as a non–PI3-kinase generated phosphoinositide, PtdIns-4,5-P2.
7	Homo sapiens					T-cell		15102365	A G protein-coupled chemoattractant receptor (R) activates PI3K isoforms, which converts PtdIns(4,5)P2 to PtdIns(3,4,5)P3. PI3K activation itself would lead only to a transient increase in PtdIns(3,4,5)P3 followed by a decrease in this lipid product as a result of depletion of the upstream phosphoinositide substrates, such as PtdIns(4,5)P2. Hence, PtdIns(3,4,5)P3 at the leading edge or front of t…
7	Homo sapiens							15292521	PI3K catalyzes the transfer of a phosphate group to the membrane-bound PIP2 phosphorylation of PIP2 generates PIP3, which recruits 2 additional kinases, Akt1 and PDK1
7	Homo sapiens							16404421	PI3K phosphoyrlates phosphatidylinositol-4,5-bisphosphate (PIP2) to generate phosphatidylinositol-3,4,5-trisphosphate (PIP3).
7	Homo sapiens							16824950	LL5beta is a phosphatidylinositol-3,4,5-triphosphate (PIP3) binding protein, and its recruitment to the cell cortex is influenced by PI3 kinase activity but does not require intact microtubules.
7	Homo sapiens							17052212	In vivo, GAP1m is a cytosolic protein. Upon activation of cell-surface receptors that couple with Class I PI3K (phosphoinositide 3-kinase), and hence give rise to an elevation in plasma membrane PIP3 levels, GAP1m undergoes a rapid (tÂ½30 s) translocation to the cytosolic face of the plasma membrane [8]. This recruitment results from the ability of the GAP1m PH domain to specifically bind PIP3
7	Homo sapiens						HEK293 cell line	10880360	Treatment of cells with phosphoinositide 3-kinase (PI 3-kinase) inhibitors or expression of a dominant-negative PI 3-kinase prevent phosphorylation of DAPP1 at Tyr(139), and a PH-domain mutant of DAPP1, which does not interact with PtdIns(3,4,5)P(3) or PtdIns(3,4)P(2), is not phosphorylated at Tyr(139) following agonist stimulation of cells.
7	Homo sapiens							12044776	AKT/PKB PH domain binds to the products of PI3K, the phospholipids PI-3,4,5-P3 and PI-3,4-P2, at the inner leaflet of the plasma membrane
7	Homo sapiens							10454216	Receptor-activated PI 3-kinase synthesises the lipid second messenger PI-3,4,5-trisphosphate, leading to the recruitment of PKB to the membrane.
7	Homo sapiens							12928036	IGF1 binding activates the IGF1 receptor (IGFR), a receptor tyrosine kinase. The IGFR subsequently recruits the insulin receptor substrate (IRS1), which results in the activation of two signaling pathways: the RasRaf MEK ERK pathway and the PI3K Akt pathway
7	Homo sapiens							12928036	PI3K is a lipid kinase; it phosphorylates phosphatidylinositol (4,5)-bisphosphate, producing phosphatidylinositol (3,4,5)-trisphosphate [PtdIns(3,4,5)P3] [20,21]. PtdIns(3,4,5)P3 is a membrane-binding site for two kinases: Akt1 (a serine-threonine kinase, also known as protein kinase B) and phosphoinositide-dependent protein kinase (PDK1). Akt1 is phosphorylated by PDK1, and thereby activated upo…
7	Homo sapiens	skeletal muscle						15294054	A vast array of pathways within mammalian cells serves to transduce signals from external stimuli to processes such as nutrient uptake and metabolism, gene transcription and mRNA translation. In most cases the transduction network consists of a group of protein kinases that serve to direct a signal, or signals, to the appropriate end point(s). However, signal transduction pathways are seldom line…
7	Homo sapiens							10958682	Reexpression of PTEN or treatment with the PI3K inhibitor LY294002 abolished the levels of both PtdIns(3, 4)P2 and PtdIns(3,4,5)P3, reduced phosphorylation of PKB on Thr308 and Ser473, and inhibited PKB activity.
7	Homo sapiens							14964308	Phosphatidylinositol 3-kinase (PI3K) is recruited to the membrane by intact E-cadherin adhesion junctions, where it generates phosphatidylinositol-(3,4,5)- triphosphate (PIP3), resulting in the activation of the RHO-GEF TIAM1 and subsequently of RAC1 and CDC42.
9	Mus musculus					platelet		18550847	These results demonstrate an important role for Lyn in VWF/GPIb-IX-induced integrin activation mediated via the cGMP signaling pathway independently of TXA2 synthesis and also indicate that Lyn is critically important in GPIb-IX?mediated activation of the cGMP pathway.
10	Homo sapiens					smooth muscle cell		11278951	FIG. 11. Proposed mechanism of regulation of smooth muscle contraction via inhibition of MLCP via the RhoA/ROK pathway and phosphorylation of myosin by ILK. Contractile agonists such as endothelin-1, angiotensin II, and vasopressin act via receptors that are coupled to both Gq/11 and G12/13 heterotrimeric G proteins (43). Gq/11 activates phospholipase Cb (PLCb), which hydrolyzes phosphatidylinosi…
10	Homo sapiens					platelet		18077812	After the initial adhesion of platelets to the extracellular matrix, the repair process requires a rapid response to autocrine and paracrine mediators, including adenosine diphosphate (ADP), thrombin, epinephrine, and thromboxane A2. These mediators amplify and sustain the initial platelet response (Figure 1Figure 1Agonists, Receptors, and Effector Systems in Platelet Activation.), and they recru…
13	Mus musculus						RAW 264.7 cell line	18772134	Interestingly, signaling through TLR1 or TLR3 induced similar responses, despite their use of different adaptor proteins, MydD88 for TLR1 and Trif for TLR3.
14	Rattus norvegicus							14506307	cAMP and cGMP reduce [Ca2]i and relax smooth muscle through their cAMP- (PKA) and cGMP-activated (PKG) kinases (50, 410, 418). Several effects of cAMP are mediated by cross activation of PKG (50, 104), and significant components of the relaxant effects of cGMP are mediated through Ca2 desensitization (188) (Fig. 6). Inhibition of cAMP-induced Ca2 desensitization by a relatively selective PKG inhi…
14	Rattus norvegicus							11509544	In smooth muscle cells, one of the major receptors for cGMP is the serine/threonine protein kinase, cGMP-dependent protein kinase (PKG). PKG has been shown to catalyze the phosphorylation of a number of physiologically relevant proteins whose function it is to regulate the contractile activity of the smooth muscle cell. These include proteins that regulate free intracellular calcium levels, the c…
14	Rattus norvegicus	vascular smooth muscle							When NO is formed by an endothelial cell, for example, it readily diffuses out of the cell and into adjacent smooth muscle cells where is binds to a heme moiety on guanylyl cyclase and activates this enzyme to produce cGMP from GTP. Increased cGMP activates a kinase that subsequently leads to the inhibition of calcium influx into the smooth muscle cell, and decreased calcium-calmodulin stimulatio…
15	Homo sapiens					platelet		16895913	Using isolated human platelets, we report that PKCdelta, but not PKCalpha or PKCbeta, is required for collagen-induced phospholipase C-dependent signaling, activation of alpha(IIb)beta(3), and platelet aggregation. Analysis of PKCdelta phosphorylation and translocation to the membrane following activation by both collagen and thrombin indicates that it is positively regulated by alpha(IIb)beta(3)…
15	Homo sapiens					platelet		16020504	Although VWF fostered the agglutination of platelets regardless of any additional treatment, the inhibition of mitogen-activated protein kinase kinase (MEK) with U0126 abolished VWF-induced platelet aggregation and thromboxane production in non-aspirin-treated washed platelets. However, in platelets treated with aspirin, VWF failed to cause any aggregation. Thus, we conclude that VWF stimulation …
18	Rattus norvegicus							16267831	The 12-O-tetradecanoylphorbol-13-acetate (TPA)-induced activation of ERK1/2 through the phosphorylation of threonine and tyrosine at 202 and 204, respectively
21	Homo sapiens					platelet		9531572	The importance of the nitric oxide inhibitory pathway in vivo is shown by two brothers with a defect in the bioavailability of nitric oxide, heightened platelet reactivity to agonists, and a history of cerebrovascular events.100 One common substrate of PKA and PKG is VASP, a 50-kD protein that localizes to focal adhesions and regulates actin dynamics.101 The phosphorylation of VASP on specific se…
23	Homo sapiens					platelet		18077812	The final pathway for all agonists is the activation of the platelet integrin glycoprotein IIb/IIIa (?IIb?3), the main receptor for adhesion and aggregation.15
23	Homo sapiens					platelet		18077812	The effects of agonists mediated by the decrease in cAMP levels and increase in intracellular Ca2+ levels lead to platelet aggregation through the change in the ligand-binding properties of the glycoprotein IIb/IIIa (?IIb?3)
24	Homo sapiens					platelet		20664056	Incubation of platelets with a CD36-binding peptide based on type 1 repeats of TSP1 (488VTAGGGVQKRSRL500)13,14 for 15 minutes prevented PGE1-stimulated VASP ser157 phosphorylation in a concentration-dependent manner, with phosphorylation ablated at 10uM (Figure 4B).
26	Homo sapiens					platelet		16895913	Using isolated human platelets, we report that PKCdelta, but not PKCalpha or PKCbeta, is required for collagen-induced phospholipase C-dependent signaling, activation of alpha(IIb)beta(3), and platelet aggregation. Analysis of PKCdelta phosphorylation and translocation to the membrane following activation by both collagen and thrombin indicates that it is positively regulated by alpha(IIb)beta(3)…
27	Homo sapiens					platelet		19450911	Many of the chemokines secreted by activated platelets - including CXCL4, thymosin-beta4, the derivatives of CXCL7 (PBP, CTAP-III, NAP-2), and CCL5 (RANTES) - are microbicidal.167,168
27	Homo sapiens					platelet		19572074	Platelets were activated for 15 minutes with either agonist. Releasates were then separated by 2D-GE and immunoblotted for the following proteins: thrombospondin, fibrinogen beta, FXIIIa and gelsolin (known a-granule proteins), as well as platelet basic protein (PBP) and platelet factor 4 (PF4) (platelet-specific chemokines) (Figure 7).
28	Homo sapiens							11816717	Women with preeclampsia had significantly increased concentrations of sCD40L and GRO-alpha in PFP (2). Platelets from these patients spontaneously released larger quantities of CD40L and RANTES ex vivo
28	Homo sapiens					platelet		18077812	CD40 ligand released from platelets induces inflammatory responses in the endothelium
28	Homo sapiens					platelet		14633796	In addition, soluble trimeric CD40L (sCD40L), released from activated platelets, may engage platelet CD40 in an autocrine or paracrine manner (indicated by +), resulting in shape change and {alpha}-granule release.
29	Homo sapiens					platelet		21696539	Immobilized TSP1 and oxLDL activate platelets partly via CD36 through a Syk kinase-dependent Ca(2+) signaling mechanism, which enhances collagen-dependent thrombus formation under flow.
30	Homo sapiens					platelet		20024498	Toll-like receptor 2 stimulation of platelets is mediated by purinergic P2X1-dependent Ca2+ mobilisation, cyclooxygenase and purinergic P2Y1 and P2Y12 receptor activation.The results show that Pam3CSK4 but not MALP-2 induces [Ca2+]i increase, TxB2 production, dense granule secretion and platelet aggregation.In conclusion, the results show that Pam3CSK4-induced platelet aggregation and secretion d…
31	Homo sapiens					monocyte		15229469	PI3K. PI3Ks are activated during TLR/IL-1R signalling, as a result of the direct interaction of the PI3K p85 regulatory subunit with the receptor82. This interaction involves the SRC homology 2 (SH2) domain of the p85 subunit and a domain in the receptor containing the motif Tyr-Xaa-Xaa-Met. The subsequent association of the p110 catalytic subunit of PI3Ks results in complete activation, leading …
31	Homo sapiens								Not Available
33	Homo sapiens					platelet		18077812	Nitric oxide diffuses into platelets, stimulates the production of cyclic guanosine monophosphate (GMP), and regulates cyclic GMP–dependent protein kinases, causing a secondary decrease in intracellular Ca2+ flux.
33	Mus musculus					platelet		20149081	By the generation of cGMP and subsequent activation of cGMP-dependent protein kinase (PKG), NO-GC mediates the reduction of the intracellular calcium and inhibits platelet adhesion and aggregation.
33	Rattus norvegicus							14506307	cAMP and cGMP reduce [Ca2]i and relax smooth muscle through their cAMP- (PKA) and cGMP-activated (PKG) kinases (50, 410, 418). Several effects of cAMP are mediated by cross activation of PKG (50, 104), and significant components of the relaxant effects of cGMP are mediated through Ca2 desensitization (188) (Fig. 6). Inhibition of cAMP-induced Ca2 desensitization by a relatively selective PKG inhi…
34	Mus musculus					platelet		20149081	By the generation of cGMP and subsequent activation of cGMP-dependent protein kinase (PKG), NO-GC mediates the reduction of the intracellular calcium and inhibits platelet adhesion and aggregation.
34	Rattus norvegicus								The muscle acetylcholine receptor consiststs of 5 subunits of 4 different types: 2 alpha isoforms and 1 each of beta, gamma, and delta subunits.2 This gene encodes an alpha subunit that plays a role in acetlycholine binding/channel gating. The muscarinic cholinergic receptors belong to a larger family of G protein-coupled receptors. The muscarinic cholinergic receptor 3 controls smooth muscle con…
34	Homo sapiens							10567269	Contraction and relaxation of smooth muscle are regulated by myosin light-chain kinase and myosin phosphatase through phosphorylation and dephosphorylation of myosin light chains. Cyclic guanosine monophosphate (cGMP)-dependent protein kinase Ialpha (cGKIalpha) mediates physiologic relaxation of vascular smooth muscle in response to nitric oxide and cGMP.
34	Homo sapiens					platelet		19945154	Aggregation through TLR4 and 2 involved the production of NO, increase in cellular cGMP, and activation of PKG.
34	Rattus norvegicus							11509544	In smooth muscle cells, one of the major receptors for cGMP is the serine/threonine protein kinase, cGMP-dependent protein kinase (PKG). PKG has been shown to catalyze the phosphorylation of a number of physiologically relevant proteins whose function it is to regulate the contractile activity of the smooth muscle cell. These include proteins that regulate free intracellular calcium levels, the c…
34	Rattus norvegicus								When NO is formed by an endothelial cell, for example, it readily diffuses out of the cell and into adjacent smooth muscle cells where is binds to a heme moiety on guanylyl cyclase and activates this enzyme to produce cGMP from GTP. Increased cGMP activates a kinase that subsequently leads to the inhibition of calcium influx into the smooth muscle cell, and decreased calcium-calmodulin stimulatio…
34	Rattus norvegicus								The muscle acetylcholine receptor consiststs of 5 subunits of 4 different types: 2 alpha isoforms and 1 each of beta, gamma, and delta subunits.2 This gene encodes an alpha subunit that plays a role in acetlycholine binding/channel gating. The muscarinic cholinergic receptors belong to a larger family of G protein-coupled receptors. The muscarinic cholinergic receptor 3 controls smooth muscle con…
36	Homo sapiens					leukocyte		9170401	Binding of activated platelets induces IL-1 beta, IL-8, and MCP-1 in leukocytes
36	Homo sapiens					platelet		14633796	In one direction, platelets release interleukin-1B (IL-1B), transforming growth factor-B (TGF-B), platelet derived growth factor (PDGF), and vascular endothelial growth factor (VEGF), each of which may trigger signal transduction pathways in the endothelium.
37	Homo sapiens					platelet		19572074	Platelets were activated for 15 minutes with either agonist. Releasates were then separated by 2D-GE and immunoblotted for the following proteins: thrombospondin, fibrinogen beta, FXIIIa and gelsolin (known a-granule proteins), as well as platelet basic protein (PBP) and platelet factor 4 (PF4) (platelet-specific chemokines) (Figure 7).
38	Homo sapiens					platelet		11238561	This study shows that among the four PGE2 receptors (EP1-EP4), activation of EP3 is sufficient to mediate the proaggregatory actions of low PGE2 concentration
39	Homo sapiens							15045518	The exact mechanism by which such an interaction occurs is not clear, but it may involve altered activity of the cGMP-inhibited PDE3 brought about by a change in the intracellular levels of cGMP by the inhibition of PDE5. This will in turn lead to increasing levels of cAMP, facilitating the interaction of cAMP with the PKA.
39	Homo sapiens							14641023	ERK phosphorylation of PDE4 long forms can provide a novel feedback regulatory system ERK inhibition of PDE4 long forms can cause a rise in cAMP, whereby consequential activation of PKA now feeds back to phosphorylate PDE4 long form, so as to overcome its inhibition by ERK
39	Homo sapiens							10601332	Maintenance of condensed chromatin requires PKA binding to chromatin-associated AKAP95 and cAMP signaling through PKA.
39	Homo sapiens								Protein kinase A (PKA) refers to a family of multimeric enzyme complexes whose activity is dependent on the level of cyclic AMP (cAMP), hence PKA is also known as cAMP-dependent protein kinase
39	Homo sapiens					dendritic cell		19864610	Furthermore, stimulation of C5aR mediates the inhibition of cAMP production and protein kinase A activity and is involved in activation of PI3K/AKT and NF-kappaB signaling in DCs.
39	Mus musculus								during fasting, glucagon secretion raises the intracellular concentration of cAMP, which potentially can result in phosphorylation and inactivation of ACC by cAMPK, and indeed glucagon treatment of hepatocytes increases phosphorylation at Ser1200
39	Homo sapiens								Entrez Gene GeneRifs summary: Human: cAMP is a signaling molecule important for a variety of cellular functions. cAMP exerts its effects by activating the cAMP-dependent protein kinase (AMPK), which transduces the signal through phosphorylation of different target proteins. The inactive holoenzyme of AMPK is a tetramer composed of two regulatory and two catalytic subunits. cAMP causes the dissoci…
39	Homo sapiens							12444918	increased levels of cAMP are translated into cellular responses through the action of cAMP-dependent protein kinase (PKA)
39	Rattus norvegicus							11285255	Whereas PKA phosphorylation is activated by cAMP, PDEs degrade cAMP and inactivate the cAMP signal
39	Homo sapiens							12444918	ERK-mediated inhibitory phosphorylation of PDE4 long isoforms can cause an increase in localized cAMP levels, allowing activation of PKA
39	Rattus norvegicus							15691887	Hypothalamic cells transfected with rat TRH promoter (-776/+85) linked to the luciferase reporter showed increased transcription by protein kinase (PK) A and PKC activators, or by dexamethasone (dex), but co-incubation with dex and 8Br-cAMP decreased their stimulatory effect (as observed for proTRH mRNA levels).
39	Homo sapiens							12493749	Thus, a local feedback regulation serves to control cAMP access to an anchored PKA (31, 32). An increase in cAMP causes activation of the PKA that in turn phosphorylates accessible substrates including the closely positioned PDE4D3. This phosphorylation causes PDE activation, a local decrease in cAMP, and a return of the PKA to a basal activity state.
39	Homo sapiens						HUVEC cell line	16391520	PGE2 increased phosphorylation of Akt and endothelial nitric oxide synthase (eNOS), eNOS activity, and nitric oxide (NO) production by the activation of cAMP-dependent protein kinase (PKA) and phosphatidylinositol 3-kinase (PI3K). Dibutyryl cAMP (DB-cAMP) mimicked the role of PGE2 in angiogenesis and the signaling pathway, suggesting that cAMP is a down-stream mediator of PGE2
39	Homo sapiens							7654215	We report here that adrenaline activates another NADPH-producing enzyme, NADP(+)-dependent 'malic' enzyme, while also inhibiting glucose-6-phosphate dehydrogenase, via cyclic AMP-dependent protein kinase (PKA) activation
39	Rattus norvegicus								Not Available
39	Homo sapiens							19860666	RTK signaling potentiates GLI activity through PI3K-AKT-mediated GSK3 inactivation or RAS-STIL1-mediated SUFU inactivation, while GPCR signaling to Gs represses GLI activity through adenylate cyclase-mediated PKA activation
39	Homo sapiens		lung|artery			endothelial cell		17493609	Elevation of cAMP was associated with increased enzymatic activity of PKA (Figure 3B) in a time scale corresponding to dynamics of cAMP increase.
39	Homo sapiens						PC12 cell line	2573431	phosphorylation of CREB at Ser-133 is induced 6-fold in vivo, following treatment of PC12 cells with forskolin.
39	Homo sapiens		liver					15146178	Hepatic gluconeogenesis is essential for maintenance of normal blood glucose concentrations and is regulated by opposing stimulatory (cyclic adenosine monophosphate, cAMP) and inhibitory (insulin) signaling pathways. The cAMP signaling pathway leads to phosphorylation of cAMP response element-binding (CREB) protein, resulting in recruitment of the coactivators CREB-binding protein (CBP) and p300 …
39	Rattus norvegicus							10600163	The present work provides evidence that cAMP, through PKA-mediated CREB phosphorylation, and phenobarbital induce ALA-S expression at the transcriptional level, while heme represses it.
39	Homo sapiens		lung			vascular endothelium		17493609	Both PGs caused cAMP-mediated activation of PKA-, Epac/Rap1- and Tiam1/Vav2-dependent pathways of Rac1 activation
39	Homo sapiens		lung					17615396	Figure 1. Pathways to MUC5AC expression in COPD
39	Mus musculus		gallbladder			smooth muscle cell		20624794	The findings of this study indicate that hydrophobic bile salts activate GPBAR1 on GBSM, and this leads to activation of the cyclic AMP-PKA pathway, and ultimately the opening of K(ATP) channels, thus hyperpolarizing the membrane and decreasing GBSM activity.
39	Homo sapiens		heart						A third mediator of SERCA activity is phospholamban, a SR membrane protein that inhibits SERCA. High levels of intracellular cAMP stimulate protein kinase A to phosphorylae phospholamban, which reverses its inhibition of SERCA.
39	Homo sapiens							12933667	PGE(2) caused a rapid increase in StAR expression that involves activation of the EP2 receptor-coupled protein kinase A pathway.
39	Homo sapiens							12606503	FIG. 6. Transcriptional regulation of the PGC-1 promoter by FKHR and CREB. A schematic model for PGC-1 gene transcription mediated by FKHR and CREB through each responsive element via different hormone signals. Left: insulin activates PI3 kinase signaling pathway, which stimulates phosphorylation of FKHR by PKB, followed by nuclear exclusion and repression of PGC-1 gene transcription. Right: Gluc…
39	Mus musculus						3T3-L1 cell line	10677351	the PKA activation induced by dbcAMP resulted in the down-regulation of PDE3B
39	Mus musculus					platelet		15696195	Because Rap1b is one of the proteins that become phosphorylated by PKA upon elevation of intracellular cAMP levels, we evaluated the effect of the absence of Rap1b in platelets on cAMP-induced inhibition of AYPGKF peptide-induced platelet aggregation (Figure ?(Figure4C).4C).
39	Homo sapiens		heart					18626064	Activation of ?-adrenergic receptors stimulates adenylyl cyclase (AC) activity, which converts ATP in cAMP. Elevated cAMP promotes voltage-dependent opening of f-channels and activates PKA (126). The catalytic subunit of PKA enhances the activity of different ion channels of the membrane-delimited pacemaker mechanism by channel phosphorylation. These include Cav1.3, Cav1.2 channels (309), as well…
39	Homo sapiens							16177793	In adipocytes, stimulation of beta-adrenergic receptors increases cyclic AMP levels and activates protein kinase A (PKA), which stimulates lipolysis by phosphorylating hormone-sensitive lipase and perilipin.
39	Homo sapiens	adipose						11742412	Insulin also profoundly inhibits lipolysis in adipocytes, primarily through inhibition of the enzyme hormone sensitive lipase71. This enzyme is acutely regulated by control of its phosphorylation state, which is activated by PKA-dependent phosphorylation, and inhibited as a result of a combination of kinase inhibition and phosphatase activation. Insulin inhibits the activity of the lipase primari…
39	Homo sapiens							19607691	Cyclic AMP activates PKA, therefore we expect to see an increased difference between active and inactive PKA when cAMP levels are physiologically high.
39	Homo sapiens							12444918	rapidly generated PGE2 stimulates adenylate cyclase, increasing cAMP levels, and so causes PKA to phosphorylate PDE4D5 in an ERK-dependent fashion
39	Homo sapiens		kidney					12482947	PKA activation of TonEBP/OREBP appears to be cAMP-independent
39	Homo sapiens							10611249	This effect of cAMP is mediated, in part, by protein kinase A phosphorylation of NFAT. The mechanism of regulation involves the creation of a phosphorylation-dependent binding site for 14-3-3.
40	Homo sapiens					platelet		7925440	Using gel-filtered platelets, cAMP-elevating agents [e.g. prostaglandin E1 and the forskolin analog 6-(3-dimethylaminopropionyl)forskolin (NKH 477)] caused VASP Ser157 phosphorylation and inhibited glycoprotein IIb-IIIa activation up to 70-100%
40	Homo sapiens					platelet		20822337	After overnight smoking cessation, basal and prostaglandin E1-induced phosphorylation state of intraplatelet VASP was compared between smokers and non-smokers. Furthermore, the ability of several concentrations of ADP to induce surface expression of P-selectin was assessed
41	Homo sapiens					platelet		18077812	After the initial adhesion of platelets to the extracellular matrix, the repair process requires a rapid response to autocrine and paracrine mediators, including adenosine diphosphate (ADP), thrombin, epinephrine, and thromboxane A2. These mediators amplify and sustain the initial platelet response (Figure 1Figure 1Agonists, Receptors, and Effector Systems in Platelet Activation.), and they recru…
41	Homo sapiens					platelet		16848759	P2Y1 [P2 (purinergic type-2)-receptor 1] is a G-protein-coupled ADP receptor that regulates platelet activation and ADP-induced Ca2+ signalling.Deletion by mutagenesis of the calmodulin-binding domain of P2Y1 inhibits intracellular Ca2+ flux in transfected cells.
41	Homo sapiens							11717356	The activation of the P2Y(1) receptor by adenine nucleotides stimulated the accumulation of inositol phosphates and intracellular Ca(2+) mobilization in cultured chick myotubes.
41	Homo sapiens					platelet		9442040	. These results demonstrate the role of the P2Y1 receptor in ADP-induced platelet shape change and calcium mobilization and support the idea that several P2 receptors are involved in the regulation of different aspects of platelet stimulus-response coupling.
43	Homo sapiens					platelet		14623889	Stimulation of platelets with a PAR1-activating peptide (SFLLRN), PAR4-activating peptide (AYPGKF), and thrombin resulted in Thr308 and Ser473 phosphorylation of Akt, which results in its activation.
45	Homo sapiens		lung			vascular endothelium		17493609	Both PGs caused cAMP-mediated activation of PKA-, Epac/Rap1- and Tiam1/Vav2-dependent pathways of Rac1 activation
45	Rattus norvegicus							14692693	Endothelialderived relaxing factors, such as NO or prostacyclin (PGI2), relax blood vessels and inhibit the proliferation and migration of SMCs by increasing the synthesis of the cyclic nucleotides cAMP or cGMP.
45	Homo sapiens					platelet		18077812	Endothelial cells convert arachidonic acid into prostacyclin with the help of cyclooxygenase-1 or cyclooxygenase-2 (COX-1 or COX-2) and prostacyclin synthase. COX-2 appears to be important in prostacyclin synthesis, on the basis of the effects of selective COX-2 inhibitors on the excretion of prostacyclin metabolites.19-21 Prostacyclin inhibits platelet function by elevating intracellular cyclic …
45	Homo sapiens					platelet		12891700	The major antiplatelet agents secreted by endothelial cells are prostacyclin (PGI2) and nitric oxide (NO) (Cines et al., 1998). Both synergistically increasecAMPcontent in platelets, hence preventing their aggregation (de Graaf et al., 1992).
45	Homo sapiens							11350732	antimitogenic effects of NO and PGI2 on SMCs have been demonstrated in vitro and in vivo acting via production of the intracellular messengers cGMP and cAMP, respectivley
46	Homo sapiens					platelet		16895913	Using isolated human platelets, we report that PKCdelta, but not PKCalpha or PKCbeta, is required for collagen-induced phospholipase C-dependent signaling, activation of alpha(IIb)beta(3), and platelet aggregation. Analysis of PKCdelta phosphorylation and translocation to the membrane following activation by both collagen and thrombin indicates that it is positively regulated by alpha(IIb)beta(3)…
49	Homo sapiens					platelet		21696539	Immobilized TSP1 and oxLDL activate platelets partly via CD36 through a Syk kinase-dependent Ca(2+) signaling mechanism, which enhances collagen-dependent thrombus formation under flow.
49	Homo sapiens					platelet		20664056	Here we show that thrombospondin-1 (TSP-1) prevents cAMP/protein kinase A (PKA) signaling through a CD36-dependent mechanism.
49	Homo sapiens					leukocyte		11795270	CD36 recognizes a broad variety of ligands including OxLDL,11,20 anionic phospholipids,21 apoptotic cells,22 thrombospondin (TSP),23 collagen,24 Plasmodium falciparum-infected erythrocytes, 25 and long-chain fatty acids.18
50	Homo sapiens					platelet		18077812	After the initial adhesion of platelets to the extracellular matrix, the repair process requires a rapid response to autocrine and paracrine mediators, including adenosine diphosphate (ADP), thrombin, epinephrine, and thromboxane A2. These mediators amplify and sustain the initial platelet response (Figure 1Figure 1Agonists, Receptors, and Effector Systems in Platelet Activation.), and they recru…
50	Homo sapiens					platelet		14623889	These data demonstrate that Gi, but not Gq or G12/13, signaling pathways are required for activation of Akt in platelets, and Gi signaling pathways, stimulated by secreted ADP, play an essential role in the activation of Akt in platelets. his phosphorylation and activation of Akt were dramatically inhibited in the presence of AR-C69931MX, a P2Y12 receptor-selective antagonist,
51	Homo sapiens					platelet		19106411	Pam3CSK4 dose-dependently increased Akt phosphorylation at serine 473 (Figure 3A), and preincubation with TLR2-blocking antibody reduced Pam3CSK4-induced Akt phosphorylation (Figure 3B). Preincubation with LY294002, a specific inhibitor of PI3-K, also dose-dependently inhibited Akt phosphorylation (Figure 3C).
51	Homo sapiens						HeLa cell line	21131356	FIGURE 3. Amino acids induce Akt phosphorylations (Thr-308,Ser-473) via class I PI3K
51	Homo sapiens					platelet		17883592	Akt activation is dependent on its phosphorylation at Thr308 and Ser473. The mechanism by which thrombin induces Akt phosphorylation is controversial, as is the role of Akt in platelet function.Platelet PAR stimulation causes rapid Akt phosphorylation downstream of PLC; while in the continuous stimulation, ADP and PI3K are required for maintaining Akt phosphorylation.
51	Homo sapiens							12504093	Overexpressed IRS-3 as well as IRS-1 enhanced phosphoinositide (PI) 3-kinase activity in response to insulin and increased phosphorylation of protein kinase B (PKB) at S473 and phosphorylation of one of the members of the forkhead transcription factor FKHRL1 on T32 in both insulin-untreated and -treated states.
51	Homo sapiens		skin			fibroblast		15388791	These results suggest that PI3K mediates T3-dependent activation of Akt/PKB, mTOR, and p70S6K. More importantly it indicates that T3-dependent PI3K activation is an initial event leading to the activation of Akt/PKB, mTOR, and p70S6K.
51	Homo sapiens					CD8+ T-cell		17200144	mTORC2 can be activated by PI3K directly and phosphorylates Akt at S473, which together with phosphorylation at T308 results in the full activation of Akt [12,13].
52	Homo sapiens					platelet		14691575	Moreover, release of arachidonic acid induced by VWF was strongly impaired by inhibition of p38MAPK. We also found that VWF induced phosphorylation of cytosolic phospholipase A(2), and that this process was prevented by the p38MAPK inhibitor SB203580.
54	Homo sapiens					platelet		18497330	. We now show that mitogen-activated protein kinase c-Jun N-terminal kinase (JNK)2 and its upstream activator MKK4 were phosphorylated in platelets exposed to oxLDL. Using apoE(-/-) mice as a model of hyperlipidemia, we showed that JNK was constitutively phosphorylated in platelets in a CD36-dependent manner.Furthermore, pharmacological inhibition of JNK prolonged thrombosis times in wild-type bu…
55	Homo sapiens					platelet		12407113	The inhibitory effect of wortmannin on Rap1B activation was overcome by addition of phosphatidylinositol 3,4,5-trisphosphate (PtdIns(3,4,5)P(3)), but not PtdIns(3,4)P(2), although both lipids were found to support phosphorylation of Akt. Moreover, PtdIns(3,4,5)P(3) was able to relieve the inhibitory effect of apyrase on FcgammaRIIA-mediated platelet aggregation.
57	Homo sapiens					platelet		15811957	Both PAR1 and PAR4 caused a time-dependent activation of Src (pp60c-src) tyrosine kinase and Src tyrosine kinase inhibitors completely blocked the tyrosine phosphorylation of PKCdelta.
58	Mus musculus					platelet		22106345	These results demonstrate that Pyk2 regulates PI3Kbeta downstream of integrin alpha2beta1, and document a novel role for Pyk2 and PI3Kbeta in integrin alpha2beta1-promoted inside-out activation of integrin alphaIIbbeta3 and thrombus formation.
59	Homo sapiens					platelet		18077812	After the initial adhesion of platelets to the extracellular matrix, the repair process requires a rapid response to autocrine and paracrine mediators, including adenosine diphosphate (ADP), thrombin, epinephrine, and thromboxane A2. These mediators amplify and sustain the initial platelet response (Figure 1Figure 1Agonists, Receptors, and Effector Systems in Platelet Activation.), and they recru…
60	Homo sapiens					platelet		21696539	Immobilized TSP1 and oxLDL activate platelets partly via CD36 through a Syk kinase-dependent Ca(2+) signaling mechanism, which enhances collagen-dependent thrombus formation under flow.
60	Mus musculus					macrophage		19928818	Quercitrin diminished production of proinflammatory and proatherogenic vascular endothelial growth factor that augmented through the oxLDL binding to CD36.
60	Homo sapiens							11795270	CD36 recognizes a broad variety of ligands including OxLDL,11,20 anionic phospholipids,21 apoptotic cells,22 thrombospondin (TSP),23 collagen,24 Plasmodium falciparum-infected erythrocytes, 25 and long-chain fatty acids.18
62	Homo sapiens					platelet		19572074	Platelets were activated for 15 minutes with either agonist. Releasates were then separated by 2D-GE and immunoblotted for the following proteins: thrombospondin, fibrinogen beta, FXIIIa and gelsolin (known a-granule proteins), as well as platelet basic protein (PBP) and platelet factor 4 (PF4) (platelet-specific chemokines) (Figure 7).
64	Mus musculus					fibroblast		17027650	Thrombin induces rapid PAR1-mediated non-classical FGF1 release.Thrombin failed to induce FGF1 release from protease-activated receptor 1 (PAR1) null fibroblasts.
64	Homo sapiens							10224146	Exposure of endothelial cells transfected with PAR-1 promoter-luciferase reporter construct to either thrombin or PAR-1 activating peptide increased the steady-state PAR-1 mRNA and reporter activity, respectively
64	Homo sapiens					platelet		10780327	Stimulation of human platelets with thrombin or thrombin receptor agonist peptide (TRAP/ Ser-Phe-Leu-Leu-Arg-Asn) resulted in phosphorylation of the protease-activated receptor 1 (PAR1)
64	Rattus norvegicus	plasma							Not Available
64	Homo sapiens					eosinophil		15286440	activation of PAR1 by thrombin stimulates directed migration of human eosinophils and thereby may affect eosinophils in tissue and allergic inflammation.
64	Homo sapiens						HUVEC cell line	16514085	Mechanistically, KLF2 inhibits PAR-1 expression and, as a consequence, thrombin-mediated nuclear factor kappaB (NF-kappaB) nuclear accumulation and DNA binding. Conversely, small interfering RNA-mediated knockdown of KLF2 increases PAR-1 expression and thrombin-mediated induction of NF-kappaB activation.
64	Mus musculus		lung					16710477	We show that thrombin, and other agonists of protease-activated receptor 1 (PAR1), activate TGF-beta in an alpha(v)beta6 integrin-specific manner.
64	Mus musculus							14559973	exogenously applied serine proteases thrombin, plasmin, and tissue plasminogen activator can activate PAR1 signaling in brain tissue
65	Homo sapiens			Atherosclerotic lesion				14529396	An increased thrombin generation and PAR1 expression are observed on cells within atherosclerotic plaque and thrombus and following vascular injury.
66	Homo sapiens					platelet		14633796	In one direction, platelets release interleukin-1B (IL-1B), transforming growth factor-B (TGF-B), platelet derived growth factor (PDGF), and vascular endothelial growth factor (VEGF), each of which may trigger signal transduction pathways in the endothelium.
67	Homo sapiens					platelet		10764819	The stimulation of these early signal pathways by mox-LDL was inhibited by desensitization of the lysophosphatidic acid (LPA) receptor and specific LPA receptor antagonists, was independent of the alpha(IIb)beta(3)-integrin, and was mimicked by LPA. Stimulation of tyrosine phosphorylation and Syk activation were independent of the increase of cytosolic Ca(2+) and were suppressed by genistein and …
68	Homo sapiens					platelet		18077812	After the initial adhesion of platelets to the extracellular matrix, the repair process requires a rapid response to autocrine and paracrine mediators, including adenosine diphosphate (ADP), thrombin, epinephrine, and thromboxane A2. These mediators amplify and sustain the initial platelet response (Figure 1Figure 1Agonists, Receptors, and Effector Systems in Platelet Activation.), and they recru…
68	Homo sapiens					platelet		19149643	TXA2 acts on the TP receptor to promote platelet aggregation and smooth muscle contraction [137].
68	Homo sapiens							16271145	Prostacyclin receptor (IP) and thromboxane A2 receptor (TP) belong to rhodopsin-type G protein-coupling receptors and respectively bind to prostacyclin and thromboxane A2 derived from arachidonic acid.
70	Homo sapiens							17692121	PGE2 exerted its action by activating EP3 receptors.
70	Homo sapiens					Th1 cell		10357877	Antigen-evoked secretion of interferon-gamma (IFN-gamma) by sperm whale myoglobin-specific Th1 cells of DBA/2 mouse I-Ed-restricted clones, that express EP3Rs and EP4Rs, was enhanced a maximum of 3-fold by 10(-10) to 10(-8) M PGE2 and 2.5-fold each for the EP1R/EP3R-directed agonist sulprostone (10(-8) and 10(-7) M) and for the EP4R/EP3R/EP2R agonist misoprostol (10(-9) M).
70	Homo sapiens					platelet		11238561	This study shows that among the four PGE2 receptors (EP1-EP4), activation of EP3 is sufficient to mediate the proaggregatory actions of low PGE2 concentration
70	Homo sapiens							17878511	Prostaglandin E(2) (PGE(2)) is the most abundant prostaglandin in the human body. It has a large number of biological actions that it exerts via four types of receptors, EP1-4
70	Homo sapiens					platelet		21059804	PGE(2) acts through different receptors (EP1-4). (EP1=PTGER1, EP2=PTGER2..etc.) ....EP1, EP2, EP3, and EP4 were expressed on human platelets and megakaryocytes
71	Homo sapiens							11101877	Modified assertion
71	Homo sapiens					platelet		19106411	Pam3CSK4 dose-dependently increased Akt phosphorylation at serine 473 (Figure 3A), and preincubation with TLR2-blocking antibody reduced Pam3CSK4-induced Akt phosphorylation (Figure 3B). Preincubation with LY294002, a specific inhibitor of PI3-K, also dose-dependently inhibited Akt phosphorylation (Figure 3C).
71	Homo sapiens					platelet		12438321	Activation of this receptor with Pam3CSK4, a synthetic TLR2 ligand, results in platelet aggregation and adhesion [49-50] that is dependent on PI3K/Akt. [49]
71	Homo sapiens					macrophage		17502339	Figure 6. GSK3 integrates inflammatory signals and regulates the balance of cytokine production. IFN-gamma suppresses TLR2-induced Akt activity, linked with decreased phosphorylation and increased activity of GSK3-beta, which in turn, contributes to inhibition of AP-1 DNA binding. Diminished AP-1 and CREB activity in IFN-gamma-primed, TLR2-activated cells leads to decreased expression of AP-1 and…
71	Homo sapiens							11101877	S. aureus stimulation causes the recruitment of active Rac1 and phosphatidylinositol-3 kinase (PI3K) to the TLR2 cytosolic domain.
71	Homo sapiens							16007092	Moreover, TLR2-induced activation of the PI(3)K pathway enhances IL-10 production, whereas IL-12 production is reduced9.
71	Homo sapiens								Not Available
71	Homo sapiens					platelet		19106411	TLR2 stimulation also activated the phosphoinositide 3-kinase (PI3-K)/Akt signaling pathway in platelets, and inhibition of PI3-K significantly reduced Pam(3)CSK4-induced platelet responses.
72	Homo sapiens							15212693	94237860;8182057;14679200;9685341;7925440
73	Homo sapiens					platelet		20624010	Interestingly, treatment of platelets with these PKC inhibitors (Ro31-8220 and Bisindolylmaleimide I (BIM-1), and G6976, an inhibitor of conventional PKC isoforms) significantly reduced peroxynitrite-mediated phosphorylation of both sites, indicating that phosphorylation occurred through PKC-dependent mechanism.
74	Homo sapiens							12151228	Fig. 1. Domain organization of the phosphoinositide family. #[JL] figure showing the different subunits and adapters
75	Mus musculus					platelet		11522789	Furthermore, vWF binding to GPIb-IX induces phosphorylation of Thr-202/Tyr-204 of extracellular signal-regulated kinase 2 (ERK2).GPIb-IX-induced ERK2 phosphorylation is inhibited by PKG inhibitors and enhanced by overexpression of recombinant PKG. PKG activators also induce ERK phosphorylation, indicating that activation of MAPK pathway is downstream from PKG.
79	Homo sapiens					platelet		16618794	Unexpectedly, we found that activated platelets secrete the chemokine SDF-1alpha, thereby supporting further primary adhesion and migration of progenitor cells.
82	Homo sapiens								Not Available
82	Homo sapiens					monocyte		15229469	PI3K. PI3Ks are activated during TLR/IL-1R signalling, as a result of the direct interaction of the PI3K p85 regulatory subunit with the receptor82. This interaction involves the SRC homology 2 (SH2) domain of the p85 subunit and a domain in the receptor containing the motif Tyr-Xaa-Xaa-Met. The subsequent association of the p110 catalytic subunit of PI3Ks results in complete activation, leading …
86	Rattus norvegicus							14692693	Endothelialderived relaxing factors, such as NO or prostacyclin (PGI2), relax blood vessels and inhibit the proliferation and migration of SMCs by increasing the synthesis of the cyclic nucleotides cAMP or cGMP.
86	Homo sapiens							17637789	Vasodilatation of penile arteries and large veins during erection is mediated by neurally released NO. The subsequent increased arterial inflow to the cavernosal sinoids and shear stress on the endothelium lining penile arteries activates endothelial NO production through Akt phosphorylation of endothelial NO synthase (eNOS). NO stimulates guanylate cyclase and increased cyclic guanin 3'-monophos…
86	Homo sapiens					platelet		19945154	Aggregation through TLR4 and 2 involved the production of NO, increase in cellular cGMP, and activation of PKG.
86	Homo sapiens							10639014	1) in endothelial cells PDE4 inhibition may up-regulate basal production of NO, this effect being potentiated by PDE2 inhibition; 2) in smooth muscle cGMP produced by NO inhibits PDE3 and increases cAMP level
86	Homo sapiens							11350732	antimitogenic effects of NO and PGI2 on SMCs have been demonstrated in vitro and in vivo acting via production of the intracellular messengers cGMP and cAMP, respectivley
86	Homo sapiens					platelet		18077812	Nitric oxide diffuses into platelets, stimulates the production of cyclic guanosine monophosphate (GMP), and regulates cyclic GMP–dependent protein kinases, causing a secondary decrease in intracellular Ca2+ flux.
87	Rattus norvegicus								The IP3 then stimulates the sarcoplasmic reticulum (SR) to release calcium. The formation of diacylglycerol (DAG) activates protein kinase C (PK-C), which can also contribute to VSM contraction via protein phosphorylation
87	Homo sapiens					platelet		18077812	After the initial adhesion of platelets to the extracellular matrix, the repair process requires a rapid response to autocrine and paracrine mediators, including adenosine diphosphate (ADP), thrombin, epinephrine, and thromboxane A2. These mediators amplify and sustain the initial platelet response (Figure 1Figure 1Agonists, Receptors, and Effector Systems in Platelet Activation.), and they recru…
87	Rattus norvegicus					mast cell		16470226	The resulting products, inositol-1,4,5-trisphosphate (InsP3) and diacylglycerol45,46, induce mobilization of cytosolic calcium and activation of protein kinase C (PKC), respectively.
87	Homo sapiens					platelet		3499904	Platelet membrane vesicles accumulated Ca2+ in an ATP-dependent fashion, and 25-50% of the accumulated Ca2+ was released by the addition of 10 microM inositol 1,4,5-trisphosphate (IP3)
87	Homo sapiens							11350732	short-term NO production induced by VEGF is mediated via increased cytosolic Ca, resulting from activation of PLCG1 and subsequent generation of IP3 Src has been implicated in signaling upstream of PLCG1
87	Homo sapiens					platelet		8750922	The rate, but not the amplitude, of mibefradil-induced Ca2+ release is increased up to fourfold in the presence of pentosan polysulphate or heparin, two potent inhibitors of inositol 1,4,5-trisphosphate-induced Ca2+ release.
87	Homo sapiens							11748587	The mobilization of Ca2? from intracellular stores leading to a rapid and transient increase in [Ca2? ]i is one of the earliest events stimulated by agonist binding to CCKB/gastrin receptor in many cell types (Rozengurt and Walsh, 2001).The activation of this receptor induces Gaq-mediated stimulation of phospholipase C (PLC) which catalyses the hydrolysis of phosphatidyl inositol 4,5-bisphosphate…
87	Homo sapiens					mast cell		21799019	Intracellular calcium signaling is regulated by PLC?, which generates inositol 1,4,5-trisphosphate and diacylglycerol from PIP2. Inositol 1,4,5-trisphosphate stimulates the release of intracellular calcium stores upon binding to its receptor in the ER. The depletion of ER calcium stores then triggers extracellular calcium influx. Diacylglycerol and intracellular calcium signals cooperate to activ…
88	Homo sapiens					platelet		18077812	After the initial adhesion of platelets to the extracellular matrix, the repair process requires a rapid response to autocrine and paracrine mediators, including adenosine diphosphate (ADP), thrombin, epinephrine, and thromboxane A2. These mediators amplify and sustain the initial platelet response (Figure 1Figure 1Agonists, Receptors, and Effector Systems in Platelet Activation.), and they recru…
91	Homo sapiens					platelet		19945154	Aggregation through TLR4 and 2 involved the production of NO, increase in cellular cGMP, and activation of PKG.
92	Homo sapiens					platelet		18077812	Ecto-ADPase, an integral component of the endothelial-cell surface, limits the plasma level of nucleotides (ADP and ATP) and is substrate-activated.
93	Homo sapiens					platelet		18497330	. We now show that mitogen-activated protein kinase c-Jun N-terminal kinase (JNK)2 and its upstream activator MKK4 were phosphorylated in platelets exposed to oxLDL. Using apoE(-/-) mice as a model of hyperlipidemia, we showed that JNK was constitutively phosphorylated in platelets in a CD36-dependent manner.Furthermore, pharmacological inhibition of JNK prolonged thrombosis times in wild-type bu…
94	Homo sapiens					platelet		20822337	As phosphorylated VASP represents a negative regulator of platelet activation, decreased VASP phosphorylation would be supposed to result in platelet hyperreactivity and pro-coagulant and pro-inflammatory consequences.
95	Homo sapiens							10947062	An increase of intracellular cAMP mediated by prostaglandin E2 (PGE2) has been shown to delay spontaneous apoptosis of neutrophils.
95	Homo sapiens					platelet		9890391	Thrombin and U46619-induced platelet aggregation, as well as basal and prostaglandin E2 (PGE2)-stimulated platelet cyclic adenosine monophosphate (cAMP) levels were unchanged after ingestion of either agent.
95	Homo sapiens					lung fibroblast	IMR-90 cell line	8388375	Addition of prostaglandin E2 or other agents that elevate cAMP levels resulted in inhibition of DNA synthesis
95	Homo sapiens						HUVEC cell line	16391520	PGE2 increased phosphorylation of Akt and endothelial nitric oxide synthase (eNOS), eNOS activity, and nitric oxide (NO) production by the activation of cAMP-dependent protein kinase (PKA) and phosphatidylinositol 3-kinase (PI3K). Dibutyryl cAMP (DB-cAMP) mimicked the role of PGE2 in angiogenesis and the signaling pathway, suggesting that cAMP is a down-stream mediator of PGE2
95	Homo sapiens		lung|artery			endothelial cell		17493609	Treatment of EC with PGE2 and beraprost markedly increased intracellular cAMP levels (Figure 3A, upper panels) without significant changes in cGMP levels (Figure 3A, lower panels).
95	Homo sapiens					platelet		8448586	3. On human washed platelet suspensions the PGE analogues, with the exception of butaprost,inhibited the rise in adenosine 3':5'-cyclic monophosphate (cyclic AMP) induced by cicaprost (8 nM).PGE2 produced a monophasic inhibition curve (IC50 = 5.4 nM, 92% inhibition at 600 nM).
95	Homo sapiens					mast cell		9809467	both Isoproterenol and PGE2 elevate and sustain increases in cyclic adenosine 3',5'-monophosphate (cAMP)
95	Homo sapiens		lung			vascular endothelium		17493609	Both PGs caused cAMP-mediated activation of PKA-, Epac/Rap1- and Tiam1/Vav2-dependent pathways of Rac1 activation
97	Homo sapiens					platelet		15811957	In this study, we investigated the signaling pathways used by protease-activated receptors (PARs) to cause tyrosine phosphorylation of PKCdelta and the role of this event in platelet function. PKCdelta was tyrosine phosphorylated by either PAR1 or PAR4 in a concentration- and time-dependent manner in human platelets. In particular, the tyrosine 311 residue was phosphorylated downstream of PAR rec…
98	Homo sapiens					platelet		18077812	After the initial adhesion of platelets to the extracellular matrix, the repair process requires a rapid response to autocrine and paracrine mediators, including adenosine diphosphate (ADP), thrombin, epinephrine, and thromboxane A2. These mediators amplify and sustain the initial platelet response (Figure 1Figure 1Agonists, Receptors, and Effector Systems in Platelet Activation.), and they recru…
99	Homo sapiens					platelet		9531572	A Na+/Ca2+ exchanger may change the sensitivity of IIb3 to agonists, but it is not clear how.76 Activation of conventional PKC isoforms by diacylglycerol (or by phorbol myristate acetate) leads to activation of IIb3, a response blocked by PKC inhibitors.77
100	Homo sapiens					platelet		22073153	These data suggest that ??-PGG inhibits platelet activation, at least in part, by inducing phosphorylation of insulin receptors leading to inhibition of agonist induced: (a) decrease in cyclic AMP; (b) rise in cytosolic calcium; and (c) phosphorylation of Akt.
100	Homo sapiens					platelet		19817984	Stimulation of platelets with insulin (1-100 nm) resulted in tyrosine phosphorylation of insulin receptors, but not of hybrid receptors.
100	Rattus norvegicus		blood microvessel			endothelial cell		20339116	The presence of insulin receptors in rat coronary microvascular endothelial cells was confirmed by immunoprecipitation with an antibody targeting the beta-subunit of the insulin receptor (Figure 1A). Insulin induced an increase in tyrosine phosphorylation of the beta-subunit
100	Homo sapiens							10821852	Using transfection of COS-7 cells, we show that insulin induction of SOCS-3 is enhanced upon Stat5B expression. Moreover, Stat5B from insulin-stimulated cells binds directly to a Stat element present in the SOCS-3 promoter.
100	Homo sapiens							9564038	Insulin stimulation of Chinese hamster ovary cells expressing the human insulin receptor resulted in a time-dependent decrease in the amount of GTP bound to Rap1.
100	Homo sapiens							11679436	In skeletal muscle, the FH(+) and FH(-) groups had equivalent insulin stimulation of insulin receptor tyrosine phosphorylation.
100	Homo sapiens							11849969	insulin receptor is a tyrosine kinase that undergoes autophosphorylation upon binding insulin
100	Homo sapiens							9235959	The activity of glycogen-synthase kinase-3 can be down-regulated in response to insulin or insulin-like growth factor-1 through the activation of the phosphatidylinositol 3-kinase pathway.
101	Homo sapiens					platelet		19572074	Platelets were activated for 15 minutes with either agonist. Releasates were then separated by 2D-GE and immunoblotted for the following proteins: thrombospondin, fibrinogen beta, FXIIIa and gelsolin (known a-granule proteins), as well as platelet basic protein (PBP) and platelet factor 4 (PF4) (platelet-specific chemokines) (Figure 7).
102	Homo sapiens				plasma membrane			10454216	Activation of PKB alpha and beta is then achieved at the plasma membrane by phosphorylation of Thr308/309 in the A-loop of the kinase domain and Ser473/474 in the carboxy-terminal regulatory region, respectively. The upstream kinase that phosphorylates PKB on Thr308, termed PI-dependent protein kinase-1, has been identified and extensively characterised. A candidate for the Ser473/474 kinase, ter…
102	Homo sapiens							12928036	Fig. 1. Insulin-like growth factor 1 (IGF-1)-mediated signaling pathways relevant to hypertrophy. Binding of IGF-1 activates the IGF-1 receptor (purple), which then recruits insulin-receptor substrate (IRS-1). This leads to the activation of two signaling pathways: the Ras-Raf-MEK-ERK pathway and the phosphatidylinositol 3-kinase (PI3K)- Akt pathway. The PI3K-Akt pathway recapitulates hypertrophy…
102	Homo sapiens							10579998	identified four sites (Ser-124, Thr-308, Thr-450, and Ser-473) on Akt1 that are phosphorylated in vivo. Thr-308 and Ser-473 are inducibly phosphorylated after treatment of cells with extracellular stimuli, whereas Ser-124 and Thr-450 appear to be basally phosphorylated The third mechanism by which 3'-phosphorylated phosphoinositides regulate Akt activity is by controlling the accessibility of Akt…
102	Homo sapiens								In this paper, we present a comprehensive pathway map of EGFR signaling and other related pathways.
102	Homo sapiens							9512493	All three isoforms (PKBalpha, PKBbeta and PKBgamma) were phosphorylated at similar rates and activated to similar extents by 3-phosphoinositide-dependent protein kinase-1 (PDK1)
102	Homo sapiens							20059950	Akt activation is regulated primarily by phosphorylation at two critical sites: threonine 308/309/305 and serine 473/474/ 472 (in Akt1/Akt2/Akt3, respectively). Phosphorylation of both residues is required for maximum kinase activity.
102	Homo sapiens					t-cell		20691662	Phosphorylation at Ser473 in the hydrophobic motif, along with Thr308 in its activation loop, is considered necessary for Akt function.
102	Homo sapiens			non-small cell lung carcinoma			H157 cell line	11358816	Conversely, the H157 cells, which showed decreased T308 phosphorylation with serum deprivation, exhibited less kinase activity in low serum.
102	Homo sapiens							15987444	After PIP3 binding, Akt1 is activated by phosphorylation on two critical residues, namely threonine %308 (T308) and serine 473 (S473); similar activation residues (S472 and S474, %respectively) are highly conserved in Akt2 and Akt3 Phosphoinositol-3-phosphate (PIP3) is a product of phosphoinositol 3-kinase enzymatic activity and has been shown to be a prerequisite lipid modulator of Akt activity …
102	Homo sapiens							9395488	In vivo 32P labeling and mutagenesis demonstrated that m/p-PKBalpha activity was due to phosphorylation on Thr308 and Ser473, that are normally induced on PKB following stimulation of the cells with insulin or insulin-like growth factor-1 (IGF-1).... Following activation the kinase detached from the membrane and translocated to the nucleus.
102	Homo sapiens					Renal Epithelial Cell		17229808	Akt becomes activated upon phosphorylation of Ser473 and Thr308. In the absence of insulin, dexamethasone reduced Ser473 phosphorylation by 33% (P < 0.05 vs. no treatment, n = 3).
102	Homo sapiens							15890450	Upon stimulation with insulin, AKT is recruited to cellular membranes by binding of its amino terminal pleckstrin (PH) domain to membrane bound phosphatidylinositol 3,4,5, trisphosphate (PIP3) [3]. The membrane bound form of AKT then becomes phosphorylated on two regulatory residues, a threonine within the activation loop (Thr308 in AKT1,Thr309 in AKT2, Thr305 in AKT3) and a serine in the C-termi…
102	Rattus norvegicus			Carcinoma of liver				11942857	Phosphorylation of Thr-308 correlates with the activation of PKB, whereas phosphorylation of GSK3b on Ser-9, GSK3a on Ser-21 and FKHR-L1 on Thr-32 is indicative of inhibition of these PKB substrates
102	Homo sapiens							12044776	three isoforms, AKT1 (PKBalpha), AKT2 (PKBbeta) and AKT3 (PKBgamma) they all contain a central kinase domain with an activation-loop phosphorylation site, Thr308, and a conserved, regulatory C-terminal phosphorylation site, Ser473
102	Homo sapiens					CD8+ T-cell		17200144	mTORC2 can be activated by PI3K directly and phosphorylates Akt at S473, which together with phosphorylation at T308 results in the full activation of Akt [12,13].
102	Homo sapiens								In this paper, we present a comprehensive pathway map of EGFR signaling and other related pathways.
102	Homo sapiens					platelet		17883592	Thrombin induces the activation of platelet serine/threonine kinase Akt. Akt activation is dependent on its phosphorylation at threonine 308 and serine 473.
102	Homo sapiens					platelet		14623889	Stimulation of platelets with a PAR1-activating peptide (SFLLRN), PAR4-activating peptide (AYPGKF), and thrombin resulted in Thr308 and Ser473 phosphorylation of Akt, which results in its activation.
103	Rattus norvegicus					neuron		12483215	STEP then inactivated ERK2 through dephosphorylation of the tyrosine residue in its activation domain and blocked nuclear translocation of the kinase thus STEP is important in regulating the duration of ERK activation and downstream signaling in neurons
103	Mus musculus							7780739	Mitogen-activated protein (MAP) kinase is central to a signal transduction pathway that triggers cell proliferation or differentiation. Activation of the p42mapk isoform requires its phosphorylation at two residues, Thr 183 and Tyr 185, and this phosphorylation is catalysed by MAP kinase kinase (MAPKK).
103	Homo sapiens							11524422	We determined the steady-state kinetic parameters of [Tyr(P)185]ERK2 with respect to the phosphorylation of MBP (Fig.1, Table II). The overall rate of substrate processing (k cat) was ?1000-fold higher than that of [unP]ERK2 and 50-fold lower than that of the fully active [PP]ERK2. The K m value for ATP, which is 12-fold higher in [unP]ERK2 compared with [PP]ERK2, was completely restored by phosp…
103	Mus musculus		lung					14764579	ecause smoke exposure in vivo affects a variety of cell types in the lung, and because cell culture studies cannot mimic the complexity of animal physiology, we performed in vivo studies to examine the signaling pathways activated in murine lung after exposure to cigarette smoke. Western blotting of normal mouse lung homogenates showed increased p-ERK at 10 days of smoke exposure compared with lu…
103	Homo sapiens							16393692	The extracellular signal-regulated kinase (ERK) cascade is a central pathway that transmits signals from many extracellular agents to regulate cellular processes such as proliferation, differentiation and cell cycle progression. The signaling via the ERK cascade is mediated by sequential phosphorylation and activation of protein kinases in the different tiers of the cascade. Although the main cor…
103	Homo sapiens						NT2 cell line	16149052	Additionally, genistein enhanced RA-induced neuronal differentiation by increasing the activation of extracellular signal-related kinase 1/2 (ERK1/2) via phosphorylation at Thr183 and Tyr185 in 3-7 days.
104	Homo sapiens							19651783	Rap1b has been implicated in the transduction of the cAMP mitogenic response. Agonists that increase intracellular cAMP rapidly activate (i.e. GTP binding) and phosphorylate Rap1b on Ser(179) at its C terminus.cAMP-dependent protein kinase (PKA)-mediated phosphorylation of Rap1b is required for cAMP-dependent mitogenesis, tumorigenesis, and inhibition of AKT activity
106	Homo sapiens					platelet		16895913	Using isolated human platelets, we report that PKCdelta, but not PKCalpha or PKCbeta, is required for collagen-induced phospholipase C-dependent signaling, activation of alpha(IIb)beta(3), and platelet aggregation. Analysis of PKCdelta phosphorylation and translocation to the membrane following activation by both collagen and thrombin indicates that it is positively regulated by alpha(IIb)beta(3)…
108	Homo sapiens	vascular smooth muscle						20161229	IP(3) stimulates intracellular Ca(2+) release from the sarcoplasmic reticulum and DAG causes protein kinase C (PKC) activation.
108	Rattus norvegicus					mast cell		16470226	The resulting products, inositol-1,4,5-trisphosphate (InsP3) and diacylglycerol45,46, induce mobilization of cytosolic calcium and activation of protein kinase C (PKC), respectively.
108	Homo sapiens	vascular smooth muscle						16870827	Agonist-AT1R interaction also leads to PLD activation, resulting in hydrolysis of phosphatidylcholine (PC) to choline and phosphatidic acid (PA). PA is rapidly converted to DAG, leading to sustained PKC activation, and sustained muscle contraction.
108	Homo sapiens							9531572	A Na+/Ca2+ exchanger may change the sensitivity of IIb3 to agonists, but it is not clear how.76 Activation of conventional PKC isoforms by diacylglycerol (or by phorbol myristate acetate) leads to activation of IIb3, a response blocked by PKC inhibitors.77
108	Homo sapiens					platelet		18077812	After the initial adhesion of platelets to the extracellular matrix, the repair process requires a rapid response to autocrine and paracrine mediators, including adenosine diphosphate (ADP), thrombin, epinephrine, and thromboxane A2. These mediators amplify and sustain the initial platelet response (Figure 1Figure 1Agonists, Receptors, and Effector Systems in Platelet Activation.), and they recru…
108	Homo sapiens							15919781	which is a critical activating cofactor for the classic isoforms of protein kinase-C, -beta, -delta, and -alpha
108	Homo sapiens					mast cell		21799019	Intracellular calcium signaling is regulated by PLC?, which generates inositol 1,4,5-trisphosphate and diacylglycerol from PIP2. Inositol 1,4,5-trisphosphate stimulates the release of intracellular calcium stores upon binding to its receptor in the ER. The depletion of ER calcium stores then triggers extracellular calcium influx. Diacylglycerol and intracellular calcium signals cooperate to activ…
108	Homo sapiens					T-cell			Chapter 12 - Phosphorylation of PLGC1 allows it to hydrolyze phosphatidylinositol 4,5-biphosphate (PIP2) into two products, inositol 1,4,5-triphosphate (IP3) and diacylglycerol (DAG). IP3 triggers the release of intracellular calcium from the ER and subsequent activation of calcineurin, which dephosphorylates a cytoplasmic component of NF-ATc. while DAG activates PKC, which mediates an NF-kB sign…
108	Homo sapiens							15567848	Fig.1
108	Homo sapiens							12824193	Activation of protein kinase C (PKC) by phorbol esters or diacylglycerol mimetics induces apoptosis in androgen-dependent prostate cancer cells, an effect that involves both the activation of the classic PKC alpha and the novel PKC delta isozymes
108	Homo sapiens							10455033	DAG produced in response to various stimulations is known to activate PKC [32].
108	Rattus norvegicus								The IP3 then stimulates the sarcoplasmic reticulum (SR) to release calcium. The formation of diacylglycerol (DAG) activates protein kinase C (PK-C), which can also contribute to VSM contraction via protein phosphorylation
108	Homo sapiens					t-cell		20862283	Thus, this result indicates that downstream of the TCR, PLC-DAG activates PKC resulting in an increase in beta-catenin levels.
108	Homo sapiens							10194465	PKC activation by DAG can lead to serine phosphorylation of the insulin receptor, a mechanism similar to the effect of TNF-a (155), although the resulting insulin resistance can be blocked differentially by PKC inhibitors, which do not block TNF-a - induced insulin resistance, or by PTPase inhibitors, which do not block PKC-induced insulin resistance (156).
108	Homo sapiens							7782924	PKC translocates to the plasma membrane upon activation with agonists such as phorbol ester or DAG.
108	Homo sapiens							12044776	major PKC upstream signaling cascades include, firstly, PLCgamma1(PLCG1)-mediated hydrolysis of inositol phospholipids and production of second messengers, inositol phosphates that cause an increase in Ca2+ and diacylglycerol which activate both cPKC and nPKC
108	Homo sapiens								In this paper, we present a comprehensive pathway map of EGFR signaling and other related pathways.
108	Homo sapiens							11350732	PLCG1-mediated production of diacylglycerol leads to activation of PKC, and this pathway plays an important role in mediating VEGF-induced activation of ERKs ERK activation mediates cytosolic PLA2-mediated PGI2 synthesis
109	Homo sapiens					platelet		18497330	Immunoprecipitations revealed that active phosphorylated forms of src kinases Fyn and Lyn were recruited to CD36 in platelets exposed to oxLDL. Furthermore, pharmacological inhibition of JNK prolonged thrombosis times in wild-type but not cd36-null mice in vivo.
110	Mus musculus					platelet		19515725	In contrast, U46619-induced Akt phosphorylation was exclusively promoted by PI3Kbeta, as it was undetectable in PI3KbetaKD platelets, but occurred normally in PI3KgammaKD platelets.
111	Homo sapiens					platelet		19572074	ERK1/2-phosphorylation peaked around 3 minutes after Pam3CSK4-activation and then abated, while thrombin-activation caused a quick increase, which remained constant after 10 minutes (Figure 2B). For p38, thrombin caused an almost immediate increase in phosphorylation, reaching a plateau after 3 minutes, while Pam3CSK4 led to only 60-70% of phosphorylation relative to thrombin (Figure 2C). (anti-p…
113	Homo sapiens							15911620	The activated SEK1 dissociates from JIP3 and phosphorylates JNK2 on the Tyr-185 residue.
113	Homo sapiens						HEK293 cell line	11062067	"Synergistic activation of stress-activated protein kinase 1/c-Jun N-terminal kinase (SAPK1/JNK) isoforms by mitogen-activated protein kinase kinase 4 (MKK4) and MKK7." Here we report that MKK4 shows a striking preference for the tyrosine residue (Tyr-185), and MKK7 a striking preference for the threonine residue (Thr-183)
113	Homo sapiens					platelet		18497330	. We now show that mitogen-activated protein kinase c-Jun N-terminal kinase (JNK)2 and its upstream activator MKK4 were phosphorylated in platelets exposed to oxLDL. Using apoE(-/-) mice as a model of hyperlipidemia, we showed that JNK was constitutively phosphorylated in platelets in a CD36-dependent manner.Furthermore, pharmacological inhibition of JNK prolonged thrombosis times in wild-type bu…
113	Homo sapiens							11252954	Figure 1 | The ErbB signalling network.
113	Homo sapiens							9006895	# Pubmed:gene: Actin-binding protein-280 binds the stress-activated protein kinase (SAPK) activator SEK-1 and is required for tumor necrosis factor-alpha activation of SAPK in melanoma cells.
113	Homo sapiens					fibroblast	COS cell line	9003778	Expression of SEK-AL inhibited by 68% the activation of SAPK by MLK-3 (Figure IC), as determined by the in vitro c-Jun phosphorylation assay described in Figure IA, indicating that MLK-3 functions upstream of SEK1......These data suggest that MLK-3 phosphorylates SEKI directly and that it does so specifically on those residues known to activate SEKI in vivo.
113	Mus musculus							10523642	Overexpression of full-length JSAP1 in COS-7 cells led to a considerable enhancement of JNK3 activation, and modest enhancement of JNK1 and JNK2 activation, by the MEKK1-SEK1 pathway
113	Homo sapiens	skeletal muscle						15294035	exercise leads to the activation of at least three MAPK signalling pathways, i.e. ERK1/2, p38 MAPK and JNK, in skeletal muscle (Zierath, 2002).
117	Homo sapiens					platelet		12438321	Akt signaling results in increased P-selectin levels, ROS production, and ?IIb?3 activation.
120	Homo sapiens					platelet		16618794	Binding of bone marrow cells to platelets involves both P-selectin and GPIIb integrin on platelets.
123	Homo sapiens					platelet		17914025	These results indicate that Akt mediates elevation of cGMP induced by vWF binding to GPIb-IX, and the cGMP signaling pathway is a downstream mediator of Akt in GPIb-IX-dependent platelet activation.
127	Homo sapiens						PC-3 cell line	20038814	In addition, restoration of PTEN in the PTEN-deficient prostate cancer cell line PC3 normalized AKT/ mTOR/STAT3/p63/Notch signaling (Figure 8B). Therefore, the mTOR/STAT3/p63/Jagged1/Notch/Hes1 signaling cascade also presents in human cancer cell lines.
127	Mus musculus					platelet		20554973	Western blot analyses revealed that PTEN deficiency enhanced collagen-induced phosphorylation of Akt at Ser473 (Figure 1H).
128	Homo sapiens					platelet		19572074	ERK1/2-phosphorylation peaked around 3 minutes after Pam3CSK4-activation and then abated, while thrombin-activation caused a quick increase, which remained constant after 10 minutes (Figure 2B). For p38, thrombin caused an almost immediate increase in phosphorylation, reaching a plateau after 3 minutes, while Pam3CSK4 led to only 60-70% of phosphorylation relative to thrombin (Figure 2C). (anti-p…
129	Homo sapiens					CD8+ T-cell		17200144	mTORC2 can be activated by PI3K directly and phosphorylates Akt at S473, which together with phosphorylation at T308 results in the full activation of Akt [12,13].
129	Homo sapiens					platelet		17883592	Akt activation is dependent on its phosphorylation at Thr308 and Ser473. The mechanism by which thrombin induces Akt phosphorylation is controversial, as is the role of Akt in platelet function.Platelet PAR stimulation causes rapid Akt phosphorylation downstream of PLC; while in the continuous stimulation, ADP and PI3K are required for maintaining Akt phosphorylation.
129	Homo sapiens						HeLa cell line	21131356	FIGURE 3. Amino acids induce Akt phosphorylations (Thr-308,Ser-473) via class I PI3K
130	Homo sapiens							19651783	Rap1b has been implicated in the transduction of the cAMP mitogenic response. Agonists that increase intracellular cAMP rapidly activate (i.e. GTP binding) and phosphorylate Rap1b on Ser(179) at its C terminus.cAMP-dependent protein kinase (PKA)-mediated phosphorylation of Rap1b is required for cAMP-dependent mitogenesis, tumorigenesis, and inhibition of AKT activity
130	Mus musculus							11959997	Here we report that cAMP-dependent hormonal stimulation of DNA synthesis requires Rap1b in a manner dependent on its phosphorylation by protein kinase A.
130	Homo sapiens							15212693	90343822;1551424
131	Mus musculus					platelet		11522789	Furthermore, vWF binding to GPIb-IX induces phosphorylation of Thr-202/Tyr-204 of extracellular signal-regulated kinase 2 (ERK2).GPIb-IX-induced ERK2 phosphorylation is inhibited by PKG inhibitors and enhanced by overexpression of recombinant PKG. PKG activators also induce ERK phosphorylation, indicating that activation of MAPK pathway is downstream from PKG.
132	Homo sapiens					platelet		9531572	The importance of the nitric oxide inhibitory pathway in vivo is shown by two brothers with a defect in the bioavailability of nitric oxide, heightened platelet reactivity to agonists, and a history of cerebrovascular events.100 One common substrate of PKA and PKG is VASP, a 50-kD protein that localizes to focal adhesions and regulates actin dynamics.101 The phosphorylation of VASP on specific se…
133	Homo sapiens					platelet		15811957	Both PAR1 and PAR4 caused a time-dependent activation of Src (pp60c-src) tyrosine kinase and Src tyrosine kinase inhibitors completely blocked the tyrosine phosphorylation of PKCdelta.
134	Homo sapiens					platelet		12891700	The major antiplatelet agents secreted by endothelial cells are prostacyclin (PGI2) and nitric oxide (NO) (Cines et al., 1998). Both synergistically increasecAMPcontent in platelets, hence preventing their aggregation (de Graaf et al., 1992).
134	Homo sapiens					platelet		18077812	The effects of agonists mediated by the decrease in cAMP levels and increase in intracellular Ca2+ levels lead to platelet aggregation through the change in the ligand-binding properties of the glycoprotein IIb/IIIa (?IIb?3)
135	Homo sapiens					platelet		15811957	Both PAR1 and PAR4 caused a time-dependent activation of Src (pp60c-src) tyrosine kinase and Src tyrosine kinase inhibitors completely blocked the tyrosine phosphorylation of PKCdelta.
136	Homo sapiens					platelet		17914025	These results indicate that Akt mediates elevation of cGMP induced by vWF binding to GPIb-IX, and the cGMP signaling pathway is a downstream mediator of Akt in GPIb-IX-dependent platelet activation.
137	Homo sapiens					t-cell		20691662	Phosphorylation at Ser473 in the hydrophobic motif, along with Thr308 in its activation loop, is considered necessary for Akt function.
137	Homo sapiens							10454216	Activation of PKB alpha and beta is then achieved at the plasma membrane by phosphorylation of Thr308/309 in the A-loop of the kinase domain and Ser473/474 in the carboxy-terminal regulatory region, respectively. The upstream kinase that phosphorylates PKB on Thr308, termed PI-dependent protein kinase-1, has been identified and extensively characterised. A candidate for the Ser473/474 kinase, ter…
137	Homo sapiens							12928036	Fig. 1. Insulin-like growth factor 1 (IGF-1)-mediated signaling pathways relevant to hypertrophy. Binding of IGF-1 activates the IGF-1 receptor (purple), which then recruits insulin-receptor substrate (IRS-1). This leads to the activation of two signaling pathways: the Ras-Raf-MEK-ERK pathway and the phosphatidylinositol 3-kinase (PI3K)- Akt pathway. The PI3K-Akt pathway recapitulates hypertrophy…
137	Homo sapiens							15817639	Furthermore, serum starvation-induced apoptosis caused a twofold increase in caspase 3 activity in C1-TEN-overexpressing cells vs. mock cells. In addition, C1-TEN-overexpressing cells showed a markedly reduced phosphorylation of Akt/PKB kinase and its substrate GSK3, as well as reduced Akt enzymatic activity. Equal amounts of total cell lysates were subjected to 10% SDSPAGE. The membrane was then…
137	Mus musculus							20638473	Furthermore, the loss of MnSOD dramatically altered several markers involved in cell proliferation and growth, including decreased growth stimulatory function of mTOR signaling and enhanced growth inhibitory function of GSK-3B signaling... We first detected significantly reduced phosphorylation of Akt (Ser473) in Sod2-/- MEFs.
137	Homo sapiens						HeLa cell line	11535620	As shown in Fig. 2 B, subconfluent HeLa cultures have relatively low levels of active PKB, as detected by antibodies specifically recognizing PKB phosphorylated on serine 473. Phosphorylation of PKB is fully inhibitable by treatment with the specific PI 3-kinase inhibitor LY294002. Sparse cultures have barely detectable levels of phosphorylated PKB; however, dense cultures have much more activate…
137	Homo sapiens							18381446	Furthermore, we show that inhibition of mTOR by rapamycin induces the activation of Akt as shown by increased Akt phosphorylation at Ser(473) and the inhibition of 6-TG-induced apoptosis and cell death. Activated Akt is a well-known inhibitor of autophagy.
137	Homo sapiens								In this paper, we present a comprehensive pathway map of EGFR signaling and other related pathways.
137	Homo sapiens							20059950	Akt activation is regulated primarily by phosphorylation at two critical sites: threonine 308/309/305 and serine 473/474/ 472 (in Akt1/Akt2/Akt3, respectively). Phosphorylation of both residues is required for maximum kinase activity.
137	Homo sapiens							15890450	Upon stimulation with insulin, AKT is recruited to cellular membranes by binding of its amino terminal pleckstrin (PH) domain to membrane bound phosphatidylinositol 3,4,5, trisphosphate (PIP3) [3]. The membrane bound form of AKT then becomes phosphorylated on two regulatory residues, a threonine within the activation loop (Thr308 in AKT1,Thr309 in AKT2, Thr305 in AKT3) and a serine in the C-termi…
137	Homo sapiens							12044776	three isoforms, AKT1 (PKBalpha), AKT2 (PKBbeta) and AKT3 (PKBgamma) they all contain a central kinase domain with an activation-loop phosphorylation site, Thr308, and a conserved, regulatory C-terminal phosphorylation site, Ser473
137	Homo sapiens							12044776	three isoforms, AKT1 (PKBalpha), AKT2 (PKBbeta) and AKT3 (PKBgamma) they all contain a central kinase domain with an activation-loop phosphorylation site, Thr308, and a conserved, regulatory C-terminal phosphorylation site, Ser473
137	Homo sapiens							12044776	three isoforms, AKT1 (PKBalpha), AKT2 (PKBbeta) and AKT3 (PKBgamma) they all contain a central kinase domain with an activation-loop phosphorylation site, Thr308, and a conserved, regulatory C-terminal phosphorylation site, Ser473
137	Homo sapiens					CD8+ T-cell		17200144	mTORC2 can be activated by PI3K directly and phosphorylates Akt at S473, which together with phosphorylation at T308 results in the full activation of Akt [12,13].
137	Homo sapiens					Renal Epithelial Cell		17229808	Akt becomes activated upon phosphorylation of Ser473 and Thr308. In the absence of insulin, dexamethasone reduced Ser473 phosphorylation by 33% (P < 0.05 vs. no treatment, n = 3).
137	Homo sapiens							15987444	After PIP3 binding, Akt1 is activated by phosphorylation on two critical residues, namely threonine %308 (T308) and serine 473 (S473); similar activation residues (S472 and S474, %respectively) are highly conserved in Akt2 and Akt3 Phosphoinositol-3-phosphate (PIP3) is a product of phosphoinositol 3-kinase enzymatic activity and has been shown to be a prerequisite lipid modulator of Akt activity …
137	Homo sapiens							12504093	Overexpressed IRS-3 as well as IRS-1 enhanced phosphoinositide (PI) 3-kinase activity in response to insulin and increased phosphorylation of protein kinase B (PKB) at S473 and phosphorylation of one of the members of the forkhead transcription factor FKHRL1 on T32 in both insulin-untreated and -treated states.
137	Homo sapiens					platelet		14623889	Stimulation of platelets with a PAR1-activating peptide (SFLLRN), PAR4-activating peptide (AYPGKF), and thrombin resulted in Thr308 and Ser473 phosphorylation of Akt, which results in its activation.
137	Homo sapiens							9395488	In vivo 32P labeling and mutagenesis demonstrated that m/p-PKBalpha activity was due to phosphorylation on Thr308 and Ser473, that are normally induced on PKB following stimulation of the cells with insulin or insulin-like growth factor-1 (IGF-1).... Following activation the kinase detached from the membrane and translocated to the nucleus.
137	Homo sapiens					platelet		17883592	Thrombin induces the activation of platelet serine/threonine kinase Akt. Akt activation is dependent on its phosphorylation at threonine 308 and serine 473.
137	Homo sapiens								In this paper, we present a comprehensive pathway map of EGFR signaling and other related pathways.
137	Homo sapiens					neutrophil		21060150	The impact of IL-8 binding to AAT or HSA on its ability to stimulate Akt Ser473 phosphorylation, a key step in IL-8? mediated neutrophil chemotaxis (27), was explored. Figure 7D shows that IL-8 (1 ng) stimulated adequate Akt phosphorylation after just 10 minutes and that this effect was unaffected by prebinding of IL-8 to HSA (27.5 uM).
138	Homo sapiens					platelet		17883592	Platelets were stimulated through PAR1 or PAR4.
139	Homo sapiens					platelet		19450911	Many of the chemokines secreted by activated platelets - including CXCL4, thymosin-beta4, the derivatives of CXCL7 (PBP, CTAP-III, NAP-2), and CCL5 (RANTES) - are microbicidal.167,168
139	Homo sapiens					platelet		2752154	Activation of and degranulation of platelets by thrombin treatment caused release of lysosomal enzymes (beta-glucuronidase and N-acetyl-D-glucosaminidase), alpha-granule proteins (beta-thromboglobulin and fibrinogen) as well as mitogenic activity for MCF-7 cells and IGF-I as measured by radioimmunoassay (RIA) and radioreceptor assay.
139	Homo sapiens					platelet		12438321	These analyses enabled the identification of seven thrombin-releasable antimicrobial peptides from human platelets: platelet factor 4 (PF-4), RANTES, connective tissue activating peptide 3 (CTAP-3), platelet basic protein, thymosin beta-4 (Tbeta-4), fibrinopeptide B (FP-B), and fibrinopeptide A (FP-A).
140	Homo sapiens					smooth muscle cell		11278951	FIG. 11. Proposed mechanism of regulation of smooth muscle contraction via inhibition of MLCP via the RhoA/ROK pathway and phosphorylation of myosin by ILK. Contractile agonists such as endothelin-1, angiotensin II, and vasopressin act via receptors that are coupled to both Gq/11 and G12/13 heterotrimeric G proteins (43). Gq/11 activates phospholipase Cb (PLCb), which hydrolyzes phosphatidylinosi…
140	Homo sapiens					platelet		18077812	After the initial adhesion of platelets to the extracellular matrix, the repair process requires a rapid response to autocrine and paracrine mediators, including adenosine diphosphate (ADP), thrombin, epinephrine, and thromboxane A2. These mediators amplify and sustain the initial platelet response (Figure 1Figure 1Agonists, Receptors, and Effector Systems in Platelet Activation.), and they recru…
149	Homo sapiens					platelet		19945154	Aggregation through TLR4 and 2 involved the production of NO, increase in cellular cGMP, and activation of PKG.
149	Mus musculus					neutrophil		17475888	An impaired IRAK4 activation was observed with TLR4 mutant PMN, in which the HMGB1-induced IRAK4 activity was attenuated by 64% compared with that in TLR4 WT PMN (Fig. 5B).
149	Mus musculus							16143103	TLR4, in addition, activates NF-kappaB and MAP kinases via the MyD88-dependent pathway
149	Homo sapiens							17457343	MyD88 also interacts with IRF5 and IRF1 and is required for the activation of these IRFs. IRF5 was identified as being crucial for the induction of proinflammatory cytokines and type I IFNs by all TLRs tested...other TLR4-mediated MyD88-dependent signals, such as IRF5 activation,
149	Homo sapiens							17457343	MyD88 also interacts with IRF5 and IRF1 and is required for the activation of these IRFs. IRF5 was identified as being crucial for the induction of proinflammatory cytokines and type I IFNs by all TLRs tested...other TLR4-mediated MyD88-dependent signals, such as IRF5 activation,
149	Mus musculus						RAW 264.7 cell line	18772134	TLR4 links to both MyD88 and Trif, TLR3 exclusively uses Trif, and the other TLRs use MyD88 as their major adaptor to transduce signals to downstream effectors (4).
151	Homo sapiens					platelet		18497330	Inhibition of src kinase activity reduced JNK phosphorylation by oxLDL.
152	Homo sapiens					platelet		19450911	Many of the chemokines secreted by activated platelets - including CXCL4, thymosin-beta4, the derivatives of CXCL7 (PBP, CTAP-III, NAP-2), and CCL5 (RANTES) - are microbicidal.167,168
152	Homo sapiens							11816717	Women with preeclampsia had significantly increased concentrations of sCD40L and GRO-alpha in PFP (2). Platelets from these patients spontaneously released larger quantities of CD40L and RANTES ex vivo
152	Homo sapiens					platelet		12730866	High levels of RANTES were present in platelet-HIMEC cocultures and platelets were identified as the source of this chemokine, which mediated T-cell adhesion to HIMEC. Freshly isolated platelets from patients with CD or UC induced significantly higher (P< 0.05) RANTES levels than normal platelets, and the same was true after thrombin activation
152	Homo sapiens					platelet		12438321	These analyses enabled the identification of seven thrombin-releasable antimicrobial peptides from human platelets: platelet factor 4 (PF-4), RANTES, connective tissue activating peptide 3 (CTAP-3), platelet basic protein, thymosin beta-4 (Tbeta-4), fibrinopeptide B (FP-B), and fibrinopeptide A (FP-A).
153	Mus musculus					platelet		18550847	These results demonstrate an important role for Lyn in VWF/GPIb-IX-induced integrin activation mediated via the cGMP signaling pathway independently of TXA2 synthesis and also indicate that Lyn is critically important in GPIb-IX?mediated activation of the cGMP pathway.
157	Homo sapiens					platelet		16339499	Here we show in patients with type 2 diabetes mellitus (DM2) that platelets have lost responsiveness to insulin leading to increased adhesion, aggregation, and procoagulant activity on contact with collagen. Using Ser473 phosphorylation of protein kinase B as output for insulin signaling, a 2-fold increase is found in insulin-stimulated normal platelets, but in DM platelets there is no significan…
158	Homo sapiens							15212693	90343822;1551424
159	Homo sapiens					platelet		18077812	After the initial adhesion of platelets to the extracellular matrix, the repair process requires a rapid response to autocrine and paracrine mediators, including adenosine diphosphate (ADP), thrombin, epinephrine, and thromboxane A2. These mediators amplify and sustain the initial platelet response (Figure 1Figure 1Agonists, Receptors, and Effector Systems in Platelet Activation.), and they recru…
160	Homo sapiens					platelet		18077812	This reduction in intracellular Ca2+ levels suppresses the conformational change in glycoprotein IIb/IIIa that is required for binding of the integrin to fibrinogen, thereby decreasing the number and affinity of fibrinogen binding sites on the platelet's surface.
162	Homo sapiens					platelet		19572074	Stimulation of the immune Toll-like receptor 2 (TLR2) on the platelet surface, activates phosphoinositide-3-kinase (PI3K) and causes platelet activation and platelet-dependent thrombosis.
163	Homo sapiens					platelet		22073153	These data suggest that ??-PGG inhibits platelet activation, at least in part, by inducing phosphorylation of insulin receptors leading to inhibition of agonist induced: (a) decrease in cyclic AMP; (b) rise in cytosolic calcium; and (c) phosphorylation of Akt.
164	Homo sapiens					platelet		20664056	Here we show that thrombospondin-1 (TSP-1) prevents cAMP/protein kinase A (PKA) signaling through a CD36-dependent mechanism.
165	Homo sapiens							12105188	The mechanism involves the ability of this integrin to stimulate the phosphorylation and inactivation of 4E-binding protein (4E-BP1), a translational repressor that inhibits the function of eukaryotic translation initiation factor 4E (eIF-4E). The regulation of 4E-BP1 phosphorylation by alpha 6 beta 4 derives from the ability of this integrin to activate the PI-3K-Akt pathway and, consequently, t…
165	Homo sapiens							12682725	nontranscriptional effects of GR in the vascular system the nontranscriptional actions of GR invovle the rapid activation of protein kinases, such as PI3K and AKT, leading to the activation of endothelial nitric oxide synthase
165	Mus musculus		lung			fibroblast		19011156	We examined the effect of blockade of type 1 IGF tyrosine kinase receptor (IGF-IR) in a murine model of bleomycin-induced lung injury and fibrosis. Mice were treated with a monoclonal antibody against the IGF-I receptor (A12) or vehicle after intratracheal bleomycin instillation. MEASUREMENTS AND MAIN RESULTS: Mice treated with A12 antibody had significantly improved survival after bleomycin inju…
165	Homo sapiens		trachea			smooth muscle cell		19717552	Here, we describe that COX-2 induction is dependent on PKCalpha/c-Src/EGFR, PDGFR/PI3K/Akt/NF-kappaB signaling in HTSMCs. CSE stimulated the phosphorylation of c-Src, EGFR, PDGFR, and Akt, which were inhibited by pretreatment with the inhibitor of PKCalpha (Gö6976 or Gö6983), c-Src (PP1), EGFR (AG1478), PDGFR (AG1296), or PI3K (LY294002). Moreover, CSE induced a significant increase in COX-2 expr…
165	Homo sapiens								Not Available
165	Homo sapiens							11290748	Grx2 significantly activated the Ras/phosphoinositide 3-kinase/Akt/NF-kappaB cascade in parallel to the Jun N-terminal kinase (JNK)/AP1 cascade.
165	Homo sapiens		trachea			smooth muscle cell		19717552	Here, we describe that COX-2 induction is dependent on PKCalpha/c-Src/EGFR, PDGFR/PI3K/Akt/NF-kappaB signaling in HTSMCs. CSE stimulated the phosphorylation of c-Src, EGFR, PDGFR, and Akt, which were inhibited by pretreatment with the inhibitor of PKCalpha (G?6976 or G?6983), c-Src (PP1), EGFR (AG1478), PDGFR (AG1296), or PI3K (LY294002). Moreover, CSE induced a significant increase in COX-2 expr…
165	Homo sapiens							12044776	impairment of PI3K function was associated not only with defective AKT/PKB but also aPKC kinase activity aPKC isoptypes include PKC zeta and iota
165	Homo sapiens							16061480	Under normal growth conditions, blocking PI3K/Akt signals by LY294002 causes LNCaP cell arrest in G1 phase rather than apoptosis.
165	Homo sapiens								Not Available
165	Homo sapiens		lung					17615396	Figure 1. Pathways to MUC5AC expression in COPD
165	Homo sapiens					t-cell		9390691	Protein kinase B (PKB) is activated by IL-2 via PI3K.
165	Homo sapiens							18344980	Ras activates several proteins to initiate human tumour growth, only PI3K, through activation of protein kinase B (PKB; also known as AKT), must remain activated by oncogenic Ras to maintain this growth
165	Homo sapiens								Not Available
165	Homo sapiens							16026642	Co-transfection of Akt (myc-Akt) and ASK1 induced a high level of ASK1 phosphorylation, which was decreased approximately 40% by either the phosphoinositide 3-kinase inhibitor LY294002 or cotransfection of ASK1 with a kinase-dead Akt construct (myc-AktKD), suggesting that Akt phosphorylates ASK1 in cells.
165	Homo sapiens					endothelial cell		19038971	The PI3K/Akt pathway is involved in prototypical endothelial functions such as the regulation of vascular tone, angiogenesis, control of adhesion, and recruitment of leucocytes to the vessel wall (Figure 1).
165	Homo sapiens							12063252	Moreover, we show that the repression of AR activity by LY294002 is mediated through phosphorylation and inactivation of GSK3beta, a downstream substrate of PI3K/Akt, which results in the nuclear accumulation of beta-catenin The activation of Akt results in the phosphorylation of a number of downstream substrates such as glycogen synthase kinase (GSK3) It has been shown that GSK3_x0002_ plays an …
165	Homo sapiens						BEAS-2B cell line	15136436	Pharmacologic inhibitors of PI3K, Akt, or the EGFR decreased Akt activity and increased apoptosis of BEAS-2B and BEAS-2B/NNK cells, with the greatest relative induction of apoptosis observed with BEAS-2B/NNK cells.
165	Homo sapiens							16148885	AKT is a serine-threonine kinase, located downstream of class I PI3K, that activates the kinase mTOR (43, 44), leading to suppression of autophagy.
165	Homo sapiens	skeletal muscle						15550386	mechanism by which IGF-1 inversely regulates these markers, and found that the phosphatidylinositol 3-kinase/Akt/mammalian target of rapamycin (PI3K/Akt/mTOR) pathway, which we had previously characterized as being critical for hypertrophy, is also required to be active in order for IGF-1-mediated transcriptional changes to occur. We had recently demonstrated that the IGF1/PI3K/Akt pathway can bl…
165	Mus musculus			Carcinoma of lung				19648963	from full text Results - Treatment of the mouse lung tumor cell line SP10 with LY294002 led to a reduction of phospho-Akt, a reduction in phospho- FOXO, and an increase in both p27 transcript and protein levels - LY294002 not in system
165	Homo sapiens							11353842	assembly of FRS2alpha:Grb2:Gab1 complex induced by FGF stimulation results in activation of PI3-kinase and downstream effector proteins such as the S/T kinase Akt, whose cellular localization and activity are regulated by products of PI3-kinase.
165	Rattus norvegicus	vascular smooth muscle						15890643	IL-18 induced CXCL16 expression via a MyD88 --> IRAK1-IRAK4-TRAF6 (tumor necrosis factor receptor-associated factor 6) --> c-Src--> PI3K --> Akt --> JNK --> AP-1 pathway.
165	Homo sapiens							13130303	growth factors, cytokines and other signalling molecules stimulate HIF-1a synthesis via activation of the phosphatidylinositol 3-kinase (PI3K) or mitogen- activated protein kinase (MAPK) pathways (FIG. 1).
165	Homo sapiens							10958682	Reexpression of PTEN or treatment with the PI3K inhibitor LY294002 abolished the levels of both PtdIns(3, 4)P2 and PtdIns(3,4,5)P3, reduced phosphorylation of PKB on Thr308 and Ser473, and inhibited PKB activity.
165	Homo sapiens							10880354	Ser(136) is thought to be phosphorylated by protein kinase B (PKB, also called Akt), which is activated when cells are exposed to agonists that stimulate phosphatidylinositol 3-kinase (PI3K)
165	Homo sapiens							15583857	Shc and FRS2 mediates recruitment of Grb2-SOS complexes leading to Ras/ERK stimulation, and of Grb2-GAB1/2 complexes leading to stimulation of the phosphatidylinositol-3-kinase (PI3K)/AKT pathway. ShcC and IRS are required to trigger PI3K/AKT activation.
165	Mus musculus							14607781	and the subsequent activation of PI 3-kinase (41) PI 3-kinase then recruits and activates the serine/threonine kinase PKB/Akt and atypical PKC isoforms
165	Homo sapiens		airway			smooth muscle cell		17693481	mechanical strain of HASM induced a significant increase in hypoxia-inducible factor-1alpha (HIF-1alpha) mRNA and protein, a transcription factor required for VEGF gene transcription; and 5) mechanical strain of HASM induced HIF-1alpha/VEGF through dual phosphatidylinositol 3-kinase (PI3K)/Akt/mammalian target of rapamycin (mTOR) and ERK pathways.
165	Homo sapiens					macrophage		17502339	Figure 6. GSK3 integrates inflammatory signals and regulates the balance of cytokine production. IFN-gamma suppresses TLR2-induced Akt activity, linked with decreased phosphorylation and increased activity of GSK3-beta, which in turn, contributes to inhibition of AP-1 DNA binding. Diminished AP-1 and CREB activity in IFN-gamma-primed, TLR2-activated cells leads to decreased expression of AP-1 and…
165	Homo sapiens							19860666	RTK signaling potentiates GLI activity through PI3K-AKT-mediated GSK3 inactivation or RAS-STIL1-mediated SUFU inactivation, while GPCR signaling to Gs represses GLI activity through adenylate cyclase-mediated PKA activation
165	Homo sapiens							16484682	from full text - Figure 1
165	Homo sapiens							12044776	activation of PI3K seems to be the key event for stimulation of AKT/PKB
165	Homo sapiens						HUVEC cell line	16391520	PGE2 increased phosphorylation of Akt and endothelial nitric oxide synthase (eNOS), eNOS activity, and nitric oxide (NO) production by the activation of cAMP-dependent protein kinase (PKA) and phosphatidylinositol 3-kinase (PI3K). Dibutyryl cAMP (DB-cAMP) mimicked the role of PGE2 in angiogenesis and the signaling pathway, suggesting that cAMP is a down-stream mediator of PGE2
165	Rattus norvegicus							10409722	In a variety of cell types, growth factors prevent apoptosis by stimulation of phosphatidylinositol 3-kinase(PI 3-kinase) (52), which leads to activation of the protein kinase Akt
165	Homo sapiens							15526160	Activation of PI3-kinase by c-Kit has been linked to mitogenesis, differentiation, survival, adhesion, secretion and actin cytoskeletal reorganization . In c-Kit, Y721 has been found to directly interact with PI3-kinase [82]. c-Kit promotes survival via PI3-kinase-dependent activation of Akt and phosphorylation of Bad, a pro-apoptotic molecule, at S136 in vivo.
165	Mus musculus		lung			epithelial cell		17394208	We found that expression of Elf5 was induced by FGF7 and FGF10, ligands that primarily bind FGFR2b. To further define the pathways by which FGFs activate Elf5 expression, we cultured E11.5 lung tips in the presence of compounds to inhibit FGF receptors (SU5402), PI3-Kinase/Akt-mediated signaling (LY294002), and MAP Kinase/Erk-mediated signaling (U0126). We found that SU5402 and LY294002 significa…
165	Homo sapiens		lung			fibroblast		16598748	LY294002, a PI3-kinase inhibitor, blocked the TGF-beta-induced amino acid uptake only partially, but completely blocked TGF-beta-induced Akt phosphorylation
165	Homo sapiens		skin					20151947	Elevated growth factors during puberty and persistent growth factor signals due to Western life style stimulate the export of FoxO1 out of the nucleus into the cytoplasm via activation of the phos-phoinositide-3-kinase (PI3K)/Akt pathway. By this mechanism, genes and nuclear receptors involved in acne are derepressed leading to increased androgen receptor-mediated signal transduction, increased c…
165	Homo sapiens							15567848	Fig.1
165	Homo sapiens							14984767	PI-3K-PKB/Akt. Integrins can activate the serine/ threonine kinase PKB/Akt in a PI-3K-dependent manner through FAK and integrin-linked kinase (ILK) [66,67]. For activation, PKB/Akt requires phosphatidyl inositol-3 phosphate-dependent translocation to the cell membrane and phosphorylation at two sites, 308T and 473S [68]. Activation of PKB/Akt by VEGF [69], insulin [70], or angiopoietin-1 [71] onl…
165	Homo sapiens							12635173	Serine 167 in AF1 is also phosphorylated, this time by the 90-kDa ribosomal S6 kinase RSK 89, which is itself activated by ERK1 and ERK2. Another signalling pathway that might have an important role in ER activity is the phosphatidylinositol- 3-OH kinase (PI3K) signalling pathway. The serine/threonine protein kinase AKT (or PKB) is one of the downstream targets of PI3K97. Its activation promotes …
165	Homo sapiens					dendritic cell		19864610	Furthermore, stimulation of C5aR mediates the inhibition of cAMP production and protein kinase A activity and is involved in activation of PI3K/AKT and NF-kappaB signaling in DCs.
165	Homo sapiens					platelet		12438321	Activation of this receptor with Pam3CSK4, a synthetic TLR2 ligand, results in platelet aggregation and adhesion [49-50] that is dependent on PI3K/Akt. [49]
165	Homo sapiens	skeletal muscle						15294054	Phosphatidylinositol-3,4,5-triphosphate recruits proteins containing pleckstrin homology domains, such as phosphatidylinositol-dependent protein kinase and Akt/ protein kinase B (PKB), to the plasma membrane where they are activated.
165	Homo sapiens					neutrophil		12370241	neutrophils predominantly migrated toward end target chemoattractants via p38 MAPK, whereas intermediary chemoattractant-induced migration was phosphoinositide 3-kinase (PI3K)/Akt dependent.
165	Rattus norvegicus		heart			cardiomyocyte		12409315	Figure 2B shows that AKT is phosphorylated after 10 min of stimulation with TNF-alpha. Moreover, AKT phosphorylation is effectively blocked by pretreatment with inhibitors of phosphoinositide 3-Kinase (PI3K), namely, LY294002 (LY) and wortmannin (WM), thus demonstrating the causal role of PI3K in TNF-alpha-dependent AKT activation.
166	Homo sapiens					platelet		21848694	The C-type lectin receptor CLEC-2 activates platelets through Src and Syk tyrosine kinases, leading to tyrosine phosphorylation of downstream adapter proteins and effector enzymes, including phospholipase-C gamma2. Syk inhibition efficiently prevents Fc?RIIA-induced LAT phosphorylation and activation of phosphoinositide 3-kinase, Akt, phospholipase C?2 and p38
167	Homo sapiens					platelet		17883592	Akt phosphorylation approximately 60 seconds after PAR1 stimulation became entirely dependent on the purinergic receptor P2Y(12) and the activation of PI3K.
167	Homo sapiens					platelet		19572074	Thrombin, on the other hand, has been studied extensively in platelets. As one of the major platelet agonists, it activates the protease activated receptor 1 and 4 (PAR1/4) on the platelet surface which leads to activation of PI3K and phospholipase C? (PLC?) pathways.
171	Homo sapiens							16393692	The extracellular signal-regulated kinase (ERK) cascade is a central pathway that transmits signals from many extracellular agents to regulate cellular processes such as proliferation, differentiation and cell cycle progression. The signaling via the ERK cascade is mediated by sequential phosphorylation and activation of protein kinases in the different tiers of the cascade. Although the main cor…
171	Homo sapiens						NT2 cell line	16149052	Additionally, genistein enhanced RA-induced neuronal differentiation by increasing the activation of extracellular signal-related kinase 1/2 (ERK1/2) via phosphorylation at Thr183 and Tyr185 in 3-7 days.
171	Rattus norvegicus							15919658	VEGF-induced Erk activation was not dependent on phosphoinositide (PI) 3-kinase activation but required sequential phosphorylation of type 2 VEGF receptor, PLCgamma and c-Src, as demonstrated by inhibitors SU1498, U73122, and PP1, respectively.
171	Homo sapiens							11524422	Phosphorylation at Thr183 resulted in increases in the rate of phosphotransfer and the overall turnover rate, both of ?80-fold, and a partial (2.5-fold) restoration of the lowK m (MBP) displayed by [PP]ERK2. The increased catalytic commitment of MBP in response to phosphorylation at Thr183 is attributable mostly to the 80-fold increase in the rate of phosphoryl group transfer, as opposed to only …
172	Homo sapiens					platelet		18497330	. We now show that mitogen-activated protein kinase c-Jun N-terminal kinase (JNK)2 and its upstream activator MKK4 were phosphorylated in platelets exposed to oxLDL. Using apoE(-/-) mice as a model of hyperlipidemia, we showed that JNK was constitutively phosphorylated in platelets in a CD36-dependent manner.Furthermore, pharmacological inhibition of JNK prolonged thrombosis times in wild-type bu…
172	Mus musculus					macrophage		16950138	We found markedly higher levels of activation of JNK2 in WT and SRA-/- macrophages compared to CD36-/- cells (Fig. 2A). These finding suggest that oxLDL-mediated activation of JNK2 occurs in vivo in the hyperlipidemic pro-atherogenic mice and that is primarily dependent on CD36 expression.
173	Homo sapiens					platelet		16990590	Here, we show that ADP secreted from platelet-dense granules, and subsequent activation of P2Y12 receptors, as well as TxA2 release are important upstream mediators of p38 MAP kinase activation by thrombin.
174	Homo sapiens							16413919	Both interleukin-1 receptor (IL-1R) and toll-like receptor 2 (TLR2) signal via the adapter molecule MyD88.
174	Homo sapiens							11441107	Modified assertion
174	Homo sapiens					dendritic cell		21245149	Furthermore, pretreatment of DCs with MyD88 and IL-1 receptor-associated kinase (IRAK) 1/4 inhibitors, or TLR2 antibody diminished the S. pneumoniae induced IL-23 and abolished morphine's inhibitory effects, indicating that S. pneumoniae induced IL-23 production depends on activation of the TLR2-MyD88-IRAK1/4 signaling pathway.
174	Homo sapiens							10880445	Bacterial lipoproteins (BLPs), which are expressed by all bacteria, are potent activators of Toll-like receptor-2 (TLR2). Here we show that the adaptor molecule, myeloid differentiation factor 88 (MyD88), mediates both apoptosis and nuclear factor-kappaB (NF-kappaB) activation by BLP-stimulated TLR2.
177	Homo sapiens							7961942	Moreover, coupling of heterotrimeric G proteins containing G alpha i3 C S to the m2 mAChR resulted in pertussis toxin-resistant inhibition of adenylyl cyclase, stimulation of phospholipase C-induced intracellular Ca2+ release, and phospholipase A2-mediated arachidonic acid release. Therefore, these studies provide conclusive evidence that heterotrimeric G proteins containing just G alpha i3 can r…
177	Homo sapiens					platelet		16290172	The release of arachidonic acid and the formation of 12-HETE was completely blocked by the cPLA2-alpha inhibitors AACOCF3 or pyrrolidine-1. PCB-treatment of platelets demonstrated that the cPLA2-alpha protein as well as PLA2 activity translocated to the membrane fraction, independent of a rise in intracellular Ca2
177	Homo sapiens							12834807	Although there are now four known adenosine receptors, and the nomenclature has been changed and refined, the early classification scheme still mirrors the generally accepted profile of adenosine receptor G protein coupling (Table 1)
177	Homo sapiens	vascular smooth muscle						16870827	ANG II has been shown to phosphorylate and activate PLA2, which leads to production of arachidonic acid (AA) and its metabolites. The derivatives of AA function in maintaining vascular tone and in VSMC NAD(P)H oxidation (63). The cyclooxygenase-derived prostaglandins, such as PGI2 and PGE2 are vasodilatory, and are counteracted by PGH2 and thromboxane A2, which promote vasoconstriction.
178	Mus musculus					platelet		22106345	Integrin alpha2beta1 also caused a time-dependent stimulation of the focal kinase Pyk2, downstream of PLC??2 and intracellular Ca(2+).

## Sheet: Vascular Evidence
Edge	Species	Tissue	BodyPart	Disease	Location	Cell Type	Cell Line	PubMed	Evidence Text
8	Homo sapiens					endothelial cell		19038971	The PI3K/Akt pathway is involved in prototypical endothelial functions such as the regulation of vascular tone, angiogenesis, control of adhesion, and recruitment of leucocytes to the vessel wall (Figure 1).
8	Rattus norvegicus	vascular smooth muscle						15890643	IL-18 induced CXCL16 expression via a MyD88 --> IRAK1-IRAK4-TRAF6 (tumor necrosis factor receptor-associated factor 6) --> c-Src--> PI3K --> Akt --> JNK --> AP-1 pathway.
8	Homo sapiens						HUVEC cell line	16391520	PGE2 increased phosphorylation of Akt and endothelial nitric oxide synthase (eNOS), eNOS activity, and nitric oxide (NO) production by the activation of cAMP-dependent protein kinase (PKA) and phosphatidylinositol 3-kinase (PI3K). Dibutyryl cAMP (DB-cAMP) mimicked the role of PGE2 in angiogenesis and the signaling pathway, suggesting that cAMP is a down-stream mediator of PGE2
23	Homo sapiens		lung			vascular endothelium		17493609	Both PGs caused cAMP-mediated activation of PKA-, Epac/Rap1- and Tiam1/Vav2-dependent pathways of Rac1 activation
72	Homo sapiens	vascular smooth muscle						16870827	ANG II has been shown to phosphorylate and activate PLA2, which leads to production of arachidonic acid (AA) and its metabolites. The derivatives of AA function in maintaining vascular tone and in VSMC NAD(P)H oxidation (63). The cyclooxygenase-derived prostaglandins, such as PGI2 and PGE2 are vasodilatory, and are counteracted by PGH2 and thromboxane A2, which promote vasoconstriction.
114	Homo sapiens	vascular smooth muscle						20161229	IP(3) stimulates intracellular Ca(2+) release from the sarcoplasmic reticulum and DAG causes protein kinase C (PKC) activation.
114	Homo sapiens	vascular smooth muscle						16870827	Agonist-AT1R interaction also leads to PLD activation, resulting in hydrolysis of phosphatidylcholine (PC) to choline and phosphatidic acid (PA). PA is rapidly converted to DAG, leading to sustained PKC activation, and sustained muscle contraction.
123	Homo sapiens			Atherosclerotic lesion				14529396	An increased thrombin generation and PAR1 expression are observed on cells within atherosclerotic plaque and thrombus and following vascular injury.
132	Homo sapiens						HUVEC cell line	16514085	Mechanistically, KLF2 inhibits PAR-1 expression and, as a consequence, thrombin-mediated nuclear factor kappaB (NF-kappaB) nuclear accumulation and DNA binding. Conversely, small interfering RNA-mediated knockdown of KLF2 increases PAR-1 expression and thrombin-mediated induction of NF-kappaB activation.
150	Homo sapiens		lung|artery			endothelial cell		17493609	Treatment of EC with PGE2 and beraprost markedly increased intracellular cAMP levels (Figure 3A, upper panels) without significant changes in cGMP levels (Figure 3A, lower panels).
150	Homo sapiens		lung			vascular endothelium		17493609	Both PGs caused cAMP-mediated activation of PKA-, Epac/Rap1- and Tiam1/Vav2-dependent pathways of Rac1 activation
157	Homo sapiens						HUVEC cell line	16391520	PGE2 increased phosphorylation of Akt and endothelial nitric oxide synthase (eNOS), eNOS activity, and nitric oxide (NO) production by the activation of cAMP-dependent protein kinase (PKA) and phosphatidylinositol 3-kinase (PI3K). Dibutyryl cAMP (DB-cAMP) mimicked the role of PGE2 in angiogenesis and the signaling pathway, suggesting that cAMP is a down-stream mediator of PGE2
157	Homo sapiens		lung|artery			endothelial cell		17493609	Elevation of cAMP was associated with increased enzymatic activity of PKA (Figure 3B) in a time scale corresponding to dynamics of cAMP increase.
157	Homo sapiens		lung			vascular endothelium		17493609	Both PGs caused cAMP-mediated activation of PKA-, Epac/Rap1- and Tiam1/Vav2-dependent pathways of Rac1 activation
162	Rattus norvegicus		blood microvessel			endothelial cell		20339116	The presence of insulin receptors in rat coronary microvascular endothelial cells was confirmed by immunoprecipitation with an antibody targeting the beta-subunit of the insulin receptor (Figure 1A). Insulin induced an increase in tyrosine phosphorylation of the beta-subunit
178	Rattus norvegicus	vascular smooth muscle							When NO is formed by an endothelial cell, for example, it readily diffuses out of the cell and into adjacent smooth muscle cells where is binds to a heme moiety on guanylyl cyclase and activates this enzyme to produce cGMP from GTP. Increased cGMP activates a kinase that subsequently leads to the inhibition of calcium influx into the smooth muscle cell, and decreased calcium-calmodulin stimulatio…

## Sheet: Vascular Edges
Edge Identifier
8
23
72
114
123
132
150
157
162
178
