# Supplementary material for: A vascular biology network model focused on inflammatory processes to investigate atherogenesis and plaque instability
Source: J Transl Med. 2014 Jun 26;12:185. doi: 10.1186/1479-5876-12-185 (PMC4227037; doi:10.1186/1479-5876-12-185)
Supplement: Additional file 3 — Six .XGMML and six .XLS files of all V-IPN subnetworks. The network architecture may be viewed from the XGMML files using freely available network visualization software such as Cytoscape (http://www.cytoscape.org/). [file 1479-5876-12-185-S3.zip › 10051_1065202369122714_MOESM2_ESM/1065202369122714_add17.xlsx]

## Sheet: Key
	This Excel spreadsheet contains 7 worksheets
	Key: Contains reference and explanatory information for the worksheets contained in this document
	Model: Contains a basic description of the model
	Nodes: Contains the full list of nodes in the model
	Edges: Contains the full list of assertions (edges) in the model
	Evidence: Contains detailed references for each edge in the model
	Vascular Evidence: Contains all references annotated with vascular context in the KnowledgeBase.
	Vascular Edges: Contains a consolidated list of network edges with at least one associated vascular evidence.
	Key for individual worksheets
	Nodes: Contains the full list of nodes in the model
	Node	Label
	Numerical identifier given to each unique node in the model	Name of the node
	Edges: Contains the full list of assertions (edges) in the model
	Edge	Source Label	Relationship		Target Label
	Numerical identifier given to each unique edge in the model	Name of the source node	Relationship between the source and target nodes		Name of the target node
			->	Increases
			=>	Directly increases
			-|	Decreases
			=|	Directly decreases
			activator	Activator
			-e->	Effector
			-cat->	Catalyzed by
			-react->	Reactant
			-prod->	Product
			|-cw-|	Competes with
			-gp->	Gene product
			-translocates-*	Translocates
			-to-	Translocated to
			-from-	Translocated from
			-@-	Modification of
			-cc-	Complex component
			-sub->	Subset of
			-other-	Other

## Sheet: Model
Model Report
Model	V-IPN-Smooth muscle cell activation
Version	1.0
Species	Homo sapiens
Description	The Smooth muscle cell activation model was made by PMI and Selventa as part of the 2011 Vascular Inflammatory Process Network (V IPN) collaboration. The model depicts the causal mechanisms that involve three main branches of signaling: 1) CD40 increases NFKB activity, leading to production of secreted molecules, such as, IL1B, IL8, IL6, and TNF, 2) PDGFB increases NR4A3, leading to CCND1 express…
Created	2011-12-14 10:41:58
Last Updated	2011-12-14 10:41:58

## Sheet: Nodes
Vertex	Label	Type	Species
1	MMP2	Protein	Homo sapiens
2	PDGFRA	Protein	Homo sapiens
3	ROS	Molecule
4	kaof(MAPK3)	Reaction	Homo sapiens
5	exp(MYC)	GeneExpression	Homo sapiens
6	kaof(PDGFRA)	Reaction	Homo sapiens
7	Calcium	Molecule
8	PTPN11	Protein	Homo sapiens
9	CREB1	Protein	Homo sapiens
10	PDGFRB	Protein	Homo sapiens
11	exp(TNF)	GeneExpression	Homo sapiens
12	catof(Phospholipase C family Hs)	MolecularFunction	Homo sapiens
13	exp(F3)	GeneExpression	Homo sapiens
14	paof(PTPN11)	MolecularFunction	Homo sapiens
15	PPARA	Protein	Homo sapiens
16	TLR4	Protein	Homo sapiens
17	PDGFA	Protein	Homo sapiens
18	PI3K Family Hs	Protein
19	NR4A3	Protein	Homo sapiens
20	EDN1	Protein	Homo sapiens
21	RAC1	Protein	Homo sapiens
22	CTNNB1 P@S37	Default
23	CTNNB1	Protein	Homo sapiens
24	oxof(NADPH oxidase complex)	MolecularFunction	null
25	taof(CTNNB1)	TranscriptionalActivity	Homo sapiens
26	taof(HIF1A)	MolecularFunction	Homo sapiens
27	PLAUR	Protein	Homo sapiens
28	exp(IL1B)	GeneExpression	Homo sapiens
29	degradationof(CTNNB1)	Degradation
30	Phospholipase C Family Hs	Protein
31	HIF1A	Protein	Homo sapiens
32	cell proliferation	BiologicalProcess
33	NOX1	Protein	Homo sapiens
34	kaof(AKT1)	Reaction	Homo sapiens
35	taof(CEBPD)	MolecularFunction	Homo sapiens
36	exp(IL6)	GeneExpression	Homo sapiens
37	NOX4	Protein	Homo sapiens
38	RB1	Protein	Homo sapiens
39	PLAU	Protein	Homo sapiens
40	catof(Phospholipase D family Hs)	MolecularFunction	Homo sapiens
41	taof(E2F1)	TranscriptionalActivity	Homo sapiens
42	kaof(PDGFRB)	Reaction	Homo sapiens
43	catof(CCR3)	MolecularFunction	Homo sapiens
44	IL1B	Protein	Homo sapiens
45	gtpof(RHOA)	Reaction	Homo sapiens
46	APOE	Protein	Homo sapiens
47	Angiotensin II	ProteinSubset
48	exp(PCNA)	GeneExpression	Homo sapiens
49	response to hypoxia	BiologicalProcess
50	exp(CCND1)	GeneExpression	Homo sapiens
51	CD40	Protein	Homo sapiens
52	taof(NFKB Complex Hs)	TranscriptionalActivity	Homo sapiens
53	CD40LG	Protein	Homo sapiens
54	exp(MMP2)	GeneExpression	Homo sapiens
55	kaof(GSK3B)	Reaction	Homo sapiens
56	LRP1	Protein	Homo sapiens
57	catof(LRP6)	Reaction	Homo sapiens
58	AKT1	Protein	Homo sapiens
59	catof(AGTR1)	MolecularFunction	Homo sapiens
60	CDKN2A	Protein	Homo sapiens
61	PTGS2	Protein	Homo sapiens
62	catof(TLR4)	Reaction	Homo sapiens
63	PKC Family Hs	Protein
64	catof(AKR1B1)	Reaction	Homo sapiens
65	exp(NOS2)	GeneExpression	Homo sapiens
66	catof(LRP1)	Reaction	Homo sapiens
67	kaof(PRKCD)	Reaction	Homo sapiens
68	kaof(PI3K Family Hs)	Reaction	Homo sapiens
69	NFKB Complex Hs	Protein
70	AKR1B1	Protein	Homo sapiens
71	MYD88	Protein	Homo sapiens
72	F3	Protein	Homo sapiens
73	HMGB1	Protein	Homo sapiens
74	MMP9	Protein	Homo sapiens
75	taof(PPARA)	MolecularFunction	Homo sapiens
76	PDGFB	Protein	Homo sapiens
77	IGF1	Protein	Homo sapiens
78	CASP1	Protein	Homo sapiens
79	smooth muscle contraction	BiologicalProcess
80	exp(PTGS2)	GeneExpression	Homo sapiens
81	MYC	Protein	Homo sapiens
82	taof(RELA)	MolecularFunction	Homo sapiens
83	E2F1	Protein	Homo sapiens
84	IL8	Protein	Homo sapiens
85	G1 phase of mitotic cell cycle	BiologicalProcess
86	catof(MYD88)	Reaction	Homo sapiens
87	catof(MMP2)	MolecularFunction	Homo sapiens
88	CEBPD	Protein	Homo sapiens
89	MAPK1	Protein	Homo sapiens
90	exp(HIF1A)	GeneExpression	Homo sapiens
91	NOS2	Protein	Homo sapiens
92	catof(CD40)	Reaction	Homo sapiens
93	Phosphatidate	Molecule
94	PCNA	Protein	Homo sapiens
95	exp(ADFP)	GeneExpression	Homo sapiens
96	taof(CREB1)	TranscriptionalActivity	Homo sapiens
97	exp(IL8)	GeneExpression	Homo sapiens
98	LTBR	Protein	Homo sapiens
99	CTNNB1 P@S33	Default
100	IL6	Protein	Homo sapiens
101	CCNE1	Protein	Homo sapiens
102	IRAK1	Protein	Homo sapiens
103	PDGFB:PDGFB	MolecularComplex
104	LRP6	Protein	Homo sapiens
105	THBS1	Protein	Homo sapiens
106	Oxidized Low Density Lipoprotein	Molecule
107	GSK3B	Protein	Homo sapiens
108	gtpof(RAC1)	Reaction	Homo sapiens
109	vascular smooth muscle cell migration	BiologicalProcess
110	catof(PLAUR)	MolecularFunction	Homo sapiens
111	LDL aggregates	Default
112	GJA1	Protein	Homo sapiens
113	taof(RB1)	TranscriptionalActivity	Homo sapiens
114	kaof(PKC Family Hs)	Reaction	Homo sapiens
115	O2.-	Molecule
116	catof(CASP1)	Reaction	Homo sapiens
117	kaof(IRAK1)	Reaction	Homo sapiens
118	sec(Il1b)	Translocation	Rattus norvegicus
119	CDK4	Protein	Homo sapiens
120	kaof(CDK4)	Reaction	Homo sapiens
121	exp(NR4A3)	GeneExpression	Homo sapiens
122	CCL11	Protein	Homo sapiens
123	kaof(MAPK1)	Reaction	Homo sapiens
124	AGTR1	Protein	Homo sapiens
125	Low Density Lipoprotein	Molecule
126	Nitric oxide	Molecule
127	ADFP	Protein	Homo sapiens
128	vascular smooth muscle cell proliferation	BiologicalProcess
129	DCBLD2	Protein	Homo sapiens
130	Phospholipase D Family Hs	Protein
131	TNF	Protein	Homo sapiens
132	RHOA	Protein	Homo sapiens
133	CCND1	Protein	Homo sapiens
134	MAPK3	Protein	Homo sapiens
135	NADPH oxidase complex	CellularComponent
136	HEXIM1	Protein	Homo sapiens
137	exp(CCNE1)	GeneExpression	Homo sapiens

## Sheet: Edges
Edge	Source Label	Relationship	Target Label
1	LRP1	-|	kaof(PDGFRB)
2	catof(Phospholipase C family Hs)	->	Calcium
3	PI3K Family Hs	-cat->	kaof(PI3K Family Hs)
4	HEXIM1	-|	taof(NFKB Complex Hs)
5	taof(NFKB Complex Hs)	=>	exp(TNF)
6	kaof(MAPK3)	->	taof(CREB1)
7	MMP9	->	vascular smooth muscle cell migration
8	gtpof(RAC1)	->	vascular smooth muscle cell migration
9	catof(CD40)	->	taof(RELA)
10	LRP1	-cat->	catof(LRP1)
11	taof(NFKB Complex Hs)	=>	exp(IL6)
12	taof(NFKB Complex Hs)	=>	exp(IL8)
13	kaof(MAPK1)	->	vascular smooth muscle cell proliferation
14	Phospholipase C Family Hs	-cat->	catof(Phospholipase C family Hs)
15	exp(HIF1A)	-gp->	HIF1A
16	AKR1B1	-cat->	catof(AKR1B1)
17	IGF1	->	gtpof(RAC1)
18	MYD88	-cat->	catof(MYD88)
19	catof(TLR4)	->	catof(MYD88)
20	taof(CEBPD)	->	exp(IL6)
21	kaof(PI3K Family Hs)	->	vascular smooth muscle cell proliferation
22	response to hypoxia	->	exp(HIF1A)
23	PDGFB	=>	kaof(PDGFRA)
24	MYC	->	cell proliferation
25	THBS1	->	exp(MMP2)
26	PTPN11	-cat->	paof(PTPN11)
27	E2F1	-e->	taof(E2F1)
28	taof(E2F1)	=>	exp(CCNE1)
29	catof(AKR1B1)	-|	taof(RB1)
30	CASP1	-cat->	catof(CASP1)
31	PDGFB	->	gtpof(RAC1)
32	G1 phase of mitotic cell cycle	->	E2F1
33	HIF1A	-e->	taof(HIF1A)
34	exp(CCNE1)	-gp->	CCNE1
35	kaof(MAPK1)	->	taof(CREB1)
36	kaof(PDGFRB)	->	vascular smooth muscle cell proliferation
37	PLAU	->	paof(PTPN11)
38	kaof(PDGFRB)	->	kaof(MAPK1)
39	PKC Family Hs	-cat->	kaof(PKC Family Hs)
40	Calcium	=>	kaof(PKC Family Hs)
41	kaof(GSK3B)	=>	CTNNB1 P@S33
42	EDN1	->	catof(Phospholipase C family Hs)
43	IGF1	->	NOX4
44	response to hypoxia	->	taof(HIF1A)
45	ROS	-sub->	O2.-
46	GJA1	->	vascular smooth muscle cell proliferation
47	IL1B	->	kaof(IRAK1)
48	catof(MYD88)	=>	kaof(PI3K Family Hs)
49	PDGFRA	-cat->	kaof(PDGFRA)
50	kaof(MAPK1)	->	vascular smooth muscle cell migration
51	gtpof(RHOA)	->	exp(F3)
52	LRP6	-cat->	catof(LRP6)
53	IRAK1	-cat->	kaof(IRAK1)
54	TLR4	-cat->	catof(TLR4)
55	taof(E2F1)	=>	exp(MYC)
56	PTPN11	->	vascular smooth muscle cell proliferation
57	catof(AGTR1)	->	catof(Phospholipase C family Hs)
58	PDGFB:PDGFB	->	vascular smooth muscle cell proliferation
59	catof(LRP1)	->	gtpof(RHOA)
60	CD40	-cat->	catof(CD40)
61	taof(HIF1A)	=>	exp(PTGS2)
62	Angiotensin II	=>	catof(AGTR1)
63	MMP2	-cat->	catof(MMP2)
64	catof(CD40)	->	taof(NFKB Complex Hs)
65	NOX4	->	exp(MMP2)
66	exp(MMP2)	-gp->	MMP2
67	kaof(PRKCD)	->	HIF1A
68	response to hypoxia	->	exp(PTGS2)
69	taof(HIF1A)	->	exp(IL8)
70	exp(PTGS2)	-gp->	PTGS2
71	AGTR1	-cat->	catof(AGTR1)
72	exp(CCND1)	-gp->	CCND1
73	CDKN2A	-|	G1 phase of mitotic cell cycle
74	catof(MMP2)	->	vascular smooth muscle cell migration
75	TNF	->	catof(AKR1B1)
76	CD40LG	=>	catof(CD40)
77	APOE	->	catof(LRP1)
78	kaof(PKC Family Hs)	->	exp(HIF1A)
79	kaof(PRKCD)	-|	exp(CCND1)
80	MAPK1	-cat->	kaof(MAPK1)
81	catof(AKR1B1)	->	CDK4
82	PPARA	-e->	taof(PPARA)
83	taof(HIF1A)	=>	exp(IL1B)
84	taof(CREB1)	=>	exp(NR4A3)
85	IL1B	->	taof(CEBPD)
86	catof(AKR1B1)	->	vascular smooth muscle cell proliferation
87	MAPK3	-cat->	kaof(MAPK3)
88	RB1	-e->	taof(RB1)
89	exp(MYC)	-gp->	MYC
90	NADPH oxidase complex	-cat->	oxof(NADPH oxidase complex)
91	catof(LRP6)	-|	PDGFRB
92	catof(AGTR1)	->	paof(PTPN11)
93	NFKB Complex Hs	-e->	taof(NFKB Complex Hs)
94	IL8	->	cell proliferation
95	kaof(PI3K Family Hs)	->	vascular smooth muscle cell migration
96	taof(PPARA)	->	CDKN2A
97	CREB1	-e->	taof(CREB1)
98	Phospholipase D Family Hs	-cat->	catof(Phospholipase D family Hs)
99	kaof(PKC Family Hs)	-sub->	kaof(PRKCD)
100	kaof(MAPK3)	->	vascular smooth muscle cell proliferation
101	Oxidized Low Density Lipoprotein	=>	catof(TLR4)
102	response to hypoxia	->	exp(NOS2)
103	catof(LRP1)	->	exp(ADFP)
104	PDGFRB	-cat->	kaof(PDGFRB)
105	kaof(PDGFRA)	->	kaof(MAPK1)
106	THBS1	->	catof(MMP2)
107	kaof(AKT1)	=|	kaof(GSK3B)
108	exp(NOS2)	-gp->	NOS2
109	catof(AGTR1)	->	kaof(PKC Family Hs)
110	PDGFA	=>	kaof(PDGFRA)
111	kaof(IRAK1)	->	taof(NFKB Complex Hs)
112	Oxidized Low Density Lipoprotein	->	kaof(PI3K Family Hs)
113	kaof(PDGFRA)	->	kaof(MAPK3)
114	catof(AGTR1)	->	oxof(NADPH oxidase complex)
115	kaof(CDK4)	->	taof(E2F1)
116	NR4A3	->	exp(CCND1)
117	taof(CREB1)	=>	exp(CCND1)
118	PDGFB:PDGFB	-cc-	PDGFB
119	RAC1	-cat->	gtpof(RAC1)
120	LDL aggregates	->	catof(LRP1)
121	degradationof(CTNNB1)	=|	CTNNB1
122	NOX1	->	ROS
123	kaof(PI3K Family Hs)	->	kaof(AKT1)
124	Calcium	->	smooth muscle contraction
125	taof(CTNNB1)	=>	exp(CCND1)
126	GSK3B	-cat->	kaof(GSK3B)
127	Nitric oxide	-|	smooth muscle contraction
128	PDGFB:PDGFB	->	vascular smooth muscle cell migration
129	DCBLD2	-|	kaof(PDGFRB)
130	catof(CCR3)	->	exp(MMP2)
131	taof(RB1)	=|	taof(E2F1)
132	catof(AGTR1)	->	catof(Phospholipase D family Hs)
133	taof(HIF1A)	->	exp(NOS2)
134	exp(NR4A3)	-gp->	NR4A3
135	AKT1	-cat->	kaof(AKT1)
136	CTNNB1	-e->	taof(CTNNB1)
137	CTNNB1 P@S37	=>	degradationof(CTNNB1)
138	exp(PCNA)	-gp->	PCNA
139	catof(LRP1)	-|	kaof(IRAK1)
140	IL1B	->	cell proliferation
141	Low Density Lipoprotein	->	taof(CREB1)
142	CEBPD	-e->	taof(CEBPD)
143	IL6	->	cell proliferation
144	taof(NFKB Complex Hs)	=>	exp(IL1B)
145	CCND1	->	cell proliferation
146	kaof(MAPK3)	->	vascular smooth muscle cell migration
147	CCNE1	->	cell proliferation
148	CCL11	=>	catof(CCR3)
149	NOX4	->	vascular smooth muscle cell migration
150	kaof(GSK3B)	=>	CTNNB1 P@S37
151	exp(TNF)	-gp->	TNF
152	exp(IL8)	-gp->	IL8
153	taof(E2F1)	=>	exp(PCNA)
154	taof(E2F1)	=>	exp(CCND1)
155	O2.-	-|	Nitric oxide
156	HMGB1	->	kaof(PI3K Family Hs)
157	taof(CREB1)	=>	exp(PTGS2)
158	exp(IL6)	-gp->	IL6
159	exp(ADFP)	-gp->	ADFP
160	kaof(PDGFRB)	->	kaof(MAPK3)
161	catof(CASP1)	->	sec(Il1b)
162	catof(Phospholipase D family Hs)	->	Phosphatidate
163	exp(IL1B)	-gp->	IL1B
164	RHOA	-cat->	gtpof(RHOA)
165	taof(RELA)	=>	taof(NFKB Complex Hs)
166	PTPN11	->	vascular smooth muscle cell migration
167	PLAU	->	catof(PLAUR)
168	oxof(NADPH oxidase complex)	->	ROS
169	cell proliferation	-sub->	vascular smooth muscle cell proliferation
170	sec(Il1b)	-translocates-*	IL1B
171	exp(F3)	-gp->	F3
172	PDGFB	=>	kaof(PDGFRB)
173	CD40LG	->	catof(CASP1)
174	taof(NFKB Complex Hs)	->	exp(NOS2)
175	CTNNB1 P@S33	=>	degradationof(CTNNB1)
176	CDK4	-cat->	kaof(CDK4)
177	LTBR	->	taof(RELA)
178	taof(NFKB Complex Hs)	=>	exp(PTGS2)
179	PLAUR	-cat->	catof(PLAUR)

## Sheet: Evidence
Edge	Species	Tissue	BodyPart	Disease	Location	Cell Type	Cell Line	PubMed	Evidence Text
1	Mus musculus		aorta			smooth muscle cell		19742316	Studies from our laboratory have shown that LRP1 suppresses PDGF receptor b (PDGFRb) activation and protects against atherosclerosis.
1	Mus musculus					smooth muscle cell		18626063	The smcLRP1-/- /LDL receptor -/- mice demonstrated significantly more atherosclerotic lesions and abnormal activation of PDGFR-beta when compared to the smLRP1-/- mice.
2	Homo sapiens	vascular tissue						16870827	Activation of PLC produces inositol-1,4,5-triphosphate (IP3) and diacylglycerol (DAG) within seconds. IP3 binds to its receptor on sarcoplasmic reticulum, opening a channel that allows calcium efflux into the cytoplasm. Ca2+ binds to calmodulin and activates myosin light chain kinase (MLCK), which phosphorylates the myosin light chain and enhances the interaction between actin and myosin, causing…
4	Homo sapiens	vascular smooth muscle						12581153	Moreover, HEXIM1 is shown to suppress the transcriptional activity of NF-kappaB via its C-terminal leucine-rich domain.
5	Homo sapiens							19337546	NF-?B upregulates several proinflammatory genes, including tumor necrosis factor-alpha (TNF-?) and IL-6.
5	Mus musculus		spleen					9830030	Ariadne: This active NF-kappaB was demonstrated to correlate with the expression of the NF-kappaB-regulated genes IL-6, IL-12, macrophage migration inhibitory factor, cyclooxygenase-2, and tumor necrosis factor-alpha ( 34 ).
5	Homo sapiens					monocyte		18926289	The importance of the NF-kB pathway in mediating hypoxiadependent transactivation of genes coding for cytokine/ chemokine, such as CXCL1, CCL20, and TNF, in both differentiated macrophages and primary human monocytes was recently demonstrated (Zampetaki et al., 2004; Chandel et al., 2000; Battaglia et al., 2008; Leeper- Woodford and Detmer, 1999).
5	Mus musculus					mast cell		18725994	In mast cells, the expression of TNF, IL-6, and IL-8 gene after Fc?RI ligation strictly depends on the activation of NF-?B.
5	Homo sapiens					microglial cell		11160388	Cells treated with NFKB inhibitor peptide SN-50 decreased TNF-alpha promoter activity.
5	Homo sapiens	smooth muscle	aorta					14625285	Exposure of HASMC to CXCL16 increased NF-kappa B DNA binding activity, induced kappa B-driven luciferase activity, and up-regulated tumor necrosis factor-alpha expression in an NF-kappa B-dependent manner. However, treatment with pertussis toxin (G(i) inhibitor), wortmannin or LY294002 (phosphatidylinositol 3-kinase (PI3K inhibitors)), or Akt inhibitor or overexpression of dominant-negative (dn) …
5	Homo sapiens		muscle					15864338	IKK-beta/NF-kappa B transcription pathway is a key regulator of IL-6, IL-8, and TNF-alpha release from adipose tissue and skeletal muscle
5	Homo sapiens					macrophage		17502339	Figure 6. GSK3 integrates inflammatory signals and regulates the balance of cytokine production. IFN-gamma suppresses TLR2-induced Akt activity, linked with decreased phosphorylation and increased activity of GSK3-beta, which in turn, contributes to inhibition of AP-1 DNA binding. Diminished AP-1 and CREB activity in IFN-gamma-primed, TLR2-activated cells leads to decreased expression of AP-1 and…
5	Homo sapiens			Carcinoma of gastrointestinal tract		macrophage		16718776	Lipopolysaccharide (LPS), which is a component of the outer membrane of Gram-negative bacteria including H pylori, is a signalling molecule for the innate immune system and is the main source of infl ammation in Gram-negative infections[55]. LPS targets the transmembranous patternrecognition receptor called toll-like receptor 4 (TLR4), which is expressed on macrophages and monocytes[56]. LPS bind…
5	Rattus norvegicus					cardiomyocyte		20814542	We demonstrated that PPARG ligands inhibited the cardiac expression of TNF-a at the transcriptional level, in part by antagonizing NF-KB and AP-1 activity [11, 60].
5	Rattus norvegicus	vascular smooth muscle						11454570	Exposure of rat VSMCs to LPS resulted in increased TNF-alpha mRNA at 60 min. Initiation of the increase in TNFalpha mRNA correlated with activation of NFkappaB.
5	Homo sapiens					adipocyte		15864338	IKKb can impact on insulin signaling through at least 2 pathways. First, it can directly phosphorylate IRS-1 on serine residues (34, 57). Second, it can phosphorylate inhibitor of NF-kB (IkB), thus activating NF-kB, a transcription factor that, among other targets, stimulates production of multiple inflammatory mediators, including TNFalpha and IL-6 (58).
5	Homo sapiens		brain			endothelial cell		11746378	Because NF-kappaB and AP-1 are known to regulate expression of inflammatory genes, expression of the gene encoding for tumor necrosis factor-alpha (TNF-alpha) was also studied in METH-treated HBMEC. A dose-dependent overexpression of the TNF-alpha gene was observed in HBMEC treated with METH. The importance of AP-1 and NF-kappaB in METH-induced TNF-alpha gene was confirmed in functional promoter …
5	Mus musculus					macrophage		12032334	In human circulating monocytes, inhibition of PDE4 by rolipram markedly suppresses TNF- synthesis and release in response to LPS; ... LPS stimulation of macrophages induces a large increase in TNF- mRNA by increasing gene transcription via activation of the transcriptional factors NF-kB (13-15), c-jun, and c-fos (16).
5	Homo sapiens							2263628	This region contains three sites that match an NF-kappa B binding-site consensus sequence. We show that these three sites specifically bind NF-kappa B in vitro
5	Homo sapiens						HUVEC cell line	14715700	stimulation of cells by PAF leads to the activation of the transcription factor, NF-kB, which has been shown to be involved in MT1-MMP induction in certain cancer cell lines, and the induction of TNF-a, IL-1a, bFGF, and VEGF in HUVEC
5	Mus musculus					macrophage		1715367	In addition to members of the NF-kappa B/rel transcription factor family, at least two of the kappa B sites also bound a nuclear protein identified as NF-GMa, a factor that binds to promoter sequences from many cytokines... mutation of all four sites (11 bp of 1059) reduced inducibility by 90%, providing compelling evidence for the role of transcription factors belonging to the NF-kappa B/rel fam…
5	Homo sapiens		liver					15239102	This process was also partially dependent on ctsb. Lysosomal destabilization resulted in nuclear factor kappa B-dependent tumor necrosis factor alpha expression. Release of ctsb into the cytoplasm was also observed in humans with NAFLD and correlated with disease severity.
6	Rattus norvegicus							16873684	This indicates that ERK1/2, reported to be located downstream of PKA, participates in the PKA-mediated CREB phosphorylation elicited by glucose. In ERK1/2-downregulated MIN6 cells by siRNA, glucose-stimulated CREB phosphorylation was highly reduced and CREB protein content was decreased by 60%.% blockade of ERK1/2 activity with PD98059 caused a significant decrease in CREB protein level
6	Rattus norvegicus							16873684	This indicates that ERK1/2, reported to be located downstream of PKA, participates in the PKA-mediated CREB phosphorylation elicited by glucose. In ERK1/2-downregulated MIN6 cells by siRNA, glucose-stimulated CREB phosphorylation was highly reduced and CREB protein content was decreased by 60%.% blockade of ERK1/2 activity with PD98059 caused a significant decrease in CREB protein level
6	Rattus norvegicus		aorta			smooth muscle cell		16945922	In response to mitogenic stimulation with platelet-derived growth factor (PDGF), SMC rapidly express NOR1 through an ERK-MAPK-dependent signaling pathway. 5'-deletion analysis, site-directed mutagenesis, and transactivation experiments demonstrate that PDGF-induced NOR1 expression is mediated through a cAMP-response element-binding protein (CREB)-dependent transactivation of the NOR1 promoter.
6	Homo sapiens					neutrophil		10510396	Neutrophils stimulated with FMLP exhibited phosphorylation of the cAMP response element binding protein (CREB), and this reaction was inhibited by SB 203580 and PD 98059.
6	Mus musculus		lung			epithelial cell|Alveolar type II cell		18392938	Furthermore, both forskolin and EGF induced ERK1/2 phosphorylation, but only forskolin-mediated CREB phosphorylation was inhibited by H89, suggesting that PKA regulates CREB indirectly through the MAPK/ERK1/2 pathway.
7	Homo sapiens	vascular smooth muscle				smooth muscle cell		20814542	In macrophages and VSMCs, PPARG ligands have been shown to reduce the expression of MMP- 9, resulting in the inhibition of migration of VSMCs, and plaque destabilization [7, 8].
8	Rattus norvegicus		aorta			smooth muscle cell		18567639	Both Nox4 siRNA and N17Rac1 impaired IGF-I-induced migration of VSMCs (Figure 6B).
8	Homo sapiens	vascular smooth muscle						18480127	S1P inhibition of PDGF-induced cell migration and Rac activation in VSMCs was abolished by the selective S1P(2) receptor antagonist JTE-013. # From Materials PDGF-B chain were purchased from BIOMOL.., Pull-down assays to determine GTP-bound active forms of RhoA and Rac1 were performed as described in detail previously.8,9,13 "#
9	Mus musculus					leukocyte		21876738	CD40(-/-) mice showed a significant decrease in the recruitment of neutrophils (at 3, 7d) and macrophages (at 7, 21d) into injured artery; this effect was most likely attributed to inhibition of NF-kB activation and marked downregulation of NF-kB-related gene expression, including cytokines (TNFa, IL-1b, IL-6), chemokines (MCP-1), and adhesion molecules (ICAM-1, VCAM-1). Moreover, neutrophil recr…
11	Homo sapiens						HeLa cell line	2183031	We found that a fragment of the IL-6 promoter containing the site specifically binds highly purified NF-KB protein and the NF-KB protein in nuclear extracts of phorbol ester-induced Jurkat cells. Mutations of the NF-KB site abolished complex formation with both purified NF-KB and the nuclear extract protein. Transient expression of chloramphenicol acetyltransferase (CAT) plasmids containing the I…
11	Homo sapiens						A549 cell line	9191851	Mutation of either sequence greatly reduced RSV-mediated induction of IL-11 promoter activity. NF-kappa B sites in IL-1 alpha, IL-6, and IL-8 promoters were also required for RSV-mediated induction of transcription of these promoters. Immunological studies and use of reporter gene constructs provided direct evidence for the activation and nuclear translocation of NF-kappa B by RSV. Sodium salicyl…
11	Mus musculus		spleen					9830030	Ariadne: This active NF-kappaB was demonstrated to correlate with the expression of the NF-kappaB-regulated genes IL-6, IL-12, macrophage migration inhibitory factor, cyclooxygenase-2, and tumor necrosis factor-alpha ( 34 ).
11	Homo sapiens					endothelial cell	HUVEC cell line	10542237	AP-1 and NF-kB response elements have been shown to mediate the IL-6 response to inflammatory stimuli such as IL-1b (35).
11	Homo sapiens					retinal epithelial cell		16735500	TABLE 3 Genes commonly up-regulated by CA-MKK5 and CA-MKK1 Transcription factor involved Gene symbol Genes reported previously to be regulated by hypoxia BIRC3 BMP2 CCL2 CSF2 CXCL1 NF{kappa}B (94) CXCL2 NF{kappa}B (94) CXCL3 EFNA1 ICAM1 NF{kappa}B (94) IL6 NF{kappa}B (94), NF-IL6 IL8 NF{kappa}B (94), AP1 NDRG1 HIF1{alpha}, AP1 NFKBIA PTGS2 NF{kappa}B (102), HIF1{alpha} (103), HMGI(Y) (104) PTX3 S…
11	Mus musculus					mast cell		18725994	In mast cells, the expression of TNF, IL-6, and IL-8 gene after Fc?RI ligation strictly depends on the activation of NF-?B.
11	Rattus norvegicus	vascular smooth muscle						11454570	We therefore compared the kinetics of NF-kappaB activation, cytokine message production, and TNF-alpha secretion. Maximum active NF-kappaB was found at 30 min after the addition of LPS and decreased thereafter. Increased IL-6 mRNA was detected at 30 min, increased TNF-alpha mRNA at 60 min, and increased IL-1 mRNA at 120 min.
11	Homo sapiens						A549 cell line	19616563	Treatment of cultured human lung adenocarcinoma epithelial cells (A549) with IHR resulted in the elevation of mRNA levels of an inflammation cytokine interleukin-6 (IL-6), due to activation of the signaling pathway of nuclear factor-kappaB, a potent transcriptional activator of IL-6.
11	Homo sapiens					fibroblast		19805069	Furthermore, IL-1a depletion reduced the DNA binding activity of NF-kB and C/EBPk, which stimulate IL-6/IL-8 transcription.
11	Homo sapiens						LNCaP cell line	8824277	IkappaBalpha inhibits NFkappaB-mediated activation of the interleukin-6 promoter
11	Homo sapiens						HeLa cell line	16414985	The second, third, and fourth clusters include genes that are induced by reovirus and blocked by expression of mI{kappa}B{alpha}
11	Homo sapiens	vascular smooth muscle						19936194	Ang II activates IL-6 expression via the type 1 Ang II receptor (AT1R) [3]. Studies by our group have shown the essential role of the NF-kB transcription factor in mediating inducible IL-6 expression [13].
11	Mus musculus						MEF cell line	15695520	TABLE I A Wt. kinase-competent IKK{alpha} protein rescues the expression of two classes of NF-{kappa}B-dependent genes in IKK{alpha}-null cells
11	Homo sapiens							21321098	One early manifestation of the senescent phenotype is the expression of cell surface bound IL-1a. This cytokine acts in a juxtacrine manner to bind the cell surface-bound IL-1 receptor, which initiates a signaling cascade that activates transcription factors (NF-kB, C/EBPb). The transcription factors subsequently stimulate the expression of many secreted (SASP) proteins, including increasing the …
11	Homo sapiens	endothelium						12701065	In control cells, treatment with linoleic acid reduced intracellular glutathione levels and induced the DNA binding activity of nuclear factor-kappaB (NF-kappaB) leading to the upregulation of interleukin-6 (IL-6). In addition, the expression of endothelial nitric oxide synthase (eNOS) was altered, with linoleic acid increasing eNOS activity.
11	Rattus norvegicus	vascular smooth muscle						12215492	Functional promoter analysis revealed that PPAR-gamma ligands inhibited IL-1beta-induced transactivation of IL-6 gene via suppression of not only nuclear factor-kappaB but also C/EBP-DNA binding.
11	Homo sapiens					chondrocyte		15341921	IL-1beta induction of IL-6 and LIF in normal articular human chondrocytes involves the ERK, p38 and NFkappaB signaling pathways
11	Homo sapiens							19337546	NF-?B upregulates several proinflammatory genes, including tumor necrosis factor-alpha (TNF-?) and IL-6.
11	Mus musculus						3T3-L1 cell line	11978627	Further, NF-kappaB is an obligatory mediator of most of these TNF-alpha responses....Absence of NF-kappaB activation (through overexpression on the inhibitor in the same cell) abolished suppression of >98% of the genes normally suppressed by TNF-alpha and induction of 60-70% of the genes normally induced by TNF-alpha
11	Mus musculus					dendritic cell		11886848	Further promoter assays showed that the transcription factors NF-kappaB and AP-1 are downstream transcriptional mediators of CD40-induced IL-6 gene expression.
11	Mus musculus						HT-1080 cell line	15688424	We here report that the NFkappaB and C/EBP beta controlled gene IL6 is upregulated in DDIT3- and FUS-DDIT3-expressing fibrosarcoma cell lines
11	Homo sapiens		muscle					15864338	IKK-beta/NF-kappa B transcription pathway is a key regulator of IL-6, IL-8, and TNF-alpha release from adipose tissue and skeletal muscle
11	Homo sapiens						U937 cell line	2183031	We found that a fragment of the IL-6 promoter containing the site specifically binds highly purified NF-KB protein and the NF-KB protein in nuclear extracts of phorbol ester-induced Jurkat cells. Mutations of the NF-KB site abolished complex formation with both purified NF-KB and the nuclear extract protein. Transient expression of chloramphenicol acetyltransferase (CAT) plasmids containing the I…
11	Homo sapiens							18633101	The increase in TLR4 and NFkappaB signaling was accompanied by elevated expression of the NFkappaB-regulated genes interleukin (IL)-6 and superoxide dismutase (SOD)2.
11	Homo sapiens					adipocyte		15864338	IKKb can impact on insulin signaling through at least 2 pathways. First, it can directly phosphorylate IRS-1 on serine residues (34, 57). Second, it can phosphorylate inhibitor of NF-kB (IkB), thus activating NF-kB, a transcription factor that, among other targets, stimulates production of multiple inflammatory mediators, including TNFalpha and IL-6 (58).
11	Rattus norvegicus					astrocyte		9630519	IL-6 mRNA was induced following Amyloid beta (1-40) (25 microM) exposure indicating that activation of NF-kB in astrocytes was followed by the transcriptional induction of NF-kB-consensus containing genes (Il-6).
11	Rattus norvegicus		liver					10616907	We report that TNF induces DNA replication in growth-arrested LE6 cells and that its effect involves the activation of NFkappaB and STAT3 and an increase in c-myc and IL-6 mRNAs. We conclude that NFkappaB is an essential component of the TNF proliferative pathway and that TNF-induced changes in IL-6 mRNA, STAT3, and c-myc mRNA are dependent on NFkappaB activation.
11	Homo sapiens					monocyte		9529131	p100 has an inhibitory effect on the NF-kappaB-dependent IL-6 promoter activity
11	Mus musculus					fibroblast		12221085	100 representative genes with -fold change values greater than or equal to 2 that were dependent on NF-kappa B for maintaining their relative expression levels were selected from a primary WT (+TNFalpha ) versus Ikappa Balpha SR (+TNFalpha ) screen. Genes were grouped in categories based upon their physiological functions or properties. Gene accession numbers are in the far left column adjacent t…
11	Homo sapiens					monocyte		9529131	The transcription factor NF-kappaB plays an important role in the regulated expression of cytokines in human monocytes. A p100 subunit of NF-kappaB has IkappaB-like properties by sequestering the p65 transactivating subunit in the cytosol of cells. In transient transfection assays we demonstrated that p100 has an inhibitory effect on the NF-kappaB-dependent IL-6 promoter activity. In view of this…
11	Mus musculus		liver	Carcinoma of lung				19052556	This promotion is the result of the NF-?B-dependent production of inflammatory mediators such as IL-6 following recognition of necrotic hepatocytes by tumour stroma121,122.
12	Homo sapiens	vascular tissue				endothelial cell		11441107	Transfection of wtTLR2 restored the responsiveness of HMEC to PSM, STF, and OspA-L, as measured by NF-{kappa}B-dependent ELAM-promoter reporter (Fig. 1A), iNOS (Fig. 1B), and IL-8 promoter-reporter gene activation (Fig. 1C).
12	Homo sapiens							21321098	One early manifestation of the senescent phenotype is the expression of cell surface bound IL-1a. This cytokine acts in a juxtacrine manner to bind the cell surface-bound IL-1 receptor, which initiates a signaling cascade that activates transcription factors (NF-kB, C/EBPb). The transcription factors subsequently stimulate the expression of many secreted (SASP) proteins, including increasing the …
12	Homo sapiens					respiratory epithelial cell		12795416	the actions of NF-{kappa}B are to induce the expression of genes important in airway inflammation.
12	Homo sapiens						A549 cell line	9191851	Mutation of either sequence greatly reduced RSV-mediated induction of IL-11 promoter activity. NF-kappa B sites in IL-1 alpha, IL-6, and IL-8 promoters were also required for RSV-mediated induction of transcription of these promoters. Immunological studies and use of reporter gene constructs provided direct evidence for the activation and nuclear translocation of NF-kappa B by RSV. Sodium salicyl…
12	Homo sapiens					retinal epithelial cell		16735500	TABLE 3 Genes commonly up-regulated by CA-MKK5 and CA-MKK1 Transcription factor involved Gene symbol Genes reported previously to be regulated by hypoxia BIRC3 BMP2 CCL2 CSF2 CXCL1 NF{kappa}B (94) CXCL2 NF{kappa}B (94) CXCL3 EFNA1 ICAM1 NF{kappa}B (94) IL6 NF{kappa}B (94), NF-IL6 IL8 NF{kappa}B (94), AP1 NDRG1 HIF1{alpha}, AP1 NFKBIA PTGS2 NF{kappa}B (102), HIF1{alpha} (103), HMGI(Y) (104) PTX3 S…
12	Homo sapiens					macrophage		19842832	The promoter of the IL-8 gene contains binding sites for transcription factors such as nuclear factor-kappa B (NF-kB) (-80 to -71) and activator protein-1 (AP-1) (-126 to -12) [31], the 2 major factors that regulate the expression of IL-8.
12	Homo sapiens		muscle					15864338	IKK-beta/NF-kappa B transcription pathway is a key regulator of IL-6, IL-8, and TNF-alpha release from adipose tissue and skeletal muscle
12	Homo sapiens					adipocyte		15864338	IKK-beta/NF-kappa B transcription pathway is a key regulator of IL-6, IL-8, and TNF-alpha release from adipose tissue and skeletal muscle
12	Homo sapiens		lung					15602009	MMP-9 appears to increase the activity of IL-8 by up to 10-fold by truncating the amino terminal (Van Den Steen et al., 2000Go). Release of IL-8 is regulated mainly by increased transcription in response to the transcription factor NF-{kappa}B (Carter et al., 1998Go; ) and is inhibited through inhibition of NFKB activating kinase IKK2. {This is modeled as IL8 binding to its two known receptors IL…
12	Homo sapiens		lung					16865089	Nuclear factor-kappa B (NF-kB) plays an important role in the regulation of cell activity.2 It is an important transcriptional regulator of several inducible genes, including inducible nitric oxide synthase (iNOS), the inducible form of cyclooxygenase (COX-2), chemotactic cytokines (chemokines) such as interleukin (IL)-8 and eotaxin, and adhesion molecules such as ICAM-1 and VCAM-1 that play a ke…
12	Homo sapiens						HeLa cell line	16414985	The second, third, and fourth clusters include genes that are induced by reovirus and blocked by expression of mI{kappa}B{alpha}
12	Homo sapiens						THP-1 cell line	11739559	PP1 inhibited crystal-induced phosphorylation of ERK1/2 and IkappaBalpha and suppressed IkappaB kinase (IKK) activation and NF-kappaB binding to the IL-8 promoter, signals that mediate MSU-induced IL-8 expression.
12	Homo sapiens						IMR-90 cell line	18555777	Finally, we also detected by chromatin immunoprecipitation binding of RelA to the promoters of IL-8 andGROg, suggesting that the observed regulation of these chemokines by NF-kB was direct (Figure 4H).
12	Homo sapiens						PC-3 cell line	12839933	BBS stimulation of GRP-R resulted in the up-regulation of IL-8 and VEGF expression through a NF kappa B-dependent pathway
12	Homo sapiens			Carcinoma of gastrointestinal tract				16718776	Activation of NF-?B by H pylori induces nuclear translocation, which causes an increase in IL-8 messenger RNA and protein levels[50,53]. This has important implications since other NF-?B responsive genes including pro-inflammatory cytokines have been found in elevated levels in H pylori infected gastric mucosa. NF-?B activation is known to regulate cellular growth responses, including apoptosis, …
12	Homo sapiens					neutrophil|bronchial epithelial cell|macrophage		15602009	The secretion of IL-8 is regulated transcriptionally by several transcription factors, among which NF-?B is predominant (Fig. 9). MMP-9 appears to increase the activity of IL-8 by up to 10-fold by truncating the amino terminal (Van Den Steen et al., 2000). Release of IL-8 is regulated mainly by increased transcription in response to the transcription factor NF-?B (Carter et al., 1998; DiMango et …
12	Homo sapiens					neutrophil		16951367	FIGURE 8. Model for neutrophil signaling mechanisms triggered by bacterial DNA. Although the activation of the intermediates indicated in the figure have been probed, a causal relationship between TIR pathway activation and MAPKs, AP-1 and NF-kB, has not been directly determined.
12	Homo sapiens					fibroblast		19805069	Furthermore, IL-1a depletion reduced the DNA binding activity of NF-kB and C/EBPk, which stimulate IL-6/IL-8 transcription.
12	Homo sapiens					neutrophil		19109749	NF-kB-translocation and IL-8-mRNA-expression was significantly increased in polytrauma patients (n=15; NISS: 34 +/- 8 [mean +/- SEM]) initially. In non-survivors, NFkB- translocation was significantly increased on admission and subsequently reduced within 6h.
12	Homo sapiens	airway epithelium						10745031	Deletion and site-directed mutagenesis analysis revealed the involvement of nuclear factor (NF)-kappaB binding site of the IL-8 gene in ATRA-enhanced promoter activity. ATRA enhanced DNA-NF-kappaB complex formation, especially with the p65 subunit
12	Homo sapiens		aorta			endothelial cell		11597930	In contrast, TNF-alpha activation of the IL-8 promoter was mediated almost entirely through the nuclear factor-?B and activation protein-1 response elements present between -70 and -133 bp of the IL-8 promoter.
12	Homo sapiens	intestinal epithelium						11781291	Fractalkine mediated the MEK-1 and G alpha i-dependent but phosphatidylinositol-3-kinase-independent activation of extracellular signal-regulated kinase-MAPK. Fractalkine activated NF-kappa B and p53 resulting in interleukin 8 and fractalkine mRNA expression.
13	Homo sapiens	vascular tissue				smooth muscle cell		11157721	As reported in the Table and shown in Figure 6, 48 hours of IL-3 treatment led to an increase of cells in S phase of '5-fold above control. Similar results were obtained when SMCs were stimulated with bFGF (positive control), whereas a 3-fold increase was observed on PDGF-BB stimulation. Moreover, PD98059 completely abrogated the IL-3- and bFGF-mediated DNA synthesis, indicating that the activati…
17	Homo sapiens							16354758	We conclude that IGF-I induces rat aortic SMC motility by increasing phosphotyrosine levels of p130(cas) and activating Rac1 and that NO decreases motility by activating PTP-PEST, inducing dephosphorylating p130(cas), and decreasing Rac1 activity.
17	Homo sapiens					keratinocyte		12829742	IGF1 incudes keratinocyte migration via RAC1
17	Rattus norvegicus		aorta			smooth muscle cell		18567639	As shown in Figure 3A, IGF-I induced a rapid activation of Rac1.
19	Homo sapiens					platelet		19945154	Aggregation through TLR4 and 2 involved the production of NO, increase in cellular cGMP, and activation of PKG.
19	Mus musculus					neutrophil		17475888	An impaired IRAK4 activation was observed with TLR4 mutant PMN, in which the HMGB1-induced IRAK4 activity was attenuated by 64% compared with that in TLR4 WT PMN (Fig. 5B).
19	Mus musculus							16143103	TLR4, in addition, activates NF-kappaB and MAP kinases via the MyD88-dependent pathway
19	Homo sapiens							17457343	MyD88 also interacts with IRF5 and IRF1 and is required for the activation of these IRFs. IRF5 was identified as being crucial for the induction of proinflammatory cytokines and type I IFNs by all TLRs tested...other TLR4-mediated MyD88-dependent signals, such as IRF5 activation,
19	Homo sapiens							17457343	MyD88 also interacts with IRF5 and IRF1 and is required for the activation of these IRFs. IRF5 was identified as being crucial for the induction of proinflammatory cytokines and type I IFNs by all TLRs tested...other TLR4-mediated MyD88-dependent signals, such as IRF5 activation,
19	Mus musculus						RAW 264.7 cell line	18772134	TLR4 links to both MyD88 and Trif, TLR3 exclusively uses Trif, and the other TLRs use MyD88 as their major adaptor to transduce signals to downstream effectors (4).
20	Rattus norvegicus	vascular smooth muscle						12215492	Functional promoter analysis revealed that PPAR-gamma ligands inhibited IL-1beta-induced transactivation of IL-6 gene via suppression of not only nuclear factor-kappaB but also C/EBP-DNA binding.
20	Mus musculus		lung			macrophage		23177475	By using small-interfering RNAi mediated knockdown for C/EBPdelta, we demonstrate that C/EBPdelta plays a critical role for the tumor necrosis factor-alpha, IL-6, and macrophage inflammatory protein-2 production in LPS-stimulated alveolar macrophages.
20	Mus musculus							9498774	The expression of any of these transcription factors is sufficient to confer the LPS-inducible expression of IL-6 and monocyte chemoattractant protein-1
20	Mus musculus					macrophage		19270711	Concomitantly NF-kappaB induces expression of C/EBPdelta, which then binds to the Il6 promoter and cooperates with NF-kappaB to stimulate maximal transcription of the cytokine gene
20	Homo sapiens	smooth muscle						14754879	Smad3 mediates this effect in part by inhibiting C/EBP-beta and C/EBP-delta
21	Homo sapiens	vascular smooth muscle						19108833	mTOR and its downstream target p70S6 kinase are phosphorylated and activated by mitogenic concentrations of oxLDL (50 microg/ml), and are involved in SMC proliferation, as assessed by the inhibitory effect of the mTOR inhibitor rapamycin. The activation of mTOR signaling by oxLDL, requires the upstream activation of PI3K and Akt, as assessed by the inhibitory effect of the PI3K inhibitor Ly294002…
22	Homo sapiens						carcinoma of colon|WIDR cell line	19738050	Hypoxia strongly induced HIF-1a expression, whereas CD133 expression was down-regulated in all three CD133-overexpressing cell lines (Fig. 3A).
22	Homo sapiens					hepatic stellate cell		17187782	Upon hypoxia, the expression of HIF-1alpha and VEGF gene was induced. The result of Western blotting showed that the expression of alpha-SMA was increased by hypoxic stimulation. Furthermore, the expression of MMP-2 and TIMP-1 genes was increased. Hypoxia also elevated the protein expression of the collagen type I in LX-2 cells. The analysis of TGF-beta/Smad signaling pathway showed that hypoxia …
22	Homo sapiens			carcinoma Of nasopharynx				17320280	We found that hypoxia induced HIF-1alpha, CA IX and VEGF expression but not HIF-2alpha in NPC cells. Microarray expression analysis showed that 222 genes were commonly up-regulated and 137 genes down-regulated in hypoxic-treated CNE-2 and HONE-1 cells
22	Homo sapiens					Renal Epithelial Cell		12692265	Microarray comparison of renal proximal tupule epithelial cells RPTEC exposed to hypoxia - 48hrs @ 1% O2, compared to cells grown in normoxic conditions.
22	Homo sapiens							11902584	transcription factors: annexin V, BCL-interacting killer, cyclin G2, differentiated embryo-chondrocyte expressed gene 1, FOS, HIF1A, insulin-like growth factor binding protein-1,-2,-3, JUN, KIP1, lipocortin, NFKB, NIP3, NIX, transgelin, transglutaminase-2, WAF1
22	Rattus norvegicus					astrocyte		16977604	In rats subjected to hypoxia, mRNA and protein expression of hypoxia inducible factor-1alpha (HIF-1alpha), vascular endothelial growth factor (VEGF), glial fibrillary acidic protein (GFAP), and aquaporin-4 (AQ4) was significantly increased
22	Homo sapiens	vascular smooth muscle						17996129	HIF-1 alpha, iNOS, COX-2 and HO-1 mRNA exhibited a time-dependent increase following hypoxia, and peaked at 6, 2, 3 and 4 hours respectively, they were increased 1.62, 3.23, 2.26 and 2.86-folds as compared with normal group (all P<0.01).
22	Homo sapiens						SNU-16 cell line	19738050	Hypoxia strongly induced HIF-1a expression, whereas CD133 expression was down-regulated in all three CD133-overexpressing cell lines (Fig. 3A).
22	Homo sapiens						IMR-90 cell line	19738050	Hypoxia strongly induced HIF-1a expression, whereas CD133 expression was down-regulated in all three CD133-overexpressing cell lines (Fig. 3A).
22	Homo sapiens					endothelial cell		19254160	HIF-1 was induced in human endothelial cells by hypoxia and dimethyloxaloylglycine (DMOG)
23	Homo sapiens							14515146	from full text - PDGF exists as a dimer in various combinations, i.e. AA, BB, AB, CC and DD, binding two structurally related tyrosine kinase receptors, alpha and beta, with different affinities. The C- and D-chains are the recently isolated members that are proteolytically cleaved before binding the receptors. The alpha receptor binds A-, B- and C-chains, whereas the beta-receptor binds B- and D…
23	Mus musculus							14506245	PDGF BB activates alpha- and beta-receptor subunits (alpha-PDGFR and beta-PDGFR)
24	Mus musculus		liver					18006136	hus, upon suppression of let-7c, c-myc mRNA and protein are elevated resulting in enhanced hepatocellular proliferation.
24	Mus musculus					stem cell		18955973	BrdU incorporation showed that although there was increased proliferation in c-MYC overexpressing cells compared with control cells
24	Homo sapiens							10987283	In combination with cell proliferative activities of c-myc and cyclin D1, MDR1 may initiate colorectal tumorigenesis by suppressing cell death pathways programmed in intestinal epithelial cells.
24	Mus musculus							11839798	The c-Myc oncoprotein functions as a transcription factor that can transform normal cells into tumor cells, as well as playing a direct role in normal cell proliferation.
24	Homo sapiens							16530485	In the p53-dependent pathway, p53 accumulates following E2F1 expression [29] through activation of the cyclin-dependent kinase inhibitor 2A (CDKN2A) transcript p14ARF, which in turn interacts with mouse double minutes (MDM2), thereby preventing MDM2 from targeting p53 for ubiquitination and subsequent degradation
24	Mus musculus							10207076	The c-Myc oncoprotein induces cell proliferation
25	Homo sapiens							11882904	Modified assertion
25	Mus musculus	vascular smooth muscle						12844104	TSP-1 induced production of activated forms of MMP2, as well as upregulation of pro-MMP2. MMP2 mRNA was upregulated 1.7-fold by TSP-1 at 10 and 20 microg/mL. GM6001, an MMP inhibitor, inhibited VSMC migration across the matrix barrier, whereas migration that occurred in the absence of the matrix barrier was unaffected. With a binding assay, TSP-1 interacted physically with MMP2, and TSP-1-bound M…
28	Homo sapiens							12020800	E2F1 and E2F3 efficiently activating the expression of endogenous Cdc6 and p107, while E2F1,2,3 activated expression of cyclin E
28	Homo sapiens							12020800	E2F1 and E2F3 efficiently activating the expression of endogenous Cdc6 and p107, while E2F1,2,3 activated expression of cyclin E
28	Homo sapiens							12020800	E2F1 and E2F3 efficiently activating the expression of endogenous Cdc6 and p107, while E2F1,2,3 activated expression of cyclin E
28	Homo sapiens							15467735	Expression of HES-1 in T47D cells inhibited G(1)/S-phase transition and activation of Cdk2 elicited by estrogen.
28	Homo sapiens							19564413	Cyclin E2 induction by estrogen was accompanied by recruitment of E2F1 to the cyclin E1 and E2 promoters, and cyclin D1 induction was sufficient for E2F1 recruitment. siRNA-mediated knockdown of the chromatin remodelling factor CHD8 prevented cyclin E2 upregulation. Together, these data indicate that cyclin E2-Cdk2 activation by estrogen occurs via E2F- and CHD8-mediated transcription of cyclin E…
28	Homo sapiens							10436023	<C2> The Cyclin E and A genes (but not the Cyclin D gene) are strongly activated by E2F1 (DeGregori et al., 1995; Shan et al., 1996). Further details about cyclin E promoter regulation have recently been reported (Le Cam et al., 1999), as follows. In addition to a constitutively occupied E2F1-Sp1 site immediately upstream of the cyclin E transcription start region, there is downstream a cell cycl…
28	Homo sapiens							10504464	Furthermore, we investigated the effect of E2F1 overexpression to cyclin D1 and cyclin E expression. Because we previously reported that the regulation of G1 cyclins is a key factor in the G1/S transition phase in mesangial cells, we showed that overexpression of E2F1 induced protein expression of cyclin D1 and cyclin E and increased promoter activity. Thus, we conclude that E2F1 plays an importa…
28	Homo sapiens							15467735	we found that two important downstream target genes of estrogen and heregulin-beta1 that are regulated through E2F-1, cyclin E and NPAT, were both regulated in a similar fashion by all-trans retinoic acid, and these effects were antagonized by dominant-negative HES-1.
28	Homo sapiens							15467735	two important downstream target genes of estrogen and heregulin-beta1 that are regulated through E2F-1, cyclin E and NPAT, were both regulated in a similar fashion by all-trans retinoic acid, and these effects were antagonized by dominant-negative HES-1.
28	Homo sapiens							16530485	In the p53-dependent pathway, p53 accumulates following E2F1 expression [29] through activation of the cyclin-dependent kinase inhibitor 2A (CDKN2A) transcript p14ARF, which in turn interacts with mouse double minutes (MDM2), thereby preventing MDM2 from targeting p53 for ubiquitination and subsequent degradation
29	Homo sapiens	vascular smooth muscle						20308528	Treatment of VSMC with AR inhibitor sorbinil prevented HG- as well as TNF-alpha-induced phosphorylation of retinoblastoma protein and activation of E2F-1.
31	Homo sapiens	vascular smooth muscle						18480127	S1P inhibition of PDGF-induced cell migration and Rac activation in VSMCs was abolished by the selective S1P(2) receptor antagonist JTE-013. # From Materials PDGF-B chain were purchased from BIOMOL.., Pull-down assays to determine GTP-bound active forms of RhoA and Rac1 were performed as described in detail previously.8,9,13 "#
32	Homo sapiens							12020800	E2F1 and E2F2 and E2F3a only accumulate as cells enter G1
35	Homo sapiens					neutrophil		10510396	Neutrophils stimulated with FMLP exhibited phosphorylation of the cAMP response element binding protein (CREB), and this reaction was inhibited by SB 203580 and PD 98059.
35	Rattus norvegicus							16873684	This indicates that ERK1/2, reported to be located downstream of PKA, participates in the PKA-mediated CREB phosphorylation elicited by glucose. In ERK1/2-downregulated MIN6 cells by siRNA, glucose-stimulated CREB phosphorylation was highly reduced and CREB protein content was decreased by 60%.% blockade of ERK1/2 activity with PD98059 caused a significant decrease in CREB protein level
35	Rattus norvegicus							16873684	This indicates that ERK1/2, reported to be located downstream of PKA, participates in the PKA-mediated CREB phosphorylation elicited by glucose. In ERK1/2-downregulated MIN6 cells by siRNA, glucose-stimulated CREB phosphorylation was highly reduced and CREB protein content was decreased by 60%.% blockade of ERK1/2 activity with PD98059 caused a significant decrease in CREB protein level
35	Rattus norvegicus		aorta			smooth muscle cell		16945922	In response to mitogenic stimulation with platelet-derived growth factor (PDGF), SMC rapidly express NOR1 through an ERK-MAPK-dependent signaling pathway. 5'-deletion analysis, site-directed mutagenesis, and transactivation experiments demonstrate that PDGF-induced NOR1 expression is mediated through a cAMP-response element-binding protein (CREB)-dependent transactivation of the NOR1 promoter.
35	Mus musculus		lung			neutrophil		11123332	These results suggest that ERK2 has a regulatory role in activating CREB in vivo in lung neutrophils after hemorrhage or endotoxemia.
36	Mus musculus	vascular tissue				smooth muscle cell		12690199	inactivation of Lrp1 in vascular SMCs of mice causes Pdgfr overexpression and abnormal activation of Pdgfr signaling, resuling in disruption of the elastic layer, SMC proliferation, aneurysm formation, and marked susceptibility to cholesterol-induced atherosclerosis
37	Homo sapiens	vascular smooth muscle						19133257	uPA regulated SHP-2 phosphorylation, catalytic activity, and its co-localization and association with the PDGFR-beta.
38	Rattus norvegicus					cardiomyocyte		15680465	Therefore, PDGF beta receptor, ERK1/2, PLC and PKC are involved in the signal transduction of PDGF-induced growth response of rat cardiac myocytes.
38	Homo sapiens							12097282	Modified assertion
38	Mus musculus					fibroblast		9989826	Ectopic expression of the wild type APS, but not C-terminal truncated APS, in NIH3T3 fibroblasts suppressed PDGF-induced MAP kinase (Erk2) activation, c-fos and c-myc induction as well as cell proliferation.
38	Homo sapiens			multiple myeloma				18524994	Our cellular and molecular dissection showed that the PDGF-BB/PDGFRbeta kinase axis promoted MM tumor growth and vessel sprouting by activating ERK1/2, AKT, and the transcription of MMEC-released proangiogenic factors, such as vascular endothelial growth factor (VEGF) and interleukin-8 (IL-8)
38	Mus musculus		aorta			smooth muscle cell		19742316	Because PDGFRb activation, through transphosphorylation of tyrosine residues in its cytoplasmic domain, triggers a cascade of phosphorylation events which eventually lead to the activation of extracellular regulated-protein kinases (Erks), phosphorylated- Erk1/2 was used as an indicator of PDGFRb activation [7].
40	Homo sapiens					mast cell		21799019	Intracellular calcium signaling is regulated by PLC?, which generates inositol 1,4,5-trisphosphate and diacylglycerol from PIP2. Inositol 1,4,5-trisphosphate stimulates the release of intracellular calcium stores upon binding to its receptor in the ER. The depletion of ER calcium stores then triggers extracellular calcium influx. Diacylglycerol and intracellular calcium signals cooperate to activ…
40	Homo sapiens				cytoplasm			12044776	major PKC upstream signaling cascades include, firstly, PLCgamma1(PLCG1)-mediated hydrolysis of inositol phospholipids and production of second messengers, inositol phosphates that cause an increase in Ca2+ and diacylglycerol which activate both cPKC and nPKC
40	Homo sapiens							11602597	Here we demonstrate that functional uncoupling between CD38 and Cx43 in CD38-transfected 3T3 murine fibroblasts is paralleled by decreased [Ca(2+)](i) levels as a result of reduced intracellular conversion of NAD(+) to cADPR
40	Homo sapiens							10816571	(ii) EDF-1 is phosphorylated in vitro and in vivo by protein kinase C;...In addition, 12-O-tetradecanoylphorbol-13-acetate treatment of human umbilical vein endothelial cell stimulates the nuclear translocation of EDF-1. and (iii) EDF-1-CaM interaction is modulated by the concentrations of Ca(2+) and by the phosphorylation of EDF-1 by protein kinase C both in vitro and in vivo.
40	Homo sapiens					hepatocyte		11115615	Moreover, we observed that Ca2+ levels remarkably increased under low glucose condition. Consistently, an intracellular Ca2+ chelator, BAPTA/AM significantly decreased hypoglycemia-induced VEGF expression and AP-1 DNA-binding activity.
40	Homo sapiens							15567848	Fig.1
40	Homo sapiens						Jurkat cell line	7646452	In cytosol from Jurkat cells, A-II is phosphorylated only by Ca2+/phospholipid-stimulated kinases such as Ca(2+)-dependent protein kinases C (cPKCs).
41	Homo sapiens							12417018	Serine-33 and -37 of beta-catenin are GSK3 phosphorylation sites that serve as recognition sites for the beta-TRCP-ubiquitin ligase complex, which ultimately triggers beta-catenin degradation.
41	Homo sapiens							16520547	Figure 3A regulation of B-catenin activity and TCF4 transcriptional activity.
41	Homo sapiens							11955436	Indeed, we found that GSK-3 enhanced, whereas GSK-3KM inhibited, T41, S37, and S33 phosphorylation (Figure 2A).
42	Homo sapiens	vascular smooth muscle						20161229	Activation of receptors by endothelin-1 and angiotensin II in smooth muscle cells results in phopholipase C (PLC) activation leading to the generation of the second messengers insitol trisphosphate (IP(3)) and diacylglycerol (DAG). IP(3) stimulates intracellular Ca(2+) release from the sarcoplasmic reticulum and DAG causes protein kinase C (PKC) activation.
43	Rattus norvegicus		aorta			smooth muscle cell		18567639	We found that IGF-I increased the protein levels of Nox4 but had little effect on that of Nox1 (Figure 2A).
44	Homo sapiens					macrophage		19454749	These studies showed that both HIF-1 and -2, but not NF-kappaB, are important transcriptional effectors regulating the responses of macrophages to such a period of hypoxia
44	Mus musculus					macrophage		19454749	These studies showed that both HIF-1 and -2, but not NF-kappaB, are important transcriptional effectors regulating the responses of macrophages to such a period of hypoxia
44	Homo sapiens								Not Available
44	Homo sapiens							12778130	HIF1A, induces angiogenesis by activation of VEGFA transcription under hypoxic conditions
44	Mus musculus					macrophage		18926289	Increased HIF-1 binding to its cognate binding sequences in or near the promoters of several genes and inducibility of HRE-driven reporter gene transactivation were reported in mouse and human monocytes/macrophages under hypoxia (Melillo et al., 1995; Burke et al., 2002b; Mi et al., 2007; Manzari et al., 2007; Griffiths et al., 2000)
44	Homo sapiens							15310764	Up-regulation of NPM is hypoxia-inducible factor-1 (HIF-1)-dependent. The NPM promoter encodes a functional HIF-1-responsive element that can be activated by hypoxia or forced expression of HIF-1alpha.
44	Homo sapiens							16099863	To examine whether this up-regulation of Met was directly induced by HIF-1alpha, we performed the chromatin immunoprecipitation assay, which revealed that HIF-1alpha binds to the promoter region of the Met gene under low-oxygen tension.
44	Homo sapiens					monocyte		18926289	Increased HIF-1 binding to its cognate binding sequences in or near the promoters of several genes and inducibility of HRE-driven reporter gene transactivation were reported in mouse and human monocytes/macrophages under hypoxia (Melillo et al., 1995; Burke et al., 2002b; Mi et al., 2007; Manzari et al., 2007; Griffiths et al., 2000)
44	Mus musculus					monocyte		18926289	Increased HIF-1 binding to its cognate binding sequences in or near the promoters of several genes and inducibility of HRE-driven reporter gene transactivation were reported in mouse and human monocytes/macrophages under hypoxia (Melillo et al., 1995; Burke et al., 2002b; Mi et al., 2007; Manzari et al., 2007; Griffiths et al., 2000)
44	Homo sapiens					macrophage		18926289	Increased HIF-1 binding to its cognate binding sequences in or near the promoters of several genes and inducibility of HRE-driven reporter gene transactivation were reported in mouse and human monocytes/macrophages under hypoxia (Melillo et al., 1995; Burke et al., 2002b; Mi et al., 2007; Manzari et al., 2007; Griffiths et al., 2000)
44	Homo sapiens								under conditions of hypoxia, HIF1 binds to the VEGF promoter, leading to increased VEGF transcription
44	Homo sapiens							18385176	hypoxia caused HIF-1alpha activation, Pgp overexpression and increased resistance to doxorubicin accumulation and toxicity.
44	Homo sapiens								Not Available
44	Mus musculus						MEF cell line	19141645	The MEFs that were positive for HIF-1? were capable of inducing miR-210, which is in contrast to the MEFs that were deficient in HIF-1? ( Fig. 2B, top). In parallel, the hypoxia-inducible gene DEC1 was seen to be up-regulated only in the HIF-1??expressing MEFs ( Fig. 2B, bottom).
44	Homo sapiens							11902584	one way that cells respond to reduced oxygen levels is through hypoxia-inducible transcription factor-1 HIF1 is a heterodimer that consists of HIF1A and the constituitvely expressed ARNT
44	Rattus norvegicus							15225644	These results suggest the dependence of G6PD gene expression on HIF
44	Homo sapiens						A549 cell line	19880520	Our results suggest that activation of HIF-1alpha by hypoxia decreases HDAC2 levels, resulting in amplified inflammation
44	Homo sapiens								Not Available
44	Mus musculus							11884613	one of the major gene expression programs triggered by hypoxia is mediated through hypoxia-responsive transcription factor hypoxia-inducible factor 1, HIF-1
44	Homo sapiens							16026420	Indeed, the proportion of cardiac output that goes to adipose tissue is decreased in obesity, and the obese do not show the post-prandial increase in blood flow which occurs in lean individuals (Karpe et al. 2002). Activation of a transcription factor, hypoxia inducible factor-1 (HIF-1), through the stimulation of the expression of the HIF-1a subunit - the molecular sensor of hypoxia (Semenza 200…
44	Homo sapiens						MCF-7 cell line	19141645	With regard to miR-373 expression, the HIF-1A-shRNA vector suppressed the induction of miR-373 in hypoxic cells, indicating a role for HIF-1A in the up-regulation of miR-373 in response to hypoxia ( Fig. 2C)
44	Homo sapiens								Not Available
44	Homo sapiens								Not Available
44	Mus musculus							15923604	Here, we demonstrate that p38alpha-/- cells fail to activate HIF-1 under hypoxic conditions.
44	Homo sapiens					epithelial cell	immortalized cell line	12879018	We have also determined that hypoxia-mediated BNIP3 expression is regulated by the transcription factor, hypoxia-inducible factor-1alpha (HIF-1alpha) in human epithelial cell lines. Furthermore, HIF-1alpha directly binds to a consensus HIF-1alpha-responsive element (HRE) in the human BNIP3 promoter that upon mutation of this HRE site eliminates the hypoxic responsiveness of the promoter.
44	Homo sapiens			non-small cell lung carcinoma				19305150	The results showed a reduction of HIF-1a mRNA (A) by siHIF-1a and of HIF-2a mRNA (B) by siHIF-2a, simultaneously CCR7 mRNA was reduced more significantly in siHIF-1a than siHIF-2a tansfected cells. These effects were also confirmed on protein levels (C).
44	Mus musculus					stem cell		17885420	Under hypoxic condition, HIF proteins enhance this transcriptional activation response by co-occupying Notch target genes together with Notch ICD[30] (Fig. 2).
44	Homo sapiens								Not Available
44	Homo sapiens							13130303	Intratumoral hypoxia and genetic alterations can lead to HIF-1a overexpression, which has been associated with increased patient mortality in several cancer types. In preclinical studies, inhibition of HIF-1 activity has marked effects on tumour growth. Efforts are underway to identify inhibitors of HIF-1 and to test their efficacy as anticancer therapeutics.
44	Mus musculus					cardiomyocyte	primary cell culture	17545479	Thus hypoxia or DMOG exposure potently stabilizes HIF-1_x0001_ and induces HIF-1-dependent transactivation in HL-1 cardiomyocytes.
46	Rattus norvegicus					smooth muscle cell		19596827	we upregulated the Cx43 expression in SMC by transfecting pcDNA3.0-Cx43 plasmid into cells. Proliferation of pcDNA-Cx43-transfected cells was increased compared with vehicle cells 72 h after transfection (P , 0.01), suggesting that overexpression of Cx43 can promote cell proliferation (Fig. 1B).
47	Mus musculus							15849359	Using mass spectrometry, we identified Ser(24) in the pleckstrin homology (PH) domain of IRS-1 as a specific phosphorylation site for mPLK. IRS-1 mutants S24D or S24E (mimicking phosphorylation at Ser(24)) had impaired ability to associate with insulin receptors resulting in diminished tyrosine phosphorylation of IRS-1 and impaired ability of IRS-1 to bind and activate PI-3 kinase in response to …
47	Homo sapiens							10898785	Ariadne: Both IL-1 and IL-18 activate IRAK (Robinson et al. 1997 ), NF-kappaB in Th1 cells (Matsumoto et al. 1997 ; Robinson et al. 1997 ), and TRAF6 (Kojima et al. 1998 ). [Regulation]
47	Homo sapiens							11518704	IRAK is phosphorylated in response to IL-1
48	Mus musculus					macrophage		19289601	LPS stimulates phosphorylation of Akt, a downstream target of PI3K, in wild-type (WT) mouse macrophages. LPS-induced phosphorylation of Akt serine 473 was blunted in MyD88(-/-) macrophages and was completely TLR4-dependent. MyD88 and p85 were shown previously to co-immunoprecipitate, and a YXXM motif within the Toll-IL-1 resistance (TIR) domain of MyD88 was suggested to be important for this inte…
50	Homo sapiens	vascular tissue				smooth muscle cell		11157721	As shown in Figure 5A, the Erk1/Erk2 MAP kinase inhibitor PD9805912 drastically reduced both IL-3- and VEGF-induced SMC migration.
51	Homo sapiens	vascular smooth muscle				smooth muscle cell		17141748	AgLDL increases Rho A translocation (2-fold) from the cytoplasm to the cell membrane in control but not in simvastatin-treated VSMC. Exoenzyme C3, a specific Rho A inhibitor, completely prevents agLDL-induced TF overexpression and partially agLDL-TF activation. Blocking LRP1, the receptor of agLDL, with anti-LRP1 antibodies or inhibiting LRP1 expression by small interference RNA treatment (siRNA-…
55	Homo sapiens							8208548	Using CAT reporter co-transfection assays we show here that transcription from the MYC P2 promoter is induced efficiently by E2F-1, but repressed by RB.
55	Homo sapiens							12769686	In case of c-myc a sequence near the P2-promoter, which gives rise to ~75-90% of c-myc mRNA, was used for the TFO approach by McGuffie et al. to prevent binding of E2F, MAZ and ets transcription factors
55	Homo sapiens					fibroblast		11799067	researchers explored the possibility that E2F regulators play a broader role by identifying additional genes bound by E2F in living human cells the promoters of 127 genes were bound by the E2F4 transcription factor in primary fibroblasts a subset of these target was also bound by E2F1 need to somehow include that E2F4 and E2F5 usually are acting as repressors, in G0 and G1 and that their ability …
55	Homo sapiens							16530485	In the p53-dependent pathway, p53 accumulates following E2F1 expression [29] through activation of the cyclin-dependent kinase inhibitor 2A (CDKN2A) transcript p14ARF, which in turn interacts with mouse double minutes (MDM2), thereby preventing MDM2 from targeting p53 for ubiquitination and subsequent degradation
56	Homo sapiens	vascular smooth muscle						19133257	Both, cell proliferation and migration were impaired in VSMC with downregulated SHP-2. Elucidating the underlying mechanisms, we found that uPA induced SHP-2 recruitment to lipid rafts. Disruption of rafts abolished uPA-related control of SHP-2 phosphorylation, its association with PDGFR-beta and finally the VSMC functional responses.
57	Homo sapiens	vascular tissue						16870827	AT1Rs couple to G?q/11, G?12/13, and Gbetay complexes (202), which activate downstream effectors including phospholipase C (PLC), phospholipase A2 (PLA2), and phospholipase D (PLD) (200).
58	Homo sapiens	vascular smooth muscle						20661261	In this study, we show that pretreatment with baicalin has a dose-dependent inhibitory effect on PDGF-BB-stimulated VSMC proliferation, accompanied with the reduction of proliferating cell nuclear antigen (PCNA) expression.
59	Homo sapiens	vascular smooth muscle				smooth muscle cell		17141748	AgLDL increases Rho A translocation (2-fold) from the cytoplasm to the cell membrane in control but not in simvastatin-treated VSMC. Exoenzyme C3, a specific Rho A inhibitor, completely prevents agLDL-induced TF overexpression and partially agLDL-TF activation. Blocking LRP1, the receptor of agLDL, with anti-LRP1 antibodies or inhibiting LRP1 expression by small interference RNA treatment (siRNA-…
61	Homo sapiens								We demonstrate that overexpression of HIF 1{alpha} in retinal pericytes induces increased mRNA expression of known HIF 1{alpha} responsive genes, such as VEGF and Cox 2. We also observe increases in expression of mRNA encoding the BMP4 antagonist Ventroptin.
61	Homo sapiens							16818642	For the first time, we report that under hypoxic conditions COX-2 protein levels increase in colorectal adenoma and carcinoma cells. Rigorous analyses reveal that COX-2 up-regulation is transcriptional and is associated with hypoxia-inducible factor (HIF)-1alpha induction.
61	Homo sapiens					retinal epithelial cell		16735500	TABLE 3 Genes commonly up-regulated by CA-MKK5 and CA-MKK1 Transcription factor involved Gene symbol Genes reported previously to be regulated by hypoxia BIRC3 BMP2 CCL2 CSF2 CXCL1 NF{kappa}B (94) CXCL2 NF{kappa}B (94) CXCL3 EFNA1 ICAM1 NF{kappa}B (94) IL6 NF{kappa}B (94), NF-IL6 IL8 NF{kappa}B (94), AP1 NDRG1 HIF1{alpha}, AP1 NFKBIA PTGS2 NF{kappa}B (102), HIF1{alpha} (103), HMGI(Y) (104) PTX3 S…
62	Homo sapiens		aorta			endothelial cell		17893372	Ang II via type 1 receptor upregulates the expression of LOX-1, a lectin-like receptor for oxidized low-density lipoprotein.
62	Homo sapiens						HEK293 cell line	15671181	from full text - We first tested the ability of cells transfected with siRNAs targeting the GRKs to support agonist-induced phosphorylation of AT1AR. Stimulation with AngII for 3 min led to prominent phosphorylation of the receptor in HEK293 cells, which was reduced by 60% in cells transfected with GRK2 siRNA (Fig. 1 B and C). The small decreases in receptor phosphorylation observed after transfe…
62	Homo sapiens					monocyte		19390623	The binding between angiotensin II and AT1 receptor induced proinflammatory effect mainly through the down-stream activation of intracellular signaling cascade, which involves nuclear factorkappaB (NF-?B) activation [41–43].
62	Rattus norvegicus							11230342	Angiotensin II is an important modulator of cell growth through AT(1) receptors, as demonstrated both in vivo and in vitro. We investigated the role of proteins involved in the cell cycle, including cyclin D1, cyclin-dependent kinase 4 (cdk4), and cyclin-dependent kinase inhibitors p21 and p27 in blood vessels of angiotensin II-infused rats and the effect therein of the AT(1)-receptor antagonist …
62	Rattus norvegicus	vascular smooth muscle						17592071	Angiotensin II (Ang II) participates in the pathogenesis of cardiovascular diseases. In hypertension, Ang II via AT1 receptors induces vascular structural changes, including cell hypertrophy, accumulation of extracellular matrix (ECM) proteins, and induction of profibrotic growth factors, such as connective tissue growth factor (CTGF).3 This growth factor also mediates cell proliferation/apoptosi…
62	Homo sapiens							12402502	Figure 1: Angiotensin II activates the angiotensin II type 1 (AT1) receptor — a member of the G-protein-coupled-receptor superfamily — which has various effects (BOX 1).
62	Homo sapiens		kidney					11960999	Angiotensin II directly stimulates ENaC activity in the cortical collecting duct via AT(1) receptors.
62	Homo sapiens	vascular tissue	aorta			smooth muscle cell	primary cell culture	16908765	Because Ang II type 1 (AT1)–specific inhibitor but not Ang II type 2 (AT2)–specific inhibitor significantly suppressed induction of p21 expression by Ang II treatment (Data Supplement, Figure I), it is likely that AT1 mediates Ang II–induced senescence.
62	Homo sapiens		skin			fibroblast		19397700	The angiotensin type 1 (AT1) antagonist losartan diminished Ang II-induced Smad activation.
62	Homo sapiens					smooth muscle cell		11278951	FIG. 11. Proposed mechanism of regulation of smooth muscle contraction via inhibition of MLCP via the RhoA/ROK pathway and phosphorylation of myosin by ILK. Contractile agonists such as endothelin-1, angiotensin II, and vasopressin act via receptors that are coupled to both Gq/11 and G12/13 heterotrimeric G proteins (43). Gq/11 activates phospholipase Cb (PLCb), which hydrolyzes phosphatidylinosi…
62	Homo sapiens					smooth muscle cell		18258854	Angiotensin II, which activates PKC-zeta phosphorylation (at Thr410) via the angiotensin II type 1 receptor, stimulates Sp1 phosphorylation and increases Sp1 binding to the platelet-derived growth factor-D promoter. All 3 residues in Sp1 (Thr668, Ser670, and Thr681) are required for Sp1-dependent platelet-derived growth factor-D activation in response to angiotensin II.
62	Homo sapiens	vascular tissue				smooth muscle cell		19390623	Angiotensin IImediated effect could be potentitated by C-reactive protein (CRP) through the upregulation of AT1 receptor expression in vascular smooth muscle cells [32].
62	Homo sapiens		kidney			Juxtaglomerular Cell		19183745	Stimulation of AT1 receptors by Ang II inhibits renin release.
62	Homo sapiens	vascular smooth muscle						19936194	Ang II activates IL-6 expression via the type 1 Ang II receptor (AT1R) [3]. Studies by our group have shown the essential role of the NF-kB transcription factor in mediating inducible IL-6 expression [13].
62	Homo sapiens					monocyte		18971559	These results suggested that Ang II enhances foam cell formation by upregulating ACAT1 expression predominantly through the actions of AT(1) receptor via the G protein/c-Src/PKC/MAPK pathway in human monocyte-macrophages.
62	Rattus norvegicus	smooth muscle						9039131	In quiescent rat aortic VSMCs. Gax mRNA (2 3 kb) level became negligible 6 hours after the addition of Ang II (10(-6) mol/L). The inhibitory action of Ang II on Gax mRNA expression (ED50: 10(-11) mol/L) was almost completely blocked by an AT1R antagonist, CV11974. In contrast, CNP 10(-6) mol/L augmented Gax mRNA expression
62	Mus musculus							12080069	stimulation of Ang-II-type 1 receptors in the brain by AngII derived from local synthesis of renin and angiotensinogen can cause an elevation in blood pressure via a mechanism involving enhanced sympathetic outflow
62	Rattus norvegicus							11139469	AT(1) stimulates processing of pro-HB-EGF by metalloproteinases, and the released HB-EGF transactivates EGFR to induce angiogenesis via the combined effect of Ang2 and VEGF, whereas AT(2) attenuates them by blocking EGFR phosphorylation. Thus, Ang II is involved in the VEGF-Ang-Tie2 system via HB-EGF-mediated EGFR transactivation
62	Homo sapiens					smooth muscle cell		16923993	Ang II activates RhoA through the AT1 receptor (Table I). Because the AT1 receptor is not only coupled to Gq but also to G12/13 in VSMCs,6,8 RhoGEFs sensitive to G12/13, such as p115RhoGEF, LARG, or PDZ-RhoGEF, may mediate Rho activation.25,26
62	Homo sapiens							11818507	We found that AngII, through the AT(1) receptor, rapidly stimulated JAK2 phosphorylation at Tyr(1007/1008), the critical sites for the kinase activation.
62	Homo sapiens							16870827	In addition to inducing G protein- and non-G protein-related signaling pathways, ANG II, via AT(1) receptors, carries out its functions via MAP kinases (ERK 1/2, JNK, p38MAPK), receptor tyrosine kinases [PDGF, EGFR, insulin receptor], and nonreceptor tyrosine kinases [Src, JAK/STAT, focal adhesion kinase (FAK)].
62	Homo sapiens						U937 cell line	21325823	These demonstrate that Ang II is capable of inducing CRP generation in macrophages via AT(1)-ROS-ERK1/2/p38MAPK-NF-kB signal pathway, which contributes to better understanding of the proinflammatory and proatherosclerotic actions of Ang II.
62	Homo sapiens						THP-1 cell line	18385967	Whereas hyperglycemia and insulin had no effect on MIF expression, angiotensin II induced MIF secretion in THP-1 cells via the angiotensin 1- receptor [58].
62	Homo sapiens							12949261	In parallel, stimulation of the wild-type angiotensin type 1A receptor with Ang II robustly stimulates ERK1/2 activation with approximately 60% of the response blocked by the PKC inhibitor (G protein dependent)
62	Homo sapiens					endothelial cell		21234405	Besides its vasoconstrictive properties, Ang II, via the AT1 receptor, generates O2-production in endothelial cells, adventitial fibroblasts, vascular smooth muscle cells (VSMCs), and mesangial cells through activation of nicotinamide adenine dinucleotide (reduced form)/NADH phosphate (reduced form) (NADH/NAD(P)H) oxidase leading to endothelial dysfunction, growth, and inflammation [58, 59].
64	Homo sapiens							12860928	BCL6 prevents CD40-induced expression of CD80 by binding its promoter region in vivo and suppressing its transcriptional activation by NF-kappaB.
64	Homo sapiens					b-cell		12855571	in B cells, Gadd45 beta is induced by CD40 through a mechanism that requires NF-kappa B and that this induction suppresses Fas-mediated killing.
64	Mus musculus					b-cell		15778364	The rescue mechanism induced by CD40 engagement was dependent on NF-kappaB, as an NF-kappaB inhibitor prevented rescue.
64	Homo sapiens							15634933	we transiently transfected the wild-type and CD40 cytoplasmic domain mutants with a plasmid containing the NF-kappaB response element upstream of a luciferase gene (pNF-kappaB-luc) and 2 ug of a Renilla luciferase (pHRL-luc) plasmid to normalize for transfection efficiency. The cells were subsequently stimulated via CD40 using CHO-CD154 for 16 h. Stimulation of both the wild-type and hCD 32 mutan…
64	Homo sapiens							15199223	Similarly, prolonged CD40 coupling to NF-ÃŽÂºB signaling results in sustained increases in c-Myc mRNA and protein levels
64	Homo sapiens					b-cell		7525701	Little is known about how the very early events induced by CD40 cross-linking link to cellular responses. In this study, we demonstrate that nuclear factor (NF)-kappa B and NF-kappa B-like transcription factors are activated after cross-linking CD40 on resting human tonsillar B cells and on B cell lines
64	Homo sapiens							10092782	Following exposure to either CD40-specific mAbs or the soluble trimeric ligand (sCD40L), high responder (HR) lines showed rapid aggregation, activation of NF-kappa B, up-regulation of cell surface markers ICAM-1/CD54 and Fas/CD95, and growth inhibition
64	Mus musculus							11886848	Further promoter assays showed that the transcription factors NF-kappaB and AP-1 are downstream transcriptional mediators of CD40-induced IL-6 gene expression.
65	Rattus norvegicus		aorta			smooth muscle cell		18567639	Over-expression of Nox4 enhanced MMP-2 and -9 promoter reporter activities (Figure 5C).
67	Mus musculus	vascular smooth muscle						15089098	Instead, a novel protein kinase C, PKCdelta, was activated by AsIII to induce VEGF and stabilize HIF-1alpha.
68	Homo sapiens					retinal epithelial cell		16735500	TABLE 3 Genes commonly up-regulated by CA-MKK5 and CA-MKK1 Transcription factor involved Gene symbol Genes reported previously to be regulated by hypoxia BIRC3 BMP2 CCL2 CSF2 CXCL1 NF{kappa}B (94) CXCL2 NF{kappa}B (94) CXCL3 EFNA1 ICAM1 NF{kappa}B (94) IL6 NF{kappa}B (94), NF-IL6 IL8 NF{kappa}B (94), AP1 NDRG1 HIF1{alpha}, AP1 NFKBIA PTGS2 NF{kappa}B (102), HIF1{alpha} (103), HMGI(Y) (104) PTX3 S…
68	Homo sapiens					chondrocyte		18077449	from full text - TABLE 1. Genes downregulated with passage and subsequently upregulated in hypoxia in human articular chondrocytes.
68	Homo sapiens					macrophage		16272275	Table I - Gene expression by macrophages under hypoxic conditions {this table is a literature review with many primary references} -- some genes are not modeled because the species is not evident by respective paper's title and abstract
68	Homo sapiens							11902584	angiogenesis: adrenomedullin, angiopoietin-2, cyclooxygenase-2, endothelin-1 and -2, fibroblast growth factor-3, hepatocyte growth factor, histone deacetylase, monocyte chemotactic protein-1, nitric oxide synthase, osteopontin, placental growth factor, Tie-2, transforming growth factor alpha, beta1 and beta3
68	Homo sapiens							10678579	COX-2 is inducible by oncogenes ras and scr, interleukin-1, hypoxia, benzo[a]pyrene, ultraviolet light, epidermal growth factor, transforming growth factor beta, and tumor necrosis factor alpha.
68	Rattus norvegicus		placenta					15333578	Table 4. Inflammatory genes up-regulated by hypoxia in the rat placenta
68	Homo sapiens	vascular smooth muscle						17996129	HIF-1 alpha, iNOS, COX-2 and HO-1 mRNA exhibited a time-dependent increase following hypoxia, and peaked at 6, 2, 3 and 4 hours respectively, they were increased 1.62, 3.23, 2.26 and 2.86-folds as compared with normal group (all P<0.01).
68	Homo sapiens							16818642	For the first time, we report that under hypoxic conditions COX-2 protein levels increase in colorectal adenoma and carcinoma cells. Rigorous analyses reveal that COX-2 up-regulation is transcriptional and is associated with hypoxia-inducible factor (HIF)-1alpha induction.
68	Homo sapiens					monocyte		16849508	from full text - Table II. Relative expression of genes previously reported to be modulated by hypoxia
69	Homo sapiens					endothelial cell		19491109	KLF2 expression was induced acutely by hypoxia in endothelial cells. Adenoviral overexpression of KLF2 inhibited hypoxia-induced expression of HIF-1alpha and its target genes such as interleukin 8, angiopoietin-2, and vascular endothelial growth factor in endothelial cells.
69	Homo sapiens			multiple myeloma				17848618	Subsequent to HIF-1{alpha} suppression, IL-8 production by JJN3 was inhibited in hypoxic condition but not in normoxic one (Figure 4B). Similarly, OPN production was suppressed in JJN3 in hypoxic condition (Figure 4B).
73	Mus musculus							15225871	The p16 protein is a CDK4 inhibitor that restrains the activity of Cyclin D1/CDK4 and thus inhibits G1 progression.
74	Mus musculus	vascular smooth muscle						12844104	TSP-1 induced production of activated forms of MMP2, as well as upregulation of pro-MMP2. MMP2 mRNA was upregulated 1.7-fold by TSP-1 at 10 and 20 microg/mL. GM6001, an MMP inhibitor, inhibited VSMC migration across the matrix barrier, whereas migration that occurred in the absence of the matrix barrier was unaffected. With a binding assay, TSP-1 interacted physically with MMP2, and TSP-1-bound M…
74	Homo sapiens	vascular smooth muscle						18829229	Estrogen and progesterone affects the MMP pathway by increasing MMP-2 enzymatic activity, possibly via the upregulation of MT1-MMP expression without a corresponding increase in TIMP expression. This increased collagenase activity increases VSMC motility and their ability to migrate through a collagen type IV lattice.
75	Homo sapiens	vascular smooth muscle						20308528	Treatment of VSMC with AR inhibitor sorbinil prevented HG- as well as TNF-alpha-induced phosphorylation of retinoblastoma protein and activation of E2F-1.
76	Homo sapiens					dendritic cell		12906261	CD40 ligation of DC also has the capacity to induce high levels of the cytokine IL-12, which polarizes CD4+ T cells toward a T helper 1 (Th1) type, enhances proliferation of CD8+ T cells, and activates NK cells.
76	Homo sapiens						HUVEC cell line	11090063	In contrast, treatment of HUVECs and monocytes with soluble CD40 ligand (sCD40L) resulted in a marked dose-dependent induction of VEGF mRNA (approximately 4-fold), which peaked between 1 and 5 hours post-stimulation.
76	Homo sapiens					macrophage		15684432	We also examined NF-kB activation in response to stimulation of macrophages through the CD40-CD154 receptor-ligand interaction, which has been shown to be closely linked with the formation of atherosclerotic lesions (35). Stimulation of macrophages through CD40
76	Homo sapiens					dendritic cell		18606709	An alternate mechanism by which DCs are induced to generate IL-12p70 is by activation of the CD40 receptor, following recognition of its ligand CD154 (CD40L).
76	Mus musculus			Atherosclerosis				16293001	in vivo, an important role for CD40L-CD40 interaction in the progression of atherosclerosis was demonstrated using mice deficient in CD40L and apoE, showing a dramatic decrease in plaque area compared with normal apoE-deficient animals
76	Homo sapiens					b-cell		10229103	This study demonstrates that the engagement of CD40 results in the activation of the recently described IkappaB kinase (IKK) in a human B cell line
76	Homo sapiens					b-cell			Chapter 14: Only the membranes from activated Th cells induce B-cell proliferation, suggesting that one or more molecules expresed on the membrane of an activated Th cell engage the receptors on the B-cell to provide contact dependent help. Likely mediators of such contact-dependent help are CD40, which is expressed on the membrane of all B-cells, and its newly discovered ligand, CD40L, which is …
76	Homo sapiens	vascular tissue				smooth muscle cell		10623647	CD40L-induced TF on vascular SMC is functional and activates coagulation.
76	Homo sapiens					umbilical vein endothelial cell		18495129	Stimulation of human primary HUVECs by CD40 with its physiological ligand CD40L not only augmented MMP-1, -9 secretion and promoted MMP-1, -9 activities, but also induced endothelial cell apoptosis and death.
76	Mus musculus					dendritic cell		20603644	DC crosstalk in this model was facilitated by cDC-produced IL-15- mediated upregulation of CD40, enabling stimulation by pDC-supplied CD40L.
76	Homo sapiens					umbilical vein endothelial cell		7538666	A trimeric form of recombinant murine CD40 ligand acts on human EC to increase expression of leukocyte adhesion molecules, including E-selectin, vascular cell adhesion molecule 1, and intercellular adhesion molecule 1
76	Homo sapiens			Atherosclerosis				11739273	In addition to leukocyte adhesion, CD40/CD40L interactions, probably in combination with IFN-_x0001_, foster a Th1 immune response, predominant at sites of atherosclerosis.20
76	Homo sapiens					platelet		14633796	In addition, soluble trimeric CD40L (sCD40L), released from activated platelets, may engage platelet CD40 in an autocrine or paracrine manner (indicated by +), resulting in shape change and {alpha}-granule release.
76	Homo sapiens	vascular tissue				endothelial cell		16293001	in vitro activation of CD40L-CD40 signaling in atheroma-derived cells results in the production of chemokines and other cytokines, TF, matrix metalloproteinases (MMPs) and adhesion molecules.
77	Rattus norvegicus	vascular tissue	aorta			smooth muscle cell		17510469	Inhibitory effects of apoE on IL-1beta signaling were abolished after silencing LDL receptor-related protein-1 (LRP1) expression with siRNA.....ApoE targets IRAK-1 activation and thereby interrupts IL-1beta and IL-18 signaling in VSMCs.
78	Homo sapiens	vascular smooth muscle						12379645	We show that, in contrast to hypoxia, the induction of HIF-1alpha by Ang II in VSMC is dependent on active transcription and ongoing translation. We demonstrate that stimulation of VSMC by Ang II strongly increases HIF-1alpha gene expression. The activation of diacylglycerol-sensitive protein kinase C (PKC) plays a major role in the increase of HIF-1alpha gene transcription.
79	Homo sapiens	vascular smooth muscle						12151312	Overexpression of the active catalytic subunit of PKCdelta attenuated platelet-derived growth factor (PDGF)-mediated transcription from the cyclin D1 promoter, whereas overexpression of a dominant-negative PKCdelta increased promoter activity.
79	Homo sapiens						NIH3T3 cell line	12794082	Cyclin D1 promoter reporter assays done in serum-starved NIH3T3 cells indicated that the constitutively active mutants of PKC-alpha and PKC-epsilon were the most potent activators of this reporter, whereas the constitutively active mutant of PKC-delta inhibited its activity.
81	Homo sapiens	vascular smooth muscle						20308528	Inhibition of AR also prevented HG- and TNF-alpha-induced phosphorylation of cyclin-dependent kinase (cdk)-2 and expression of G1/S transition regulatory proteins such as cyclin D1, cyclin E, cdk-4, c-myc, and proliferative cell nuclear antigen
83	Homo sapiens					astrocyte		16504308	Mutation of HIF-1-binding sites in the IL-1beta promoter abolished hypoxia-induced transactivation of the reporter gene transfected into human astrocytes. Similarly, HIF-1 binding "decoy" oligonuleotide transfected into astrocytes inhibited both hypoxia-induced transactivation of the HIF-1 reporter gene and IL-1beta secretion from transfected astrocytes.
83	Mus musculus					astrocyte		16504308	Mutation of HIF-1-binding sites in the IL-1beta promoter abolished hypoxia-induced transactivation of the reporter gene transfected into human astrocytes. Similarly, HIF-1 binding "decoy" oligonuleotide transfected into astrocytes inhibited both hypoxia-induced transactivation of the HIF-1 reporter gene and IL-1beta secretion from transfected astrocytes.
83	Mus musculus					astrocyte		16504308	Mutation of HIF-1-binding sites in the IL-1beta promoter abolished hypoxia-induced transactivation of the reporter gene transfected into human astrocytes. Similarly, HIF-1 binding "decoy" oligonuleotide transfected into astrocytes inhibited both hypoxia-induced transactivation of the HIF-1 reporter gene and IL-1beta secretion from transfected astrocytes.
83	Homo sapiens					astrocyte		16504308	Mutation of HIF-1-binding sites in the IL-1beta promoter abolished hypoxia-induced transactivation of the reporter gene transfected into human astrocytes. Similarly, HIF-1 binding "decoy" oligonuleotide transfected into astrocytes inhibited both hypoxia-induced transactivation of the HIF-1 reporter gene and IL-1beta secretion from transfected astrocytes.
84	Rattus norvegicus		aorta			smooth muscle cell		16945922	In response to mitogenic stimulation with platelet-derived growth factor (PDGF), SMC rapidly express NOR1 through an ERK-MAPK-dependent signaling pathway. 5'-deletion analysis, site-directed mutagenesis, and transactivation experiments demonstrate that PDGF-induced NOR1 expression is mediated through a cAMP-response element-binding protein (CREB)-dependent transactivation of the NOR1 promoter.
84	Rattus norvegicus		aorta			smooth muscle cell		16945922	In SMC overexpressing dominant-negative CREB, the effect of PDGF to induce NOR1 promoter activity was completely lost (Fig. 4B).
84	Homo sapiens	vascular smooth muscle						14962944	LDL promotes cAMP response element binding protein (CREB) activation (phosphorylation in Ser133). In transfection assays a dominant-negative of CREB inhibits NOR-1 promoter activity, while mutation of specific (cAMP response element) CRE sites in the NOR-1 promoter abolishes LDL-induced NOR-1 promoter activity.
85	Homo sapiens							11278956	PPARgamma activators suppressed IL-1beta-induced DNA binding activity of C/EBPdelta and beta. PPARgamma activators also suppressed IL-1beta-induced C/EBPdelta expression
85	Homo sapiens							15812237	Indeed, both NaBu and IL-1beta led to increased recruitment of NF-kappa B p65, C/EBPbeta, and C/EBP delta, and decreased NF-kappa B p50 and C/EBP alpha DNA-binding to the proximal SAA2 promoter,
86	Rattus norvegicus	vascular smooth muscle						20308528	As shown in Fig. 1A, treatment of VSMC with HG and/or TNF-a for 24 h significantly stimulated the growth as determined by MTT assay. The increase in growth was attenuated in the presence of AR inhibitor sorbinil (10 microM).
91	Homo sapiens	vascular smooth muscle				smooth muscle cell		21245321	We found that wild-type LRP6 forms a complex with PDGFR-beta and enhances its lysosomal degradation
92	Rattus norvegicus	vascular smooth muscle						18566342	Ang II increased SHP-2 phosphorylation and activity with blunted responses in SHRs. Ang II-induced SHP-2 effects were inhibited by valsartan (AT(1)R blocker), apocynin (NAD(P)H oxidase inhibitor), and Nox1 siRNA.
94	Homo sapiens					vascular endothelium		11172729	A variety of angiogenesis inducers have been described (Table 2), which can be divided in three classes (129). The first class consists of the VEGF family and the angiopoietins, which specifically act on endothelial cells. The second class contains most direct-acting molecules, including several cytokines, chemokines (157) and angiogenic enzymes (30, 39), which activate a broad range of target ce…
94	Homo sapiens						OVCAR-3 cell line	16368063	IL-6 and IL-8 were able to significantly stimulate CAOV-3 and OVCAR-3 cell proliferation in a time- and dose-dependent manner
94	Homo sapiens			non-small cell lung carcinoma				15545974	We found that cell proliferation was attenuated by anti-IL-8 neutralising antibody to 71 and 76% in H460 and MOR/P, respectively (P<0.05).
94	Homo sapiens					smooth muscle cell		17329566	CXCL8 has also been shown to induce activation, proliferation, and chemotaxis of SMCs [127].
94	Homo sapiens						A549 cell line	17175059	These results suggest that IL-8 increases cell proliferation in NSCLC cell lines via transactivation of the EGFR and that this mechanism involves metalloproteinase activity.
94	Homo sapiens			small cell carcinoma				15545974	Exogenous IL-8 significantly stimulated cell proliferation in four SCLC cell lines tested in a dose-dependent fashion.
95	Rattus norvegicus							15916985	Leptin administration to culture media to reach physiological and pathophysiologic concentrations dose-dependently increases both migration and proliferation of rat vascular smooth muscle cells [25] through activation of phosphatidylinositol-3-kinase and mitogen-activated protein kinases.
95	Homo sapiens					smooth muscle cell		16456186	PDGF-induced actin reorganization and migration were blocked by inhibitors of phosphatidylinositol 3 kinase (PI3K) and Akt.
96	Homo sapiens					smooth muscle cell		17631413	PPARalpha activation induces the cyclin-dependent kinase inhibitor p16, stalling SMCs at the G1/S transition of the cell cycle and inhibiting SMC proliferation [72] (Figure 4).
100	Homo sapiens	vascular tissue				smooth muscle cell		11157721	As reported in the Table and shown in Figure 6, 48 hours of IL-3 treatment led to an increase of cells in S phase of '5-fold above control. Similar results were obtained when SMCs were stimulated with bFGF (positive control), whereas a 3-fold increase was observed on PDGF-BB stimulation. Moreover, PD98059 completely abrogated the IL-3- and bFGF-mediated DNA synthesis, indicating that the activati…
101	Homo sapiens			atherosclerotic lesion				16891671	Those known or hypothesized to be increased in atherosclerosis include fibronectin extra domain A (EDA) (48?50), hyaluronan (51?53), biglycan (54,55), high-mobility box chromosomal protein 1 (HMGB1) (56,57), and components of minimally oxidized or oxidized low-density lipoprotein (mmLDL and OxLDL, respectively) (58,59). It is noteworthy that all these ligands activate either TLR4 or TLR2 (or both…
101	Homo sapiens					vascular endothelium		12777373	Using dominant-negative constructs and antisense oligonucleotides, we demonstrate a role for Toll-like receptor 4 (TLR4) as the ox-PAPC receptor mediating IL-8 transcription. These results suggest that ox-PAPC may initially bind to a 37-kDa GPI-anchored protein which interacts with TLR4 to induce signaling.
101	Mus musculus					monocyte		19461045	In addition to exogenous pathogens, TLR4 recognizes modified self, such as minimally oxidized low-density lipoprotein (mmLDL).
101	Homo sapiens					macrophage		20382346	Excessive lipid accumulation in macrophages, also known as foam cell formation, is a key process during the development of atherosclerosis, leading to vascular inflammation and plaque growth. Recent studies have identified a new mechanism of macrophage lipid accumulation in which minimally oxidized low-density lipoprotein (mmLDL) and its active components, polyoxygenated cholesteryl ester hydrope…
102	Mus musculus					cardiomyocyte	primary cell culture	17545479	As seen in Fig. 2A, exposure to hypoxia resulted in 3.8-fold induction in HO-1 mRNA expression and 2.7-fold induction of iNOS mRNA as assessed by QPCR (P _x0003_ 0.001 vs. control). ...Western blot analysis showed significant increases in HO-1 and iNOS protein expression (Fig. 2B).
102	Homo sapiens	vascular smooth muscle						17996129	HIF-1 alpha, iNOS, COX-2 and HO-1 mRNA exhibited a time-dependent increase following hypoxia, and peaked at 6, 2, 3 and 4 hours respectively, they were increased 1.62, 3.23, 2.26 and 2.86-folds as compared with normal group (all P<0.01).
103	Homo sapiens	vascular smooth muscle				smooth muscle cell		17620659	siRNA-LRP1 treatment significantly reduced agLDL-induced ADRP overexpression in HMDMs (by 69%) and in VSMCs (by 53%).
105	Rattus norvegicus	embryonic tissue				fibroblast		15115658	Platelet-derived growth factor (PDGF) has multiple functions including inhibition of apoptosis and promotion of cell proliferation. In this study, we show that Na(+)/H(+) exchanger regulatory factor 2 (NHERF2) binds to the carboxyl-terminal PDZ domain-binding motif of the PDGF receptor through a PDZ domain-mediated interaction, and evaluate the consequence on PDGF-induced proliferation. Stable tr…
105	Rattus norvegicus	embryonic tissue				fibroblast		15115658	Platelet-derived growth factor (PDGF) has multiple functions including inhibition of apoptosis and promotion of cell proliferation. In this study, we show that Na(+)/H(+) exchanger regulatory factor 2 (NHERF2) binds to the carboxyl-terminal PDZ domain-binding motif of the PDGF receptor through a PDZ domain-mediated interaction, and evaluate the consequence on PDGF-induced proliferation. Stable tr…
106	Mus musculus	vascular smooth muscle						12844104	TSP-1 induced production of activated forms of MMP2, as well as upregulation of pro-MMP2. MMP2 mRNA was upregulated 1.7-fold by TSP-1 at 10 and 20 microg/mL. GM6001, an MMP inhibitor, inhibited VSMC migration across the matrix barrier, whereas migration that occurred in the absence of the matrix barrier was unaffected. With a binding assay, TSP-1 interacted physically with MMP2, and TSP-1-bound M…
107	Homo sapiens					mast cell		18775670	Phosphorylation of glycogen synthase kinase 3? (GSK3?), a downstream target of AKT, was also reduced in the cells treated with leflunomide.
107	Homo sapiens							14749367	Modified assertion
107	Homo sapiens							14749367	Modified assertion
107	Mus musculus							12496958	As AKT is the principal kinase that phosphorylates the inhibitory site of GSK3-beta, this result points to an important role of melusin in regulating this pathway.
107	Homo sapiens		aorta			smooth muscle cell		18703780	The concomitant phosphatidylinositol 3-kinase/Akt activation and glycogen synthase kinase 3-beta phosphorylation induced the inhibition of the proteasomal degradation of beta-catenin.
107	Mus musculus							10898786	Kit and other RTKs will activate the MAP kinase signaling pathway and has been reported both to increase the transcriptional activity of Mitf as well as down-regulate Mitf protein levels.
107	Rattus norvegicus							11756553	The phosphatidylinositol 3-kinase (PI 3-kinase)/Akt signaling pathway is an important mediator of growth factor-dependent survival of mammalian cells. A variety of targets of the Akt protein kinase have been implicated in cell survival, including the protein kinase glycogen synthase kinase 3beta (GSK-3beta).
107	Homo sapiens							15292521	once Akt1 is activated, it initiates a cascade of phosphorylation events targeting mammalian target of rapamycin, mTOR, which in turn phosphorylates the p70S6 kinase and GSK3B
107	Homo sapiens							11035810	GSK-3 activity is inhibited through phosphorylation of serine 21 in GSK-3 alpha and serine 9 in GSK-3 beta. These serine residues of GSK-3 have been previously identified as targets of protein kinase B (PKB/Akt), a serine/threonine kinase located downstream of phosphatidylinositol 3-kinase.
107	Mus musculus							10561508	Modified assertion
107	Homo sapiens					mast cell		18775670	Downstream targets of PI3K in activated mast cells. Activation of class 1 PI3Ks generates the membrane-associated PtdInsP3 at the inner membrane, which provides inducible docking sites for pleckstrin homology (PH) domains of associating signaling molecules. The Ser/Thr kinases, PDK1 and AKT are subsequently phosphorylated and activated after Kit and Fc?RI activation. Major downstream targets of P…
107	Rattus norvegicus		heart			cardiomyocyte		12409315	The dn-AKT used in this study was also able to inhibit the phosphorylation of GSK-3beta by endogenous AKT after stimulation with TNF-alpha
107	Homo sapiens							14745448	Modified assertion
109	Homo sapiens					hepatic stellate cell		16919500	In the cultured activated HSC, AT-II induced VEGF in a dose- and time-dependent manner. ARB and LY333531, a protein kinase C (PKC) inhibitor, attenuated this augmentation.
109	Homo sapiens					monocyte		18971559	These results suggested that Ang II enhances foam cell formation by upregulating ACAT1 expression predominantly through the actions of AT(1) receptor via the G protein/c-Src/PKC/MAPK pathway in human monocyte-macrophages.
110	Homo sapiens							14515146	from full text - PDGF exists as a dimer in various combinations, i.e. AA, BB, AB, CC and DD, binding two structurally related tyrosine kinase receptors, alpha and beta, with different affinities. The C- and D-chains are the recently isolated members that are proteolytically cleaved before binding the receptors. The alpha receptor binds A-, B- and C-chains, whereas the beta-receptor binds B- and D…
110	Mus musculus							14506245	PDGF AA activates alpha-PDGFR only
110	Homo sapiens								pdgfa binds to pdgfra or to the heterodimer of pdgfra and pdgfrb
111	Mus musculus							10446393	Interleukin-1 receptor-associated kinase, IRAK, has been shown to activate NFkappaB in response to interleukin-1.
111	Homo sapiens							10996021	Interleukin-1 receptor-associated kinase-1 (IRAK-1) has recently been shown to be involved in IL-18-stimulated activation of NF-kappaB and AP-1.
111	Mus musculus							10190904	The role of IRAK in IL-18-induced responses was studied in IRAK-deficient mice. Significant defects in JNK induction and partial impairment in NF-kappaB activation were found in IRAK-deficient Th1 cells, resulting in a dramatic decrease in interferon (IFN)-gamma mRNA expression.
111	Homo sapiens							14673102	IRAK1 and TRAF6 are essential for LMP1-induced NF-kappaB activation.
111	Homo sapiens			Carcinoma of gastrointestinal tract		macrophage		16718776	Lipopolysaccharide (LPS), which is a component of the outer membrane of Gram-negative bacteria including H pylori, is a signalling molecule for the innate immune system and is the main source of infl ammation in Gram-negative infections[55]. LPS targets the transmembranous patternrecognition receptor called toll-like receptor 4 (TLR4), which is expressed on macrophages and monocytes[56]. LPS bind…
111	Homo sapiens							11096118	Dominant inhibitory alleles of IkappaB kinase (IKKalpha or IKKbeta) block the activation of NF-kappaB by IRAK/mPLK and SIMPL. Furthermore, SIMPL binds IRAK/mPLK and the IKKs in vitro and in vivo
112	Homo sapiens	vascular smooth muscle						19108833	mTOR and its downstream target p70S6 kinase are phosphorylated and activated by mitogenic concentrations of oxLDL (50 microg/ml), and are involved in SMC proliferation, as assessed by the inhibitory effect of the mTOR inhibitor rapamycin. The activation of mTOR signaling by oxLDL, requires the upstream activation of PI3K and Akt, as assessed by the inhibitory effect of the PI3K inhibitor Ly294002…
112	Mus musculus					macrophage		18789802	Pharmacological inhibitors of phosphatidylinositol 3-kinase (PI3K) or PKCzeta blocked VEGF secretion by OxLDL. Inhibitors of other protein kinase C (PKC) subtypes had no effect, and neither did inhibitors of mitogen activated protein kinase kinase (MAPKK).
112	Mus musculus					macrophage		10681570	PI3K activity was increased 1.7 fold upon incubation with Ox-LDL at 10 min followed by a rapid decline to the basal level.
113	Rattus norvegicus	embryonic tissue				fibroblast		15115658	Platelet-derived growth factor (PDGF) has multiple functions including inhibition of apoptosis and promotion of cell proliferation. In this study, we show that Na(+)/H(+) exchanger regulatory factor 2 (NHERF2) binds to the carboxyl-terminal PDZ domain-binding motif of the PDGF receptor through a PDZ domain-mediated interaction, and evaluate the consequence on PDGF-induced proliferation. Stable tr…
113	Rattus norvegicus	embryonic tissue				fibroblast		15115658	Platelet-derived growth factor (PDGF) has multiple functions including inhibition of apoptosis and promotion of cell proliferation. In this study, we show that Na(+)/H(+) exchanger regulatory factor 2 (NHERF2) binds to the carboxyl-terminal PDZ domain-binding motif of the PDGF receptor through a PDZ domain-mediated interaction, and evaluate the consequence on PDGF-induced proliferation. Stable tr…
115	Mus musculus							19597485	Finally, we demonstrate that CDK4 is activated by glucose through the insulin pathway, ultimately resulting in E2F1 activation and consequently in Kir6.2 increased expression.
116	Mus musculus		aorta			smooth muscle cell		16945922	We finally demonstrate that SMC isolated from NOR1-deficient mice exhibit decreased cell proliferation and characterize cyclin D1 and D2 as NOR1 target genes in SMC.
117	Homo sapiens							12391146	A cyclic AMP-responsive element (CRE), located upstream of the cyclin D1 mRNA start site, integrates mitogenic signals that target the CRE-binding factor CREB, which can recruit the transcriptional coactivator CREB-binding protein (CBP)
117	Homo sapiens						MCF-7 cell line	12790780	increase in cyclin D1 mRNA (Altucci et al. 1996, Prall et al. 1997), indicating that cyclin D1 is directly regulated by ER. However, the cyclin D1 promoter region does not contain a classical ERE. Instead, induction by ERÃŽÂ± has been mapped to a cAMP response element (CRE) close to the transcription start site (Sabbah et al. 1999, Castro-Rivera et al. 2001) and a more distal Sp1 site bound by bo…
117	Homo sapiens							11243864	Modified assertion
117	Homo sapiens						MCF-7 cell line	10066798	Dominant negative mutants of CREB and ATF-2 but not c-Jun inhibited pp60(v-src) induction of cyclin D1.
120	Homo sapiens	vascular smooth muscle				smooth muscle cell		17141748	AgLDL increases Rho A translocation (2-fold) from the cytoplasm to the cell membrane in control but not in simvastatin-treated VSMC. Exoenzyme C3, a specific Rho A inhibitor, completely prevents agLDL-induced TF overexpression and partially agLDL-TF activation. Blocking LRP1, the receptor of agLDL, with anti-LRP1 antibodies or inhibiting LRP1 expression by small interference RNA treatment (siRNA-…
120	Homo sapiens	vascular smooth muscle				smooth muscle cell		17620659	siRNA-LRP1 treatment significantly reduced agLDL-induced ADRP overexpression in HMDMs (by 69%) and in VSMCs (by 53%).
121	Homo sapiens							15021891	Importantly, mutations of FBW7 were found in three out of ten ovarian cancer cell lines analysed, indicating that mutations of FBW7 might be responsible for elevated levels of Cyclin E in this tumor The mammalian SCFb-Trcp (b-transducin repeat-containing protein) has been implicated in the regulation of at least two different signal transduction pathways, Wnt/Wingless and NF-kB, by mediating the …
121	Homo sapiens							17621269	n the absence of Wnt stimulation, the level of beta-catenin is reduced via glycogen synthase kinase (GSK)-3beta-mediated phosphorylation and subsequent proteasome-dependent degradation.
121	Homo sapiens		lung					16438732	from full text - Figure 2
122	Mus musculus		lung			epithelial cell		19661248	These results indicate that NOX1 but not NOX2 is mainly responsible for ROS formation in lungs and in primary type II AECs and MLECs
122	Mus musculus		lung			Alveolar type II cell		19661248	These results indicate that NOX1 but not NOX2 is mainly responsible for ROS formation in lungs and in primary type II AECs and MLECs
122	Mus musculus						RAW 264.7 cell line	18817866	Taken together, these findings suggest that CpGODN stimulates Nox1-mediated ROS generation through the NFkBsignaling pathway.
122	Mus musculus		lung					19661248	ROS were markedly increased in the lungs of hyperoxia-exposed WT mice compared with air-exposed WT mice. This hyperoxiainduced increase in ROS was significantly attenuated in NOX1- deficient mice but not in NOX2-deficient mice (Figure 3A).
123	Rattus norvegicus							15115658	The phosphorylation of Akt was blocked by pretreatment with LY294002, a PI-3-kinase inhibitor, in both Rat1/NHERF2 and Rat1/vector cells.
123	Homo sapiens					endothelial cell		11532940	Fig. 6. VEGFR-2 or VEGFR-3 stimulation leads to PI3-kinase-dependent Akt phosphorylation.
123	Rattus norvegicus							15115658	The phosphorylation of Akt was blocked by pretreatment with LY294002, a PI-3-kinase inhibitor, in both Rat1/NHERF2 and Rat1/vector cells.
123	Mus musculus							15109499	IGF-1 treatment or AKT overexpression inhibits Foxo and atrogin-1 expression.
123	Mus musculus					macrophage		21095008	IL-10 activates the class I phosphatidylinositol 3-kinase (PI3K) pathway, which results in the phosphorylation of p70S6K through the activation of Akt and a mammalian target of the rapamycin complex 1 (mTORC 1).
123	Mus musculus							11591769	This survival-promoting activity is totally due to IL-10 stimulating the insulin receptor substrate-2/PI 3-kinase/Akt pathway, which increases the anti-apoptotic activity of ERK1/2.
123	Homo sapiens					natural killer cell		11062502	inhibition of PI3K by LY294002 or wortmannin suppressed NK lysis of tumor cells in a dose-dependent pattern (Fig. 1d,e). All doses effectively suppressed Ser473 phosphorylation of Akt (Fig. 1d,e). Inhibition of PI3K also blocked the movement of perforin and granzyme B towards target cells (Fig. 1a,b).
123	Rattus norvegicus		heart			cardiomyocyte		12409315	Figure 2B shows that AKT is phosphorylated after 10 min of stimulation with TNF-alpha. Moreover, AKT phosphorylation is effectively blocked by pretreatment with inhibitors of phosphoinositide 3-Kinase (PI3K), namely, LY294002 (LY) and wortmannin (WM), thus demonstrating the causal role of PI3K in TNF-alpha-dependent AKT activation.
123	Homo sapiens							15567848	Fig.1
123	Mus musculus					dendritic cell		17237390	Analysis of human or mouse DC treated with the B7-DC cross-linking Ab revealed PI3K-dependent phosphorylation of AKT accompanied by mobilization of NF-kappaB.
123	Homo sapiens					umbilical vein endothelial cell	HUVEC cell line	19661270	Taken together, these results demonstrate that IL-33 stimulates the production of endothelial NO via a ST2/TRAF6- mediated PI3K/Akt/eNOS signaling pathway.
123	Homo sapiens			Carcinoma of lung				18815398	The pathway consisting of PI3K, Akt, and mammalian target of rapamycin (mTOR), which is downstream of EGFR, is activated early in lung carcinogenesis.83 (-- indicated as early event by authors)
123	Homo sapiens							12504093	Overexpressed IRS-3 as well as IRS-1 enhanced phosphoinositide (PI) 3-kinase activity in response to insulin and increased phosphorylation of protein kinase B (PKB) at S473 and phosphorylation of one of the members of the forkhead transcription factor FKHRL1 on T32 in both insulin-untreated and -treated states.
123	Homo sapiens							12928036	IGF1 binding activates the IGF1 receptor (IGFR), a receptor tyrosine kinase. The IGFR subsequently recruits the insulin receptor substrate (IRS1), which results in the activation of two signaling pathways: the RasRaf MEK ERK pathway and the PI3K Akt pathway
123	Homo sapiens		aorta			smooth muscle cell		18703780	The concomitant phosphatidylinositol 3-kinase/Akt activation and glycogen synthase kinase 3-beta phosphorylation induced the inhibition of the proteasomal degradation of beta-catenin.
123	Homo sapiens					mast cell		16621980	After Fc?RI-stimulation, Akt (T308) phosphorylation in PTEN-deficient cells was further increased. Akt is well known to function as a PI3K-dependent prosurvival protein through its regulation of Bcl family members, the Forkhead family of transcription factors, and p53 family members (15). Analysis of events that can initiate apoptosis (mitochondrial membrane potential and DNA compaction) under co…
123	Homo sapiens					dendritic cell		19515231	We measured phosphorylated Akt (p-Akt), a downstream molecules of PI3K signaling [15]. CpG-C as a positive control, induced phosphorylation of Akt after 90 min compared to control cells (Fig. 4A and 4B), Ly 294002 treatment (as a specific inhibitor for PI3K pathway) suppressed the phosphorylation of Akt (Fig. 4C).
123	Homo sapiens					mast cell		18775670	Downstream targets of PI3K in activated mast cells. Activation of class 1 PI3Ks generates the membrane-associated PtdInsP3 at the inner membrane, which provides inducible docking sites for pleckstrin homology (PH) domains of associating signaling molecules. The Ser/Thr kinases, PDK1 and AKT are subsequently phosphorylated and activated after Kit and Fc?RI activation. Major downstream targets of P…
123	Homo sapiens					t-cell		20862283	Indeed, LY294002 treatment reduced anti-CD3 induced GSK3 phosphorylation downstream of PI3K (Figure 5C, see also Figure 6B, D) as well as AKT phosphorylation (not shown). Moreover, the increase in beta-catenin levels was also drastically reduced in the presence of this inhibitor (Figure 5C, Figure 6 B, D).
124	Homo sapiens								The local vasodilatory and edema-producing effects of histamine are are especially prominent in allergic reactions... An increase in calcium ion concentration causes vasoconstriction. This results from the general effect of the calcium to stimulate smooth muscle contraction
124	Rattus norvegicus					cardiomyocyte		12920188	Although direct pharmacological inhibition of PDE2 activity with erythro-9-(2-hydroxyl-3-nonyl)adenine increases L-type Ca2+ currents in cardiomyocytes, and contracts these cells, the overall magnitude of this effect is species-specific and probably influenced by several factors, including basal levels of adenylyl and guanylyl cyclases as well as the level of PDE3 activity in these cells (Vandeca…
124	Homo sapiens	vascular smooth muscle						16870827	Recent data implicates ERK (p42/44 kinase) in ANG II-mediated VSMC contraction. Touyz et al. (192) showed that in VSMCs from human peripheral arteries, tyrosine kinases and the ERK signaling cascade play a role in Ca2+ and pHi pathways, which ultimately cause cell contraction; specifically, MEK/ERK may increase Ca2+ availability within cells.
124	Rattus norvegicus				cytoplasm				The muscle acetylcholine receptor consiststs of 5 subunits of 4 different types: 2 alpha isoforms and 1 each of beta, gamma, and delta subunits.2 This gene encodes an alpha subunit that plays a role in acetlycholine binding/channel gating. The muscarinic cholinergic receptors belong to a larger family of G protein-coupled receptors. The muscarinic cholinergic receptor 3 controls smooth muscle con…
124	Rattus norvegicus							12870661	The intracellular Ca2+ signal is the primary determinant of smooth muscle contraction [1, 2]. The elevation of cytosolic Ca2+ level induces phosphorylation of the 20 kDa regulatory myosin light chain (MLC20), which in turn activates myosin ATPase activity, and thereby induces smooth muscle contraction.
125	Homo sapiens							10318916	Here, we show that the cyclin D1 gene is a direct target for transactivation by the beta-catenin/LEF-1 pathway through a LEF-1 binding site in the cyclin D1 promoter.
125	Homo sapiens		colon					11572874	An increasing number of genes, including c-myc and cyclin D1, have been implicated as targets of this pathway.
125	Mus musculus						MEF cell line	17666529	overexpression of HIPK2 suppresses LEF1/beta-catenin-mediated transcriptional activation of cyclin D1 expression. Our results indicated that HIPK2 suppressed ?-catenin-mediated activation of cyclin D1 (Fig. 3F). The suppressive effect of HIPK2 did not require phosphorylation on the critical Ser/Thr residues of ?-catenin because HIPK2 suppressed the transcriptional activity of a constitutively act…
125	Homo sapiens		colon					15003504	The intracellular domain of CD43 interacts with beta-catenin and causes an upregulation of the beta-catenin target genes c-MYC and CyclinD1.
125	Mus musculus		colon	Cancer				18432252	Surplus ??catenin then translocates to the nucleus, interacts with the LEF and TCF transcription factors, and persistently transactivates genes associated with the regulation of cell proliferation, such as MYC and cyclin D1 (Refs 30,32,106,135–137).
125	Homo sapiens							14964308	Subsequently, it (beta-catenin) translocates to the nucleus, where it binds to members of the TCF/LEF1 family of transcription factors and modulates the expression of their target genes, including c-MYC, cyclin D1, fibronectin,MMP7, ID2, CD44, NrCAM, axin-2 (conductin), TCF1 and others, which are mostly genes implicated in cell proliferation and tumour progression.
125	Homo sapiens		colon					14737101	Cyclin D1 and fra-1 were upregulated in 50% of the desmoid samples. The results for cyclin D1 expression in desmoids are comparable to those found by Saito et al. (2001).
125	Homo sapiens							10446041	In addition, there is evidence that ILK promotes translocation of b-catenin to the nucleus, and b-catenin can regulate the cyclin D1 promoter through the TCF/LEF transcription factor
125	Rattus norvegicus						PC12 cell line	21868364	Expression of ?90BCat (Fig. 5A) was reflected by gained beta-catenin co-transcriptional activity (Fig. 5B) and upregulation of Myc and Rest gene expression (Fig. 5C). Expression of the Ccnd1 gene was also increased, albeit to a lower extent (Fig. 5C). The levels of the REST protein were increased in ?90?Cat-transfected wtPC12 cells, whereas TSC2 levels were decreased (Fig. 5D).
125	Homo sapiens							11085512	With WNT signaling activation, beta-catenin is stabilized and translocated to the nucleus to associate with TCFs. The TCF-beta-catenin complex regulates the transcription of target genes such as c-myc and cyclin D1
125	Homo sapiens		colon					14737101	Four different members of the TCFamily have been detected in humans: TCF-1, Lef-1, CF-3, and TCF-4 (Cadigan and Nusse, 1997). In colorectal cancer, nuclear b-catenin forms a complex with TCF-4 and activates target genes, such as c-myc, cyclin D1, MMP7, fra1, c-jun, and PPAR delta (Het al., 1998).
125	Mus musculus							15367660	Expression of beta-catenin target genes, including those for T (brachyury), Axin2, and cyclin D1, was not increased in Duplin(-/-) embryos, suggesting that the developmental defect is not simply attributable to upregulation of Wnt signaling caused by the lack of this inhibitor.
125	Homo sapiens							14964308	Subsequently, it (beta-catenin) translocates to the nucleus, where it binds to members of the TCF/LEF1 family of transcription factors and modulates the expression of their target genes, including c-MYC, cyclin D1, fibronectin,MMP7, ID2, CD44, NrCAM, axin-2 (conductin), TCF1 and others, which are mostly genes implicated in cell proliferation and tumour progression.
125	Homo sapiens						A549 cell line	18291362	Further studies revealed that transcriptional activities of beta-catenin were significantly inhibited by sulindac and that the inhibition was sulindac dosage-dependent. The transcriptional targets of beta-catenin, c-myc, cyclin D1 and cdk 4 were also dramatically downregulated.
127	Rattus norvegicus								The three most important endothelial-derived substances are: nitric oxide (NO), endothelin (ET-1), and prostacyclin (PGI2). NO and PGI2 act as vasodilators, whereas ET-1 serves as a vasoconstrictor.
127	Rattus norvegicus	vascular smooth muscle							Nitric oxide serves many important functions in the cardiovascular system as summarized below: Vasodilation (ligand mediated and flow dependent)
127	Rattus norvegicus	vascular smooth muscle						14692693	Endothelialderived relaxing factors, such as NO or prostacyclin (PGI2), relax blood vessels and inhibit the proliferation and migration of SMCs by increasing the synthesis of the cyclic nucleotides cAMP or cGMP.
128	Homo sapiens	vascular smooth muscle						20661261	In addition, baicalin was also found to inhibit adhesion molecule expression and cell migration induced by PDGF-BB in VSMCs.
129	Homo sapiens							19696027	ESDN down-regulation by RNA interference significantly enhanced PDGF-induced VSMC DNA synthesis and migration. This was associated with increased ERK1/2, Src, and PDGF receptor (PDGFR)beta phosphorylation, without altering total PDGFRbeta expression levels.
130	Homo sapiens					smooth muscle cell		16343467	As determined by RT-PCR, Western blotting and zymography, SDF-1 and eotaxin induce MMP-2 mRNA, protein, and activity in SMC. An anti-CCR3 antibody and a CXCR4 antagonist blocked proMMP-2 induction by SDF-1 and eotaxin, the respective ligands for the chemokine receptors CXCR4 and CCR3, suggesting that the inductions by these chemokines are receptor-mediated.
131	Homo sapiens							10436023	<E7> E2F-DP dimers, complexed with pRb, p107, or p130, can bind and inhibit E2 promoter elements (Dyson, 1998; Mayol and Grana, 1998). In quiescent cells, the predominant complexes contain E2F4 and p130. E2F1_DP:RB1-|taof(E2F1_DP) E2F2_DP:RB1-|taof(E2F2_DP) E2F3_DP:RB1-|taof(E2F3_DP) E2F4_DP:RB1-|taof(E2F4_DP) E2F1_DP:RBL1-|taof(E2F1_DP) E2F2_DP:RBL1-|taof(E2F2_DP) E2F3_DP:RBL1-|taof(E2F3_DP) E2F…
131	Homo sapiens							11533237	We also found that Suv39H1 and Rb cooperate to repress E2F activity and that Suv39H1 could be recruited to E2F1 through its interaction with Rb.
132	Homo sapiens	vascular smooth muscle						16870827	Agonist-AT1R interaction also leads to PLD activation, resulting in hydrolysis of phosphatidylcholine (PC) to choline and phosphatidic acid (PA). PA is rapidly converted to DAG, leading to sustained PKC activation, and sustained muscle contraction.
132	Homo sapiens	vascular tissue						16870827	AT1Rs couple to G?q/11, G?12/13, and Gbetay complexes (202), which activate downstream effectors including phospholipase C (PLC), phospholipase A2 (PLA2), and phospholipase D (PLD) (200).
132	Rattus norvegicus	vascular smooth muscle						7998990	Thus VSMC PLD is coupled to an AT1 receptor and occurs in response to Ang II or Ang-(2-8), but not Ang-(1-7). Since AT1 receptors in VSMC are also coupled to activation of PLC,
133	Homo sapiens							13130303	Figure 3 | Genes that are transcriptionally activated by HIF-1. Genes that are involved in many processes are transcriptionally activated by HIF-1.
133	Homo sapiens			Carcinoma of gastrointestinal tract				22076197	Upon hypoxia, HIF-1? heterodimerizes with the constitutively expressed HIF-1? subunit, and together they bind to DNA to increase the transcription of target genes including VEGF, erythropoietin, transferrin, endothelin 1, inducible nitric oxide synthase, and insulin-like growth factor II.(10-12)
133	Mus musculus					macrophage	primary cell culture	18926289	functional studies in the murine macrophage cell line, ANA-1, with specific siRNAs showing that HIF-1a, but not HIF-2a, was critical for hypoxic induction of HRE-dependent transactivation of the inducible nitric oxide synthase (iNOS) gene (Mi et al., 2007).
133	Homo sapiens						HepG2 cell line	12464685	Results from Table 2
133	Homo sapiens							12622934	Modified assertion
137	Homo sapiens							14985333	cyclin-CDK2 demonstrate beta-catenin phosphorylation on residues Ser(33), Ser(37), Thr(41), and Ser(45). This phosphorylation promotes rapid degradation of cytosolic beta-catenin
137	Homo sapiens							16618120	beta-Catenin phosphorylation at serine 45 (Ser45), threonine 41 (Thr41), Ser37, and Ser33 is critical for beta-catenin degradation, and regulation of beta-catenin phosphorylation is a central part of the canonical Wnt signaling pathway.
137	Homo sapiens							12417018	Serine-33 and -37 of beta-catenin are GSK3 phosphorylation sites that serve as recognition sites for the beta-TRCP-ubiquitin ligase complex, which ultimately triggers beta-catenin degradation.
137	Homo sapiens			multiple myeloma				19018094	Enzastaurin also blocked phosphorylation of b-catenin at S33,37 phosphorylation sites essential for PKC-regulated proteasomal degradation (Figure 1C).18,19 Indeed, inhibition of translation using cycloheximide did not abrogate enzastaurin-induced up-regulation of b-catenin. These data support the hypothesis that enzastaurin inhibits degradation of b-catenin via abrogation of ubiquitination
139	Rattus norvegicus	vascular tissue	aorta			smooth muscle cell		17510469	Inhibitory effects of apoE on IL-1beta signaling were abolished after silencing LDL receptor-related protein-1 (LRP1) expression with siRNA.....ApoE targets IRAK-1 activation and thereby interrupts IL-1beta and IL-18 signaling in VSMCs.
140	Mus musculus					fibroblast		14612947	We investigated the signaling mechanisms that lead to IL-1beta-induced cell proliferation.
140	Homo sapiens	vascular smooth muscle				smooth muscle cell		19309349	IL-1b induces adhesion molecule expression, vascular permeability, leucocyte migration, macrophage activation and VSMC proliferation [40]
141	Homo sapiens	vascular smooth muscle						14962944	LDL promotes cAMP response element binding protein (CREB) activation (phosphorylation in Ser133). In transfection assays a dominant-negative of CREB inhibits NOR-1 promoter activity, while mutation of specific (cAMP response element) CRE sites in the NOR-1 promoter abolishes LDL-induced NOR-1 promoter activity.
143	Homo sapiens					smooth muscle cell		10542237	IL-6 controls macrophage and T cell activation, SMC proliferation, and migration and is a major regulator of the acute phase response (5).
143	Homo sapiens		prostate gland					11410519	Interleukin-6 (IL-6) induces prostate cancer (CaP) cell proliferation in vitro.
143	Homo sapiens						LNCaP cell line	11410519	Interleukin-6 (IL-6) induces prostate cancer (CaP) cell proliferation in vitro.
143	Rattus norvegicus	vascular smooth muscle				smooth muscle cell		16462725	IL-6 induces the expression of adhesion molecules (e.g. ICAM-1), cytokines, and acute-phase reactant (e.g. C-reactive protein) and promotes proliferation of VSMCs.98, 99
143	Homo sapiens						OVCAR-3 cell line	16368063	IL-6 and IL-8 were able to significantly stimulate CAOV-3 and OVCAR-3 cell proliferation in a time- and dose-dependent manner
143	Homo sapiens							2147103	While augmenting cell proliferation, IL-6 resulted in a decrease of GnT III activity and an increase of GnT IV and V activities
143	Homo sapiens			multiple myeloma				11971193	Figure 1 shows that this autocrine HB-EGF is critical for promoting the IL-6-dependent growth of XG-1 and XG-14 HMCL. Indeed, mutated diphtheria toxin (mDT), a speci®c inhibitor of HB-EGF (Kaefer et al., 2000), signi®cantly (P50.05) decreased the IL-6- induced proliferation of these two HMCLs.....The inhibitory e?ect of mDT was reversed by adding an excess of recombinant HB-EGF, indicating that i…
143	Homo sapiens							17615396	TABLE 1. Cytokine/chemokines, their receptors, and functions.
143	Rattus norvegicus							9501956	After confirming the cross-reactivity of the antibody in suppressing the IL-6-mediated proliferation of rat liver cells,
143	Homo sapiens							10648414	Overexpression of mutant FGFR3 resulted in IL-6 independence, decreased apoptosis, and an enhanced proliferative response to IL-6.
143	Homo sapiens		liver					15240842	Regeneration requires priming of hepatocytes to achieve competence for proliferation. This is the initiation phase, which is regulated by cytokines, including interleukin-6 and tumour necrosis factor-alpha.
144	Homo sapiens						A549 cell line	9191851	Mutation of either sequence greatly reduced RSV-mediated induction of IL-11 promoter activity. NF-kappa B sites in IL-1 alpha, IL-6, and IL-8 promoters were also required for RSV-mediated induction of transcription of these promoters. Immunological studies and use of reporter gene constructs provided direct evidence for the activation and nuclear translocation of NF-kappa B by RSV. Sodium salicyl…
144	Mus musculus					astrocyte		18706498	Inhibition of the NF-kappaB transcription factor reversed inflammatory gene expression and attenuated cell death after hemin treatment, suggesting a possible role for inflammatory mediators in astrocytic injury.
144	Rattus norvegicus					astrocyte		9630519	IL-1beta mRNA was induced following Amyloid beta (1-40) (25 microM) exposure indicating that activation of NF-kB in astrocytes was followed by the transcriptional induction of NF-kB-consensus containing genes (IL-1B).
144	Homo sapiens						Jurkat cell line	8413223	Probes representing the -300 region or the NF-kappa B site alone interacted with NF-kappa B proteins present in phorbol myristate acetate-, lipopolysaccharide-, or Sendai virus-induced myeloid cell extracts as well as recombinant NFKB1 (p50) and RelA (p65); furthermore, NF-kappa B protein-DNA complex formation was dissociated in vitro by the addition of recombinant I kappa B alpha... In cotransfe…
145	Homo sapiens							18456656	SOX2 promotes cell proliferation and tumorigenesis by facilitating the G(1)/S transition and through its transcription regulation of the CCND1 gene in breast cancer cells.
145	Homo sapiens							10987283	In combination with cell proliferative activities of c-myc and cyclin D1, MDR1 may initiate colorectal tumorigenesis by suppressing cell death pathways programmed in intestinal epithelial cells.
145	Homo sapiens							21912938	Overexpression of cyclin D1 enhanced the proliferation and invasive potential of human glioblastoma cells, while reducing apoptosis.
145	Homo sapiens						MCF-10A cell line	19754954	We conclude that sustained eIF2alpha phosphorylation results in the induction of CHOP and downregulation of cyclin D1 which could further account for the reduced proliferation and smaller acinar size in salubrinal-treated ErbB2 acini.
145	Homo sapiens			hepatocellular carcinoma				20655737	cell cultures transfected with miR-193b or siCCND1 had increased numbers of cells in G0/G1 and corresponding decreases in the numbers of cells in S and G2/M (Fig. 3A).
145	Homo sapiens							20856207	we report that small interfering (siRNA)-mediated La depletion reduces cell proliferation of different cell lines concomitant with a reduction in cyclin D1 (CCND1) protein...proliferation of immortalized CCND1 knockout cells is not affected by La depletion, supporting a functional coherence between La, CCND1 and proliferation.
145	Rattus norvegicus							10723135	In clones of REF/Myc ectopically expressing eIF4E, resistance to apoptosis paralleled steady state levels of cyclin D1.
145	Homo sapiens						MALME-3M cell line	20304954	The results confirmed that CCND1 knockdown inhibits cell proliferation and causes G1 phase arrest in Malme-3M cells (Figure 6, B and C)
145	Mus musculus		mammary gland					8208295	Mammary hyperplasia and carcinoma in MMTV-cyclin D1 transgenic mice.We report here that overexpression of cyclin D1 resulted in abnormal mammary cell proliferation including the development of mammary adenocarcinomas. We conclude that overexpression of cyclin D1 deregulates cell proliferation and can induce tumorigenic changes in mammary tissues, suggesting that cyclin D1 indeed plays an importan…
146	Homo sapiens	vascular tissue				smooth muscle cell		11157721	As shown in Figure 5A, the Erk1/Erk2 MAP kinase inhibitor PD9805912 drastically reduced both IL-3- and VEGF-induced SMC migration.
147	Homo sapiens							16530485	In the p53-dependent pathway, p53 accumulates following E2F1 expression [29] through activation of the cyclin-dependent kinase inhibitor 2A (CDKN2A) transcript p14ARF, which in turn interacts with mouse double minutes (MDM2), thereby preventing MDM2 from targeting p53 for ubiquitination and subsequent degradation
148	Homo sapiens		lung			Th2 cell		11673221	Th1 cells have been shown to preferentially express CCR5 and CXCR3, whereas Th2 cells were reported to preferentially express CCR3, CCR4, CCR8, and the chemoattractant receptor CRTh2 (49–53). Macrophage inflammatory protein (MIP)-1 _x0003_ is a ligand of CCR5, whereas interferon (IFN)-inducible protein-10 (IP-10), monokine induced by IFN- _x0005_ (Mig), and IFN-inducible T-cell _x0002_ -chemoattr…
148	Homo sapiens								Not Available
148	Homo sapiens	Lung airway				dendritic cell		15879415	TABLE 1. CHEMOKINES PRODUCED IN THE LUNG AND WITH A KNOWN EFFECT ON DENDRITIC CELLS
148	Homo sapiens							11110785	I-TAC, Mig, and IP10 compete for the binding of eotaxin to CCR3-bearing cells and inhibit migration and Ca(2+) changes induced in such cells by stimulation with eotaxin, eotaxin-2, MCP-2 (monocyte chemottractant protein-2), MCP-3, MCP-4, and RANTES
148	Homo sapiens					eosinophil		11971026	Therefore, IL-16 activation of eosinophils is CD4-mediated to elicit the extracellular release of preformed RANTES and eotaxin, which then in an autocrine fashion act on plasma membrane CCR3 receptors to stimulate both enhanced LTC(4) production and the preferential release of IL-4, but not IL-12, from within eosinophils.
148	Homo sapiens					Th2 cell		15102365	Table 1. Lymphoid chemokine receptors
149	Rattus norvegicus		aorta			smooth muscle cell		18567639	Both Nox4 siRNA and N17Rac1 impaired IGF-I-induced migration of VSMCs (Figure 6B).
150	Homo sapiens							12417018	Serine-33 and -37 of beta-catenin are GSK3 phosphorylation sites that serve as recognition sites for the beta-TRCP-ubiquitin ligase complex, which ultimately triggers beta-catenin degradation.
150	Homo sapiens							16520547	Figure 3A regulation of B-catenin activity and TCF4 transcriptional activity.
150	Homo sapiens							11955436	Indeed, we found that GSK-3 enhanced, whereas GSK-3KM inhibited, T41, S37, and S33 phosphorylation (Figure 2A).
153	Homo sapiens							7734951	To test whether this site is functional, we cotransfected PCNA-CAT genes with E2F-1 and DP-1 expression plasmids. Expression of the E2F-1/DP-1 heterodimer activated the CAT gene with the PCNA intron. Therefore, this intron region, involved in transcriptional activation at the cell cycle G1/S boundary, is also E2F inducible.
153	Homo sapiens							7623816	We find that many of the genes encoding S-phase-acting proteins previously suspected to be E2F targets, including DNA polymerase alpha, thymidylate synthase, proliferating cell nuclear antigen, and ribonucleotide reductase, are indeed induced by E2F1.
153	Homo sapiens							12438254	From table 1. Genes whose expression is increased by E2F family proteins ans whose promoter is bound by E2F family proteins, indicating direct regulation (references to previously published work).
154	Homo sapiens							10504464	Furthermore, we investigated the effect of E2F1 overexpression to cyclin D1 and cyclin E expression. Because we previously reported that the regulation of G1 cyclins is a key factor in the G1/S transition phase in mesangial cells, we showed that overexpression of E2F1 induced protein expression of cyclin D1 and cyclin E and increased promoter activity. Thus, we conclude that E2F1 plays an importa…
155	Homo sapiens							18164271	For example, NOX-dependent O2 •? can regulate cell signaling by reaction with nitric oxide (NO•), thereby reducing its bioactivity and generating peroxynitrite (ONOO?), a powerful oxidant that can regulate protein function by unique oxidative modifications (61–63).
155	Homo sapiens	endothelium						15590897	Superoxide anion radical (O2-.) combines with .NO to decrease.NO bioavailability
155	Homo sapiens	vascular smooth muscle						16870827	One of the most well established consequences of superoxide generated by ANG II is inactivation of nitric oxide (NO) in endothelial cells and VSMCs (64, 156).
157	Homo sapiens		amnion			fibroblast		19797430	Using cultured human amnion fibroblasts, we found that the induction of COX-2 mRNA expression by cortisol was a glucocorticoid receptor (GR)-dependent process requiring ongoing transcription. Upon transfection of a COX-2 promoter-driven reporter gene into the amnion fibroblasts, cortisol stimulated the COX-2 promoter activity. This was abolished by mutagenesis of a cAMP response element (CRE) at …
157	Rattus norvegicus							12225989	Mobility shift assays revealed that HSP60 induced NF-kappaB and CRE binding activity, while CCAAT/enhancer binding protein (C/EBP), which binds to NF-IL-6, was constitutively active in the cells. CREB and c-Jun bind CRE regulatory regions in responsive gene promoters. HSP60, like LPS, readily activated CRE in macrophages. Both c-Jun and CRE binding protein (CREB) bound to the CRE, while C/EBP-bet…
157	Homo sapiens							11092885	Here, we report our findings indicating that the cox-2 expression induced by fluid shear stress was mediated by C/EBP eta, AP-1, and CREB , which bound to their respective sites on the cox-2 promoter gene in osteoblastic MC3T3-E1 cells.
160	Rattus norvegicus					cardiomyocyte		15680465	Therefore, PDGF beta receptor, ERK1/2, PLC and PKC are involved in the signal transduction of PDGF-induced growth response of rat cardiac myocytes.
160	Mus musculus		aorta			smooth muscle cell		19742316	Because PDGFRb activation, through transphosphorylation of tyrosine residues in its cytoplasmic domain, triggers a cascade of phosphorylation events which eventually lead to the activation of extracellular regulated-protein kinases (Erks), phosphorylated- Erk1/2 was used as an indicator of PDGFRb activation [7].
160	Homo sapiens			multiple myeloma				18524994	Our cellular and molecular dissection showed that the PDGF-BB/PDGFRbeta kinase axis promoted MM tumor growth and vessel sprouting by activating ERK1/2, AKT, and the transcription of MMEC-released proangiogenic factors, such as vascular endothelial growth factor (VEGF) and interleukin-8 (IL-8)
162	Homo sapiens								In this paper, we present a comprehensive pathway map of EGFR signaling and other related pathways.
162	Rattus norvegicus	vascular smooth muscle						7998990	Ang II also caused the hydrolysis of phosphatidylinositol and phosphatidylcholine, the formation of phosphatidic acid and the formation of phosphatidylethanol (PEt) in the presence of ethanol, through activation of a PLD and a PLD-induced transphosphatidylation reaction
162	Homo sapiens							12834807	Although there are now four known adenosine receptors, and the nomenclature has been changed and refined, the early classification scheme still mirrors the generally accepted profile of adenosine receptor G protein coupling (Table 1)
162	Homo sapiens							12834807	Although there are now four known adenosine receptors, and the nomenclature has been changed and refined, the early classification scheme still mirrors the generally accepted profile of adenosine receptor G protein coupling (Table 1)
165	Mus musculus							16135789	These findings indicate that the acetylation of RelA at lysine 310 is importantly regulated by prior phosphorylation of serines 276 and 536. Such phosphorylated and acetylated forms of RelA display enhanced transcriptional activity.
165	Rattus norvegicus	smooth muscle			nucleus			17082483	Inhibition of Akt by dominant-negative Akt suppressed atorvastatin-induced nNOS {protein} expression as well as Akt and NF-kappaB activation {RelA nuclear localization}.
165	Mus musculus		lung					18650932	from full text Results - we next determined by IHC analysis whether the loss of Par-4 in the lung leads to enhanced nuclear levels of RelA in this tissue. The percentage of cells staining positive for nuclear RelA (also known as p65) was significantly increased in Par-4 KO lungs as compared with WT controls (Figure 3B). Therefore, the loss of Par-4 enhances basal NF-kB activity in lungs
165	Homo sapiens							20585448	RELA (NF-?B p65) is one of the three transcriptional activator units of NF-?B along with RELB and c-REL.
166	Homo sapiens	vascular smooth muscle						19133257	Both, cell proliferation and migration were impaired in VSMC with downregulated SHP-2. Elucidating the underlying mechanisms, we found that uPA induced SHP-2 recruitment to lipid rafts. Disruption of rafts abolished uPA-related control of SHP-2 phosphorylation, its association with PDGFR-beta and finally the VSMC functional responses.
167	Homo sapiens							11841344	Several molecular interactions between the matrix metalloproteinase (MMP) and the plasminogen/plasmin (fibrinolytic) system may affect cellular fibrinolysis. MMP-3 (stromelysin-1) specifically hydrolyzes urokinase (u-PA), yielding a 17 kD NH2-terminal fragment containing the functionally intact receptor (u-PAR)-binding sequence and a 32 kD COOH-terminal fragment containing the intact serine prote…
167	Homo sapiens	vascular smooth muscle	coronary artery						In human coronary artery vascular smooth muscle cells, UPA stimulates cell migration via a UPA receptor (UPAR, or PLAUR; 173391) signaling complex containing TYK2 (176941) and phosphatidylinositol 3-kinase (PI3K; see 601232). Kiian et al. (2003) showed that association of TYK2 and PI3K with active GTP-bound forms of both RHOA (ARHA; 165390) and RAC1 (602048), but not CDC42 (116952), as well as ph…
168	Homo sapiens		aorta			endothelial cell		19487339	Blockade of LOX-1 or MT1-MMP prevented RhoA-dependent endothelial NO synthase protein downregulation and cell invasion, Rac1-mediated NADPH oxidase activity, and reactive oxygen species generation. CONCLUSION: The present study provides evidence that the LOX-1-MT1-MMP axis plays a crucial role in RhoA and Rac1 activation signalling pathways in ox-LDL stimulation, suggesting that this axis may be …
172	Homo sapiens			Cancer		endothelial cell		19584297	PDGF-BB dramatically up-regulates SDF-1alpha secretion through the activation of PDGFRbeta in tumor-associated ECs, whereas this up-regulation can be substantially inhibited by either blockade of the phosphatidylinositol 3-kinase/Akt/mTOR pathway with chemical inhibitors or the inactivation of HIF-1alpha through small interfering RNA interference.
172	Mus musculus							14657001	Furthermore, interference with PDGF-B/PDGFR-? signaling resulted in disruption of already established endothelial/pericyte associations and vessel destabilization during retinal development (19). Therefore, the use of inhibitors of the PDGFR-? tyrosine kinase should provide a novel means to interfere with pericyte function during tumor angiogenesis (20-22).
172	Homo sapiens							10567236	Modified assertion
172	Mus musculus							12368212	Modified assertion
172	Homo sapiens							14515146	from full text - PDGF exists as a dimer in various combinations, i.e. AA, BB, AB, CC and DD, binding two structurally related tyrosine kinase receptors, alpha and beta, with different affinities. The C- and D-chains are the recently isolated members that are proteolytically cleaved before binding the receptors. The alpha receptor binds A-, B- and C-chains, whereas the beta-receptor binds B- and D…
172	Mus musculus							14506245	PDGF BB activates alpha- and beta-receptor subunits (alpha-PDGFR and beta-PDGFR)
172	Homo sapiens			multiple myeloma				18524994	Our cellular and molecular dissection showed that the PDGF-BB/PDGFRbeta kinase axis promoted MM tumor growth and vessel sprouting by activating ERK1/2, AKT, and the transcription of MMEC-released proangiogenic factors, such as vascular endothelial growth factor (VEGF) and interleukin-8 (IL-8)
173	Homo sapiens	vascular tissue				endothelial cell		9235962	Induction of ICE-activity by recombinant human CD40L
173	Homo sapiens	vascular smooth muscle						9235962	Induction of ICE-activity by recombinant human CD40L
174	Homo sapiens			Carcinoma of gastrointestinal tract		macrophage		16718776	Lipopolysaccharide (LPS), which is a component of the outer membrane of Gram-negative bacteria including H pylori, is a signalling molecule for the innate immune system and is the main source of infl ammation in Gram-negative infections[55]. LPS targets the transmembranous patternrecognition receptor called toll-like receptor 4 (TLR4), which is expressed on macrophages and monocytes[56]. LPS bind…
174	Rattus norvegicus							9812920	Modified assertion
174	Rattus norvegicus							10827092	Lactacystin increased NOS2 promoter activation after 24 h, but not after 4 h, and similarly prevented initial NFkappaB activation and at later times caused NFkappaB reactivation
174	Homo sapiens		lung					16865089	Nuclear factor-kappa B (NF-kB) plays an important role in the regulation of cell activity.2 It is an important transcriptional regulator of several inducible genes, including inducible nitric oxide synthase (iNOS), the inducible form of cyclooxygenase (COX-2), chemotactic cytokines (chemokines) such as interleukin (IL)-8 and eotaxin, and adhesion molecules such as ICAM-1 and VCAM-1 that play a ke…
174	Rattus norvegicus					vascular endothelium		11474579	Both NF-kappaB and C/EBP pathways are important for the transcriptional regulation of the human iNOS gene by IL-1beta in PVEC.
174	Rattus norvegicus					hepatocyte		12044523	We confirm that the cytokine-induced expression of iNOS in hepatocytes is NF-kB dependent both at the mRNA and protein level
174	Mus musculus							11110796	Modified assertion
174	Rattus norvegicus							9812920	Modified assertion
174	Mus musculus							8649986	Modified assertion
174	Mus musculus			leukemia		macrophage		18620044	Functional binding of NF-kB to the iNOS promoter was significantly increased following LPS stimulation, compared with the control group, and this interaction was strongly suppressed by cotreatment with lutein (Fig. 3D).
174	Rattus norvegicus					astrocyte		10098886	Blockade of nuclear factor-kappaB (NF-kappaB) activation by N-benzyloxycarbonyl-Ile-Glu-(O-tert-butyl)-Ala-leucinal (1 microM) prevented the expression of both iNOS mRNA and G6PD mRNA
174	Mus musculus					astrocyte		18706498	Inhibition of the NF-kappaB transcription factor reversed inflammatory gene expression and attenuated cell death after hemin treatment, suggesting a possible role for inflammatory mediators in astrocytic injury.
174	Homo sapiens	vascular tissue				endothelial cell		11441107	Transfection of wtTLR2 restored the responsiveness of HMEC to PSM, STF, and OspA-L, as measured by NF-{kappa}B-dependent ELAM-promoter reporter (Fig. 1A), iNOS (Fig. 1B), and IL-8 promoter-reporter gene activation (Fig. 1C).
175	Homo sapiens							16618120	beta-Catenin phosphorylation at serine 45 (Ser45), threonine 41 (Thr41), Ser37, and Ser33 is critical for beta-catenin degradation, and regulation of beta-catenin phosphorylation is a central part of the canonical Wnt signaling pathway.
175	Homo sapiens							12417018	Serine-33 and -37 of beta-catenin are GSK3 phosphorylation sites that serve as recognition sites for the beta-TRCP-ubiquitin ligase complex, which ultimately triggers beta-catenin degradation.
175	Homo sapiens							14985333	cyclin-CDK2 demonstrate beta-catenin phosphorylation on residues Ser(33), Ser(37), Thr(41), and Ser(45). This phosphorylation promotes rapid degradation of cytosolic beta-catenin
175	Homo sapiens			multiple myeloma				19018094	Enzastaurin also blocked phosphorylation of b-catenin at S33,37 phosphorylation sites essential for PKC-regulated proteasomal degradation (Figure 1C).18,19 Indeed, inhibition of translation using cycloheximide did not abrogate enzastaurin-induced up-regulation of b-catenin. These data support the hypothesis that enzastaurin inhibits degradation of b-catenin via abrogation of ubiquitination
177	Mus musculus		aorta			smooth muscle cell		20139367	Electrophoretic mobility shift assay supershift analysis confirmed TNF-induced RelA but not RelB NF-bB binding within 30 minutes (Figure 1C, left). In contrast, a-LTbR induced both RelA and RelB complexes, although with slower kinetics (Figure 1C, right).
178	Mus musculus		spleen					9830030	Ariadne: This active NF-kappaB was demonstrated to correlate with the expression of the NF-kappaB-regulated genes IL-6, IL-12, macrophage migration inhibitory factor, cyclooxygenase-2, and tumor necrosis factor-alpha ( 34 ).
178	Homo sapiens							12857884	As well, Rac1-dependent induction of COX-2 relies on the NF-kappaB pathway
178	Rattus norvegicus							12225989	Mobility shift assays revealed that HSP60 induced NF-kappaB and CRE binding activity, while CCAAT/enhancer binding protein (C/EBP), which binds to NF-IL-6, was constitutively active in the cells. CREB and c-Jun bind CRE regulatory regions in responsive gene promoters. HSP60, like LPS, readily activated CRE in macrophages. Both c-Jun and CRE binding protein (CREB) bound to the CRE, while C/EBP-bet…
178	Homo sapiens							12813046	SC-514 (inhibitor of IKK2) demonstrated a dose dependent inhibition of NF-kappaB inducible gene COX-2 whether measured by RNA or protein level. The inhibition of COX-2 RNA expression was slightly lower (IC50=8microM).
178	Homo sapiens						MEG-01 cell line	21454454	These results suggest that COX2 and NFkB1 expression is upregulated by TLR2 through NF?B signaling, while the increased expression of MCP-1 and TLR2 by TLR2 involves all three pathways.
178	Homo sapiens		lung					16865089	Nuclear factor-kappa B (NF-kB) plays an important role in the regulation of cell activity.2 It is an important transcriptional regulator of several inducible genes, including inducible nitric oxide synthase (iNOS), the inducible form of cyclooxygenase (COX-2), chemotactic cytokines (chemokines) such as interleukin (IL)-8 and eotaxin, and adhesion molecules such as ICAM-1 and VCAM-1 that play a ke…
178	Homo sapiens		trachea			smooth muscle cell		19717552	CSE-induced COX-2 expression was also mediated through the recruitment of p300 associated with NF-kappaB in HTSMCs, revealed by coimmunoprecipitation and Western blot analysis. In addition, pretreatment with the inhibitors of NF-kappaB (helenalin) and p300 (garcinol) or transfection with p65 siRNA and p300 siRNA markedly inhibited CSE-regulated COX-2 expression.
178	Homo sapiens						HT29 cell line	12839952	The stability of COX-2 mRNA was not altered by IL-1 beta treatment. These data demonstrate that IL-1 beta induces COX-2 expression in HT-29 cells through multiple signaling pathways and NF-kappa B.
178	Homo sapiens							12865424	Activation of NfkB leads to expression of target genes including Cox-2 and cytokines.
178	Homo sapiens		trachea			smooth muscle cell		19717552	CSE-induced COX-2 expression was also mediated through the recruitment of p300 associated with NF-kappaB in HTSMCs, revealed by coimmunoprecipitation and Western blot analysis. In addition, pretreatment with the inhibitors of NF-kappaB (helenalin) and p300 (garcinol) or transfection with p65 siRNA and p300 siRNA markedly inhibited CSE-regulated COX-2 expression.
178	Homo sapiens	vascular smooth muscle						9655393	This inhibition of cyclooxygenase-2 induction occurs transcriptionally as a result of PPARalpha repression of NF-kappaB signalling.
178	Homo sapiens							14587863	Activated NF-kB then binds to its consensus sequence and induces the expression of growth factors, cell cycle regulators, and antiapoptotic proteins involved in apoptosis and carcinogenesis. NF-kB targeted genes include but are not limited to Bcl-2, Bcl-xL, EGFR, MMP-2 and ?9, cyclin D1, c-myc, and Cox-2 (128- 134)
178	Homo sapiens					retinal epithelial cell		16735500	TABLE 3 Genes commonly up-regulated by CA-MKK5 and CA-MKK1 Transcription factor involved Gene symbol Genes reported previously to be regulated by hypoxia BIRC3 BMP2 CCL2 CSF2 CXCL1 NF{kappa}B (94) CXCL2 NF{kappa}B (94) CXCL3 EFNA1 ICAM1 NF{kappa}B (94) IL6 NF{kappa}B (94), NF-IL6 IL8 NF{kappa}B (94), AP1 NDRG1 HIF1{alpha}, AP1 NFKBIA PTGS2 NF{kappa}B (102), HIF1{alpha} (103), HMGI(Y) (104) PTX3 S…
178	Mus musculus							16569398	Because COX-2 is known to be regulated by both NF-kB and AP- 1, we next investigated whether ETS induced the expression of COX-2 in various regions of the brain [29].
178	Mus musculus					astrocyte		18706498	Inhibition of the NF-kappaB transcription factor reversed inflammatory gene expression and attenuated cell death after hemin treatment, suggesting a possible role for inflammatory mediators in astrocytic injury.

## Sheet: Vascular Evidence
Edge	Species	Tissue	BodyPart	Disease	Location	Cell Type	Cell Line	PubMed	Evidence Text
5	Rattus norvegicus					vascular endothelium		11474579	Both NF-kappaB and C/EBP pathways are important for the transcriptional regulation of the human iNOS gene by IL-1beta in PVEC.
5	Homo sapiens	vascular tissue				endothelial cell		11441107	Transfection of wtTLR2 restored the responsiveness of HMEC to PSM, STF, and OspA-L, as measured by NF-{kappa}B-dependent ELAM-promoter reporter (Fig. 1A), iNOS (Fig. 1B), and IL-8 promoter-reporter gene activation (Fig. 1C).
6	Homo sapiens	vascular smooth muscle						19133257	Both, cell proliferation and migration were impaired in VSMC with downregulated SHP-2. Elucidating the underlying mechanisms, we found that uPA induced SHP-2 recruitment to lipid rafts. Disruption of rafts abolished uPA-related control of SHP-2 phosphorylation, its association with PDGFR-beta and finally the VSMC functional responses.
8	Mus musculus	vascular smooth muscle						15089098	Instead, a novel protein kinase C, PKCdelta, was activated by AsIII to induce VEGF and stabilize HIF-1alpha.
12	Homo sapiens	vascular smooth muscle				smooth muscle cell		17141748	AgLDL increases Rho A translocation (2-fold) from the cytoplasm to the cell membrane in control but not in simvastatin-treated VSMC. Exoenzyme C3, a specific Rho A inhibitor, completely prevents agLDL-induced TF overexpression and partially agLDL-TF activation. Blocking LRP1, the receptor of agLDL, with anti-LRP1 antibodies or inhibiting LRP1 expression by small interference RNA treatment (siRNA-…
12	Homo sapiens	vascular smooth muscle				smooth muscle cell		17620659	siRNA-LRP1 treatment significantly reduced agLDL-induced ADRP overexpression in HMDMs (by 69%) and in VSMCs (by 53%).
13	Homo sapiens	vascular smooth muscle						12379645	We show that, in contrast to hypoxia, the induction of HIF-1alpha by Ang II in VSMC is dependent on active transcription and ongoing translation. We demonstrate that stimulation of VSMC by Ang II strongly increases HIF-1alpha gene expression. The activation of diacylglycerol-sensitive protein kinase C (PKC) plays a major role in the increase of HIF-1alpha gene transcription.
15	Homo sapiens	vascular smooth muscle						19108833	mTOR and its downstream target p70S6 kinase are phosphorylated and activated by mitogenic concentrations of oxLDL (50 microg/ml), and are involved in SMC proliferation, as assessed by the inhibitory effect of the mTOR inhibitor rapamycin. The activation of mTOR signaling by oxLDL, requires the upstream activation of PI3K and Akt, as assessed by the inhibitory effect of the PI3K inhibitor Ly294002…
19	Homo sapiens					smooth muscle cell		16456186	PDGF-induced actin reorganization and migration were blocked by inhibitors of phosphatidylinositol 3 kinase (PI3K) and Akt.
20	Mus musculus		aorta			smooth muscle cell		19742316	Studies from our laboratory have shown that LRP1 suppresses PDGF receptor b (PDGFRb) activation and protects against atherosclerosis.
20	Mus musculus					smooth muscle cell		18626063	The smcLRP1-/- /LDL receptor -/- mice demonstrated significantly more atherosclerotic lesions and abnormal activation of PDGFR-beta when compared to the smLRP1-/- mice.
21	Mus musculus		aorta			smooth muscle cell		16945922	We finally demonstrate that SMC isolated from NOR1-deficient mice exhibit decreased cell proliferation and characterize cyclin D1 and D2 as NOR1 target genes in SMC.
23	Rattus norvegicus	vascular smooth muscle							Nitric oxide serves many important functions in the cardiovascular system as summarized below: Vasodilation (ligand mediated and flow dependent)
23	Rattus norvegicus	vascular smooth muscle						14692693	Endothelialderived relaxing factors, such as NO or prostacyclin (PGI2), relax blood vessels and inhibit the proliferation and migration of SMCs by increasing the synthesis of the cyclic nucleotides cAMP or cGMP.
25	Homo sapiens	vascular smooth muscle						20308528	Inhibition of AR also prevented HG- and TNF-alpha-induced phosphorylation of cyclin-dependent kinase (cdk)-2 and expression of G1/S transition regulatory proteins such as cyclin D1, cyclin E, cdk-4, c-myc, and proliferative cell nuclear antigen
27	Homo sapiens	vascular tissue				endothelial cell		9235962	Induction of ICE-activity by recombinant human CD40L
27	Homo sapiens	vascular smooth muscle						9235962	Induction of ICE-activity by recombinant human CD40L
29	Homo sapiens	vascular smooth muscle						19133257	uPA regulated SHP-2 phosphorylation, catalytic activity, and its co-localization and association with the PDGFR-beta.
31	Homo sapiens	vascular smooth muscle						20308528	Treatment of VSMC with AR inhibitor sorbinil prevented HG- as well as TNF-alpha-induced phosphorylation of retinoblastoma protein and activation of E2F-1.
32	Mus musculus	vascular smooth muscle						12844104	TSP-1 induced production of activated forms of MMP2, as well as upregulation of pro-MMP2. MMP2 mRNA was upregulated 1.7-fold by TSP-1 at 10 and 20 microg/mL. GM6001, an MMP inhibitor, inhibited VSMC migration across the matrix barrier, whereas migration that occurred in the absence of the matrix barrier was unaffected. With a binding assay, TSP-1 interacted physically with MMP2, and TSP-1-bound M…
34	Rattus norvegicus		aorta			smooth muscle cell		16945922	In response to mitogenic stimulation with platelet-derived growth factor (PDGF), SMC rapidly express NOR1 through an ERK-MAPK-dependent signaling pathway. 5'-deletion analysis, site-directed mutagenesis, and transactivation experiments demonstrate that PDGF-induced NOR1 expression is mediated through a cAMP-response element-binding protein (CREB)-dependent transactivation of the NOR1 promoter.
36	Homo sapiens						HUVEC cell line	11090063	In contrast, treatment of HUVECs and monocytes with soluble CD40 ligand (sCD40L) resulted in a marked dose-dependent induction of VEGF mRNA (approximately 4-fold), which peaked between 1 and 5 hours post-stimulation.
36	Mus musculus			Atherosclerosis				16293001	in vivo, an important role for CD40L-CD40 interaction in the progression of atherosclerosis was demonstrated using mice deficient in CD40L and apoE, showing a dramatic decrease in plaque area compared with normal apoE-deficient animals
36	Homo sapiens	vascular tissue				smooth muscle cell		10623647	CD40L-induced TF on vascular SMC is functional and activates coagulation.
36	Homo sapiens					umbilical vein endothelial cell		18495129	Stimulation of human primary HUVECs by CD40 with its physiological ligand CD40L not only augmented MMP-1, -9 secretion and promoted MMP-1, -9 activities, but also induced endothelial cell apoptosis and death.
36	Homo sapiens					umbilical vein endothelial cell		7538666	A trimeric form of recombinant murine CD40 ligand acts on human EC to increase expression of leukocyte adhesion molecules, including E-selectin, vascular cell adhesion molecule 1, and intercellular adhesion molecule 1
36	Homo sapiens			Atherosclerosis				11739273	In addition to leukocyte adhesion, CD40/CD40L interactions, probably in combination with IFN-_x0001_, foster a Th1 immune response, predominant at sites of atherosclerosis.20
36	Homo sapiens	vascular tissue				endothelial cell		16293001	in vitro activation of CD40L-CD40 signaling in atheroma-derived cells results in the production of chemokines and other cytokines, TF, matrix metalloproteinases (MMPs) and adhesion molecules.
37	Homo sapiens	vascular tissue						16870827	Activation of PLC produces inositol-1,4,5-triphosphate (IP3) and diacylglycerol (DAG) within seconds. IP3 binds to its receptor on sarcoplasmic reticulum, opening a channel that allows calcium efflux into the cytoplasm. Ca2+ binds to calmodulin and activates myosin light chain kinase (MLCK), which phosphorylates the myosin light chain and enhances the interaction between actin and myosin, causing…
39	Rattus norvegicus		aorta			smooth muscle cell		18567639	We found that IGF-I increased the protein levels of Nox4 but had little effect on that of Nox1 (Figure 2A).
40	Rattus norvegicus		aorta			smooth muscle cell		18567639	Both Nox4 siRNA and N17Rac1 impaired IGF-I-induced migration of VSMCs (Figure 6B).
41	Homo sapiens	vascular smooth muscle						18480127	S1P inhibition of PDGF-induced cell migration and Rac activation in VSMCs was abolished by the selective S1P(2) receptor antagonist JTE-013. # From Materials PDGF-B chain were purchased from BIOMOL.., Pull-down assays to determine GTP-bound active forms of RhoA and Rac1 were performed as described in detail previously.8,9,13 "#
42	Homo sapiens	vascular smooth muscle	coronary artery						In human coronary artery vascular smooth muscle cells, UPA stimulates cell migration via a UPA receptor (UPAR, or PLAUR; 173391) signaling complex containing TYK2 (176941) and phosphatidylinositol 3-kinase (PI3K; see 601232). Kiian et al. (2003) showed that association of TYK2 and PI3K with active GTP-bound forms of both RHOA (ARHA; 165390) and RAC1 (602048), but not CDC42 (116952), as well as ph…
43	Homo sapiens	vascular smooth muscle						20161229	Activation of receptors by endothelin-1 and angiotensin II in smooth muscle cells results in phopholipase C (PLC) activation leading to the generation of the second messengers insitol trisphosphate (IP(3)) and diacylglycerol (DAG). IP(3) stimulates intracellular Ca(2+) release from the sarcoplasmic reticulum and DAG causes protein kinase C (PKC) activation.
47	Rattus norvegicus		aorta			smooth muscle cell		16945922	In response to mitogenic stimulation with platelet-derived growth factor (PDGF), SMC rapidly express NOR1 through an ERK-MAPK-dependent signaling pathway. 5'-deletion analysis, site-directed mutagenesis, and transactivation experiments demonstrate that PDGF-induced NOR1 expression is mediated through a cAMP-response element-binding protein (CREB)-dependent transactivation of the NOR1 promoter.
53	Homo sapiens	vascular smooth muscle						16870827	Agonist-AT1R interaction also leads to PLD activation, resulting in hydrolysis of phosphatidylcholine (PC) to choline and phosphatidic acid (PA). PA is rapidly converted to DAG, leading to sustained PKC activation, and sustained muscle contraction.
53	Homo sapiens	vascular tissue						16870827	AT1Rs couple to G?q/11, G?12/13, and Gbetay complexes (202), which activate downstream effectors including phospholipase C (PLC), phospholipase A2 (PLA2), and phospholipase D (PLD) (200).
53	Rattus norvegicus	vascular smooth muscle						7998990	Thus VSMC PLD is coupled to an AT1 receptor and occurs in response to Ang II or Ang-(2-8), but not Ang-(1-7). Since AT1 receptors in VSMC are also coupled to activation of PLC,
54	Rattus norvegicus	vascular smooth muscle						20308528	As shown in Fig. 1A, treatment of VSMC with HG and/or TNF-a for 24 h significantly stimulated the growth as determined by MTT assay. The increase in growth was attenuated in the presence of AR inhibitor sorbinil (10 microM).
55	Homo sapiens	vascular tissue				smooth muscle cell		11157721	As reported in the Table and shown in Figure 6, 48 hours of IL-3 treatment led to an increase of cells in S phase of '5-fold above control. Similar results were obtained when SMCs were stimulated with bFGF (positive control), whereas a 3-fold increase was observed on PDGF-BB stimulation. Moreover, PD98059 completely abrogated the IL-3- and bFGF-mediated DNA synthesis, indicating that the activati…
59	Homo sapiens					vascular endothelium		11172729	A variety of angiogenesis inducers have been described (Table 2), which can be divided in three classes (129). The first class consists of the VEGF family and the angiopoietins, which specifically act on endothelial cells. The second class contains most direct-acting molecules, including several cytokines, chemokines (157) and angiogenic enzymes (30, 39), which activate a broad range of target ce…
61	Rattus norvegicus		aorta			smooth muscle cell		16945922	In response to mitogenic stimulation with platelet-derived growth factor (PDGF), SMC rapidly express NOR1 through an ERK-MAPK-dependent signaling pathway. 5'-deletion analysis, site-directed mutagenesis, and transactivation experiments demonstrate that PDGF-induced NOR1 expression is mediated through a cAMP-response element-binding protein (CREB)-dependent transactivation of the NOR1 promoter.
61	Rattus norvegicus		aorta			smooth muscle cell		16945922	In SMC overexpressing dominant-negative CREB, the effect of PDGF to induce NOR1 promoter activity was completely lost (Fig. 4B).
61	Homo sapiens	vascular smooth muscle						14962944	LDL promotes cAMP response element binding protein (CREB) activation (phosphorylation in Ser133). In transfection assays a dominant-negative of CREB inhibits NOR-1 promoter activity, while mutation of specific (cAMP response element) CRE sites in the NOR-1 promoter abolishes LDL-induced NOR-1 promoter activity.
64	Mus musculus		aorta			smooth muscle cell		20139367	Electrophoretic mobility shift assay supershift analysis confirmed TNF-induced RelA but not RelB NF-bB binding within 30 minutes (Figure 1C, left). In contrast, a-LTbR induced both RelA and RelB complexes, although with slower kinetics (Figure 1C, right).
65	Homo sapiens	vascular tissue						16870827	AT1Rs couple to G?q/11, G?12/13, and Gbetay complexes (202), which activate downstream effectors including phospholipase C (PLC), phospholipase A2 (PLA2), and phospholipase D (PLD) (200).
66	Homo sapiens	vascular tissue				endothelial cell		11441107	Transfection of wtTLR2 restored the responsiveness of HMEC to PSM, STF, and OspA-L, as measured by NF-{kappa}B-dependent ELAM-promoter reporter (Fig. 1A), iNOS (Fig. 1B), and IL-8 promoter-reporter gene activation (Fig. 1C).
66	Homo sapiens		aorta			endothelial cell		11597930	In contrast, TNF-alpha activation of the IL-8 promoter was mediated almost entirely through the nuclear factor-?B and activation protein-1 response elements present between -70 and -133 bp of the IL-8 promoter.
67	Rattus norvegicus		aorta			smooth muscle cell		18567639	Both Nox4 siRNA and N17Rac1 impaired IGF-I-induced migration of VSMCs (Figure 6B).
67	Homo sapiens	vascular smooth muscle						18480127	S1P inhibition of PDGF-induced cell migration and Rac activation in VSMCs was abolished by the selective S1P(2) receptor antagonist JTE-013. # From Materials PDGF-B chain were purchased from BIOMOL.., Pull-down assays to determine GTP-bound active forms of RhoA and Rac1 were performed as described in detail previously.8,9,13 "#
74	Homo sapiens	vascular smooth muscle						20661261	In addition, baicalin was also found to inhibit adhesion molecule expression and cell migration induced by PDGF-BB in VSMCs.
79	Homo sapiens		aorta			endothelial cell		19487339	Blockade of LOX-1 or MT1-MMP prevented RhoA-dependent endothelial NO synthase protein downregulation and cell invasion, Rac1-mediated NADPH oxidase activity, and reactive oxygen species generation. CONCLUSION: The present study provides evidence that the LOX-1-MT1-MMP axis plays a crucial role in RhoA and Rac1 activation signalling pathways in ox-LDL stimulation, suggesting that this axis may be …
81	Homo sapiens	vascular smooth muscle						20661261	In this study, we show that pretreatment with baicalin has a dose-dependent inhibitory effect on PDGF-BB-stimulated VSMC proliferation, accompanied with the reduction of proliferating cell nuclear antigen (PCNA) expression.
83	Rattus norvegicus	vascular tissue	aorta			smooth muscle cell		17510469	Inhibitory effects of apoE on IL-1beta signaling were abolished after silencing LDL receptor-related protein-1 (LRP1) expression with siRNA.....ApoE targets IRAK-1 activation and thereby interrupts IL-1beta and IL-18 signaling in VSMCs.
84	Homo sapiens	vascular smooth muscle				smooth muscle cell		21245321	We found that wild-type LRP6 forms a complex with PDGFR-beta and enhances its lysosomal degradation
85	Homo sapiens	vascular smooth muscle						19133257	Both, cell proliferation and migration were impaired in VSMC with downregulated SHP-2. Elucidating the underlying mechanisms, we found that uPA induced SHP-2 recruitment to lipid rafts. Disruption of rafts abolished uPA-related control of SHP-2 phosphorylation, its association with PDGFR-beta and finally the VSMC functional responses.
88	Homo sapiens	vascular tissue				smooth muscle cell		11157721	As reported in the Table and shown in Figure 6, 48 hours of IL-3 treatment led to an increase of cells in S phase of '5-fold above control. Similar results were obtained when SMCs were stimulated with bFGF (positive control), whereas a 3-fold increase was observed on PDGF-BB stimulation. Moreover, PD98059 completely abrogated the IL-3- and bFGF-mediated DNA synthesis, indicating that the activati…
92	Homo sapiens					smooth muscle cell		16343467	As determined by RT-PCR, Western blotting and zymography, SDF-1 and eotaxin induce MMP-2 mRNA, protein, and activity in SMC. An anti-CCR3 antibody and a CXCR4 antagonist blocked proMMP-2 induction by SDF-1 and eotaxin, the respective ligands for the chemokine receptors CXCR4 and CCR3, suggesting that the inductions by these chemokines are receptor-mediated.
97	Homo sapiens	vascular tissue				smooth muscle cell		11157721	As shown in Figure 5A, the Erk1/Erk2 MAP kinase inhibitor PD9805912 drastically reduced both IL-3- and VEGF-induced SMC migration.
99	Homo sapiens	vascular smooth muscle				smooth muscle cell		17141748	AgLDL increases Rho A translocation (2-fold) from the cytoplasm to the cell membrane in control but not in simvastatin-treated VSMC. Exoenzyme C3, a specific Rho A inhibitor, completely prevents agLDL-induced TF overexpression and partially agLDL-TF activation. Blocking LRP1, the receptor of agLDL, with anti-LRP1 antibodies or inhibiting LRP1 expression by small interference RNA treatment (siRNA-…
100	Homo sapiens	endothelium						15590897	Superoxide anion radical (O2-.) combines with .NO to decrease.NO bioavailability
100	Homo sapiens	vascular smooth muscle						16870827	One of the most well established consequences of superoxide generated by ANG II is inactivation of nitric oxide (NO) in endothelial cells and VSMCs (64, 156).
105	Mus musculus		aorta			smooth muscle cell		19742316	Because PDGFRb activation, through transphosphorylation of tyrosine residues in its cytoplasmic domain, triggers a cascade of phosphorylation events which eventually lead to the activation of extracellular regulated-protein kinases (Erks), phosphorylated- Erk1/2 was used as an indicator of PDGFRb activation [7].
108	Mus musculus	vascular tissue				smooth muscle cell		12690199	inactivation of Lrp1 in vascular SMCs of mice causes Pdgfr overexpression and abnormal activation of Pdgfr signaling, resuling in disruption of the elastic layer, SMC proliferation, aneurysm formation, and marked susceptibility to cholesterol-induced atherosclerosis
112	Homo sapiens		aorta			smooth muscle cell		18703780	The concomitant phosphatidylinositol 3-kinase/Akt activation and glycogen synthase kinase 3-beta phosphorylation induced the inhibition of the proteasomal degradation of beta-catenin.
113	Homo sapiens					endothelial cell		11532940	Fig. 6. VEGFR-2 or VEGFR-3 stimulation leads to PI3-kinase-dependent Akt phosphorylation.
113	Homo sapiens					umbilical vein endothelial cell	HUVEC cell line	19661270	Taken together, these results demonstrate that IL-33 stimulates the production of endothelial NO via a ST2/TRAF6- mediated PI3K/Akt/eNOS signaling pathway.
113	Homo sapiens		aorta			smooth muscle cell		18703780	The concomitant phosphatidylinositol 3-kinase/Akt activation and glycogen synthase kinase 3-beta phosphorylation induced the inhibition of the proteasomal degradation of beta-catenin.
116	Homo sapiens	vascular smooth muscle						17996129	HIF-1 alpha, iNOS, COX-2 and HO-1 mRNA exhibited a time-dependent increase following hypoxia, and peaked at 6, 2, 3 and 4 hours respectively, they were increased 1.62, 3.23, 2.26 and 2.86-folds as compared with normal group (all P<0.01).
119	Rattus norvegicus		aorta			smooth muscle cell		18567639	Over-expression of Nox4 enhanced MMP-2 and -9 promoter reporter activities (Figure 5C).
123	Homo sapiens	vascular tissue				smooth muscle cell		11157721	As shown in Figure 5A, the Erk1/Erk2 MAP kinase inhibitor PD9805912 drastically reduced both IL-3- and VEGF-induced SMC migration.
124	Rattus norvegicus		aorta			smooth muscle cell		18567639	As shown in Figure 3A, IGF-I induced a rapid activation of Rac1.
125	Rattus norvegicus	vascular smooth muscle						7998990	Ang II also caused the hydrolysis of phosphatidylinositol and phosphatidylcholine, the formation of phosphatidic acid and the formation of phosphatidylethanol (PEt) in the presence of ethanol, through activation of a PLD and a PLD-induced transphosphatidylation reaction
127	Homo sapiens	vascular smooth muscle						12581153	Moreover, HEXIM1 is shown to suppress the transcriptional activity of NF-kappaB via its C-terminal leucine-rich domain.
128	Homo sapiens	vascular smooth muscle						12151312	Overexpression of the active catalytic subunit of PKCdelta attenuated platelet-derived growth factor (PDGF)-mediated transcription from the cyclin D1 promoter, whereas overexpression of a dominant-negative PKCdelta increased promoter activity.
129	Rattus norvegicus	vascular smooth muscle						18566342	Ang II increased SHP-2 phosphorylation and activity with blunted responses in SHRs. Ang II-induced SHP-2 effects were inhibited by valsartan (AT(1)R blocker), apocynin (NAD(P)H oxidase inhibitor), and Nox1 siRNA.
131	Homo sapiens					endothelial cell		19491109	KLF2 expression was induced acutely by hypoxia in endothelial cells. Adenoviral overexpression of KLF2 inhibited hypoxia-induced expression of HIF-1alpha and its target genes such as interleukin 8, angiopoietin-2, and vascular endothelial growth factor in endothelial cells.
132	Rattus norvegicus	vascular smooth muscle				smooth muscle cell		16462725	IL-6 induces the expression of adhesion molecules (e.g. ICAM-1), cytokines, and acute-phase reactant (e.g. C-reactive protein) and promotes proliferation of VSMCs.98, 99
133	Homo sapiens	vascular smooth muscle						17996129	HIF-1 alpha, iNOS, COX-2 and HO-1 mRNA exhibited a time-dependent increase following hypoxia, and peaked at 6, 2, 3 and 4 hours respectively, they were increased 1.62, 3.23, 2.26 and 2.86-folds as compared with normal group (all P<0.01).
134	Homo sapiens	vascular smooth muscle						17996129	HIF-1 alpha, iNOS, COX-2 and HO-1 mRNA exhibited a time-dependent increase following hypoxia, and peaked at 6, 2, 3 and 4 hours respectively, they were increased 1.62, 3.23, 2.26 and 2.86-folds as compared with normal group (all P<0.01).
134	Homo sapiens					endothelial cell		19254160	HIF-1 was induced in human endothelial cells by hypoxia and dimethyloxaloylglycine (DMOG)
137	Homo sapiens	vascular smooth muscle				smooth muscle cell		19309349	IL-1b induces adhesion molecule expression, vascular permeability, leucocyte migration, macrophage activation and VSMC proliferation [40]
141	Homo sapiens	vascular smooth muscle				smooth muscle cell		17141748	AgLDL increases Rho A translocation (2-fold) from the cytoplasm to the cell membrane in control but not in simvastatin-treated VSMC. Exoenzyme C3, a specific Rho A inhibitor, completely prevents agLDL-induced TF overexpression and partially agLDL-TF activation. Blocking LRP1, the receptor of agLDL, with anti-LRP1 antibodies or inhibiting LRP1 expression by small interference RNA treatment (siRNA-…
143	Homo sapiens	smooth muscle	aorta					14625285	Exposure of HASMC to CXCL16 increased NF-kappa B DNA binding activity, induced kappa B-driven luciferase activity, and up-regulated tumor necrosis factor-alpha expression in an NF-kappa B-dependent manner. However, treatment with pertussis toxin (G(i) inhibitor), wortmannin or LY294002 (phosphatidylinositol 3-kinase (PI3K inhibitors)), or Akt inhibitor or overexpression of dominant-negative (dn) …
143	Rattus norvegicus	vascular smooth muscle						11454570	Exposure of rat VSMCs to LPS resulted in increased TNF-alpha mRNA at 60 min. Initiation of the increase in TNFalpha mRNA correlated with activation of NFkappaB.
143	Homo sapiens		brain			endothelial cell		11746378	Because NF-kappaB and AP-1 are known to regulate expression of inflammatory genes, expression of the gene encoding for tumor necrosis factor-alpha (TNF-alpha) was also studied in METH-treated HBMEC. A dose-dependent overexpression of the TNF-alpha gene was observed in HBMEC treated with METH. The importance of AP-1 and NF-kappaB in METH-induced TNF-alpha gene was confirmed in functional promoter …
143	Homo sapiens						HUVEC cell line	14715700	stimulation of cells by PAF leads to the activation of the transcription factor, NF-kB, which has been shown to be involved in MT1-MMP induction in certain cancer cell lines, and the induction of TNF-a, IL-1a, bFGF, and VEGF in HUVEC
146	Mus musculus	vascular smooth muscle						12844104	TSP-1 induced production of activated forms of MMP2, as well as upregulation of pro-MMP2. MMP2 mRNA was upregulated 1.7-fold by TSP-1 at 10 and 20 microg/mL. GM6001, an MMP inhibitor, inhibited VSMC migration across the matrix barrier, whereas migration that occurred in the absence of the matrix barrier was unaffected. With a binding assay, TSP-1 interacted physically with MMP2, and TSP-1-bound M…
147	Rattus norvegicus	vascular smooth muscle						12215492	Functional promoter analysis revealed that PPAR-gamma ligands inhibited IL-1beta-induced transactivation of IL-6 gene via suppression of not only nuclear factor-kappaB but also C/EBP-DNA binding.
147	Homo sapiens	smooth muscle						14754879	Smad3 mediates this effect in part by inhibiting C/EBP-beta and C/EBP-delta
148	Homo sapiens		aorta			endothelial cell		17893372	Ang II via type 1 receptor upregulates the expression of LOX-1, a lectin-like receptor for oxidized low-density lipoprotein.
148	Rattus norvegicus	vascular smooth muscle						17592071	Angiotensin II (Ang II) participates in the pathogenesis of cardiovascular diseases. In hypertension, Ang II via AT1 receptors induces vascular structural changes, including cell hypertrophy, accumulation of extracellular matrix (ECM) proteins, and induction of profibrotic growth factors, such as connective tissue growth factor (CTGF).3 This growth factor also mediates cell proliferation/apoptosi…
148	Homo sapiens	vascular tissue	aorta			smooth muscle cell	primary cell culture	16908765	Because Ang II type 1 (AT1)–specific inhibitor but not Ang II type 2 (AT2)–specific inhibitor significantly suppressed induction of p21 expression by Ang II treatment (Data Supplement, Figure I), it is likely that AT1 mediates Ang II–induced senescence.
148	Homo sapiens	vascular tissue				smooth muscle cell		19390623	Angiotensin IImediated effect could be potentitated by C-reactive protein (CRP) through the upregulation of AT1 receptor expression in vascular smooth muscle cells [32].
148	Homo sapiens	vascular smooth muscle						19936194	Ang II activates IL-6 expression via the type 1 Ang II receptor (AT1R) [3]. Studies by our group have shown the essential role of the NF-kB transcription factor in mediating inducible IL-6 expression [13].
148	Homo sapiens					endothelial cell		21234405	Besides its vasoconstrictive properties, Ang II, via the AT1 receptor, generates O2-production in endothelial cells, adventitial fibroblasts, vascular smooth muscle cells (VSMCs), and mesangial cells through activation of nicotinamide adenine dinucleotide (reduced form)/NADH phosphate (reduced form) (NADH/NAD(P)H) oxidase leading to endothelial dysfunction, growth, and inflammation [58, 59].
149	Homo sapiens					endothelial cell	HUVEC cell line	10542237	AP-1 and NF-kB response elements have been shown to mediate the IL-6 response to inflammatory stimuli such as IL-1b (35).
149	Rattus norvegicus	vascular smooth muscle						11454570	We therefore compared the kinetics of NF-kappaB activation, cytokine message production, and TNF-alpha secretion. Maximum active NF-kappaB was found at 30 min after the addition of LPS and decreased thereafter. Increased IL-6 mRNA was detected at 30 min, increased TNF-alpha mRNA at 60 min, and increased IL-1 mRNA at 120 min.
149	Homo sapiens	vascular smooth muscle						19936194	Ang II activates IL-6 expression via the type 1 Ang II receptor (AT1R) [3]. Studies by our group have shown the essential role of the NF-kB transcription factor in mediating inducible IL-6 expression [13].
149	Homo sapiens	endothelium						12701065	In control cells, treatment with linoleic acid reduced intracellular glutathione levels and induced the DNA binding activity of nuclear factor-kappaB (NF-kappaB) leading to the upregulation of interleukin-6 (IL-6). In addition, the expression of endothelial nitric oxide synthase (eNOS) was altered, with linoleic acid increasing eNOS activity.
149	Rattus norvegicus	vascular smooth muscle						12215492	Functional promoter analysis revealed that PPAR-gamma ligands inhibited IL-1beta-induced transactivation of IL-6 gene via suppression of not only nuclear factor-kappaB but also C/EBP-DNA binding.
153	Homo sapiens	vascular smooth muscle						9655393	This inhibition of cyclooxygenase-2 induction occurs transcriptionally as a result of PPARalpha repression of NF-kappaB signalling.
155	Homo sapiens	vascular smooth muscle						16870827	Recent data implicates ERK (p42/44 kinase) in ANG II-mediated VSMC contraction. Touyz et al. (192) showed that in VSMCs from human peripheral arteries, tyrosine kinases and the ERK signaling cascade play a role in Ca2+ and pHi pathways, which ultimately cause cell contraction; specifically, MEK/ERK may increase Ca2+ availability within cells.
164	Homo sapiens	vascular smooth muscle						19108833	mTOR and its downstream target p70S6 kinase are phosphorylated and activated by mitogenic concentrations of oxLDL (50 microg/ml), and are involved in SMC proliferation, as assessed by the inhibitory effect of the mTOR inhibitor rapamycin. The activation of mTOR signaling by oxLDL, requires the upstream activation of PI3K and Akt, as assessed by the inhibitory effect of the PI3K inhibitor Ly294002…
165	Homo sapiens	vascular smooth muscle				smooth muscle cell		17620659	siRNA-LRP1 treatment significantly reduced agLDL-induced ADRP overexpression in HMDMs (by 69%) and in VSMCs (by 53%).
166	Homo sapiens	vascular smooth muscle				smooth muscle cell		20814542	In macrophages and VSMCs, PPARG ligands have been shown to reduce the expression of MMP- 9, resulting in the inhibition of migration of VSMCs, and plaque destabilization [7, 8].
171	Rattus norvegicus	vascular tissue	aorta			smooth muscle cell		17510469	Inhibitory effects of apoE on IL-1beta signaling were abolished after silencing LDL receptor-related protein-1 (LRP1) expression with siRNA.....ApoE targets IRAK-1 activation and thereby interrupts IL-1beta and IL-18 signaling in VSMCs.
172	Mus musculus		aorta			smooth muscle cell		19742316	Because PDGFRb activation, through transphosphorylation of tyrosine residues in its cytoplasmic domain, triggers a cascade of phosphorylation events which eventually lead to the activation of extracellular regulated-protein kinases (Erks), phosphorylated- Erk1/2 was used as an indicator of PDGFRb activation [7].
173	Homo sapiens	vascular smooth muscle						20308528	Treatment of VSMC with AR inhibitor sorbinil prevented HG- as well as TNF-alpha-induced phosphorylation of retinoblastoma protein and activation of E2F-1.
176	Mus musculus	vascular smooth muscle						12844104	TSP-1 induced production of activated forms of MMP2, as well as upregulation of pro-MMP2. MMP2 mRNA was upregulated 1.7-fold by TSP-1 at 10 and 20 microg/mL. GM6001, an MMP inhibitor, inhibited VSMC migration across the matrix barrier, whereas migration that occurred in the absence of the matrix barrier was unaffected. With a binding assay, TSP-1 interacted physically with MMP2, and TSP-1-bound M…
176	Homo sapiens	vascular smooth muscle						18829229	Estrogen and progesterone affects the MMP pathway by increasing MMP-2 enzymatic activity, possibly via the upregulation of MT1-MMP expression without a corresponding increase in TIMP expression. This increased collagenase activity increases VSMC motility and their ability to migrate through a collagen type IV lattice.
177	Homo sapiens	vascular smooth muscle						14962944	LDL promotes cAMP response element binding protein (CREB) activation (phosphorylation in Ser133). In transfection assays a dominant-negative of CREB inhibits NOR-1 promoter activity, while mutation of specific (cAMP response element) CRE sites in the NOR-1 promoter abolishes LDL-induced NOR-1 promoter activity.
178	Homo sapiens			atherosclerotic lesion				16891671	Those known or hypothesized to be increased in atherosclerosis include fibronectin extra domain A (EDA) (48?50), hyaluronan (51?53), biglycan (54,55), high-mobility box chromosomal protein 1 (HMGB1) (56,57), and components of minimally oxidized or oxidized low-density lipoprotein (mmLDL and OxLDL, respectively) (58,59). It is noteworthy that all these ligands activate either TLR4 or TLR2 (or both…
178	Homo sapiens					vascular endothelium		12777373	Using dominant-negative constructs and antisense oligonucleotides, we demonstrate a role for Toll-like receptor 4 (TLR4) as the ox-PAPC receptor mediating IL-8 transcription. These results suggest that ox-PAPC may initially bind to a 37-kDa GPI-anchored protein which interacts with TLR4 to induce signaling.

## Sheet: Vascular Edges
Edge Identifier
5
6
8
12
13
15
19
20
21
23
25
27
29
31
32
34
36
37
39
40
41
42
43
47
53
54
55
59
61
64
65
66
67
74
79
81
83
84
85
88
92
97
99
100
105
108
112
113
116
119
123
124
125
127
128
129
131
132
133
134
137
141
143
146
147
148
149
153
155
164
165
166
171
172
173
176
177
178
