# Supplementary material for: A vascular biology network model focused on inflammatory processes to investigate atherogenesis and plaque instability
Source: J Transl Med. 2014 Jun 26;12:185. doi: 10.1186/1479-5876-12-185 (PMC4227037; doi:10.1186/1479-5876-12-185)
Supplement: Additional file 3 — Six .XGMML and six .XLS files of all V-IPN subnetworks. The network architecture may be viewed from the XGMML files using freely available network visualization software such as Cytoscape (http://www.cytoscape.org/). [file 1479-5876-12-185-S3.zip › 10051_1065202369122714_MOESM2_ESM/1065202369122714_add6.xgmml]

<?xml version="1.0" encoding="UTF-8" standalone="yes"?>
<graph label="CV-IPN-Endothelial cell activation" xmlns:dc="http://purl.org/dc/elements/1.1/" xmlns:xlink="http://www.w3.org/1999/xlink" xmlns:rdf="http://www.w3.org/1999/02/22-rdf-syntax-ns#" xmlns:cy="http://www.cytoscape.org" xmlns="http://www.cs.rpi.edu/XGMML"  directed="1">
  <att name="documentVersion" value="1.1"/>
  <att name="networkMetadata">
    <rdf:RDF>
      <rdf:Description rdf:about="http://www.cytoscape.org/">
        <dc:type>Protein-Protein Interaction</dc:type>
        <dc:description>N/A</dc:description>
        <dc:identifier>N/A</dc:identifier>
        <dc:date>2014-05-09 13:26:08</dc:date>
        <dc:title>CV-IPN-Endothelial cell activation</dc:title>
        <dc:source>http://www.cytoscape.org/</dc:source>
        <dc:format>Cytoscape-XGMML</dc:format>
      </rdf:Description>
    </rdf:RDF>
  </att>
  <att type="string" name="backgroundColor" value="#ffffff"/>
  <att type="real" name="GRAPH_VIEW_ZOOM" value="0.24401778569627752"/>
  <att type="real" name="GRAPH_VIEW_CENTER_X" value="4286.726867675781"/>
  <att type="real" name="GRAPH_VIEW_CENTER_Y" value="764.6979675292969"/>
  <att type="string" name="__layoutAlgorithm" value="hierarchical" cy:hidden="true"/>
  <att type="string" name="graphDescription" value="The Endothelial cell activation model was made by PMI and Selventa as part of the 2011 Cardiovascular Inflammatory Process Network (CV-IPN) collaboration. The model depicts the causal mechanisms that are involved in four processes leading to endothelial cell activation in early atherosclerosis: 1) Cell adhesion via induction of adhesion molecules (e.g. ICAM1, SELE), 2) Lipid oxidation by oxLDL-induced production of ROS and nitric oxide, 3) Endothelial permeability mediated by VEGFA, 4) Proinflammatory signaling through release of inflammatory mediators (e.g. IL8, CCL2). The model contains content derived from both a survey of published scientific literature and the computational analysis of transcriptomic data sets as part of the network building collaboration. Changes to this model based on the in-project Network Jamboree have been made.\n\nThis model may contain causal inconsistencies and thus may not be suitable for NPA scoring directly without further modification."/>
  <att type="string" name="graphSpecies" value="9606"/>
  <att type="string" name="referenceNode" value="13"/>
  <node label="TNF" id="-246">
    <att type="string" name="GSID" value="GS1422264"/>
    <att type="string" name="canonicalName" value="TNF"/>
    <att type="string" name="nodeTypeId" value="1"/>
    <att type="string" name="nodeTypeName" value="Protein"/>
    <att type="string" name="vizmap:CV-IPN-Endothelial cell activation NODE_HEIGHT" value="20.0"/>
    <att type="string" name="vizmap:CV-IPN-Endothelial cell activation NODE_WIDTH" value="80.0"/>
    <graphics type="ELLIPSE" h="20.0" w="75.0" x="5052.71826171875" y="-558.3826904296875" fill="#99ffff" width="1" outline="#000000" cy:nodeTransparency="1.0" cy:nodeLabelFont="Default-0-20" cy:nodeLabel="TNF" cy:borderLineType="solid"/>
  </node>
  <node label="EIF2AK3" id="-245">
    <att type="string" name="GSID" value="GS1445642"/>
    <att type="string" name="canonicalName" value="EIF2AK3"/>
    <att type="string" name="nodeTypeId" value="1"/>
    <att type="string" name="nodeTypeName" value="Protein"/>
    <att type="string" name="vizmap:CV-IPN-Endothelial cell activation NODE_HEIGHT" value="20.0"/>
    <att type="string" name="vizmap:CV-IPN-Endothelial cell activation NODE_WIDTH" value="80.0"/>
    <graphics type="ELLIPSE" h="20.0" w="75.0" x="2848.17333984375" y="783.6876831054688" fill="#99ffff" width="1" outline="#000000" cy:nodeTransparency="1.0" cy:nodeLabelFont="Default-0-20" cy:nodeLabel="EIF2AK3" cy:borderLineType="solid"/>
  </node>
  <node label="NOS2" id="-244">
    <att type="string" name="GSID" value="GS1373015"/>
    <att type="string" name="canonicalName" value="NOS2"/>
    <att type="string" name="nodeTypeId" value="1"/>
    <att type="string" name="nodeTypeName" value="Protein"/>
    <att type="string" name="vizmap:CV-IPN-Endothelial cell activation NODE_HEIGHT" value="20.0"/>
    <att type="string" name="vizmap:CV-IPN-Endothelial cell activation NODE_WIDTH" value="80.0"/>
    <graphics type="ELLIPSE" h="20.0000029951334" w="75.0" x="3514.66357421875" y="10.063524655997753" fill="#99ffff" width="1" outline="#000000" cy:nodeTransparency="1.0" cy:nodeLabelFont="Default-0-20" cy:nodeLabel="NOS2" cy:borderLineType="solid"/>
  </node>
  <node label="RHO Family Hs" id="-243">
    <att type="string" name="GSID" value="GS3162601"/>
    <att type="string" name="canonicalName" value="RHO Family Hs"/>
    <att type="string" name="nodeTypeId" value="1"/>
    <att type="string" name="nodeTypeName" value="Protein"/>
    <att type="string" name="vizmap:CV-IPN-Endothelial cell activation NODE_HEIGHT" value="20.0"/>
    <att type="string" name="vizmap:CV-IPN-Endothelial cell activation NODE_WIDTH" value="80.0"/>
    <graphics type="ELLIPSE" h="20.000030517578125" w="75.0" x="1925.341064453125" y="-299.3863983154297" fill="#99ffff" width="1" outline="#000000" cy:nodeTransparency="1.0" cy:nodeLabelFont="Default-0-20" cy:nodeLabel="RHO Family Hs" cy:borderLineType="solid"/>
  </node>
  <node label="CCL2" id="-242">
    <att type="string" name="GSID" value="GS1412051"/>
    <att type="string" name="canonicalName" value="CCL2"/>
    <att type="string" name="nodeTypeId" value="1"/>
    <att type="string" name="nodeTypeName" value="Protein"/>
    <att type="string" name="vizmap:CV-IPN-Endothelial cell activation NODE_HEIGHT" value="20.0"/>
    <att type="string" name="vizmap:CV-IPN-Endothelial cell activation NODE_WIDTH" value="80.0"/>
    <graphics type="ELLIPSE" h="20.0" w="75.0" x="6553.68603515625" y="1246.08935546875" fill="#99ffff" width="1" outline="#000000" cy:nodeTransparency="1.0" cy:nodeLabelFont="Default-0-20" cy:nodeLabel="CCL2" cy:borderLineType="solid"/>
  </node>
  <node label="Ceramide" id="-241">
    <att type="string" name="GSID" value="GS1106337"/>
    <att type="string" name="canonicalName" value="Ceramide"/>
    <att type="string" name="nodeTypeId" value="8"/>
    <att type="string" name="nodeTypeName" value="Molecule"/>
    <att type="string" name="vizmap:CV-IPN-Endothelial cell activation NODE_HEIGHT" value="20.0"/>
    <att type="string" name="vizmap:CV-IPN-Endothelial cell activation NODE_WIDTH" value="80.0"/>
    <graphics type="ELLIPSE" h="20.0" w="75.0" x="5114.65087890625" y="-168.65524291992188" fill="#99ffff" width="1" outline="#000000" cy:nodeTransparency="1.0" cy:nodeLabelFont="Default-0-20" cy:nodeLabel="Ceramide" cy:borderLineType="solid"/>
  </node>
  <node label="NOS3" id="-240">
    <att type="string" name="GSID" value="GS1373035"/>
    <att type="string" name="canonicalName" value="NOS3"/>
    <att type="string" name="nodeTypeId" value="1"/>
    <att type="string" name="nodeTypeName" value="Protein"/>
    <att type="string" name="vizmap:CV-IPN-Endothelial cell activation NODE_HEIGHT" value="20.0"/>
    <att type="string" name="vizmap:CV-IPN-Endothelial cell activation NODE_WIDTH" value="80.0"/>
    <graphics type="ELLIPSE" h="20.0" w="75.0" x="2516.1611328125" y="1006.7019653320312" fill="#99ffff" width="1" outline="#000000" cy:nodeTransparency="1.0" cy:nodeLabelFont="Default-0-20" cy:nodeLabel="NOS3" cy:borderLineType="solid"/>
  </node>
  <node label="exp(CSF1)" id="-239">
    <att type="string" name="GSID" value="GS1333465"/>
    <att type="string" name="canonicalName" value="exp(CSF1)"/>
    <att type="string" name="nodeTypeId" value="2"/>
    <att type="string" name="nodeTypeName" value="GeneExpression"/>
    <att type="string" name="vizmap:CV-IPN-Endothelial cell activation NODE_HEIGHT" value="60.0"/>
    <att type="string" name="vizmap:CV-IPN-Endothelial cell activation NODE_WIDTH" value="60.0"/>
    <graphics type="ELLIPSE" h="60.000244140625" w="75.0" x="7643.822265625" y="1208.126220703125" fill="#99ff99" width="1" outline="#000000" cy:nodeTransparency="1.0" cy:nodeLabelFont="Default-0-20" cy:nodeLabel="exp(CSF1)" cy:borderLineType="solid"/>
  </node>
  <node label="exp(CXCL2)" id="-238">
    <att type="string" name="GSID" value="GS1351254"/>
    <att type="string" name="canonicalName" value="exp(CXCL2)"/>
    <att type="string" name="nodeTypeId" value="2"/>
    <att type="string" name="nodeTypeName" value="GeneExpression"/>
    <att type="string" name="vizmap:CV-IPN-Endothelial cell activation NODE_HEIGHT" value="60.0"/>
    <att type="string" name="vizmap:CV-IPN-Endothelial cell activation NODE_WIDTH" value="60.0"/>
    <graphics type="ELLIPSE" h="60.0" w="75.0" x="3545.01318359375" y="1264.4735107421875" fill="#99ff99" width="1" outline="#000000" cy:nodeTransparency="1.0" cy:nodeLabelFont="Default-0-20" cy:nodeLabel="exp(CXCL2)" cy:borderLineType="solid"/>
  </node>
  <node label="EP300" id="-237">
    <att type="string" name="GSID" value="GS1341214"/>
    <att type="string" name="canonicalName" value="EP300"/>
    <att type="string" name="nodeTypeId" value="1"/>
    <att type="string" name="nodeTypeName" value="Protein"/>
    <att type="string" name="vizmap:CV-IPN-Endothelial cell activation NODE_HEIGHT" value="20.0"/>
    <att type="string" name="vizmap:CV-IPN-Endothelial cell activation NODE_WIDTH" value="80.0"/>
    <graphics type="ELLIPSE" h="20.0" w="75.0" x="7094.5927734375" y="699.8792724609375" fill="#99ffff" width="1" outline="#000000" cy:nodeTransparency="1.0" cy:nodeLabelFont="Default-0-20" cy:nodeLabel="EP300" cy:borderLineType="solid"/>
  </node>
  <node label="oxof(NADPH oxidase complex)" id="-236">
    <att type="string" name="GSID" value="GS3363465"/>
    <att type="string" name="canonicalName" value="oxof(NADPH oxidase complex)"/>
    <att type="string" name="nodeTypeId" value="5"/>
    <att type="string" name="nodeTypeName" value="MolecularFunction"/>
    <att type="string" name="vizmap:CV-IPN-Endothelial cell activation NODE_HEIGHT" value="30.0"/>
    <att type="string" name="vizmap:CV-IPN-Endothelial cell activation NODE_WIDTH" value="80.0"/>
    <graphics type="RHOMBUS" h="30.0" w="125.0" x="6078.0888671875" y="1402.587646484375" fill="#ff99ff" width="1" outline="#000000" cy:nodeTransparency="1.0" cy:nodeLabelFont="Default-0-20" cy:nodeLabel="oxof(NADPH oxidase complex)" cy:borderLineType="solid"/>
  </node>
  <node label="CAV1" id="-235">
    <att type="string" name="GSID" value="GS1325665"/>
    <att type="string" name="canonicalName" value="CAV1"/>
    <att type="string" name="nodeTypeId" value="1"/>
    <att type="string" name="nodeTypeName" value="Protein"/>
    <att type="string" name="vizmap:CV-IPN-Endothelial cell activation NODE_HEIGHT" value="20.0"/>
    <att type="string" name="vizmap:CV-IPN-Endothelial cell activation NODE_WIDTH" value="80.0"/>
    <graphics type="ELLIPSE" h="20.0" w="75.0" x="2702.161865234375" y="962.4060668945312" fill="#99ffff" width="1" outline="#000000" cy:nodeTransparency="1.0" cy:nodeLabelFont="Default-0-20" cy:nodeLabel="CAV1" cy:borderLineType="solid"/>
  </node>
  <node label="endothelial cell activation" id="-234">
    <att type="string" name="GSID" value="GS20565"/>
    <att type="string" name="canonicalName" value="endothelial cell activation"/>
    <att type="string" name="nodeTypeId" value="10"/>
    <att type="string" name="nodeTypeName" value="BiologicalProcess"/>
    <att type="string" name="vizmap:CV-IPN-Endothelial cell activation NODE_HEIGHT" value="20.0"/>
    <att type="string" name="vizmap:CV-IPN-Endothelial cell activation NODE_WIDTH" value="80.0"/>
    <graphics type="RHOMBUS" h="20.0" w="125.0" x="6436.966796875" y="1402.58740234375" fill="#ff99ff" width="1" outline="#000000" cy:nodeTransparency="1.0" cy:nodeLabelFont="Default-0-20" cy:nodeLabel="endothelial cell activation" cy:borderLineType="solid"/>
  </node>
  <node label="IFNG" id="-233">
    <att type="string" name="GSID" value="GS1356267"/>
    <att type="string" name="canonicalName" value="IFNG"/>
    <att type="string" name="nodeTypeId" value="1"/>
    <att type="string" name="nodeTypeName" value="Protein"/>
    <att type="string" name="vizmap:CV-IPN-Endothelial cell activation NODE_HEIGHT" value="20.0"/>
    <att type="string" name="vizmap:CV-IPN-Endothelial cell activation NODE_WIDTH" value="80.0"/>
    <graphics type="ELLIPSE" h="19.999969482421875" w="75.0" x="3001.979248046875" y="474.23780822753906" fill="#99ffff" width="1" outline="#000000" cy:nodeTransparency="1.0" cy:nodeLabelFont="Default-0-20" cy:nodeLabel="IFNG" cy:borderLineType="solid"/>
  </node>
  <node label="PRKCB" id="-232">
    <att type="string" name="GSID" value="GS1402473"/>
    <att type="string" name="canonicalName" value="PRKCB"/>
    <att type="string" name="nodeTypeId" value="1"/>
    <att type="string" name="nodeTypeName" value="Protein"/>
    <att type="string" name="vizmap:CV-IPN-Endothelial cell activation NODE_HEIGHT" value="20.0"/>
    <att type="string" name="vizmap:CV-IPN-Endothelial cell activation NODE_WIDTH" value="80.0"/>
    <graphics type="ELLIPSE" h="20.0" w="75.0" x="1156.3138427734375" y="938.412353515625" fill="#99ffff" width="1" outline="#000000" cy:nodeTransparency="1.0" cy:nodeLabelFont="Default-0-20" cy:nodeLabel="PRKCB" cy:borderLineType="solid"/>
  </node>
  <node label="kaof(GSK3B)" id="-231">
    <att type="string" name="GSID" value="GS3234065"/>
    <att type="string" name="canonicalName" value="kaof(GSK3B)"/>
    <att type="string" name="nodeTypeId" value="4"/>
    <att type="string" name="nodeTypeName" value="Reaction"/>
    <att type="string" name="vizmap:CV-IPN-Endothelial cell activation NODE_HEIGHT" value="30.0"/>
    <att type="string" name="vizmap:CV-IPN-Endothelial cell activation NODE_WIDTH" value="80.0"/>
    <graphics type="HEXAGON" h="30.00006103515625" w="110.0" x="5133.98046875" y="826.2377624511719" fill="#9999ff" width="1" outline="#000000" cy:nodeTransparency="1.0" cy:nodeLabelFont="Default-0-20" cy:nodeLabel="kaof(GSK3B)" cy:borderLineType="solid"/>
  </node>
  <node label="NADPH oxidase complex" id="-230">
    <att type="string" name="GSID" value="GS41047"/>
    <att type="string" name="canonicalName" value="NADPH oxidase complex"/>
    <att type="string" name="nodeTypeId" value="11"/>
    <att type="string" name="nodeTypeName" value="CellularComponent"/>
    <att type="string" name="vizmap:CV-IPN-Endothelial cell activation NODE_HEIGHT" value="20.0"/>
    <att type="string" name="vizmap:CV-IPN-Endothelial cell activation NODE_WIDTH" value="80.0"/>
    <graphics type="RHOMBUS" h="20.0" w="125.0" x="6269.1240234375" y="1288.6397705078125" fill="#ff99ff" width="1" outline="#000000" cy:nodeTransparency="1.0" cy:nodeLabelFont="Default-0-20" cy:nodeLabel="NADPH oxidase complex" cy:borderLineType="solid"/>
  </node>
  <node label="exp(ICAM1)" id="-229">
    <att type="string" name="GSID" value="GS1355622"/>
    <att type="string" name="canonicalName" value="exp(ICAM1)"/>
    <att type="string" name="nodeTypeId" value="2"/>
    <att type="string" name="nodeTypeName" value="GeneExpression"/>
    <att type="string" name="vizmap:CV-IPN-Endothelial cell activation NODE_HEIGHT" value="60.0"/>
    <att type="string" name="vizmap:CV-IPN-Endothelial cell activation NODE_WIDTH" value="60.0"/>
    <graphics type="ELLIPSE" h="60.0" w="75.0" x="4305.01904296875" y="1093.1376953125" fill="#99ff99" width="1" outline="#000000" cy:nodeTransparency="1.0" cy:nodeLabelFont="Default-0-20" cy:nodeLabel="exp(ICAM1)" cy:borderLineType="solid"/>
  </node>
  <node label="Oxidized Low Density Lipoprotein" id="-228">
    <att type="string" name="GSID" value="GS3161706"/>
    <att type="string" name="canonicalName" value="Oxidized Low Density Lipoprotein"/>
    <att type="string" name="nodeTypeId" value="8"/>
    <att type="string" name="nodeTypeName" value="Molecule"/>
    <att type="string" name="vizmap:CV-IPN-Endothelial cell activation NODE_HEIGHT" value="20.0"/>
    <att type="string" name="vizmap:CV-IPN-Endothelial cell activation NODE_WIDTH" value="80.0"/>
    <graphics type="ELLIPSE" h="19.999969482421875" w="75.0" x="3514.66357421875" y="319.5130157470703" fill="#99ffff" width="1" outline="#000000" cy:nodeTransparency="1.0" cy:nodeLabelFont="Default-0-20" cy:nodeLabel="Oxidized Low Density Lipoprotein" cy:borderLineType="solid"/>
  </node>
  <node label="exp(VEGFA)" id="-227">
    <att type="string" name="GSID" value="GS1425074"/>
    <att type="string" name="canonicalName" value="exp(VEGFA)"/>
    <att type="string" name="nodeTypeId" value="2"/>
    <att type="string" name="nodeTypeName" value="GeneExpression"/>
    <att type="string" name="vizmap:CV-IPN-Endothelial cell activation NODE_HEIGHT" value="60.0"/>
    <att type="string" name="vizmap:CV-IPN-Endothelial cell activation NODE_WIDTH" value="60.0"/>
    <graphics type="ELLIPSE" h="60.0" w="75.0" x="7387.478515625" y="1357.53271484375" fill="#99ff99" width="1" outline="#000000" cy:nodeTransparency="1.0" cy:nodeLabelFont="Default-0-20" cy:nodeLabel="exp(VEGFA)" cy:borderLineType="solid"/>
  </node>
  <node label="CSF3" id="-226">
    <att type="string" name="GSID" value="GS1333546"/>
    <att type="string" name="canonicalName" value="CSF3"/>
    <att type="string" name="nodeTypeId" value="1"/>
    <att type="string" name="nodeTypeName" value="Protein"/>
    <att type="string" name="vizmap:CV-IPN-Endothelial cell activation NODE_HEIGHT" value="20.0"/>
    <att type="string" name="vizmap:CV-IPN-Endothelial cell activation NODE_WIDTH" value="80.0"/>
    <graphics type="ELLIPSE" h="20.0" w="75.0" x="7541.283203125" y="1362.850830078125" fill="#99ffff" width="1" outline="#000000" cy:nodeTransparency="1.0" cy:nodeLabelFont="Default-0-20" cy:nodeLabel="CSF3" cy:borderLineType="solid"/>
  </node>
  <node label="OLR1" id="-225">
    <att type="string" name="GSID" value="GS1374116"/>
    <att type="string" name="canonicalName" value="OLR1"/>
    <att type="string" name="nodeTypeId" value="1"/>
    <att type="string" name="nodeTypeName" value="Protein"/>
    <att type="string" name="vizmap:CV-IPN-Endothelial cell activation NODE_HEIGHT" value="20.0"/>
    <att type="string" name="vizmap:CV-IPN-Endothelial cell activation NODE_WIDTH" value="80.0"/>
    <graphics type="ELLIPSE" h="19.999969482421875" w="75.000244140625" x="3398.7984619140625" y="286.2914581298828" fill="#99ffff" width="1" outline="#000000" cy:nodeTransparency="1.0" cy:nodeLabelFont="Default-0-20" cy:nodeLabel="OLR1" cy:borderLineType="solid"/>
  </node>
  <node label="CSF1" id="-224">
    <att type="string" name="GSID" value="GS1333470"/>
    <att type="string" name="canonicalName" value="CSF1"/>
    <att type="string" name="nodeTypeId" value="1"/>
    <att type="string" name="nodeTypeName" value="Protein"/>
    <att type="string" name="vizmap:CV-IPN-Endothelial cell activation NODE_HEIGHT" value="20.0"/>
    <att type="string" name="vizmap:CV-IPN-Endothelial cell activation NODE_WIDTH" value="80.0"/>
    <graphics type="ELLIPSE" h="20.0" w="75.0" x="7643.82080078125" y="1362.8511962890625" fill="#99ffff" width="1" outline="#000000" cy:nodeTransparency="1.0" cy:nodeLabelFont="Default-0-20" cy:nodeLabel="CSF1" cy:borderLineType="solid"/>
  </node>
  <node label="HMOX1" id="-223">
    <att type="string" name="GSID" value="GS1353564"/>
    <att type="string" name="canonicalName" value="HMOX1"/>
    <att type="string" name="nodeTypeId" value="1"/>
    <att type="string" name="nodeTypeName" value="Protein"/>
    <att type="string" name="vizmap:CV-IPN-Endothelial cell activation NODE_HEIGHT" value="20.0"/>
    <att type="string" name="vizmap:CV-IPN-Endothelial cell activation NODE_WIDTH" value="80.0"/>
    <graphics type="ELLIPSE" h="20.0" w="75.001220703125" x="4129.8856201171875" y="-454.11175537109375" fill="#99ffff" width="1" outline="#000000" cy:nodeTransparency="1.0" cy:nodeLabelFont="Default-0-20" cy:nodeLabel="HMOX1" cy:borderLineType="solid"/>
  </node>
  <node label="GSK3B" id="-222">
    <att type="string" name="GSID" value="GS1351347"/>
    <att type="string" name="canonicalName" value="GSK3B"/>
    <att type="string" name="nodeTypeId" value="1"/>
    <att type="string" name="nodeTypeName" value="Protein"/>
    <att type="string" name="vizmap:CV-IPN-Endothelial cell activation NODE_HEIGHT" value="20.0"/>
    <att type="string" name="vizmap:CV-IPN-Endothelial cell activation NODE_WIDTH" value="80.0"/>
    <graphics type="ELLIPSE" h="20.0" w="75.0" x="5103.98583984375" y="628.9631958007812" fill="#99ffff" width="1" outline="#000000" cy:nodeTransparency="1.0" cy:nodeLabelFont="Default-0-20" cy:nodeLabel="GSK3B" cy:borderLineType="solid"/>
  </node>
  <node label="exp(IL6)" id="-221">
    <att type="string" name="GSID" value="GS1356734"/>
    <att type="string" name="canonicalName" value="exp(IL6)"/>
    <att type="string" name="nodeTypeId" value="2"/>
    <att type="string" name="nodeTypeName" value="GeneExpression"/>
    <att type="string" name="vizmap:CV-IPN-Endothelial cell activation NODE_HEIGHT" value="60.0"/>
    <att type="string" name="vizmap:CV-IPN-Endothelial cell activation NODE_WIDTH" value="60.0"/>
    <graphics type="ELLIPSE" h="60.0" w="75.000244140625" x="2438.0269775390625" y="319.5130310058594" fill="#99ff99" width="1" outline="#000000" cy:nodeTransparency="1.0" cy:nodeLabelFont="Default-0-20" cy:nodeLabel="exp(IL6)" cy:borderLineType="solid"/>
  </node>
  <node label="SCARB1" id="-220">
    <att type="string" name="GSID" value="GS1326653"/>
    <att type="string" name="canonicalName" value="SCARB1"/>
    <att type="string" name="nodeTypeId" value="1"/>
    <att type="string" name="nodeTypeName" value="Protein"/>
    <att type="string" name="vizmap:CV-IPN-Endothelial cell activation NODE_HEIGHT" value="20.0"/>
    <att type="string" name="vizmap:CV-IPN-Endothelial cell activation NODE_WIDTH" value="80.0"/>
    <graphics type="ELLIPSE" h="20.0" w="75.0001220703125" x="2079.1466674804688" y="783.6876831054688" fill="#99ffff" width="1" outline="#000000" cy:nodeTransparency="1.0" cy:nodeLabelFont="Default-0-20" cy:nodeLabel="SCARB1" cy:borderLineType="solid"/>
  </node>
  <node label="oxof(HMOX1)" id="-219">
    <att type="string" name="GSID" value="GS4474535"/>
    <att type="string" name="canonicalName" value="oxof(HMOX1)"/>
    <att type="string" name="nodeTypeId" value="5"/>
    <att type="string" name="nodeTypeName" value="MolecularFunction"/>
    <att type="string" name="vizmap:CV-IPN-Endothelial cell activation NODE_HEIGHT" value="30.0"/>
    <att type="string" name="vizmap:CV-IPN-Endothelial cell activation NODE_WIDTH" value="80.0"/>
    <graphics type="RHOMBUS" h="30.0" w="125.0" x="4796.3759765625" y="-299.3865661621094" fill="#ff99ff" width="1" outline="#000000" cy:nodeTransparency="1.0" cy:nodeLabelFont="Default-0-20" cy:nodeLabel="oxof(HMOX1)" cy:borderLineType="solid"/>
  </node>
  <node label="IL8" id="-218">
    <att type="string" name="GSID" value="GS1357005"/>
    <att type="string" name="canonicalName" value="IL8"/>
    <att type="string" name="nodeTypeId" value="1"/>
    <att type="string" name="nodeTypeName" value="Protein"/>
    <att type="string" name="vizmap:CV-IPN-Endothelial cell activation NODE_HEIGHT" value="20.0"/>
    <att type="string" name="vizmap:CV-IPN-Endothelial cell activation NODE_WIDTH" value="80.0"/>
    <graphics type="ELLIPSE" h="20.0" w="75.0" x="6667.0078125" y="1249.6358642578125" fill="#99ffff" width="1" outline="#000000" cy:nodeTransparency="1.0" cy:nodeLabelFont="Default-0-20" cy:nodeLabel="IL8" cy:borderLineType="solid"/>
  </node>
  <node label="Sphingosine phosphorylcholine" id="-217">
    <att type="string" name="GSID" value="GS227305"/>
    <att type="string" name="canonicalName" value="Sphingosine phosphorylcholine"/>
    <att type="string" name="nodeTypeId" value="8"/>
    <att type="string" name="nodeTypeName" value="Molecule"/>
    <att type="string" name="vizmap:CV-IPN-Endothelial cell activation NODE_HEIGHT" value="20.0"/>
    <att type="string" name="vizmap:CV-IPN-Endothelial cell activation NODE_WIDTH" value="80.0"/>
    <graphics type="ELLIPSE" h="20.000015258789062" w="75.0" x="3813.864013671875" y="-144.66216278076172" fill="#99ffff" width="1" outline="#000000" cy:nodeTransparency="1.0" cy:nodeLabelFont="Default-0-20" cy:nodeLabel="Sphingosine phosphorylcholine" cy:borderLineType="solid"/>
  </node>
  <node label="SELE" id="-216">
    <att type="string" name="GSID" value="GS1412473"/>
    <att type="string" name="canonicalName" value="SELE"/>
    <att type="string" name="nodeTypeId" value="1"/>
    <att type="string" name="nodeTypeName" value="Protein"/>
    <att type="string" name="vizmap:CV-IPN-Endothelial cell activation NODE_HEIGHT" value="20.0"/>
    <att type="string" name="vizmap:CV-IPN-Endothelial cell activation NODE_WIDTH" value="80.0"/>
    <graphics type="ELLIPSE" h="20.0" w="75.0" x="4278.1533203125" y="1238.943115234375" fill="#99ffff" width="1" outline="#000000" cy:nodeTransparency="1.0" cy:nodeLabelFont="Default-0-20" cy:nodeLabel="SELE" cy:borderLineType="solid"/>
  </node>
  <node label="catof(S1PR1)" id="-215">
    <att type="string" name="GSID" value="GS4634060"/>
    <att type="string" name="canonicalName" value="catof(S1PR1)"/>
    <att type="string" name="nodeTypeId" value="5"/>
    <att type="string" name="nodeTypeName" value="MolecularFunction"/>
    <att type="string" name="vizmap:CV-IPN-Endothelial cell activation NODE_HEIGHT" value="30.0"/>
    <att type="string" name="vizmap:CV-IPN-Endothelial cell activation NODE_WIDTH" value="80.0"/>
    <graphics type="RHOMBUS" h="30.0" w="125.0" x="3909.228271484375" y="-565.7654418945312" fill="#ff99ff" width="1" outline="#000000" cy:nodeTransparency="1.0" cy:nodeLabelFont="Default-0-20" cy:nodeLabel="catof(S1PR1)" cy:borderLineType="solid"/>
  </node>
  <node label="CRP" id="-214">
    <att type="string" name="GSID" value="GS1333234"/>
    <att type="string" name="canonicalName" value="CRP"/>
    <att type="string" name="nodeTypeId" value="1"/>
    <att type="string" name="nodeTypeName" value="Protein"/>
    <att type="string" name="vizmap:CV-IPN-Endothelial cell activation NODE_HEIGHT" value="20.0"/>
    <att type="string" name="vizmap:CV-IPN-Endothelial cell activation NODE_WIDTH" value="80.0"/>
    <graphics type="ELLIPSE" h="20.0" w="75.0" x="3384.44189453125" y="426.5599060058594" fill="#99ffff" width="1" outline="#000000" cy:nodeTransparency="1.0" cy:nodeLabelFont="Default-0-20" cy:nodeLabel="CRP" cy:borderLineType="solid"/>
  </node>
  <node label="IkappaB kinase complex Hs" id="-213">
    <att type="string" name="GSID" value="GS3163615"/>
    <att type="string" name="canonicalName" value="IkappaB kinase complex Hs"/>
    <att type="string" name="nodeTypeId" value="3"/>
    <att type="string" name="nodeTypeName" value="MolecularComplex"/>
    <att type="string" name="vizmap:CV-IPN-Endothelial cell activation NODE_HEIGHT" value="20.0"/>
    <att type="string" name="vizmap:CV-IPN-Endothelial cell activation NODE_WIDTH" value="80.0"/>
    <graphics type="ROUNDED_RECTANGLE" h="19.99993896484375" w="150.0" x="5344.1259765625" y="-454.1118469238281" fill="#99ccff" width="1" outline="#000000" cy:nodeTransparency="1.0" cy:nodeLabelFont="Default-0-20" cy:nodeLabel="IkappaB kinase complex Hs" cy:borderLineType="solid"/>
  </node>
  <node label="SPHK1" id="-212">
    <att type="string" name="GSID" value="GS1440404"/>
    <att type="string" name="canonicalName" value="SPHK1"/>
    <att type="string" name="nodeTypeId" value="1"/>
    <att type="string" name="nodeTypeName" value="Protein"/>
    <att type="string" name="vizmap:CV-IPN-Endothelial cell activation NODE_HEIGHT" value="20.0"/>
    <att type="string" name="vizmap:CV-IPN-Endothelial cell activation NODE_WIDTH" value="80.0"/>
    <graphics type="ELLIPSE" h="20.0" w="75.0" x="3707.226806640625" y="-448.5751953125" fill="#99ffff" width="1" outline="#000000" cy:nodeTransparency="1.0" cy:nodeLabelFont="Default-0-20" cy:nodeLabel="SPHK1" cy:borderLineType="solid"/>
  </node>
  <node label="AGTR1" id="-211">
    <att type="string" name="GSID" value="GS1316726"/>
    <att type="string" name="canonicalName" value="AGTR1"/>
    <att type="string" name="nodeTypeId" value="1"/>
    <att type="string" name="nodeTypeName" value="Protein"/>
    <att type="string" name="vizmap:CV-IPN-Endothelial cell activation NODE_HEIGHT" value="20.0"/>
    <att type="string" name="vizmap:CV-IPN-Endothelial cell activation NODE_WIDTH" value="80.0"/>
    <graphics type="ELLIPSE" h="20.0" w="75.0" x="4591.30126953125" y="-144.66200256347656" fill="#99ffff" width="1" outline="#000000" cy:nodeTransparency="1.0" cy:nodeLabelFont="Default-0-20" cy:nodeLabel="AGTR1" cy:borderLineType="solid"/>
  </node>
  <node label="exp(IL8)" id="-210">
    <att type="string" name="GSID" value="GS1357002"/>
    <att type="string" name="canonicalName" value="exp(IL8)"/>
    <att type="string" name="nodeTypeId" value="2"/>
    <att type="string" name="nodeTypeName" value="GeneExpression"/>
    <att type="string" name="vizmap:CV-IPN-Endothelial cell activation NODE_HEIGHT" value="60.0"/>
    <att type="string" name="vizmap:CV-IPN-Endothelial cell activation NODE_WIDTH" value="60.0"/>
    <graphics type="ELLIPSE" h="60.0001220703125" w="75.0" x="6730.53955078125" y="1093.1378784179688" fill="#99ff99" width="1" outline="#000000" cy:nodeTransparency="1.0" cy:nodeLabelFont="Default-0-20" cy:nodeLabel="exp(IL8)" cy:borderLineType="solid"/>
  </node>
  <node label="taof(PPARA)" id="-209">
    <att type="string" name="GSID" value="GS3236636"/>
    <att type="string" name="canonicalName" value="taof(PPARA)"/>
    <att type="string" name="nodeTypeId" value="5"/>
    <att type="string" name="nodeTypeName" value="MolecularFunction"/>
    <att type="string" name="vizmap:CV-IPN-Endothelial cell activation NODE_HEIGHT" value="30.0"/>
    <att type="string" name="vizmap:CV-IPN-Endothelial cell activation NODE_WIDTH" value="80.0"/>
    <graphics type="RHOMBUS" h="30.00000762939453" w="125.0" x="5316.8544921875" y="104.19093704223633" fill="#ff99ff" width="1" outline="#000000" cy:nodeTransparency="1.0" cy:nodeLabelFont="Default-0-20" cy:nodeLabel="taof(PPARA)" cy:borderLineType="solid"/>
  </node>
  <node label="taof(ATF4)" id="-208">
    <att type="string" name="GSID" value="GS3225225"/>
    <att type="string" name="canonicalName" value="taof(ATF4)"/>
    <att type="string" name="nodeTypeId" value="5"/>
    <att type="string" name="nodeTypeName" value="MolecularFunction"/>
    <att type="string" name="vizmap:CV-IPN-Endothelial cell activation NODE_HEIGHT" value="30.0"/>
    <att type="string" name="vizmap:CV-IPN-Endothelial cell activation NODE_WIDTH" value="80.0"/>
    <graphics type="RHOMBUS" h="30.00006103515625" w="125.0" x="7052.18798828125" y="938.4129333496094" fill="#ff99ff" width="1" outline="#000000" cy:nodeTransparency="1.0" cy:nodeLabelFont="Default-0-20" cy:nodeLabel="taof(ATF4)" cy:borderLineType="solid"/>
  </node>
  <node label="IL10" id="-207">
    <att type="string" name="GSID" value="GS1357045"/>
    <att type="string" name="canonicalName" value="IL10"/>
    <att type="string" name="nodeTypeId" value="1"/>
    <att type="string" name="nodeTypeName" value="Protein"/>
    <att type="string" name="vizmap:CV-IPN-Endothelial cell activation NODE_HEIGHT" value="20.0"/>
    <att type="string" name="vizmap:CV-IPN-Endothelial cell activation NODE_WIDTH" value="80.0"/>
    <graphics type="ELLIPSE" h="20.0" w="75.0" x="5149.64404296875" y="1011.102294921875" fill="#99ffff" width="1" outline="#000000" cy:nodeTransparency="1.0" cy:nodeLabelFont="Default-0-20" cy:nodeLabel="IL10" cy:borderLineType="solid"/>
  </node>
  <node label="exp(CSF2)" id="-206">
    <att type="string" name="GSID" value="GS1333507"/>
    <att type="string" name="canonicalName" value="exp(CSF2)"/>
    <att type="string" name="nodeTypeId" value="2"/>
    <att type="string" name="nodeTypeName" value="GeneExpression"/>
    <att type="string" name="vizmap:CV-IPN-Endothelial cell activation NODE_HEIGHT" value="60.0"/>
    <att type="string" name="vizmap:CV-IPN-Endothelial cell activation NODE_WIDTH" value="60.0"/>
    <graphics type="ELLIPSE" h="60.0" w="75.0" x="3796.43603515625" y="800.2987060546875" fill="#99ff99" width="1" outline="#000000" cy:nodeTransparency="1.0" cy:nodeLabelFont="Default-0-20" cy:nodeLabel="exp(CSF2)" cy:borderLineType="solid"/>
  </node>
  <node label="CREB1" id="-205">
    <att type="string" name="GSID" value="GS1333022"/>
    <att type="string" name="canonicalName" value="CREB1"/>
    <att type="string" name="nodeTypeId" value="1"/>
    <att type="string" name="nodeTypeName" value="Protein"/>
    <att type="string" name="vizmap:CV-IPN-Endothelial cell activation NODE_HEIGHT" value="20.0"/>
    <att type="string" name="vizmap:CV-IPN-Endothelial cell activation NODE_WIDTH" value="80.0"/>
    <graphics type="ELLIPSE" h="20.0" w="74.99951171875" x="4321.012451171875" y="-780.4658813476562" fill="#99ffff" width="1" outline="#000000" cy:nodeTransparency="1.0" cy:nodeLabelFont="Default-0-20" cy:nodeLabel="CREB1" cy:borderLineType="solid"/>
  </node>
  <node label="catof(ITGAV:ITGB3)" id="-204">
    <att type="string" name="GSID" value="GS4362304"/>
    <att type="string" name="canonicalName" value="catof(ITGAV:ITGB3)"/>
    <att type="string" name="nodeTypeId" value="5"/>
    <att type="string" name="nodeTypeName" value="MolecularFunction"/>
    <att type="string" name="vizmap:CV-IPN-Endothelial cell activation NODE_HEIGHT" value="30.0"/>
    <att type="string" name="vizmap:CV-IPN-Endothelial cell activation NODE_WIDTH" value="80.0"/>
    <graphics type="RHOMBUS" h="30.0" w="125.0" x="4017.1923828125" y="1282.9298095703125" fill="#ff99ff" width="1" outline="#000000" cy:nodeTransparency="1.0" cy:nodeLabelFont="Default-0-20" cy:nodeLabel="catof(ITGAV:ITGB3)" cy:borderLineType="solid"/>
  </node>
  <node label="exp(OLR1)" id="-203">
    <att type="string" name="GSID" value="GS1374113"/>
    <att type="string" name="canonicalName" value="exp(OLR1)"/>
    <att type="string" name="nodeTypeId" value="2"/>
    <att type="string" name="nodeTypeName" value="GeneExpression"/>
    <att type="string" name="vizmap:CV-IPN-Endothelial cell activation NODE_HEIGHT" value="60.0"/>
    <att type="string" name="vizmap:CV-IPN-Endothelial cell activation NODE_WIDTH" value="60.0"/>
    <graphics type="ELLIPSE" h="60.0" w="75.0" x="3360.858154296875" y="164.78810119628906" fill="#99ff99" width="1" outline="#000000" cy:nodeTransparency="1.0" cy:nodeLabelFont="Default-0-20" cy:nodeLabel="exp(OLR1)" cy:borderLineType="solid"/>
  </node>
  <node label="AKT Family Hs" id="-202">
    <att type="string" name="GSID" value="GS3162274"/>
    <att type="string" name="canonicalName" value="AKT Family Hs"/>
    <att type="string" name="nodeTypeId" value="1"/>
    <att type="string" name="nodeTypeName" value="Protein"/>
    <att type="string" name="vizmap:CV-IPN-Endothelial cell activation NODE_HEIGHT" value="20.0"/>
    <att type="string" name="vizmap:CV-IPN-Endothelial cell activation NODE_WIDTH" value="80.0"/>
    <graphics type="ELLIPSE" h="20.000030517578125" w="75.0" x="5155.25537109375" y="474.23802185058594" fill="#99ffff" width="1" outline="#000000" cy:nodeTransparency="1.0" cy:nodeLabelFont="Default-0-20" cy:nodeLabel="AKT Family Hs" cy:borderLineType="solid"/>
  </node>
  <node label="exp(CCL2)" id="-201">
    <att type="string" name="GSID" value="GS1412046"/>
    <att type="string" name="canonicalName" value="exp(CCL2)"/>
    <att type="string" name="nodeTypeId" value="2"/>
    <att type="string" name="nodeTypeName" value="GeneExpression"/>
    <att type="string" name="vizmap:CV-IPN-Endothelial cell activation NODE_HEIGHT" value="60.0"/>
    <att type="string" name="vizmap:CV-IPN-Endothelial cell activation NODE_WIDTH" value="60.0"/>
    <graphics type="ELLIPSE" h="60.0001220703125" w="75.0" x="6608.5" y="1093.1377563476562" fill="#99ff99" width="1" outline="#000000" cy:nodeTransparency="1.0" cy:nodeLabelFont="Default-0-20" cy:nodeLabel="exp(CCL2)" cy:borderLineType="solid"/>
  </node>
  <node label="exp(TNF)" id="-200">
    <att type="string" name="GSID" value="GS1422261"/>
    <att type="string" name="canonicalName" value="exp(TNF)"/>
    <att type="string" name="nodeTypeId" value="2"/>
    <att type="string" name="nodeTypeName" value="GeneExpression"/>
    <att type="string" name="vizmap:CV-IPN-Endothelial cell activation NODE_HEIGHT" value="60.0"/>
    <att type="string" name="vizmap:CV-IPN-Endothelial cell activation NODE_WIDTH" value="60.0"/>
    <graphics type="ELLIPSE" h="60.0" w="75.0" x="5821.74560546875" y="1402.587890625" fill="#99ff99" width="1" outline="#000000" cy:nodeTransparency="1.0" cy:nodeLabelFont="Default-0-20" cy:nodeLabel="exp(TNF)" cy:borderLineType="solid"/>
  </node>
  <node label="SP1" id="-199">
    <att type="string" name="GSID" value="GS1415500"/>
    <att type="string" name="canonicalName" value="SP1"/>
    <att type="string" name="nodeTypeId" value="1"/>
    <att type="string" name="nodeTypeName" value="Protein"/>
    <att type="string" name="vizmap:CV-IPN-Endothelial cell activation NODE_HEIGHT" value="20.0"/>
    <att type="string" name="vizmap:CV-IPN-Endothelial cell activation NODE_WIDTH" value="80.0"/>
    <graphics type="ELLIPSE" h="20.0" w="75.0" x="2386.7568359375" y="628.9627075195312" fill="#99ffff" width="1" outline="#000000" cy:nodeTransparency="1.0" cy:nodeLabelFont="Default-0-20" cy:nodeLabel="SP1" cy:borderLineType="solid"/>
  </node>
  <node label="kaof(SRC)" id="-198">
    <att type="string" name="GSID" value="GS3223046"/>
    <att type="string" name="canonicalName" value="kaof(SRC)"/>
    <att type="string" name="nodeTypeId" value="4"/>
    <att type="string" name="nodeTypeName" value="Reaction"/>
    <att type="string" name="vizmap:CV-IPN-Endothelial cell activation NODE_HEIGHT" value="30.0"/>
    <att type="string" name="vizmap:CV-IPN-Endothelial cell activation NODE_WIDTH" value="80.0"/>
    <graphics type="HEXAGON" h="30.0" w="110.0" x="4520.5302734375" y="433.46075439453125" fill="#9999ff" width="1" outline="#000000" cy:nodeTransparency="1.0" cy:nodeLabelFont="Default-0-20" cy:nodeLabel="kaof(SRC)" cy:borderLineType="solid"/>
  </node>
  <node label="FOXO1" id="-197">
    <att type="string" name="GSID" value="GS1344164"/>
    <att type="string" name="canonicalName" value="FOXO1"/>
    <att type="string" name="nodeTypeId" value="1"/>
    <att type="string" name="nodeTypeName" value="Protein"/>
    <att type="string" name="vizmap:CV-IPN-Endothelial cell activation NODE_HEIGHT" value="20.0"/>
    <att type="string" name="vizmap:CV-IPN-Endothelial cell activation NODE_WIDTH" value="80.0"/>
    <graphics type="ELLIPSE" h="20.0" w="75.0" x="3560.8046875" y="-474.4141845703125" fill="#99ffff" width="1" outline="#000000" cy:nodeTransparency="1.0" cy:nodeLabelFont="Default-0-20" cy:nodeLabel="FOXO1" cy:borderLineType="solid"/>
  </node>
  <node label="STAT1 P@S727" id="-196">
    <att type="string" name="GSID" value="GS3235621"/>
    <att type="string" name="canonicalName" value="STAT1 P@S727"/>
    <att type="string" name="nodeTypeId" value="-1"/>
    <att type="string" name="nodeTypeName" value="Default"/>
    <att type="string" name="vizmap:CV-IPN-Endothelial cell activation NODE_HEIGHT" value="20.0"/>
    <att type="string" name="vizmap:CV-IPN-Endothelial cell activation NODE_WIDTH" value="80.0"/>
    <graphics type="RECTANGLE" h="20.0" w="125.0" x="4495.71240234375" y="796.0985107421875" fill="#99ffff" width="1" outline="#000000" cy:nodeTransparency="1.0" cy:nodeLabelFont="Default-0-20" cy:nodeLabel="STAT1 P@S727" cy:borderLineType="solid"/>
  </node>
  <node label="PLCG1" id="-195">
    <att type="string" name="GSID" value="GS1400043"/>
    <att type="string" name="canonicalName" value="PLCG1"/>
    <att type="string" name="nodeTypeId" value="1"/>
    <att type="string" name="nodeTypeName" value="Protein"/>
    <att type="string" name="vizmap:CV-IPN-Endothelial cell activation NODE_HEIGHT" value="20.0"/>
    <att type="string" name="vizmap:CV-IPN-Endothelial cell activation NODE_WIDTH" value="80.0"/>
    <graphics type="ELLIPSE" h="20.0" w="75.0" x="4992.2265625" y="-992.7000122070312" fill="#99ffff" width="1" outline="#000000" cy:nodeTransparency="1.0" cy:nodeLabelFont="Default-0-20" cy:nodeLabel="PLCG1" cy:borderLineType="solid"/>
  </node>
  <node label="CHUK" id="-194">
    <att type="string" name="GSID" value="GS1330714"/>
    <att type="string" name="canonicalName" value="CHUK"/>
    <att type="string" name="nodeTypeId" value="1"/>
    <att type="string" name="nodeTypeName" value="Protein"/>
    <att type="string" name="vizmap:CV-IPN-Endothelial cell activation NODE_HEIGHT" value="20.0"/>
    <att type="string" name="vizmap:CV-IPN-Endothelial cell activation NODE_WIDTH" value="80.0"/>
    <graphics type="ELLIPSE" h="19.999969482421875" w="75.0" x="5472.09423828125" y="-275.3932647705078" fill="#99ffff" width="1" outline="#000000" cy:nodeTransparency="1.0" cy:nodeLabelFont="Default-0-20" cy:nodeLabel="CHUK" cy:borderLineType="solid"/>
  </node>
  <node label="Low Density Lipoprotein" id="-193">
    <att type="string" name="GSID" value="GS3161457"/>
    <att type="string" name="canonicalName" value="Low Density Lipoprotein"/>
    <att type="string" name="nodeTypeId" value="8"/>
    <att type="string" name="nodeTypeName" value="Molecule"/>
    <att type="string" name="vizmap:CV-IPN-Endothelial cell activation NODE_HEIGHT" value="20.0"/>
    <att type="string" name="vizmap:CV-IPN-Endothelial cell activation NODE_WIDTH" value="80.0"/>
    <graphics type="ELLIPSE" h="20.0" w="75.0" x="3645.294921875" y="170.3250274658203" fill="#99ffff" width="1" outline="#000000" cy:nodeTransparency="1.0" cy:nodeLabelFont="Default-0-20" cy:nodeLabel="Low Density Lipoprotein" cy:borderLineType="solid"/>
  </node>
  <node label="PKC Family Hs" id="-192">
    <att type="string" name="GSID" value="GS3162554"/>
    <att type="string" name="canonicalName" value="PKC Family Hs"/>
    <att type="string" name="nodeTypeId" value="1"/>
    <att type="string" name="nodeTypeName" value="Protein"/>
    <att type="string" name="vizmap:CV-IPN-Endothelial cell activation NODE_HEIGHT" value="20.0"/>
    <att type="string" name="vizmap:CV-IPN-Endothelial cell activation NODE_WIDTH" value="80.0"/>
    <graphics type="ELLIPSE" h="20.0" w="75.0" x="4796.375" y="-899.5022583007812" fill="#99ffff" width="1" outline="#000000" cy:nodeTransparency="1.0" cy:nodeLabelFont="Default-0-20" cy:nodeLabel="PKC Family Hs" cy:borderLineType="solid"/>
  </node>
  <node label="catof(SCARB1)" id="-191">
    <att type="string" name="GSID" value="GS4671562"/>
    <att type="string" name="canonicalName" value="catof(SCARB1)"/>
    <att type="string" name="nodeTypeId" value="5"/>
    <att type="string" name="nodeTypeName" value="MolecularFunction"/>
    <att type="string" name="vizmap:CV-IPN-Endothelial cell activation NODE_HEIGHT" value="30.0"/>
    <att type="string" name="vizmap:CV-IPN-Endothelial cell activation NODE_WIDTH" value="80.0"/>
    <graphics type="RHOMBUS" h="30.0001220703125" w="125.0" x="2386.7578125" y="938.4127807617188" fill="#ff99ff" width="1" outline="#000000" cy:nodeTransparency="1.0" cy:nodeLabelFont="Default-0-20" cy:nodeLabel="catof(SCARB1)" cy:borderLineType="solid"/>
  </node>
  <node label="MAPK3" id="-190">
    <att type="string" name="GSID" value="GS1402645"/>
    <att type="string" name="canonicalName" value="MAPK3"/>
    <att type="string" name="nodeTypeId" value="1"/>
    <att type="string" name="nodeTypeName" value="Protein"/>
    <att type="string" name="vizmap:CV-IPN-Endothelial cell activation NODE_HEIGHT" value="20.0"/>
    <att type="string" name="vizmap:CV-IPN-Endothelial cell activation NODE_WIDTH" value="80.0"/>
    <graphics type="ELLIPSE" h="20.0" w="75.0" x="4977.4560546875" y="-172.34634399414062" fill="#99ffff" width="1" outline="#000000" cy:nodeTransparency="1.0" cy:nodeLabelFont="Default-0-20" cy:nodeLabel="MAPK3" cy:borderLineType="solid"/>
  </node>
  <node label="exp(VCAM1)" id="-189">
    <att type="string" name="GSID" value="GS1425006"/>
    <att type="string" name="canonicalName" value="exp(VCAM1)"/>
    <att type="string" name="nodeTypeId" value="2"/>
    <att type="string" name="nodeTypeName" value="GeneExpression"/>
    <att type="string" name="vizmap:CV-IPN-Endothelial cell activation NODE_HEIGHT" value="60.0"/>
    <att type="string" name="vizmap:CV-IPN-Endothelial cell activation NODE_WIDTH" value="60.0"/>
    <graphics type="ELLIPSE" h="60.0" w="75.0" x="4426.013671875" y="1152.1981201171875" fill="#99ff99" width="1" outline="#000000" cy:nodeTransparency="1.0" cy:nodeLabelFont="Default-0-20" cy:nodeLabel="exp(VCAM1)" cy:borderLineType="solid"/>
  </node>
  <node label="IFNB1" id="-188">
    <att type="string" name="GSID" value="GS1356255"/>
    <att type="string" name="canonicalName" value="IFNB1"/>
    <att type="string" name="nodeTypeId" value="1"/>
    <att type="string" name="nodeTypeName" value="Protein"/>
    <att type="string" name="vizmap:CV-IPN-Endothelial cell activation NODE_HEIGHT" value="20.0"/>
    <att type="string" name="vizmap:CV-IPN-Endothelial cell activation NODE_WIDTH" value="80.0"/>
    <graphics type="ELLIPSE" h="20.0" w="75.0" x="3124.818603515625" y="1251.553955078125" fill="#99ffff" width="1" outline="#000000" cy:nodeTransparency="1.0" cy:nodeLabelFont="Default-0-20" cy:nodeLabel="IFNB1" cy:borderLineType="solid"/>
  </node>
  <node label="PPARA" id="-187">
    <att type="string" name="GSID" value="GS1401301"/>
    <att type="string" name="canonicalName" value="PPARA"/>
    <att type="string" name="nodeTypeId" value="1"/>
    <att type="string" name="nodeTypeName" value="Protein"/>
    <att type="string" name="vizmap:CV-IPN-Endothelial cell activation NODE_HEIGHT" value="20.0"/>
    <att type="string" name="vizmap:CV-IPN-Endothelial cell activation NODE_WIDTH" value="80.0"/>
    <graphics type="ELLIPSE" h="19.999984741210938" w="75.0" x="5565.40283203125" y="-144.66178131103516" fill="#99ffff" width="1" outline="#000000" cy:nodeTransparency="1.0" cy:nodeLabelFont="Default-0-20" cy:nodeLabel="PPARA" cy:borderLineType="solid"/>
  </node>
  <node label="kaof(ROCK1)" id="-186">
    <att type="string" name="GSID" value="GS3244013"/>
    <att type="string" name="canonicalName" value="kaof(ROCK1)"/>
    <att type="string" name="nodeTypeId" value="4"/>
    <att type="string" name="nodeTypeName" value="Reaction"/>
    <att type="string" name="vizmap:CV-IPN-Endothelial cell activation NODE_HEIGHT" value="30.0"/>
    <att type="string" name="vizmap:CV-IPN-Endothelial cell activation NODE_WIDTH" value="80.0"/>
    <graphics type="HEXAGON" h="30.0" w="110.0" x="2582.60400390625" y="1330.916259765625" fill="#9999ff" width="1" outline="#000000" cy:nodeTransparency="1.0" cy:nodeLabelFont="Default-0-20" cy:nodeLabel="kaof(ROCK1)" cy:borderLineType="solid"/>
  </node>
  <node label="AGER" id="-185">
    <att type="string" name="GSID" value="GS1316646"/>
    <att type="string" name="canonicalName" value="AGER"/>
    <att type="string" name="nodeTypeId" value="1"/>
    <att type="string" name="nodeTypeName" value="Protein"/>
    <att type="string" name="vizmap:CV-IPN-Endothelial cell activation NODE_HEIGHT" value="20.0"/>
    <att type="string" name="vizmap:CV-IPN-Endothelial cell activation NODE_WIDTH" value="80.0"/>
    <graphics type="ELLIPSE" h="20.0" w="75.0" x="4575.099609375" y="-288.3128356933594" fill="#99ffff" width="1" outline="#000000" cy:nodeTransparency="1.0" cy:nodeLabelFont="Default-0-20" cy:nodeLabel="AGER" cy:borderLineType="solid"/>
  </node>
  <node label="kaof(IkappaB kinase complex Hs)" id="-184">
    <att type="string" name="GSID" value="GS3226724"/>
    <att type="string" name="canonicalName" value="kaof(IkappaB kinase complex Hs)"/>
    <att type="string" name="nodeTypeId" value="4"/>
    <att type="string" name="nodeTypeName" value="Reaction"/>
    <att type="string" name="vizmap:CV-IPN-Endothelial cell activation NODE_HEIGHT" value="30.0"/>
    <att type="string" name="vizmap:CV-IPN-Endothelial cell activation NODE_WIDTH" value="80.0"/>
    <graphics type="HEXAGON" h="29.999992847442627" w="110.0" x="5296.9599609375" y="10.063470602035522" fill="#9999ff" width="1" outline="#000000" cy:nodeTransparency="1.0" cy:nodeLabelFont="Default-0-20" cy:nodeLabel="kaof(IkappaB kinase complex Hs)" cy:borderLineType="solid"/>
  </node>
  <node label="exp(F3)" id="-183">
    <att type="string" name="GSID" value="GS1342355"/>
    <att type="string" name="canonicalName" value="exp(F3)"/>
    <att type="string" name="nodeTypeId" value="2"/>
    <att type="string" name="nodeTypeName" value="GeneExpression"/>
    <att type="string" name="vizmap:CV-IPN-Endothelial cell activation NODE_HEIGHT" value="60.0"/>
    <att type="string" name="vizmap:CV-IPN-Endothelial cell activation NODE_WIDTH" value="60.0"/>
    <graphics type="ELLIPSE" h="60.0" w="75.0" x="5496.69677734375" y="1096.68408203125" fill="#99ff99" width="1" outline="#000000" cy:nodeTransparency="1.0" cy:nodeLabelFont="Default-0-20" cy:nodeLabel="exp(F3)" cy:borderLineType="solid"/>
  </node>
  <node label="EIF2S1 P@S52" id="-182">
    <att type="string" name="GSID" value="GS6222032"/>
    <att type="string" name="canonicalName" value="EIF2S1 P@S52"/>
    <att type="string" name="nodeTypeId" value="-1"/>
    <att type="string" name="nodeTypeName" value="Default"/>
    <att type="string" name="vizmap:CV-IPN-Endothelial cell activation NODE_HEIGHT" value="20.0"/>
    <att type="string" name="vizmap:CV-IPN-Endothelial cell activation NODE_WIDTH" value="80.0"/>
    <graphics type="RECTANGLE" h="20.0" w="125.0" x="2950.71142578125" y="1093.13720703125" fill="#99ffff" width="1" outline="#000000" cy:nodeTransparency="1.0" cy:nodeLabelFont="Default-0-20" cy:nodeLabel="EIF2S1 P@S52" cy:borderLineType="solid"/>
  </node>
  <node label="ESR1" id="-181">
    <att type="string" name="GSID" value="GS1341744"/>
    <att type="string" name="canonicalName" value="ESR1"/>
    <att type="string" name="nodeTypeId" value="1"/>
    <att type="string" name="nodeTypeName" value="Protein"/>
    <att type="string" name="vizmap:CV-IPN-Endothelial cell activation NODE_HEIGHT" value="20.0"/>
    <att type="string" name="vizmap:CV-IPN-Endothelial cell activation NODE_WIDTH" value="80.0"/>
    <graphics type="ELLIPSE" h="20.0" w="75.0" x="2280.530517578125" y="767.0775146484375" fill="#99ffff" width="1" outline="#000000" cy:nodeTransparency="1.0" cy:nodeLabelFont="Default-0-20" cy:nodeLabel="ESR1" cy:borderLineType="solid"/>
  </node>
  <node label="RHOA" id="-180">
    <att type="string" name="GSID" value="GS1321002"/>
    <att type="string" name="canonicalName" value="RHOA"/>
    <att type="string" name="nodeTypeId" value="1"/>
    <att type="string" name="nodeTypeName" value="Protein"/>
    <att type="string" name="vizmap:CV-IPN-Endothelial cell activation NODE_HEIGHT" value="20.0"/>
    <att type="string" name="vizmap:CV-IPN-Endothelial cell activation NODE_WIDTH" value="80.0"/>
    <graphics type="ELLIPSE" h="20.0" w="75.0" x="1850.0794677734375" y="617.8890991210938" fill="#99ffff" width="1" outline="#000000" cy:nodeTransparency="1.0" cy:nodeLabelFont="Default-0-20" cy:nodeLabel="RHOA" cy:borderLineType="solid"/>
  </node>
  <node label="Aldosterone" id="-179">
    <att type="string" name="GSID" value="GS41756"/>
    <att type="string" name="canonicalName" value="Aldosterone"/>
    <att type="string" name="nodeTypeId" value="8"/>
    <att type="string" name="nodeTypeName" value="Molecule"/>
    <att type="string" name="vizmap:CV-IPN-Endothelial cell activation NODE_HEIGHT" value="20.0"/>
    <att type="string" name="vizmap:CV-IPN-Endothelial cell activation NODE_WIDTH" value="80.0"/>
    <graphics type="ELLIPSE" h="19.99993896484375" w="75.0" x="5978.9501953125" y="627.1899719238281" fill="#99ffff" width="1" outline="#000000" cy:nodeTransparency="1.0" cy:nodeLabelFont="Default-0-20" cy:nodeLabel="Aldosterone" cy:borderLineType="solid"/>
  </node>
  <node label="taof(PPARG)" id="-178">
    <att type="string" name="GSID" value="GS3226107"/>
    <att type="string" name="canonicalName" value="taof(PPARG)"/>
    <att type="string" name="nodeTypeId" value="5"/>
    <att type="string" name="nodeTypeName" value="MolecularFunction"/>
    <att type="string" name="vizmap:CV-IPN-Endothelial cell activation NODE_HEIGHT" value="30.0"/>
    <att type="string" name="vizmap:CV-IPN-Endothelial cell activation NODE_WIDTH" value="80.0"/>
    <graphics type="RHOMBUS" h="30.0" w="124.999267578125" x="4007.8648681640625" y="789.2247314453125" fill="#ff99ff" width="1" outline="#000000" cy:nodeTransparency="1.0" cy:nodeLabelFont="Default-0-20" cy:nodeLabel="taof(PPARG)" cy:borderLineType="solid"/>
  </node>
  <node label="exp(CXCL3)" id="-177">
    <att type="string" name="GSID" value="GS1351262"/>
    <att type="string" name="canonicalName" value="exp(CXCL3)"/>
    <att type="string" name="nodeTypeId" value="2"/>
    <att type="string" name="nodeTypeName" value="GeneExpression"/>
    <att type="string" name="vizmap:CV-IPN-Endothelial cell activation NODE_HEIGHT" value="60.0"/>
    <att type="string" name="vizmap:CV-IPN-Endothelial cell activation NODE_WIDTH" value="60.0"/>
    <graphics type="ELLIPSE" h="60.0" w="75.0" x="1374.717041015625" y="1236.7890625" fill="#99ff99" width="1" outline="#000000" cy:nodeTransparency="1.0" cy:nodeLabelFont="Default-0-20" cy:nodeLabel="exp(CXCL3)" cy:borderLineType="solid"/>
  </node>
  <node label="exp(CDKN1A)" id="-176">
    <att type="string" name="GSID" value="GS1327624"/>
    <att type="string" name="canonicalName" value="exp(CDKN1A)"/>
    <att type="string" name="nodeTypeId" value="2"/>
    <att type="string" name="nodeTypeName" value="GeneExpression"/>
    <att type="string" name="vizmap:CV-IPN-Endothelial cell activation NODE_HEIGHT" value="60.0"/>
    <att type="string" name="vizmap:CV-IPN-Endothelial cell activation NODE_WIDTH" value="60.0"/>
    <graphics type="ELLIPSE" h="60.0" w="75.0" x="7052.1884765625" y="474.2378845214844" fill="#99ff99" width="1" outline="#000000" cy:nodeTransparency="1.0" cy:nodeLabelFont="Default-0-20" cy:nodeLabel="exp(CDKN1A)" cy:borderLineType="solid"/>
  </node>
  <node label="VWF" id="-175">
    <att type="string" name="GSID" value="GS1425277"/>
    <att type="string" name="canonicalName" value="VWF"/>
    <att type="string" name="nodeTypeId" value="1"/>
    <att type="string" name="nodeTypeName" value="Protein"/>
    <att type="string" name="vizmap:CV-IPN-Endothelial cell activation NODE_HEIGHT" value="20.0"/>
    <att type="string" name="vizmap:CV-IPN-Endothelial cell activation NODE_WIDTH" value="80.0"/>
    <graphics type="ELLIPSE" h="20.0" w="75.0" x="5411.59765625" y="1247.862548828125" fill="#99ffff" width="1" outline="#000000" cy:nodeTransparency="1.0" cy:nodeLabelFont="Default-0-20" cy:nodeLabel="VWF" cy:borderLineType="solid"/>
  </node>
  <node label="exp(HMOX1)" id="-174">
    <att type="string" name="GSID" value="GS1353561"/>
    <att type="string" name="canonicalName" value="exp(HMOX1)"/>
    <att type="string" name="nodeTypeId" value="2"/>
    <att type="string" name="nodeTypeName" value="GeneExpression"/>
    <att type="string" name="vizmap:CV-IPN-Endothelial cell activation NODE_HEIGHT" value="60.0"/>
    <att type="string" name="vizmap:CV-IPN-Endothelial cell activation NODE_WIDTH" value="60.0"/>
    <graphics type="ELLIPSE" h="60.0" w="75.00048828125" x="4129.885498046875" y="-558.3827514648438" fill="#99ff99" width="1" outline="#000000" cy:nodeTransparency="1.0" cy:nodeLabelFont="Default-0-20" cy:nodeLabel="exp(HMOX1)" cy:borderLineType="solid"/>
  </node>
  <node label="GATA6" id="-173">
    <att type="string" name="GSID" value="GS1346171"/>
    <att type="string" name="canonicalName" value="GATA6"/>
    <att type="string" name="nodeTypeId" value="1"/>
    <att type="string" name="nodeTypeName" value="Protein"/>
    <att type="string" name="vizmap:CV-IPN-Endothelial cell activation NODE_HEIGHT" value="20.0"/>
    <att type="string" name="vizmap:CV-IPN-Endothelial cell activation NODE_WIDTH" value="80.0"/>
    <graphics type="ELLIPSE" h="20.0" w="75.00048828125" x="5068.529541015625" y="785.4608154296875" fill="#99ffff" width="1" outline="#000000" cy:nodeTransparency="1.0" cy:nodeLabelFont="Default-0-20" cy:nodeLabel="GATA6" cy:borderLineType="solid"/>
  </node>
  <node label="exp(PLVAP)" id="-172">
    <att type="string" name="GSID" value="GS2135775"/>
    <att type="string" name="canonicalName" value="exp(PLVAP)"/>
    <att type="string" name="nodeTypeId" value="2"/>
    <att type="string" name="nodeTypeName" value="GeneExpression"/>
    <att type="string" name="vizmap:CV-IPN-Endothelial cell activation NODE_HEIGHT" value="60.0"/>
    <att type="string" name="vizmap:CV-IPN-Endothelial cell activation NODE_WIDTH" value="60.0"/>
    <graphics type="ELLIPSE" h="59.9998779296875" w="75.0" x="2335.4892578125" y="1093.1377563476562" fill="#99ff99" width="1" outline="#000000" cy:nodeTransparency="1.0" cy:nodeLabelFont="Default-0-20" cy:nodeLabel="exp(PLVAP)" cy:borderLineType="solid"/>
  </node>
  <node label="EIF2S1" id="-171">
    <att type="string" name="GSID" value="GS1340462"/>
    <att type="string" name="canonicalName" value="EIF2S1"/>
    <att type="string" name="nodeTypeId" value="1"/>
    <att type="string" name="nodeTypeName" value="Protein"/>
    <att type="string" name="vizmap:CV-IPN-Endothelial cell activation NODE_HEIGHT" value="20.0"/>
    <att type="string" name="vizmap:CV-IPN-Endothelial cell activation NODE_WIDTH" value="80.0"/>
    <graphics type="ELLIPSE" h="20.0" w="75.0" x="2824.589599609375" y="1327.225341796875" fill="#99ffff" width="1" outline="#000000" cy:nodeTransparency="1.0" cy:nodeLabelFont="Default-0-20" cy:nodeLabel="EIF2S1" cy:borderLineType="solid"/>
  </node>
  <node label="RELA" id="-170">
    <att type="string" name="GSID" value="GS1406636"/>
    <att type="string" name="canonicalName" value="RELA"/>
    <att type="string" name="nodeTypeId" value="1"/>
    <att type="string" name="nodeTypeName" value="Protein"/>
    <att type="string" name="vizmap:CV-IPN-Endothelial cell activation NODE_HEIGHT" value="20.0"/>
    <att type="string" name="vizmap:CV-IPN-Endothelial cell activation NODE_WIDTH" value="80.0"/>
    <graphics type="ELLIPSE" h="19.99998950958252" w="75.0" x="3926.03955078125" y="-24.69568395614624" fill="#99ffff" width="1" outline="#000000" cy:nodeTransparency="1.0" cy:nodeLabelFont="Default-0-20" cy:nodeLabel="RELA" cy:borderLineType="solid"/>
  </node>
  <node label="PECAM1" id="-169">
    <att type="string" name="GSID" value="GS1376326"/>
    <att type="string" name="canonicalName" value="PECAM1"/>
    <att type="string" name="nodeTypeId" value="1"/>
    <att type="string" name="nodeTypeName" value="Protein"/>
    <att type="string" name="vizmap:CV-IPN-Endothelial cell activation NODE_HEIGHT" value="20.0"/>
    <att type="string" name="vizmap:CV-IPN-Endothelial cell activation NODE_WIDTH" value="80.0"/>
    <graphics type="ELLIPSE" h="20.0" w="75.0" x="4522.45068359375" y="1246.0899658203125" fill="#99ffff" width="1" outline="#000000" cy:nodeTransparency="1.0" cy:nodeLabelFont="Default-0-20" cy:nodeLabel="PECAM1" cy:borderLineType="solid"/>
  </node>
  <node label="TRAF2" id="-168">
    <att type="string" name="GSID" value="GS1423034"/>
    <att type="string" name="canonicalName" value="TRAF2"/>
    <att type="string" name="nodeTypeId" value="1"/>
    <att type="string" name="nodeTypeName" value="Protein"/>
    <att type="string" name="vizmap:CV-IPN-Endothelial cell activation NODE_HEIGHT" value="20.0"/>
    <att type="string" name="vizmap:CV-IPN-Endothelial cell activation NODE_WIDTH" value="80.0"/>
    <graphics type="ELLIPSE" h="19.999969482421875" w="75.0" x="5341.87353515625" y="-312.30601501464844" fill="#99ffff" width="1" outline="#000000" cy:nodeTransparency="1.0" cy:nodeLabelFont="Default-0-20" cy:nodeLabel="TRAF2" cy:borderLineType="solid"/>
  </node>
  <node label="JUN" id="-167">
    <att type="string" name="GSID" value="GS1360463"/>
    <att type="string" name="canonicalName" value="JUN"/>
    <att type="string" name="nodeTypeId" value="1"/>
    <att type="string" name="nodeTypeName" value="Protein"/>
    <att type="string" name="vizmap:CV-IPN-Endothelial cell activation NODE_HEIGHT" value="20.0"/>
    <att type="string" name="vizmap:CV-IPN-Endothelial cell activation NODE_WIDTH" value="80.0"/>
    <graphics type="ELLIPSE" h="20.0" w="75.0" x="1002.509521484375" y="628.962890625" fill="#99ffff" width="1" outline="#000000" cy:nodeTransparency="1.0" cy:nodeLabelFont="Default-0-20" cy:nodeLabel="JUN" cy:borderLineType="solid"/>
  </node>
  <node label="PTK2 P@Y" id="-166">
    <att type="string" name="GSID" value="GS3347603"/>
    <att type="string" name="canonicalName" value="PTK2 P@Y"/>
    <att type="string" name="nodeTypeId" value="-1"/>
    <att type="string" name="nodeTypeName" value="Default"/>
    <att type="string" name="vizmap:CV-IPN-Endothelial cell activation NODE_HEIGHT" value="20.0"/>
    <att type="string" name="vizmap:CV-IPN-Endothelial cell activation NODE_WIDTH" value="80.0"/>
    <graphics type="RECTANGLE" h="20.0" w="125.0" x="2207.113037109375" y="1096.828857421875" fill="#99ffff" width="1" outline="#000000" cy:nodeTransparency="1.0" cy:nodeLabelFont="Default-0-20" cy:nodeLabel="PTK2 P@Y" cy:borderLineType="solid"/>
  </node>
  <node label="NR3C2" id="-165">
    <att type="string" name="GSID" value="GS1366515"/>
    <att type="string" name="canonicalName" value="NR3C2"/>
    <att type="string" name="nodeTypeId" value="1"/>
    <att type="string" name="nodeTypeName" value="Protein"/>
    <att type="string" name="vizmap:CV-IPN-Endothelial cell activation NODE_HEIGHT" value="20.0"/>
    <att type="string" name="vizmap:CV-IPN-Endothelial cell activation NODE_WIDTH" value="80.0"/>
    <graphics type="ELLIPSE" h="20.00006103515625" w="75.0" x="6111.62744140625" y="627.1902770996094" fill="#99ffff" width="1" outline="#000000" cy:nodeTransparency="1.0" cy:nodeLabelFont="Default-0-20" cy:nodeLabel="NR3C2" cy:borderLineType="solid"/>
  </node>
  <node label="PRKACA" id="-164">
    <att type="string" name="GSID" value="GS1402347"/>
    <att type="string" name="canonicalName" value="PRKACA"/>
    <att type="string" name="nodeTypeId" value="1"/>
    <att type="string" name="nodeTypeName" value="Protein"/>
    <att type="string" name="vizmap:CV-IPN-Endothelial cell activation NODE_HEIGHT" value="20.0"/>
    <att type="string" name="vizmap:CV-IPN-Endothelial cell activation NODE_WIDTH" value="80.0"/>
    <graphics type="ELLIPSE" h="20.0" w="75.0" x="3481.85205078125" y="-533.4742431640625" fill="#99ffff" width="1" outline="#000000" cy:nodeTransparency="1.0" cy:nodeLabelFont="Default-0-20" cy:nodeLabel="PRKACA" cy:borderLineType="solid"/>
  </node>
  <node label="taof(FOXO1)" id="-163">
    <att type="string" name="GSID" value="GS3226114"/>
    <att type="string" name="canonicalName" value="taof(FOXO1)"/>
    <att type="string" name="nodeTypeId" value="5"/>
    <att type="string" name="nodeTypeName" value="MolecularFunction"/>
    <att type="string" name="vizmap:CV-IPN-Endothelial cell activation NODE_HEIGHT" value="30.0"/>
    <att type="string" name="vizmap:CV-IPN-Endothelial cell activation NODE_WIDTH" value="80.0"/>
    <graphics type="RHOMBUS" h="29.999969482421875" w="125.0" x="3514.663818359375" y="-299.3864288330078" fill="#ff99ff" width="1" outline="#000000" cy:nodeTransparency="1.0" cy:nodeLabelFont="Default-0-20" cy:nodeLabel="taof(FOXO1)" cy:borderLineType="solid"/>
  </node>
  <node label="catof(TNFRSF1B)" id="-162">
    <att type="string" name="GSID" value="GS3322035"/>
    <att type="string" name="canonicalName" value="catof(TNFRSF1B)"/>
    <att type="string" name="nodeTypeId" value="5"/>
    <att type="string" name="nodeTypeName" value="MolecularFunction"/>
    <att type="string" name="vizmap:CV-IPN-Endothelial cell activation NODE_HEIGHT" value="30.0"/>
    <att type="string" name="vizmap:CV-IPN-Endothelial cell activation NODE_WIDTH" value="80.0"/>
    <graphics type="RHOMBUS" h="30.000076293945312" w="125.0" x="4367.7724609375" y="-251.40032196044922" fill="#ff99ff" width="1" outline="#000000" cy:nodeTransparency="1.0" cy:nodeLabelFont="Default-0-20" cy:nodeLabel="catof(TNFRSF1B)" cy:borderLineType="solid"/>
  </node>
  <node label="cell adhesion" id="-161">
    <att type="string" name="GSID" value="GS16566"/>
    <att type="string" name="canonicalName" value="cell adhesion"/>
    <att type="string" name="nodeTypeId" value="10"/>
    <att type="string" name="nodeTypeName" value="BiologicalProcess"/>
    <att type="string" name="vizmap:CV-IPN-Endothelial cell activation NODE_HEIGHT" value="20.0"/>
    <att type="string" name="vizmap:CV-IPN-Endothelial cell activation NODE_WIDTH" value="80.0"/>
    <graphics type="RHOMBUS" h="20.0" w="125.0" x="4386.2275390625" y="1402.587646484375" fill="#ff99ff" width="1" outline="#000000" cy:nodeTransparency="1.0" cy:nodeLabelFont="Default-0-20" cy:nodeLabel="cell adhesion" cy:borderLineType="solid"/>
  </node>
  <node label="D-Glucose" id="-160">
    <att type="string" name="GSID" value="GS41640"/>
    <att type="string" name="canonicalName" value="D-Glucose"/>
    <att type="string" name="nodeTypeId" value="8"/>
    <att type="string" name="nodeTypeName" value="Molecule"/>
    <att type="string" name="vizmap:CV-IPN-Endothelial cell activation NODE_HEIGHT" value="20.0"/>
    <att type="string" name="vizmap:CV-IPN-Endothelial cell activation NODE_WIDTH" value="80.0"/>
    <graphics type="ELLIPSE" h="20.0" w="75.0" x="3425.04736328125" y="-467.0310363769531" fill="#99ffff" width="1" outline="#000000" cy:nodeTransparency="1.0" cy:nodeLabelFont="Default-0-20" cy:nodeLabel="D-Glucose" cy:borderLineType="solid"/>
  </node>
  <node label="p38 MAPK Family Hs" id="-159">
    <att type="string" name="GSID" value="GS3162523"/>
    <att type="string" name="canonicalName" value="p38 MAPK Family Hs"/>
    <att type="string" name="nodeTypeId" value="1"/>
    <att type="string" name="nodeTypeName" value="Protein"/>
    <att type="string" name="vizmap:CV-IPN-Endothelial cell activation NODE_HEIGHT" value="20.0"/>
    <att type="string" name="vizmap:CV-IPN-Endothelial cell activation NODE_WIDTH" value="80.0"/>
    <graphics type="ELLIPSE" h="20.0" w="75.0009765625" x="4199.6103515625" y="-875.50927734375" fill="#99ffff" width="1" outline="#000000" cy:nodeTransparency="1.0" cy:nodeLabelFont="Default-0-20" cy:nodeLabel="p38 MAPK Family Hs" cy:borderLineType="solid"/>
  </node>
  <node label="blood coagulation" id="-158">
    <att type="string" name="GSID" value="GS26156"/>
    <att type="string" name="canonicalName" value="blood coagulation"/>
    <att type="string" name="nodeTypeId" value="10"/>
    <att type="string" name="nodeTypeName" value="BiologicalProcess"/>
    <att type="string" name="vizmap:CV-IPN-Endothelial cell activation NODE_HEIGHT" value="20.0"/>
    <att type="string" name="vizmap:CV-IPN-Endothelial cell activation NODE_WIDTH" value="80.0"/>
    <graphics type="RHOMBUS" h="20.0" w="124.99951171875" x="5381.457275390625" y="1391.9501953125" fill="#ff99ff" width="1" outline="#000000" cy:nodeTransparency="1.0" cy:nodeLabelFont="Default-0-20" cy:nodeLabel="blood coagulation" cy:borderLineType="solid"/>
  </node>
  <node label="ROS" id="-157">
    <att type="string" name="GSID" value="GS3161305"/>
    <att type="string" name="canonicalName" value="ROS"/>
    <att type="string" name="nodeTypeId" value="8"/>
    <att type="string" name="nodeTypeName" value="Molecule"/>
    <att type="string" name="vizmap:CV-IPN-Endothelial cell activation NODE_HEIGHT" value="20.0"/>
    <att type="string" name="vizmap:CV-IPN-Endothelial cell activation NODE_WIDTH" value="80.0"/>
    <graphics type="ELLIPSE" h="20.000015258789062" w="75.0" x="4796.375" y="-144.6620864868164" fill="#99ffff" width="1" outline="#000000" cy:nodeTransparency="1.0" cy:nodeLabelFont="Default-0-20" cy:nodeLabel="ROS" cy:borderLineType="solid"/>
  </node>
  <node label="MMP1" id="-156">
    <att type="string" name="GSID" value="GS1366545"/>
    <att type="string" name="canonicalName" value="MMP1"/>
    <att type="string" name="nodeTypeId" value="1"/>
    <att type="string" name="nodeTypeName" value="Protein"/>
    <att type="string" name="vizmap:CV-IPN-Endothelial cell activation NODE_HEIGHT" value="20.0"/>
    <att type="string" name="vizmap:CV-IPN-Endothelial cell activation NODE_WIDTH" value="80.0"/>
    <graphics type="ELLIPSE" h="20.0" w="75.0" x="6468.734375" y="1240.7708740234375" fill="#99ffff" width="1" outline="#000000" cy:nodeTransparency="1.0" cy:nodeLabelFont="Default-0-20" cy:nodeLabel="MMP1" cy:borderLineType="solid"/>
  </node>
  <node label="SRC" id="-155">
    <att type="string" name="GSID" value="GS1416057"/>
    <att type="string" name="canonicalName" value="SRC"/>
    <att type="string" name="nodeTypeId" value="1"/>
    <att type="string" name="nodeTypeName" value="Protein"/>
    <att type="string" name="vizmap:CV-IPN-Endothelial cell activation NODE_HEIGHT" value="20.0"/>
    <att type="string" name="vizmap:CV-IPN-Endothelial cell activation NODE_WIDTH" value="80.0"/>
    <graphics type="ELLIPSE" h="20.0" w="75.0" x="4488.765625" y="319.5130615234375" fill="#99ffff" width="1" outline="#000000" cy:nodeTransparency="1.0" cy:nodeLabelFont="Default-0-20" cy:nodeLabel="SRC" cy:borderLineType="solid"/>
  </node>
  <node label="ATF6" id="-154">
    <att type="string" name="GSID" value="GS1573061"/>
    <att type="string" name="canonicalName" value="ATF6"/>
    <att type="string" name="nodeTypeId" value="1"/>
    <att type="string" name="nodeTypeName" value="Protein"/>
    <att type="string" name="vizmap:CV-IPN-Endothelial cell activation NODE_HEIGHT" value="20.0"/>
    <att type="string" name="vizmap:CV-IPN-Endothelial cell activation NODE_WIDTH" value="80.0"/>
    <graphics type="ELLIPSE" h="20.0" w="75.0" x="2899.441162109375" y="1093.137451171875" fill="#99ffff" width="1" outline="#000000" cy:nodeTransparency="1.0" cy:nodeLabelFont="Default-0-20" cy:nodeLabel="ATF6" cy:borderLineType="solid"/>
  </node>
  <node label="CXCL12" id="-153">
    <att type="string" name="GSID" value="GS1412361"/>
    <att type="string" name="canonicalName" value="CXCL12"/>
    <att type="string" name="nodeTypeId" value="1"/>
    <att type="string" name="nodeTypeName" value="Protein"/>
    <att type="string" name="vizmap:CV-IPN-Endothelial cell activation NODE_HEIGHT" value="20.0"/>
    <att type="string" name="vizmap:CV-IPN-Endothelial cell activation NODE_WIDTH" value="80.0"/>
    <graphics type="ELLIPSE" h="19.999969482421875" w="75.0" x="5411.59765625" y="319.5129852294922" fill="#99ffff" width="1" outline="#000000" cy:nodeTransparency="1.0" cy:nodeLabelFont="Default-0-20" cy:nodeLabel="CXCL12" cy:borderLineType="solid"/>
  </node>
  <node label="exp(ITGB3)" id="-152">
    <att type="string" name="GSID" value="GS1360170"/>
    <att type="string" name="canonicalName" value="exp(ITGB3)"/>
    <att type="string" name="nodeTypeId" value="2"/>
    <att type="string" name="nodeTypeName" value="GeneExpression"/>
    <att type="string" name="vizmap:CV-IPN-Endothelial cell activation NODE_HEIGHT" value="60.0"/>
    <att type="string" name="vizmap:CV-IPN-Endothelial cell activation NODE_WIDTH" value="60.0"/>
    <graphics type="ELLIPSE" h="60.0" w="75.0" x="3236.58251953125" y="1253.400146484375" fill="#99ff99" width="1" outline="#000000" cy:nodeTransparency="1.0" cy:nodeLabelFont="Default-0-20" cy:nodeLabel="exp(ITGB3)" cy:borderLineType="solid"/>
  </node>
  <node label="catof(AGTR1)" id="-151">
    <att type="string" name="GSID" value="GS3357775"/>
    <att type="string" name="canonicalName" value="catof(AGTR1)"/>
    <att type="string" name="nodeTypeId" value="5"/>
    <att type="string" name="nodeTypeName" value="MolecularFunction"/>
    <att type="string" name="vizmap:CV-IPN-Endothelial cell activation NODE_HEIGHT" value="30.0"/>
    <att type="string" name="vizmap:CV-IPN-Endothelial cell activation NODE_WIDTH" value="80.0"/>
    <graphics type="RHOMBUS" h="30.000001907348633" w="125.0" x="4745.1064453125" y="10.063313484191895" fill="#ff99ff" width="1" outline="#000000" cy:nodeTransparency="1.0" cy:nodeLabelFont="Default-0-20" cy:nodeLabel="catof(AGTR1)" cy:borderLineType="solid"/>
  </node>
  <node label="kaof(AKT1)" id="-150">
    <att type="string" name="GSID" value="GS3223467"/>
    <att type="string" name="canonicalName" value="kaof(AKT1)"/>
    <att type="string" name="nodeTypeId" value="4"/>
    <att type="string" name="nodeTypeName" value="Reaction"/>
    <att type="string" name="vizmap:CV-IPN-Endothelial cell activation NODE_HEIGHT" value="30.0"/>
    <att type="string" name="vizmap:CV-IPN-Endothelial cell activation NODE_WIDTH" value="80.0"/>
    <graphics type="HEXAGON" h="30.0" w="110.0" x="6835.99755859375" y="960.1624755859375" fill="#9999ff" width="1" outline="#000000" cy:nodeTransparency="1.0" cy:nodeLabelFont="Default-0-20" cy:nodeLabel="kaof(AKT1)" cy:borderLineType="solid"/>
  </node>
  <node label="S1PR1" id="-149">
    <att type="string" name="GSID" value="GS1337767"/>
    <att type="string" name="canonicalName" value="S1PR1"/>
    <att type="string" name="nodeTypeId" value="1"/>
    <att type="string" name="nodeTypeName" value="Protein"/>
    <att type="string" name="vizmap:CV-IPN-Endothelial cell activation NODE_HEIGHT" value="20.0"/>
    <att type="string" name="vizmap:CV-IPN-Endothelial cell activation NODE_WIDTH" value="80.0"/>
    <graphics type="ELLIPSE" h="19.99993896484375" w="75.0" x="3804.02587890625" y="-670.6581726074219" fill="#99ffff" width="1" outline="#000000" cy:nodeTransparency="1.0" cy:nodeLabelFont="Default-0-20" cy:nodeLabel="S1PR1" cy:borderLineType="solid"/>
  </node>
  <node label="calcineurin complex Hs" id="-148">
    <att type="string" name="GSID" value="GS3163557"/>
    <att type="string" name="canonicalName" value="calcineurin complex Hs"/>
    <att type="string" name="nodeTypeId" value="3"/>
    <att type="string" name="nodeTypeName" value="MolecularComplex"/>
    <att type="string" name="vizmap:CV-IPN-Endothelial cell activation NODE_HEIGHT" value="20.0"/>
    <att type="string" name="vizmap:CV-IPN-Endothelial cell activation NODE_WIDTH" value="80.0"/>
    <graphics type="ROUNDED_RECTANGLE" h="20.00006103515625" w="150.0" x="5463.01123046875" y="810.2818298339844" fill="#99ccff" width="1" outline="#000000" cy:nodeTransparency="1.0" cy:nodeLabelFont="Default-0-20" cy:nodeLabel="calcineurin complex Hs" cy:borderLineType="solid"/>
  </node>
  <node label="ANGPT1" id="-147">
    <att type="string" name="GSID" value="GS1317664"/>
    <att type="string" name="canonicalName" value="ANGPT1"/>
    <att type="string" name="nodeTypeId" value="1"/>
    <att type="string" name="nodeTypeName" value="Protein"/>
    <att type="string" name="vizmap:CV-IPN-Endothelial cell activation NODE_HEIGHT" value="20.0"/>
    <att type="string" name="vizmap:CV-IPN-Endothelial cell activation NODE_WIDTH" value="80.0"/>
    <graphics type="ELLIPSE" h="20.000030517578125" w="75.0" x="2193.374755859375" y="-315.99732971191406" fill="#99ffff" width="1" outline="#000000" cy:nodeTransparency="1.0" cy:nodeLabelFont="Default-0-20" cy:nodeLabel="ANGPT1" cy:borderLineType="solid"/>
  </node>
  <node label="PTK2" id="-146">
    <att type="string" name="GSID" value="GS1404446"/>
    <att type="string" name="canonicalName" value="PTK2"/>
    <att type="string" name="nodeTypeId" value="1"/>
    <att type="string" name="nodeTypeName" value="Protein"/>
    <att type="string" name="vizmap:CV-IPN-Endothelial cell activation NODE_HEIGHT" value="20.0"/>
    <att type="string" name="vizmap:CV-IPN-Endothelial cell activation NODE_WIDTH" value="80.0"/>
    <graphics type="ELLIPSE" h="20.0" w="75.0" x="2150.3076171875" y="1039.6141357421875" fill="#99ffff" width="1" outline="#000000" cy:nodeTransparency="1.0" cy:nodeLabelFont="Default-0-20" cy:nodeLabel="PTK2" cy:borderLineType="solid"/>
  </node>
  <node label="AP-1 Complex Hs" id="-145">
    <att type="string" name="GSID" value="GS3163526"/>
    <att type="string" name="canonicalName" value="AP-1 Complex Hs"/>
    <att type="string" name="nodeTypeId" value="-1"/>
    <att type="string" name="nodeTypeName" value="Default"/>
    <att type="string" name="vizmap:CV-IPN-Endothelial cell activation NODE_HEIGHT" value="20.0"/>
    <att type="string" name="vizmap:CV-IPN-Endothelial cell activation NODE_WIDTH" value="80.0"/>
    <graphics type="RECTANGLE" h="20.0" w="125.0" x="6385.69873046875" y="783.6879272460938" fill="#99ffff" width="1" outline="#000000" cy:nodeTransparency="1.0" cy:nodeLabelFont="Default-0-20" cy:nodeLabel="AP-1 Complex Hs" cy:borderLineType="solid"/>
  </node>
  <node label="taof(STAT3)" id="-144">
    <att type="string" name="GSID" value="GS3225441"/>
    <att type="string" name="canonicalName" value="taof(STAT3)"/>
    <att type="string" name="nodeTypeId" value="7"/>
    <att type="string" name="nodeTypeName" value="TranscriptionalActivity"/>
    <att type="string" name="vizmap:CV-IPN-Endothelial cell activation NODE_HEIGHT" value="30.0"/>
    <att type="string" name="vizmap:CV-IPN-Endothelial cell activation NODE_WIDTH" value="80.0"/>
    <graphics type="HEXAGON" h="29.99993896484375" w="110.0" x="6638.640625" y="926.0025939941406" fill="#9999ff" width="1" outline="#000000" cy:nodeTransparency="1.0" cy:nodeLabelFont="Default-0-20" cy:nodeLabel="taof(STAT3)" cy:borderLineType="solid"/>
  </node>
  <node label="exp(MMP3)" id="-143">
    <att type="string" name="GSID" value="GS1366556"/>
    <att type="string" name="canonicalName" value="exp(MMP3)"/>
    <att type="string" name="nodeTypeId" value="2"/>
    <att type="string" name="nodeTypeName" value="GeneExpression"/>
    <att type="string" name="vizmap:CV-IPN-Endothelial cell activation NODE_HEIGHT" value="60.0"/>
    <att type="string" name="vizmap:CV-IPN-Endothelial cell activation NODE_WIDTH" value="60.0"/>
    <graphics type="ELLIPSE" h="60.0" w="75.0" x="1207.581787109375" y="1247.86279296875" fill="#99ff99" width="1" outline="#000000" cy:nodeTransparency="1.0" cy:nodeLabelFont="Default-0-20" cy:nodeLabel="exp(MMP3)" cy:borderLineType="solid"/>
  </node>
  <node label="taof(NR3C2)" id="-142">
    <att type="string" name="GSID" value="GS3260314"/>
    <att type="string" name="canonicalName" value="taof(NR3C2)"/>
    <att type="string" name="nodeTypeId" value="5"/>
    <att type="string" name="nodeTypeName" value="MolecularFunction"/>
    <att type="string" name="vizmap:CV-IPN-Endothelial cell activation NODE_HEIGHT" value="30.0"/>
    <att type="string" name="vizmap:CV-IPN-Endothelial cell activation NODE_WIDTH" value="80.0"/>
    <graphics type="RHOMBUS" h="30.0" w="125.0" x="6037.45556640625" y="810.2816162109375" fill="#ff99ff" width="1" outline="#000000" cy:nodeTransparency="1.0" cy:nodeLabelFont="Default-0-20" cy:nodeLabel="taof(NR3C2)" cy:borderLineType="solid"/>
  </node>
  <node label="paof(PTEN)" id="-141">
    <att type="string" name="GSID" value="GS3225462"/>
    <att type="string" name="canonicalName" value="paof(PTEN)"/>
    <att type="string" name="nodeTypeId" value="5"/>
    <att type="string" name="nodeTypeName" value="MolecularFunction"/>
    <att type="string" name="vizmap:CV-IPN-Endothelial cell activation NODE_HEIGHT" value="30.0"/>
    <att type="string" name="vizmap:CV-IPN-Endothelial cell activation NODE_WIDTH" value="80.0"/>
    <graphics type="RHOMBUS" h="30.0" w="125.0" x="5050.79833984375" y="476.0107116699219" fill="#ff99ff" width="1" outline="#000000" cy:nodeTransparency="1.0" cy:nodeLabelFont="Default-0-20" cy:nodeLabel="paof(PTEN)" cy:borderLineType="solid"/>
  </node>
  <node label="PRKCZ" id="-140">
    <att type="string" name="GSID" value="GS1402605"/>
    <att type="string" name="canonicalName" value="PRKCZ"/>
    <att type="string" name="nodeTypeId" value="1"/>
    <att type="string" name="nodeTypeName" value="Protein"/>
    <att type="string" name="vizmap:CV-IPN-Endothelial cell activation NODE_HEIGHT" value="20.0"/>
    <att type="string" name="vizmap:CV-IPN-Endothelial cell activation NODE_WIDTH" value="80.0"/>
    <graphics type="ELLIPSE" h="20.00000762939453" w="75.0" x="5008.01416015625" y="-100.36655807495117" fill="#99ffff" width="1" outline="#000000" cy:nodeTransparency="1.0" cy:nodeLabelFont="Default-0-20" cy:nodeLabel="PRKCZ" cy:borderLineType="solid"/>
  </node>
  <node label="MAPK8" id="-139">
    <att type="string" name="GSID" value="GS1402703"/>
    <att type="string" name="canonicalName" value="MAPK8"/>
    <att type="string" name="nodeTypeId" value="1"/>
    <att type="string" name="nodeTypeName" value="Protein"/>
    <att type="string" name="vizmap:CV-IPN-Endothelial cell activation NODE_HEIGHT" value="20.0"/>
    <att type="string" name="vizmap:CV-IPN-Endothelial cell activation NODE_WIDTH" value="80.0"/>
    <graphics type="ELLIPSE" h="20.0" w="75.0" x="5667.94091796875" y="-144.66177368164062" fill="#99ffff" width="1" outline="#000000" cy:nodeTransparency="1.0" cy:nodeLabelFont="Default-0-20" cy:nodeLabel="MAPK8" cy:borderLineType="solid"/>
  </node>
  <node label="JNK Family Hs" id="-138">
    <att type="string" name="GSID" value="GS3162472"/>
    <att type="string" name="canonicalName" value="JNK Family Hs"/>
    <att type="string" name="nodeTypeId" value="1"/>
    <att type="string" name="nodeTypeName" value="Protein"/>
    <att type="string" name="vizmap:CV-IPN-Endothelial cell activation NODE_HEIGHT" value="20.0"/>
    <att type="string" name="vizmap:CV-IPN-Endothelial cell activation NODE_WIDTH" value="80.0"/>
    <graphics type="ELLIPSE" h="20.0" w="75.0" x="4500.24609375" y="-78.21897888183594" fill="#99ffff" width="1" outline="#000000" cy:nodeTransparency="1.0" cy:nodeLabelFont="Default-0-20" cy:nodeLabel="JNK Family Hs" cy:borderLineType="solid"/>
  </node>
  <node label="IL1 Family Hs" id="-137">
    <att type="string" name="GSID" value="GS7104153"/>
    <att type="string" name="canonicalName" value="IL1 Family Hs"/>
    <att type="string" name="nodeTypeId" value="1"/>
    <att type="string" name="nodeTypeName" value="Protein"/>
    <att type="string" name="vizmap:CV-IPN-Endothelial cell activation NODE_HEIGHT" value="20.0"/>
    <att type="string" name="vizmap:CV-IPN-Endothelial cell activation NODE_WIDTH" value="80.0"/>
    <graphics type="ELLIPSE" h="20.000015258789062" w="75.0" x="4027.349365234375" y="-144.66170501708984" fill="#99ffff" width="1" outline="#000000" cy:nodeTransparency="1.0" cy:nodeLabelFont="Default-0-20" cy:nodeLabel="IL1 Family Hs" cy:borderLineType="solid"/>
  </node>
  <node label="exp(CAV1)" id="-136">
    <att type="string" name="GSID" value="GS1325662"/>
    <att type="string" name="canonicalName" value="exp(CAV1)"/>
    <att type="string" name="nodeTypeId" value="2"/>
    <att type="string" name="nodeTypeName" value="GeneExpression"/>
    <att type="string" name="vizmap:CV-IPN-Endothelial cell activation NODE_HEIGHT" value="60.0"/>
    <att type="string" name="vizmap:CV-IPN-Endothelial cell activation NODE_WIDTH" value="60.0"/>
    <graphics type="ELLIPSE" h="60.0" w="75.0" x="2535.435791015625" y="748.6207885742188" fill="#99ff99" width="1" outline="#000000" cy:nodeTransparency="1.0" cy:nodeLabelFont="Default-0-20" cy:nodeLabel="exp(CAV1)" cy:borderLineType="solid"/>
  </node>
  <node label="HMGB1" id="-135">
    <att type="string" name="GSID" value="GS1353434"/>
    <att type="string" name="canonicalName" value="HMGB1"/>
    <att type="string" name="nodeTypeId" value="1"/>
    <att type="string" name="nodeTypeName" value="Protein"/>
    <att type="string" name="vizmap:CV-IPN-Endothelial cell activation NODE_HEIGHT" value="20.0"/>
    <att type="string" name="vizmap:CV-IPN-Endothelial cell activation NODE_WIDTH" value="80.0"/>
    <graphics type="ELLIPSE" h="20.0" w="75.0" x="4466.61669921875" y="-301.2320861816406" fill="#99ffff" width="1" outline="#000000" cy:nodeTransparency="1.0" cy:nodeLabelFont="Default-0-20" cy:nodeLabel="HMGB1" cy:borderLineType="solid"/>
  </node>
  <node label="NOX4" id="-134">
    <att type="string" name="GSID" value="GS1656253"/>
    <att type="string" name="canonicalName" value="NOX4"/>
    <att type="string" name="nodeTypeId" value="1"/>
    <att type="string" name="nodeTypeName" value="Protein"/>
    <att type="string" name="vizmap:CV-IPN-Endothelial cell activation NODE_HEIGHT" value="20.0"/>
    <att type="string" name="vizmap:CV-IPN-Endothelial cell activation NODE_WIDTH" value="80.0"/>
    <graphics type="ELLIPSE" h="19.9998779296875" w="75.0" x="6283.16064453125" y="1093.1376342773438" fill="#99ffff" width="1" outline="#000000" cy:nodeTransparency="1.0" cy:nodeLabelFont="Default-0-20" cy:nodeLabel="NOX4" cy:borderLineType="solid"/>
  </node>
  <node label="NFKB Complex Hs" id="-133">
    <att type="string" name="GSID" value="GS3163627"/>
    <att type="string" name="canonicalName" value="NFKB Complex Hs"/>
    <att type="string" name="nodeTypeId" value="1"/>
    <att type="string" name="nodeTypeName" value="Protein"/>
    <att type="string" name="vizmap:CV-IPN-Endothelial cell activation NODE_HEIGHT" value="20.0"/>
    <att type="string" name="vizmap:CV-IPN-Endothelial cell activation NODE_WIDTH" value="80.0"/>
    <graphics type="ELLIPSE" h="20.00000286102295" w="75.0" x="5019.0869140625" y="13.754641056060791" fill="#99ffff" width="1" outline="#000000" cy:nodeTransparency="1.0" cy:nodeLabelFont="Default-0-20" cy:nodeLabel="NFKB Complex Hs" cy:borderLineType="solid"/>
  </node>
  <node label="kaof(ROCK Family Hs)" id="-132">
    <att type="string" name="GSID" value="GS6233636"/>
    <att type="string" name="canonicalName" value="kaof(ROCK Family Hs)"/>
    <att type="string" name="nodeTypeId" value="4"/>
    <att type="string" name="nodeTypeName" value="Reaction"/>
    <att type="string" name="vizmap:CV-IPN-Endothelial cell activation NODE_HEIGHT" value="30.0"/>
    <att type="string" name="vizmap:CV-IPN-Endothelial cell activation NODE_WIDTH" value="80.0"/>
    <graphics type="HEXAGON" h="29.999987602233887" w="110.0" x="3309.58935546875" y="10.063055515289307" fill="#9999ff" width="1" outline="#000000" cy:nodeTransparency="1.0" cy:nodeLabelFont="Default-0-20" cy:nodeLabel="kaof(ROCK Family Hs)" cy:borderLineType="solid"/>
  </node>
  <node label="EGR1" id="-131">
    <att type="string" name="GSID" value="GS1340412"/>
    <att type="string" name="canonicalName" value="EGR1"/>
    <att type="string" name="nodeTypeId" value="1"/>
    <att type="string" name="nodeTypeName" value="Protein"/>
    <att type="string" name="vizmap:CV-IPN-Endothelial cell activation NODE_HEIGHT" value="20.0"/>
    <att type="string" name="vizmap:CV-IPN-Endothelial cell activation NODE_WIDTH" value="80.0"/>
    <graphics type="ELLIPSE" h="20.0" w="75.0" x="5280.83837890625" y="835.1022338867188" fill="#99ffff" width="1" outline="#000000" cy:nodeTransparency="1.0" cy:nodeLabelFont="Default-0-20" cy:nodeLabel="EGR1" cy:borderLineType="solid"/>
  </node>
  <node label="Sphingosine 1-phosphate" id="-130">
    <att type="string" name="GSID" value="GS344257"/>
    <att type="string" name="canonicalName" value="Sphingosine 1-phosphate"/>
    <att type="string" name="nodeTypeId" value="8"/>
    <att type="string" name="nodeTypeName" value="Molecule"/>
    <att type="string" name="vizmap:CV-IPN-Endothelial cell activation NODE_HEIGHT" value="20.0"/>
    <att type="string" name="vizmap:CV-IPN-Endothelial cell activation NODE_WIDTH" value="80.0"/>
    <graphics type="ELLIPSE" h="20.000030517578125" w="75.0" x="3675.851806640625" y="-159.42706298828125" fill="#99ffff" width="1" outline="#000000" cy:nodeTransparency="1.0" cy:nodeLabelFont="Default-0-20" cy:nodeLabel="Sphingosine 1-phosphate" cy:borderLineType="solid"/>
  </node>
  <node label="laminar shear stress" id="-129">
    <att type="string" name="GSID" value="GS7470252"/>
    <att type="string" name="canonicalName" value="laminar shear stress"/>
    <att type="string" name="nodeTypeId" value="-1"/>
    <att type="string" name="nodeTypeName" value="Default"/>
    <att type="string" name="vizmap:CV-IPN-Endothelial cell activation NODE_HEIGHT" value="20.0"/>
    <att type="string" name="vizmap:CV-IPN-Endothelial cell activation NODE_WIDTH" value="80.0"/>
    <graphics type="RECTANGLE" h="20.0" w="125.0" x="5103.98583984375" y="-713.107666015625" fill="#99ffff" width="1" outline="#000000" cy:nodeTransparency="1.0" cy:nodeLabelFont="Default-0-20" cy:nodeLabel="laminar shear stress" cy:borderLineType="solid"/>
  </node>
  <node label="catof(CD40)" id="-128">
    <att type="string" name="GSID" value="GS3370326"/>
    <att type="string" name="canonicalName" value="catof(CD40)"/>
    <att type="string" name="nodeTypeId" value="4"/>
    <att type="string" name="nodeTypeName" value="Reaction"/>
    <att type="string" name="vizmap:CV-IPN-Endothelial cell activation NODE_HEIGHT" value="30.0"/>
    <att type="string" name="vizmap:CV-IPN-Endothelial cell activation NODE_WIDTH" value="80.0"/>
    <graphics type="HEXAGON" h="29.99993896484375" w="110.0" x="5411.59765625" y="-1025.9211730957031" fill="#9999ff" width="1" outline="#000000" cy:nodeTransparency="1.0" cy:nodeLabelFont="Default-0-20" cy:nodeLabel="catof(CD40)" cy:borderLineType="solid"/>
  </node>
  <node label="NFAT Family Hs" id="-127">
    <att type="string" name="GSID" value="GS3162511"/>
    <att type="string" name="canonicalName" value="NFAT Family Hs"/>
    <att type="string" name="nodeTypeId" value="1"/>
    <att type="string" name="nodeTypeName" value="Protein"/>
    <att type="string" name="vizmap:CV-IPN-Endothelial cell activation NODE_HEIGHT" value="20.0"/>
    <att type="string" name="vizmap:CV-IPN-Endothelial cell activation NODE_WIDTH" value="80.0"/>
    <graphics type="ELLIPSE" h="19.999755859375" w="75.0" x="5060.41455078125" y="1085.564453125" fill="#99ffff" width="1" outline="#000000" cy:nodeTransparency="1.0" cy:nodeLabelFont="Default-0-20" cy:nodeLabel="NFAT Family Hs" cy:borderLineType="solid"/>
  </node>
  <node label="sec(VWF)" id="-126">
    <att type="string" name="GSID" value="GS4635134"/>
    <att type="string" name="canonicalName" value="sec(VWF)"/>
    <att type="string" name="nodeTypeId" value="6"/>
    <att type="string" name="nodeTypeName" value="Translocation"/>
    <att type="string" name="vizmap:CV-IPN-Endothelial cell activation NODE_HEIGHT" value="30.0"/>
    <att type="string" name="vizmap:CV-IPN-Endothelial cell activation NODE_WIDTH" value="80.0"/>
    <graphics type="HEXAGON" h="30.0" w="110.0" x="5645.474609375" y="1105.547607421875" fill="#9999ff" width="1" outline="#000000" cy:nodeTransparency="1.0" cy:nodeLabelFont="Default-0-20" cy:nodeLabel="sec(VWF)" cy:borderLineType="solid"/>
  </node>
  <node label="exp(NOS2)" id="-125">
    <att type="string" name="GSID" value="GS1373012"/>
    <att type="string" name="canonicalName" value="exp(NOS2)"/>
    <att type="string" name="nodeTypeId" value="2"/>
    <att type="string" name="nodeTypeName" value="GeneExpression"/>
    <att type="string" name="vizmap:CV-IPN-Endothelial cell activation NODE_HEIGHT" value="60.0"/>
    <att type="string" name="vizmap:CV-IPN-Endothelial cell activation NODE_WIDTH" value="60.0"/>
    <graphics type="ELLIPSE" h="60.000030517578125" w="75.0" x="3514.663818359375" y="-144.6616973876953" fill="#99ff99" width="1" outline="#000000" cy:nodeTransparency="1.0" cy:nodeLabelFont="Default-0-20" cy:nodeLabel="exp(NOS2)" cy:borderLineType="solid"/>
  </node>
  <node label="exp(CD40)" id="-124">
    <att type="string" name="GSID" value="GS1326740"/>
    <att type="string" name="canonicalName" value="exp(CD40)"/>
    <att type="string" name="nodeTypeId" value="2"/>
    <att type="string" name="nodeTypeName" value="GeneExpression"/>
    <att type="string" name="vizmap:CV-IPN-Endothelial cell activation NODE_HEIGHT" value="60.0"/>
    <att type="string" name="vizmap:CV-IPN-Endothelial cell activation NODE_WIDTH" value="60.0"/>
    <graphics type="ELLIPSE" h="60.0" w="75.0" x="3034.7900390625" y="1301.3863525390625" fill="#99ff99" width="1" outline="#000000" cy:nodeTransparency="1.0" cy:nodeLabelFont="Default-0-20" cy:nodeLabel="exp(CD40)" cy:borderLineType="solid"/>
  </node>
  <node label="catof(F2)" id="-123">
    <att type="string" name="GSID" value="GS3371375"/>
    <att type="string" name="canonicalName" value="catof(F2)"/>
    <att type="string" name="nodeTypeId" value="5"/>
    <att type="string" name="nodeTypeName" value="MolecularFunction"/>
    <att type="string" name="vizmap:CV-IPN-Endothelial cell activation NODE_HEIGHT" value="30.0"/>
    <att type="string" name="vizmap:CV-IPN-Endothelial cell activation NODE_WIDTH" value="80.0"/>
    <graphics type="RHOMBUS" h="30.0" w="125.0" x="4318.345703125" y="-104.05777740478516" fill="#ff99ff" width="1" outline="#000000" cy:nodeTransparency="1.0" cy:nodeLabelFont="Default-0-20" cy:nodeLabel="catof(F2)" cy:borderLineType="solid"/>
  </node>
  <node label="gtpof(RAC1)" id="-122">
    <att type="string" name="GSID" value="GS3225365"/>
    <att type="string" name="canonicalName" value="gtpof(RAC1)"/>
    <att type="string" name="nodeTypeId" value="4"/>
    <att type="string" name="nodeTypeName" value="Reaction"/>
    <att type="string" name="vizmap:CV-IPN-Endothelial cell activation NODE_HEIGHT" value="30.0"/>
    <att type="string" name="vizmap:CV-IPN-Endothelial cell activation NODE_WIDTH" value="80.0"/>
    <graphics type="HEXAGON" h="30.000244140625" w="110.0" x="6191.26220703125" y="1185.81103515625" fill="#9999ff" width="1" outline="#000000" cy:nodeTransparency="1.0" cy:nodeLabelFont="Default-0-20" cy:nodeLabel="gtpof(RAC1)" cy:borderLineType="solid"/>
  </node>
  <node label="ERN1" id="-121">
    <att type="string" name="GSID" value="GS1341660"/>
    <att type="string" name="canonicalName" value="ERN1"/>
    <att type="string" name="nodeTypeId" value="1"/>
    <att type="string" name="nodeTypeName" value="Protein"/>
    <att type="string" name="vizmap:CV-IPN-Endothelial cell activation NODE_HEIGHT" value="20.0"/>
    <att type="string" name="vizmap:CV-IPN-Endothelial cell activation NODE_WIDTH" value="80.0"/>
    <graphics type="ELLIPSE" h="20.0" w="75.0" x="2694.3681640625" y="1093.137939453125" fill="#99ffff" width="1" outline="#000000" cy:nodeTransparency="1.0" cy:nodeLabelFont="Default-0-20" cy:nodeLabel="ERN1" cy:borderLineType="solid"/>
  </node>
  <node label="kaof(p38 MAPK family Hs)" id="-120">
    <att type="string" name="GSID" value="GS3224157"/>
    <att type="string" name="canonicalName" value="kaof(p38 MAPK family Hs)"/>
    <att type="string" name="nodeTypeId" value="4"/>
    <att type="string" name="nodeTypeName" value="Reaction"/>
    <att type="string" name="vizmap:CV-IPN-Endothelial cell activation NODE_HEIGHT" value="30.0"/>
    <att type="string" name="vizmap:CV-IPN-Endothelial cell activation NODE_WIDTH" value="80.0"/>
    <graphics type="HEXAGON" h="30.0" w="110.0009765625" x="4199.611328125" y="-791.5398559570312" fill="#9999ff" width="1" outline="#000000" cy:nodeTransparency="1.0" cy:nodeLabelFont="Default-0-20" cy:nodeLabel="kaof(p38 MAPK family Hs)" cy:borderLineType="solid"/>
  </node>
  <node label="catof(HMOX1)" id="-119">
    <att type="string" name="GSID" value="GS3320740"/>
    <att type="string" name="canonicalName" value="catof(HMOX1)"/>
    <att type="string" name="nodeTypeId" value="5"/>
    <att type="string" name="nodeTypeName" value="MolecularFunction"/>
    <att type="string" name="vizmap:CV-IPN-Endothelial cell activation NODE_HEIGHT" value="30.0"/>
    <att type="string" name="vizmap:CV-IPN-Endothelial cell activation NODE_WIDTH" value="80.0"/>
    <graphics type="RHOMBUS" h="30.0" w="125.0" x="4671.08349609375" y="940.185546875" fill="#ff99ff" width="1" outline="#000000" cy:nodeTransparency="1.0" cy:nodeLabelFont="Default-0-20" cy:nodeLabel="catof(HMOX1)" cy:borderLineType="solid"/>
  </node>
  <node label="ITGB3" id="-118">
    <att type="string" name="GSID" value="GS1360173"/>
    <att type="string" name="canonicalName" value="ITGB3"/>
    <att type="string" name="nodeTypeId" value="1"/>
    <att type="string" name="nodeTypeName" value="Protein"/>
    <att type="string" name="vizmap:CV-IPN-Endothelial cell activation NODE_HEIGHT" value="20.0"/>
    <att type="string" name="vizmap:CV-IPN-Endothelial cell activation NODE_WIDTH" value="80.0"/>
    <graphics type="ELLIPSE" h="20.0" w="75.0" x="3195.979248046875" y="1402.58740234375" fill="#99ffff" width="1" outline="#000000" cy:nodeTransparency="1.0" cy:nodeLabelFont="Default-0-20" cy:nodeLabel="ITGB3" cy:borderLineType="solid"/>
  </node>
  <node label="PF4" id="-117">
    <att type="string" name="GSID" value="GS1376470"/>
    <att type="string" name="canonicalName" value="PF4"/>
    <att type="string" name="nodeTypeId" value="1"/>
    <att type="string" name="nodeTypeName" value="Protein"/>
    <att type="string" name="vizmap:CV-IPN-Endothelial cell activation NODE_HEIGHT" value="20.0"/>
    <att type="string" name="vizmap:CV-IPN-Endothelial cell activation NODE_WIDTH" value="80.0"/>
    <graphics type="ELLIPSE" h="20.00000762939453" w="75.0" x="5026.8798828125" y="74.66076278686523" fill="#99ffff" width="1" outline="#000000" cy:nodeTransparency="1.0" cy:nodeLabelFont="Default-0-20" cy:nodeLabel="PF4" cy:borderLineType="solid"/>
  </node>
  <node label="catof(TNFRSF1A)" id="-116">
    <att type="string" name="GSID" value="GS3323206"/>
    <att type="string" name="canonicalName" value="catof(TNFRSF1A)"/>
    <att type="string" name="nodeTypeId" value="5"/>
    <att type="string" name="nodeTypeName" value="MolecularFunction"/>
    <att type="string" name="vizmap:CV-IPN-Endothelial cell activation NODE_HEIGHT" value="30.0"/>
    <att type="string" name="vizmap:CV-IPN-Endothelial cell activation NODE_WIDTH" value="80.0"/>
    <graphics type="RHOMBUS" h="29.999969482421875" w="125.0" x="4296.2001953125" y="-327.07106018066406" fill="#ff99ff" width="1" outline="#000000" cy:nodeTransparency="1.0" cy:nodeLabelFont="Default-0-20" cy:nodeLabel="catof(TNFRSF1A)" cy:borderLineType="solid"/>
  </node>
  <node label="JAK2" id="-115">
    <att type="string" name="GSID" value="GS1360431"/>
    <att type="string" name="canonicalName" value="JAK2"/>
    <att type="string" name="nodeTypeId" value="1"/>
    <att type="string" name="nodeTypeName" value="Protein"/>
    <att type="string" name="vizmap:CV-IPN-Endothelial cell activation NODE_HEIGHT" value="20.0"/>
    <att type="string" name="vizmap:CV-IPN-Endothelial cell activation NODE_WIDTH" value="80.0"/>
    <graphics type="ELLIPSE" h="20.0" w="75.0" x="4435.5771484375" y="472.465087890625" fill="#99ffff" width="1" outline="#000000" cy:nodeTransparency="1.0" cy:nodeLabelFont="Default-0-20" cy:nodeLabel="JAK2" cy:borderLineType="solid"/>
  </node>
  <node label="taof(SP1)" id="-114">
    <att type="string" name="GSID" value="GS3224705"/>
    <att type="string" name="canonicalName" value="taof(SP1)"/>
    <att type="string" name="nodeTypeId" value="5"/>
    <att type="string" name="nodeTypeName" value="MolecularFunction"/>
    <att type="string" name="vizmap:CV-IPN-Endothelial cell activation NODE_HEIGHT" value="30.0"/>
    <att type="string" name="vizmap:CV-IPN-Endothelial cell activation NODE_WIDTH" value="80.0"/>
    <graphics type="RHOMBUS" h="30.0" w="125.0" x="3328.04638671875" y="1402.58740234375" fill="#ff99ff" width="1" outline="#000000" cy:nodeTransparency="1.0" cy:nodeLabelFont="Default-0-20" cy:nodeLabel="taof(SP1)" cy:borderLineType="solid"/>
  </node>
  <node label="taof(RELA)" id="-113">
    <att type="string" name="GSID" value="GS3225147"/>
    <att type="string" name="canonicalName" value="taof(RELA)"/>
    <att type="string" name="nodeTypeId" value="5"/>
    <att type="string" name="nodeTypeName" value="MolecularFunction"/>
    <att type="string" name="vizmap:CV-IPN-Endothelial cell activation NODE_HEIGHT" value="30.0"/>
    <att type="string" name="vizmap:CV-IPN-Endothelial cell activation NODE_WIDTH" value="80.0"/>
    <graphics type="RHOMBUS" h="29.999998569488525" w="125.0" x="3822.27392578125" y="10.063284635543823" fill="#ff99ff" width="1" outline="#000000" cy:nodeTransparency="1.0" cy:nodeLabelFont="Default-0-20" cy:nodeLabel="taof(RELA)" cy:borderLineType="solid"/>
  </node>
  <node label="kaof(EIF2AK3)" id="-112">
    <att type="string" name="GSID" value="GS3363407"/>
    <att type="string" name="canonicalName" value="kaof(EIF2AK3)"/>
    <att type="string" name="nodeTypeId" value="4"/>
    <att type="string" name="nodeTypeName" value="Reaction"/>
    <att type="string" name="vizmap:CV-IPN-Endothelial cell activation NODE_HEIGHT" value="30.0"/>
    <att type="string" name="vizmap:CV-IPN-Endothelial cell activation NODE_WIDTH" value="80.0"/>
    <graphics type="HEXAGON" h="30.0" w="110.0" x="2848.173095703125" y="938.4132690429688" fill="#9999ff" width="1" outline="#000000" cy:nodeTransparency="1.0" cy:nodeLabelFont="Default-0-20" cy:nodeLabel="kaof(EIF2AK3)" cy:borderLineType="solid"/>
  </node>
  <node label="taof(CREB1)" id="-111">
    <att type="string" name="GSID" value="GS3223435"/>
    <att type="string" name="canonicalName" value="taof(CREB1)"/>
    <att type="string" name="nodeTypeId" value="5"/>
    <att type="string" name="nodeTypeName" value="MolecularFunction"/>
    <att type="string" name="vizmap:CV-IPN-Endothelial cell activation NODE_HEIGHT" value="30.0"/>
    <att type="string" name="vizmap:CV-IPN-Endothelial cell activation NODE_WIDTH" value="80.0"/>
    <graphics type="RHOMBUS" h="29.99993896484375" w="124.99951171875" x="4179.717041015625" y="-672.5036926269531" fill="#ff99ff" width="1" outline="#000000" cy:nodeTransparency="1.0" cy:nodeLabelFont="Default-0-20" cy:nodeLabel="taof(CREB1)" cy:borderLineType="solid"/>
  </node>
  <node label="F3" id="-110">
    <att type="string" name="GSID" value="GS1342360"/>
    <att type="string" name="canonicalName" value="F3"/>
    <att type="string" name="nodeTypeId" value="1"/>
    <att type="string" name="nodeTypeName" value="Protein"/>
    <att type="string" name="vizmap:CV-IPN-Endothelial cell activation NODE_HEIGHT" value="20.0"/>
    <att type="string" name="vizmap:CV-IPN-Endothelial cell activation NODE_WIDTH" value="80.0"/>
    <graphics type="ELLIPSE" h="20.0" w="75.00048828125" x="5324.870849609375" y="1246.09033203125" fill="#99ffff" width="1" outline="#000000" cy:nodeTransparency="1.0" cy:nodeLabelFont="Default-0-20" cy:nodeLabel="F3" cy:borderLineType="solid"/>
  </node>
  <node label="response to endoplasmic reticulum stress" id="-109">
    <att type="string" name="GSID" value="GS3160755"/>
    <att type="string" name="canonicalName" value="response to endoplasmic reticulum stress"/>
    <att type="string" name="nodeTypeId" value="10"/>
    <att type="string" name="nodeTypeName" value="BiologicalProcess"/>
    <att type="string" name="vizmap:CV-IPN-Endothelial cell activation NODE_HEIGHT" value="20.0"/>
    <att type="string" name="vizmap:CV-IPN-Endothelial cell activation NODE_WIDTH" value="80.0"/>
    <graphics type="RHOMBUS" h="20.0" w="125.0" x="2699.49560546875" y="1445.0372314453125" fill="#ff99ff" width="1" outline="#000000" cy:nodeTransparency="1.0" cy:nodeLabelFont="Default-0-20" cy:nodeLabel="response to endoplasmic reticulum stress" cy:borderLineType="solid"/>
  </node>
  <node label="kaof(PKA Family Hs)" id="-108">
    <att type="string" name="GSID" value="GS3241306"/>
    <att type="string" name="canonicalName" value="kaof(PKA Family Hs)"/>
    <att type="string" name="nodeTypeId" value="4"/>
    <att type="string" name="nodeTypeName" value="Reaction"/>
    <att type="string" name="vizmap:CV-IPN-Endothelial cell activation NODE_HEIGHT" value="30.0"/>
    <att type="string" name="vizmap:CV-IPN-Endothelial cell activation NODE_WIDTH" value="80.0"/>
    <graphics type="HEXAGON" h="30.00006103515625" w="110.0" x="4006.227783203125" y="-776.7749328613281" fill="#9999ff" width="1" outline="#000000" cy:nodeTransparency="1.0" cy:nodeLabelFont="Default-0-20" cy:nodeLabel="kaof(PKA Family Hs)" cy:borderLineType="solid"/>
  </node>
  <node label="catof(OLR1)" id="-107">
    <att type="string" name="GSID" value="GS4665152"/>
    <att type="string" name="canonicalName" value="catof(OLR1)"/>
    <att type="string" name="nodeTypeId" value="5"/>
    <att type="string" name="nodeTypeName" value="MolecularFunction"/>
    <att type="string" name="vizmap:CV-IPN-Endothelial cell activation NODE_HEIGHT" value="30.0"/>
    <att type="string" name="vizmap:CV-IPN-Endothelial cell activation NODE_WIDTH" value="80.0"/>
    <graphics type="RHOMBUS" h="29.99993896484375" w="125.0" x="3463.395263671875" y="474.2376708984375" fill="#ff99ff" width="1" outline="#000000" cy:nodeTransparency="1.0" cy:nodeLabelFont="Default-0-20" cy:nodeLabel="catof(OLR1)" cy:borderLineType="solid"/>
  </node>
  <node label="Bradykinin" id="-106">
    <att type="string" name="GSID" value="GS42446"/>
    <att type="string" name="canonicalName" value="Bradykinin"/>
    <att type="string" name="nodeTypeId" value="8"/>
    <att type="string" name="nodeTypeName" value="Molecule"/>
    <att type="string" name="vizmap:CV-IPN-Endothelial cell activation NODE_HEIGHT" value="20.0"/>
    <att type="string" name="vizmap:CV-IPN-Endothelial cell activation NODE_WIDTH" value="80.0"/>
    <graphics type="ELLIPSE" h="20.0" w="75.0" x="1814.2017822265625" y="1319.8424072265625" fill="#99ffff" width="1" outline="#000000" cy:nodeTransparency="1.0" cy:nodeLabelFont="Default-0-20" cy:nodeLabel="Bradykinin" cy:borderLineType="solid"/>
  </node>
  <node label="Estradiol-17beta" id="-105">
    <att type="string" name="GSID" value="GS7533270"/>
    <att type="string" name="canonicalName" value="Estradiol-17beta"/>
    <att type="string" name="nodeTypeId" value="8"/>
    <att type="string" name="nodeTypeName" value="Molecule"/>
    <att type="string" name="vizmap:CV-IPN-Endothelial cell activation NODE_HEIGHT" value="20.0"/>
    <att type="string" name="vizmap:CV-IPN-Endothelial cell activation NODE_WIDTH" value="80.0"/>
    <graphics type="ELLIPSE" h="20.0" w="75.0" x="2216.34130859375" y="811.3724365234375" fill="#99ffff" width="1" outline="#000000" cy:nodeTransparency="1.0" cy:nodeLabelFont="Default-0-20" cy:nodeLabel="Estradiol-17beta" cy:borderLineType="solid"/>
  </node>
  <node label="catof(AGER)" id="-104">
    <att type="string" name="GSID" value="GS3417427"/>
    <att type="string" name="canonicalName" value="catof(AGER)"/>
    <att type="string" name="nodeTypeId" value="4"/>
    <att type="string" name="nodeTypeName" value="Reaction"/>
    <att type="string" name="vizmap:CV-IPN-Endothelial cell activation NODE_HEIGHT" value="30.0"/>
    <att type="string" name="vizmap:CV-IPN-Endothelial cell activation NODE_WIDTH" value="80.0"/>
    <graphics type="HEXAGON" h="30.000022888183594" w="110.0" x="4462.92529296875" y="-135.43371963500977" fill="#9999ff" width="1" outline="#000000" cy:nodeTransparency="1.0" cy:nodeLabelFont="Default-0-20" cy:nodeLabel="catof(AGER)" cy:borderLineType="solid"/>
  </node>
  <node label="CD40" id="-103">
    <att type="string" name="GSID" value="GS1326743"/>
    <att type="string" name="canonicalName" value="CD40"/>
    <att type="string" name="nodeTypeId" value="1"/>
    <att type="string" name="nodeTypeName" value="Protein"/>
    <att type="string" name="vizmap:CV-IPN-Endothelial cell activation NODE_HEIGHT" value="20.0"/>
    <att type="string" name="vizmap:CV-IPN-Endothelial cell activation NODE_WIDTH" value="80.0"/>
    <graphics type="ELLIPSE" h="20.0" w="75.0" x="3001.9794921875" y="1402.5882568359375" fill="#99ffff" width="1" outline="#000000" cy:nodeTransparency="1.0" cy:nodeLabelFont="Default-0-20" cy:nodeLabel="CD40" cy:borderLineType="solid"/>
  </node>
  <node label="Nitric oxide" id="-102">
    <att type="string" name="GSID" value="GS226352"/>
    <att type="string" name="canonicalName" value="Nitric oxide"/>
    <att type="string" name="nodeTypeId" value="8"/>
    <att type="string" name="nodeTypeName" value="Molecule"/>
    <att type="string" name="vizmap:CV-IPN-Endothelial cell activation NODE_HEIGHT" value="20.0"/>
    <att type="string" name="vizmap:CV-IPN-Endothelial cell activation NODE_WIDTH" value="80.0"/>
    <graphics type="ELLIPSE" h="20.0" w="75.0" x="2472.2744140625" y="1216.486572265625" fill="#99ffff" width="1" outline="#000000" cy:nodeTransparency="1.0" cy:nodeLabelFont="Default-0-20" cy:nodeLabel="Nitric oxide" cy:borderLineType="solid"/>
  </node>
  <node label="Lipopolysaccharide" id="-101">
    <att type="string" name="GSID" value="GS1303753"/>
    <att type="string" name="canonicalName" value="Lipopolysaccharide"/>
    <att type="string" name="nodeTypeId" value="8"/>
    <att type="string" name="nodeTypeName" value="Molecule"/>
    <att type="string" name="vizmap:CV-IPN-Endothelial cell activation NODE_HEIGHT" value="20.0"/>
    <att type="string" name="vizmap:CV-IPN-Endothelial cell activation NODE_WIDTH" value="80.0"/>
    <graphics type="ELLIPSE" h="20.0" w="75.0" x="4693.84033203125" y="-454.1117858886719" fill="#99ffff" width="1" outline="#000000" cy:nodeTransparency="1.0" cy:nodeLabelFont="Default-0-20" cy:nodeLabel="Lipopolysaccharide" cy:borderLineType="solid"/>
  </node>
  <node label="Angiotensin II" id="-100">
    <att type="string" name="GSID" value="GS162411"/>
    <att type="string" name="canonicalName" value="Angiotensin II"/>
    <att type="string" name="nodeTypeId" value="12"/>
    <att type="string" name="nodeTypeName" value="ProteinSubset"/>
    <att type="string" name="vizmap:CV-IPN-Endothelial cell activation NODE_HEIGHT" value="20.0"/>
    <att type="string" name="vizmap:CV-IPN-Endothelial cell activation NODE_WIDTH" value="80.0"/>
    <graphics type="ROUNDED_RECTANGLE" h="20.00006103515625" w="150.0" x="3334.609375" y="-282.7760925292969" fill="#99ccff" width="1" outline="#000000" cy:nodeTransparency="1.0" cy:nodeLabelFont="Default-0-20" cy:nodeLabel="Angiotensin II" cy:borderLineType="solid"/>
  </node>
  <node label="L-Homocysteine" id="-99">
    <att type="string" name="GSID" value="GS177625"/>
    <att type="string" name="canonicalName" value="L-Homocysteine"/>
    <att type="string" name="nodeTypeId" value="8"/>
    <att type="string" name="nodeTypeName" value="Molecule"/>
    <att type="string" name="vizmap:CV-IPN-Endothelial cell activation NODE_HEIGHT" value="20.0"/>
    <att type="string" name="vizmap:CV-IPN-Endothelial cell activation NODE_WIDTH" value="80.0"/>
    <graphics type="ELLIPSE" h="20.0" w="75.0" x="3346.093017578125" y="1080.21826171875" fill="#99ffff" width="1" outline="#000000" cy:nodeTransparency="1.0" cy:nodeLabelFont="Default-0-20" cy:nodeLabel="L-Homocysteine" cy:borderLineType="solid"/>
  </node>
  <node label="CXCL2" id="-98">
    <att type="string" name="GSID" value="GS1351257"/>
    <att type="string" name="canonicalName" value="CXCL2"/>
    <att type="string" name="nodeTypeId" value="1"/>
    <att type="string" name="nodeTypeName" value="Protein"/>
    <att type="string" name="vizmap:CV-IPN-Endothelial cell activation NODE_HEIGHT" value="20.0"/>
    <att type="string" name="vizmap:CV-IPN-Endothelial cell activation NODE_WIDTH" value="80.0"/>
    <graphics type="ELLIPSE" h="20.0" w="75.0" x="3445.348388671875" y="1402.587890625" fill="#99ffff" width="1" outline="#000000" cy:nodeTransparency="1.0" cy:nodeLabelFont="Default-0-20" cy:nodeLabel="CXCL2" cy:borderLineType="solid"/>
  </node>
  <node label="PTK2 P@Y576" id="-97">
    <att type="string" name="GSID" value="GS4654412"/>
    <att type="string" name="canonicalName" value="PTK2 P@Y576"/>
    <att type="string" name="nodeTypeId" value="-1"/>
    <att type="string" name="nodeTypeName" value="Default"/>
    <att type="string" name="vizmap:CV-IPN-Endothelial cell activation NODE_HEIGHT" value="20.0"/>
    <att type="string" name="vizmap:CV-IPN-Endothelial cell activation NODE_WIDTH" value="80.0"/>
    <graphics type="RECTANGLE" h="20.0" w="124.9998779296875" x="2069.5086059570312" y="1122.6678466796875" fill="#99ffff" width="1" outline="#000000" cy:nodeTransparency="1.0" cy:nodeLabelFont="Default-0-20" cy:nodeLabel="PTK2 P@Y576" cy:borderLineType="solid"/>
  </node>
  <node label="VCAM1" id="-96">
    <att type="string" name="GSID" value="GS1425011"/>
    <att type="string" name="canonicalName" value="VCAM1"/>
    <att type="string" name="nodeTypeId" value="1"/>
    <att type="string" name="nodeTypeName" value="Protein"/>
    <att type="string" name="vizmap:CV-IPN-Endothelial cell activation NODE_HEIGHT" value="20.0"/>
    <att type="string" name="vizmap:CV-IPN-Endothelial cell activation NODE_WIDTH" value="80.0"/>
    <graphics type="ELLIPSE" h="20.0" w="75.0" x="4437.49609375" y="1247.86328125" fill="#99ffff" width="1" outline="#000000" cy:nodeTransparency="1.0" cy:nodeLabelFont="Default-0-20" cy:nodeLabel="VCAM1" cy:borderLineType="solid"/>
  </node>
  <node label="exp(PECAM1)" id="-95">
    <att type="string" name="GSID" value="GS1376323"/>
    <att type="string" name="canonicalName" value="exp(PECAM1)"/>
    <att type="string" name="nodeTypeId" value="2"/>
    <att type="string" name="nodeTypeName" value="GeneExpression"/>
    <att type="string" name="vizmap:CV-IPN-Endothelial cell activation NODE_HEIGHT" value="60.0"/>
    <att type="string" name="vizmap:CV-IPN-Endothelial cell activation NODE_WIDTH" value="60.0"/>
    <graphics type="ELLIPSE" h="60.0" w="75.0" x="4632.31396484375" y="1126.35986328125" fill="#99ff99" width="1" outline="#000000" cy:nodeTransparency="1.0" cy:nodeLabelFont="Default-0-20" cy:nodeLabel="exp(PECAM1)" cy:borderLineType="solid"/>
  </node>
  <node label="TNFRSF1A" id="-94">
    <att type="string" name="GSID" value="GS1422340"/>
    <att type="string" name="canonicalName" value="TNFRSF1A"/>
    <att type="string" name="nodeTypeId" value="1"/>
    <att type="string" name="nodeTypeName" value="Protein"/>
    <att type="string" name="vizmap:CV-IPN-Endothelial cell activation NODE_HEIGHT" value="20.0"/>
    <att type="string" name="vizmap:CV-IPN-Endothelial cell activation NODE_WIDTH" value="80.0"/>
    <graphics type="ELLIPSE" h="20.0" w="75.0" x="4334.9580078125" y="-454.1117858886719" fill="#99ffff" width="1" outline="#000000" cy:nodeTransparency="1.0" cy:nodeLabelFont="Default-0-20" cy:nodeLabel="TNFRSF1A" cy:borderLineType="solid"/>
  </node>
  <node label="kaof(CHUK)" id="-93">
    <att type="string" name="GSID" value="GS3252240"/>
    <att type="string" name="canonicalName" value="kaof(CHUK)"/>
    <att type="string" name="nodeTypeId" value="4"/>
    <att type="string" name="nodeTypeName" value="Reaction"/>
    <att type="string" name="vizmap:CV-IPN-Endothelial cell activation NODE_HEIGHT" value="30.0"/>
    <att type="string" name="vizmap:CV-IPN-Endothelial cell activation NODE_WIDTH" value="80.0"/>
    <graphics type="HEXAGON" h="30.0" w="110.0" x="5488.294921875" y="-174.19192504882812" fill="#9999ff" width="1" outline="#000000" cy:nodeTransparency="1.0" cy:nodeLabelFont="Default-0-20" cy:nodeLabel="kaof(CHUK)" cy:borderLineType="solid"/>
  </node>
  <node label="catof(NOS2)" id="-92">
    <att type="string" name="GSID" value="GS3315370"/>
    <att type="string" name="canonicalName" value="catof(NOS2)"/>
    <att type="string" name="nodeTypeId" value="4"/>
    <att type="string" name="nodeTypeName" value="Reaction"/>
    <att type="string" name="vizmap:CV-IPN-Endothelial cell activation NODE_HEIGHT" value="30.0"/>
    <att type="string" name="vizmap:CV-IPN-Endothelial cell activation NODE_WIDTH" value="80.0"/>
    <graphics type="HEXAGON" h="30.000015258789062" w="110.0" x="3514.6640625" y="164.78783416748047" fill="#9999ff" width="1" outline="#000000" cy:nodeTransparency="1.0" cy:nodeLabelFont="Default-0-20" cy:nodeLabel="catof(NOS2)" cy:borderLineType="solid"/>
  </node>
  <node label="TNFRSF1B" id="-91">
    <att type="string" name="GSID" value="GS1422346"/>
    <att type="string" name="canonicalName" value="TNFRSF1B"/>
    <att type="string" name="nodeTypeId" value="1"/>
    <att type="string" name="nodeTypeName" value="Protein"/>
    <att type="string" name="vizmap:CV-IPN-Endothelial cell activation NODE_HEIGHT" value="20.0"/>
    <att type="string" name="vizmap:CV-IPN-Endothelial cell activation NODE_WIDTH" value="80.0"/>
    <graphics type="ELLIPSE" h="20.0" w="75.0" x="4488.76416015625" y="-454.1118469238281" fill="#99ffff" width="1" outline="#000000" cy:nodeTransparency="1.0" cy:nodeLabelFont="Default-0-20" cy:nodeLabel="TNFRSF1B" cy:borderLineType="solid"/>
  </node>
  <node label="AKT1" id="-90">
    <att type="string" name="GSID" value="GS1317073"/>
    <att type="string" name="canonicalName" value="AKT1"/>
    <att type="string" name="nodeTypeId" value="1"/>
    <att type="string" name="nodeTypeName" value="Protein"/>
    <att type="string" name="vizmap:CV-IPN-Endothelial cell activation NODE_HEIGHT" value="20.0"/>
    <att type="string" name="vizmap:CV-IPN-Endothelial cell activation NODE_WIDTH" value="80.0"/>
    <graphics type="ELLIPSE" h="20.0" w="75.0" x="7200.38671875" y="783.6875610351562" fill="#99ffff" width="1" outline="#000000" cy:nodeTransparency="1.0" cy:nodeLabelFont="Default-0-20" cy:nodeLabel="AKT1" cy:borderLineType="solid"/>
  </node>
  <node label="taof(EGR1)" id="-89">
    <att type="string" name="GSID" value="GS3222505"/>
    <att type="string" name="canonicalName" value="taof(EGR1)"/>
    <att type="string" name="nodeTypeId" value="5"/>
    <att type="string" name="nodeTypeName" value="MolecularFunction"/>
    <att type="string" name="vizmap:CV-IPN-Endothelial cell activation NODE_HEIGHT" value="30.0"/>
    <att type="string" name="vizmap:CV-IPN-Endothelial cell activation NODE_WIDTH" value="80.0"/>
    <graphics type="RHOMBUS" h="30.0" w="125.0" x="5586.53125" y="927.775390625" fill="#ff99ff" width="1" outline="#000000" cy:nodeTransparency="1.0" cy:nodeLabelFont="Default-0-20" cy:nodeLabel="taof(EGR1)" cy:borderLineType="solid"/>
  </node>
  <node label="kaof(MAPK1)" id="-88">
    <att type="string" name="GSID" value="GS3221706"/>
    <att type="string" name="canonicalName" value="kaof(MAPK1)"/>
    <att type="string" name="nodeTypeId" value="4"/>
    <att type="string" name="nodeTypeName" value="Reaction"/>
    <att type="string" name="vizmap:CV-IPN-Endothelial cell activation NODE_HEIGHT" value="30.0"/>
    <att type="string" name="vizmap:CV-IPN-Endothelial cell activation NODE_WIDTH" value="80.0"/>
    <graphics type="HEXAGON" h="30.00000762939453" w="110.0" x="5155.2548828125" y="10.063421249389648" fill="#9999ff" width="1" outline="#000000" cy:nodeTransparency="1.0" cy:nodeLabelFont="Default-0-20" cy:nodeLabel="kaof(MAPK1)" cy:borderLineType="solid"/>
  </node>
  <node label="1-Alkyl-2-acetyl-sn-glycero-3-phosphocholine" id="-87">
    <att type="string" name="GSID" value="GS3052724"/>
    <att type="string" name="canonicalName" value="1-Alkyl-2-acetyl-sn-glycero-3-phosphocholine"/>
    <att type="string" name="nodeTypeId" value="-1"/>
    <att type="string" name="nodeTypeName" value="Default"/>
    <att type="string" name="vizmap:CV-IPN-Endothelial cell activation NODE_HEIGHT" value="20.0"/>
    <att type="string" name="vizmap:CV-IPN-Endothelial cell activation NODE_WIDTH" value="80.0"/>
    <graphics type="RECTANGLE" h="20.0" w="125.0" x="1749.1944580078125" y="1413.969970703125" fill="#99ffff" width="1" outline="#000000" cy:nodeTransparency="1.0" cy:nodeLabelFont="Default-0-20" cy:nodeLabel="1-Alkyl-2-acetyl-sn-glycero-3-phosphocholine" cy:borderLineType="solid"/>
  </node>
  <node label="taof(REL)" id="-86">
    <att type="string" name="GSID" value="GS3333513"/>
    <att type="string" name="canonicalName" value="taof(REL)"/>
    <att type="string" name="nodeTypeId" value="5"/>
    <att type="string" name="nodeTypeName" value="MolecularFunction"/>
    <att type="string" name="vizmap:CV-IPN-Endothelial cell activation NODE_HEIGHT" value="30.0"/>
    <att type="string" name="vizmap:CV-IPN-Endothelial cell activation NODE_WIDTH" value="80.0"/>
    <graphics type="RHOMBUS" h="30.0" w="125.0" x="5330.189453125" y="1094.9107666015625" fill="#ff99ff" width="1" outline="#000000" cy:nodeTransparency="1.0" cy:nodeLabelFont="Default-0-20" cy:nodeLabel="taof(REL)" cy:borderLineType="solid"/>
  </node>
  <node label="kaof(IKBKB)" id="-85">
    <att type="string" name="GSID" value="GS3226712"/>
    <att type="string" name="canonicalName" value="kaof(IKBKB)"/>
    <att type="string" name="nodeTypeId" value="4"/>
    <att type="string" name="nodeTypeName" value="Reaction"/>
    <att type="string" name="vizmap:CV-IPN-Endothelial cell activation NODE_HEIGHT" value="30.0"/>
    <att type="string" name="vizmap:CV-IPN-Endothelial cell activation NODE_WIDTH" value="80.0"/>
    <graphics type="HEXAGON" h="30.0" w="110.0" x="5429.64501953125" y="-104.0576400756836" fill="#9999ff" width="1" outline="#000000" cy:nodeTransparency="1.0" cy:nodeLabelFont="Default-0-20" cy:nodeLabel="kaof(IKBKB)" cy:borderLineType="solid"/>
  </node>
  <node label="STAT3" id="-84">
    <att type="string" name="GSID" value="GS1416575"/>
    <att type="string" name="canonicalName" value="STAT3"/>
    <att type="string" name="nodeTypeId" value="1"/>
    <att type="string" name="nodeTypeName" value="Protein"/>
    <att type="string" name="vizmap:CV-IPN-Endothelial cell activation NODE_HEIGHT" value="20.0"/>
    <att type="string" name="vizmap:CV-IPN-Endothelial cell activation NODE_WIDTH" value="80.0"/>
    <graphics type="ELLIPSE" h="20.0" w="75.0" x="6847.1142578125" y="783.687744140625" fill="#99ffff" width="1" outline="#000000" cy:nodeTransparency="1.0" cy:nodeLabelFont="Default-0-20" cy:nodeLabel="STAT3" cy:borderLineType="solid"/>
  </node>
  <node label="IKBKB" id="-83">
    <att type="string" name="GSID" value="GS1356553"/>
    <att type="string" name="canonicalName" value="IKBKB"/>
    <att type="string" name="nodeTypeId" value="1"/>
    <att type="string" name="nodeTypeName" value="Protein"/>
    <att type="string" name="vizmap:CV-IPN-Endothelial cell activation NODE_HEIGHT" value="20.0"/>
    <att type="string" name="vizmap:CV-IPN-Endothelial cell activation NODE_WIDTH" value="80.0"/>
    <graphics type="ELLIPSE" h="20.0" w="75.0" x="5422.669921875" y="-234.7895050048828" fill="#99ffff" width="1" outline="#000000" cy:nodeTransparency="1.0" cy:nodeLabelFont="Default-0-20" cy:nodeLabel="IKBKB" cy:borderLineType="solid"/>
  </node>
  <node label="kaof(ERK family Hs)" id="-82">
    <att type="string" name="GSID" value="GS5021545"/>
    <att type="string" name="canonicalName" value="kaof(ERK family Hs)"/>
    <att type="string" name="nodeTypeId" value="4"/>
    <att type="string" name="nodeTypeName" value="Reaction"/>
    <att type="string" name="vizmap:CV-IPN-Endothelial cell activation NODE_HEIGHT" value="30.0"/>
    <att type="string" name="vizmap:CV-IPN-Endothelial cell activation NODE_WIDTH" value="80.0"/>
    <graphics type="HEXAGON" h="30.0" w="110.0" x="3976.079833984375" y="-454.1114807128906" fill="#9999ff" width="1" outline="#000000" cy:nodeTransparency="1.0" cy:nodeLabelFont="Default-0-20" cy:nodeLabel="kaof(ERK family Hs)" cy:borderLineType="solid"/>
  </node>
  <node label="ATF4" id="-81">
    <att type="string" name="GSID" value="GS1321550"/>
    <att type="string" name="canonicalName" value="ATF4"/>
    <att type="string" name="nodeTypeId" value="1"/>
    <att type="string" name="nodeTypeName" value="Protein"/>
    <att type="string" name="vizmap:CV-IPN-Endothelial cell activation NODE_HEIGHT" value="20.0"/>
    <att type="string" name="vizmap:CV-IPN-Endothelial cell activation NODE_WIDTH" value="80.0"/>
    <graphics type="ELLIPSE" h="20.0" w="75.0" x="2438.027587890625" y="164.78817749023438" fill="#99ffff" width="1" outline="#000000" cy:nodeTransparency="1.0" cy:nodeLabelFont="Default-0-20" cy:nodeLabel="ATF4" cy:borderLineType="solid"/>
  </node>
  <node label="CDKN1A" id="-80">
    <att type="string" name="GSID" value="GS1327627"/>
    <att type="string" name="canonicalName" value="CDKN1A"/>
    <att type="string" name="nodeTypeId" value="1"/>
    <att type="string" name="nodeTypeName" value="Protein"/>
    <att type="string" name="vizmap:CV-IPN-Endothelial cell activation NODE_HEIGHT" value="20.0"/>
    <att type="string" name="vizmap:CV-IPN-Endothelial cell activation NODE_WIDTH" value="80.0"/>
    <graphics type="ELLIPSE" h="20.0" w="75.0" x="7036.23193359375" y="646.6920776367188" fill="#99ffff" width="1" outline="#000000" cy:nodeTransparency="1.0" cy:nodeLabelFont="Default-0-20" cy:nodeLabel="CDKN1A" cy:borderLineType="solid"/>
  </node>
  <node label="MAPK1" id="-79">
    <att type="string" name="GSID" value="GS1402635"/>
    <att type="string" name="canonicalName" value="MAPK1"/>
    <att type="string" name="nodeTypeId" value="1"/>
    <att type="string" name="nodeTypeName" value="Protein"/>
    <att type="string" name="vizmap:CV-IPN-Endothelial cell activation NODE_HEIGHT" value="20.0"/>
    <att type="string" name="vizmap:CV-IPN-Endothelial cell activation NODE_WIDTH" value="80.0"/>
    <graphics type="ELLIPSE" h="20.0" w="75.0" x="5312.3427734375" y="-150.19873046875" fill="#99ffff" width="1" outline="#000000" cy:nodeTransparency="1.0" cy:nodeLabelFont="Default-0-20" cy:nodeLabel="MAPK1" cy:borderLineType="solid"/>
  </node>
  <node label="GATA3" id="-78">
    <att type="string" name="GSID" value="GS1346153"/>
    <att type="string" name="canonicalName" value="GATA3"/>
    <att type="string" name="nodeTypeId" value="1"/>
    <att type="string" name="nodeTypeName" value="Protein"/>
    <att type="string" name="vizmap:CV-IPN-Endothelial cell activation NODE_HEIGHT" value="20.0"/>
    <att type="string" name="vizmap:CV-IPN-Endothelial cell activation NODE_WIDTH" value="80.0"/>
    <graphics type="ELLIPSE" h="20.0" w="75.0" x="5165.09228515625" y="904.8276977539062" fill="#99ffff" width="1" outline="#000000" cy:nodeTransparency="1.0" cy:nodeLabelFont="Default-0-20" cy:nodeLabel="GATA3" cy:borderLineType="solid"/>
  </node>
  <node label="kaof(PI3K Family Hs)" id="-77">
    <att type="string" name="GSID" value="GS3162552"/>
    <att type="string" name="canonicalName" value="kaof(PI3K Family Hs)"/>
    <att type="string" name="nodeTypeId" value="4"/>
    <att type="string" name="nodeTypeName" value="Reaction"/>
    <att type="string" name="vizmap:CV-IPN-Endothelial cell activation NODE_HEIGHT" value="30.0"/>
    <att type="string" name="vizmap:CV-IPN-Endothelial cell activation NODE_WIDTH" value="80.0"/>
    <graphics type="HEXAGON" h="30.0" w="110.0" x="4693.83837890625" y="474.2380676269531" fill="#9999ff" width="1" outline="#000000" cy:nodeTransparency="1.0" cy:nodeLabelFont="Default-0-20" cy:nodeLabel="kaof(PI3K Family Hs)" cy:borderLineType="solid"/>
  </node>
  <node label="PI3K Family Hs" id="-76">
    <att type="string" name="GSID" value="GS3162551"/>
    <att type="string" name="canonicalName" value="PI3K Family Hs"/>
    <att type="string" name="nodeTypeId" value="1"/>
    <att type="string" name="nodeTypeName" value="Protein"/>
    <att type="string" name="vizmap:CV-IPN-Endothelial cell activation NODE_HEIGHT" value="20.0"/>
    <att type="string" name="vizmap:CV-IPN-Endothelial cell activation NODE_WIDTH" value="80.0"/>
    <graphics type="ELLIPSE" h="20.0" w="75.0" x="4693.8388671875" y="319.5131530761719" fill="#99ffff" width="1" outline="#000000" cy:nodeTransparency="1.0" cy:nodeLabelFont="Default-0-20" cy:nodeLabel="PI3K Family Hs" cy:borderLineType="solid"/>
  </node>
  <node label="regulation of vascular permeability" id="-75">
    <att type="string" name="GSID" value="GS35622"/>
    <att type="string" name="canonicalName" value="regulation of vascular permeability"/>
    <att type="string" name="nodeTypeId" value="10"/>
    <att type="string" name="nodeTypeName" value="BiologicalProcess"/>
    <att type="string" name="vizmap:CV-IPN-Endothelial cell activation NODE_HEIGHT" value="20.0"/>
    <att type="string" name="vizmap:CV-IPN-Endothelial cell activation NODE_WIDTH" value="80.0"/>
    <graphics type="RHOMBUS" h="20.0" w="124.999755859375" x="2079.1475830078125" y="1402.587890625" fill="#ff99ff" width="1" outline="#000000" cy:nodeTransparency="1.0" cy:nodeLabelFont="Default-0-20" cy:nodeLabel="regulation of vascular permeability" cy:borderLineType="solid"/>
  </node>
  <node label="taof(ESR1)" id="-74">
    <att type="string" name="GSID" value="GS3222767"/>
    <att type="string" name="canonicalName" value="taof(ESR1)"/>
    <att type="string" name="nodeTypeId" value="5"/>
    <att type="string" name="nodeTypeName" value="MolecularFunction"/>
    <att type="string" name="vizmap:CV-IPN-Endothelial cell activation NODE_HEIGHT" value="30.0"/>
    <att type="string" name="vizmap:CV-IPN-Endothelial cell activation NODE_WIDTH" value="80.0"/>
    <graphics type="RHOMBUS" h="29.99981689453125" w="125.0" x="2575.630126953125" y="951.3320007324219" fill="#ff99ff" width="1" outline="#000000" cy:nodeTransparency="1.0" cy:nodeLabelFont="Default-0-20" cy:nodeLabel="taof(ESR1)" cy:borderLineType="solid"/>
  </node>
  <node label="kaof(AKT Family Hs)" id="-73">
    <att type="string" name="GSID" value="GS3223451"/>
    <att type="string" name="canonicalName" value="kaof(AKT Family Hs)"/>
    <att type="string" name="nodeTypeId" value="4"/>
    <att type="string" name="nodeTypeName" value="Reaction"/>
    <att type="string" name="vizmap:CV-IPN-Endothelial cell activation NODE_HEIGHT" value="30.0"/>
    <att type="string" name="vizmap:CV-IPN-Endothelial cell activation NODE_WIDTH" value="80.0"/>
    <graphics type="HEXAGON" h="30.0" w="110.0" x="5206.67041015625" y="628.9628295898438" fill="#9999ff" width="1" outline="#000000" cy:nodeTransparency="1.0" cy:nodeLabelFont="Default-0-20" cy:nodeLabel="kaof(AKT Family Hs)" cy:borderLineType="solid"/>
  </node>
  <node label="exp(MMP1)" id="-72">
    <att type="string" name="GSID" value="GS1366542"/>
    <att type="string" name="canonicalName" value="exp(MMP1)"/>
    <att type="string" name="nodeTypeId" value="2"/>
    <att type="string" name="nodeTypeName" value="GeneExpression"/>
    <att type="string" name="vizmap:CV-IPN-Endothelial cell activation NODE_HEIGHT" value="60.0"/>
    <att type="string" name="vizmap:CV-IPN-Endothelial cell activation NODE_WIDTH" value="60.0"/>
    <graphics type="ELLIPSE" h="60.0" w="75.0" x="6488.234375" y="1093.1376953125" fill="#99ff99" width="1" outline="#000000" cy:nodeTransparency="1.0" cy:nodeLabelFont="Default-0-20" cy:nodeLabel="exp(MMP1)" cy:borderLineType="solid"/>
  </node>
  <node label="CSF2" id="-71">
    <att type="string" name="GSID" value="GS1333512"/>
    <att type="string" name="canonicalName" value="CSF2"/>
    <att type="string" name="nodeTypeId" value="1"/>
    <att type="string" name="nodeTypeName" value="Protein"/>
    <att type="string" name="vizmap:CV-IPN-Endothelial cell activation NODE_HEIGHT" value="20.0"/>
    <att type="string" name="vizmap:CV-IPN-Endothelial cell activation NODE_WIDTH" value="80.0"/>
    <graphics type="ELLIPSE" h="19.99993896484375" w="75.0" x="3933.831787109375" y="940.2583923339844" fill="#99ffff" width="1" outline="#000000" cy:nodeTransparency="1.0" cy:nodeLabelFont="Default-0-20" cy:nodeLabel="CSF2" cy:borderLineType="solid"/>
  </node>
  <node label="PPARG" id="-70">
    <att type="string" name="GSID" value="GS1401333"/>
    <att type="string" name="canonicalName" value="PPARG"/>
    <att type="string" name="nodeTypeId" value="1"/>
    <att type="string" name="nodeTypeName" value="Protein"/>
    <att type="string" name="vizmap:CV-IPN-Endothelial cell activation NODE_HEIGHT" value="20.0"/>
    <att type="string" name="vizmap:CV-IPN-Endothelial cell activation NODE_WIDTH" value="80.0"/>
    <graphics type="ELLIPSE" h="20.0" w="74.999755859375" x="4072.4615478515625" y="680.6407470703125" fill="#99ffff" width="1" outline="#000000" cy:nodeTransparency="1.0" cy:nodeLabelFont="Default-0-20" cy:nodeLabel="PPARG" cy:borderLineType="solid"/>
  </node>
  <node label="exp(PPARA)" id="-69">
    <att type="string" name="GSID" value="GS1401276"/>
    <att type="string" name="canonicalName" value="exp(PPARA)"/>
    <att type="string" name="nodeTypeId" value="2"/>
    <att type="string" name="nodeTypeName" value="GeneExpression"/>
    <att type="string" name="vizmap:CV-IPN-Endothelial cell activation NODE_HEIGHT" value="60.0"/>
    <att type="string" name="vizmap:CV-IPN-Endothelial cell activation NODE_WIDTH" value="60.0"/>
    <graphics type="ELLIPSE" h="60.000030517578125" w="75.0" x="5096.611328125" y="-323.37937927246094" fill="#99ff99" width="1" outline="#000000" cy:nodeTransparency="1.0" cy:nodeLabelFont="Default-0-20" cy:nodeLabel="exp(PPARA)" cy:borderLineType="solid"/>
  </node>
  <node label="PLVAP" id="-68">
    <att type="string" name="GSID" value="GS2136000"/>
    <att type="string" name="canonicalName" value="PLVAP"/>
    <att type="string" name="nodeTypeId" value="1"/>
    <att type="string" name="nodeTypeName" value="Protein"/>
    <att type="string" name="vizmap:CV-IPN-Endothelial cell activation NODE_HEIGHT" value="20.0"/>
    <att type="string" name="vizmap:CV-IPN-Endothelial cell activation NODE_WIDTH" value="80.0"/>
    <graphics type="ELLIPSE" h="20.0" w="75.0" x="2318.8779296875" y="1214.64111328125" fill="#99ffff" width="1" outline="#000000" cy:nodeTransparency="1.0" cy:nodeLabelFont="Default-0-20" cy:nodeLabel="PLVAP" cy:borderLineType="solid"/>
  </node>
  <node label="exp(NOX4)" id="-67">
    <att type="string" name="GSID" value="GS1656250"/>
    <att type="string" name="canonicalName" value="exp(NOX4)"/>
    <att type="string" name="nodeTypeId" value="2"/>
    <att type="string" name="nodeTypeName" value="GeneExpression"/>
    <att type="string" name="vizmap:CV-IPN-Endothelial cell activation NODE_HEIGHT" value="60.0"/>
    <att type="string" name="vizmap:CV-IPN-Endothelial cell activation NODE_WIDTH" value="60.0"/>
    <graphics type="ELLIPSE" h="60.0" w="75.0" x="6286.7060546875" y="904.7274780273438" fill="#99ff99" width="1" outline="#000000" cy:nodeTransparency="1.0" cy:nodeLabelFont="Default-0-20" cy:nodeLabel="exp(NOX4)" cy:borderLineType="solid"/>
  </node>
  <node label="H2O2" id="-66">
    <att type="string" name="GSID" value="GS217316"/>
    <att type="string" name="canonicalName" value="H2O2"/>
    <att type="string" name="nodeTypeId" value="8"/>
    <att type="string" name="nodeTypeName" value="Molecule"/>
    <att type="string" name="vizmap:CV-IPN-Endothelial cell activation NODE_HEIGHT" value="20.0"/>
    <att type="string" name="vizmap:CV-IPN-Endothelial cell activation NODE_WIDTH" value="80.0"/>
    <graphics type="ELLIPSE" h="20.0" w="75.0" x="3270.831298828125" y="-463.3399963378906" fill="#99ffff" width="1" outline="#000000" cy:nodeTransparency="1.0" cy:nodeLabelFont="Default-0-20" cy:nodeLabel="H2O2" cy:borderLineType="solid"/>
  </node>
  <node label="taof(ATF6)" id="-65">
    <att type="string" name="GSID" value="GS3273534"/>
    <att type="string" name="canonicalName" value="taof(ATF6)"/>
    <att type="string" name="nodeTypeId" value="5"/>
    <att type="string" name="nodeTypeName" value="MolecularFunction"/>
    <att type="string" name="vizmap:CV-IPN-Endothelial cell activation NODE_HEIGHT" value="30.0"/>
    <att type="string" name="vizmap:CV-IPN-Endothelial cell activation NODE_WIDTH" value="80.0"/>
    <graphics type="RHOMBUS" h="30.0" w="125.0" x="2810.234130859375" y="1181.4193115234375" fill="#ff99ff" width="1" outline="#000000" cy:nodeTransparency="1.0" cy:nodeLabelFont="Default-0-20" cy:nodeLabel="taof(ATF6)" cy:borderLineType="solid"/>
  </node>
  <node label="Histamine" id="-64">
    <att type="string" name="GSID" value="GS41677"/>
    <att type="string" name="canonicalName" value="Histamine"/>
    <att type="string" name="nodeTypeId" value="8"/>
    <att type="string" name="nodeTypeName" value="Molecule"/>
    <att type="string" name="vizmap:CV-IPN-Endothelial cell activation NODE_HEIGHT" value="20.0"/>
    <att type="string" name="vizmap:CV-IPN-Endothelial cell activation NODE_WIDTH" value="80.0"/>
    <graphics type="ELLIPSE" h="20.0" w="75.0" x="1903.2000732421875" y="1262.627685546875" fill="#99ffff" width="1" outline="#000000" cy:nodeTransparency="1.0" cy:nodeLabelFont="Default-0-20" cy:nodeLabel="Histamine" cy:borderLineType="solid"/>
  </node>
  <node label="kaof(PRKCB)" id="-63">
    <att type="string" name="GSID" value="GS3231172"/>
    <att type="string" name="canonicalName" value="kaof(PRKCB)"/>
    <att type="string" name="nodeTypeId" value="4"/>
    <att type="string" name="nodeTypeName" value="Reaction"/>
    <att type="string" name="vizmap:CV-IPN-Endothelial cell activation NODE_HEIGHT" value="30.0"/>
    <att type="string" name="vizmap:CV-IPN-Endothelial cell activation NODE_WIDTH" value="80.0"/>
    <graphics type="HEXAGON" h="30.0" w="110.0" x="1147.0858154296875" y="1091.2919921875" fill="#9999ff" width="1" outline="#000000" cy:nodeTransparency="1.0" cy:nodeLabelFont="Default-0-20" cy:nodeLabel="kaof(PRKCB)" cy:borderLineType="solid"/>
  </node>
  <node label="kaof(PKC Family Hs)" id="-62">
    <att type="string" name="GSID" value="GS3223425"/>
    <att type="string" name="canonicalName" value="kaof(PKC Family Hs)"/>
    <att type="string" name="nodeTypeId" value="4"/>
    <att type="string" name="nodeTypeName" value="Reaction"/>
    <att type="string" name="vizmap:CV-IPN-Endothelial cell activation NODE_HEIGHT" value="30.0"/>
    <att type="string" name="vizmap:CV-IPN-Endothelial cell activation NODE_WIDTH" value="80.0"/>
    <graphics type="HEXAGON" h="30.0" w="110.0" x="4796.3759765625" y="-817.3788452148438" fill="#9999ff" width="1" outline="#000000" cy:nodeTransparency="1.0" cy:nodeLabelFont="Default-0-20" cy:nodeLabel="kaof(PKC Family Hs)" cy:borderLineType="solid"/>
  </node>
  <node label="ICAM1" id="-61">
    <att type="string" name="GSID" value="GS1355625"/>
    <att type="string" name="canonicalName" value="ICAM1"/>
    <att type="string" name="nodeTypeId" value="1"/>
    <att type="string" name="nodeTypeName" value="Protein"/>
    <att type="string" name="vizmap:CV-IPN-Endothelial cell activation NODE_HEIGHT" value="20.0"/>
    <att type="string" name="vizmap:CV-IPN-Endothelial cell activation NODE_WIDTH" value="80.0"/>
    <graphics type="ELLIPSE" h="20.0" w="75.0" x="4347.4697265625" y="1247.8626708984375" fill="#99ffff" width="1" outline="#000000" cy:nodeTransparency="1.0" cy:nodeLabelFont="Default-0-20" cy:nodeLabel="ICAM1" cy:borderLineType="solid"/>
  </node>
  <node label="exp(SELP)" id="-60">
    <att type="string" name="GSID" value="GS1412504"/>
    <att type="string" name="canonicalName" value="exp(SELP)"/>
    <att type="string" name="nodeTypeId" value="2"/>
    <att type="string" name="nodeTypeName" value="GeneExpression"/>
    <att type="string" name="vizmap:CV-IPN-Endothelial cell activation NODE_HEIGHT" value="60.0"/>
    <att type="string" name="vizmap:CV-IPN-Endothelial cell activation NODE_WIDTH" value="60.0"/>
    <graphics type="ELLIPSE" h="60.0001220703125" w="75.0" x="4159.62255859375" y="1104.2113647460938" fill="#99ff99" width="1" outline="#000000" cy:nodeTransparency="1.0" cy:nodeLabelFont="Default-0-20" cy:nodeLabel="exp(SELP)" cy:borderLineType="solid"/>
  </node>
  <node label="IL1A" id="-59">
    <att type="string" name="GSID" value="GS1356561"/>
    <att type="string" name="canonicalName" value="IL1A"/>
    <att type="string" name="nodeTypeId" value="1"/>
    <att type="string" name="nodeTypeName" value="Protein"/>
    <att type="string" name="vizmap:CV-IPN-Endothelial cell activation NODE_HEIGHT" value="20.0"/>
    <att type="string" name="vizmap:CV-IPN-Endothelial cell activation NODE_WIDTH" value="80.0"/>
    <graphics type="ELLIPSE" h="20.0" w="75.0" x="3001.9794921875" y="1247.86279296875" fill="#99ffff" width="1" outline="#000000" cy:nodeTransparency="1.0" cy:nodeLabelFont="Default-0-20" cy:nodeLabel="IL1A" cy:borderLineType="solid"/>
  </node>
  <node label="Atrial natriuretic factor" id="-58">
    <att type="string" name="GSID" value="GS763326"/>
    <att type="string" name="canonicalName" value="Atrial natriuretic factor"/>
    <att type="string" name="nodeTypeId" value="8"/>
    <att type="string" name="nodeTypeName" value="Molecule"/>
    <att type="string" name="vizmap:CV-IPN-Endothelial cell activation NODE_HEIGHT" value="20.0"/>
    <att type="string" name="vizmap:CV-IPN-Endothelial cell activation NODE_WIDTH" value="80.0"/>
    <graphics type="ELLIPSE" h="20.0" w="75.0" x="2245.46240234375" y="1294.003662109375" fill="#99ffff" width="1" outline="#000000" cy:nodeTransparency="1.0" cy:nodeLabelFont="Default-0-20" cy:nodeLabel="Atrial natriuretic factor" cy:borderLineType="solid"/>
  </node>
  <node label="CD40LG" id="-57">
    <att type="string" name="GSID" value="GS1326753"/>
    <att type="string" name="canonicalName" value="CD40LG"/>
    <att type="string" name="nodeTypeId" value="1"/>
    <att type="string" name="nodeTypeName" value="Protein"/>
    <att type="string" name="vizmap:CV-IPN-Endothelial cell activation NODE_HEIGHT" value="20.0"/>
    <att type="string" name="vizmap:CV-IPN-Endothelial cell activation NODE_WIDTH" value="80.0"/>
    <graphics type="ELLIPSE" h="20.0" w="75.0" x="5504.49658203125" y="-1132.03759765625" fill="#99ffff" width="1" outline="#000000" cy:nodeTransparency="1.0" cy:nodeLabelFont="Default-0-20" cy:nodeLabel="CD40LG" cy:borderLineType="solid"/>
  </node>
  <node label="exp(ATF4)" id="-56">
    <att type="string" name="GSID" value="GS1321545"/>
    <att type="string" name="canonicalName" value="exp(ATF4)"/>
    <att type="string" name="nodeTypeId" value="2"/>
    <att type="string" name="nodeTypeName" value="GeneExpression"/>
    <att type="string" name="vizmap:CV-IPN-Endothelial cell activation NODE_HEIGHT" value="60.0"/>
    <att type="string" name="vizmap:CV-IPN-Endothelial cell activation NODE_WIDTH" value="60.0"/>
    <graphics type="ELLIPSE" h="59.999738693237305" w="75.0" x="2438.027587890625" y="10.06309986114502" fill="#99ff99" width="1" outline="#000000" cy:nodeTransparency="1.0" cy:nodeLabelFont="Default-0-20" cy:nodeLabel="exp(ATF4)" cy:borderLineType="solid"/>
  </node>
  <node label="ETS1" id="-55">
    <att type="string" name="GSID" value="GS1342036"/>
    <att type="string" name="canonicalName" value="ETS1"/>
    <att type="string" name="nodeTypeId" value="1"/>
    <att type="string" name="nodeTypeName" value="Protein"/>
    <att type="string" name="vizmap:CV-IPN-Endothelial cell activation NODE_HEIGHT" value="20.0"/>
    <att type="string" name="vizmap:CV-IPN-Endothelial cell activation NODE_WIDTH" value="80.0"/>
    <graphics type="ELLIPSE" h="20.0" w="75.0" x="7027.22021484375" y="836.875244140625" fill="#99ffff" width="1" outline="#000000" cy:nodeTransparency="1.0" cy:nodeLabelFont="Default-0-20" cy:nodeLabel="ETS1" cy:borderLineType="solid"/>
  </node>
  <node label="cell junction" id="-54">
    <att type="string" name="GSID" value="GS41145"/>
    <att type="string" name="canonicalName" value="cell junction"/>
    <att type="string" name="nodeTypeId" value="11"/>
    <att type="string" name="nodeTypeName" value="CellularComponent"/>
    <att type="string" name="vizmap:CV-IPN-Endothelial cell activation NODE_HEIGHT" value="20.0"/>
    <att type="string" name="vizmap:CV-IPN-Endothelial cell activation NODE_WIDTH" value="80.0"/>
    <graphics type="RHOMBUS" h="20.0" w="125.0" x="2183.11962890625" y="1253.399658203125" fill="#ff99ff" width="1" outline="#000000" cy:nodeTransparency="1.0" cy:nodeLabelFont="Default-0-20" cy:nodeLabel="cell junction" cy:borderLineType="solid"/>
  </node>
  <node label="PKA Family Hs" id="-53">
    <att type="string" name="GSID" value="GS3162533"/>
    <att type="string" name="canonicalName" value="PKA Family Hs"/>
    <att type="string" name="nodeTypeId" value="1"/>
    <att type="string" name="nodeTypeName" value="Protein"/>
    <att type="string" name="vizmap:CV-IPN-Endothelial cell activation NODE_HEIGHT" value="20.0"/>
    <att type="string" name="vizmap:CV-IPN-Endothelial cell activation NODE_WIDTH" value="80.0"/>
    <graphics type="ELLIPSE" h="20.0" w="75.0" x="3930.96435546875" y="-840.4423217773438" fill="#99ffff" width="1" outline="#000000" cy:nodeTransparency="1.0" cy:nodeLabelFont="Default-0-20" cy:nodeLabel="PKA Family Hs" cy:borderLineType="solid"/>
  </node>
  <node label="MMP14" id="-52">
    <att type="string" name="GSID" value="GS1366641"/>
    <att type="string" name="canonicalName" value="MMP14"/>
    <att type="string" name="nodeTypeId" value="1"/>
    <att type="string" name="nodeTypeName" value="Protein"/>
    <att type="string" name="vizmap:CV-IPN-Endothelial cell activation NODE_HEIGHT" value="20.0"/>
    <att type="string" name="vizmap:CV-IPN-Endothelial cell activation NODE_WIDTH" value="80.0"/>
    <graphics type="ELLIPSE" h="19.99993896484375" w="75.0" x="1925.3409423828125" y="474.2381591796875" fill="#99ffff" width="1" outline="#000000" cy:nodeTransparency="1.0" cy:nodeLabelFont="Default-0-20" cy:nodeLabel="MMP14" cy:borderLineType="solid"/>
  </node>
  <node label="kaof(MAPK3)" id="-51">
    <att type="string" name="GSID" value="GS3222161"/>
    <att type="string" name="canonicalName" value="kaof(MAPK3)"/>
    <att type="string" name="nodeTypeId" value="4"/>
    <att type="string" name="nodeTypeName" value="Reaction"/>
    <att type="string" name="vizmap:CV-IPN-Endothelial cell activation NODE_HEIGHT" value="30.0"/>
    <att type="string" name="vizmap:CV-IPN-Endothelial cell activation NODE_WIDTH" value="80.0"/>
    <graphics type="HEXAGON" h="30.000003814697266" w="110.0" x="4876.35546875" y="48.82160758972168" fill="#9999ff" width="1" outline="#000000" cy:nodeTransparency="1.0" cy:nodeLabelFont="Default-0-20" cy:nodeLabel="kaof(MAPK3)" cy:borderLineType="solid"/>
  </node>
  <node label="catof(TRAF2)" id="-50">
    <att type="string" name="GSID" value="GS4615263"/>
    <att type="string" name="canonicalName" value="catof(TRAF2)"/>
    <att type="string" name="nodeTypeId" value="5"/>
    <att type="string" name="nodeTypeName" value="MolecularFunction"/>
    <att type="string" name="vizmap:CV-IPN-Endothelial cell activation NODE_HEIGHT" value="30.0"/>
    <att type="string" name="vizmap:CV-IPN-Endothelial cell activation NODE_WIDTH" value="80.0"/>
    <graphics type="RHOMBUS" h="29.999984741210938" w="124.99951171875" x="4317.940673828125" y="-168.65494537353516" fill="#ff99ff" width="1" outline="#000000" cy:nodeTransparency="1.0" cy:nodeLabelFont="Default-0-20" cy:nodeLabel="catof(TRAF2)" cy:borderLineType="solid"/>
  </node>
  <node label="ROCK2" id="-49">
    <att type="string" name="GSID" value="GS1446046"/>
    <att type="string" name="canonicalName" value="ROCK2"/>
    <att type="string" name="nodeTypeId" value="1"/>
    <att type="string" name="nodeTypeName" value="Protein"/>
    <att type="string" name="vizmap:CV-IPN-Endothelial cell activation NODE_HEIGHT" value="20.0"/>
    <att type="string" name="vizmap:CV-IPN-Endothelial cell activation NODE_WIDTH" value="80.0"/>
    <graphics type="ELLIPSE" h="20.0" w="75.0" x="3565.93310546875" y="938.4124755859375" fill="#99ffff" width="1" outline="#000000" cy:nodeTransparency="1.0" cy:nodeLabelFont="Default-0-20" cy:nodeLabel="ROCK2" cy:borderLineType="solid"/>
  </node>
  <node label="CXCL3" id="-48">
    <att type="string" name="GSID" value="GS1351265"/>
    <att type="string" name="canonicalName" value="CXCL3"/>
    <att type="string" name="nodeTypeId" value="1"/>
    <att type="string" name="nodeTypeName" value="Protein"/>
    <att type="string" name="vizmap:CV-IPN-Endothelial cell activation NODE_HEIGHT" value="20.0"/>
    <att type="string" name="vizmap:CV-IPN-Endothelial cell activation NODE_WIDTH" value="80.0"/>
    <graphics type="ELLIPSE" h="20.0001220703125" w="75.0" x="1374.716796875" y="1397.0508422851562" fill="#99ffff" width="1" outline="#000000" cy:nodeTransparency="1.0" cy:nodeLabelFont="Default-0-20" cy:nodeLabel="CXCL3" cy:borderLineType="solid"/>
  </node>
  <node label="AKT1 P@S473" id="-47">
    <att type="string" name="GSID" value="GS3266502"/>
    <att type="string" name="canonicalName" value="AKT1 P@S473"/>
    <att type="string" name="nodeTypeId" value="-1"/>
    <att type="string" name="nodeTypeName" value="Default"/>
    <att type="string" name="vizmap:CV-IPN-Endothelial cell activation NODE_HEIGHT" value="20.0"/>
    <att type="string" name="vizmap:CV-IPN-Endothelial cell activation NODE_WIDTH" value="80.0"/>
    <graphics type="RECTANGLE" h="20.0" w="125.0" x="7196.8408203125" y="639.6007690429688" fill="#99ffff" width="1" outline="#000000" cy:nodeTransparency="1.0" cy:nodeLabelFont="Default-0-20" cy:nodeLabel="AKT1 P@S473" cy:borderLineType="solid"/>
  </node>
  <node label="gtpof(RHOA)" id="-46">
    <att type="string" name="GSID" value="GS3332011"/>
    <att type="string" name="canonicalName" value="gtpof(RHOA)"/>
    <att type="string" name="nodeTypeId" value="4"/>
    <att type="string" name="nodeTypeName" value="Reaction"/>
    <att type="string" name="vizmap:CV-IPN-Endothelial cell activation NODE_HEIGHT" value="30.0"/>
    <att type="string" name="vizmap:CV-IPN-Endothelial cell activation NODE_WIDTH" value="80.0"/>
    <graphics type="HEXAGON" h="30.0" w="110.0001220703125" x="1874.0733032226562" y="783.6880493164062" fill="#9999ff" width="1" outline="#000000" cy:nodeTransparency="1.0" cy:nodeLabelFont="Default-0-20" cy:nodeLabel="gtpof(RHOA)" cy:borderLineType="solid"/>
  </node>
  <node label="15-deoxy-D12,14-prostaglandin J2" id="-45">
    <att type="string" name="GSID" value="GS3161353"/>
    <att type="string" name="canonicalName" value="15-deoxy-D12,14-prostaglandin J2"/>
    <att type="string" name="nodeTypeId" value="8"/>
    <att type="string" name="nodeTypeName" value="Molecule"/>
    <att type="string" name="vizmap:CV-IPN-Endothelial cell activation NODE_HEIGHT" value="20.0"/>
    <att type="string" name="vizmap:CV-IPN-Endothelial cell activation NODE_WIDTH" value="80.0"/>
    <graphics type="ELLIPSE" h="20.0" w="74.999755859375" x="3829.8668212890625" y="-893.9655151367188" fill="#99ffff" width="1" outline="#000000" cy:nodeTransparency="1.0" cy:nodeLabelFont="Default-0-20" cy:nodeLabel="15-deoxy-D12,14-prostaglandin J2" cy:borderLineType="solid"/>
  </node>
  <node label="catof(NOS3)" id="-44">
    <att type="string" name="GSID" value="GS3252517"/>
    <att type="string" name="canonicalName" value="catof(NOS3)"/>
    <att type="string" name="nodeTypeId" value="5"/>
    <att type="string" name="nodeTypeName" value="MolecularFunction"/>
    <att type="string" name="vizmap:CV-IPN-Endothelial cell activation NODE_HEIGHT" value="30.0"/>
    <att type="string" name="vizmap:CV-IPN-Endothelial cell activation NODE_WIDTH" value="80.0"/>
    <graphics type="RHOMBUS" h="29.9998779296875" w="125.0" x="2540.56298828125" y="1093.1378784179688" fill="#ff99ff" width="1" outline="#000000" cy:nodeTransparency="1.0" cy:nodeLabelFont="Default-0-20" cy:nodeLabel="catof(NOS3)" cy:borderLineType="solid"/>
  </node>
  <node label="F2" id="-43">
    <att type="string" name="GSID" value="GS1342330"/>
    <att type="string" name="canonicalName" value="F2"/>
    <att type="string" name="nodeTypeId" value="1"/>
    <att type="string" name="nodeTypeName" value="Protein"/>
    <att type="string" name="vizmap:CV-IPN-Endothelial cell activation NODE_HEIGHT" value="20.0"/>
    <att type="string" name="vizmap:CV-IPN-Endothelial cell activation NODE_WIDTH" value="80.0"/>
    <graphics type="ELLIPSE" h="20.000015258789062" w="75.0" x="3366.394287109375" y="-199.72168731689453" fill="#99ffff" width="1" outline="#000000" cy:nodeTransparency="1.0" cy:nodeLabelFont="Default-0-20" cy:nodeLabel="F2" cy:borderLineType="solid"/>
  </node>
  <node label="exp(GATA3)" id="-42">
    <att type="string" name="GSID" value="GS1346150"/>
    <att type="string" name="canonicalName" value="exp(GATA3)"/>
    <att type="string" name="nodeTypeId" value="2"/>
    <att type="string" name="nodeTypeName" value="GeneExpression"/>
    <att type="string" name="vizmap:CV-IPN-Endothelial cell activation NODE_HEIGHT" value="60.0"/>
    <att type="string" name="vizmap:CV-IPN-Endothelial cell activation NODE_WIDTH" value="60.0"/>
    <graphics type="ELLIPSE" h="60.0" w="75.0" x="5206.5234375" y="783.68798828125" fill="#99ff99" width="1" outline="#000000" cy:nodeTransparency="1.0" cy:nodeLabelFont="Default-0-20" cy:nodeLabel="exp(GATA3)" cy:borderLineType="solid"/>
  </node>
  <node label="taof(STAT1)" id="-41">
    <att type="string" name="GSID" value="GS3225435"/>
    <att type="string" name="canonicalName" value="taof(STAT1)"/>
    <att type="string" name="nodeTypeId" value="5"/>
    <att type="string" name="nodeTypeName" value="MolecularFunction"/>
    <att type="string" name="vizmap:CV-IPN-Endothelial cell activation NODE_HEIGHT" value="30.0"/>
    <att type="string" name="vizmap:CV-IPN-Endothelial cell activation NODE_WIDTH" value="80.0"/>
    <graphics type="RHOMBUS" h="30.0" w="125.0" x="4518.75830078125" y="934.8667602539062" fill="#ff99ff" width="1" outline="#000000" cy:nodeTransparency="1.0" cy:nodeLabelFont="Default-0-20" cy:nodeLabel="taof(STAT1)" cy:borderLineType="solid"/>
  </node>
  <node label="exp(EGR1)" id="-40">
    <att type="string" name="GSID" value="GS1340407"/>
    <att type="string" name="canonicalName" value="exp(EGR1)"/>
    <att type="string" name="nodeTypeId" value="2"/>
    <att type="string" name="nodeTypeName" value="GeneExpression"/>
    <att type="string" name="vizmap:CV-IPN-Endothelial cell activation NODE_HEIGHT" value="60.0"/>
    <att type="string" name="vizmap:CV-IPN-Endothelial cell activation NODE_WIDTH" value="60.0"/>
    <graphics type="ELLIPSE" h="59.99993896484375" w="75.0" x="5411.59619140625" y="628.9631652832031" fill="#99ff99" width="1" outline="#000000" cy:nodeTransparency="1.0" cy:nodeLabelFont="Default-0-20" cy:nodeLabel="exp(EGR1)" cy:borderLineType="solid"/>
  </node>
  <node label="catof(PLCG1)" id="-39">
    <att type="string" name="GSID" value="GS3225416"/>
    <att type="string" name="canonicalName" value="catof(PLCG1)"/>
    <att type="string" name="nodeTypeId" value="4"/>
    <att type="string" name="nodeTypeName" value="Reaction"/>
    <att type="string" name="vizmap:CV-IPN-Endothelial cell activation NODE_HEIGHT" value="30.0"/>
    <att type="string" name="vizmap:CV-IPN-Endothelial cell activation NODE_WIDTH" value="80.0"/>
    <graphics type="HEXAGON" h="30.0" w="110.0" x="4975.81201171875" y="-897.6570434570312" fill="#9999ff" width="1" outline="#000000" cy:nodeTransparency="1.0" cy:nodeLabelFont="Default-0-20" cy:nodeLabel="catof(PLCG1)" cy:borderLineType="solid"/>
  </node>
  <node label="REL" id="-38">
    <att type="string" name="GSID" value="GS1406606"/>
    <att type="string" name="canonicalName" value="REL"/>
    <att type="string" name="nodeTypeId" value="1"/>
    <att type="string" name="nodeTypeName" value="Protein"/>
    <att type="string" name="vizmap:CV-IPN-Endothelial cell activation NODE_HEIGHT" value="20.0"/>
    <att type="string" name="vizmap:CV-IPN-Endothelial cell activation NODE_WIDTH" value="80.0"/>
    <graphics type="ELLIPSE" h="20.0" w="75.0" x="5448.3916015625" y="1041.2415771484375" fill="#99ffff" width="1" outline="#000000" cy:nodeTransparency="1.0" cy:nodeLabelFont="Default-0-20" cy:nodeLabel="REL" cy:borderLineType="solid"/>
  </node>
  <node label="ERK Family Hs" id="-37">
    <att type="string" name="GSID" value="GS4716041"/>
    <att type="string" name="canonicalName" value="ERK Family Hs"/>
    <att type="string" name="nodeTypeId" value="1"/>
    <att type="string" name="nodeTypeName" value="Protein"/>
    <att type="string" name="vizmap:CV-IPN-Endothelial cell activation NODE_HEIGHT" value="20.0"/>
    <att type="string" name="vizmap:CV-IPN-Endothelial cell activation NODE_WIDTH" value="80.0"/>
    <graphics type="ELLIPSE" h="20.0" w="75.0" x="4898.91162109375" y="-558.3831176757812" fill="#99ffff" width="1" outline="#000000" cy:nodeTransparency="1.0" cy:nodeLabelFont="Default-0-20" cy:nodeLabel="ERK Family Hs" cy:borderLineType="solid"/>
  </node>
  <node label="IL6" id="-36">
    <att type="string" name="GSID" value="GS1356737"/>
    <att type="string" name="canonicalName" value="IL6"/>
    <att type="string" name="nodeTypeId" value="1"/>
    <att type="string" name="nodeTypeName" value="Protein"/>
    <att type="string" name="vizmap:CV-IPN-Endothelial cell activation NODE_HEIGHT" value="20.0"/>
    <att type="string" name="vizmap:CV-IPN-Endothelial cell activation NODE_WIDTH" value="80.0"/>
    <graphics type="ELLIPSE" h="20.0" w="75.0" x="2438.02734375" y="474.23828125" fill="#99ffff" width="1" outline="#000000" cy:nodeTransparency="1.0" cy:nodeLabelFont="Default-0-20" cy:nodeLabel="IL6" cy:borderLineType="solid"/>
  </node>
  <node label="HDL" id="-35">
    <att type="string" name="GSID" value="GS3161712"/>
    <att type="string" name="canonicalName" value="HDL"/>
    <att type="string" name="nodeTypeId" value="11"/>
    <att type="string" name="nodeTypeName" value="CellularComponent"/>
    <att type="string" name="vizmap:CV-IPN-Endothelial cell activation NODE_HEIGHT" value="20.0"/>
    <att type="string" name="vizmap:CV-IPN-Endothelial cell activation NODE_WIDTH" value="80.0"/>
    <graphics type="RHOMBUS" h="20.0" w="125.0" x="2466.12060546875" y="866.7413330078125" fill="#ff99ff" width="1" outline="#000000" cy:nodeTransparency="1.0" cy:nodeLabelFont="Default-0-20" cy:nodeLabel="HDL" cy:borderLineType="solid"/>
  </node>
  <node label="taof(NFAT family Hs)" id="-34">
    <att type="string" name="GSID" value="GS3325477"/>
    <att type="string" name="canonicalName" value="taof(NFAT family Hs)"/>
    <att type="string" name="nodeTypeId" value="5"/>
    <att type="string" name="nodeTypeName" value="MolecularFunction"/>
    <att type="string" name="vizmap:CV-IPN-Endothelial cell activation NODE_HEIGHT" value="30.0"/>
    <att type="string" name="vizmap:CV-IPN-Endothelial cell activation NODE_WIDTH" value="80.0"/>
    <graphics type="RHOMBUS" h="30.0001220703125" w="124.99951171875" x="5197.366455078125" y="1105.5482788085938" fill="#ff99ff" width="1" outline="#000000" cy:nodeTransparency="1.0" cy:nodeLabelFont="Default-0-20" cy:nodeLabel="taof(NFAT family Hs)" cy:borderLineType="solid"/>
  </node>
  <node label="kaof(PRKCZ)" id="-33">
    <att type="string" name="GSID" value="GS3230234"/>
    <att type="string" name="canonicalName" value="kaof(PRKCZ)"/>
    <att type="string" name="nodeTypeId" value="4"/>
    <att type="string" name="nodeTypeName" value="Reaction"/>
    <att type="string" name="vizmap:CV-IPN-Endothelial cell activation NODE_HEIGHT" value="30.0"/>
    <att type="string" name="vizmap:CV-IPN-Endothelial cell activation NODE_WIDTH" value="80.0"/>
    <graphics type="HEXAGON" h="30.0" w="110.0" x="4964.53759765625" y="-36.077606201171875" fill="#9999ff" width="1" outline="#000000" cy:nodeTransparency="1.0" cy:nodeLabelFont="Default-0-20" cy:nodeLabel="kaof(PRKCZ)" cy:borderLineType="solid"/>
  </node>
  <node label="taof(ETS1)" id="-32">
    <att type="string" name="GSID" value="GS3225204"/>
    <att type="string" name="canonicalName" value="taof(ETS1)"/>
    <att type="string" name="nodeTypeId" value="5"/>
    <att type="string" name="nodeTypeName" value="MolecularFunction"/>
    <att type="string" name="vizmap:CV-IPN-Endothelial cell activation NODE_HEIGHT" value="30.0"/>
    <att type="string" name="vizmap:CV-IPN-Endothelial cell activation NODE_WIDTH" value="80.0"/>
    <graphics type="RHOMBUS" h="30.0" w="125.0" x="6803.5791015625" y="917.1463012695312" fill="#ff99ff" width="1" outline="#000000" cy:nodeTransparency="1.0" cy:nodeLabelFont="Default-0-20" cy:nodeLabel="taof(ETS1)" cy:borderLineType="solid"/>
  </node>
  <node label="STAT1" id="-31">
    <att type="string" name="GSID" value="GS1416557"/>
    <att type="string" name="canonicalName" value="STAT1"/>
    <att type="string" name="nodeTypeId" value="1"/>
    <att type="string" name="nodeTypeName" value="Protein"/>
    <att type="string" name="vizmap:CV-IPN-Endothelial cell activation NODE_HEIGHT" value="20.0"/>
    <att type="string" name="vizmap:CV-IPN-Endothelial cell activation NODE_WIDTH" value="80.0"/>
    <graphics type="ELLIPSE" h="20.0" w="75.0" x="4442.66943359375" y="851.0584106445312" fill="#99ffff" width="1" outline="#000000" cy:nodeTransparency="1.0" cy:nodeLabelFont="Default-0-20" cy:nodeLabel="STAT1" cy:borderLineType="solid"/>
  </node>
  <node label="taof(EP300)" id="-30">
    <att type="string" name="GSID" value="GS3223373"/>
    <att type="string" name="canonicalName" value="taof(EP300)"/>
    <att type="string" name="nodeTypeId" value="5"/>
    <att type="string" name="nodeTypeName" value="MolecularFunction"/>
    <att type="string" name="vizmap:CV-IPN-Endothelial cell activation NODE_HEIGHT" value="30.0"/>
    <att type="string" name="vizmap:CV-IPN-Endothelial cell activation NODE_WIDTH" value="80.0"/>
    <graphics type="RHOMBUS" h="29.99993896484375" w="125.0" x="7062.826171875" y="773.0502624511719" fill="#ff99ff" width="1" outline="#000000" cy:nodeTransparency="1.0" cy:nodeLabelFont="Default-0-20" cy:nodeLabel="taof(EP300)" cy:borderLineType="solid"/>
  </node>
  <node label="kaof(SPHK1)" id="-29">
    <att type="string" name="GSID" value="GS3314560"/>
    <att type="string" name="canonicalName" value="kaof(SPHK1)"/>
    <att type="string" name="nodeTypeId" value="4"/>
    <att type="string" name="nodeTypeName" value="Reaction"/>
    <att type="string" name="vizmap:CV-IPN-Endothelial cell activation NODE_HEIGHT" value="30.0"/>
    <att type="string" name="vizmap:CV-IPN-Endothelial cell activation NODE_WIDTH" value="80.0"/>
    <graphics type="HEXAGON" h="29.999969482421875" w="110.0" x="3661.08544921875" y="-312.3056182861328" fill="#9999ff" width="1" outline="#000000" cy:nodeTransparency="1.0" cy:nodeLabelFont="Default-0-20" cy:nodeLabel="kaof(SPHK1)" cy:borderLineType="solid"/>
  </node>
  <node label="kaof(JNK family Hs)" id="-28">
    <att type="string" name="GSID" value="GS3227123"/>
    <att type="string" name="canonicalName" value="kaof(JNK family Hs)"/>
    <att type="string" name="nodeTypeId" value="4"/>
    <att type="string" name="nodeTypeName" value="Reaction"/>
    <att type="string" name="vizmap:CV-IPN-Endothelial cell activation NODE_HEIGHT" value="30.0"/>
    <att type="string" name="vizmap:CV-IPN-Endothelial cell activation NODE_WIDTH" value="80.0"/>
    <graphics type="HEXAGON" h="30.0" w="110.0" x="4601.96630859375" y="11.908987045288086" fill="#9999ff" width="1" outline="#000000" cy:nodeTransparency="1.0" cy:nodeLabelFont="Default-0-20" cy:nodeLabel="kaof(JNK family Hs)" cy:borderLineType="solid"/>
  </node>
  <node label="PTEN" id="-27">
    <att type="string" name="GSID" value="GS1404246"/>
    <att type="string" name="canonicalName" value="PTEN"/>
    <att type="string" name="nodeTypeId" value="1"/>
    <att type="string" name="nodeTypeName" value="Protein"/>
    <att type="string" name="vizmap:CV-IPN-Endothelial cell activation NODE_HEIGHT" value="20.0"/>
    <att type="string" name="vizmap:CV-IPN-Endothelial cell activation NODE_WIDTH" value="80.0"/>
    <graphics type="ELLIPSE" h="20.0" w="75.0" x="5103.986328125" y="319.51287841796875" fill="#99ffff" width="1" outline="#000000" cy:nodeTransparency="1.0" cy:nodeLabelFont="Default-0-20" cy:nodeLabel="PTEN" cy:borderLineType="solid"/>
  </node>
  <node label="taof(NFKB Complex Hs)" id="-26">
    <att type="string" name="GSID" value="GS3222251"/>
    <att type="string" name="canonicalName" value="taof(NFKB Complex Hs)"/>
    <att type="string" name="nodeTypeId" value="7"/>
    <att type="string" name="nodeTypeName" value="TranscriptionalActivity"/>
    <att type="string" name="vizmap:CV-IPN-Endothelial cell activation NODE_HEIGHT" value="30.0"/>
    <att type="string" name="vizmap:CV-IPN-Endothelial cell activation NODE_WIDTH" value="80.0"/>
    <graphics type="HEXAGON" h="30.000015258789062" w="110.0" x="5001.44921875" y="164.78809356689453" fill="#9999ff" width="1" outline="#000000" cy:nodeTransparency="1.0" cy:nodeLabelFont="Default-0-20" cy:nodeLabel="taof(NFKB Complex Hs)" cy:borderLineType="solid"/>
  </node>
  <node label="catof(MMP14)" id="-25">
    <att type="string" name="GSID" value="GS3356673"/>
    <att type="string" name="canonicalName" value="catof(MMP14)"/>
    <att type="string" name="nodeTypeId" value="4"/>
    <att type="string" name="nodeTypeName" value="Reaction"/>
    <att type="string" name="vizmap:CV-IPN-Endothelial cell activation NODE_HEIGHT" value="30.0"/>
    <att type="string" name="vizmap:CV-IPN-Endothelial cell activation NODE_WIDTH" value="80.0"/>
    <graphics type="HEXAGON" h="30.0" w="110.0" x="1971.482421875" y="627.1177368164062" fill="#9999ff" width="1" outline="#000000" cy:nodeTransparency="1.0" cy:nodeLabelFont="Default-0-20" cy:nodeLabel="catof(MMP14)" cy:borderLineType="solid"/>
  </node>
  <node label="taof(AP-1 complex Hs)" id="-24">
    <att type="string" name="GSID" value="GS3222033"/>
    <att type="string" name="canonicalName" value="taof(AP-1 complex Hs)"/>
    <att type="string" name="nodeTypeId" value="7"/>
    <att type="string" name="nodeTypeName" value="TranscriptionalActivity"/>
    <att type="string" name="vizmap:CV-IPN-Endothelial cell activation NODE_HEIGHT" value="30.0"/>
    <att type="string" name="vizmap:CV-IPN-Endothelial cell activation NODE_WIDTH" value="80.0"/>
    <graphics type="HEXAGON" h="30.0" w="110.0" x="6488.23583984375" y="938.4129028320312" fill="#9999ff" width="1" outline="#000000" cy:nodeTransparency="1.0" cy:nodeLabelFont="Default-0-20" cy:nodeLabel="taof(AP-1 complex Hs)" cy:borderLineType="solid"/>
  </node>
  <node label="catof(ERN1)" id="-23">
    <att type="string" name="GSID" value="GS3222240"/>
    <att type="string" name="canonicalName" value="catof(ERN1)"/>
    <att type="string" name="nodeTypeId" value="5"/>
    <att type="string" name="nodeTypeName" value="MolecularFunction"/>
    <att type="string" name="vizmap:CV-IPN-Endothelial cell activation NODE_HEIGHT" value="30.0"/>
    <att type="string" name="vizmap:CV-IPN-Endothelial cell activation NODE_WIDTH" value="80.0"/>
    <graphics type="RHOMBUS" h="30.0" w="125.0" x="2672.219970703125" y="1170.345947265625" fill="#ff99ff" width="1" outline="#000000" cy:nodeTransparency="1.0" cy:nodeLabelFont="Default-0-20" cy:nodeLabel="catof(ERN1)" cy:borderLineType="solid"/>
  </node>
  <node label="RAC1" id="-22">
    <att type="string" name="GSID" value="GS1405620"/>
    <att type="string" name="canonicalName" value="RAC1"/>
    <att type="string" name="nodeTypeId" value="1"/>
    <att type="string" name="nodeTypeName" value="Protein"/>
    <att type="string" name="vizmap:CV-IPN-Endothelial cell activation NODE_HEIGHT" value="20.0"/>
    <att type="string" name="vizmap:CV-IPN-Endothelial cell activation NODE_WIDTH" value="80.0"/>
    <graphics type="ELLIPSE" h="20.0" w="75.0" x="2386.757568359375" y="-454.1117248535156" fill="#99ffff" width="1" outline="#000000" cy:nodeTransparency="1.0" cy:nodeLabelFont="Default-0-20" cy:nodeLabel="RAC1" cy:borderLineType="solid"/>
  </node>
  <node label="exp(CSF3)" id="-21">
    <att type="string" name="GSID" value="GS1333543"/>
    <att type="string" name="canonicalName" value="exp(CSF3)"/>
    <att type="string" name="nodeTypeId" value="2"/>
    <att type="string" name="nodeTypeName" value="GeneExpression"/>
    <att type="string" name="vizmap:CV-IPN-Endothelial cell activation NODE_HEIGHT" value="60.0"/>
    <att type="string" name="vizmap:CV-IPN-Endothelial cell activation NODE_WIDTH" value="60.0"/>
    <graphics type="ELLIPSE" h="60.0" w="75.0" x="7541.28564453125" y="1208.126220703125" fill="#99ff99" width="1" outline="#000000" cy:nodeTransparency="1.0" cy:nodeLabelFont="Default-0-20" cy:nodeLabel="exp(CSF3)" cy:borderLineType="solid"/>
  </node>
  <node label="MMP3" id="-20">
    <att type="string" name="GSID" value="GS1366561"/>
    <att type="string" name="canonicalName" value="MMP3"/>
    <att type="string" name="nodeTypeId" value="1"/>
    <att type="string" name="nodeTypeName" value="Protein"/>
    <att type="string" name="vizmap:CV-IPN-Endothelial cell activation NODE_HEIGHT" value="20.0"/>
    <att type="string" name="vizmap:CV-IPN-Endothelial cell activation NODE_WIDTH" value="80.0"/>
    <graphics type="ELLIPSE" h="20.0" w="75.0" x="1144.8299560546875" y="1404.432861328125" fill="#99ffff" width="1" outline="#000000" cy:nodeTransparency="1.0" cy:nodeLabelFont="Default-0-20" cy:nodeLabel="MMP3" cy:borderLineType="solid"/>
  </node>
  <node label="ITGAV:ITGB3" id="-19">
    <att type="string" name="GSID" value="GS3207277"/>
    <att type="string" name="canonicalName" value="ITGAV:ITGB3"/>
    <att type="string" name="nodeTypeId" value="3"/>
    <att type="string" name="nodeTypeName" value="MolecularComplex"/>
    <att type="string" name="vizmap:CV-IPN-Endothelial cell activation NODE_HEIGHT" value="20.0"/>
    <att type="string" name="vizmap:CV-IPN-Endothelial cell activation NODE_WIDTH" value="80.0"/>
    <graphics type="ROUNDED_RECTANGLE" h="20.0" w="150.0" x="2721.435302734375" y="800.29833984375" fill="#99ccff" width="1" outline="#000000" cy:nodeTransparency="1.0" cy:nodeLabelFont="Default-0-20" cy:nodeLabel="ITGAV:ITGB3" cy:borderLineType="solid"/>
  </node>
  <node label="ROCK Family Hs" id="-18">
    <att type="string" name="GSID" value="GS6216636"/>
    <att type="string" name="canonicalName" value="ROCK Family Hs"/>
    <att type="string" name="nodeTypeId" value="1"/>
    <att type="string" name="nodeTypeName" value="Protein"/>
    <att type="string" name="vizmap:CV-IPN-Endothelial cell activation NODE_HEIGHT" value="20.0"/>
    <att type="string" name="vizmap:CV-IPN-Endothelial cell activation NODE_WIDTH" value="80.0"/>
    <graphics type="ELLIPSE" h="20.000030517578125" w="75.0" x="3237.2001953125" y="-137.2794952392578" fill="#99ffff" width="1" outline="#000000" cy:nodeTransparency="1.0" cy:nodeLabelFont="Default-0-20" cy:nodeLabel="ROCK Family Hs" cy:borderLineType="solid"/>
  </node>
  <node label="taof(GATA6)" id="-17">
    <att type="string" name="GSID" value="GS3360122"/>
    <att type="string" name="canonicalName" value="taof(GATA6)"/>
    <att type="string" name="nodeTypeId" value="5"/>
    <att type="string" name="nodeTypeName" value="MolecularFunction"/>
    <att type="string" name="vizmap:CV-IPN-Endothelial cell activation NODE_HEIGHT" value="30.0"/>
    <att type="string" name="vizmap:CV-IPN-Endothelial cell activation NODE_WIDTH" value="80.0"/>
    <graphics type="RHOMBUS" h="30.0" w="125.00048828125" x="5052.572509765625" y="940.1859741210938" fill="#ff99ff" width="1" outline="#000000" cy:nodeTransparency="1.0" cy:nodeLabelFont="Default-0-20" cy:nodeLabel="taof(GATA6)" cy:borderLineType="solid"/>
  </node>
  <node label="SELP" id="-16">
    <att type="string" name="GSID" value="GS1412507"/>
    <att type="string" name="canonicalName" value="SELP"/>
    <att type="string" name="nodeTypeId" value="1"/>
    <att type="string" name="nodeTypeName" value="Protein"/>
    <att type="string" name="vizmap:CV-IPN-Endothelial cell activation NODE_HEIGHT" value="20.0"/>
    <att type="string" name="vizmap:CV-IPN-Endothelial cell activation NODE_WIDTH" value="80.0"/>
    <graphics type="ELLIPSE" h="20.0" w="75.0" x="4220.529296875" y="1271.856201171875" fill="#99ffff" width="1" outline="#000000" cy:nodeTransparency="1.0" cy:nodeLabelFont="Default-0-20" cy:nodeLabel="SELP" cy:borderLineType="solid"/>
  </node>
  <node label="kaof(JAK2)" id="-15">
    <att type="string" name="GSID" value="GS3233027"/>
    <att type="string" name="canonicalName" value="kaof(JAK2)"/>
    <att type="string" name="nodeTypeId" value="4"/>
    <att type="string" name="nodeTypeName" value="Reaction"/>
    <att type="string" name="vizmap:CV-IPN-Endothelial cell activation NODE_HEIGHT" value="30.0"/>
    <att type="string" name="vizmap:CV-IPN-Endothelial cell activation NODE_WIDTH" value="80.0"/>
    <graphics type="HEXAGON" h="30.0" w="110.0" x="4467.490234375" y="628.9633178710938" fill="#9999ff" width="1" outline="#000000" cy:nodeTransparency="1.0" cy:nodeLabelFont="Default-0-20" cy:nodeLabel="kaof(JAK2)" cy:borderLineType="solid"/>
  </node>
  <node label="kaof(ROCK2)" id="-14">
    <att type="string" name="GSID" value="GS3474251"/>
    <att type="string" name="canonicalName" value="kaof(ROCK2)"/>
    <att type="string" name="nodeTypeId" value="4"/>
    <att type="string" name="nodeTypeName" value="Reaction"/>
    <att type="string" name="vizmap:CV-IPN-Endothelial cell activation NODE_HEIGHT" value="30.0"/>
    <att type="string" name="vizmap:CV-IPN-Endothelial cell activation NODE_WIDTH" value="80.0"/>
    <graphics type="HEXAGON" h="30.0" w="110.0" x="3617.20166015625" y="1093.13818359375" fill="#9999ff" width="1" outline="#000000" cy:nodeTransparency="1.0" cy:nodeLabelFont="Default-0-20" cy:nodeLabel="kaof(ROCK2)" cy:borderLineType="solid"/>
  </node>
  <node label="exp(NOS3)" id="-13">
    <att type="string" name="GSID" value="GS1373032"/>
    <att type="string" name="canonicalName" value="exp(NOS3)"/>
    <att type="string" name="nodeTypeId" value="2"/>
    <att type="string" name="nodeTypeName" value="GeneExpression"/>
    <att type="string" name="vizmap:CV-IPN-Endothelial cell activation NODE_HEIGHT" value="60.0"/>
    <att type="string" name="vizmap:CV-IPN-Endothelial cell activation NODE_WIDTH" value="60.0"/>
    <graphics type="ELLIPSE" h="60.0" w="75.0" x="2403.77734375" y="781.8424072265625" fill="#99ff99" width="1" outline="#000000" cy:nodeTransparency="1.0" cy:nodeLabelFont="Default-0-20" cy:nodeLabel="exp(NOS3)" cy:borderLineType="solid"/>
  </node>
  <node label="gtpof(RHO Family Hs)" id="-12">
    <att type="string" name="GSID" value="GS3355321"/>
    <att type="string" name="canonicalName" value="gtpof(RHO Family Hs)"/>
    <att type="string" name="nodeTypeId" value="4"/>
    <att type="string" name="nodeTypeName" value="Reaction"/>
    <att type="string" name="vizmap:CV-IPN-Endothelial cell activation NODE_HEIGHT" value="30.0"/>
    <att type="string" name="vizmap:CV-IPN-Endothelial cell activation NODE_WIDTH" value="80.0"/>
    <graphics type="HEXAGON" h="30.0" w="110.0" x="1925.3409423828125" y="-144.6619110107422" fill="#9999ff" width="1" outline="#000000" cy:nodeTransparency="1.0" cy:nodeLabelFont="Default-0-20" cy:nodeLabel="gtpof(RHO Family Hs)" cy:borderLineType="solid"/>
  </node>
  <node label="SOCS2" id="-11">
    <att type="string" name="GSID" value="GS1440030"/>
    <att type="string" name="canonicalName" value="SOCS2"/>
    <att type="string" name="nodeTypeId" value="1"/>
    <att type="string" name="nodeTypeName" value="Protein"/>
    <att type="string" name="vizmap:CV-IPN-Endothelial cell activation NODE_HEIGHT" value="20.0"/>
    <att type="string" name="vizmap:CV-IPN-Endothelial cell activation NODE_WIDTH" value="80.0"/>
    <graphics type="ELLIPSE" h="20.0" w="75.0" x="6795.845703125" y="783.6879272460938" fill="#99ffff" width="1" outline="#000000" cy:nodeTransparency="1.0" cy:nodeLabelFont="Default-0-20" cy:nodeLabel="SOCS2" cy:borderLineType="solid"/>
  </node>
  <node label="kaof(PTK2)" id="-10">
    <att type="string" name="GSID" value="GS3332100"/>
    <att type="string" name="canonicalName" value="kaof(PTK2)"/>
    <att type="string" name="nodeTypeId" value="4"/>
    <att type="string" name="nodeTypeName" value="Reaction"/>
    <att type="string" name="vizmap:CV-IPN-Endothelial cell activation NODE_HEIGHT" value="30.0"/>
    <att type="string" name="vizmap:CV-IPN-Endothelial cell activation NODE_WIDTH" value="80.0"/>
    <graphics type="HEXAGON" h="30.0" w="110.0" x="2139.234375" y="1188.8023681640625" fill="#9999ff" width="1" outline="#000000" cy:nodeTransparency="1.0" cy:nodeLabelFont="Default-0-20" cy:nodeLabel="kaof(PTK2)" cy:borderLineType="solid"/>
  </node>
  <node label="oxidized 1-palmitoyl-2-arachidonyl-sn-3-glycero-phosphorylcholine" id="-9">
    <att type="string" name="GSID" value="GS7522220"/>
    <att type="string" name="canonicalName" value="oxidized 1-palmitoyl-2-arachidonyl-sn-3-glycero-phosphorylcholine"/>
    <att type="string" name="nodeTypeId" value="-1"/>
    <att type="string" name="nodeTypeName" value="Default"/>
    <att type="string" name="vizmap:CV-IPN-Endothelial cell activation NODE_HEIGHT" value="20.0"/>
    <att type="string" name="vizmap:CV-IPN-Endothelial cell activation NODE_WIDTH" value="80.0"/>
    <graphics type="RECTANGLE" h="19.9998779296875" w="124.99951171875" x="4259.079345703125" y="-1036.0794067382812" fill="#99ffff" width="1" outline="#000000" cy:nodeTransparency="1.0" cy:nodeLabelFont="Default-0-20" cy:nodeLabel="oxidized 1-palmitoyl-2-arachidonyl-sn-3-glycero-phosphorylcholine" cy:borderLineType="solid"/>
  </node>
  <node label="exp(SELE)" id="-8">
    <att type="string" name="GSID" value="GS1412470"/>
    <att type="string" name="canonicalName" value="exp(SELE)"/>
    <att type="string" name="nodeTypeId" value="2"/>
    <att type="string" name="nodeTypeName" value="GeneExpression"/>
    <att type="string" name="vizmap:CV-IPN-Endothelial cell activation NODE_HEIGHT" value="60.0"/>
    <att type="string" name="vizmap:CV-IPN-Endothelial cell activation NODE_WIDTH" value="60.0"/>
    <graphics type="ELLIPSE" h="59.9998779296875" w="75.0" x="3668.46923828125" y="938.412841796875" fill="#99ff99" width="1" outline="#000000" cy:nodeTransparency="1.0" cy:nodeLabelFont="Default-0-20" cy:nodeLabel="exp(SELE)" cy:borderLineType="solid"/>
  </node>
  <node label="taof(JUN)" id="-7">
    <att type="string" name="GSID" value="GS3222324"/>
    <att type="string" name="canonicalName" value="taof(JUN)"/>
    <att type="string" name="nodeTypeId" value="5"/>
    <att type="string" name="nodeTypeName" value="MolecularFunction"/>
    <att type="string" name="vizmap:CV-IPN-Endothelial cell activation NODE_HEIGHT" value="30.0"/>
    <att type="string" name="vizmap:CV-IPN-Endothelial cell activation NODE_WIDTH" value="80.0"/>
    <graphics type="RHOMBUS" h="30.0" w="125.000244140625" x="1002.5093994140625" y="1402.587646484375" fill="#ff99ff" width="1" outline="#000000" cy:nodeTransparency="1.0" cy:nodeLabelFont="Default-0-20" cy:nodeLabel="taof(JUN)" cy:borderLineType="solid"/>
  </node>
  <node label="exp(GATA6)" id="-6">
    <att type="string" name="GSID" value="GS1346166"/>
    <att type="string" name="canonicalName" value="exp(GATA6)"/>
    <att type="string" name="nodeTypeId" value="2"/>
    <att type="string" name="nodeTypeName" value="GeneExpression"/>
    <att type="string" name="vizmap:CV-IPN-Endothelial cell activation NODE_HEIGHT" value="60.0"/>
    <att type="string" name="vizmap:CV-IPN-Endothelial cell activation NODE_WIDTH" value="60.0"/>
    <graphics type="ELLIPSE" h="60.0" w="75.0" x="5020.80419921875" y="602.3693237304688" fill="#99ff99" width="1" outline="#000000" cy:nodeTransparency="1.0" cy:nodeLabelFont="Default-0-20" cy:nodeLabel="exp(GATA6)" cy:borderLineType="solid"/>
  </node>
  <node label="ITGAV" id="-5">
    <att type="string" name="GSID" value="GS1360125"/>
    <att type="string" name="canonicalName" value="ITGAV"/>
    <att type="string" name="nodeTypeId" value="1"/>
    <att type="string" name="nodeTypeName" value="Protein"/>
    <att type="string" name="vizmap:CV-IPN-Endothelial cell activation NODE_HEIGHT" value="20.0"/>
    <att type="string" name="vizmap:CV-IPN-Endothelial cell activation NODE_WIDTH" value="80.0"/>
    <graphics type="ELLIPSE" h="20.0" w="75.0" x="1258.850830078125" y="1402.5875244140625" fill="#99ffff" width="1" outline="#000000" cy:nodeTransparency="1.0" cy:nodeLabelFont="Default-0-20" cy:nodeLabel="ITGAV" cy:borderLineType="solid"/>
  </node>
  <node label="IL1B" id="-4">
    <att type="string" name="GSID" value="GS1356567"/>
    <att type="string" name="canonicalName" value="IL1B"/>
    <att type="string" name="nodeTypeId" value="1"/>
    <att type="string" name="nodeTypeName" value="Protein"/>
    <att type="string" name="vizmap:CV-IPN-Endothelial cell activation NODE_HEIGHT" value="20.0"/>
    <att type="string" name="vizmap:CV-IPN-Endothelial cell activation NODE_WIDTH" value="80.0"/>
    <graphics type="ELLIPSE" h="20.000001542270184" w="75.0" x="4283.69091796875" y="10.063288871198893" fill="#99ffff" width="1" outline="#000000" cy:nodeTransparency="1.0" cy:nodeLabelFont="Default-0-20" cy:nodeLabel="IL1B" cy:borderLineType="solid"/>
  </node>
  <node label="VEGFA" id="-3">
    <att type="string" name="GSID" value="GS1425077"/>
    <att type="string" name="canonicalName" value="VEGFA"/>
    <att type="string" name="nodeTypeId" value="1"/>
    <att type="string" name="nodeTypeName" value="Protein"/>
    <att type="string" name="vizmap:CV-IPN-Endothelial cell activation NODE_HEIGHT" value="20.0"/>
    <att type="string" name="vizmap:CV-IPN-Endothelial cell activation NODE_WIDTH" value="80.0"/>
    <graphics type="ELLIPSE" h="19.999984741210938" w="75.0" x="2359.0732421875" y="-262.47364044189453" fill="#99ffff" width="1" outline="#000000" cy:nodeTransparency="1.0" cy:nodeLabelFont="Default-0-20" cy:nodeLabel="VEGFA" cy:borderLineType="solid"/>
  </node>
  <node label="kaof(MAPK8)" id="-2">
    <att type="string" name="GSID" value="GS3221773"/>
    <att type="string" name="canonicalName" value="kaof(MAPK8)"/>
    <att type="string" name="nodeTypeId" value="4"/>
    <att type="string" name="nodeTypeName" value="Reaction"/>
    <att type="string" name="vizmap:CV-IPN-Endothelial cell activation NODE_HEIGHT" value="30.0"/>
    <att type="string" name="vizmap:CV-IPN-Endothelial cell activation NODE_WIDTH" value="80.0"/>
    <graphics type="HEXAGON" h="29.999940872192383" w="109.99951171875" x="5489.933837890625" y="46.975836753845215" fill="#9999ff" width="1" outline="#000000" cy:nodeTransparency="1.0" cy:nodeLabelFont="Default-0-20" cy:nodeLabel="kaof(MAPK8)" cy:borderLineType="solid"/>
  </node>
  <node label="paof(Calcineurin complex Hs)" id="-1">
    <att type="string" name="GSID" value="GS3221764"/>
    <att type="string" name="canonicalName" value="paof(Calcineurin complex Hs)"/>
    <att type="string" name="nodeTypeId" value="5"/>
    <att type="string" name="nodeTypeName" value="MolecularFunction"/>
    <att type="string" name="vizmap:CV-IPN-Endothelial cell activation NODE_HEIGHT" value="30.0"/>
    <att type="string" name="vizmap:CV-IPN-Endothelial cell activation NODE_WIDTH" value="80.0"/>
    <graphics type="RHOMBUS" h="30.0" w="125.0" x="5358.4091796875" y="933.0943603515625" fill="#ff99ff" width="1" outline="#000000" cy:nodeTransparency="1.0" cy:nodeLabelFont="Default-0-20" cy:nodeLabel="paof(Calcineurin complex Hs)" cy:borderLineType="solid"/>
  </node>
  <edge label="TNF (pp) exp(ICAM1)" source="-246" target="-229">
    <att type="string" name="canonicalName" value="TNF (pp) exp(ICAM1)"/>
    <att type="string" name="edgeTypeId" value="334"/>
    <att type="string" name="edgeTypeName" value="=&gt;"/>
    <att type="string" name="interaction" value="pp" cy:editable="false"/>
    <att type="string" name="vizmap:CV-IPN-Endothelial cell activation EDGE_COLOR" value="java.awt.Color[r=0,g=0,b=0]"/>
    <att type="string" name="vizmap:CV-IPN-Endothelial cell activation EDGE_LINE_WIDTH" value="3.0"/>
    <graphics width="3" fill="#999999" cy:sourceArrow="0" cy:targetArrow="0" cy:sourceArrowColor="#000000" cy:targetArrowColor="#000000" cy:edgeLabelFont="SanSerif-0-10" cy:edgeLabel="" cy:edgeLineType="SOLID" cy:curved="STRAIGHT_LINES">
      <att name="edgeBend">
        <att name="handle" x="4027.34765625" y="-454.1117858886719" />
        <att name="handle" x="3976.0810546875" y="-299.3866271972656" />
        <att name="handle" x="3976.080810546875" y="-144.66160583496094" />
        <att name="handle" x="4181.154296875" y="10.063129425048828" />
        <att name="handle" x="4181.1552734375" y="164.7882843017578" />
        <att name="handle" x="4181.15576171875" y="319.512939453125" />
        <att name="handle" x="4181.15380859375" y="474.2379150390625" />
        <att name="handle" x="4181.1533203125" y="628.9629516601562" />
        <att name="handle" x="4181.1552734375" y="783.688232421875" />
        <att name="handle" x="4129.88427734375" y="938.4130859375" />
      </att>
    </graphics>
  </edge>
  <edge label="TNF (pp) exp(GATA6)" source="-246" target="-6">
    <att type="string" name="canonicalName" value="TNF (pp) exp(GATA6)"/>
    <att type="string" name="edgeTypeId" value="134"/>
    <att type="string" name="edgeTypeName" value="-&gt;"/>
    <att type="string" name="interaction" value="pp" cy:editable="false"/>
    <att type="string" name="vizmap:CV-IPN-Endothelial cell activation EDGE_COLOR" value="java.awt.Color[r=0,g=0,b=0]"/>
    <att type="string" name="vizmap:CV-IPN-Endothelial cell activation EDGE_LINE_WIDTH" value="1.0"/>
    <graphics width="1" fill="#999999" cy:sourceArrow="0" cy:targetArrow="0" cy:sourceArrowColor="#000000" cy:targetArrowColor="#000000" cy:edgeLabelFont="SanSerif-0-10" cy:edgeLabel="" cy:edgeLineType="SOLID" cy:curved="STRAIGHT_LINES">
      <att name="edgeBend">
        <att name="handle" x="5719.20751953125" y="-454.1116027832031" />
        <att name="handle" x="5719.20654296875" y="-299.3864440917969" />
        <att name="handle" x="5719.20751953125" y="-144.6619873046875" />
        <att name="handle" x="5360.330078125" y="10.063438415527344" />
        <att name="handle" x="5052.71875" y="164.7881622314453" />
        <att name="handle" x="5052.7177734375" y="319.51300048828125" />
        <att name="handle" x="5052.71923828125" y="474.2381896972656" />
      </att>
    </graphics>
  </edge>
  <edge label="TNF (pp) CD40" source="-246" target="-103">
    <att type="string" name="canonicalName" value="TNF (pp) CD40"/>
    <att type="string" name="edgeTypeId" value="134"/>
    <att type="string" name="edgeTypeName" value="-&gt;"/>
    <att type="string" name="interaction" value="pp" cy:editable="false"/>
    <att type="string" name="vizmap:CV-IPN-Endothelial cell activation EDGE_COLOR" value="java.awt.Color[r=0,g=0,b=0]"/>
    <att type="string" name="vizmap:CV-IPN-Endothelial cell activation EDGE_LINE_WIDTH" value="1.0"/>
    <graphics width="1" fill="#999999" cy:sourceArrow="0" cy:targetArrow="0" cy:sourceArrowColor="#000000" cy:targetArrowColor="#000000" cy:edgeLabelFont="SanSerif-0-10" cy:edgeLabel="" cy:edgeLineType="SOLID" cy:curved="STRAIGHT_LINES">
      <att name="edgeBend">
        <att name="handle" x="2950.71142578125" y="-454.11187744140625" />
        <att name="handle" x="2950.711181640625" y="-299.3868713378906" />
        <att name="handle" x="2950.711181640625" y="-144.6618194580078" />
        <att name="handle" x="2950.711669921875" y="10.063151359558105" />
        <att name="handle" x="2950.71142578125" y="164.78787231445312" />
        <att name="handle" x="2950.711181640625" y="319.5129089355469" />
        <att name="handle" x="2950.711181640625" y="474.2378845214844" />
        <att name="handle" x="2950.71142578125" y="628.9630126953125" />
        <att name="handle" x="2950.711181640625" y="783.6880493164062" />
        <att name="handle" x="2950.71142578125" y="938.4129028320312" />
        <att name="handle" x="3053.24755859375" y="1093.1378173828125" />
        <att name="handle" x="2899.441162109375" y="1247.862548828125" />
      </att>
    </graphics>
  </edge>
  <edge label="TNF (pp) exp(CAV1)" source="-246" target="-136">
    <att type="string" name="canonicalName" value="TNF (pp) exp(CAV1)"/>
    <att type="string" name="edgeTypeId" value="134"/>
    <att type="string" name="edgeTypeName" value="-&gt;"/>
    <att type="string" name="interaction" value="pp" cy:editable="false"/>
    <att type="string" name="vizmap:CV-IPN-Endothelial cell activation EDGE_COLOR" value="java.awt.Color[r=0,g=0,b=0]"/>
    <att type="string" name="vizmap:CV-IPN-Endothelial cell activation EDGE_LINE_WIDTH" value="1.0"/>
    <graphics width="1" fill="#999999" cy:sourceArrow="0" cy:targetArrow="0" cy:sourceArrowColor="#000000" cy:targetArrowColor="#000000" cy:edgeLabelFont="SanSerif-0-10" cy:edgeLabel="" cy:edgeLineType="SOLID" cy:curved="STRAIGHT_LINES">
      <att name="edgeBend">
        <att name="handle" x="2540.56201171875" y="-454.1120300292969" />
        <att name="handle" x="2540.562255859375" y="-299.38641357421875" />
        <att name="handle" x="2540.5625" y="-144.66168212890625" />
        <att name="handle" x="2540.56298828125" y="10.063398361206055" />
        <att name="handle" x="2540.56298828125" y="164.78811645507812" />
        <att name="handle" x="2540.5634765625" y="319.51324462890625" />
        <att name="handle" x="2540.562744140625" y="474.23809814453125" />
        <att name="handle" x="2540.56298828125" y="628.9631958007812" />
      </att>
    </graphics>
  </edge>
  <edge label="TNF (pp) exp(CDKN1A)" source="-246" target="-176">
    <att type="string" name="canonicalName" value="TNF (pp) exp(CDKN1A)"/>
    <att type="string" name="edgeTypeId" value="134"/>
    <att type="string" name="edgeTypeName" value="-&gt;"/>
    <att type="string" name="interaction" value="pp" cy:editable="false"/>
    <att type="string" name="vizmap:CV-IPN-Endothelial cell activation EDGE_COLOR" value="java.awt.Color[r=0,g=0,b=0]"/>
    <att type="string" name="vizmap:CV-IPN-Endothelial cell activation EDGE_LINE_WIDTH" value="1.0"/>
    <graphics width="1" fill="#999999" cy:sourceArrow="0" cy:targetArrow="0" cy:sourceArrowColor="#000000" cy:targetArrowColor="#000000" cy:edgeLabelFont="SanSerif-0-10" cy:edgeLabel="" cy:edgeLineType="SOLID" cy:curved="STRAIGHT_LINES">
      <att name="edgeBend">
        <att name="handle" x="7052.1884765625" y="-454.11181640625" />
        <att name="handle" x="7052.18701171875" y="-299.3866271972656" />
        <att name="handle" x="7052.18896484375" y="-144.66183471679688" />
        <att name="handle" x="7052.18798828125" y="10.063190460205078" />
        <att name="handle" x="7052.18896484375" y="164.78781127929688" />
        <att name="handle" x="7052.189453125" y="319.5129089355469" />
      </att>
    </graphics>
  </edge>
  <edge label="TNF (pp) exp(SELE)" source="-246" target="-8">
    <att type="string" name="canonicalName" value="TNF (pp) exp(SELE)"/>
    <att type="string" name="edgeTypeId" value="134"/>
    <att type="string" name="edgeTypeName" value="-&gt;"/>
    <att type="string" name="interaction" value="pp" cy:editable="false"/>
    <att type="string" name="vizmap:CV-IPN-Endothelial cell activation EDGE_COLOR" value="java.awt.Color[r=0,g=0,b=0]"/>
    <att type="string" name="vizmap:CV-IPN-Endothelial cell activation EDGE_LINE_WIDTH" value="1.0"/>
    <graphics width="1" fill="#999999" cy:sourceArrow="0" cy:targetArrow="0" cy:sourceArrowColor="#000000" cy:targetArrowColor="#000000" cy:edgeLabelFont="SanSerif-0-10" cy:edgeLabel="" cy:edgeLineType="SOLID" cy:curved="STRAIGHT_LINES">
      <att name="edgeBend">
        <att name="handle" x="3565.932373046875" y="-454.11181640625" />
        <att name="handle" x="3565.932373046875" y="-299.3865051269531" />
        <att name="handle" x="3565.931884765625" y="-144.66160583496094" />
        <att name="handle" x="3771.005615234375" y="10.063467025756836" />
        <att name="handle" x="3771.005615234375" y="164.7882537841797" />
        <att name="handle" x="3719.7373046875" y="319.51324462890625" />
        <att name="handle" x="3668.468994140625" y="474.2377624511719" />
        <att name="handle" x="3668.46875" y="628.962890625" />
        <att name="handle" x="3719.737548828125" y="783.6876831054688" />
      </att>
    </graphics>
  </edge>
  <edge label="TNF (pp) endothelial cell activation" source="-246" target="-234">
    <att type="string" name="canonicalName" value="TNF (pp) endothelial cell activation"/>
    <att type="string" name="edgeTypeId" value="134"/>
    <att type="string" name="edgeTypeName" value="-&gt;"/>
    <att type="string" name="interaction" value="pp" cy:editable="false"/>
    <att type="string" name="vizmap:CV-IPN-Endothelial cell activation EDGE_COLOR" value="java.awt.Color[r=0,g=0,b=0]"/>
    <att type="string" name="vizmap:CV-IPN-Endothelial cell activation EDGE_LINE_WIDTH" value="1.0"/>
    <graphics width="1" fill="#999999" cy:sourceArrow="0" cy:targetArrow="0" cy:sourceArrowColor="#000000" cy:targetArrowColor="#000000" cy:edgeLabelFont="SanSerif-0-10" cy:edgeLabel="" cy:edgeLineType="SOLID" cy:curved="STRAIGHT_LINES">
      <att name="edgeBend">
        <att name="handle" x="6385.6982421875" y="-454.1116638183594" />
        <att name="handle" x="6385.6982421875" y="-299.38653564453125" />
        <att name="handle" x="6385.69970703125" y="-144.66171264648438" />
        <att name="handle" x="6385.69775390625" y="10.063517570495605" />
        <att name="handle" x="6385.6982421875" y="164.7879638671875" />
        <att name="handle" x="6385.6982421875" y="319.5129699707031" />
        <att name="handle" x="6385.69873046875" y="474.238037109375" />
        <att name="handle" x="6385.69873046875" y="628.9630126953125" />
        <att name="handle" x="6334.43017578125" y="783.6878662109375" />
        <att name="handle" x="6436.966796875" y="938.4129638671875" />
        <att name="handle" x="6436.96630859375" y="1093.1378173828125" />
        <att name="handle" x="6436.9677734375" y="1247.86279296875" />
      </att>
    </graphics>
  </edge>
  <edge label="TNF (pp) catof(TNFRSF1B)" source="-246" target="-162">
    <att type="string" name="canonicalName" value="TNF (pp) catof(TNFRSF1B)"/>
    <att type="string" name="edgeTypeId" value="334"/>
    <att type="string" name="edgeTypeName" value="=&gt;"/>
    <att type="string" name="interaction" value="pp" cy:editable="false"/>
    <att type="string" name="vizmap:CV-IPN-Endothelial cell activation EDGE_COLOR" value="java.awt.Color[r=0,g=0,b=0]"/>
    <att type="string" name="vizmap:CV-IPN-Endothelial cell activation EDGE_LINE_WIDTH" value="3.0"/>
    <graphics width="3" fill="#999999" cy:sourceArrow="0" cy:targetArrow="0" cy:sourceArrowColor="#000000" cy:targetArrowColor="#000000" cy:edgeLabelFont="SanSerif-0-10" cy:edgeLabel="" cy:edgeLineType="SOLID" cy:curved="STRAIGHT_LINES">
      <att name="edgeBend">
        <att name="handle" x="4437.49609375" y="-454.1116027832031" />
      </att>
    </graphics>
  </edge>
  <edge label="TNF (pp) kaof(MAPK3)" source="-246" target="-51">
    <att type="string" name="canonicalName" value="TNF (pp) kaof(MAPK3)"/>
    <att type="string" name="edgeTypeId" value="134"/>
    <att type="string" name="edgeTypeName" value="-&gt;"/>
    <att type="string" name="interaction" value="pp" cy:editable="false"/>
    <att type="string" name="vizmap:CV-IPN-Endothelial cell activation EDGE_COLOR" value="java.awt.Color[r=0,g=0,b=0]"/>
    <att type="string" name="vizmap:CV-IPN-Endothelial cell activation EDGE_LINE_WIDTH" value="1.0"/>
    <graphics width="1" fill="#999999" cy:sourceArrow="0" cy:targetArrow="0" cy:sourceArrowColor="#000000" cy:targetArrowColor="#000000" cy:edgeLabelFont="SanSerif-0-10" cy:edgeLabel="" cy:edgeLineType="SOLID" cy:curved="STRAIGHT_LINES">
      <att name="edgeBend">
        <att name="handle" x="4950.181640625" y="-454.11175537109375" />
        <att name="handle" x="4950.18212890625" y="-299.386474609375" />
        <att name="handle" x="4950.181640625" y="-144.66188049316406" />
      </att>
    </graphics>
  </edge>
  <edge label="TNF (pp) exp(GATA3)" source="-246" target="-42">
    <att type="string" name="canonicalName" value="TNF (pp) exp(GATA3)"/>
    <att type="string" name="edgeTypeId" value="137"/>
    <att type="string" name="edgeTypeName" value="-|"/>
    <att type="string" name="interaction" value="pp" cy:editable="false"/>
    <att type="string" name="vizmap:CV-IPN-Endothelial cell activation EDGE_COLOR" value="java.awt.Color[r=0,g=0,b=0]"/>
    <att type="string" name="vizmap:CV-IPN-Endothelial cell activation EDGE_LINE_WIDTH" value="1.0"/>
    <graphics width="1" fill="#999999" cy:sourceArrow="0" cy:targetArrow="0" cy:sourceArrowColor="#000000" cy:targetArrowColor="#000000" cy:edgeLabelFont="SanSerif-0-10" cy:edgeLabel="" cy:edgeLineType="SOLID" cy:curved="STRAIGHT_LINES">
      <att name="edgeBend">
        <att name="handle" x="5770.4765625" y="-454.1119079589844" />
        <att name="handle" x="5770.4765625" y="-299.3866271972656" />
        <att name="handle" x="5770.47705078125" y="-144.66188049316406" />
        <att name="handle" x="5411.59765625" y="10.0632963180542" />
        <att name="handle" x="5206.52294921875" y="164.78834533691406" />
        <att name="handle" x="5206.52392578125" y="319.5133972167969" />
        <att name="handle" x="5206.52294921875" y="474.23785400390625" />
        <att name="handle" x="5206.52392578125" y="628.9628295898438" />
      </att>
    </graphics>
  </edge>
  <edge label="TNF (pp) sec(VWF)" source="-246" target="-126">
    <att type="string" name="canonicalName" value="TNF (pp) sec(VWF)"/>
    <att type="string" name="edgeTypeId" value="134"/>
    <att type="string" name="edgeTypeName" value="-&gt;"/>
    <att type="string" name="interaction" value="pp" cy:editable="false"/>
    <att type="string" name="vizmap:CV-IPN-Endothelial cell activation EDGE_COLOR" value="java.awt.Color[r=0,g=0,b=0]"/>
    <att type="string" name="vizmap:CV-IPN-Endothelial cell activation EDGE_LINE_WIDTH" value="1.0"/>
    <graphics width="1" fill="#999999" cy:sourceArrow="0" cy:targetArrow="0" cy:sourceArrowColor="#000000" cy:targetArrowColor="#000000" cy:edgeLabelFont="SanSerif-0-10" cy:edgeLabel="" cy:edgeLineType="SOLID" cy:curved="STRAIGHT_LINES">
      <att name="edgeBend">
        <att name="handle" x="6129.35791015625" y="-454.1114807128906" />
        <att name="handle" x="6129.357421875" y="-299.38641357421875" />
        <att name="handle" x="6129.35693359375" y="-144.66159057617188" />
        <att name="handle" x="5770.4765625" y="10.063055992126465" />
        <att name="handle" x="5667.93994140625" y="164.78811645507812" />
        <att name="handle" x="5667.94091796875" y="319.51312255859375" />
        <att name="handle" x="5667.939453125" y="474.2380676269531" />
        <att name="handle" x="5667.939453125" y="628.9630737304688" />
        <att name="handle" x="5667.93994140625" y="783.68798828125" />
        <att name="handle" x="5667.94091796875" y="938.4132690429688" />
      </att>
    </graphics>
  </edge>
  <edge label="TNF (pp) taof(AP-1 complex Hs)" source="-246" target="-24">
    <att type="string" name="canonicalName" value="TNF (pp) taof(AP-1 complex Hs)"/>
    <att type="string" name="edgeTypeId" value="134"/>
    <att type="string" name="edgeTypeName" value="-&gt;"/>
    <att type="string" name="interaction" value="pp" cy:editable="false"/>
    <att type="string" name="vizmap:CV-IPN-Endothelial cell activation EDGE_COLOR" value="java.awt.Color[r=0,g=0,b=0]"/>
    <att type="string" name="vizmap:CV-IPN-Endothelial cell activation EDGE_LINE_WIDTH" value="1.0"/>
    <graphics width="1" fill="#999999" cy:sourceArrow="0" cy:targetArrow="0" cy:sourceArrowColor="#000000" cy:targetArrowColor="#000000" cy:edgeLabelFont="SanSerif-0-10" cy:edgeLabel="" cy:edgeLineType="SOLID" cy:curved="STRAIGHT_LINES">
      <att name="edgeBend">
        <att name="handle" x="6436.96630859375" y="-454.1117248535156" />
        <att name="handle" x="6436.96728515625" y="-299.38653564453125" />
        <att name="handle" x="6436.96630859375" y="-144.6619415283203" />
        <att name="handle" x="6436.96630859375" y="10.06338119506836" />
        <att name="handle" x="6436.96728515625" y="164.7884979248047" />
        <att name="handle" x="6436.96630859375" y="319.5133056640625" />
        <att name="handle" x="6436.96728515625" y="474.23797607421875" />
        <att name="handle" x="6436.9658203125" y="628.9629516601562" />
        <att name="handle" x="6436.9677734375" y="783.6879272460938" />
      </att>
    </graphics>
  </edge>
  <edge label="TNF (pp) kaof(ERK family Hs)" source="-246" target="-82">
    <att type="string" name="canonicalName" value="TNF (pp) kaof(ERK family Hs)"/>
    <att type="string" name="edgeTypeId" value="134"/>
    <att type="string" name="edgeTypeName" value="-&gt;"/>
    <att type="string" name="interaction" value="pp" cy:editable="false"/>
    <att type="string" name="vizmap:CV-IPN-Endothelial cell activation EDGE_COLOR" value="java.awt.Color[r=0,g=0,b=0]"/>
    <att type="string" name="vizmap:CV-IPN-Endothelial cell activation EDGE_LINE_WIDTH" value="1.0"/>
    <graphics width="1" fill="#999999" cy:sourceArrow="0" cy:targetArrow="0" cy:sourceArrowColor="#000000" cy:targetArrowColor="#000000" cy:edgeLabelFont="SanSerif-0-10" cy:edgeLabel="" cy:edgeLineType="SOLID" cy:curved="STRAIGHT_LINES"/>
  </edge>
  <edge label="TNF (pp) exp(VCAM1)" source="-246" target="-189">
    <att type="string" name="canonicalName" value="TNF (pp) exp(VCAM1)"/>
    <att type="string" name="edgeTypeId" value="134"/>
    <att type="string" name="edgeTypeName" value="-&gt;"/>
    <att type="string" name="interaction" value="pp" cy:editable="false"/>
    <att type="string" name="vizmap:CV-IPN-Endothelial cell activation EDGE_COLOR" value="java.awt.Color[r=0,g=0,b=0]"/>
    <att type="string" name="vizmap:CV-IPN-Endothelial cell activation EDGE_LINE_WIDTH" value="1.0"/>
    <graphics width="1" fill="#999999" cy:sourceArrow="0" cy:targetArrow="0" cy:sourceArrowColor="#000000" cy:targetArrowColor="#000000" cy:edgeLabelFont="SanSerif-0-10" cy:edgeLabel="" cy:edgeLineType="SOLID" cy:curved="STRAIGHT_LINES">
      <att name="edgeBend">
        <att name="handle" x="4232.42236328125" y="-454.111572265625" />
        <att name="handle" x="4283.6904296875" y="-299.38677978515625" />
        <att name="handle" x="4283.69140625" y="-144.66200256347656" />
        <att name="handle" x="4591.3017578125" y="10.06323528289795" />
        <att name="handle" x="4847.64404296875" y="164.78782653808594" />
        <att name="handle" x="4847.64404296875" y="319.5128173828125" />
        <att name="handle" x="4847.6455078125" y="474.2380065917969" />
        <att name="handle" x="4847.64453125" y="628.962890625" />
        <att name="handle" x="4898.9130859375" y="783.6878051757812" />
        <att name="handle" x="4898.91259765625" y="938.4127807617188" />
      </att>
    </graphics>
  </edge>
  <edge label="TNF (pp) exp(CCL2)" source="-246" target="-201">
    <att type="string" name="canonicalName" value="TNF (pp) exp(CCL2)"/>
    <att type="string" name="edgeTypeId" value="134"/>
    <att type="string" name="edgeTypeName" value="-&gt;"/>
    <att type="string" name="interaction" value="pp" cy:editable="false"/>
    <att type="string" name="vizmap:CV-IPN-Endothelial cell activation EDGE_COLOR" value="java.awt.Color[r=0,g=0,b=0]"/>
    <att type="string" name="vizmap:CV-IPN-Endothelial cell activation EDGE_LINE_WIDTH" value="1.0"/>
    <graphics width="1" fill="#999999" cy:sourceArrow="0" cy:targetArrow="0" cy:sourceArrowColor="#000000" cy:targetArrowColor="#000000" cy:edgeLabelFont="SanSerif-0-10" cy:edgeLabel="" cy:edgeLineType="SOLID" cy:curved="STRAIGHT_LINES">
      <att name="edgeBend">
        <att name="handle" x="7000.91943359375" y="-454.1119384765625" />
        <att name="handle" x="7000.919921875" y="-299.38641357421875" />
        <att name="handle" x="7000.919921875" y="-144.66175842285156" />
        <att name="handle" x="7000.92041015625" y="10.063437461853027" />
        <att name="handle" x="7000.919921875" y="164.78797912597656" />
        <att name="handle" x="7000.92138671875" y="319.5129089355469" />
        <att name="handle" x="7000.91943359375" y="474.2380065917969" />
        <att name="handle" x="7000.9189453125" y="628.9629516601562" />
        <att name="handle" x="7000.91943359375" y="783.6878662109375" />
        <att name="handle" x="6744.57861328125" y="938.412841796875" />
      </att>
    </graphics>
  </edge>
  <edge label="TNF (pp) catof(TNFRSF1A)" source="-246" target="-116">
    <att type="string" name="canonicalName" value="TNF (pp) catof(TNFRSF1A)"/>
    <att type="string" name="edgeTypeId" value="334"/>
    <att type="string" name="edgeTypeName" value="=&gt;"/>
    <att type="string" name="interaction" value="pp" cy:editable="false"/>
    <att type="string" name="vizmap:CV-IPN-Endothelial cell activation EDGE_COLOR" value="java.awt.Color[r=0,g=0,b=0]"/>
    <att type="string" name="vizmap:CV-IPN-Endothelial cell activation EDGE_LINE_WIDTH" value="3.0"/>
    <graphics width="3" fill="#999999" cy:sourceArrow="0" cy:targetArrow="0" cy:sourceArrowColor="#000000" cy:targetArrowColor="#000000" cy:edgeLabelFont="SanSerif-0-10" cy:edgeLabel="" cy:edgeLineType="SOLID" cy:curved="STRAIGHT_LINES">
      <att name="edgeBend">
        <att name="handle" x="4283.69091796875" y="-454.1117248535156" />
      </att>
    </graphics>
  </edge>
  <edge label="TNF (pp) kaof(CHUK)" source="-246" target="-93">
    <att type="string" name="canonicalName" value="TNF (pp) kaof(CHUK)"/>
    <att type="string" name="edgeTypeId" value="134"/>
    <att type="string" name="edgeTypeName" value="-&gt;"/>
    <att type="string" name="interaction" value="pp" cy:editable="false"/>
    <att type="string" name="vizmap:CV-IPN-Endothelial cell activation EDGE_COLOR" value="java.awt.Color[r=0,g=0,b=0]"/>
    <att type="string" name="vizmap:CV-IPN-Endothelial cell activation EDGE_LINE_WIDTH" value="1.0"/>
    <graphics width="1" fill="#999999" cy:sourceArrow="0" cy:targetArrow="0" cy:sourceArrowColor="#000000" cy:targetArrowColor="#000000" cy:edgeLabelFont="SanSerif-0-10" cy:edgeLabel="" cy:edgeLineType="SOLID" cy:curved="STRAIGHT_LINES">
      <att name="edgeBend">
        <att name="handle" x="5514.1337890625" y="-454.1117248535156" />
        <att name="handle" x="5514.13330078125" y="-299.3863830566406" />
      </att>
    </graphics>
  </edge>
  <edge label="TNF (pp) kaof(MAPK1)" source="-246" target="-88">
    <att type="string" name="canonicalName" value="TNF (pp) kaof(MAPK1)"/>
    <att type="string" name="edgeTypeId" value="134"/>
    <att type="string" name="edgeTypeName" value="-&gt;"/>
    <att type="string" name="interaction" value="pp" cy:editable="false"/>
    <att type="string" name="vizmap:CV-IPN-Endothelial cell activation EDGE_COLOR" value="java.awt.Color[r=0,g=0,b=0]"/>
    <att type="string" name="vizmap:CV-IPN-Endothelial cell activation EDGE_LINE_WIDTH" value="1.0"/>
    <graphics width="1" fill="#999999" cy:sourceArrow="0" cy:targetArrow="0" cy:sourceArrowColor="#000000" cy:targetArrowColor="#000000" cy:edgeLabelFont="SanSerif-0-10" cy:edgeLabel="" cy:edgeLineType="SOLID" cy:curved="STRAIGHT_LINES">
      <att name="edgeBend">
        <att name="handle" x="5206.52392578125" y="-454.1116943359375" />
        <att name="handle" x="5206.5234375" y="-299.38641357421875" />
        <att name="handle" x="5309.06005859375" y="-144.66180419921875" />
      </att>
    </graphics>
  </edge>
  <edge label="EIF2AK3 (pp) kaof(EIF2AK3)" source="-245" target="-112">
    <att type="string" name="canonicalName" value="EIF2AK3 (pp) kaof(EIF2AK3)"/>
    <att type="string" name="edgeTypeId" value="142"/>
    <att type="string" name="edgeTypeName" value="-cat-&gt;"/>
    <att type="string" name="interaction" value="pp" cy:editable="false"/>
    <att type="string" name="vizmap:CV-IPN-Endothelial cell activation EDGE_COLOR" value="java.awt.Color[r=0,g=0,b=0]"/>
    <att type="string" name="vizmap:CV-IPN-Endothelial cell activation EDGE_LINE_WIDTH" value="3.0"/>
    <graphics width="3" fill="#999999" cy:sourceArrow="0" cy:targetArrow="0" cy:sourceArrowColor="#000000" cy:targetArrowColor="#000000" cy:edgeLabelFont="SanSerif-0-10" cy:edgeLabel="" cy:edgeLineType="SOLID" cy:curved="STRAIGHT_LINES"/>
  </edge>
  <edge label="NOS2 (pp) catof(NOS2)" source="-244" target="-92">
    <att type="string" name="canonicalName" value="NOS2 (pp) catof(NOS2)"/>
    <att type="string" name="edgeTypeId" value="142"/>
    <att type="string" name="edgeTypeName" value="-cat-&gt;"/>
    <att type="string" name="interaction" value="pp" cy:editable="false"/>
    <att type="string" name="vizmap:CV-IPN-Endothelial cell activation EDGE_COLOR" value="java.awt.Color[r=0,g=0,b=0]"/>
    <att type="string" name="vizmap:CV-IPN-Endothelial cell activation EDGE_LINE_WIDTH" value="3.0"/>
    <graphics width="3" fill="#999999" cy:sourceArrow="0" cy:targetArrow="0" cy:sourceArrowColor="#000000" cy:targetArrowColor="#000000" cy:edgeLabelFont="SanSerif-0-10" cy:edgeLabel="" cy:edgeLineType="SOLID" cy:curved="STRAIGHT_LINES"/>
  </edge>
  <edge label="RHO Family Hs (pp) gtpof(RHO Family Hs)" source="-243" target="-12">
    <att type="string" name="canonicalName" value="RHO Family Hs (pp) gtpof(RHO Family Hs)"/>
    <att type="string" name="edgeTypeId" value="142"/>
    <att type="string" name="edgeTypeName" value="-cat-&gt;"/>
    <att type="string" name="interaction" value="pp" cy:editable="false"/>
    <att type="string" name="vizmap:CV-IPN-Endothelial cell activation EDGE_COLOR" value="java.awt.Color[r=0,g=0,b=0]"/>
    <att type="string" name="vizmap:CV-IPN-Endothelial cell activation EDGE_LINE_WIDTH" value="3.0"/>
    <graphics width="3" fill="#999999" cy:sourceArrow="0" cy:targetArrow="0" cy:sourceArrowColor="#000000" cy:targetArrowColor="#000000" cy:edgeLabelFont="SanSerif-0-10" cy:edgeLabel="" cy:edgeLineType="SOLID" cy:curved="STRAIGHT_LINES"/>
  </edge>
  <edge label="CCL2 (pp) endothelial cell activation" source="-242" target="-234">
    <att type="string" name="canonicalName" value="CCL2 (pp) endothelial cell activation"/>
    <att type="string" name="edgeTypeId" value="134"/>
    <att type="string" name="edgeTypeName" value="-&gt;"/>
    <att type="string" name="interaction" value="pp" cy:editable="false"/>
    <att type="string" name="vizmap:CV-IPN-Endothelial cell activation EDGE_COLOR" value="java.awt.Color[r=0,g=0,b=0]"/>
    <att type="string" name="vizmap:CV-IPN-Endothelial cell activation EDGE_LINE_WIDTH" value="1.0"/>
    <graphics width="1" fill="#999999" cy:sourceArrow="0" cy:targetArrow="0" cy:sourceArrowColor="#000000" cy:targetArrowColor="#000000" cy:edgeLabelFont="SanSerif-0-10" cy:edgeLabel="" cy:edgeLineType="SOLID" cy:curved="STRAIGHT_LINES"/>
  </edge>
  <edge label="Ceramide (pp) kaof(PRKCZ)" source="-241" target="-33">
    <att type="string" name="canonicalName" value="Ceramide (pp) kaof(PRKCZ)"/>
    <att type="string" name="edgeTypeId" value="134"/>
    <att type="string" name="edgeTypeName" value="-&gt;"/>
    <att type="string" name="interaction" value="pp" cy:editable="false"/>
    <att type="string" name="vizmap:CV-IPN-Endothelial cell activation EDGE_COLOR" value="java.awt.Color[r=0,g=0,b=0]"/>
    <att type="string" name="vizmap:CV-IPN-Endothelial cell activation EDGE_LINE_WIDTH" value="1.0"/>
    <graphics width="1" fill="#999999" cy:sourceArrow="0" cy:targetArrow="0" cy:sourceArrowColor="#000000" cy:targetArrowColor="#000000" cy:edgeLabelFont="SanSerif-0-10" cy:edgeLabel="" cy:edgeLineType="SOLID" cy:curved="STRAIGHT_LINES"/>
  </edge>
  <edge label="NOS3 (pp) catof(NOS3)" source="-240" target="-44">
    <att type="string" name="canonicalName" value="NOS3 (pp) catof(NOS3)"/>
    <att type="string" name="edgeTypeId" value="142"/>
    <att type="string" name="edgeTypeName" value="-cat-&gt;"/>
    <att type="string" name="interaction" value="pp" cy:editable="false"/>
    <att type="string" name="vizmap:CV-IPN-Endothelial cell activation EDGE_COLOR" value="java.awt.Color[r=0,g=0,b=0]"/>
    <att type="string" name="vizmap:CV-IPN-Endothelial cell activation EDGE_LINE_WIDTH" value="3.0"/>
    <graphics width="3" fill="#999999" cy:sourceArrow="0" cy:targetArrow="0" cy:sourceArrowColor="#000000" cy:targetArrowColor="#000000" cy:edgeLabelFont="SanSerif-0-10" cy:edgeLabel="" cy:edgeLineType="SOLID" cy:curved="STRAIGHT_LINES"/>
  </edge>
  <edge label="exp(CSF1) (pp) CSF1" source="-239" target="-224">
    <att type="string" name="canonicalName" value="exp(CSF1) (pp) CSF1"/>
    <att type="string" name="edgeTypeId" value="115"/>
    <att type="string" name="edgeTypeName" value="-gp-&gt;"/>
    <att type="string" name="interaction" value="pp" cy:editable="false"/>
    <att type="string" name="vizmap:CV-IPN-Endothelial cell activation EDGE_COLOR" value="java.awt.Color[r=0,g=0,b=0]"/>
    <att type="string" name="vizmap:CV-IPN-Endothelial cell activation EDGE_LINE_WIDTH" value="3.0"/>
    <graphics width="1" fill="#999999" cy:sourceArrow="0" cy:targetArrow="0" cy:sourceArrowColor="#000000" cy:targetArrowColor="#000000" cy:edgeLabelFont="SanSerif-0-10" cy:edgeLabel="" cy:edgeLineType="EQUAL_DASH" cy:curved="STRAIGHT_LINES"/>
  </edge>
  <edge label="exp(CXCL2) (pp) CXCL2" source="-238" target="-98">
    <att type="string" name="canonicalName" value="exp(CXCL2) (pp) CXCL2"/>
    <att type="string" name="edgeTypeId" value="115"/>
    <att type="string" name="edgeTypeName" value="-gp-&gt;"/>
    <att type="string" name="interaction" value="pp" cy:editable="false"/>
    <att type="string" name="vizmap:CV-IPN-Endothelial cell activation EDGE_COLOR" value="java.awt.Color[r=0,g=0,b=0]"/>
    <att type="string" name="vizmap:CV-IPN-Endothelial cell activation EDGE_LINE_WIDTH" value="3.0"/>
    <graphics width="1" fill="#999999" cy:sourceArrow="0" cy:targetArrow="0" cy:sourceArrowColor="#000000" cy:targetArrowColor="#000000" cy:edgeLabelFont="SanSerif-0-10" cy:edgeLabel="" cy:edgeLineType="EQUAL_DASH" cy:curved="STRAIGHT_LINES"/>
  </edge>
  <edge label="EP300 (pp) taof(EP300)" source="-237" target="-30">
    <att type="string" name="canonicalName" value="EP300 (pp) taof(EP300)"/>
    <att type="string" name="edgeTypeId" value="166"/>
    <att type="string" name="edgeTypeName" value="-e-&gt;"/>
    <att type="string" name="interaction" value="pp" cy:editable="false"/>
    <att type="string" name="vizmap:CV-IPN-Endothelial cell activation EDGE_COLOR" value="java.awt.Color[r=0,g=0,b=0]"/>
    <att type="string" name="vizmap:CV-IPN-Endothelial cell activation EDGE_LINE_WIDTH" value="3.0"/>
    <graphics width="1" fill="#999999" cy:sourceArrow="0" cy:targetArrow="0" cy:sourceArrowColor="#000000" cy:targetArrowColor="#000000" cy:edgeLabelFont="SanSerif-0-10" cy:edgeLabel="" cy:edgeLineType="EQUAL_DASH" cy:curved="STRAIGHT_LINES"/>
  </edge>
  <edge label="oxof(NADPH oxidase complex) (pp) ROS" source="-236" target="-157">
    <att type="string" name="canonicalName" value="oxof(NADPH oxidase complex) (pp) ROS"/>
    <att type="string" name="edgeTypeId" value="134"/>
    <att type="string" name="edgeTypeName" value="-&gt;"/>
    <att type="string" name="interaction" value="pp" cy:editable="false"/>
    <att type="string" name="vizmap:CV-IPN-Endothelial cell activation EDGE_COLOR" value="java.awt.Color[r=0,g=0,b=0]"/>
    <att type="string" name="vizmap:CV-IPN-Endothelial cell activation EDGE_LINE_WIDTH" value="1.0"/>
    <graphics width="1" fill="#999999" cy:sourceArrow="0" cy:targetArrow="0" cy:sourceArrowColor="#000000" cy:targetArrowColor="#000000" cy:edgeLabelFont="SanSerif-0-10" cy:edgeLabel="" cy:edgeLineType="SOLID" cy:curved="STRAIGHT_LINES">
      <att name="edgeBend">
        <att name="handle" x="6129.35595703125" y="1247.86279296875" />
        <att name="handle" x="6129.35546875" y="1093.137939453125" />
        <att name="handle" x="6129.35693359375" y="938.4130249023438" />
        <att name="handle" x="6129.3564453125" y="783.6878051757812" />
        <att name="handle" x="6231.89306640625" y="628.9625244140625" />
        <att name="handle" x="6231.8935546875" y="474.23809814453125" />
        <att name="handle" x="6231.892578125" y="319.51318359375" />
        <att name="handle" x="6231.8916015625" y="164.7881622314453" />
        <att name="handle" x="6231.89306640625" y="10.063215255737305" />
      </att>
    </graphics>
  </edge>
  <edge label="CAV1 (pp) exp(VCAM1)" source="-235" target="-189">
    <att type="string" name="canonicalName" value="CAV1 (pp) exp(VCAM1)"/>
    <att type="string" name="edgeTypeId" value="134"/>
    <att type="string" name="edgeTypeName" value="-&gt;"/>
    <att type="string" name="interaction" value="pp" cy:editable="false"/>
    <att type="string" name="vizmap:CV-IPN-Endothelial cell activation EDGE_COLOR" value="java.awt.Color[r=0,g=0,b=0]"/>
    <att type="string" name="vizmap:CV-IPN-Endothelial cell activation EDGE_LINE_WIDTH" value="1.0"/>
    <graphics width="1" fill="#999999" cy:sourceArrow="0" cy:targetArrow="0" cy:sourceArrowColor="#000000" cy:targetArrowColor="#000000" cy:edgeLabelFont="SanSerif-0-10" cy:edgeLabel="" cy:edgeLineType="SOLID" cy:curved="STRAIGHT_LINES"/>
  </edge>
  <edge label="CAV1 (pp) catof(NOS3)" source="-235" target="-44">
    <att type="string" name="canonicalName" value="CAV1 (pp) catof(NOS3)"/>
    <att type="string" name="edgeTypeId" value="137"/>
    <att type="string" name="edgeTypeName" value="-|"/>
    <att type="string" name="interaction" value="pp" cy:editable="false"/>
    <att type="string" name="vizmap:CV-IPN-Endothelial cell activation EDGE_COLOR" value="java.awt.Color[r=0,g=0,b=0]"/>
    <att type="string" name="vizmap:CV-IPN-Endothelial cell activation EDGE_LINE_WIDTH" value="1.0"/>
    <graphics width="1" fill="#999999" cy:sourceArrow="0" cy:targetArrow="0" cy:sourceArrowColor="#000000" cy:targetArrowColor="#000000" cy:edgeLabelFont="SanSerif-0-10" cy:edgeLabel="" cy:edgeLineType="SOLID" cy:curved="STRAIGHT_LINES"/>
  </edge>
  <edge label="IFNG (pp) kaof(JAK2)" source="-233" target="-15">
    <att type="string" name="canonicalName" value="IFNG (pp) kaof(JAK2)"/>
    <att type="string" name="edgeTypeId" value="134"/>
    <att type="string" name="edgeTypeName" value="-&gt;"/>
    <att type="string" name="interaction" value="pp" cy:editable="false"/>
    <att type="string" name="vizmap:CV-IPN-Endothelial cell activation EDGE_COLOR" value="java.awt.Color[r=0,g=0,b=0]"/>
    <att type="string" name="vizmap:CV-IPN-Endothelial cell activation EDGE_LINE_WIDTH" value="1.0"/>
    <graphics width="1" fill="#999999" cy:sourceArrow="0" cy:targetArrow="0" cy:sourceArrowColor="#000000" cy:targetArrowColor="#000000" cy:edgeLabelFont="SanSerif-0-10" cy:edgeLabel="" cy:edgeLineType="SOLID" cy:curved="STRAIGHT_LINES"/>
  </edge>
  <edge label="IFNG (pp) CD40" source="-233" target="-103">
    <att type="string" name="canonicalName" value="IFNG (pp) CD40"/>
    <att type="string" name="edgeTypeId" value="134"/>
    <att type="string" name="edgeTypeName" value="-&gt;"/>
    <att type="string" name="interaction" value="pp" cy:editable="false"/>
    <att type="string" name="vizmap:CV-IPN-Endothelial cell activation EDGE_COLOR" value="java.awt.Color[r=0,g=0,b=0]"/>
    <att type="string" name="vizmap:CV-IPN-Endothelial cell activation EDGE_LINE_WIDTH" value="1.0"/>
    <graphics width="1" fill="#999999" cy:sourceArrow="0" cy:targetArrow="0" cy:sourceArrowColor="#000000" cy:targetArrowColor="#000000" cy:edgeLabelFont="SanSerif-0-10" cy:edgeLabel="" cy:edgeLineType="SOLID" cy:curved="STRAIGHT_LINES">
      <att name="edgeBend">
        <att name="handle" x="3001.978759765625" y="628.9628295898438" />
        <att name="handle" x="3001.978759765625" y="783.6879272460938" />
        <att name="handle" x="3001.979248046875" y="938.4130249023438" />
        <att name="handle" x="3104.5166015625" y="1093.1378173828125" />
        <att name="handle" x="2950.71044921875" y="1247.8629150390625" />
      </att>
    </graphics>
  </edge>
  <edge label="PRKCB (pp) kaof(PRKCB)" source="-232" target="-63">
    <att type="string" name="canonicalName" value="PRKCB (pp) kaof(PRKCB)"/>
    <att type="string" name="edgeTypeId" value="142"/>
    <att type="string" name="edgeTypeName" value="-cat-&gt;"/>
    <att type="string" name="interaction" value="pp" cy:editable="false"/>
    <att type="string" name="vizmap:CV-IPN-Endothelial cell activation EDGE_COLOR" value="java.awt.Color[r=0,g=0,b=0]"/>
    <att type="string" name="vizmap:CV-IPN-Endothelial cell activation EDGE_LINE_WIDTH" value="3.0"/>
    <graphics width="3" fill="#999999" cy:sourceArrow="0" cy:targetArrow="0" cy:sourceArrowColor="#000000" cy:targetArrowColor="#000000" cy:edgeLabelFont="SanSerif-0-10" cy:edgeLabel="" cy:edgeLineType="SOLID" cy:curved="STRAIGHT_LINES"/>
  </edge>
  <edge label="kaof(GSK3B) (pp) taof(GATA6)" source="-231" target="-17">
    <att type="string" name="canonicalName" value="kaof(GSK3B) (pp) taof(GATA6)"/>
    <att type="string" name="edgeTypeId" value="137"/>
    <att type="string" name="edgeTypeName" value="-|"/>
    <att type="string" name="interaction" value="pp" cy:editable="false"/>
    <att type="string" name="vizmap:CV-IPN-Endothelial cell activation EDGE_COLOR" value="java.awt.Color[r=0,g=0,b=0]"/>
    <att type="string" name="vizmap:CV-IPN-Endothelial cell activation EDGE_LINE_WIDTH" value="1.0"/>
    <graphics width="1" fill="#999999" cy:sourceArrow="0" cy:targetArrow="0" cy:sourceArrowColor="#000000" cy:targetArrowColor="#000000" cy:edgeLabelFont="SanSerif-0-10" cy:edgeLabel="" cy:edgeLineType="SOLID" cy:curved="STRAIGHT_LINES"/>
  </edge>
  <edge label="NADPH oxidase complex (pp) oxof(NADPH oxidase complex)" source="-230" target="-236">
    <att type="string" name="canonicalName" value="NADPH oxidase complex (pp) oxof(NADPH oxidase complex)"/>
    <att type="string" name="edgeTypeId" value="142"/>
    <att type="string" name="edgeTypeName" value="-cat-&gt;"/>
    <att type="string" name="interaction" value="pp" cy:editable="false"/>
    <att type="string" name="vizmap:CV-IPN-Endothelial cell activation EDGE_COLOR" value="java.awt.Color[r=0,g=0,b=0]"/>
    <att type="string" name="vizmap:CV-IPN-Endothelial cell activation EDGE_LINE_WIDTH" value="3.0"/>
    <graphics width="3" fill="#999999" cy:sourceArrow="0" cy:targetArrow="0" cy:sourceArrowColor="#000000" cy:targetArrowColor="#000000" cy:edgeLabelFont="SanSerif-0-10" cy:edgeLabel="" cy:edgeLineType="SOLID" cy:curved="STRAIGHT_LINES"/>
  </edge>
  <edge label="exp(ICAM1) (pp) ICAM1" source="-229" target="-61">
    <att type="string" name="canonicalName" value="exp(ICAM1) (pp) ICAM1"/>
    <att type="string" name="edgeTypeId" value="115"/>
    <att type="string" name="edgeTypeName" value="-gp-&gt;"/>
    <att type="string" name="interaction" value="pp" cy:editable="false"/>
    <att type="string" name="vizmap:CV-IPN-Endothelial cell activation EDGE_COLOR" value="java.awt.Color[r=0,g=0,b=0]"/>
    <att type="string" name="vizmap:CV-IPN-Endothelial cell activation EDGE_LINE_WIDTH" value="3.0"/>
    <graphics width="1" fill="#999999" cy:sourceArrow="0" cy:targetArrow="0" cy:sourceArrowColor="#000000" cy:targetArrowColor="#000000" cy:edgeLabelFont="SanSerif-0-10" cy:edgeLabel="" cy:edgeLineType="EQUAL_DASH" cy:curved="STRAIGHT_LINES"/>
  </edge>
  <edge label="Oxidized Low Density Lipoprotein (pp) exp(CD40)" source="-228" target="-124">
    <att type="string" name="canonicalName" value="Oxidized Low Density Lipoprotein (pp) exp(CD40)"/>
    <att type="string" name="edgeTypeId" value="134"/>
    <att type="string" name="edgeTypeName" value="-&gt;"/>
    <att type="string" name="interaction" value="pp" cy:editable="false"/>
    <att type="string" name="vizmap:CV-IPN-Endothelial cell activation EDGE_COLOR" value="java.awt.Color[r=0,g=0,b=0]"/>
    <att type="string" name="vizmap:CV-IPN-Endothelial cell activation EDGE_LINE_WIDTH" value="1.0"/>
    <graphics width="1" fill="#999999" cy:sourceArrow="0" cy:targetArrow="0" cy:sourceArrowColor="#000000" cy:targetArrowColor="#000000" cy:edgeLabelFont="SanSerif-0-10" cy:edgeLabel="" cy:edgeLineType="SOLID" cy:curved="STRAIGHT_LINES">
      <att name="edgeBend">
        <att name="handle" x="3155.78369140625" y="474.2377014160156" />
        <att name="handle" x="3155.7841796875" y="628.9627685546875" />
        <att name="handle" x="3155.783447265625" y="783.6878051757812" />
        <att name="handle" x="3155.783447265625" y="938.412841796875" />
        <att name="handle" x="3258.3212890625" y="1093.13818359375" />
      </att>
    </graphics>
  </edge>
  <edge label="Oxidized Low Density Lipoprotein (pp) catof(ERN1)" source="-228" target="-23">
    <att type="string" name="canonicalName" value="Oxidized Low Density Lipoprotein (pp) catof(ERN1)"/>
    <att type="string" name="edgeTypeId" value="134"/>
    <att type="string" name="edgeTypeName" value="-&gt;"/>
    <att type="string" name="interaction" value="pp" cy:editable="false"/>
    <att type="string" name="vizmap:CV-IPN-Endothelial cell activation EDGE_COLOR" value="java.awt.Color[r=0,g=0,b=0]"/>
    <att type="string" name="vizmap:CV-IPN-Endothelial cell activation EDGE_LINE_WIDTH" value="1.0"/>
    <graphics width="1" fill="#999999" cy:sourceArrow="0" cy:targetArrow="0" cy:sourceArrowColor="#000000" cy:targetArrowColor="#000000" cy:edgeLabelFont="SanSerif-0-10" cy:edgeLabel="" cy:edgeLineType="SOLID" cy:curved="STRAIGHT_LINES">
      <att name="edgeBend">
        <att name="handle" x="2643.099853515625" y="474.238037109375" />
        <att name="handle" x="2643.100341796875" y="628.962890625" />
        <att name="handle" x="2643.100341796875" y="783.6878051757812" />
        <att name="handle" x="2745.63623046875" y="938.4129028320312" />
        <att name="handle" x="2643.1005859375" y="1093.1380615234375" />
      </att>
    </graphics>
  </edge>
  <edge label="Oxidized Low Density Lipoprotein (pp) taof(ATF6)" source="-228" target="-65">
    <att type="string" name="canonicalName" value="Oxidized Low Density Lipoprotein (pp) taof(ATF6)"/>
    <att type="string" name="edgeTypeId" value="134"/>
    <att type="string" name="edgeTypeName" value="-&gt;"/>
    <att type="string" name="interaction" value="pp" cy:editable="false"/>
    <att type="string" name="vizmap:CV-IPN-Endothelial cell activation EDGE_COLOR" value="java.awt.Color[r=0,g=0,b=0]"/>
    <att type="string" name="vizmap:CV-IPN-Endothelial cell activation EDGE_LINE_WIDTH" value="1.0"/>
    <graphics width="1" fill="#999999" cy:sourceArrow="0" cy:targetArrow="0" cy:sourceArrowColor="#000000" cy:targetArrowColor="#000000" cy:edgeLabelFont="SanSerif-0-10" cy:edgeLabel="" cy:edgeLineType="SOLID" cy:curved="STRAIGHT_LINES">
      <att name="edgeBend">
        <att name="handle" x="2694.36865234375" y="474.2378845214844" />
        <att name="handle" x="2694.3681640625" y="628.9627075195312" />
        <att name="handle" x="2694.368896484375" y="783.687744140625" />
        <att name="handle" x="2796.90478515625" y="938.412841796875" />
        <att name="handle" x="2848.173583984375" y="1093.137939453125" />
      </att>
    </graphics>
  </edge>
  <edge label="Oxidized Low Density Lipoprotein (pp) kaof(EIF2AK3)" source="-228" target="-112">
    <att type="string" name="canonicalName" value="Oxidized Low Density Lipoprotein (pp) kaof(EIF2AK3)"/>
    <att type="string" name="edgeTypeId" value="134"/>
    <att type="string" name="edgeTypeName" value="-&gt;"/>
    <att type="string" name="interaction" value="pp" cy:editable="false"/>
    <att type="string" name="vizmap:CV-IPN-Endothelial cell activation EDGE_COLOR" value="java.awt.Color[r=0,g=0,b=0]"/>
    <att type="string" name="vizmap:CV-IPN-Endothelial cell activation EDGE_LINE_WIDTH" value="1.0"/>
    <graphics width="1" fill="#999999" cy:sourceArrow="0" cy:targetArrow="0" cy:sourceArrowColor="#000000" cy:targetArrowColor="#000000" cy:edgeLabelFont="SanSerif-0-10" cy:edgeLabel="" cy:edgeLineType="SOLID" cy:curved="STRAIGHT_LINES">
      <att name="edgeBend">
        <att name="handle" x="2745.635986328125" y="474.2382507324219" />
        <att name="handle" x="2745.63671875" y="628.962646484375" />
        <att name="handle" x="2745.636962890625" y="783.687744140625" />
      </att>
    </graphics>
  </edge>
  <edge label="Oxidized Low Density Lipoprotein (pp) exp(MMP1)" source="-228" target="-72">
    <att type="string" name="canonicalName" value="Oxidized Low Density Lipoprotein (pp) exp(MMP1)"/>
    <att type="string" name="edgeTypeId" value="134"/>
    <att type="string" name="edgeTypeName" value="-&gt;"/>
    <att type="string" name="interaction" value="pp" cy:editable="false"/>
    <att type="string" name="vizmap:CV-IPN-Endothelial cell activation EDGE_COLOR" value="java.awt.Color[r=0,g=0,b=0]"/>
    <att type="string" name="vizmap:CV-IPN-Endothelial cell activation EDGE_LINE_WIDTH" value="1.0"/>
    <graphics width="1" fill="#999999" cy:sourceArrow="0" cy:targetArrow="0" cy:sourceArrowColor="#000000" cy:targetArrowColor="#000000" cy:edgeLabelFont="SanSerif-0-10" cy:edgeLabel="" cy:edgeLineType="SOLID" cy:curved="STRAIGHT_LINES">
      <att name="edgeBend">
        <att name="handle" x="6693.3095703125" y="474.2379455566406" />
        <att name="handle" x="6693.30859375" y="628.9630737304688" />
        <att name="handle" x="6693.3095703125" y="783.68798828125" />
        <att name="handle" x="6539.50341796875" y="938.4127807617188" />
      </att>
    </graphics>
  </edge>
  <edge label="Oxidized Low Density Lipoprotein (pp) IL8" source="-228" target="-218">
    <att type="string" name="canonicalName" value="Oxidized Low Density Lipoprotein (pp) IL8"/>
    <att type="string" name="edgeTypeId" value="134"/>
    <att type="string" name="edgeTypeName" value="-&gt;"/>
    <att type="string" name="interaction" value="pp" cy:editable="false"/>
    <att type="string" name="vizmap:CV-IPN-Endothelial cell activation EDGE_COLOR" value="java.awt.Color[r=0,g=0,b=0]"/>
    <att type="string" name="vizmap:CV-IPN-Endothelial cell activation EDGE_LINE_WIDTH" value="1.0"/>
    <graphics width="1" fill="#999999" cy:sourceArrow="0" cy:targetArrow="0" cy:sourceArrowColor="#000000" cy:targetArrowColor="#000000" cy:edgeLabelFont="SanSerif-0-10" cy:edgeLabel="" cy:edgeLineType="SOLID" cy:curved="STRAIGHT_LINES">
      <att name="edgeBend">
        <att name="handle" x="7251.65478515625" y="474.2379150390625" />
        <att name="handle" x="7251.654296875" y="628.9629516601562" />
        <att name="handle" x="7251.65576171875" y="783.6880493164062" />
        <att name="handle" x="6892.77587890625" y="938.4125366210938" />
        <att name="handle" x="6636.43310546875" y="1093.1375732421875" />
      </att>
    </graphics>
  </edge>
  <edge label="Oxidized Low Density Lipoprotein (pp) exp(CSF1)" source="-228" target="-239">
    <att type="string" name="canonicalName" value="Oxidized Low Density Lipoprotein (pp) exp(CSF1)"/>
    <att type="string" name="edgeTypeId" value="134"/>
    <att type="string" name="edgeTypeName" value="-&gt;"/>
    <att type="string" name="interaction" value="pp" cy:editable="false"/>
    <att type="string" name="vizmap:CV-IPN-Endothelial cell activation EDGE_COLOR" value="java.awt.Color[r=0,g=0,b=0]"/>
    <att type="string" name="vizmap:CV-IPN-Endothelial cell activation EDGE_LINE_WIDTH" value="1.0"/>
    <graphics width="1" fill="#999999" cy:sourceArrow="0" cy:targetArrow="0" cy:sourceArrowColor="#000000" cy:targetArrowColor="#000000" cy:edgeLabelFont="SanSerif-0-10" cy:edgeLabel="" cy:edgeLineType="SOLID" cy:curved="STRAIGHT_LINES">
      <att name="edgeBend">
        <att name="handle" x="7643.82080078125" y="434.5009460449219" />
        <att name="handle" x="7643.82080078125" y="589.2259521484375" />
        <att name="handle" x="7643.82080078125" y="743.950927734375" />
        <att name="handle" x="7643.82177734375" y="898.6759643554688" />
        <att name="handle" x="7643.822265625" y="1053.4010009765625" />
      </att>
    </graphics>
  </edge>
  <edge label="Oxidized Low Density Lipoprotein (pp) catof(OLR1)" source="-228" target="-107">
    <att type="string" name="canonicalName" value="Oxidized Low Density Lipoprotein (pp) catof(OLR1)"/>
    <att type="string" name="edgeTypeId" value="134"/>
    <att type="string" name="edgeTypeName" value="-&gt;"/>
    <att type="string" name="interaction" value="pp" cy:editable="false"/>
    <att type="string" name="vizmap:CV-IPN-Endothelial cell activation EDGE_COLOR" value="java.awt.Color[r=0,g=0,b=0]"/>
    <att type="string" name="vizmap:CV-IPN-Endothelial cell activation EDGE_LINE_WIDTH" value="1.0"/>
    <graphics width="1" fill="#999999" cy:sourceArrow="0" cy:targetArrow="0" cy:sourceArrowColor="#000000" cy:targetArrowColor="#000000" cy:edgeLabelFont="SanSerif-0-10" cy:edgeLabel="" cy:edgeLineType="SOLID" cy:curved="STRAIGHT_LINES"/>
  </edge>
  <edge label="Oxidized Low Density Lipoprotein (pp) exp(MMP3)" source="-228" target="-143">
    <att type="string" name="canonicalName" value="Oxidized Low Density Lipoprotein (pp) exp(MMP3)"/>
    <att type="string" name="edgeTypeId" value="134"/>
    <att type="string" name="edgeTypeName" value="-&gt;"/>
    <att type="string" name="interaction" value="pp" cy:editable="false"/>
    <att type="string" name="vizmap:CV-IPN-Endothelial cell activation EDGE_COLOR" value="java.awt.Color[r=0,g=0,b=0]"/>
    <att type="string" name="vizmap:CV-IPN-Endothelial cell activation EDGE_LINE_WIDTH" value="1.0"/>
    <graphics width="1" fill="#999999" cy:sourceArrow="0" cy:targetArrow="0" cy:sourceArrowColor="#000000" cy:targetArrowColor="#000000" cy:edgeLabelFont="SanSerif-0-10" cy:edgeLabel="" cy:edgeLineType="SOLID" cy:curved="STRAIGHT_LINES">
      <att name="edgeBend">
        <att name="handle" x="1207.58203125" y="474.2378234863281" />
        <att name="handle" x="1207.5816650390625" y="628.9627685546875" />
        <att name="handle" x="1207.5819091796875" y="783.6878662109375" />
        <att name="handle" x="1207.5819091796875" y="938.412841796875" />
        <att name="handle" x="1207.5819091796875" y="1093.1378173828125" />
      </att>
    </graphics>
  </edge>
  <edge label="Oxidized Low Density Lipoprotein (pp) exp(CSF2)" source="-228" target="-206">
    <att type="string" name="canonicalName" value="Oxidized Low Density Lipoprotein (pp) exp(CSF2)"/>
    <att type="string" name="edgeTypeId" value="134"/>
    <att type="string" name="edgeTypeName" value="-&gt;"/>
    <att type="string" name="interaction" value="pp" cy:editable="false"/>
    <att type="string" name="vizmap:CV-IPN-Endothelial cell activation EDGE_COLOR" value="java.awt.Color[r=0,g=0,b=0]"/>
    <att type="string" name="vizmap:CV-IPN-Endothelial cell activation EDGE_LINE_WIDTH" value="1.0"/>
    <graphics width="1" fill="#999999" cy:sourceArrow="0" cy:targetArrow="0" cy:sourceArrowColor="#000000" cy:targetArrowColor="#000000" cy:edgeLabelFont="SanSerif-0-10" cy:edgeLabel="" cy:edgeLineType="SOLID" cy:curved="STRAIGHT_LINES">
      <att name="edgeBend">
        <att name="handle" x="3771.00537109375" y="474.23809814453125" />
        <att name="handle" x="3771.00634765625" y="628.9628295898438" />
      </att>
    </graphics>
  </edge>
  <edge label="Oxidized Low Density Lipoprotein (pp) exp(CSF3)" source="-228" target="-21">
    <att type="string" name="canonicalName" value="Oxidized Low Density Lipoprotein (pp) exp(CSF3)"/>
    <att type="string" name="edgeTypeId" value="134"/>
    <att type="string" name="edgeTypeName" value="-&gt;"/>
    <att type="string" name="interaction" value="pp" cy:editable="false"/>
    <att type="string" name="vizmap:CV-IPN-Endothelial cell activation EDGE_COLOR" value="java.awt.Color[r=0,g=0,b=0]"/>
    <att type="string" name="vizmap:CV-IPN-Endothelial cell activation EDGE_LINE_WIDTH" value="1.0"/>
    <graphics width="1" fill="#999999" cy:sourceArrow="0" cy:targetArrow="0" cy:sourceArrowColor="#000000" cy:targetArrowColor="#000000" cy:edgeLabelFont="SanSerif-0-10" cy:edgeLabel="" cy:edgeLineType="SOLID" cy:curved="STRAIGHT_LINES">
      <att name="edgeBend">
        <att name="handle" x="7541.28466796875" y="434.501220703125" />
        <att name="handle" x="7541.2841796875" y="589.2261352539062" />
        <att name="handle" x="7541.2841796875" y="743.951171875" />
        <att name="handle" x="7541.28515625" y="898.67626953125" />
        <att name="handle" x="7541.28515625" y="1053.4010009765625" />
      </att>
    </graphics>
  </edge>
  <edge label="Oxidized Low Density Lipoprotein (pp) taof(AP-1 complex Hs)" source="-228" target="-24">
    <att type="string" name="canonicalName" value="Oxidized Low Density Lipoprotein (pp) taof(AP-1 complex Hs)"/>
    <att type="string" name="edgeTypeId" value="134"/>
    <att type="string" name="edgeTypeName" value="-&gt;"/>
    <att type="string" name="interaction" value="pp" cy:editable="false"/>
    <att type="string" name="vizmap:CV-IPN-Endothelial cell activation EDGE_COLOR" value="java.awt.Color[r=0,g=0,b=0]"/>
    <att type="string" name="vizmap:CV-IPN-Endothelial cell activation EDGE_LINE_WIDTH" value="1.0"/>
    <graphics width="1" fill="#999999" cy:sourceArrow="0" cy:targetArrow="0" cy:sourceArrowColor="#000000" cy:targetArrowColor="#000000" cy:edgeLabelFont="SanSerif-0-10" cy:edgeLabel="" cy:edgeLineType="SOLID" cy:curved="STRAIGHT_LINES">
      <att name="edgeBend">
        <att name="handle" x="6590.77197265625" y="474.2381286621094" />
        <att name="handle" x="6590.77294921875" y="628.9631958007812" />
        <att name="handle" x="6590.77197265625" y="783.6881713867188" />
      </att>
    </graphics>
  </edge>
  <edge label="exp(VEGFA) (pp) VEGFA" source="-227" target="-3">
    <att type="string" name="canonicalName" value="exp(VEGFA) (pp) VEGFA"/>
    <att type="string" name="edgeTypeId" value="115"/>
    <att type="string" name="edgeTypeName" value="-gp-&gt;"/>
    <att type="string" name="interaction" value="pp" cy:editable="false"/>
    <att type="string" name="vizmap:CV-IPN-Endothelial cell activation EDGE_COLOR" value="java.awt.Color[r=0,g=0,b=0]"/>
    <att type="string" name="vizmap:CV-IPN-Endothelial cell activation EDGE_LINE_WIDTH" value="3.0"/>
    <graphics width="1" fill="#999999" cy:sourceArrow="0" cy:targetArrow="0" cy:sourceArrowColor="#000000" cy:targetArrowColor="#000000" cy:edgeLabelFont="SanSerif-0-10" cy:edgeLabel="" cy:edgeLineType="EQUAL_DASH" cy:curved="STRAIGHT_LINES">
      <att name="edgeBend">
        <att name="handle" x="7387.478515625" y="1208.125732421875" />
        <att name="handle" x="7387.48046875" y="1053.4010009765625" />
        <att name="handle" x="7387.478515625" y="898.6763916015625" />
        <att name="handle" x="7387.47900390625" y="743.9513549804688" />
        <att name="handle" x="7387.478515625" y="589.2264404296875" />
        <att name="handle" x="7387.47900390625" y="434.5013427734375" />
        <att name="handle" x="7387.47998046875" y="279.7764587402344" />
        <att name="handle" x="7387.47900390625" y="125.05137634277344" />
        <att name="handle" x="7387.47998046875" y="-29.673503875732422" />
        <att name="handle" x="7387.4794921875" y="-184.3985137939453" />
      </att>
    </graphics>
  </edge>
  <edge label="OLR1 (pp) catof(OLR1)" source="-225" target="-107">
    <att type="string" name="canonicalName" value="OLR1 (pp) catof(OLR1)"/>
    <att type="string" name="edgeTypeId" value="142"/>
    <att type="string" name="edgeTypeName" value="-cat-&gt;"/>
    <att type="string" name="interaction" value="pp" cy:editable="false"/>
    <att type="string" name="vizmap:CV-IPN-Endothelial cell activation EDGE_COLOR" value="java.awt.Color[r=0,g=0,b=0]"/>
    <att type="string" name="vizmap:CV-IPN-Endothelial cell activation EDGE_LINE_WIDTH" value="3.0"/>
    <graphics width="3" fill="#999999" cy:sourceArrow="0" cy:targetArrow="0" cy:sourceArrowColor="#000000" cy:targetArrowColor="#000000" cy:edgeLabelFont="SanSerif-0-10" cy:edgeLabel="" cy:edgeLineType="SOLID" cy:curved="STRAIGHT_LINES"/>
  </edge>
  <edge label="HMOX1 (pp) catof(HMOX1)" source="-223" target="-119">
    <att type="string" name="canonicalName" value="HMOX1 (pp) catof(HMOX1)"/>
    <att type="string" name="edgeTypeId" value="142"/>
    <att type="string" name="edgeTypeName" value="-cat-&gt;"/>
    <att type="string" name="interaction" value="pp" cy:editable="false"/>
    <att type="string" name="vizmap:CV-IPN-Endothelial cell activation EDGE_COLOR" value="java.awt.Color[r=0,g=0,b=0]"/>
    <att type="string" name="vizmap:CV-IPN-Endothelial cell activation EDGE_LINE_WIDTH" value="3.0"/>
    <graphics width="3" fill="#999999" cy:sourceArrow="0" cy:targetArrow="0" cy:sourceArrowColor="#000000" cy:targetArrowColor="#000000" cy:edgeLabelFont="SanSerif-0-10" cy:edgeLabel="" cy:edgeLineType="SOLID" cy:curved="STRAIGHT_LINES">
      <att name="edgeBend">
        <att name="handle" x="4129.88427734375" y="-299.3864440917969" />
        <att name="handle" x="4129.88427734375" y="-144.6617889404297" />
        <att name="handle" x="4386.22802734375" y="10.063261032104492" />
        <att name="handle" x="4540.03369140625" y="164.7884979248047" />
        <att name="handle" x="4540.03271484375" y="319.512939453125" />
        <att name="handle" x="4591.302734375" y="474.2378845214844" />
        <att name="handle" x="4540.033203125" y="628.962890625" />
        <att name="handle" x="4591.30224609375" y="783.6879272460938" />
      </att>
    </graphics>
  </edge>
  <edge label="HMOX1 (pp) oxof(HMOX1)" source="-223" target="-219">
    <att type="string" name="canonicalName" value="HMOX1 (pp) oxof(HMOX1)"/>
    <att type="string" name="edgeTypeId" value="142"/>
    <att type="string" name="edgeTypeName" value="-cat-&gt;"/>
    <att type="string" name="interaction" value="pp" cy:editable="false"/>
    <att type="string" name="vizmap:CV-IPN-Endothelial cell activation EDGE_COLOR" value="java.awt.Color[r=0,g=0,b=0]"/>
    <att type="string" name="vizmap:CV-IPN-Endothelial cell activation EDGE_LINE_WIDTH" value="3.0"/>
    <graphics width="3" fill="#999999" cy:sourceArrow="0" cy:targetArrow="0" cy:sourceArrowColor="#000000" cy:targetArrowColor="#000000" cy:edgeLabelFont="SanSerif-0-10" cy:edgeLabel="" cy:edgeLineType="SOLID" cy:curved="STRAIGHT_LINES"/>
  </edge>
  <edge label="GSK3B (pp) kaof(GSK3B)" source="-222" target="-231">
    <att type="string" name="canonicalName" value="GSK3B (pp) kaof(GSK3B)"/>
    <att type="string" name="edgeTypeId" value="142"/>
    <att type="string" name="edgeTypeName" value="-cat-&gt;"/>
    <att type="string" name="interaction" value="pp" cy:editable="false"/>
    <att type="string" name="vizmap:CV-IPN-Endothelial cell activation EDGE_COLOR" value="java.awt.Color[r=0,g=0,b=0]"/>
    <att type="string" name="vizmap:CV-IPN-Endothelial cell activation EDGE_LINE_WIDTH" value="3.0"/>
    <graphics width="3" fill="#999999" cy:sourceArrow="0" cy:targetArrow="0" cy:sourceArrowColor="#000000" cy:targetArrowColor="#000000" cy:edgeLabelFont="SanSerif-0-10" cy:edgeLabel="" cy:edgeLineType="SOLID" cy:curved="STRAIGHT_LINES"/>
  </edge>
  <edge label="exp(IL6) (pp) IL6" source="-221" target="-36">
    <att type="string" name="canonicalName" value="exp(IL6) (pp) IL6"/>
    <att type="string" name="edgeTypeId" value="115"/>
    <att type="string" name="edgeTypeName" value="-gp-&gt;"/>
    <att type="string" name="interaction" value="pp" cy:editable="false"/>
    <att type="string" name="vizmap:CV-IPN-Endothelial cell activation EDGE_COLOR" value="java.awt.Color[r=0,g=0,b=0]"/>
    <att type="string" name="vizmap:CV-IPN-Endothelial cell activation EDGE_LINE_WIDTH" value="3.0"/>
    <graphics width="1" fill="#999999" cy:sourceArrow="0" cy:targetArrow="0" cy:sourceArrowColor="#000000" cy:targetArrowColor="#000000" cy:edgeLabelFont="SanSerif-0-10" cy:edgeLabel="" cy:edgeLineType="EQUAL_DASH" cy:curved="STRAIGHT_LINES"/>
  </edge>
  <edge label="SCARB1 (pp) catof(SCARB1)" source="-220" target="-191">
    <att type="string" name="canonicalName" value="SCARB1 (pp) catof(SCARB1)"/>
    <att type="string" name="edgeTypeId" value="142"/>
    <att type="string" name="edgeTypeName" value="-cat-&gt;"/>
    <att type="string" name="interaction" value="pp" cy:editable="false"/>
    <att type="string" name="vizmap:CV-IPN-Endothelial cell activation EDGE_COLOR" value="java.awt.Color[r=0,g=0,b=0]"/>
    <att type="string" name="vizmap:CV-IPN-Endothelial cell activation EDGE_LINE_WIDTH" value="3.0"/>
    <graphics width="3" fill="#999999" cy:sourceArrow="0" cy:targetArrow="0" cy:sourceArrowColor="#000000" cy:targetArrowColor="#000000" cy:edgeLabelFont="SanSerif-0-10" cy:edgeLabel="" cy:edgeLineType="SOLID" cy:curved="STRAIGHT_LINES"/>
  </edge>
  <edge label="oxof(HMOX1) (pp) ROS" source="-219" target="-157">
    <att type="string" name="canonicalName" value="oxof(HMOX1) (pp) ROS"/>
    <att type="string" name="edgeTypeId" value="137"/>
    <att type="string" name="edgeTypeName" value="-|"/>
    <att type="string" name="interaction" value="pp" cy:editable="false"/>
    <att type="string" name="vizmap:CV-IPN-Endothelial cell activation EDGE_COLOR" value="java.awt.Color[r=0,g=0,b=0]"/>
    <att type="string" name="vizmap:CV-IPN-Endothelial cell activation EDGE_LINE_WIDTH" value="1.0"/>
    <graphics width="1" fill="#999999" cy:sourceArrow="0" cy:targetArrow="0" cy:sourceArrowColor="#000000" cy:targetArrowColor="#000000" cy:edgeLabelFont="SanSerif-0-10" cy:edgeLabel="" cy:edgeLineType="SOLID" cy:curved="STRAIGHT_LINES"/>
  </edge>
  <edge label="IL8 (pp) endothelial cell activation" source="-218" target="-234">
    <att type="string" name="canonicalName" value="IL8 (pp) endothelial cell activation"/>
    <att type="string" name="edgeTypeId" value="134"/>
    <att type="string" name="edgeTypeName" value="-&gt;"/>
    <att type="string" name="interaction" value="pp" cy:editable="false"/>
    <att type="string" name="vizmap:CV-IPN-Endothelial cell activation EDGE_COLOR" value="java.awt.Color[r=0,g=0,b=0]"/>
    <att type="string" name="vizmap:CV-IPN-Endothelial cell activation EDGE_LINE_WIDTH" value="1.0"/>
    <graphics width="1" fill="#999999" cy:sourceArrow="0" cy:targetArrow="0" cy:sourceArrowColor="#000000" cy:targetArrowColor="#000000" cy:edgeLabelFont="SanSerif-0-10" cy:edgeLabel="" cy:edgeLineType="SOLID" cy:curved="STRAIGHT_LINES"/>
  </edge>
  <edge label="Sphingosine phosphorylcholine (pp) exp(ICAM1)" source="-217" target="-229">
    <att type="string" name="canonicalName" value="Sphingosine phosphorylcholine (pp) exp(ICAM1)"/>
    <att type="string" name="edgeTypeId" value="137"/>
    <att type="string" name="edgeTypeName" value="-|"/>
    <att type="string" name="interaction" value="pp" cy:editable="false"/>
    <att type="string" name="vizmap:CV-IPN-Endothelial cell activation EDGE_COLOR" value="java.awt.Color[r=0,g=0,b=0]"/>
    <att type="string" name="vizmap:CV-IPN-Endothelial cell activation EDGE_LINE_WIDTH" value="1.0"/>
    <graphics width="1" fill="#999999" cy:sourceArrow="0" cy:targetArrow="0" cy:sourceArrowColor="#000000" cy:targetArrowColor="#000000" cy:edgeLabelFont="SanSerif-0-10" cy:edgeLabel="" cy:edgeLineType="SOLID" cy:curved="STRAIGHT_LINES">
      <att name="edgeBend">
        <att name="handle" x="4129.8857421875" y="10.063267707824707" />
        <att name="handle" x="4129.884765625" y="164.7881622314453" />
        <att name="handle" x="4129.88623046875" y="319.51312255859375" />
        <att name="handle" x="4129.8857421875" y="474.2381286621094" />
        <att name="handle" x="4129.88427734375" y="628.9629516601562" />
        <att name="handle" x="4129.884765625" y="783.6880493164062" />
        <att name="handle" x="4027.3486328125" y="938.412841796875" />
      </att>
    </graphics>
  </edge>
  <edge label="Sphingosine phosphorylcholine (pp) exp(SELE)" source="-217" target="-8">
    <att type="string" name="canonicalName" value="Sphingosine phosphorylcholine (pp) exp(SELE)"/>
    <att type="string" name="edgeTypeId" value="137"/>
    <att type="string" name="edgeTypeName" value="-|"/>
    <att type="string" name="interaction" value="pp" cy:editable="false"/>
    <att type="string" name="vizmap:CV-IPN-Endothelial cell activation EDGE_COLOR" value="java.awt.Color[r=0,g=0,b=0]"/>
    <att type="string" name="vizmap:CV-IPN-Endothelial cell activation EDGE_LINE_WIDTH" value="1.0"/>
    <graphics width="1" fill="#999999" cy:sourceArrow="0" cy:targetArrow="0" cy:sourceArrowColor="#000000" cy:targetArrowColor="#000000" cy:edgeLabelFont="SanSerif-0-10" cy:edgeLabel="" cy:edgeLineType="SOLID" cy:curved="STRAIGHT_LINES">
      <att name="edgeBend">
        <att name="handle" x="3668.469482421875" y="10.063334465026855" />
        <att name="handle" x="3668.468994140625" y="164.78807067871094" />
        <att name="handle" x="3617.20068359375" y="319.513427734375" />
        <att name="handle" x="3565.932373046875" y="474.2378845214844" />
        <att name="handle" x="3565.932373046875" y="628.9629516601562" />
        <att name="handle" x="3617.20068359375" y="783.6878662109375" />
      </att>
    </graphics>
  </edge>
  <edge label="Sphingosine phosphorylcholine (pp) taof(RELA)" source="-217" target="-113">
    <att type="string" name="canonicalName" value="Sphingosine phosphorylcholine (pp) taof(RELA)"/>
    <att type="string" name="edgeTypeId" value="137"/>
    <att type="string" name="edgeTypeName" value="-|"/>
    <att type="string" name="interaction" value="pp" cy:editable="false"/>
    <att type="string" name="vizmap:CV-IPN-Endothelial cell activation EDGE_COLOR" value="java.awt.Color[r=0,g=0,b=0]"/>
    <att type="string" name="vizmap:CV-IPN-Endothelial cell activation EDGE_LINE_WIDTH" value="1.0"/>
    <graphics width="1" fill="#999999" cy:sourceArrow="0" cy:targetArrow="0" cy:sourceArrowColor="#000000" cy:targetArrowColor="#000000" cy:edgeLabelFont="SanSerif-0-10" cy:edgeLabel="" cy:edgeLineType="SOLID" cy:curved="STRAIGHT_LINES"/>
  </edge>
  <edge label="Sphingosine phosphorylcholine (pp) exp(VCAM1)" source="-217" target="-189">
    <att type="string" name="canonicalName" value="Sphingosine phosphorylcholine (pp) exp(VCAM1)"/>
    <att type="string" name="edgeTypeId" value="137"/>
    <att type="string" name="edgeTypeName" value="-|"/>
    <att type="string" name="interaction" value="pp" cy:editable="false"/>
    <att type="string" name="vizmap:CV-IPN-Endothelial cell activation EDGE_COLOR" value="java.awt.Color[r=0,g=0,b=0]"/>
    <att type="string" name="vizmap:CV-IPN-Endothelial cell activation EDGE_LINE_WIDTH" value="1.0"/>
    <graphics width="1" fill="#999999" cy:sourceArrow="0" cy:targetArrow="0" cy:sourceArrowColor="#000000" cy:targetArrowColor="#000000" cy:edgeLabelFont="SanSerif-0-10" cy:edgeLabel="" cy:edgeLineType="SOLID" cy:curved="STRAIGHT_LINES">
      <att name="edgeBend">
        <att name="handle" x="4540.033203125" y="10.06342887878418" />
        <att name="handle" x="4796.375" y="164.78797912597656" />
        <att name="handle" x="4796.37451171875" y="319.5130310058594" />
        <att name="handle" x="4796.37548828125" y="474.2380065917969" />
        <att name="handle" x="4796.3759765625" y="628.9629516601562" />
        <att name="handle" x="4847.64501953125" y="783.6878662109375" />
        <att name="handle" x="4847.64501953125" y="938.4129028320312" />
      </att>
    </graphics>
  </edge>
  <edge label="SELE (pp) cell adhesion" source="-216" target="-161">
    <att type="string" name="canonicalName" value="SELE (pp) cell adhesion"/>
    <att type="string" name="edgeTypeId" value="134"/>
    <att type="string" name="edgeTypeName" value="-&gt;"/>
    <att type="string" name="interaction" value="pp" cy:editable="false"/>
    <att type="string" name="vizmap:CV-IPN-Endothelial cell activation EDGE_COLOR" value="java.awt.Color[r=0,g=0,b=0]"/>
    <att type="string" name="vizmap:CV-IPN-Endothelial cell activation EDGE_LINE_WIDTH" value="1.0"/>
    <graphics width="1" fill="#999999" cy:sourceArrow="0" cy:targetArrow="0" cy:sourceArrowColor="#000000" cy:targetArrowColor="#000000" cy:edgeLabelFont="SanSerif-0-10" cy:edgeLabel="" cy:edgeLineType="SOLID" cy:curved="STRAIGHT_LINES">
      <att name="edgeBend">
        <att name="handle" x="4283.6923828125" y="1247.8629150390625" />
      </att>
    </graphics>
  </edge>
  <edge label="catof(S1PR1) (pp) kaof(ERK family Hs)" source="-215" target="-82">
    <att type="string" name="canonicalName" value="catof(S1PR1) (pp) kaof(ERK family Hs)"/>
    <att type="string" name="edgeTypeId" value="134"/>
    <att type="string" name="edgeTypeName" value="-&gt;"/>
    <att type="string" name="interaction" value="pp" cy:editable="false"/>
    <att type="string" name="vizmap:CV-IPN-Endothelial cell activation EDGE_COLOR" value="java.awt.Color[r=0,g=0,b=0]"/>
    <att type="string" name="vizmap:CV-IPN-Endothelial cell activation EDGE_LINE_WIDTH" value="1.0"/>
    <graphics width="1" fill="#999999" cy:sourceArrow="0" cy:targetArrow="0" cy:sourceArrowColor="#000000" cy:targetArrowColor="#000000" cy:edgeLabelFont="SanSerif-0-10" cy:edgeLabel="" cy:edgeLineType="SOLID" cy:curved="STRAIGHT_LINES"/>
  </edge>
  <edge label="catof(S1PR1) (pp) kaof(MAPK1)" source="-215" target="-88">
    <att type="string" name="canonicalName" value="catof(S1PR1) (pp) kaof(MAPK1)"/>
    <att type="string" name="edgeTypeId" value="134"/>
    <att type="string" name="edgeTypeName" value="-&gt;"/>
    <att type="string" name="interaction" value="pp" cy:editable="false"/>
    <att type="string" name="vizmap:CV-IPN-Endothelial cell activation EDGE_COLOR" value="java.awt.Color[r=0,g=0,b=0]"/>
    <att type="string" name="vizmap:CV-IPN-Endothelial cell activation EDGE_LINE_WIDTH" value="1.0"/>
    <graphics width="1" fill="#999999" cy:sourceArrow="0" cy:targetArrow="0" cy:sourceArrowColor="#000000" cy:targetArrowColor="#000000" cy:edgeLabelFont="SanSerif-0-10" cy:edgeLabel="" cy:edgeLineType="SOLID" cy:curved="STRAIGHT_LINES">
      <att name="edgeBend">
        <att name="handle" x="5103.98681640625" y="-454.1117248535156" />
        <att name="handle" x="5103.9873046875" y="-299.3865051269531" />
        <att name="handle" x="5206.5244140625" y="-144.66189575195312" />
      </att>
    </graphics>
  </edge>
  <edge label="catof(S1PR1) (pp) kaof(MAPK3)" source="-215" target="-51">
    <att type="string" name="canonicalName" value="catof(S1PR1) (pp) kaof(MAPK3)"/>
    <att type="string" name="edgeTypeId" value="134"/>
    <att type="string" name="edgeTypeName" value="-&gt;"/>
    <att type="string" name="interaction" value="pp" cy:editable="false"/>
    <att type="string" name="vizmap:CV-IPN-Endothelial cell activation EDGE_COLOR" value="java.awt.Color[r=0,g=0,b=0]"/>
    <att type="string" name="vizmap:CV-IPN-Endothelial cell activation EDGE_LINE_WIDTH" value="1.0"/>
    <graphics width="1" fill="#999999" cy:sourceArrow="0" cy:targetArrow="0" cy:sourceArrowColor="#000000" cy:targetArrowColor="#000000" cy:edgeLabelFont="SanSerif-0-10" cy:edgeLabel="" cy:edgeLineType="SOLID" cy:curved="STRAIGHT_LINES">
      <att name="edgeBend">
        <att name="handle" x="4898.91259765625" y="-454.1116943359375" />
        <att name="handle" x="4898.91259765625" y="-299.38653564453125" />
        <att name="handle" x="4898.9130859375" y="-144.66189575195312" />
      </att>
    </graphics>
  </edge>
  <edge label="CRP (pp) catof(OLR1)" source="-214" target="-107">
    <att type="string" name="canonicalName" value="CRP (pp) catof(OLR1)"/>
    <att type="string" name="edgeTypeId" value="134"/>
    <att type="string" name="edgeTypeName" value="-&gt;"/>
    <att type="string" name="interaction" value="pp" cy:editable="false"/>
    <att type="string" name="vizmap:CV-IPN-Endothelial cell activation EDGE_COLOR" value="java.awt.Color[r=0,g=0,b=0]"/>
    <att type="string" name="vizmap:CV-IPN-Endothelial cell activation EDGE_LINE_WIDTH" value="1.0"/>
    <graphics width="1" fill="#999999" cy:sourceArrow="0" cy:targetArrow="0" cy:sourceArrowColor="#000000" cy:targetArrowColor="#000000" cy:edgeLabelFont="SanSerif-0-10" cy:edgeLabel="" cy:edgeLineType="SOLID" cy:curved="STRAIGHT_LINES"/>
  </edge>
  <edge label="IkappaB kinase complex Hs (pp) IKBKB" source="-213" target="-83">
    <att type="string" name="canonicalName" value="IkappaB kinase complex Hs (pp) IKBKB"/>
    <att type="string" name="edgeTypeId" value="79"/>
    <att type="string" name="edgeTypeName" value="-cc-"/>
    <att type="string" name="interaction" value="pp" cy:editable="false"/>
    <att type="string" name="vizmap:CV-IPN-Endothelial cell activation EDGE_COLOR" value="java.awt.Color[r=153,g=153,b=153]"/>
    <att type="string" name="vizmap:CV-IPN-Endothelial cell activation EDGE_LINE_WIDTH" value="3.0"/>
    <graphics width="1" fill="#999999" cy:sourceArrow="0" cy:targetArrow="0" cy:sourceArrowColor="#000000" cy:targetArrowColor="#000000" cy:edgeLabelFont="SanSerif-0-10" cy:edgeLabel="" cy:edgeLineType="EQUAL_DASH" cy:curved="STRAIGHT_LINES"/>
  </edge>
  <edge label="IkappaB kinase complex Hs (pp) CHUK" source="-213" target="-194">
    <att type="string" name="canonicalName" value="IkappaB kinase complex Hs (pp) CHUK"/>
    <att type="string" name="edgeTypeId" value="79"/>
    <att type="string" name="edgeTypeName" value="-cc-"/>
    <att type="string" name="interaction" value="pp" cy:editable="false"/>
    <att type="string" name="vizmap:CV-IPN-Endothelial cell activation EDGE_COLOR" value="java.awt.Color[r=153,g=153,b=153]"/>
    <att type="string" name="vizmap:CV-IPN-Endothelial cell activation EDGE_LINE_WIDTH" value="3.0"/>
    <graphics width="1" fill="#999999" cy:sourceArrow="0" cy:targetArrow="0" cy:sourceArrowColor="#000000" cy:targetArrowColor="#000000" cy:edgeLabelFont="SanSerif-0-10" cy:edgeLabel="" cy:edgeLineType="EQUAL_DASH" cy:curved="STRAIGHT_LINES"/>
  </edge>
  <edge label="IkappaB kinase complex Hs (pp) kaof(IkappaB kinase complex Hs)" source="-213" target="-184">
    <att type="string" name="canonicalName" value="IkappaB kinase complex Hs (pp) kaof(IkappaB kinase complex Hs)"/>
    <att type="string" name="edgeTypeId" value="142"/>
    <att type="string" name="edgeTypeName" value="-cat-&gt;"/>
    <att type="string" name="interaction" value="pp" cy:editable="false"/>
    <att type="string" name="vizmap:CV-IPN-Endothelial cell activation EDGE_COLOR" value="java.awt.Color[r=0,g=0,b=0]"/>
    <att type="string" name="vizmap:CV-IPN-Endothelial cell activation EDGE_LINE_WIDTH" value="3.0"/>
    <graphics width="3" fill="#999999" cy:sourceArrow="0" cy:targetArrow="0" cy:sourceArrowColor="#000000" cy:targetArrowColor="#000000" cy:edgeLabelFont="SanSerif-0-10" cy:edgeLabel="" cy:edgeLineType="SOLID" cy:curved="STRAIGHT_LINES">
      <att name="edgeBend">
        <att name="handle" x="5309.06103515625" y="-299.38665771484375" />
        <att name="handle" x="5374.68408203125" y="-146.50753784179688" />
      </att>
    </graphics>
  </edge>
  <edge label="SPHK1 (pp) kaof(SPHK1)" source="-212" target="-29">
    <att type="string" name="canonicalName" value="SPHK1 (pp) kaof(SPHK1)"/>
    <att type="string" name="edgeTypeId" value="142"/>
    <att type="string" name="edgeTypeName" value="-cat-&gt;"/>
    <att type="string" name="interaction" value="pp" cy:editable="false"/>
    <att type="string" name="vizmap:CV-IPN-Endothelial cell activation EDGE_COLOR" value="java.awt.Color[r=0,g=0,b=0]"/>
    <att type="string" name="vizmap:CV-IPN-Endothelial cell activation EDGE_LINE_WIDTH" value="3.0"/>
    <graphics width="3" fill="#999999" cy:sourceArrow="0" cy:targetArrow="0" cy:sourceArrowColor="#000000" cy:targetArrowColor="#000000" cy:edgeLabelFont="SanSerif-0-10" cy:edgeLabel="" cy:edgeLineType="SOLID" cy:curved="STRAIGHT_LINES"/>
  </edge>
  <edge label="AGTR1 (pp) catof(AGTR1)" source="-211" target="-151">
    <att type="string" name="canonicalName" value="AGTR1 (pp) catof(AGTR1)"/>
    <att type="string" name="edgeTypeId" value="142"/>
    <att type="string" name="edgeTypeName" value="-cat-&gt;"/>
    <att type="string" name="interaction" value="pp" cy:editable="false"/>
    <att type="string" name="vizmap:CV-IPN-Endothelial cell activation EDGE_COLOR" value="java.awt.Color[r=0,g=0,b=0]"/>
    <att type="string" name="vizmap:CV-IPN-Endothelial cell activation EDGE_LINE_WIDTH" value="3.0"/>
    <graphics width="3" fill="#999999" cy:sourceArrow="0" cy:targetArrow="0" cy:sourceArrowColor="#000000" cy:targetArrowColor="#000000" cy:edgeLabelFont="SanSerif-0-10" cy:edgeLabel="" cy:edgeLineType="SOLID" cy:curved="STRAIGHT_LINES"/>
  </edge>
  <edge label="exp(IL8) (pp) IL8" source="-210" target="-218">
    <att type="string" name="canonicalName" value="exp(IL8) (pp) IL8"/>
    <att type="string" name="edgeTypeId" value="115"/>
    <att type="string" name="edgeTypeName" value="-gp-&gt;"/>
    <att type="string" name="interaction" value="pp" cy:editable="false"/>
    <att type="string" name="vizmap:CV-IPN-Endothelial cell activation EDGE_COLOR" value="java.awt.Color[r=0,g=0,b=0]"/>
    <att type="string" name="vizmap:CV-IPN-Endothelial cell activation EDGE_LINE_WIDTH" value="3.0"/>
    <graphics width="1" fill="#999999" cy:sourceArrow="0" cy:targetArrow="0" cy:sourceArrowColor="#000000" cy:targetArrowColor="#000000" cy:edgeLabelFont="SanSerif-0-10" cy:edgeLabel="" cy:edgeLineType="EQUAL_DASH" cy:curved="STRAIGHT_LINES"/>
  </edge>
  <edge label="taof(PPARA) (pp) taof(AP-1 complex Hs)" source="-209" target="-24">
    <att type="string" name="canonicalName" value="taof(PPARA) (pp) taof(AP-1 complex Hs)"/>
    <att type="string" name="edgeTypeId" value="337"/>
    <att type="string" name="edgeTypeName" value="=|"/>
    <att type="string" name="interaction" value="pp" cy:editable="false"/>
    <att type="string" name="vizmap:CV-IPN-Endothelial cell activation EDGE_COLOR" value="java.awt.Color[r=0,g=0,b=0]"/>
    <att type="string" name="vizmap:CV-IPN-Endothelial cell activation EDGE_LINE_WIDTH" value="3.0"/>
    <graphics width="3" fill="#999999" cy:sourceArrow="0" cy:targetArrow="0" cy:sourceArrowColor="#000000" cy:targetArrowColor="#000000" cy:edgeLabelFont="SanSerif-0-10" cy:edgeLabel="" cy:edgeLineType="SOLID" cy:curved="STRAIGHT_LINES">
      <att name="edgeBend">
        <att name="handle" x="6539.5029296875" y="164.78814697265625" />
        <att name="handle" x="6539.50390625" y="319.5131530761719" />
        <att name="handle" x="6539.5029296875" y="474.2381591796875" />
        <att name="handle" x="6539.50390625" y="628.9632568359375" />
        <att name="handle" x="6539.50341796875" y="783.6876220703125" />
      </att>
    </graphics>
  </edge>
  <edge label="taof(PPARA) (pp) exp(VCAM1)" source="-209" target="-189">
    <att type="string" name="canonicalName" value="taof(PPARA) (pp) exp(VCAM1)"/>
    <att type="string" name="edgeTypeId" value="137"/>
    <att type="string" name="edgeTypeName" value="-|"/>
    <att type="string" name="interaction" value="pp" cy:editable="false"/>
    <att type="string" name="vizmap:CV-IPN-Endothelial cell activation EDGE_COLOR" value="java.awt.Color[r=0,g=0,b=0]"/>
    <att type="string" name="vizmap:CV-IPN-Endothelial cell activation EDGE_LINE_WIDTH" value="1.0"/>
    <graphics width="1" fill="#999999" cy:sourceArrow="0" cy:targetArrow="0" cy:sourceArrowColor="#000000" cy:targetArrowColor="#000000" cy:edgeLabelFont="SanSerif-0-10" cy:edgeLabel="" cy:edgeLineType="SOLID" cy:curved="STRAIGHT_LINES">
      <att name="edgeBend">
        <att name="handle" x="4591.30126953125" y="164.78831481933594" />
        <att name="handle" x="4591.30078125" y="319.5132751464844" />
        <att name="handle" x="4642.56982421875" y="474.2378234863281" />
        <att name="handle" x="4591.30126953125" y="628.9629516601562" />
        <att name="handle" x="4642.5712890625" y="783.6881103515625" />
        <att name="handle" x="4642.5693359375" y="938.4126586914062" />
      </att>
    </graphics>
  </edge>
  <edge label="taof(PPARA) (pp) taof(NFKB Complex Hs)" source="-209" target="-26">
    <att type="string" name="canonicalName" value="taof(PPARA) (pp) taof(NFKB Complex Hs)"/>
    <att type="string" name="edgeTypeId" value="337"/>
    <att type="string" name="edgeTypeName" value="=|"/>
    <att type="string" name="interaction" value="pp" cy:editable="false"/>
    <att type="string" name="vizmap:CV-IPN-Endothelial cell activation EDGE_COLOR" value="java.awt.Color[r=0,g=0,b=0]"/>
    <att type="string" name="vizmap:CV-IPN-Endothelial cell activation EDGE_LINE_WIDTH" value="3.0"/>
    <graphics width="3" fill="#999999" cy:sourceArrow="0" cy:targetArrow="0" cy:sourceArrowColor="#000000" cy:targetArrowColor="#000000" cy:edgeLabelFont="SanSerif-0-10" cy:edgeLabel="" cy:edgeLineType="SOLID" cy:curved="STRAIGHT_LINES"/>
  </edge>
  <edge label="taof(ATF4) (pp) exp(VEGFA)" source="-208" target="-227">
    <att type="string" name="canonicalName" value="taof(ATF4) (pp) exp(VEGFA)"/>
    <att type="string" name="edgeTypeId" value="134"/>
    <att type="string" name="edgeTypeName" value="-&gt;"/>
    <att type="string" name="interaction" value="pp" cy:editable="false"/>
    <att type="string" name="vizmap:CV-IPN-Endothelial cell activation EDGE_COLOR" value="java.awt.Color[r=0,g=0,b=0]"/>
    <att type="string" name="vizmap:CV-IPN-Endothelial cell activation EDGE_LINE_WIDTH" value="1.0"/>
    <graphics width="1" fill="#999999" cy:sourceArrow="0" cy:targetArrow="0" cy:sourceArrowColor="#000000" cy:targetArrowColor="#000000" cy:edgeLabelFont="SanSerif-0-10" cy:edgeLabel="" cy:edgeLineType="SOLID" cy:curved="STRAIGHT_LINES">
      <att name="edgeBend">
        <att name="handle" x="7336.21044921875" y="1053.4010009765625" />
        <att name="handle" x="7336.21044921875" y="1208.1259765625" />
      </att>
    </graphics>
  </edge>
  <edge label="taof(ATF4) (pp) exp(CCL2)" source="-208" target="-201">
    <att type="string" name="canonicalName" value="taof(ATF4) (pp) exp(CCL2)"/>
    <att type="string" name="edgeTypeId" value="134"/>
    <att type="string" name="edgeTypeName" value="-&gt;"/>
    <att type="string" name="interaction" value="pp" cy:editable="false"/>
    <att type="string" name="vizmap:CV-IPN-Endothelial cell activation EDGE_COLOR" value="java.awt.Color[r=0,g=0,b=0]"/>
    <att type="string" name="vizmap:CV-IPN-Endothelial cell activation EDGE_LINE_WIDTH" value="1.0"/>
    <graphics width="1" fill="#999999" cy:sourceArrow="0" cy:targetArrow="0" cy:sourceArrowColor="#000000" cy:targetArrowColor="#000000" cy:edgeLabelFont="SanSerif-0-10" cy:edgeLabel="" cy:edgeLineType="SOLID" cy:curved="STRAIGHT_LINES"/>
  </edge>
  <edge label="taof(ATF4) (pp) exp(IL8)" source="-208" target="-210">
    <att type="string" name="canonicalName" value="taof(ATF4) (pp) exp(IL8)"/>
    <att type="string" name="edgeTypeId" value="134"/>
    <att type="string" name="edgeTypeName" value="-&gt;"/>
    <att type="string" name="interaction" value="pp" cy:editable="false"/>
    <att type="string" name="vizmap:CV-IPN-Endothelial cell activation EDGE_COLOR" value="java.awt.Color[r=0,g=0,b=0]"/>
    <att type="string" name="vizmap:CV-IPN-Endothelial cell activation EDGE_LINE_WIDTH" value="1.0"/>
    <graphics width="1" fill="#999999" cy:sourceArrow="0" cy:targetArrow="0" cy:sourceArrowColor="#000000" cy:targetArrowColor="#000000" cy:edgeLabelFont="SanSerif-0-10" cy:edgeLabel="" cy:edgeLineType="SOLID" cy:curved="STRAIGHT_LINES"/>
  </edge>
  <edge label="IL10 (pp) exp(PECAM1)" source="-207" target="-95">
    <att type="string" name="canonicalName" value="IL10 (pp) exp(PECAM1)"/>
    <att type="string" name="edgeTypeId" value="137"/>
    <att type="string" name="edgeTypeName" value="-|"/>
    <att type="string" name="interaction" value="pp" cy:editable="false"/>
    <att type="string" name="vizmap:CV-IPN-Endothelial cell activation EDGE_COLOR" value="java.awt.Color[r=0,g=0,b=0]"/>
    <att type="string" name="vizmap:CV-IPN-Endothelial cell activation EDGE_LINE_WIDTH" value="1.0"/>
    <graphics width="1" fill="#999999" cy:sourceArrow="0" cy:targetArrow="0" cy:sourceArrowColor="#000000" cy:targetArrowColor="#000000" cy:edgeLabelFont="SanSerif-0-10" cy:edgeLabel="" cy:edgeLineType="SOLID" cy:curved="STRAIGHT_LINES"/>
  </edge>
  <edge label="exp(CSF2) (pp) CSF2" source="-206" target="-71">
    <att type="string" name="canonicalName" value="exp(CSF2) (pp) CSF2"/>
    <att type="string" name="edgeTypeId" value="115"/>
    <att type="string" name="edgeTypeName" value="-gp-&gt;"/>
    <att type="string" name="interaction" value="pp" cy:editable="false"/>
    <att type="string" name="vizmap:CV-IPN-Endothelial cell activation EDGE_COLOR" value="java.awt.Color[r=0,g=0,b=0]"/>
    <att type="string" name="vizmap:CV-IPN-Endothelial cell activation EDGE_LINE_WIDTH" value="3.0"/>
    <graphics width="1" fill="#999999" cy:sourceArrow="0" cy:targetArrow="0" cy:sourceArrowColor="#000000" cy:targetArrowColor="#000000" cy:edgeLabelFont="SanSerif-0-10" cy:edgeLabel="" cy:edgeLineType="EQUAL_DASH" cy:curved="STRAIGHT_LINES"/>
  </edge>
  <edge label="CREB1 (pp) taof(CREB1)" source="-205" target="-111">
    <att type="string" name="canonicalName" value="CREB1 (pp) taof(CREB1)"/>
    <att type="string" name="edgeTypeId" value="166"/>
    <att type="string" name="edgeTypeName" value="-e-&gt;"/>
    <att type="string" name="interaction" value="pp" cy:editable="false"/>
    <att type="string" name="vizmap:CV-IPN-Endothelial cell activation EDGE_COLOR" value="java.awt.Color[r=0,g=0,b=0]"/>
    <att type="string" name="vizmap:CV-IPN-Endothelial cell activation EDGE_LINE_WIDTH" value="3.0"/>
    <graphics width="1" fill="#999999" cy:sourceArrow="0" cy:targetArrow="0" cy:sourceArrowColor="#000000" cy:targetArrowColor="#000000" cy:edgeLabelFont="SanSerif-0-10" cy:edgeLabel="" cy:edgeLineType="EQUAL_DASH" cy:curved="STRAIGHT_LINES"/>
  </edge>
  <edge label="catof(ITGAV:ITGB3) (pp) cell adhesion" source="-204" target="-161">
    <att type="string" name="canonicalName" value="catof(ITGAV:ITGB3) (pp) cell adhesion"/>
    <att type="string" name="edgeTypeId" value="134"/>
    <att type="string" name="edgeTypeName" value="-&gt;"/>
    <att type="string" name="interaction" value="pp" cy:editable="false"/>
    <att type="string" name="vizmap:CV-IPN-Endothelial cell activation EDGE_COLOR" value="java.awt.Color[r=0,g=0,b=0]"/>
    <att type="string" name="vizmap:CV-IPN-Endothelial cell activation EDGE_LINE_WIDTH" value="1.0"/>
    <graphics width="1" fill="#999999" cy:sourceArrow="0" cy:targetArrow="0" cy:sourceArrowColor="#000000" cy:targetArrowColor="#000000" cy:edgeLabelFont="SanSerif-0-10" cy:edgeLabel="" cy:edgeLineType="SOLID" cy:curved="STRAIGHT_LINES"/>
  </edge>
  <edge label="exp(OLR1) (pp) OLR1" source="-203" target="-225">
    <att type="string" name="canonicalName" value="exp(OLR1) (pp) OLR1"/>
    <att type="string" name="edgeTypeId" value="115"/>
    <att type="string" name="edgeTypeName" value="-gp-&gt;"/>
    <att type="string" name="interaction" value="pp" cy:editable="false"/>
    <att type="string" name="vizmap:CV-IPN-Endothelial cell activation EDGE_COLOR" value="java.awt.Color[r=0,g=0,b=0]"/>
    <att type="string" name="vizmap:CV-IPN-Endothelial cell activation EDGE_LINE_WIDTH" value="3.0"/>
    <graphics width="1" fill="#999999" cy:sourceArrow="0" cy:targetArrow="0" cy:sourceArrowColor="#000000" cy:targetArrowColor="#000000" cy:edgeLabelFont="SanSerif-0-10" cy:edgeLabel="" cy:edgeLineType="EQUAL_DASH" cy:curved="STRAIGHT_LINES"/>
  </edge>
  <edge label="AKT Family Hs (pp) AKT1" source="-202" target="-90">
    <att type="string" name="canonicalName" value="AKT Family Hs (pp) AKT1"/>
    <att type="string" name="edgeTypeId" value="6"/>
    <att type="string" name="edgeTypeName" value="-sub-&gt;"/>
    <att type="string" name="interaction" value="pp" cy:editable="false"/>
    <att type="string" name="vizmap:CV-IPN-Endothelial cell activation EDGE_COLOR" value="java.awt.Color[r=0,g=0,b=0]"/>
    <att type="string" name="vizmap:CV-IPN-Endothelial cell activation EDGE_LINE_WIDTH" value="3.0"/>
    <graphics width="1" fill="#999999" cy:sourceArrow="0" cy:targetArrow="0" cy:sourceArrowColor="#000000" cy:targetArrowColor="#000000" cy:edgeLabelFont="SanSerif-0-10" cy:edgeLabel="" cy:edgeLineType="EQUAL_DASH" cy:curved="STRAIGHT_LINES">
      <att name="edgeBend">
        <att name="handle" x="7149.11767578125" y="628.963134765625" />
      </att>
    </graphics>
  </edge>
  <edge label="AKT Family Hs (pp) kaof(AKT Family Hs)" source="-202" target="-73">
    <att type="string" name="canonicalName" value="AKT Family Hs (pp) kaof(AKT Family Hs)"/>
    <att type="string" name="edgeTypeId" value="142"/>
    <att type="string" name="edgeTypeName" value="-cat-&gt;"/>
    <att type="string" name="interaction" value="pp" cy:editable="false"/>
    <att type="string" name="vizmap:CV-IPN-Endothelial cell activation EDGE_COLOR" value="java.awt.Color[r=0,g=0,b=0]"/>
    <att type="string" name="vizmap:CV-IPN-Endothelial cell activation EDGE_LINE_WIDTH" value="3.0"/>
    <graphics width="3" fill="#999999" cy:sourceArrow="0" cy:targetArrow="0" cy:sourceArrowColor="#000000" cy:targetArrowColor="#000000" cy:edgeLabelFont="SanSerif-0-10" cy:edgeLabel="" cy:edgeLineType="SOLID" cy:curved="STRAIGHT_LINES"/>
  </edge>
  <edge label="exp(CCL2) (pp) CCL2" source="-201" target="-242">
    <att type="string" name="canonicalName" value="exp(CCL2) (pp) CCL2"/>
    <att type="string" name="edgeTypeId" value="115"/>
    <att type="string" name="edgeTypeName" value="-gp-&gt;"/>
    <att type="string" name="interaction" value="pp" cy:editable="false"/>
    <att type="string" name="vizmap:CV-IPN-Endothelial cell activation EDGE_COLOR" value="java.awt.Color[r=0,g=0,b=0]"/>
    <att type="string" name="vizmap:CV-IPN-Endothelial cell activation EDGE_LINE_WIDTH" value="3.0"/>
    <graphics width="1" fill="#999999" cy:sourceArrow="0" cy:targetArrow="0" cy:sourceArrowColor="#000000" cy:targetArrowColor="#000000" cy:edgeLabelFont="SanSerif-0-10" cy:edgeLabel="" cy:edgeLineType="EQUAL_DASH" cy:curved="STRAIGHT_LINES"/>
  </edge>
  <edge label="exp(TNF) (pp) TNF" source="-200" target="-246">
    <att type="string" name="canonicalName" value="exp(TNF) (pp) TNF"/>
    <att type="string" name="edgeTypeId" value="115"/>
    <att type="string" name="edgeTypeName" value="-gp-&gt;"/>
    <att type="string" name="interaction" value="pp" cy:editable="false"/>
    <att type="string" name="vizmap:CV-IPN-Endothelial cell activation EDGE_COLOR" value="java.awt.Color[r=0,g=0,b=0]"/>
    <att type="string" name="vizmap:CV-IPN-Endothelial cell activation EDGE_LINE_WIDTH" value="3.0"/>
    <graphics width="1" fill="#999999" cy:sourceArrow="0" cy:targetArrow="0" cy:sourceArrowColor="#000000" cy:targetArrowColor="#000000" cy:edgeLabelFont="SanSerif-0-10" cy:edgeLabel="" cy:edgeLineType="EQUAL_DASH" cy:curved="STRAIGHT_LINES">
      <att name="edgeBend">
        <att name="handle" x="5821.74560546875" y="1247.8629150390625" />
        <att name="handle" x="5821.74560546875" y="1093.1375732421875" />
        <att name="handle" x="5873.013671875" y="938.412841796875" />
        <att name="handle" x="5873.01318359375" y="783.687744140625" />
        <att name="handle" x="5873.0146484375" y="628.9627685546875" />
        <att name="handle" x="5873.01318359375" y="474.2376708984375" />
        <att name="handle" x="5873.013671875" y="319.51318359375" />
        <att name="handle" x="5873.013671875" y="164.7882843017578" />
        <att name="handle" x="5924.2822265625" y="10.063243865966797" />
        <att name="handle" x="6231.89306640625" y="-144.661865234375" />
        <att name="handle" x="6231.89404296875" y="-299.386474609375" />
        <att name="handle" x="6231.892578125" y="-454.1116638183594" />
      </att>
    </graphics>
  </edge>
  <edge label="SP1 (pp) exp(NOS3)" source="-199" target="-13">
    <att type="string" name="canonicalName" value="SP1 (pp) exp(NOS3)"/>
    <att type="string" name="edgeTypeId" value="134"/>
    <att type="string" name="edgeTypeName" value="-&gt;"/>
    <att type="string" name="interaction" value="pp" cy:editable="false"/>
    <att type="string" name="vizmap:CV-IPN-Endothelial cell activation EDGE_COLOR" value="java.awt.Color[r=0,g=0,b=0]"/>
    <att type="string" name="vizmap:CV-IPN-Endothelial cell activation EDGE_LINE_WIDTH" value="1.0"/>
    <graphics width="1" fill="#999999" cy:sourceArrow="0" cy:targetArrow="0" cy:sourceArrowColor="#000000" cy:targetArrowColor="#000000" cy:edgeLabelFont="SanSerif-0-10" cy:edgeLabel="" cy:edgeLineType="SOLID" cy:curved="STRAIGHT_LINES"/>
  </edge>
  <edge label="SP1 (pp) taof(SP1)" source="-199" target="-114">
    <att type="string" name="canonicalName" value="SP1 (pp) taof(SP1)"/>
    <att type="string" name="edgeTypeId" value="166"/>
    <att type="string" name="edgeTypeName" value="-e-&gt;"/>
    <att type="string" name="interaction" value="pp" cy:editable="false"/>
    <att type="string" name="vizmap:CV-IPN-Endothelial cell activation EDGE_COLOR" value="java.awt.Color[r=0,g=0,b=0]"/>
    <att type="string" name="vizmap:CV-IPN-Endothelial cell activation EDGE_LINE_WIDTH" value="3.0"/>
    <graphics width="1" fill="#999999" cy:sourceArrow="0" cy:targetArrow="0" cy:sourceArrowColor="#000000" cy:targetArrowColor="#000000" cy:edgeLabelFont="SanSerif-0-10" cy:edgeLabel="" cy:edgeLineType="EQUAL_DASH" cy:curved="STRAIGHT_LINES">
      <att name="edgeBend">
        <att name="handle" x="3360.858642578125" y="783.6879272460938" />
        <att name="handle" x="3412.12646484375" y="938.4127197265625" />
        <att name="handle" x="3565.9326171875" y="1093.137939453125" />
        <att name="handle" x="3309.589599609375" y="1247.8626708984375" />
      </att>
    </graphics>
  </edge>
  <edge label="kaof(SRC) (pp) kaof(JAK2)" source="-198" target="-15">
    <att type="string" name="canonicalName" value="kaof(SRC) (pp) kaof(JAK2)"/>
    <att type="string" name="edgeTypeId" value="134"/>
    <att type="string" name="edgeTypeName" value="-&gt;"/>
    <att type="string" name="interaction" value="pp" cy:editable="false"/>
    <att type="string" name="vizmap:CV-IPN-Endothelial cell activation EDGE_COLOR" value="java.awt.Color[r=0,g=0,b=0]"/>
    <att type="string" name="vizmap:CV-IPN-Endothelial cell activation EDGE_LINE_WIDTH" value="1.0"/>
    <graphics width="1" fill="#999999" cy:sourceArrow="0" cy:targetArrow="0" cy:sourceArrowColor="#000000" cy:targetArrowColor="#000000" cy:edgeLabelFont="SanSerif-0-10" cy:edgeLabel="" cy:edgeLineType="SOLID" cy:curved="STRAIGHT_LINES"/>
  </edge>
  <edge label="FOXO1 (pp) taof(FOXO1)" source="-197" target="-163">
    <att type="string" name="canonicalName" value="FOXO1 (pp) taof(FOXO1)"/>
    <att type="string" name="edgeTypeId" value="166"/>
    <att type="string" name="edgeTypeName" value="-e-&gt;"/>
    <att type="string" name="interaction" value="pp" cy:editable="false"/>
    <att type="string" name="vizmap:CV-IPN-Endothelial cell activation EDGE_COLOR" value="java.awt.Color[r=0,g=0,b=0]"/>
    <att type="string" name="vizmap:CV-IPN-Endothelial cell activation EDGE_LINE_WIDTH" value="3.0"/>
    <graphics width="1" fill="#999999" cy:sourceArrow="0" cy:targetArrow="0" cy:sourceArrowColor="#000000" cy:targetArrowColor="#000000" cy:edgeLabelFont="SanSerif-0-10" cy:edgeLabel="" cy:edgeLineType="EQUAL_DASH" cy:curved="STRAIGHT_LINES"/>
  </edge>
  <edge label="STAT1 P@S727 (pp) taof(STAT1)" source="-196" target="-41">
    <att type="string" name="canonicalName" value="STAT1 P@S727 (pp) taof(STAT1)"/>
    <att type="string" name="edgeTypeId" value="334"/>
    <att type="string" name="edgeTypeName" value="=&gt;"/>
    <att type="string" name="interaction" value="pp" cy:editable="false"/>
    <att type="string" name="vizmap:CV-IPN-Endothelial cell activation EDGE_COLOR" value="java.awt.Color[r=0,g=0,b=0]"/>
    <att type="string" name="vizmap:CV-IPN-Endothelial cell activation EDGE_LINE_WIDTH" value="3.0"/>
    <graphics width="3" fill="#999999" cy:sourceArrow="0" cy:targetArrow="0" cy:sourceArrowColor="#000000" cy:targetArrowColor="#000000" cy:edgeLabelFont="SanSerif-0-10" cy:edgeLabel="" cy:edgeLineType="SOLID" cy:curved="STRAIGHT_LINES"/>
  </edge>
  <edge label="PLCG1 (pp) catof(PLCG1)" source="-195" target="-39">
    <att type="string" name="canonicalName" value="PLCG1 (pp) catof(PLCG1)"/>
    <att type="string" name="edgeTypeId" value="142"/>
    <att type="string" name="edgeTypeName" value="-cat-&gt;"/>
    <att type="string" name="interaction" value="pp" cy:editable="false"/>
    <att type="string" name="vizmap:CV-IPN-Endothelial cell activation EDGE_COLOR" value="java.awt.Color[r=0,g=0,b=0]"/>
    <att type="string" name="vizmap:CV-IPN-Endothelial cell activation EDGE_LINE_WIDTH" value="3.0"/>
    <graphics width="3" fill="#999999" cy:sourceArrow="0" cy:targetArrow="0" cy:sourceArrowColor="#000000" cy:targetArrowColor="#000000" cy:edgeLabelFont="SanSerif-0-10" cy:edgeLabel="" cy:edgeLineType="SOLID" cy:curved="STRAIGHT_LINES"/>
  </edge>
  <edge label="CHUK (pp) kaof(CHUK)" source="-194" target="-93">
    <att type="string" name="canonicalName" value="CHUK (pp) kaof(CHUK)"/>
    <att type="string" name="edgeTypeId" value="142"/>
    <att type="string" name="edgeTypeName" value="-cat-&gt;"/>
    <att type="string" name="interaction" value="pp" cy:editable="false"/>
    <att type="string" name="vizmap:CV-IPN-Endothelial cell activation EDGE_COLOR" value="java.awt.Color[r=0,g=0,b=0]"/>
    <att type="string" name="vizmap:CV-IPN-Endothelial cell activation EDGE_LINE_WIDTH" value="3.0"/>
    <graphics width="3" fill="#999999" cy:sourceArrow="0" cy:targetArrow="0" cy:sourceArrowColor="#000000" cy:targetArrowColor="#000000" cy:edgeLabelFont="SanSerif-0-10" cy:edgeLabel="" cy:edgeLineType="SOLID" cy:curved="STRAIGHT_LINES"/>
  </edge>
  <edge label="Low Density Lipoprotein (pp) Oxidized Low Density Lipoprotein" source="-193" target="-228">
    <att type="string" name="canonicalName" value="Low Density Lipoprotein (pp) Oxidized Low Density Lipoprotein"/>
    <att type="string" name="edgeTypeId" value="134"/>
    <att type="string" name="edgeTypeName" value="-&gt;"/>
    <att type="string" name="interaction" value="pp" cy:editable="false"/>
    <att type="string" name="vizmap:CV-IPN-Endothelial cell activation EDGE_COLOR" value="java.awt.Color[r=0,g=0,b=0]"/>
    <att type="string" name="vizmap:CV-IPN-Endothelial cell activation EDGE_LINE_WIDTH" value="1.0"/>
    <graphics width="1" fill="#999999" cy:sourceArrow="0" cy:targetArrow="0" cy:sourceArrowColor="#000000" cy:targetArrowColor="#000000" cy:edgeLabelFont="SanSerif-0-10" cy:edgeLabel="" cy:edgeLineType="SOLID" cy:curved="STRAIGHT_LINES"/>
  </edge>
  <edge label="PKC Family Hs (pp) kaof(PKC Family Hs)" source="-192" target="-62">
    <att type="string" name="canonicalName" value="PKC Family Hs (pp) kaof(PKC Family Hs)"/>
    <att type="string" name="edgeTypeId" value="142"/>
    <att type="string" name="edgeTypeName" value="-cat-&gt;"/>
    <att type="string" name="interaction" value="pp" cy:editable="false"/>
    <att type="string" name="vizmap:CV-IPN-Endothelial cell activation EDGE_COLOR" value="java.awt.Color[r=0,g=0,b=0]"/>
    <att type="string" name="vizmap:CV-IPN-Endothelial cell activation EDGE_LINE_WIDTH" value="3.0"/>
    <graphics width="3" fill="#999999" cy:sourceArrow="0" cy:targetArrow="0" cy:sourceArrowColor="#000000" cy:targetArrowColor="#000000" cy:edgeLabelFont="SanSerif-0-10" cy:edgeLabel="" cy:edgeLineType="SOLID" cy:curved="STRAIGHT_LINES"/>
  </edge>
  <edge label="catof(SCARB1) (pp) catof(NOS3)" source="-191" target="-44">
    <att type="string" name="canonicalName" value="catof(SCARB1) (pp) catof(NOS3)"/>
    <att type="string" name="edgeTypeId" value="134"/>
    <att type="string" name="edgeTypeName" value="-&gt;"/>
    <att type="string" name="interaction" value="pp" cy:editable="false"/>
    <att type="string" name="vizmap:CV-IPN-Endothelial cell activation EDGE_COLOR" value="java.awt.Color[r=0,g=0,b=0]"/>
    <att type="string" name="vizmap:CV-IPN-Endothelial cell activation EDGE_LINE_WIDTH" value="1.0"/>
    <graphics width="1" fill="#999999" cy:sourceArrow="0" cy:targetArrow="0" cy:sourceArrowColor="#000000" cy:targetArrowColor="#000000" cy:edgeLabelFont="SanSerif-0-10" cy:edgeLabel="" cy:edgeLineType="SOLID" cy:curved="STRAIGHT_LINES"/>
  </edge>
  <edge label="catof(SCARB1) (pp) Nitric oxide" source="-191" target="-102">
    <att type="string" name="canonicalName" value="catof(SCARB1) (pp) Nitric oxide"/>
    <att type="string" name="edgeTypeId" value="134"/>
    <att type="string" name="edgeTypeName" value="-&gt;"/>
    <att type="string" name="interaction" value="pp" cy:editable="false"/>
    <att type="string" name="vizmap:CV-IPN-Endothelial cell activation EDGE_COLOR" value="java.awt.Color[r=0,g=0,b=0]"/>
    <att type="string" name="vizmap:CV-IPN-Endothelial cell activation EDGE_LINE_WIDTH" value="1.0"/>
    <graphics width="1" fill="#999999" cy:sourceArrow="0" cy:targetArrow="0" cy:sourceArrowColor="#000000" cy:targetArrowColor="#000000" cy:edgeLabelFont="SanSerif-0-10" cy:edgeLabel="" cy:edgeLineType="SOLID" cy:curved="STRAIGHT_LINES">
      <att name="edgeBend">
        <att name="handle" x="2386.7578125" y="1093.137939453125" />
      </att>
    </graphics>
  </edge>
  <edge label="MAPK3 (pp) kaof(MAPK3)" source="-190" target="-51">
    <att type="string" name="canonicalName" value="MAPK3 (pp) kaof(MAPK3)"/>
    <att type="string" name="edgeTypeId" value="142"/>
    <att type="string" name="edgeTypeName" value="-cat-&gt;"/>
    <att type="string" name="interaction" value="pp" cy:editable="false"/>
    <att type="string" name="vizmap:CV-IPN-Endothelial cell activation EDGE_COLOR" value="java.awt.Color[r=0,g=0,b=0]"/>
    <att type="string" name="vizmap:CV-IPN-Endothelial cell activation EDGE_LINE_WIDTH" value="3.0"/>
    <graphics width="3" fill="#999999" cy:sourceArrow="0" cy:targetArrow="0" cy:sourceArrowColor="#000000" cy:targetArrowColor="#000000" cy:edgeLabelFont="SanSerif-0-10" cy:edgeLabel="" cy:edgeLineType="SOLID" cy:curved="STRAIGHT_LINES"/>
  </edge>
  <edge label="exp(VCAM1) (pp) VCAM1" source="-189" target="-96">
    <att type="string" name="canonicalName" value="exp(VCAM1) (pp) VCAM1"/>
    <att type="string" name="edgeTypeId" value="115"/>
    <att type="string" name="edgeTypeName" value="-gp-&gt;"/>
    <att type="string" name="interaction" value="pp" cy:editable="false"/>
    <att type="string" name="vizmap:CV-IPN-Endothelial cell activation EDGE_COLOR" value="java.awt.Color[r=0,g=0,b=0]"/>
    <att type="string" name="vizmap:CV-IPN-Endothelial cell activation EDGE_LINE_WIDTH" value="3.0"/>
    <graphics width="1" fill="#999999" cy:sourceArrow="0" cy:targetArrow="0" cy:sourceArrowColor="#000000" cy:targetArrowColor="#000000" cy:edgeLabelFont="SanSerif-0-10" cy:edgeLabel="" cy:edgeLineType="EQUAL_DASH" cy:curved="STRAIGHT_LINES"/>
  </edge>
  <edge label="IFNB1 (pp) CD40" source="-188" target="-103">
    <att type="string" name="canonicalName" value="IFNB1 (pp) CD40"/>
    <att type="string" name="edgeTypeId" value="134"/>
    <att type="string" name="edgeTypeName" value="-&gt;"/>
    <att type="string" name="interaction" value="pp" cy:editable="false"/>
    <att type="string" name="vizmap:CV-IPN-Endothelial cell activation EDGE_COLOR" value="java.awt.Color[r=0,g=0,b=0]"/>
    <att type="string" name="vizmap:CV-IPN-Endothelial cell activation EDGE_LINE_WIDTH" value="1.0"/>
    <graphics width="1" fill="#999999" cy:sourceArrow="0" cy:targetArrow="0" cy:sourceArrowColor="#000000" cy:targetArrowColor="#000000" cy:edgeLabelFont="SanSerif-0-10" cy:edgeLabel="" cy:edgeLineType="SOLID" cy:curved="STRAIGHT_LINES"/>
  </edge>
  <edge label="PPARA (pp) taof(PPARA)" source="-187" target="-209">
    <att type="string" name="canonicalName" value="PPARA (pp) taof(PPARA)"/>
    <att type="string" name="edgeTypeId" value="166"/>
    <att type="string" name="edgeTypeName" value="-e-&gt;"/>
    <att type="string" name="interaction" value="pp" cy:editable="false"/>
    <att type="string" name="vizmap:CV-IPN-Endothelial cell activation EDGE_COLOR" value="java.awt.Color[r=0,g=0,b=0]"/>
    <att type="string" name="vizmap:CV-IPN-Endothelial cell activation EDGE_LINE_WIDTH" value="3.0"/>
    <graphics width="1" fill="#999999" cy:sourceArrow="0" cy:targetArrow="0" cy:sourceArrowColor="#000000" cy:targetArrowColor="#000000" cy:edgeLabelFont="SanSerif-0-10" cy:edgeLabel="" cy:edgeLineType="EQUAL_DASH" cy:curved="STRAIGHT_LINES"/>
  </edge>
  <edge label="kaof(ROCK1) (pp) regulation of vascular permeability" source="-186" target="-75">
    <att type="string" name="canonicalName" value="kaof(ROCK1) (pp) regulation of vascular permeability"/>
    <att type="string" name="edgeTypeId" value="134"/>
    <att type="string" name="edgeTypeName" value="-&gt;"/>
    <att type="string" name="interaction" value="pp" cy:editable="false"/>
    <att type="string" name="vizmap:CV-IPN-Endothelial cell activation EDGE_COLOR" value="java.awt.Color[r=0,g=0,b=0]"/>
    <att type="string" name="vizmap:CV-IPN-Endothelial cell activation EDGE_LINE_WIDTH" value="1.0"/>
    <graphics width="1" fill="#999999" cy:sourceArrow="0" cy:targetArrow="0" cy:sourceArrowColor="#000000" cy:targetArrowColor="#000000" cy:edgeLabelFont="SanSerif-0-10" cy:edgeLabel="" cy:edgeLineType="SOLID" cy:curved="STRAIGHT_LINES"/>
  </edge>
  <edge label="AGER (pp) catof(AGER)" source="-185" target="-104">
    <att type="string" name="canonicalName" value="AGER (pp) catof(AGER)"/>
    <att type="string" name="edgeTypeId" value="142"/>
    <att type="string" name="edgeTypeName" value="-cat-&gt;"/>
    <att type="string" name="interaction" value="pp" cy:editable="false"/>
    <att type="string" name="vizmap:CV-IPN-Endothelial cell activation EDGE_COLOR" value="java.awt.Color[r=0,g=0,b=0]"/>
    <att type="string" name="vizmap:CV-IPN-Endothelial cell activation EDGE_LINE_WIDTH" value="3.0"/>
    <graphics width="3" fill="#999999" cy:sourceArrow="0" cy:targetArrow="0" cy:sourceArrowColor="#000000" cy:targetArrowColor="#000000" cy:edgeLabelFont="SanSerif-0-10" cy:edgeLabel="" cy:edgeLineType="SOLID" cy:curved="STRAIGHT_LINES"/>
  </edge>
  <edge label="kaof(IkappaB kinase complex Hs) (pp) taof(NFKB Complex Hs)" source="-184" target="-26">
    <att type="string" name="canonicalName" value="kaof(IkappaB kinase complex Hs) (pp) taof(NFKB Complex Hs)"/>
    <att type="string" name="edgeTypeId" value="134"/>
    <att type="string" name="edgeTypeName" value="-&gt;"/>
    <att type="string" name="interaction" value="pp" cy:editable="false"/>
    <att type="string" name="vizmap:CV-IPN-Endothelial cell activation EDGE_COLOR" value="java.awt.Color[r=0,g=0,b=0]"/>
    <att type="string" name="vizmap:CV-IPN-Endothelial cell activation EDGE_LINE_WIDTH" value="1.0"/>
    <graphics width="1" fill="#999999" cy:sourceArrow="0" cy:targetArrow="0" cy:sourceArrowColor="#000000" cy:targetArrowColor="#000000" cy:edgeLabelFont="SanSerif-0-10" cy:edgeLabel="" cy:edgeLineType="SOLID" cy:curved="STRAIGHT_LINES"/>
  </edge>
  <edge label="exp(F3) (pp) F3" source="-183" target="-110">
    <att type="string" name="canonicalName" value="exp(F3) (pp) F3"/>
    <att type="string" name="edgeTypeId" value="115"/>
    <att type="string" name="edgeTypeName" value="-gp-&gt;"/>
    <att type="string" name="interaction" value="pp" cy:editable="false"/>
    <att type="string" name="vizmap:CV-IPN-Endothelial cell activation EDGE_COLOR" value="java.awt.Color[r=0,g=0,b=0]"/>
    <att type="string" name="vizmap:CV-IPN-Endothelial cell activation EDGE_LINE_WIDTH" value="3.0"/>
    <graphics width="1" fill="#999999" cy:sourceArrow="0" cy:targetArrow="0" cy:sourceArrowColor="#000000" cy:targetArrowColor="#000000" cy:edgeLabelFont="SanSerif-0-10" cy:edgeLabel="" cy:edgeLineType="EQUAL_DASH" cy:curved="STRAIGHT_LINES"/>
  </edge>
  <edge label="EIF2S1 P@S52 (pp) EIF2S1" source="-182" target="-171">
    <att type="string" name="canonicalName" value="EIF2S1 P@S52 (pp) EIF2S1"/>
    <att type="string" name="edgeTypeId" value="177"/>
    <att type="string" name="edgeTypeName" value="-@-"/>
    <att type="string" name="interaction" value="pp" cy:editable="false"/>
    <att type="string" name="vizmap:CV-IPN-Endothelial cell activation EDGE_COLOR" value="java.awt.Color[r=153,g=153,b=153]"/>
    <att type="string" name="vizmap:CV-IPN-Endothelial cell activation EDGE_LINE_WIDTH" value="3.0"/>
    <graphics width="1" fill="#999999" cy:sourceArrow="0" cy:targetArrow="0" cy:sourceArrowColor="#000000" cy:targetArrowColor="#000000" cy:edgeLabelFont="SanSerif-0-10" cy:edgeLabel="" cy:edgeLineType="EQUAL_DASH" cy:curved="STRAIGHT_LINES"/>
  </edge>
  <edge label="ESR1 (pp) taof(ESR1)" source="-181" target="-74">
    <att type="string" name="canonicalName" value="ESR1 (pp) taof(ESR1)"/>
    <att type="string" name="edgeTypeId" value="166"/>
    <att type="string" name="edgeTypeName" value="-e-&gt;"/>
    <att type="string" name="interaction" value="pp" cy:editable="false"/>
    <att type="string" name="vizmap:CV-IPN-Endothelial cell activation EDGE_COLOR" value="java.awt.Color[r=0,g=0,b=0]"/>
    <att type="string" name="vizmap:CV-IPN-Endothelial cell activation EDGE_LINE_WIDTH" value="3.0"/>
    <graphics width="1" fill="#999999" cy:sourceArrow="0" cy:targetArrow="0" cy:sourceArrowColor="#000000" cy:targetArrowColor="#000000" cy:edgeLabelFont="SanSerif-0-10" cy:edgeLabel="" cy:edgeLineType="EQUAL_DASH" cy:curved="STRAIGHT_LINES"/>
  </edge>
  <edge label="RHOA (pp) gtpof(RHOA)" source="-180" target="-46">
    <att type="string" name="canonicalName" value="RHOA (pp) gtpof(RHOA)"/>
    <att type="string" name="edgeTypeId" value="142"/>
    <att type="string" name="edgeTypeName" value="-cat-&gt;"/>
    <att type="string" name="interaction" value="pp" cy:editable="false"/>
    <att type="string" name="vizmap:CV-IPN-Endothelial cell activation EDGE_COLOR" value="java.awt.Color[r=0,g=0,b=0]"/>
    <att type="string" name="vizmap:CV-IPN-Endothelial cell activation EDGE_LINE_WIDTH" value="3.0"/>
    <graphics width="3" fill="#999999" cy:sourceArrow="0" cy:targetArrow="0" cy:sourceArrowColor="#000000" cy:targetArrowColor="#000000" cy:edgeLabelFont="SanSerif-0-10" cy:edgeLabel="" cy:edgeLineType="SOLID" cy:curved="STRAIGHT_LINES"/>
  </edge>
  <edge label="Aldosterone (pp) taof(NR3C2)" source="-179" target="-142">
    <att type="string" name="canonicalName" value="Aldosterone (pp) taof(NR3C2)"/>
    <att type="string" name="edgeTypeId" value="134"/>
    <att type="string" name="edgeTypeName" value="-&gt;"/>
    <att type="string" name="interaction" value="pp" cy:editable="false"/>
    <att type="string" name="vizmap:CV-IPN-Endothelial cell activation EDGE_COLOR" value="java.awt.Color[r=0,g=0,b=0]"/>
    <att type="string" name="vizmap:CV-IPN-Endothelial cell activation EDGE_LINE_WIDTH" value="1.0"/>
    <graphics width="1" fill="#999999" cy:sourceArrow="0" cy:targetArrow="0" cy:sourceArrowColor="#000000" cy:targetArrowColor="#000000" cy:edgeLabelFont="SanSerif-0-10" cy:edgeLabel="" cy:edgeLineType="SOLID" cy:curved="STRAIGHT_LINES"/>
  </edge>
  <edge label="taof(PPARG) (pp) exp(SELE)" source="-178" target="-8">
    <att type="string" name="canonicalName" value="taof(PPARG) (pp) exp(SELE)"/>
    <att type="string" name="edgeTypeId" value="137"/>
    <att type="string" name="edgeTypeName" value="-|"/>
    <att type="string" name="interaction" value="pp" cy:editable="false"/>
    <att type="string" name="vizmap:CV-IPN-Endothelial cell activation EDGE_COLOR" value="java.awt.Color[r=0,g=0,b=0]"/>
    <att type="string" name="vizmap:CV-IPN-Endothelial cell activation EDGE_LINE_WIDTH" value="1.0"/>
    <graphics width="1" fill="#999999" cy:sourceArrow="0" cy:targetArrow="0" cy:sourceArrowColor="#000000" cy:targetArrowColor="#000000" cy:edgeLabelFont="SanSerif-0-10" cy:edgeLabel="" cy:edgeLineType="SOLID" cy:curved="STRAIGHT_LINES"/>
  </edge>
  <edge label="taof(PPARG) (pp) exp(VCAM1)" source="-178" target="-189">
    <att type="string" name="canonicalName" value="taof(PPARG) (pp) exp(VCAM1)"/>
    <att type="string" name="edgeTypeId" value="137"/>
    <att type="string" name="edgeTypeName" value="-|"/>
    <att type="string" name="interaction" value="pp" cy:editable="false"/>
    <att type="string" name="vizmap:CV-IPN-Endothelial cell activation EDGE_COLOR" value="java.awt.Color[r=0,g=0,b=0]"/>
    <att type="string" name="vizmap:CV-IPN-Endothelial cell activation EDGE_LINE_WIDTH" value="1.0"/>
    <graphics width="1" fill="#999999" cy:sourceArrow="0" cy:targetArrow="0" cy:sourceArrowColor="#000000" cy:targetArrowColor="#000000" cy:edgeLabelFont="SanSerif-0-10" cy:edgeLabel="" cy:edgeLineType="SOLID" cy:curved="STRAIGHT_LINES">
      <att name="edgeBend">
        <att name="handle" x="4488.7646484375" y="938.4130859375" />
      </att>
    </graphics>
  </edge>
  <edge label="taof(PPARG) (pp) exp(ICAM1)" source="-178" target="-229">
    <att type="string" name="canonicalName" value="taof(PPARG) (pp) exp(ICAM1)"/>
    <att type="string" name="edgeTypeId" value="137"/>
    <att type="string" name="edgeTypeName" value="-|"/>
    <att type="string" name="interaction" value="pp" cy:editable="false"/>
    <att type="string" name="vizmap:CV-IPN-Endothelial cell activation EDGE_COLOR" value="java.awt.Color[r=0,g=0,b=0]"/>
    <att type="string" name="vizmap:CV-IPN-Endothelial cell activation EDGE_LINE_WIDTH" value="1.0"/>
    <graphics width="1" fill="#999999" cy:sourceArrow="0" cy:targetArrow="0" cy:sourceArrowColor="#000000" cy:targetArrowColor="#000000" cy:edgeLabelFont="SanSerif-0-10" cy:edgeLabel="" cy:edgeLineType="SOLID" cy:curved="STRAIGHT_LINES">
      <att name="edgeBend">
        <att name="handle" x="3822.274658203125" y="938.4124755859375" />
      </att>
    </graphics>
  </edge>
  <edge label="exp(CXCL3) (pp) CXCL3" source="-177" target="-48">
    <att type="string" name="canonicalName" value="exp(CXCL3) (pp) CXCL3"/>
    <att type="string" name="edgeTypeId" value="115"/>
    <att type="string" name="edgeTypeName" value="-gp-&gt;"/>
    <att type="string" name="interaction" value="pp" cy:editable="false"/>
    <att type="string" name="vizmap:CV-IPN-Endothelial cell activation EDGE_COLOR" value="java.awt.Color[r=0,g=0,b=0]"/>
    <att type="string" name="vizmap:CV-IPN-Endothelial cell activation EDGE_LINE_WIDTH" value="3.0"/>
    <graphics width="1" fill="#999999" cy:sourceArrow="0" cy:targetArrow="0" cy:sourceArrowColor="#000000" cy:targetArrowColor="#000000" cy:edgeLabelFont="SanSerif-0-10" cy:edgeLabel="" cy:edgeLineType="EQUAL_DASH" cy:curved="STRAIGHT_LINES"/>
  </edge>
  <edge label="exp(CDKN1A) (pp) CDKN1A" source="-176" target="-80">
    <att type="string" name="canonicalName" value="exp(CDKN1A) (pp) CDKN1A"/>
    <att type="string" name="edgeTypeId" value="115"/>
    <att type="string" name="edgeTypeName" value="-gp-&gt;"/>
    <att type="string" name="interaction" value="pp" cy:editable="false"/>
    <att type="string" name="vizmap:CV-IPN-Endothelial cell activation EDGE_COLOR" value="java.awt.Color[r=0,g=0,b=0]"/>
    <att type="string" name="vizmap:CV-IPN-Endothelial cell activation EDGE_LINE_WIDTH" value="3.0"/>
    <graphics width="1" fill="#999999" cy:sourceArrow="0" cy:targetArrow="0" cy:sourceArrowColor="#000000" cy:targetArrowColor="#000000" cy:edgeLabelFont="SanSerif-0-10" cy:edgeLabel="" cy:edgeLineType="EQUAL_DASH" cy:curved="STRAIGHT_LINES"/>
  </edge>
  <edge label="VWF (pp) blood coagulation" source="-175" target="-158">
    <att type="string" name="canonicalName" value="VWF (pp) blood coagulation"/>
    <att type="string" name="edgeTypeId" value="134"/>
    <att type="string" name="edgeTypeName" value="-&gt;"/>
    <att type="string" name="interaction" value="pp" cy:editable="false"/>
    <att type="string" name="vizmap:CV-IPN-Endothelial cell activation EDGE_COLOR" value="java.awt.Color[r=0,g=0,b=0]"/>
    <att type="string" name="vizmap:CV-IPN-Endothelial cell activation EDGE_LINE_WIDTH" value="1.0"/>
    <graphics width="1" fill="#999999" cy:sourceArrow="0" cy:targetArrow="0" cy:sourceArrowColor="#000000" cy:targetArrowColor="#000000" cy:edgeLabelFont="SanSerif-0-10" cy:edgeLabel="" cy:edgeLineType="SOLID" cy:curved="STRAIGHT_LINES"/>
  </edge>
  <edge label="exp(HMOX1) (pp) HMOX1" source="-174" target="-223">
    <att type="string" name="canonicalName" value="exp(HMOX1) (pp) HMOX1"/>
    <att type="string" name="edgeTypeId" value="115"/>
    <att type="string" name="edgeTypeName" value="-gp-&gt;"/>
    <att type="string" name="interaction" value="pp" cy:editable="false"/>
    <att type="string" name="vizmap:CV-IPN-Endothelial cell activation EDGE_COLOR" value="java.awt.Color[r=0,g=0,b=0]"/>
    <att type="string" name="vizmap:CV-IPN-Endothelial cell activation EDGE_LINE_WIDTH" value="3.0"/>
    <graphics width="1" fill="#999999" cy:sourceArrow="0" cy:targetArrow="0" cy:sourceArrowColor="#000000" cy:targetArrowColor="#000000" cy:edgeLabelFont="SanSerif-0-10" cy:edgeLabel="" cy:edgeLineType="EQUAL_DASH" cy:curved="STRAIGHT_LINES"/>
  </edge>
  <edge label="GATA6 (pp) taof(GATA6)" source="-173" target="-17">
    <att type="string" name="canonicalName" value="GATA6 (pp) taof(GATA6)"/>
    <att type="string" name="edgeTypeId" value="166"/>
    <att type="string" name="edgeTypeName" value="-e-&gt;"/>
    <att type="string" name="interaction" value="pp" cy:editable="false"/>
    <att type="string" name="vizmap:CV-IPN-Endothelial cell activation EDGE_COLOR" value="java.awt.Color[r=0,g=0,b=0]"/>
    <att type="string" name="vizmap:CV-IPN-Endothelial cell activation EDGE_LINE_WIDTH" value="3.0"/>
    <graphics width="1" fill="#999999" cy:sourceArrow="0" cy:targetArrow="0" cy:sourceArrowColor="#000000" cy:targetArrowColor="#000000" cy:edgeLabelFont="SanSerif-0-10" cy:edgeLabel="" cy:edgeLineType="EQUAL_DASH" cy:curved="STRAIGHT_LINES"/>
  </edge>
  <edge label="exp(PLVAP) (pp) PLVAP" source="-172" target="-68">
    <att type="string" name="canonicalName" value="exp(PLVAP) (pp) PLVAP"/>
    <att type="string" name="edgeTypeId" value="115"/>
    <att type="string" name="edgeTypeName" value="-gp-&gt;"/>
    <att type="string" name="interaction" value="pp" cy:editable="false"/>
    <att type="string" name="vizmap:CV-IPN-Endothelial cell activation EDGE_COLOR" value="java.awt.Color[r=0,g=0,b=0]"/>
    <att type="string" name="vizmap:CV-IPN-Endothelial cell activation EDGE_LINE_WIDTH" value="3.0"/>
    <graphics width="1" fill="#999999" cy:sourceArrow="0" cy:targetArrow="0" cy:sourceArrowColor="#000000" cy:targetArrowColor="#000000" cy:edgeLabelFont="SanSerif-0-10" cy:edgeLabel="" cy:edgeLineType="EQUAL_DASH" cy:curved="STRAIGHT_LINES"/>
  </edge>
  <edge label="EIF2S1 (pp) response to endoplasmic reticulum stress" source="-171" target="-109">
    <att type="string" name="canonicalName" value="EIF2S1 (pp) response to endoplasmic reticulum stress"/>
    <att type="string" name="edgeTypeId" value="134"/>
    <att type="string" name="edgeTypeName" value="-&gt;"/>
    <att type="string" name="interaction" value="pp" cy:editable="false"/>
    <att type="string" name="vizmap:CV-IPN-Endothelial cell activation EDGE_COLOR" value="java.awt.Color[r=0,g=0,b=0]"/>
    <att type="string" name="vizmap:CV-IPN-Endothelial cell activation EDGE_LINE_WIDTH" value="1.0"/>
    <graphics width="1" fill="#999999" cy:sourceArrow="0" cy:targetArrow="0" cy:sourceArrowColor="#000000" cy:targetArrowColor="#000000" cy:edgeLabelFont="SanSerif-0-10" cy:edgeLabel="" cy:edgeLineType="SOLID" cy:curved="STRAIGHT_LINES"/>
  </edge>
  <edge label="RELA (pp) taof(RELA)" source="-170" target="-113">
    <att type="string" name="canonicalName" value="RELA (pp) taof(RELA)"/>
    <att type="string" name="edgeTypeId" value="166"/>
    <att type="string" name="edgeTypeName" value="-e-&gt;"/>
    <att type="string" name="interaction" value="pp" cy:editable="false"/>
    <att type="string" name="vizmap:CV-IPN-Endothelial cell activation EDGE_COLOR" value="java.awt.Color[r=0,g=0,b=0]"/>
    <att type="string" name="vizmap:CV-IPN-Endothelial cell activation EDGE_LINE_WIDTH" value="3.0"/>
    <graphics width="1" fill="#999999" cy:sourceArrow="0" cy:targetArrow="0" cy:sourceArrowColor="#000000" cy:targetArrowColor="#000000" cy:edgeLabelFont="SanSerif-0-10" cy:edgeLabel="" cy:edgeLineType="EQUAL_DASH" cy:curved="STRAIGHT_LINES"/>
  </edge>
  <edge label="RELA (pp) NFKB Complex Hs" source="-170" target="-133">
    <att type="string" name="canonicalName" value="RELA (pp) NFKB Complex Hs"/>
    <att type="string" name="edgeTypeId" value="79"/>
    <att type="string" name="edgeTypeName" value="-cc-"/>
    <att type="string" name="interaction" value="pp" cy:editable="false"/>
    <att type="string" name="vizmap:CV-IPN-Endothelial cell activation EDGE_COLOR" value="java.awt.Color[r=153,g=153,b=153]"/>
    <att type="string" name="vizmap:CV-IPN-Endothelial cell activation EDGE_LINE_WIDTH" value="3.0"/>
    <graphics width="1" fill="#999999" cy:sourceArrow="0" cy:targetArrow="0" cy:sourceArrowColor="#000000" cy:targetArrowColor="#000000" cy:edgeLabelFont="SanSerif-0-10" cy:edgeLabel="" cy:edgeLineType="EQUAL_DASH" cy:curved="STRAIGHT_LINES"/>
  </edge>
  <edge label="PECAM1 (pp) cell adhesion" source="-169" target="-161">
    <att type="string" name="canonicalName" value="PECAM1 (pp) cell adhesion"/>
    <att type="string" name="edgeTypeId" value="134"/>
    <att type="string" name="edgeTypeName" value="-&gt;"/>
    <att type="string" name="interaction" value="pp" cy:editable="false"/>
    <att type="string" name="vizmap:CV-IPN-Endothelial cell activation EDGE_COLOR" value="java.awt.Color[r=0,g=0,b=0]"/>
    <att type="string" name="vizmap:CV-IPN-Endothelial cell activation EDGE_LINE_WIDTH" value="1.0"/>
    <graphics width="1" fill="#999999" cy:sourceArrow="0" cy:targetArrow="0" cy:sourceArrowColor="#000000" cy:targetArrowColor="#000000" cy:edgeLabelFont="SanSerif-0-10" cy:edgeLabel="" cy:edgeLineType="SOLID" cy:curved="STRAIGHT_LINES"/>
  </edge>
  <edge label="TRAF2 (pp) kaof(CHUK)" source="-168" target="-93">
    <att type="string" name="canonicalName" value="TRAF2 (pp) kaof(CHUK)"/>
    <att type="string" name="edgeTypeId" value="134"/>
    <att type="string" name="edgeTypeName" value="-&gt;"/>
    <att type="string" name="interaction" value="pp" cy:editable="false"/>
    <att type="string" name="vizmap:CV-IPN-Endothelial cell activation EDGE_COLOR" value="java.awt.Color[r=0,g=0,b=0]"/>
    <att type="string" name="vizmap:CV-IPN-Endothelial cell activation EDGE_LINE_WIDTH" value="1.0"/>
    <graphics width="1" fill="#999999" cy:sourceArrow="0" cy:targetArrow="0" cy:sourceArrowColor="#000000" cy:targetArrowColor="#000000" cy:edgeLabelFont="SanSerif-0-10" cy:edgeLabel="" cy:edgeLineType="SOLID" cy:curved="STRAIGHT_LINES"/>
  </edge>
  <edge label="TRAF2 (pp) catof(TRAF2)" source="-168" target="-50">
    <att type="string" name="canonicalName" value="TRAF2 (pp) catof(TRAF2)"/>
    <att type="string" name="edgeTypeId" value="142"/>
    <att type="string" name="edgeTypeName" value="-cat-&gt;"/>
    <att type="string" name="interaction" value="pp" cy:editable="false"/>
    <att type="string" name="vizmap:CV-IPN-Endothelial cell activation EDGE_COLOR" value="java.awt.Color[r=0,g=0,b=0]"/>
    <att type="string" name="vizmap:CV-IPN-Endothelial cell activation EDGE_LINE_WIDTH" value="3.0"/>
    <graphics width="3" fill="#999999" cy:sourceArrow="0" cy:targetArrow="0" cy:sourceArrowColor="#000000" cy:targetArrowColor="#000000" cy:edgeLabelFont="SanSerif-0-10" cy:edgeLabel="" cy:edgeLineType="SOLID" cy:curved="STRAIGHT_LINES"/>
  </edge>
  <edge label="TRAF2 (pp) kaof(IKBKB)" source="-168" target="-85">
    <att type="string" name="canonicalName" value="TRAF2 (pp) kaof(IKBKB)"/>
    <att type="string" name="edgeTypeId" value="134"/>
    <att type="string" name="edgeTypeName" value="-&gt;"/>
    <att type="string" name="interaction" value="pp" cy:editable="false"/>
    <att type="string" name="vizmap:CV-IPN-Endothelial cell activation EDGE_COLOR" value="java.awt.Color[r=0,g=0,b=0]"/>
    <att type="string" name="vizmap:CV-IPN-Endothelial cell activation EDGE_LINE_WIDTH" value="1.0"/>
    <graphics width="1" fill="#999999" cy:sourceArrow="0" cy:targetArrow="0" cy:sourceArrowColor="#000000" cy:targetArrowColor="#000000" cy:edgeLabelFont="SanSerif-0-10" cy:edgeLabel="" cy:edgeLineType="SOLID" cy:curved="STRAIGHT_LINES"/>
  </edge>
  <edge label="JUN (pp) taof(JUN)" source="-167" target="-7">
    <att type="string" name="canonicalName" value="JUN (pp) taof(JUN)"/>
    <att type="string" name="edgeTypeId" value="166"/>
    <att type="string" name="edgeTypeName" value="-e-&gt;"/>
    <att type="string" name="interaction" value="pp" cy:editable="false"/>
    <att type="string" name="vizmap:CV-IPN-Endothelial cell activation EDGE_COLOR" value="java.awt.Color[r=0,g=0,b=0]"/>
    <att type="string" name="vizmap:CV-IPN-Endothelial cell activation EDGE_LINE_WIDTH" value="3.0"/>
    <graphics width="1" fill="#999999" cy:sourceArrow="0" cy:targetArrow="0" cy:sourceArrowColor="#000000" cy:targetArrowColor="#000000" cy:edgeLabelFont="SanSerif-0-10" cy:edgeLabel="" cy:edgeLineType="EQUAL_DASH" cy:curved="STRAIGHT_LINES">
      <att name="edgeBend">
        <att name="handle" x="1002.5093383789062" y="783.6875610351562" />
        <att name="handle" x="1002.5097045898438" y="938.4125366210938" />
        <att name="handle" x="1002.5097045898438" y="1093.13818359375" />
        <att name="handle" x="1002.5097045898438" y="1247.8624267578125" />
      </att>
    </graphics>
  </edge>
  <edge label="JUN (pp) AP-1 Complex Hs" source="-167" target="-145">
    <att type="string" name="canonicalName" value="JUN (pp) AP-1 Complex Hs"/>
    <att type="string" name="edgeTypeId" value="79"/>
    <att type="string" name="edgeTypeName" value="-cc-"/>
    <att type="string" name="interaction" value="pp" cy:editable="false"/>
    <att type="string" name="vizmap:CV-IPN-Endothelial cell activation EDGE_COLOR" value="java.awt.Color[r=153,g=153,b=153]"/>
    <att type="string" name="vizmap:CV-IPN-Endothelial cell activation EDGE_LINE_WIDTH" value="3.0"/>
    <graphics width="1" fill="#999999" cy:sourceArrow="0" cy:targetArrow="0" cy:sourceArrowColor="#000000" cy:targetArrowColor="#000000" cy:edgeLabelFont="SanSerif-0-10" cy:edgeLabel="" cy:edgeLineType="EQUAL_DASH" cy:curved="STRAIGHT_LINES"/>
  </edge>
  <edge label="PTK2 P@Y (pp) kaof(PTK2)" source="-166" target="-10">
    <att type="string" name="canonicalName" value="PTK2 P@Y (pp) kaof(PTK2)"/>
    <att type="string" name="edgeTypeId" value="334"/>
    <att type="string" name="edgeTypeName" value="=&gt;"/>
    <att type="string" name="interaction" value="pp" cy:editable="false"/>
    <att type="string" name="vizmap:CV-IPN-Endothelial cell activation EDGE_COLOR" value="java.awt.Color[r=0,g=0,b=0]"/>
    <att type="string" name="vizmap:CV-IPN-Endothelial cell activation EDGE_LINE_WIDTH" value="3.0"/>
    <graphics width="3" fill="#999999" cy:sourceArrow="0" cy:targetArrow="0" cy:sourceArrowColor="#000000" cy:targetArrowColor="#000000" cy:edgeLabelFont="SanSerif-0-10" cy:edgeLabel="" cy:edgeLineType="SOLID" cy:curved="STRAIGHT_LINES"/>
  </edge>
  <edge label="NR3C2 (pp) taof(NR3C2)" source="-165" target="-142">
    <att type="string" name="canonicalName" value="NR3C2 (pp) taof(NR3C2)"/>
    <att type="string" name="edgeTypeId" value="166"/>
    <att type="string" name="edgeTypeName" value="-e-&gt;"/>
    <att type="string" name="interaction" value="pp" cy:editable="false"/>
    <att type="string" name="vizmap:CV-IPN-Endothelial cell activation EDGE_COLOR" value="java.awt.Color[r=0,g=0,b=0]"/>
    <att type="string" name="vizmap:CV-IPN-Endothelial cell activation EDGE_LINE_WIDTH" value="3.0"/>
    <graphics width="1" fill="#999999" cy:sourceArrow="0" cy:targetArrow="0" cy:sourceArrowColor="#000000" cy:targetArrowColor="#000000" cy:edgeLabelFont="SanSerif-0-10" cy:edgeLabel="" cy:edgeLineType="EQUAL_DASH" cy:curved="STRAIGHT_LINES"/>
  </edge>
  <edge label="PRKACA (pp) taof(FOXO1)" source="-164" target="-163">
    <att type="string" name="canonicalName" value="PRKACA (pp) taof(FOXO1)"/>
    <att type="string" name="edgeTypeId" value="137"/>
    <att type="string" name="edgeTypeName" value="-|"/>
    <att type="string" name="interaction" value="pp" cy:editable="false"/>
    <att type="string" name="vizmap:CV-IPN-Endothelial cell activation EDGE_COLOR" value="java.awt.Color[r=0,g=0,b=0]"/>
    <att type="string" name="vizmap:CV-IPN-Endothelial cell activation EDGE_LINE_WIDTH" value="1.0"/>
    <graphics width="1" fill="#999999" cy:sourceArrow="0" cy:targetArrow="0" cy:sourceArrowColor="#000000" cy:targetArrowColor="#000000" cy:edgeLabelFont="SanSerif-0-10" cy:edgeLabel="" cy:edgeLineType="SOLID" cy:curved="STRAIGHT_LINES"/>
  </edge>
  <edge label="taof(FOXO1) (pp) exp(NOS2)" source="-163" target="-125">
    <att type="string" name="canonicalName" value="taof(FOXO1) (pp) exp(NOS2)"/>
    <att type="string" name="edgeTypeId" value="334"/>
    <att type="string" name="edgeTypeName" value="=&gt;"/>
    <att type="string" name="interaction" value="pp" cy:editable="false"/>
    <att type="string" name="vizmap:CV-IPN-Endothelial cell activation EDGE_COLOR" value="java.awt.Color[r=0,g=0,b=0]"/>
    <att type="string" name="vizmap:CV-IPN-Endothelial cell activation EDGE_LINE_WIDTH" value="3.0"/>
    <graphics width="3" fill="#999999" cy:sourceArrow="0" cy:targetArrow="0" cy:sourceArrowColor="#000000" cy:targetArrowColor="#000000" cy:edgeLabelFont="SanSerif-0-10" cy:edgeLabel="" cy:edgeLineType="SOLID" cy:curved="STRAIGHT_LINES"/>
  </edge>
  <edge label="taof(FOXO1) (pp) exp(VCAM1)" source="-163" target="-189">
    <att type="string" name="canonicalName" value="taof(FOXO1) (pp) exp(VCAM1)"/>
    <att type="string" name="edgeTypeId" value="134"/>
    <att type="string" name="edgeTypeName" value="-&gt;"/>
    <att type="string" name="interaction" value="pp" cy:editable="false"/>
    <att type="string" name="vizmap:CV-IPN-Endothelial cell activation EDGE_COLOR" value="java.awt.Color[r=0,g=0,b=0]"/>
    <att type="string" name="vizmap:CV-IPN-Endothelial cell activation EDGE_LINE_WIDTH" value="1.0"/>
    <graphics width="1" fill="#999999" cy:sourceArrow="0" cy:targetArrow="0" cy:sourceArrowColor="#000000" cy:targetArrowColor="#000000" cy:edgeLabelFont="SanSerif-0-10" cy:edgeLabel="" cy:edgeLineType="SOLID" cy:curved="STRAIGHT_LINES">
      <att name="edgeBend">
        <att name="handle" x="4225.04052734375" y="-157.58091735839844" />
        <att name="handle" x="4481.38134765625" y="-2.8561954498291016" />
        <att name="handle" x="4737.72412109375" y="151.86878967285156" />
        <att name="handle" x="4737.72509765625" y="306.5937805175781" />
        <att name="handle" x="4737.72412109375" y="461.31829833984375" />
        <att name="handle" x="4737.72216796875" y="616.0437622070312" />
        <att name="handle" x="4788.99267578125" y="770.7685546875" />
        <att name="handle" x="4788.9931640625" y="925.4937744140625" />
      </att>
    </graphics>
  </edge>
  <edge label="catof(TNFRSF1B) (pp) catof(TRAF2)" source="-162" target="-50">
    <att type="string" name="canonicalName" value="catof(TNFRSF1B) (pp) catof(TRAF2)"/>
    <att type="string" name="edgeTypeId" value="134"/>
    <att type="string" name="edgeTypeName" value="-&gt;"/>
    <att type="string" name="interaction" value="pp" cy:editable="false"/>
    <att type="string" name="vizmap:CV-IPN-Endothelial cell activation EDGE_COLOR" value="java.awt.Color[r=0,g=0,b=0]"/>
    <att type="string" name="vizmap:CV-IPN-Endothelial cell activation EDGE_LINE_WIDTH" value="1.0"/>
    <graphics width="1" fill="#999999" cy:sourceArrow="0" cy:targetArrow="0" cy:sourceArrowColor="#000000" cy:targetArrowColor="#000000" cy:edgeLabelFont="SanSerif-0-10" cy:edgeLabel="" cy:edgeLineType="SOLID" cy:curved="STRAIGHT_LINES"/>
  </edge>
  <edge label="D-Glucose (pp) taof(FOXO1)" source="-160" target="-163">
    <att type="string" name="canonicalName" value="D-Glucose (pp) taof(FOXO1)"/>
    <att type="string" name="edgeTypeId" value="134"/>
    <att type="string" name="edgeTypeName" value="-&gt;"/>
    <att type="string" name="interaction" value="pp" cy:editable="false"/>
    <att type="string" name="vizmap:CV-IPN-Endothelial cell activation EDGE_COLOR" value="java.awt.Color[r=0,g=0,b=0]"/>
    <att type="string" name="vizmap:CV-IPN-Endothelial cell activation EDGE_LINE_WIDTH" value="1.0"/>
    <graphics width="1" fill="#999999" cy:sourceArrow="0" cy:targetArrow="0" cy:sourceArrowColor="#000000" cy:targetArrowColor="#000000" cy:edgeLabelFont="SanSerif-0-10" cy:edgeLabel="" cy:edgeLineType="SOLID" cy:curved="STRAIGHT_LINES"/>
  </edge>
  <edge label="p38 MAPK Family Hs (pp) kaof(p38 MAPK family Hs)" source="-159" target="-120">
    <att type="string" name="canonicalName" value="p38 MAPK Family Hs (pp) kaof(p38 MAPK family Hs)"/>
    <att type="string" name="edgeTypeId" value="142"/>
    <att type="string" name="edgeTypeName" value="-cat-&gt;"/>
    <att type="string" name="interaction" value="pp" cy:editable="false"/>
    <att type="string" name="vizmap:CV-IPN-Endothelial cell activation EDGE_COLOR" value="java.awt.Color[r=0,g=0,b=0]"/>
    <att type="string" name="vizmap:CV-IPN-Endothelial cell activation EDGE_LINE_WIDTH" value="3.0"/>
    <graphics width="3" fill="#999999" cy:sourceArrow="0" cy:targetArrow="0" cy:sourceArrowColor="#000000" cy:targetArrowColor="#000000" cy:edgeLabelFont="SanSerif-0-10" cy:edgeLabel="" cy:edgeLineType="SOLID" cy:curved="STRAIGHT_LINES"/>
  </edge>
  <edge label="ROS (pp) Nitric oxide" source="-157" target="-102">
    <att type="string" name="canonicalName" value="ROS (pp) Nitric oxide"/>
    <att type="string" name="edgeTypeId" value="137"/>
    <att type="string" name="edgeTypeName" value="-|"/>
    <att type="string" name="interaction" value="pp" cy:editable="false"/>
    <att type="string" name="vizmap:CV-IPN-Endothelial cell activation EDGE_COLOR" value="java.awt.Color[r=0,g=0,b=0]"/>
    <att type="string" name="vizmap:CV-IPN-Endothelial cell activation EDGE_LINE_WIDTH" value="1.0"/>
    <graphics width="1" fill="#999999" cy:sourceArrow="0" cy:targetArrow="0" cy:sourceArrowColor="#000000" cy:targetArrowColor="#000000" cy:edgeLabelFont="SanSerif-0-10" cy:edgeLabel="" cy:edgeLineType="SOLID" cy:curved="STRAIGHT_LINES">
      <att name="edgeBend">
        <att name="handle" x="2130.41455078125" y="10.063278198242188" />
        <att name="handle" x="2130.41455078125" y="164.7880096435547" />
        <att name="handle" x="2130.41455078125" y="319.5133056640625" />
        <att name="handle" x="2130.4150390625" y="474.2380065917969" />
        <att name="handle" x="2130.41455078125" y="628.9632568359375" />
        <att name="handle" x="2130.4150390625" y="783.6878051757812" />
        <att name="handle" x="2438.02734375" y="938.4127197265625" />
        <att name="handle" x="2438.027587890625" y="1093.1375732421875" />
      </att>
    </graphics>
  </edge>
  <edge label="ROS (pp) Oxidized Low Density Lipoprotein" source="-157" target="-228">
    <att type="string" name="canonicalName" value="ROS (pp) Oxidized Low Density Lipoprotein"/>
    <att type="string" name="edgeTypeId" value="134"/>
    <att type="string" name="edgeTypeName" value="-&gt;"/>
    <att type="string" name="interaction" value="pp" cy:editable="false"/>
    <att type="string" name="vizmap:CV-IPN-Endothelial cell activation EDGE_COLOR" value="java.awt.Color[r=0,g=0,b=0]"/>
    <att type="string" name="vizmap:CV-IPN-Endothelial cell activation EDGE_LINE_WIDTH" value="1.0"/>
    <graphics width="1" fill="#999999" cy:sourceArrow="0" cy:targetArrow="0" cy:sourceArrowColor="#000000" cy:targetArrowColor="#000000" cy:edgeLabelFont="SanSerif-0-10" cy:edgeLabel="" cy:edgeLineType="SOLID" cy:curved="STRAIGHT_LINES">
      <att name="edgeBend">
        <att name="handle" x="3412.126708984375" y="10.062928199768066" />
        <att name="handle" x="3412.126708984375" y="164.7879638671875" />
      </att>
    </graphics>
  </edge>
  <edge label="ROS (pp) kaof(MAPK3)" source="-157" target="-51">
    <att type="string" name="canonicalName" value="ROS (pp) kaof(MAPK3)"/>
    <att type="string" name="edgeTypeId" value="134"/>
    <att type="string" name="edgeTypeName" value="-&gt;"/>
    <att type="string" name="interaction" value="pp" cy:editable="false"/>
    <att type="string" name="vizmap:CV-IPN-Endothelial cell activation EDGE_COLOR" value="java.awt.Color[r=0,g=0,b=0]"/>
    <att type="string" name="vizmap:CV-IPN-Endothelial cell activation EDGE_LINE_WIDTH" value="1.0"/>
    <graphics width="1" fill="#999999" cy:sourceArrow="0" cy:targetArrow="0" cy:sourceArrowColor="#000000" cy:targetArrowColor="#000000" cy:edgeLabelFont="SanSerif-0-10" cy:edgeLabel="" cy:edgeLineType="SOLID" cy:curved="STRAIGHT_LINES"/>
  </edge>
  <edge label="ROS (pp) kaof(MAPK1)" source="-157" target="-88">
    <att type="string" name="canonicalName" value="ROS (pp) kaof(MAPK1)"/>
    <att type="string" name="edgeTypeId" value="134"/>
    <att type="string" name="edgeTypeName" value="-&gt;"/>
    <att type="string" name="interaction" value="pp" cy:editable="false"/>
    <att type="string" name="vizmap:CV-IPN-Endothelial cell activation EDGE_COLOR" value="java.awt.Color[r=0,g=0,b=0]"/>
    <att type="string" name="vizmap:CV-IPN-Endothelial cell activation EDGE_LINE_WIDTH" value="1.0"/>
    <graphics width="1" fill="#999999" cy:sourceArrow="0" cy:targetArrow="0" cy:sourceArrowColor="#000000" cy:targetArrowColor="#000000" cy:edgeLabelFont="SanSerif-0-10" cy:edgeLabel="" cy:edgeLineType="SOLID" cy:curved="STRAIGHT_LINES"/>
  </edge>
  <edge label="ROS (pp) kaof(JNK family Hs)" source="-157" target="-28">
    <att type="string" name="canonicalName" value="ROS (pp) kaof(JNK family Hs)"/>
    <att type="string" name="edgeTypeId" value="134"/>
    <att type="string" name="edgeTypeName" value="-&gt;"/>
    <att type="string" name="interaction" value="pp" cy:editable="false"/>
    <att type="string" name="vizmap:CV-IPN-Endothelial cell activation EDGE_COLOR" value="java.awt.Color[r=0,g=0,b=0]"/>
    <att type="string" name="vizmap:CV-IPN-Endothelial cell activation EDGE_LINE_WIDTH" value="1.0"/>
    <graphics width="1" fill="#999999" cy:sourceArrow="0" cy:targetArrow="0" cy:sourceArrowColor="#000000" cy:targetArrowColor="#000000" cy:edgeLabelFont="SanSerif-0-10" cy:edgeLabel="" cy:edgeLineType="SOLID" cy:curved="STRAIGHT_LINES"/>
  </edge>
  <edge label="ROS (pp) sec(VWF)" source="-157" target="-126">
    <att type="string" name="canonicalName" value="ROS (pp) sec(VWF)"/>
    <att type="string" name="edgeTypeId" value="134"/>
    <att type="string" name="edgeTypeName" value="-&gt;"/>
    <att type="string" name="interaction" value="pp" cy:editable="false"/>
    <att type="string" name="vizmap:CV-IPN-Endothelial cell activation EDGE_COLOR" value="java.awt.Color[r=0,g=0,b=0]"/>
    <att type="string" name="vizmap:CV-IPN-Endothelial cell activation EDGE_LINE_WIDTH" value="1.0"/>
    <graphics width="1" fill="#999999" cy:sourceArrow="0" cy:targetArrow="0" cy:sourceArrowColor="#000000" cy:targetArrowColor="#000000" cy:edgeLabelFont="SanSerif-0-10" cy:edgeLabel="" cy:edgeLineType="SOLID" cy:curved="STRAIGHT_LINES">
      <att name="edgeBend">
        <att name="handle" x="5873.013671875" y="10.063201904296875" />
        <att name="handle" x="5821.7451171875" y="164.78834533691406" />
        <att name="handle" x="5821.74560546875" y="319.5133361816406" />
        <att name="handle" x="5821.74462890625" y="474.2378234863281" />
        <att name="handle" x="5821.74560546875" y="628.962890625" />
        <att name="handle" x="5821.74609375" y="783.6879272460938" />
        <att name="handle" x="5821.7451171875" y="938.412841796875" />
      </att>
    </graphics>
  </edge>
  <edge label="MMP1 (pp) endothelial cell activation" source="-156" target="-234">
    <att type="string" name="canonicalName" value="MMP1 (pp) endothelial cell activation"/>
    <att type="string" name="edgeTypeId" value="134"/>
    <att type="string" name="edgeTypeName" value="-&gt;"/>
    <att type="string" name="interaction" value="pp" cy:editable="false"/>
    <att type="string" name="vizmap:CV-IPN-Endothelial cell activation EDGE_COLOR" value="java.awt.Color[r=0,g=0,b=0]"/>
    <att type="string" name="vizmap:CV-IPN-Endothelial cell activation EDGE_LINE_WIDTH" value="1.0"/>
    <graphics width="1" fill="#999999" cy:sourceArrow="0" cy:targetArrow="0" cy:sourceArrowColor="#000000" cy:targetArrowColor="#000000" cy:edgeLabelFont="SanSerif-0-10" cy:edgeLabel="" cy:edgeLineType="SOLID" cy:curved="STRAIGHT_LINES"/>
  </edge>
  <edge label="SRC (pp) kaof(SRC)" source="-155" target="-198">
    <att type="string" name="canonicalName" value="SRC (pp) kaof(SRC)"/>
    <att type="string" name="edgeTypeId" value="142"/>
    <att type="string" name="edgeTypeName" value="-cat-&gt;"/>
    <att type="string" name="interaction" value="pp" cy:editable="false"/>
    <att type="string" name="vizmap:CV-IPN-Endothelial cell activation EDGE_COLOR" value="java.awt.Color[r=0,g=0,b=0]"/>
    <att type="string" name="vizmap:CV-IPN-Endothelial cell activation EDGE_LINE_WIDTH" value="3.0"/>
    <graphics width="3" fill="#999999" cy:sourceArrow="0" cy:targetArrow="0" cy:sourceArrowColor="#000000" cy:targetArrowColor="#000000" cy:edgeLabelFont="SanSerif-0-10" cy:edgeLabel="" cy:edgeLineType="SOLID" cy:curved="STRAIGHT_LINES"/>
  </edge>
  <edge label="ATF6 (pp) taof(ATF6)" source="-154" target="-65">
    <att type="string" name="canonicalName" value="ATF6 (pp) taof(ATF6)"/>
    <att type="string" name="edgeTypeId" value="166"/>
    <att type="string" name="edgeTypeName" value="-e-&gt;"/>
    <att type="string" name="interaction" value="pp" cy:editable="false"/>
    <att type="string" name="vizmap:CV-IPN-Endothelial cell activation EDGE_COLOR" value="java.awt.Color[r=0,g=0,b=0]"/>
    <att type="string" name="vizmap:CV-IPN-Endothelial cell activation EDGE_LINE_WIDTH" value="3.0"/>
    <graphics width="1" fill="#999999" cy:sourceArrow="0" cy:targetArrow="0" cy:sourceArrowColor="#000000" cy:targetArrowColor="#000000" cy:edgeLabelFont="SanSerif-0-10" cy:edgeLabel="" cy:edgeLineType="EQUAL_DASH" cy:curved="STRAIGHT_LINES"/>
  </edge>
  <edge label="CXCL12 (pp) exp(VEGFA)" source="-153" target="-227">
    <att type="string" name="canonicalName" value="CXCL12 (pp) exp(VEGFA)"/>
    <att type="string" name="edgeTypeId" value="134"/>
    <att type="string" name="edgeTypeName" value="-&gt;"/>
    <att type="string" name="interaction" value="pp" cy:editable="false"/>
    <att type="string" name="vizmap:CV-IPN-Endothelial cell activation EDGE_COLOR" value="java.awt.Color[r=0,g=0,b=0]"/>
    <att type="string" name="vizmap:CV-IPN-Endothelial cell activation EDGE_LINE_WIDTH" value="1.0"/>
    <graphics width="1" fill="#999999" cy:sourceArrow="0" cy:targetArrow="0" cy:sourceArrowColor="#000000" cy:targetArrowColor="#000000" cy:edgeLabelFont="SanSerif-0-10" cy:edgeLabel="" cy:edgeLineType="SOLID" cy:curved="STRAIGHT_LINES">
      <att name="edgeBend">
        <att name="handle" x="7438.74755859375" y="434.5012512207031" />
        <att name="handle" x="7438.7470703125" y="589.226318359375" />
        <att name="handle" x="7438.74755859375" y="743.9512939453125" />
        <att name="handle" x="7438.74755859375" y="898.6763305664062" />
        <att name="handle" x="7438.74755859375" y="1053.4012451171875" />
        <att name="handle" x="7438.74853515625" y="1208.125732421875" />
      </att>
    </graphics>
  </edge>
  <edge label="CXCL12 (pp) exp(EGR1)" source="-153" target="-40">
    <att type="string" name="canonicalName" value="CXCL12 (pp) exp(EGR1)"/>
    <att type="string" name="edgeTypeId" value="134"/>
    <att type="string" name="edgeTypeName" value="-&gt;"/>
    <att type="string" name="interaction" value="pp" cy:editable="false"/>
    <att type="string" name="vizmap:CV-IPN-Endothelial cell activation EDGE_COLOR" value="java.awt.Color[r=0,g=0,b=0]"/>
    <att type="string" name="vizmap:CV-IPN-Endothelial cell activation EDGE_LINE_WIDTH" value="1.0"/>
    <graphics width="1" fill="#999999" cy:sourceArrow="0" cy:targetArrow="0" cy:sourceArrowColor="#000000" cy:targetArrowColor="#000000" cy:edgeLabelFont="SanSerif-0-10" cy:edgeLabel="" cy:edgeLineType="SOLID" cy:curved="STRAIGHT_LINES">
      <att name="edgeBend">
        <att name="handle" x="5411.59716796875" y="474.2380065917969" />
      </att>
    </graphics>
  </edge>
  <edge label="CXCL12 (pp) kaof(PI3K Family Hs)" source="-153" target="-77">
    <att type="string" name="canonicalName" value="CXCL12 (pp) kaof(PI3K Family Hs)"/>
    <att type="string" name="edgeTypeId" value="134"/>
    <att type="string" name="edgeTypeName" value="-&gt;"/>
    <att type="string" name="interaction" value="pp" cy:editable="false"/>
    <att type="string" name="vizmap:CV-IPN-Endothelial cell activation EDGE_COLOR" value="java.awt.Color[r=0,g=0,b=0]"/>
    <att type="string" name="vizmap:CV-IPN-Endothelial cell activation EDGE_LINE_WIDTH" value="1.0"/>
    <graphics width="1" fill="#999999" cy:sourceArrow="0" cy:targetArrow="0" cy:sourceArrowColor="#000000" cy:targetArrowColor="#000000" cy:edgeLabelFont="SanSerif-0-10" cy:edgeLabel="" cy:edgeLineType="SOLID" cy:curved="STRAIGHT_LINES"/>
  </edge>
  <edge label="exp(ITGB3) (pp) ITGB3" source="-152" target="-118">
    <att type="string" name="canonicalName" value="exp(ITGB3) (pp) ITGB3"/>
    <att type="string" name="edgeTypeId" value="115"/>
    <att type="string" name="edgeTypeName" value="-gp-&gt;"/>
    <att type="string" name="interaction" value="pp" cy:editable="false"/>
    <att type="string" name="vizmap:CV-IPN-Endothelial cell activation EDGE_COLOR" value="java.awt.Color[r=0,g=0,b=0]"/>
    <att type="string" name="vizmap:CV-IPN-Endothelial cell activation EDGE_LINE_WIDTH" value="3.0"/>
    <graphics width="1" fill="#999999" cy:sourceArrow="0" cy:targetArrow="0" cy:sourceArrowColor="#000000" cy:targetArrowColor="#000000" cy:edgeLabelFont="SanSerif-0-10" cy:edgeLabel="" cy:edgeLineType="EQUAL_DASH" cy:curved="STRAIGHT_LINES"/>
  </edge>
  <edge label="catof(AGTR1) (pp) taof(NFKB Complex Hs)" source="-151" target="-26">
    <att type="string" name="canonicalName" value="catof(AGTR1) (pp) taof(NFKB Complex Hs)"/>
    <att type="string" name="edgeTypeId" value="134"/>
    <att type="string" name="edgeTypeName" value="-&gt;"/>
    <att type="string" name="interaction" value="pp" cy:editable="false"/>
    <att type="string" name="vizmap:CV-IPN-Endothelial cell activation EDGE_COLOR" value="java.awt.Color[r=0,g=0,b=0]"/>
    <att type="string" name="vizmap:CV-IPN-Endothelial cell activation EDGE_LINE_WIDTH" value="1.0"/>
    <graphics width="1" fill="#999999" cy:sourceArrow="0" cy:targetArrow="0" cy:sourceArrowColor="#000000" cy:targetArrowColor="#000000" cy:edgeLabelFont="SanSerif-0-10" cy:edgeLabel="" cy:edgeLineType="SOLID" cy:curved="STRAIGHT_LINES"/>
  </edge>
  <edge label="catof(AGTR1) (pp) exp(OLR1)" source="-151" target="-203">
    <att type="string" name="canonicalName" value="catof(AGTR1) (pp) exp(OLR1)"/>
    <att type="string" name="edgeTypeId" value="134"/>
    <att type="string" name="edgeTypeName" value="-&gt;"/>
    <att type="string" name="interaction" value="pp" cy:editable="false"/>
    <att type="string" name="vizmap:CV-IPN-Endothelial cell activation EDGE_COLOR" value="java.awt.Color[r=0,g=0,b=0]"/>
    <att type="string" name="vizmap:CV-IPN-Endothelial cell activation EDGE_LINE_WIDTH" value="1.0"/>
    <graphics width="1" fill="#999999" cy:sourceArrow="0" cy:targetArrow="0" cy:sourceArrowColor="#000000" cy:targetArrowColor="#000000" cy:edgeLabelFont="SanSerif-0-10" cy:edgeLabel="" cy:edgeLineType="SOLID" cy:curved="STRAIGHT_LINES"/>
  </edge>
  <edge label="catof(AGTR1) (pp) exp(CCL2)" source="-151" target="-201">
    <att type="string" name="canonicalName" value="catof(AGTR1) (pp) exp(CCL2)"/>
    <att type="string" name="edgeTypeId" value="134"/>
    <att type="string" name="edgeTypeName" value="-&gt;"/>
    <att type="string" name="interaction" value="pp" cy:editable="false"/>
    <att type="string" name="vizmap:CV-IPN-Endothelial cell activation EDGE_COLOR" value="java.awt.Color[r=0,g=0,b=0]"/>
    <att type="string" name="vizmap:CV-IPN-Endothelial cell activation EDGE_LINE_WIDTH" value="1.0"/>
    <graphics width="1" fill="#999999" cy:sourceArrow="0" cy:targetArrow="0" cy:sourceArrowColor="#000000" cy:targetArrowColor="#000000" cy:edgeLabelFont="SanSerif-0-10" cy:edgeLabel="" cy:edgeLineType="SOLID" cy:curved="STRAIGHT_LINES">
      <att name="edgeBend">
        <att name="handle" x="6898.384765625" y="164.7882080078125" />
        <att name="handle" x="6898.3828125" y="319.5129699707031" />
        <att name="handle" x="6898.3837890625" y="474.23809814453125" />
        <att name="handle" x="6898.38330078125" y="628.963134765625" />
        <att name="handle" x="6898.3828125" y="783.6881713867188" />
        <att name="handle" x="6642.04150390625" y="938.4130249023438" />
      </att>
    </graphics>
  </edge>
  <edge label="catof(AGTR1) (pp) regulation of vascular permeability" source="-151" target="-75">
    <att type="string" name="canonicalName" value="catof(AGTR1) (pp) regulation of vascular permeability"/>
    <att type="string" name="edgeTypeId" value="134"/>
    <att type="string" name="edgeTypeName" value="-&gt;"/>
    <att type="string" name="interaction" value="pp" cy:editable="false"/>
    <att type="string" name="vizmap:CV-IPN-Endothelial cell activation EDGE_COLOR" value="java.awt.Color[r=0,g=0,b=0]"/>
    <att type="string" name="vizmap:CV-IPN-Endothelial cell activation EDGE_LINE_WIDTH" value="1.0"/>
    <graphics width="1" fill="#999999" cy:sourceArrow="0" cy:targetArrow="0" cy:sourceArrowColor="#000000" cy:targetArrowColor="#000000" cy:edgeLabelFont="SanSerif-0-10" cy:edgeLabel="" cy:edgeLineType="SOLID" cy:curved="STRAIGHT_LINES">
      <att name="edgeBend">
        <att name="handle" x="1668.99951171875" y="164.7882080078125" />
        <att name="handle" x="1668.9991455078125" y="319.51324462890625" />
        <att name="handle" x="1668.999267578125" y="474.238037109375" />
        <att name="handle" x="1668.9990234375" y="628.9629516601562" />
        <att name="handle" x="1668.9989013671875" y="783.6881103515625" />
        <att name="handle" x="2027.879150390625" y="938.4129028320312" />
        <att name="handle" x="2027.8787841796875" y="1093.137939453125" />
        <att name="handle" x="2130.414306640625" y="1247.86279296875" />
      </att>
    </graphics>
  </edge>
  <edge label="catof(AGTR1) (pp) oxof(NADPH oxidase complex)" source="-151" target="-236">
    <att type="string" name="canonicalName" value="catof(AGTR1) (pp) oxof(NADPH oxidase complex)"/>
    <att type="string" name="edgeTypeId" value="134"/>
    <att type="string" name="edgeTypeName" value="-&gt;"/>
    <att type="string" name="interaction" value="pp" cy:editable="false"/>
    <att type="string" name="vizmap:CV-IPN-Endothelial cell activation EDGE_COLOR" value="java.awt.Color[r=0,g=0,b=0]"/>
    <att type="string" name="vizmap:CV-IPN-Endothelial cell activation EDGE_LINE_WIDTH" value="1.0"/>
    <graphics width="1" fill="#999999" cy:sourceArrow="0" cy:targetArrow="0" cy:sourceArrowColor="#000000" cy:targetArrowColor="#000000" cy:edgeLabelFont="SanSerif-0-10" cy:edgeLabel="" cy:edgeLineType="SOLID" cy:curved="STRAIGHT_LINES">
      <att name="edgeBend">
        <att name="handle" x="6180.62353515625" y="164.78842163085938" />
        <att name="handle" x="6180.62353515625" y="319.51287841796875" />
        <att name="handle" x="6180.62451171875" y="474.23797607421875" />
        <att name="handle" x="6180.62353515625" y="628.9627075195312" />
        <att name="handle" x="6078.08740234375" y="783.687744140625" />
        <att name="handle" x="6078.087890625" y="938.4127807617188" />
        <att name="handle" x="6078.087890625" y="1093.1378173828125" />
        <att name="handle" x="6078.0869140625" y="1247.86279296875" />
      </att>
    </graphics>
  </edge>
  <edge label="kaof(AKT1) (pp) exp(CCL2)" source="-150" target="-201">
    <att type="string" name="canonicalName" value="kaof(AKT1) (pp) exp(CCL2)"/>
    <att type="string" name="edgeTypeId" value="134"/>
    <att type="string" name="edgeTypeName" value="-&gt;"/>
    <att type="string" name="interaction" value="pp" cy:editable="false"/>
    <att type="string" name="vizmap:CV-IPN-Endothelial cell activation EDGE_COLOR" value="java.awt.Color[r=0,g=0,b=0]"/>
    <att type="string" name="vizmap:CV-IPN-Endothelial cell activation EDGE_LINE_WIDTH" value="1.0"/>
    <graphics width="1" fill="#999999" cy:sourceArrow="0" cy:targetArrow="0" cy:sourceArrowColor="#000000" cy:targetArrowColor="#000000" cy:edgeLabelFont="SanSerif-0-10" cy:edgeLabel="" cy:edgeLineType="SOLID" cy:curved="STRAIGHT_LINES"/>
  </edge>
  <edge label="S1PR1 (pp) catof(S1PR1)" source="-149" target="-215">
    <att type="string" name="canonicalName" value="S1PR1 (pp) catof(S1PR1)"/>
    <att type="string" name="edgeTypeId" value="142"/>
    <att type="string" name="edgeTypeName" value="-cat-&gt;"/>
    <att type="string" name="interaction" value="pp" cy:editable="false"/>
    <att type="string" name="vizmap:CV-IPN-Endothelial cell activation EDGE_COLOR" value="java.awt.Color[r=0,g=0,b=0]"/>
    <att type="string" name="vizmap:CV-IPN-Endothelial cell activation EDGE_LINE_WIDTH" value="3.0"/>
    <graphics width="3" fill="#999999" cy:sourceArrow="0" cy:targetArrow="0" cy:sourceArrowColor="#000000" cy:targetArrowColor="#000000" cy:edgeLabelFont="SanSerif-0-10" cy:edgeLabel="" cy:edgeLineType="SOLID" cy:curved="STRAIGHT_LINES"/>
  </edge>
  <edge label="calcineurin complex Hs (pp) paof(Calcineurin complex Hs)" source="-148" target="-1">
    <att type="string" name="canonicalName" value="calcineurin complex Hs (pp) paof(Calcineurin complex Hs)"/>
    <att type="string" name="edgeTypeId" value="142"/>
    <att type="string" name="edgeTypeName" value="-cat-&gt;"/>
    <att type="string" name="interaction" value="pp" cy:editable="false"/>
    <att type="string" name="vizmap:CV-IPN-Endothelial cell activation EDGE_COLOR" value="java.awt.Color[r=0,g=0,b=0]"/>
    <att type="string" name="vizmap:CV-IPN-Endothelial cell activation EDGE_LINE_WIDTH" value="3.0"/>
    <graphics width="3" fill="#999999" cy:sourceArrow="0" cy:targetArrow="0" cy:sourceArrowColor="#000000" cy:targetArrowColor="#000000" cy:edgeLabelFont="SanSerif-0-10" cy:edgeLabel="" cy:edgeLineType="SOLID" cy:curved="STRAIGHT_LINES"/>
  </edge>
  <edge label="ANGPT1 (pp) kaof(PRKCZ)" source="-147" target="-33">
    <att type="string" name="canonicalName" value="ANGPT1 (pp) kaof(PRKCZ)"/>
    <att type="string" name="edgeTypeId" value="137"/>
    <att type="string" name="edgeTypeName" value="-|"/>
    <att type="string" name="interaction" value="pp" cy:editable="false"/>
    <att type="string" name="vizmap:CV-IPN-Endothelial cell activation EDGE_COLOR" value="java.awt.Color[r=0,g=0,b=0]"/>
    <att type="string" name="vizmap:CV-IPN-Endothelial cell activation EDGE_LINE_WIDTH" value="1.0"/>
    <graphics width="1" fill="#999999" cy:sourceArrow="0" cy:targetArrow="0" cy:sourceArrowColor="#000000" cy:targetArrowColor="#000000" cy:edgeLabelFont="SanSerif-0-10" cy:edgeLabel="" cy:edgeLineType="SOLID" cy:curved="STRAIGHT_LINES">
      <att name="edgeBend">
        <att name="handle" x="5052.71826171875" y="-144.66175842285156" />
      </att>
    </graphics>
  </edge>
  <edge label="ANGPT1 (pp) gtpof(RHO Family Hs)" source="-147" target="-12">
    <att type="string" name="canonicalName" value="ANGPT1 (pp) gtpof(RHO Family Hs)"/>
    <att type="string" name="edgeTypeId" value="137"/>
    <att type="string" name="edgeTypeName" value="-|"/>
    <att type="string" name="interaction" value="pp" cy:editable="false"/>
    <att type="string" name="vizmap:CV-IPN-Endothelial cell activation EDGE_COLOR" value="java.awt.Color[r=0,g=0,b=0]"/>
    <att type="string" name="vizmap:CV-IPN-Endothelial cell activation EDGE_LINE_WIDTH" value="1.0"/>
    <graphics width="1" fill="#999999" cy:sourceArrow="0" cy:targetArrow="0" cy:sourceArrowColor="#000000" cy:targetArrowColor="#000000" cy:edgeLabelFont="SanSerif-0-10" cy:edgeLabel="" cy:edgeLineType="SOLID" cy:curved="STRAIGHT_LINES"/>
  </edge>
  <edge label="PTK2 (pp) kaof(PTK2)" source="-146" target="-10">
    <att type="string" name="canonicalName" value="PTK2 (pp) kaof(PTK2)"/>
    <att type="string" name="edgeTypeId" value="142"/>
    <att type="string" name="edgeTypeName" value="-cat-&gt;"/>
    <att type="string" name="interaction" value="pp" cy:editable="false"/>
    <att type="string" name="vizmap:CV-IPN-Endothelial cell activation EDGE_COLOR" value="java.awt.Color[r=0,g=0,b=0]"/>
    <att type="string" name="vizmap:CV-IPN-Endothelial cell activation EDGE_LINE_WIDTH" value="3.0"/>
    <graphics width="3" fill="#999999" cy:sourceArrow="0" cy:targetArrow="0" cy:sourceArrowColor="#000000" cy:targetArrowColor="#000000" cy:edgeLabelFont="SanSerif-0-10" cy:edgeLabel="" cy:edgeLineType="SOLID" cy:curved="STRAIGHT_LINES"/>
  </edge>
  <edge label="AP-1 Complex Hs (pp) taof(AP-1 complex Hs)" source="-145" target="-24">
    <att type="string" name="canonicalName" value="AP-1 Complex Hs (pp) taof(AP-1 complex Hs)"/>
    <att type="string" name="edgeTypeId" value="166"/>
    <att type="string" name="edgeTypeName" value="-e-&gt;"/>
    <att type="string" name="interaction" value="pp" cy:editable="false"/>
    <att type="string" name="vizmap:CV-IPN-Endothelial cell activation EDGE_COLOR" value="java.awt.Color[r=0,g=0,b=0]"/>
    <att type="string" name="vizmap:CV-IPN-Endothelial cell activation EDGE_LINE_WIDTH" value="3.0"/>
    <graphics width="1" fill="#999999" cy:sourceArrow="0" cy:targetArrow="0" cy:sourceArrowColor="#000000" cy:targetArrowColor="#000000" cy:edgeLabelFont="SanSerif-0-10" cy:edgeLabel="" cy:edgeLineType="EQUAL_DASH" cy:curved="STRAIGHT_LINES"/>
  </edge>
  <edge label="taof(STAT3) (pp) exp(CCL2)" source="-144" target="-201">
    <att type="string" name="canonicalName" value="taof(STAT3) (pp) exp(CCL2)"/>
    <att type="string" name="edgeTypeId" value="134"/>
    <att type="string" name="edgeTypeName" value="-&gt;"/>
    <att type="string" name="interaction" value="pp" cy:editable="false"/>
    <att type="string" name="vizmap:CV-IPN-Endothelial cell activation EDGE_COLOR" value="java.awt.Color[r=0,g=0,b=0]"/>
    <att type="string" name="vizmap:CV-IPN-Endothelial cell activation EDGE_LINE_WIDTH" value="1.0"/>
    <graphics width="1" fill="#999999" cy:sourceArrow="0" cy:targetArrow="0" cy:sourceArrowColor="#000000" cy:targetArrowColor="#000000" cy:edgeLabelFont="SanSerif-0-10" cy:edgeLabel="" cy:edgeLineType="SOLID" cy:curved="STRAIGHT_LINES"/>
  </edge>
  <edge label="taof(STAT3) (pp) exp(ICAM1)" source="-144" target="-229">
    <att type="string" name="canonicalName" value="taof(STAT3) (pp) exp(ICAM1)"/>
    <att type="string" name="edgeTypeId" value="134"/>
    <att type="string" name="edgeTypeName" value="-&gt;"/>
    <att type="string" name="interaction" value="pp" cy:editable="false"/>
    <att type="string" name="vizmap:CV-IPN-Endothelial cell activation EDGE_COLOR" value="java.awt.Color[r=0,g=0,b=0]"/>
    <att type="string" name="vizmap:CV-IPN-Endothelial cell activation EDGE_LINE_WIDTH" value="1.0"/>
    <graphics width="1" fill="#999999" cy:sourceArrow="0" cy:targetArrow="0" cy:sourceArrowColor="#000000" cy:targetArrowColor="#000000" cy:edgeLabelFont="SanSerif-0-10" cy:edgeLabel="" cy:edgeLineType="SOLID" cy:curved="STRAIGHT_LINES"/>
  </edge>
  <edge label="taof(STAT3) (pp) exp(IL8)" source="-144" target="-210">
    <att type="string" name="canonicalName" value="taof(STAT3) (pp) exp(IL8)"/>
    <att type="string" name="edgeTypeId" value="334"/>
    <att type="string" name="edgeTypeName" value="=&gt;"/>
    <att type="string" name="interaction" value="pp" cy:editable="false"/>
    <att type="string" name="vizmap:CV-IPN-Endothelial cell activation EDGE_COLOR" value="java.awt.Color[r=0,g=0,b=0]"/>
    <att type="string" name="vizmap:CV-IPN-Endothelial cell activation EDGE_LINE_WIDTH" value="3.0"/>
    <graphics width="3" fill="#999999" cy:sourceArrow="0" cy:targetArrow="0" cy:sourceArrowColor="#000000" cy:targetArrowColor="#000000" cy:edgeLabelFont="SanSerif-0-10" cy:edgeLabel="" cy:edgeLineType="SOLID" cy:curved="STRAIGHT_LINES"/>
  </edge>
  <edge label="taof(STAT3) (pp) CCL2" source="-144" target="-242">
    <att type="string" name="canonicalName" value="taof(STAT3) (pp) CCL2"/>
    <att type="string" name="edgeTypeId" value="134"/>
    <att type="string" name="edgeTypeName" value="-&gt;"/>
    <att type="string" name="interaction" value="pp" cy:editable="false"/>
    <att type="string" name="vizmap:CV-IPN-Endothelial cell activation EDGE_COLOR" value="java.awt.Color[r=0,g=0,b=0]"/>
    <att type="string" name="vizmap:CV-IPN-Endothelial cell activation EDGE_LINE_WIDTH" value="1.0"/>
    <graphics width="1" fill="#999999" cy:sourceArrow="0" cy:targetArrow="0" cy:sourceArrowColor="#000000" cy:targetArrowColor="#000000" cy:edgeLabelFont="SanSerif-0-10" cy:edgeLabel="" cy:edgeLineType="SOLID" cy:curved="STRAIGHT_LINES">
      <att name="edgeBend">
        <att name="handle" x="6539.50439453125" y="1093.1376953125" />
      </att>
    </graphics>
  </edge>
  <edge label="exp(MMP3) (pp) MMP3" source="-143" target="-20">
    <att type="string" name="canonicalName" value="exp(MMP3) (pp) MMP3"/>
    <att type="string" name="edgeTypeId" value="115"/>
    <att type="string" name="edgeTypeName" value="-gp-&gt;"/>
    <att type="string" name="interaction" value="pp" cy:editable="false"/>
    <att type="string" name="vizmap:CV-IPN-Endothelial cell activation EDGE_COLOR" value="java.awt.Color[r=0,g=0,b=0]"/>
    <att type="string" name="vizmap:CV-IPN-Endothelial cell activation EDGE_LINE_WIDTH" value="3.0"/>
    <graphics width="1" fill="#999999" cy:sourceArrow="0" cy:targetArrow="0" cy:sourceArrowColor="#000000" cy:targetArrowColor="#000000" cy:edgeLabelFont="SanSerif-0-10" cy:edgeLabel="" cy:edgeLineType="EQUAL_DASH" cy:curved="STRAIGHT_LINES"/>
  </edge>
  <edge label="taof(NR3C2) (pp) exp(NOX4)" source="-142" target="-67">
    <att type="string" name="canonicalName" value="taof(NR3C2) (pp) exp(NOX4)"/>
    <att type="string" name="edgeTypeId" value="134"/>
    <att type="string" name="edgeTypeName" value="-&gt;"/>
    <att type="string" name="interaction" value="pp" cy:editable="false"/>
    <att type="string" name="vizmap:CV-IPN-Endothelial cell activation EDGE_COLOR" value="java.awt.Color[r=0,g=0,b=0]"/>
    <att type="string" name="vizmap:CV-IPN-Endothelial cell activation EDGE_LINE_WIDTH" value="1.0"/>
    <graphics width="1" fill="#999999" cy:sourceArrow="0" cy:targetArrow="0" cy:sourceArrowColor="#000000" cy:targetArrowColor="#000000" cy:edgeLabelFont="SanSerif-0-10" cy:edgeLabel="" cy:edgeLineType="SOLID" cy:curved="STRAIGHT_LINES"/>
  </edge>
  <edge label="taof(NR3C2) (pp) oxof(NADPH oxidase complex)" source="-142" target="-236">
    <att type="string" name="canonicalName" value="taof(NR3C2) (pp) oxof(NADPH oxidase complex)"/>
    <att type="string" name="edgeTypeId" value="134"/>
    <att type="string" name="edgeTypeName" value="-&gt;"/>
    <att type="string" name="interaction" value="pp" cy:editable="false"/>
    <att type="string" name="vizmap:CV-IPN-Endothelial cell activation EDGE_COLOR" value="java.awt.Color[r=0,g=0,b=0]"/>
    <att type="string" name="vizmap:CV-IPN-Endothelial cell activation EDGE_LINE_WIDTH" value="1.0"/>
    <graphics width="1" fill="#999999" cy:sourceArrow="0" cy:targetArrow="0" cy:sourceArrowColor="#000000" cy:targetArrowColor="#000000" cy:edgeLabelFont="SanSerif-0-10" cy:edgeLabel="" cy:edgeLineType="SOLID" cy:curved="STRAIGHT_LINES">
      <att name="edgeBend">
        <att name="handle" x="6026.818359375" y="938.4127197265625" />
        <att name="handle" x="6026.8173828125" y="1093.1376953125" />
        <att name="handle" x="6026.81787109375" y="1247.862548828125" />
      </att>
    </graphics>
  </edge>
  <edge label="paof(PTEN) (pp) kaof(AKT Family Hs)" source="-141" target="-73">
    <att type="string" name="canonicalName" value="paof(PTEN) (pp) kaof(AKT Family Hs)"/>
    <att type="string" name="edgeTypeId" value="137"/>
    <att type="string" name="edgeTypeName" value="-|"/>
    <att type="string" name="interaction" value="pp" cy:editable="false"/>
    <att type="string" name="vizmap:CV-IPN-Endothelial cell activation EDGE_COLOR" value="java.awt.Color[r=0,g=0,b=0]"/>
    <att type="string" name="vizmap:CV-IPN-Endothelial cell activation EDGE_LINE_WIDTH" value="1.0"/>
    <graphics width="1" fill="#999999" cy:sourceArrow="0" cy:targetArrow="0" cy:sourceArrowColor="#000000" cy:targetArrowColor="#000000" cy:edgeLabelFont="SanSerif-0-10" cy:edgeLabel="" cy:edgeLineType="SOLID" cy:curved="STRAIGHT_LINES"/>
  </edge>
  <edge label="PRKCZ (pp) kaof(PRKCZ)" source="-140" target="-33">
    <att type="string" name="canonicalName" value="PRKCZ (pp) kaof(PRKCZ)"/>
    <att type="string" name="edgeTypeId" value="142"/>
    <att type="string" name="edgeTypeName" value="-cat-&gt;"/>
    <att type="string" name="interaction" value="pp" cy:editable="false"/>
    <att type="string" name="vizmap:CV-IPN-Endothelial cell activation EDGE_COLOR" value="java.awt.Color[r=0,g=0,b=0]"/>
    <att type="string" name="vizmap:CV-IPN-Endothelial cell activation EDGE_LINE_WIDTH" value="3.0"/>
    <graphics width="3" fill="#999999" cy:sourceArrow="0" cy:targetArrow="0" cy:sourceArrowColor="#000000" cy:targetArrowColor="#000000" cy:edgeLabelFont="SanSerif-0-10" cy:edgeLabel="" cy:edgeLineType="SOLID" cy:curved="STRAIGHT_LINES"/>
  </edge>
  <edge label="MAPK8 (pp) kaof(MAPK8)" source="-139" target="-2">
    <att type="string" name="canonicalName" value="MAPK8 (pp) kaof(MAPK8)"/>
    <att type="string" name="edgeTypeId" value="142"/>
    <att type="string" name="edgeTypeName" value="-cat-&gt;"/>
    <att type="string" name="interaction" value="pp" cy:editable="false"/>
    <att type="string" name="vizmap:CV-IPN-Endothelial cell activation EDGE_COLOR" value="java.awt.Color[r=0,g=0,b=0]"/>
    <att type="string" name="vizmap:CV-IPN-Endothelial cell activation EDGE_LINE_WIDTH" value="3.0"/>
    <graphics width="3" fill="#999999" cy:sourceArrow="0" cy:targetArrow="0" cy:sourceArrowColor="#000000" cy:targetArrowColor="#000000" cy:edgeLabelFont="SanSerif-0-10" cy:edgeLabel="" cy:edgeLineType="SOLID" cy:curved="STRAIGHT_LINES"/>
  </edge>
  <edge label="JNK Family Hs (pp) kaof(JNK family Hs)" source="-138" target="-28">
    <att type="string" name="canonicalName" value="JNK Family Hs (pp) kaof(JNK family Hs)"/>
    <att type="string" name="edgeTypeId" value="142"/>
    <att type="string" name="edgeTypeName" value="-cat-&gt;"/>
    <att type="string" name="interaction" value="pp" cy:editable="false"/>
    <att type="string" name="vizmap:CV-IPN-Endothelial cell activation EDGE_COLOR" value="java.awt.Color[r=0,g=0,b=0]"/>
    <att type="string" name="vizmap:CV-IPN-Endothelial cell activation EDGE_LINE_WIDTH" value="3.0"/>
    <graphics width="3" fill="#999999" cy:sourceArrow="0" cy:targetArrow="0" cy:sourceArrowColor="#000000" cy:targetArrowColor="#000000" cy:edgeLabelFont="SanSerif-0-10" cy:edgeLabel="" cy:edgeLineType="SOLID" cy:curved="STRAIGHT_LINES"/>
  </edge>
  <edge label="IL1 Family Hs (pp) IL1B" source="-137" target="-4">
    <att type="string" name="canonicalName" value="IL1 Family Hs (pp) IL1B"/>
    <att type="string" name="edgeTypeId" value="6"/>
    <att type="string" name="edgeTypeName" value="-sub-&gt;"/>
    <att type="string" name="interaction" value="pp" cy:editable="false"/>
    <att type="string" name="vizmap:CV-IPN-Endothelial cell activation EDGE_COLOR" value="java.awt.Color[r=0,g=0,b=0]"/>
    <att type="string" name="vizmap:CV-IPN-Endothelial cell activation EDGE_LINE_WIDTH" value="3.0"/>
    <graphics width="1" fill="#999999" cy:sourceArrow="0" cy:targetArrow="0" cy:sourceArrowColor="#000000" cy:targetArrowColor="#000000" cy:edgeLabelFont="SanSerif-0-10" cy:edgeLabel="" cy:edgeLineType="EQUAL_DASH" cy:curved="STRAIGHT_LINES"/>
  </edge>
  <edge label="IL1 Family Hs (pp) exp(ICAM1)" source="-137" target="-229">
    <att type="string" name="canonicalName" value="IL1 Family Hs (pp) exp(ICAM1)"/>
    <att type="string" name="edgeTypeId" value="134"/>
    <att type="string" name="edgeTypeName" value="-&gt;"/>
    <att type="string" name="interaction" value="pp" cy:editable="false"/>
    <att type="string" name="vizmap:CV-IPN-Endothelial cell activation EDGE_COLOR" value="java.awt.Color[r=0,g=0,b=0]"/>
    <att type="string" name="vizmap:CV-IPN-Endothelial cell activation EDGE_LINE_WIDTH" value="1.0"/>
    <graphics width="1" fill="#999999" cy:sourceArrow="0" cy:targetArrow="0" cy:sourceArrowColor="#000000" cy:targetArrowColor="#000000" cy:edgeLabelFont="SanSerif-0-10" cy:edgeLabel="" cy:edgeLineType="SOLID" cy:curved="STRAIGHT_LINES">
      <att name="edgeBend">
        <att name="handle" x="4232.421875" y="10.06333065032959" />
        <att name="handle" x="4334.9580078125" y="164.7882843017578" />
        <att name="handle" x="4334.9599609375" y="319.5133361816406" />
        <att name="handle" x="4386.22900390625" y="474.23828125" />
        <att name="handle" x="4386.22705078125" y="628.9630737304688" />
        <att name="handle" x="4386.228515625" y="783.6881103515625" />
        <att name="handle" x="4334.95849609375" y="938.412841796875" />
      </att>
    </graphics>
  </edge>
  <edge label="IL1 Family Hs (pp) IL1A" source="-137" target="-59">
    <att type="string" name="canonicalName" value="IL1 Family Hs (pp) IL1A"/>
    <att type="string" name="edgeTypeId" value="6"/>
    <att type="string" name="edgeTypeName" value="-sub-&gt;"/>
    <att type="string" name="interaction" value="pp" cy:editable="false"/>
    <att type="string" name="vizmap:CV-IPN-Endothelial cell activation EDGE_COLOR" value="java.awt.Color[r=0,g=0,b=0]"/>
    <att type="string" name="vizmap:CV-IPN-Endothelial cell activation EDGE_LINE_WIDTH" value="3.0"/>
    <graphics width="1" fill="#999999" cy:sourceArrow="0" cy:targetArrow="0" cy:sourceArrowColor="#000000" cy:targetArrowColor="#000000" cy:edgeLabelFont="SanSerif-0-10" cy:edgeLabel="" cy:edgeLineType="EQUAL_DASH" cy:curved="STRAIGHT_LINES">
      <att name="edgeBend">
        <att name="handle" x="3053.24755859375" y="10.063258171081543" />
        <att name="handle" x="3053.247314453125" y="164.78807067871094" />
        <att name="handle" x="3053.24755859375" y="319.5127868652344" />
        <att name="handle" x="3053.247802734375" y="474.23773193359375" />
        <att name="handle" x="3053.247314453125" y="628.962890625" />
        <att name="handle" x="3053.247314453125" y="783.68798828125" />
        <att name="handle" x="3053.247802734375" y="938.4130249023438" />
        <att name="handle" x="3155.783203125" y="1093.1378173828125" />
      </att>
    </graphics>
  </edge>
  <edge label="exp(CAV1) (pp) CAV1" source="-136" target="-235">
    <att type="string" name="canonicalName" value="exp(CAV1) (pp) CAV1"/>
    <att type="string" name="edgeTypeId" value="115"/>
    <att type="string" name="edgeTypeName" value="-gp-&gt;"/>
    <att type="string" name="interaction" value="pp" cy:editable="false"/>
    <att type="string" name="vizmap:CV-IPN-Endothelial cell activation EDGE_COLOR" value="java.awt.Color[r=0,g=0,b=0]"/>
    <att type="string" name="vizmap:CV-IPN-Endothelial cell activation EDGE_LINE_WIDTH" value="3.0"/>
    <graphics width="1" fill="#999999" cy:sourceArrow="0" cy:targetArrow="0" cy:sourceArrowColor="#000000" cy:targetArrowColor="#000000" cy:edgeLabelFont="SanSerif-0-10" cy:edgeLabel="" cy:edgeLineType="EQUAL_DASH" cy:curved="STRAIGHT_LINES"/>
  </edge>
  <edge label="HMGB1 (pp) catof(AGER)" source="-135" target="-104">
    <att type="string" name="canonicalName" value="HMGB1 (pp) catof(AGER)"/>
    <att type="string" name="edgeTypeId" value="334"/>
    <att type="string" name="edgeTypeName" value="=&gt;"/>
    <att type="string" name="interaction" value="pp" cy:editable="false"/>
    <att type="string" name="vizmap:CV-IPN-Endothelial cell activation EDGE_COLOR" value="java.awt.Color[r=0,g=0,b=0]"/>
    <att type="string" name="vizmap:CV-IPN-Endothelial cell activation EDGE_LINE_WIDTH" value="3.0"/>
    <graphics width="3" fill="#999999" cy:sourceArrow="0" cy:targetArrow="0" cy:sourceArrowColor="#000000" cy:targetArrowColor="#000000" cy:edgeLabelFont="SanSerif-0-10" cy:edgeLabel="" cy:edgeLineType="SOLID" cy:curved="STRAIGHT_LINES"/>
  </edge>
  <edge label="NOX4 (pp) NADPH oxidase complex" source="-134" target="-230">
    <att type="string" name="canonicalName" value="NOX4 (pp) NADPH oxidase complex"/>
    <att type="string" name="edgeTypeId" value="6"/>
    <att type="string" name="edgeTypeName" value="-sub-&gt;"/>
    <att type="string" name="interaction" value="pp" cy:editable="false"/>
    <att type="string" name="vizmap:CV-IPN-Endothelial cell activation EDGE_COLOR" value="java.awt.Color[r=0,g=0,b=0]"/>
    <att type="string" name="vizmap:CV-IPN-Endothelial cell activation EDGE_LINE_WIDTH" value="3.0"/>
    <graphics width="1" fill="#999999" cy:sourceArrow="0" cy:targetArrow="0" cy:sourceArrowColor="#000000" cy:targetArrowColor="#000000" cy:edgeLabelFont="SanSerif-0-10" cy:edgeLabel="" cy:edgeLineType="EQUAL_DASH" cy:curved="STRAIGHT_LINES"/>
  </edge>
  <edge label="NFKB Complex Hs (pp) taof(NFKB Complex Hs)" source="-133" target="-26">
    <att type="string" name="canonicalName" value="NFKB Complex Hs (pp) taof(NFKB Complex Hs)"/>
    <att type="string" name="edgeTypeId" value="166"/>
    <att type="string" name="edgeTypeName" value="-e-&gt;"/>
    <att type="string" name="interaction" value="pp" cy:editable="false"/>
    <att type="string" name="vizmap:CV-IPN-Endothelial cell activation EDGE_COLOR" value="java.awt.Color[r=0,g=0,b=0]"/>
    <att type="string" name="vizmap:CV-IPN-Endothelial cell activation EDGE_LINE_WIDTH" value="3.0"/>
    <graphics width="1" fill="#999999" cy:sourceArrow="0" cy:targetArrow="0" cy:sourceArrowColor="#000000" cy:targetArrowColor="#000000" cy:edgeLabelFont="SanSerif-0-10" cy:edgeLabel="" cy:edgeLineType="EQUAL_DASH" cy:curved="STRAIGHT_LINES"/>
  </edge>
  <edge label="kaof(ROCK Family Hs) (pp) kaof(ROCK2)" source="-132" target="-14">
    <att type="string" name="canonicalName" value="kaof(ROCK Family Hs) (pp) kaof(ROCK2)"/>
    <att type="string" name="edgeTypeId" value="6"/>
    <att type="string" name="edgeTypeName" value="-sub-&gt;"/>
    <att type="string" name="interaction" value="pp" cy:editable="false"/>
    <att type="string" name="vizmap:CV-IPN-Endothelial cell activation EDGE_COLOR" value="java.awt.Color[r=0,g=0,b=0]"/>
    <att type="string" name="vizmap:CV-IPN-Endothelial cell activation EDGE_LINE_WIDTH" value="3.0"/>
    <graphics width="1" fill="#999999" cy:sourceArrow="0" cy:targetArrow="0" cy:sourceArrowColor="#000000" cy:targetArrowColor="#000000" cy:edgeLabelFont="SanSerif-0-10" cy:edgeLabel="" cy:edgeLineType="EQUAL_DASH" cy:curved="STRAIGHT_LINES">
      <att name="edgeBend">
        <att name="handle" x="3309.58984375" y="164.7878875732422" />
        <att name="handle" x="3360.85888671875" y="319.5128479003906" />
        <att name="handle" x="3360.8583984375" y="474.2379150390625" />
        <att name="handle" x="3360.858154296875" y="628.962890625" />
        <att name="handle" x="3412.12744140625" y="783.687744140625" />
        <att name="handle" x="3463.395263671875" y="938.4126586914062" />
      </att>
    </graphics>
  </edge>
  <edge label="kaof(ROCK Family Hs) (pp) kaof(ROCK1)" source="-132" target="-186">
    <att type="string" name="canonicalName" value="kaof(ROCK Family Hs) (pp) kaof(ROCK1)"/>
    <att type="string" name="edgeTypeId" value="6"/>
    <att type="string" name="edgeTypeName" value="-sub-&gt;"/>
    <att type="string" name="interaction" value="pp" cy:editable="false"/>
    <att type="string" name="vizmap:CV-IPN-Endothelial cell activation EDGE_COLOR" value="java.awt.Color[r=0,g=0,b=0]"/>
    <att type="string" name="vizmap:CV-IPN-Endothelial cell activation EDGE_LINE_WIDTH" value="3.0"/>
    <graphics width="1" fill="#999999" cy:sourceArrow="0" cy:targetArrow="0" cy:sourceArrowColor="#000000" cy:targetArrowColor="#000000" cy:edgeLabelFont="SanSerif-0-10" cy:edgeLabel="" cy:edgeLineType="EQUAL_DASH" cy:curved="STRAIGHT_LINES">
      <att name="edgeBend">
        <att name="handle" x="2591.831787109375" y="164.7882080078125" />
        <att name="handle" x="2591.831787109375" y="319.5129699707031" />
        <att name="handle" x="2591.831787109375" y="474.2380065917969" />
        <att name="handle" x="2591.832275390625" y="628.9629516601562" />
        <att name="handle" x="2591.831787109375" y="783.68798828125" />
        <att name="handle" x="2694.367919921875" y="938.4127807617188" />
        <att name="handle" x="2591.83203125" y="1093.13818359375" />
      </att>
    </graphics>
  </edge>
  <edge label="kaof(ROCK Family Hs) (pp) taof(NFKB Complex Hs)" source="-132" target="-26">
    <att type="string" name="canonicalName" value="kaof(ROCK Family Hs) (pp) taof(NFKB Complex Hs)"/>
    <att type="string" name="edgeTypeId" value="134"/>
    <att type="string" name="edgeTypeName" value="-&gt;"/>
    <att type="string" name="interaction" value="pp" cy:editable="false"/>
    <att type="string" name="vizmap:CV-IPN-Endothelial cell activation EDGE_COLOR" value="java.awt.Color[r=0,g=0,b=0]"/>
    <att type="string" name="vizmap:CV-IPN-Endothelial cell activation EDGE_LINE_WIDTH" value="1.0"/>
    <graphics width="1" fill="#999999" cy:sourceArrow="0" cy:targetArrow="0" cy:sourceArrowColor="#000000" cy:targetArrowColor="#000000" cy:edgeLabelFont="SanSerif-0-10" cy:edgeLabel="" cy:edgeLineType="SOLID" cy:curved="STRAIGHT_LINES"/>
  </edge>
  <edge label="EGR1 (pp) exp(PECAM1)" source="-131" target="-95">
    <att type="string" name="canonicalName" value="EGR1 (pp) exp(PECAM1)"/>
    <att type="string" name="edgeTypeId" value="334"/>
    <att type="string" name="edgeTypeName" value="=&gt;"/>
    <att type="string" name="interaction" value="pp" cy:editable="false"/>
    <att type="string" name="vizmap:CV-IPN-Endothelial cell activation EDGE_COLOR" value="java.awt.Color[r=0,g=0,b=0]"/>
    <att type="string" name="vizmap:CV-IPN-Endothelial cell activation EDGE_LINE_WIDTH" value="3.0"/>
    <graphics width="3" fill="#999999" cy:sourceArrow="0" cy:targetArrow="0" cy:sourceArrowColor="#000000" cy:targetArrowColor="#000000" cy:edgeLabelFont="SanSerif-0-10" cy:edgeLabel="" cy:edgeLineType="SOLID" cy:curved="STRAIGHT_LINES">
      <att name="edgeBend">
        <att name="handle" x="5165.919921875" y="934.7213134765625" />
      </att>
    </graphics>
  </edge>
  <edge label="EGR1 (pp) exp(ICAM1)" source="-131" target="-229">
    <att type="string" name="canonicalName" value="EGR1 (pp) exp(ICAM1)"/>
    <att type="string" name="edgeTypeId" value="134"/>
    <att type="string" name="edgeTypeName" value="-&gt;"/>
    <att type="string" name="interaction" value="pp" cy:editable="false"/>
    <att type="string" name="vizmap:CV-IPN-Endothelial cell activation EDGE_COLOR" value="java.awt.Color[r=0,g=0,b=0]"/>
    <att type="string" name="vizmap:CV-IPN-Endothelial cell activation EDGE_LINE_WIDTH" value="1.0"/>
    <graphics width="1" fill="#999999" cy:sourceArrow="0" cy:targetArrow="0" cy:sourceArrowColor="#000000" cy:targetArrowColor="#000000" cy:edgeLabelFont="SanSerif-0-10" cy:edgeLabel="" cy:edgeLineType="SOLID" cy:curved="STRAIGHT_LINES">
      <att name="edgeBend">
        <att name="handle" x="4078.617919921875" y="938.4132690429688" />
      </att>
    </graphics>
  </edge>
  <edge label="EGR1 (pp) taof(EGR1)" source="-131" target="-89">
    <att type="string" name="canonicalName" value="EGR1 (pp) taof(EGR1)"/>
    <att type="string" name="edgeTypeId" value="166"/>
    <att type="string" name="edgeTypeName" value="-e-&gt;"/>
    <att type="string" name="interaction" value="pp" cy:editable="false"/>
    <att type="string" name="vizmap:CV-IPN-Endothelial cell activation EDGE_COLOR" value="java.awt.Color[r=0,g=0,b=0]"/>
    <att type="string" name="vizmap:CV-IPN-Endothelial cell activation EDGE_LINE_WIDTH" value="3.0"/>
    <graphics width="1" fill="#999999" cy:sourceArrow="0" cy:targetArrow="0" cy:sourceArrowColor="#000000" cy:targetArrowColor="#000000" cy:edgeLabelFont="SanSerif-0-10" cy:edgeLabel="" cy:edgeLineType="EQUAL_DASH" cy:curved="STRAIGHT_LINES"/>
  </edge>
  <edge label="Sphingosine 1-phosphate (pp) taof(RELA)" source="-130" target="-113">
    <att type="string" name="canonicalName" value="Sphingosine 1-phosphate (pp) taof(RELA)"/>
    <att type="string" name="edgeTypeId" value="134"/>
    <att type="string" name="edgeTypeName" value="-&gt;"/>
    <att type="string" name="interaction" value="pp" cy:editable="false"/>
    <att type="string" name="vizmap:CV-IPN-Endothelial cell activation EDGE_COLOR" value="java.awt.Color[r=0,g=0,b=0]"/>
    <att type="string" name="vizmap:CV-IPN-Endothelial cell activation EDGE_LINE_WIDTH" value="1.0"/>
    <graphics width="1" fill="#999999" cy:sourceArrow="0" cy:targetArrow="0" cy:sourceArrowColor="#000000" cy:targetArrowColor="#000000" cy:edgeLabelFont="SanSerif-0-10" cy:edgeLabel="" cy:edgeLineType="SOLID" cy:curved="STRAIGHT_LINES"/>
  </edge>
  <edge label="Sphingosine 1-phosphate (pp) catof(S1PR1)" source="-130" target="-215">
    <att type="string" name="canonicalName" value="Sphingosine 1-phosphate (pp) catof(S1PR1)"/>
    <att type="string" name="edgeTypeId" value="334"/>
    <att type="string" name="edgeTypeName" value="=&gt;"/>
    <att type="string" name="interaction" value="pp" cy:editable="false"/>
    <att type="string" name="vizmap:CV-IPN-Endothelial cell activation EDGE_COLOR" value="java.awt.Color[r=0,g=0,b=0]"/>
    <att type="string" name="vizmap:CV-IPN-Endothelial cell activation EDGE_LINE_WIDTH" value="3.0"/>
    <graphics width="3" fill="#999999" cy:sourceArrow="0" cy:targetArrow="0" cy:sourceArrowColor="#000000" cy:targetArrowColor="#000000" cy:edgeLabelFont="SanSerif-0-10" cy:edgeLabel="" cy:edgeLineType="SOLID" cy:curved="STRAIGHT_LINES">
      <att name="edgeBend">
        <att name="handle" x="3757.47021484375" y="-310.4602966308594" />
        <att name="handle" x="3838.676513671875" y="-431.9640808105469" />
      </att>
    </graphics>
  </edge>
  <edge label="laminar shear stress (pp) TNF" source="-129" target="-246">
    <att type="string" name="canonicalName" value="laminar shear stress (pp) TNF"/>
    <att type="string" name="edgeTypeId" value="137"/>
    <att type="string" name="edgeTypeName" value="-|"/>
    <att type="string" name="interaction" value="pp" cy:editable="false"/>
    <att type="string" name="vizmap:CV-IPN-Endothelial cell activation EDGE_COLOR" value="java.awt.Color[r=0,g=0,b=0]"/>
    <att type="string" name="vizmap:CV-IPN-Endothelial cell activation EDGE_LINE_WIDTH" value="1.0"/>
    <graphics width="1" fill="#999999" cy:sourceArrow="0" cy:targetArrow="0" cy:sourceArrowColor="#000000" cy:targetArrowColor="#000000" cy:edgeLabelFont="SanSerif-0-10" cy:edgeLabel="" cy:edgeLineType="SOLID" cy:curved="STRAIGHT_LINES"/>
  </edge>
  <edge label="laminar shear stress (pp) exp(ICAM1)" source="-129" target="-229">
    <att type="string" name="canonicalName" value="laminar shear stress (pp) exp(ICAM1)"/>
    <att type="string" name="edgeTypeId" value="137"/>
    <att type="string" name="edgeTypeName" value="-|"/>
    <att type="string" name="interaction" value="pp" cy:editable="false"/>
    <att type="string" name="vizmap:CV-IPN-Endothelial cell activation EDGE_COLOR" value="java.awt.Color[r=0,g=0,b=0]"/>
    <att type="string" name="vizmap:CV-IPN-Endothelial cell activation EDGE_LINE_WIDTH" value="1.0"/>
    <graphics width="1" fill="#999999" cy:sourceArrow="0" cy:targetArrow="0" cy:sourceArrowColor="#000000" cy:targetArrowColor="#000000" cy:edgeLabelFont="SanSerif-0-10" cy:edgeLabel="" cy:edgeLineType="SOLID" cy:curved="STRAIGHT_LINES">
      <att name="edgeBend">
        <att name="handle" x="3924.810791015625" y="-558.3831176757812" />
        <att name="handle" x="3924.810302734375" y="-454.11187744140625" />
        <att name="handle" x="3924.810791015625" y="-299.38653564453125" />
        <att name="handle" x="3924.810546875" y="-144.66180419921875" />
        <att name="handle" x="4078.615966796875" y="10.063363075256348" />
        <att name="handle" x="4078.6162109375" y="164.78810119628906" />
        <att name="handle" x="4078.61767578125" y="319.5131530761719" />
        <att name="handle" x="4078.6162109375" y="474.2381591796875" />
        <att name="handle" x="4078.6162109375" y="628.962890625" />
        <att name="handle" x="4078.616943359375" y="783.6881103515625" />
        <att name="handle" x="3976.07958984375" y="938.4129028320312" />
      </att>
    </graphics>
  </edge>
  <edge label="laminar shear stress (pp) AKT1 P@S473" source="-129" target="-47">
    <att type="string" name="canonicalName" value="laminar shear stress (pp) AKT1 P@S473"/>
    <att type="string" name="edgeTypeId" value="134"/>
    <att type="string" name="edgeTypeName" value="-&gt;"/>
    <att type="string" name="interaction" value="pp" cy:editable="false"/>
    <att type="string" name="vizmap:CV-IPN-Endothelial cell activation EDGE_COLOR" value="java.awt.Color[r=0,g=0,b=0]"/>
    <att type="string" name="vizmap:CV-IPN-Endothelial cell activation EDGE_LINE_WIDTH" value="1.0"/>
    <graphics width="1" fill="#999999" cy:sourceArrow="0" cy:targetArrow="0" cy:sourceArrowColor="#000000" cy:targetArrowColor="#000000" cy:edgeLabelFont="SanSerif-0-10" cy:edgeLabel="" cy:edgeLineType="SOLID" cy:curved="STRAIGHT_LINES">
      <att name="edgeBend">
        <att name="handle" x="7200.38720703125" y="-558.3829956054688" />
        <att name="handle" x="7200.38525390625" y="-454.11181640625" />
        <att name="handle" x="7200.38720703125" y="-299.3863220214844" />
        <att name="handle" x="7200.3857421875" y="-144.66212463378906" />
        <att name="handle" x="7200.38671875" y="10.063093185424805" />
        <att name="handle" x="7200.3876953125" y="164.78811645507812" />
        <att name="handle" x="7200.3857421875" y="319.5129699707031" />
        <att name="handle" x="7200.3876953125" y="474.2381591796875" />
      </att>
    </graphics>
  </edge>
  <edge label="catof(CD40) (pp) kaof(PKC Family Hs)" source="-128" target="-62">
    <att type="string" name="canonicalName" value="catof(CD40) (pp) kaof(PKC Family Hs)"/>
    <att type="string" name="edgeTypeId" value="134"/>
    <att type="string" name="edgeTypeName" value="-&gt;"/>
    <att type="string" name="interaction" value="pp" cy:editable="false"/>
    <att type="string" name="vizmap:CV-IPN-Endothelial cell activation EDGE_COLOR" value="java.awt.Color[r=0,g=0,b=0]"/>
    <att type="string" name="vizmap:CV-IPN-Endothelial cell activation EDGE_LINE_WIDTH" value="1.0"/>
    <graphics width="1" fill="#999999" cy:sourceArrow="0" cy:targetArrow="0" cy:sourceArrowColor="#000000" cy:targetArrowColor="#000000" cy:edgeLabelFont="SanSerif-0-10" cy:edgeLabel="" cy:edgeLineType="SOLID" cy:curved="STRAIGHT_LINES">
      <att name="edgeBend">
        <att name="handle" x="4693.83837890625" y="-921.64990234375" />
      </att>
    </graphics>
  </edge>
  <edge label="catof(CD40) (pp) kaof(MAPK1)" source="-128" target="-88">
    <att type="string" name="canonicalName" value="catof(CD40) (pp) kaof(MAPK1)"/>
    <att type="string" name="edgeTypeId" value="134"/>
    <att type="string" name="edgeTypeName" value="-&gt;"/>
    <att type="string" name="interaction" value="pp" cy:editable="false"/>
    <att type="string" name="vizmap:CV-IPN-Endothelial cell activation EDGE_COLOR" value="java.awt.Color[r=0,g=0,b=0]"/>
    <att type="string" name="vizmap:CV-IPN-Endothelial cell activation EDGE_LINE_WIDTH" value="1.0"/>
    <graphics width="1" fill="#999999" cy:sourceArrow="0" cy:targetArrow="0" cy:sourceArrowColor="#000000" cy:targetArrowColor="#000000" cy:edgeLabelFont="SanSerif-0-10" cy:edgeLabel="" cy:edgeLineType="SOLID" cy:curved="STRAIGHT_LINES">
      <att name="edgeBend">
        <att name="handle" x="5155.2548828125" y="-921.6503295898438" />
        <att name="handle" x="5155.25390625" y="-817.3790283203125" />
        <att name="handle" x="5155.25537109375" y="-713.1076049804688" />
        <att name="handle" x="5155.25390625" y="-558.383056640625" />
        <att name="handle" x="5155.2548828125" y="-454.11151123046875" />
        <att name="handle" x="5155.25390625" y="-299.38665771484375" />
        <att name="handle" x="5257.79052734375" y="-144.66180419921875" />
      </att>
    </graphics>
  </edge>
  <edge label="catof(CD40) (pp) kaof(MAPK8)" source="-128" target="-2">
    <att type="string" name="canonicalName" value="catof(CD40) (pp) kaof(MAPK8)"/>
    <att type="string" name="edgeTypeId" value="134"/>
    <att type="string" name="edgeTypeName" value="-&gt;"/>
    <att type="string" name="interaction" value="pp" cy:editable="false"/>
    <att type="string" name="vizmap:CV-IPN-Endothelial cell activation EDGE_COLOR" value="java.awt.Color[r=0,g=0,b=0]"/>
    <att type="string" name="vizmap:CV-IPN-Endothelial cell activation EDGE_LINE_WIDTH" value="1.0"/>
    <graphics width="1" fill="#999999" cy:sourceArrow="0" cy:targetArrow="0" cy:sourceArrowColor="#000000" cy:targetArrowColor="#000000" cy:edgeLabelFont="SanSerif-0-10" cy:edgeLabel="" cy:edgeLineType="SOLID" cy:curved="STRAIGHT_LINES">
      <att name="edgeBend">
        <att name="handle" x="5616.67138671875" y="-921.6502075195312" />
        <att name="handle" x="5616.6708984375" y="-817.3790283203125" />
        <att name="handle" x="5616.6708984375" y="-713.1075439453125" />
        <att name="handle" x="5616.67236328125" y="-558.3829956054688" />
        <att name="handle" x="5616.669921875" y="-454.11199951171875" />
        <att name="handle" x="5616.6708984375" y="-299.3865051269531" />
        <att name="handle" x="5616.6708984375" y="-144.6617889404297" />
      </att>
    </graphics>
  </edge>
  <edge label="catof(CD40) (pp) kaof(MAPK3)" source="-128" target="-51">
    <att type="string" name="canonicalName" value="catof(CD40) (pp) kaof(MAPK3)"/>
    <att type="string" name="edgeTypeId" value="134"/>
    <att type="string" name="edgeTypeName" value="-&gt;"/>
    <att type="string" name="interaction" value="pp" cy:editable="false"/>
    <att type="string" name="vizmap:CV-IPN-Endothelial cell activation EDGE_COLOR" value="java.awt.Color[r=0,g=0,b=0]"/>
    <att type="string" name="vizmap:CV-IPN-Endothelial cell activation EDGE_LINE_WIDTH" value="1.0"/>
    <graphics width="1" fill="#999999" cy:sourceArrow="0" cy:targetArrow="0" cy:sourceArrowColor="#000000" cy:targetArrowColor="#000000" cy:edgeLabelFont="SanSerif-0-10" cy:edgeLabel="" cy:edgeLineType="SOLID" cy:curved="STRAIGHT_LINES">
      <att name="edgeBend">
        <att name="handle" x="4847.64404296875" y="-921.650146484375" />
        <att name="handle" x="4847.646484375" y="-817.37890625" />
        <att name="handle" x="4847.64306640625" y="-713.1078491210938" />
        <att name="handle" x="4847.64501953125" y="-558.3828125" />
        <att name="handle" x="4847.64404296875" y="-454.11187744140625" />
        <att name="handle" x="4847.64599609375" y="-299.3863830566406" />
        <att name="handle" x="4847.64453125" y="-144.6619110107422" />
      </att>
    </graphics>
  </edge>
  <edge label="catof(CD40) (pp) catof(PLCG1)" source="-128" target="-39">
    <att type="string" name="canonicalName" value="catof(CD40) (pp) catof(PLCG1)"/>
    <att type="string" name="edgeTypeId" value="134"/>
    <att type="string" name="edgeTypeName" value="-&gt;"/>
    <att type="string" name="interaction" value="pp" cy:editable="false"/>
    <att type="string" name="vizmap:CV-IPN-Endothelial cell activation EDGE_COLOR" value="java.awt.Color[r=0,g=0,b=0]"/>
    <att type="string" name="vizmap:CV-IPN-Endothelial cell activation EDGE_LINE_WIDTH" value="1.0"/>
    <graphics width="1" fill="#999999" cy:sourceArrow="0" cy:targetArrow="0" cy:sourceArrowColor="#000000" cy:targetArrowColor="#000000" cy:edgeLabelFont="SanSerif-0-10" cy:edgeLabel="" cy:edgeLineType="SOLID" cy:curved="STRAIGHT_LINES"/>
  </edge>
  <edge label="catof(CD40) (pp) kaof(PI3K Family Hs)" source="-128" target="-77">
    <att type="string" name="canonicalName" value="catof(CD40) (pp) kaof(PI3K Family Hs)"/>
    <att type="string" name="edgeTypeId" value="134"/>
    <att type="string" name="edgeTypeName" value="-&gt;"/>
    <att type="string" name="interaction" value="pp" cy:editable="false"/>
    <att type="string" name="vizmap:CV-IPN-Endothelial cell activation EDGE_COLOR" value="java.awt.Color[r=0,g=0,b=0]"/>
    <att type="string" name="vizmap:CV-IPN-Endothelial cell activation EDGE_LINE_WIDTH" value="1.0"/>
    <graphics width="1" fill="#999999" cy:sourceArrow="0" cy:targetArrow="0" cy:sourceArrowColor="#000000" cy:targetArrowColor="#000000" cy:edgeLabelFont="SanSerif-0-10" cy:edgeLabel="" cy:edgeLineType="SOLID" cy:curved="STRAIGHT_LINES">
      <att name="edgeBend">
        <att name="handle" x="4283.69091796875" y="-921.650390625" />
        <att name="handle" x="4283.69140625" y="-817.3787841796875" />
        <att name="handle" x="4181.15380859375" y="-713.1076049804688" />
        <att name="handle" x="4181.15576171875" y="-558.3828125" />
        <att name="handle" x="4181.15380859375" y="-454.1119079589844" />
        <att name="handle" x="4181.154296875" y="-299.386474609375" />
        <att name="handle" x="4181.15380859375" y="-144.66180419921875" />
        <att name="handle" x="4437.49560546875" y="10.063249588012695" />
        <att name="handle" x="4642.568359375" y="164.7877197265625" />
        <att name="handle" x="4642.5693359375" y="319.51336669921875" />
      </att>
    </graphics>
  </edge>
  <edge label="NFAT Family Hs (pp) taof(NFAT family Hs)" source="-127" target="-34">
    <att type="string" name="canonicalName" value="NFAT Family Hs (pp) taof(NFAT family Hs)"/>
    <att type="string" name="edgeTypeId" value="166"/>
    <att type="string" name="edgeTypeName" value="-e-&gt;"/>
    <att type="string" name="interaction" value="pp" cy:editable="false"/>
    <att type="string" name="vizmap:CV-IPN-Endothelial cell activation EDGE_COLOR" value="java.awt.Color[r=0,g=0,b=0]"/>
    <att type="string" name="vizmap:CV-IPN-Endothelial cell activation EDGE_LINE_WIDTH" value="3.0"/>
    <graphics width="1" fill="#999999" cy:sourceArrow="0" cy:targetArrow="0" cy:sourceArrowColor="#000000" cy:targetArrowColor="#000000" cy:edgeLabelFont="SanSerif-0-10" cy:edgeLabel="" cy:edgeLineType="EQUAL_DASH" cy:curved="STRAIGHT_LINES"/>
  </edge>
  <edge label="sec(VWF) (pp) VWF" source="-126" target="-175">
    <att type="string" name="canonicalName" value="sec(VWF) (pp) VWF"/>
    <att type="string" name="edgeTypeId" value="150"/>
    <att type="string" name="edgeTypeName" value="-translocates-*"/>
    <att type="string" name="interaction" value="pp" cy:editable="false"/>
    <att type="string" name="vizmap:CV-IPN-Endothelial cell activation EDGE_COLOR" value="java.awt.Color[r=153,g=153,b=153]"/>
    <att type="string" name="vizmap:CV-IPN-Endothelial cell activation EDGE_LINE_WIDTH" value="3.0"/>
    <graphics width="1" fill="#999999" cy:sourceArrow="0" cy:targetArrow="0" cy:sourceArrowColor="#000000" cy:targetArrowColor="#000000" cy:edgeLabelFont="SanSerif-0-10" cy:edgeLabel="" cy:edgeLineType="EQUAL_DASH" cy:curved="STRAIGHT_LINES"/>
  </edge>
  <edge label="exp(NOS2) (pp) NOS2" source="-125" target="-244">
    <att type="string" name="canonicalName" value="exp(NOS2) (pp) NOS2"/>
    <att type="string" name="edgeTypeId" value="115"/>
    <att type="string" name="edgeTypeName" value="-gp-&gt;"/>
    <att type="string" name="interaction" value="pp" cy:editable="false"/>
    <att type="string" name="vizmap:CV-IPN-Endothelial cell activation EDGE_COLOR" value="java.awt.Color[r=0,g=0,b=0]"/>
    <att type="string" name="vizmap:CV-IPN-Endothelial cell activation EDGE_LINE_WIDTH" value="3.0"/>
    <graphics width="1" fill="#999999" cy:sourceArrow="0" cy:targetArrow="0" cy:sourceArrowColor="#000000" cy:targetArrowColor="#000000" cy:edgeLabelFont="SanSerif-0-10" cy:edgeLabel="" cy:edgeLineType="EQUAL_DASH" cy:curved="STRAIGHT_LINES"/>
  </edge>
  <edge label="exp(CD40) (pp) CD40" source="-124" target="-103">
    <att type="string" name="canonicalName" value="exp(CD40) (pp) CD40"/>
    <att type="string" name="edgeTypeId" value="115"/>
    <att type="string" name="edgeTypeName" value="-gp-&gt;"/>
    <att type="string" name="interaction" value="pp" cy:editable="false"/>
    <att type="string" name="vizmap:CV-IPN-Endothelial cell activation EDGE_COLOR" value="java.awt.Color[r=0,g=0,b=0]"/>
    <att type="string" name="vizmap:CV-IPN-Endothelial cell activation EDGE_LINE_WIDTH" value="3.0"/>
    <graphics width="1" fill="#999999" cy:sourceArrow="0" cy:targetArrow="0" cy:sourceArrowColor="#000000" cy:targetArrowColor="#000000" cy:edgeLabelFont="SanSerif-0-10" cy:edgeLabel="" cy:edgeLineType="EQUAL_DASH" cy:curved="STRAIGHT_LINES"/>
  </edge>
  <edge label="catof(F2) (pp) kaof(JNK family Hs)" source="-123" target="-28">
    <att type="string" name="canonicalName" value="catof(F2) (pp) kaof(JNK family Hs)"/>
    <att type="string" name="edgeTypeId" value="134"/>
    <att type="string" name="edgeTypeName" value="-&gt;"/>
    <att type="string" name="interaction" value="pp" cy:editable="false"/>
    <att type="string" name="vizmap:CV-IPN-Endothelial cell activation EDGE_COLOR" value="java.awt.Color[r=0,g=0,b=0]"/>
    <att type="string" name="vizmap:CV-IPN-Endothelial cell activation EDGE_LINE_WIDTH" value="1.0"/>
    <graphics width="1" fill="#999999" cy:sourceArrow="0" cy:targetArrow="0" cy:sourceArrowColor="#000000" cy:targetArrowColor="#000000" cy:edgeLabelFont="SanSerif-0-10" cy:edgeLabel="" cy:edgeLineType="SOLID" cy:curved="STRAIGHT_LINES"/>
  </edge>
  <edge label="catof(F2) (pp) taof(JUN)" source="-123" target="-7">
    <att type="string" name="canonicalName" value="catof(F2) (pp) taof(JUN)"/>
    <att type="string" name="edgeTypeId" value="134"/>
    <att type="string" name="edgeTypeName" value="-&gt;"/>
    <att type="string" name="interaction" value="pp" cy:editable="false"/>
    <att type="string" name="vizmap:CV-IPN-Endothelial cell activation EDGE_COLOR" value="java.awt.Color[r=0,g=0,b=0]"/>
    <att type="string" name="vizmap:CV-IPN-Endothelial cell activation EDGE_LINE_WIDTH" value="1.0"/>
    <graphics width="1" fill="#999999" cy:sourceArrow="0" cy:targetArrow="0" cy:sourceArrowColor="#000000" cy:targetArrowColor="#000000" cy:edgeLabelFont="SanSerif-0-10" cy:edgeLabel="" cy:edgeLineType="SOLID" cy:curved="STRAIGHT_LINES">
      <att name="edgeBend">
        <att name="handle" x="951.2404174804688" y="10.06309986114502" />
        <att name="handle" x="951.2406616210938" y="164.7879180908203" />
        <att name="handle" x="951.240478515625" y="319.51324462890625" />
        <att name="handle" x="951.24072265625" y="474.2383117675781" />
        <att name="handle" x="951.2403564453125" y="628.9629516601562" />
        <att name="handle" x="951.2404174804688" y="783.6876831054688" />
        <att name="handle" x="951.2408447265625" y="938.4124755859375" />
        <att name="handle" x="951.2406005859375" y="1093.1375732421875" />
        <att name="handle" x="951.2406005859375" y="1247.8624267578125" />
      </att>
    </graphics>
  </edge>
  <edge label="catof(F2) (pp) kaof(PRKCZ)" source="-123" target="-33">
    <att type="string" name="canonicalName" value="catof(F2) (pp) kaof(PRKCZ)"/>
    <att type="string" name="edgeTypeId" value="134"/>
    <att type="string" name="edgeTypeName" value="-&gt;"/>
    <att type="string" name="interaction" value="pp" cy:editable="false"/>
    <att type="string" name="vizmap:CV-IPN-Endothelial cell activation EDGE_COLOR" value="java.awt.Color[r=0,g=0,b=0]"/>
    <att type="string" name="vizmap:CV-IPN-Endothelial cell activation EDGE_LINE_WIDTH" value="1.0"/>
    <graphics width="1" fill="#999999" cy:sourceArrow="0" cy:targetArrow="0" cy:sourceArrowColor="#000000" cy:targetArrowColor="#000000" cy:edgeLabelFont="SanSerif-0-10" cy:edgeLabel="" cy:edgeLineType="SOLID" cy:curved="STRAIGHT_LINES"/>
  </edge>
  <edge label="gtpof(RAC1) (pp) oxof(NADPH oxidase complex)" source="-122" target="-236">
    <att type="string" name="canonicalName" value="gtpof(RAC1) (pp) oxof(NADPH oxidase complex)"/>
    <att type="string" name="edgeTypeId" value="134"/>
    <att type="string" name="edgeTypeName" value="-&gt;"/>
    <att type="string" name="interaction" value="pp" cy:editable="false"/>
    <att type="string" name="vizmap:CV-IPN-Endothelial cell activation EDGE_COLOR" value="java.awt.Color[r=0,g=0,b=0]"/>
    <att type="string" name="vizmap:CV-IPN-Endothelial cell activation EDGE_LINE_WIDTH" value="1.0"/>
    <graphics width="1" fill="#999999" cy:sourceArrow="0" cy:targetArrow="0" cy:sourceArrowColor="#000000" cy:targetArrowColor="#000000" cy:edgeLabelFont="SanSerif-0-10" cy:edgeLabel="" cy:edgeLineType="SOLID" cy:curved="STRAIGHT_LINES"/>
  </edge>
  <edge label="ERN1 (pp) catof(ERN1)" source="-121" target="-23">
    <att type="string" name="canonicalName" value="ERN1 (pp) catof(ERN1)"/>
    <att type="string" name="edgeTypeId" value="142"/>
    <att type="string" name="edgeTypeName" value="-cat-&gt;"/>
    <att type="string" name="interaction" value="pp" cy:editable="false"/>
    <att type="string" name="vizmap:CV-IPN-Endothelial cell activation EDGE_COLOR" value="java.awt.Color[r=0,g=0,b=0]"/>
    <att type="string" name="vizmap:CV-IPN-Endothelial cell activation EDGE_LINE_WIDTH" value="3.0"/>
    <graphics width="3" fill="#999999" cy:sourceArrow="0" cy:targetArrow="0" cy:sourceArrowColor="#000000" cy:targetArrowColor="#000000" cy:edgeLabelFont="SanSerif-0-10" cy:edgeLabel="" cy:edgeLineType="SOLID" cy:curved="STRAIGHT_LINES"/>
  </edge>
  <edge label="kaof(p38 MAPK family Hs) (pp) taof(CREB1)" source="-120" target="-111">
    <att type="string" name="canonicalName" value="kaof(p38 MAPK family Hs) (pp) taof(CREB1)"/>
    <att type="string" name="edgeTypeId" value="134"/>
    <att type="string" name="edgeTypeName" value="-&gt;"/>
    <att type="string" name="interaction" value="pp" cy:editable="false"/>
    <att type="string" name="vizmap:CV-IPN-Endothelial cell activation EDGE_COLOR" value="java.awt.Color[r=0,g=0,b=0]"/>
    <att type="string" name="vizmap:CV-IPN-Endothelial cell activation EDGE_LINE_WIDTH" value="1.0"/>
    <graphics width="1" fill="#999999" cy:sourceArrow="0" cy:targetArrow="0" cy:sourceArrowColor="#000000" cy:targetArrowColor="#000000" cy:edgeLabelFont="SanSerif-0-10" cy:edgeLabel="" cy:edgeLineType="SOLID" cy:curved="STRAIGHT_LINES"/>
  </edge>
  <edge label="catof(HMOX1) (pp) VCAM1" source="-119" target="-96">
    <att type="string" name="canonicalName" value="catof(HMOX1) (pp) VCAM1"/>
    <att type="string" name="edgeTypeId" value="137"/>
    <att type="string" name="edgeTypeName" value="-|"/>
    <att type="string" name="interaction" value="pp" cy:editable="false"/>
    <att type="string" name="vizmap:CV-IPN-Endothelial cell activation EDGE_COLOR" value="java.awt.Color[r=0,g=0,b=0]"/>
    <att type="string" name="vizmap:CV-IPN-Endothelial cell activation EDGE_LINE_WIDTH" value="1.0"/>
    <graphics width="1" fill="#999999" cy:sourceArrow="0" cy:targetArrow="0" cy:sourceArrowColor="#000000" cy:targetArrowColor="#000000" cy:edgeLabelFont="SanSerif-0-10" cy:edgeLabel="" cy:edgeLineType="SOLID" cy:curved="STRAIGHT_LINES">
      <att name="edgeBend">
        <att name="handle" x="4437.49658203125" y="1093.137451171875" />
      </att>
    </graphics>
  </edge>
  <edge label="catof(HMOX1) (pp) exp(CCL2)" source="-119" target="-201">
    <att type="string" name="canonicalName" value="catof(HMOX1) (pp) exp(CCL2)"/>
    <att type="string" name="edgeTypeId" value="137"/>
    <att type="string" name="edgeTypeName" value="-|"/>
    <att type="string" name="interaction" value="pp" cy:editable="false"/>
    <att type="string" name="vizmap:CV-IPN-Endothelial cell activation EDGE_COLOR" value="java.awt.Color[r=0,g=0,b=0]"/>
    <att type="string" name="vizmap:CV-IPN-Endothelial cell activation EDGE_LINE_WIDTH" value="1.0"/>
    <graphics width="1" fill="#999999" cy:sourceArrow="0" cy:targetArrow="0" cy:sourceArrowColor="#000000" cy:targetArrowColor="#000000" cy:edgeLabelFont="SanSerif-0-10" cy:edgeLabel="" cy:edgeLineType="SOLID" cy:curved="STRAIGHT_LINES"/>
  </edge>
  <edge label="PF4 (pp) taof(NFKB Complex Hs)" source="-117" target="-26">
    <att type="string" name="canonicalName" value="PF4 (pp) taof(NFKB Complex Hs)"/>
    <att type="string" name="edgeTypeId" value="134"/>
    <att type="string" name="edgeTypeName" value="-&gt;"/>
    <att type="string" name="interaction" value="pp" cy:editable="false"/>
    <att type="string" name="vizmap:CV-IPN-Endothelial cell activation EDGE_COLOR" value="java.awt.Color[r=0,g=0,b=0]"/>
    <att type="string" name="vizmap:CV-IPN-Endothelial cell activation EDGE_LINE_WIDTH" value="1.0"/>
    <graphics width="1" fill="#999999" cy:sourceArrow="0" cy:targetArrow="0" cy:sourceArrowColor="#000000" cy:targetArrowColor="#000000" cy:edgeLabelFont="SanSerif-0-10" cy:edgeLabel="" cy:edgeLineType="SOLID" cy:curved="STRAIGHT_LINES"/>
  </edge>
  <edge label="catof(TNFRSF1A) (pp) catof(TRAF2)" source="-116" target="-50">
    <att type="string" name="canonicalName" value="catof(TNFRSF1A) (pp) catof(TRAF2)"/>
    <att type="string" name="edgeTypeId" value="134"/>
    <att type="string" name="edgeTypeName" value="-&gt;"/>
    <att type="string" name="interaction" value="pp" cy:editable="false"/>
    <att type="string" name="vizmap:CV-IPN-Endothelial cell activation EDGE_COLOR" value="java.awt.Color[r=0,g=0,b=0]"/>
    <att type="string" name="vizmap:CV-IPN-Endothelial cell activation EDGE_LINE_WIDTH" value="1.0"/>
    <graphics width="1" fill="#999999" cy:sourceArrow="0" cy:targetArrow="0" cy:sourceArrowColor="#000000" cy:targetArrowColor="#000000" cy:edgeLabelFont="SanSerif-0-10" cy:edgeLabel="" cy:edgeLineType="SOLID" cy:curved="STRAIGHT_LINES"/>
  </edge>
  <edge label="JAK2 (pp) kaof(JAK2)" source="-115" target="-15">
    <att type="string" name="canonicalName" value="JAK2 (pp) kaof(JAK2)"/>
    <att type="string" name="edgeTypeId" value="142"/>
    <att type="string" name="edgeTypeName" value="-cat-&gt;"/>
    <att type="string" name="interaction" value="pp" cy:editable="false"/>
    <att type="string" name="vizmap:CV-IPN-Endothelial cell activation EDGE_COLOR" value="java.awt.Color[r=0,g=0,b=0]"/>
    <att type="string" name="vizmap:CV-IPN-Endothelial cell activation EDGE_LINE_WIDTH" value="3.0"/>
    <graphics width="3" fill="#999999" cy:sourceArrow="0" cy:targetArrow="0" cy:sourceArrowColor="#000000" cy:targetArrowColor="#000000" cy:edgeLabelFont="SanSerif-0-10" cy:edgeLabel="" cy:edgeLineType="SOLID" cy:curved="STRAIGHT_LINES"/>
  </edge>
  <edge label="taof(RELA) (pp) taof(NFKB Complex Hs)" source="-113" target="-26">
    <att type="string" name="canonicalName" value="taof(RELA) (pp) taof(NFKB Complex Hs)"/>
    <att type="string" name="edgeTypeId" value="6"/>
    <att type="string" name="edgeTypeName" value="-sub-&gt;"/>
    <att type="string" name="interaction" value="pp" cy:editable="false"/>
    <att type="string" name="vizmap:CV-IPN-Endothelial cell activation EDGE_COLOR" value="java.awt.Color[r=0,g=0,b=0]"/>
    <att type="string" name="vizmap:CV-IPN-Endothelial cell activation EDGE_LINE_WIDTH" value="3.0"/>
    <graphics width="1" fill="#999999" cy:sourceArrow="0" cy:targetArrow="0" cy:sourceArrowColor="#000000" cy:targetArrowColor="#000000" cy:edgeLabelFont="SanSerif-0-10" cy:edgeLabel="" cy:edgeLineType="EQUAL_DASH" cy:curved="STRAIGHT_LINES"/>
  </edge>
  <edge label="taof(RELA) (pp) exp(CAV1)" source="-113" target="-136">
    <att type="string" name="canonicalName" value="taof(RELA) (pp) exp(CAV1)"/>
    <att type="string" name="edgeTypeId" value="334"/>
    <att type="string" name="edgeTypeName" value="=&gt;"/>
    <att type="string" name="interaction" value="pp" cy:editable="false"/>
    <att type="string" name="vizmap:CV-IPN-Endothelial cell activation EDGE_COLOR" value="java.awt.Color[r=0,g=0,b=0]"/>
    <att type="string" name="vizmap:CV-IPN-Endothelial cell activation EDGE_LINE_WIDTH" value="3.0"/>
    <graphics width="3" fill="#999999" cy:sourceArrow="0" cy:targetArrow="0" cy:sourceArrowColor="#000000" cy:targetArrowColor="#000000" cy:edgeLabelFont="SanSerif-0-10" cy:edgeLabel="" cy:edgeLineType="SOLID" cy:curved="STRAIGHT_LINES">
      <att name="edgeBend">
        <att name="handle" x="2489.295166015625" y="164.78797912597656" />
        <att name="handle" x="2489.29443359375" y="319.5132141113281" />
        <att name="handle" x="2489.29443359375" y="474.2381286621094" />
        <att name="handle" x="2489.295166015625" y="628.9633178710938" />
      </att>
    </graphics>
  </edge>
  <edge label="taof(RELA) (pp) exp(ICAM1)" source="-113" target="-229">
    <att type="string" name="canonicalName" value="taof(RELA) (pp) exp(ICAM1)"/>
    <att type="string" name="edgeTypeId" value="334"/>
    <att type="string" name="edgeTypeName" value="=&gt;"/>
    <att type="string" name="interaction" value="pp" cy:editable="false"/>
    <att type="string" name="vizmap:CV-IPN-Endothelial cell activation EDGE_COLOR" value="java.awt.Color[r=0,g=0,b=0]"/>
    <att type="string" name="vizmap:CV-IPN-Endothelial cell activation EDGE_LINE_WIDTH" value="3.0"/>
    <graphics width="3" fill="#999999" cy:sourceArrow="0" cy:targetArrow="0" cy:sourceArrowColor="#000000" cy:targetArrowColor="#000000" cy:edgeLabelFont="SanSerif-0-10" cy:edgeLabel="" cy:edgeLineType="SOLID" cy:curved="STRAIGHT_LINES">
      <att name="edgeBend">
        <att name="handle" x="3822.275146484375" y="164.78834533691406" />
        <att name="handle" x="3822.27490234375" y="319.51318359375" />
        <att name="handle" x="3822.2744140625" y="474.23809814453125" />
        <att name="handle" x="3822.274658203125" y="628.963134765625" />
        <att name="handle" x="3873.543212890625" y="783.6879272460938" />
        <att name="handle" x="3771.006591796875" y="938.41259765625" />
      </att>
    </graphics>
  </edge>
  <edge label="kaof(EIF2AK3) (pp) EIF2S1 P@S52" source="-112" target="-182">
    <att type="string" name="canonicalName" value="kaof(EIF2AK3) (pp) EIF2S1 P@S52"/>
    <att type="string" name="edgeTypeId" value="334"/>
    <att type="string" name="edgeTypeName" value="=&gt;"/>
    <att type="string" name="interaction" value="pp" cy:editable="false"/>
    <att type="string" name="vizmap:CV-IPN-Endothelial cell activation EDGE_COLOR" value="java.awt.Color[r=0,g=0,b=0]"/>
    <att type="string" name="vizmap:CV-IPN-Endothelial cell activation EDGE_LINE_WIDTH" value="3.0"/>
    <graphics width="3" fill="#999999" cy:sourceArrow="0" cy:targetArrow="0" cy:sourceArrowColor="#000000" cy:targetArrowColor="#000000" cy:edgeLabelFont="SanSerif-0-10" cy:edgeLabel="" cy:edgeLineType="SOLID" cy:curved="STRAIGHT_LINES"/>
  </edge>
  <edge label="taof(CREB1) (pp) exp(HMOX1)" source="-111" target="-174">
    <att type="string" name="canonicalName" value="taof(CREB1) (pp) exp(HMOX1)"/>
    <att type="string" name="edgeTypeId" value="134"/>
    <att type="string" name="edgeTypeName" value="-&gt;"/>
    <att type="string" name="interaction" value="pp" cy:editable="false"/>
    <att type="string" name="vizmap:CV-IPN-Endothelial cell activation EDGE_COLOR" value="java.awt.Color[r=0,g=0,b=0]"/>
    <att type="string" name="vizmap:CV-IPN-Endothelial cell activation EDGE_LINE_WIDTH" value="1.0"/>
    <graphics width="1" fill="#999999" cy:sourceArrow="0" cy:targetArrow="0" cy:sourceArrowColor="#000000" cy:targetArrowColor="#000000" cy:edgeLabelFont="SanSerif-0-10" cy:edgeLabel="" cy:edgeLineType="SOLID" cy:curved="STRAIGHT_LINES"/>
  </edge>
  <edge label="F3 (pp) blood coagulation" source="-110" target="-158">
    <att type="string" name="canonicalName" value="F3 (pp) blood coagulation"/>
    <att type="string" name="edgeTypeId" value="134"/>
    <att type="string" name="edgeTypeName" value="-&gt;"/>
    <att type="string" name="interaction" value="pp" cy:editable="false"/>
    <att type="string" name="vizmap:CV-IPN-Endothelial cell activation EDGE_COLOR" value="java.awt.Color[r=0,g=0,b=0]"/>
    <att type="string" name="vizmap:CV-IPN-Endothelial cell activation EDGE_LINE_WIDTH" value="1.0"/>
    <graphics width="1" fill="#999999" cy:sourceArrow="0" cy:targetArrow="0" cy:sourceArrowColor="#000000" cy:targetArrowColor="#000000" cy:edgeLabelFont="SanSerif-0-10" cy:edgeLabel="" cy:edgeLineType="SOLID" cy:curved="STRAIGHT_LINES"/>
  </edge>
  <edge label="kaof(PKA Family Hs) (pp) taof(CREB1)" source="-108" target="-111">
    <att type="string" name="canonicalName" value="kaof(PKA Family Hs) (pp) taof(CREB1)"/>
    <att type="string" name="edgeTypeId" value="334"/>
    <att type="string" name="edgeTypeName" value="=&gt;"/>
    <att type="string" name="interaction" value="pp" cy:editable="false"/>
    <att type="string" name="vizmap:CV-IPN-Endothelial cell activation EDGE_COLOR" value="java.awt.Color[r=0,g=0,b=0]"/>
    <att type="string" name="vizmap:CV-IPN-Endothelial cell activation EDGE_LINE_WIDTH" value="3.0"/>
    <graphics width="3" fill="#999999" cy:sourceArrow="0" cy:targetArrow="0" cy:sourceArrowColor="#000000" cy:targetArrowColor="#000000" cy:edgeLabelFont="SanSerif-0-10" cy:edgeLabel="" cy:edgeLineType="SOLID" cy:curved="STRAIGHT_LINES"/>
  </edge>
  <edge label="catof(OLR1) (pp) exp(CXCL3)" source="-107" target="-177">
    <att type="string" name="canonicalName" value="catof(OLR1) (pp) exp(CXCL3)"/>
    <att type="string" name="edgeTypeId" value="134"/>
    <att type="string" name="edgeTypeName" value="-&gt;"/>
    <att type="string" name="interaction" value="pp" cy:editable="false"/>
    <att type="string" name="vizmap:CV-IPN-Endothelial cell activation EDGE_COLOR" value="java.awt.Color[r=0,g=0,b=0]"/>
    <att type="string" name="vizmap:CV-IPN-Endothelial cell activation EDGE_LINE_WIDTH" value="1.0"/>
    <graphics width="1" fill="#999999" cy:sourceArrow="0" cy:targetArrow="0" cy:sourceArrowColor="#000000" cy:targetArrowColor="#000000" cy:edgeLabelFont="SanSerif-0-10" cy:edgeLabel="" cy:edgeLineType="SOLID" cy:curved="STRAIGHT_LINES">
      <att name="edgeBend">
        <att name="handle" x="1522.3682861328125" y="614.1981201171875" />
        <att name="handle" x="1387.636474609375" y="770.7686157226562" />
        <att name="handle" x="1378.408447265625" y="931.0302734375" />
        <att name="handle" x="1376.56298828125" y="1091.292236328125" />
      </att>
    </graphics>
  </edge>
  <edge label="catof(OLR1) (pp) exp(VCAM1)" source="-107" target="-189">
    <att type="string" name="canonicalName" value="catof(OLR1) (pp) exp(VCAM1)"/>
    <att type="string" name="edgeTypeId" value="134"/>
    <att type="string" name="edgeTypeName" value="-&gt;"/>
    <att type="string" name="interaction" value="pp" cy:editable="false"/>
    <att type="string" name="vizmap:CV-IPN-Endothelial cell activation EDGE_COLOR" value="java.awt.Color[r=0,g=0,b=0]"/>
    <att type="string" name="vizmap:CV-IPN-Endothelial cell activation EDGE_LINE_WIDTH" value="1.0"/>
    <graphics width="1" fill="#999999" cy:sourceArrow="0" cy:targetArrow="0" cy:sourceArrowColor="#000000" cy:targetArrowColor="#000000" cy:edgeLabelFont="SanSerif-0-10" cy:edgeLabel="" cy:edgeLineType="SOLID" cy:curved="STRAIGHT_LINES">
      <att name="edgeBend">
        <att name="handle" x="4693.83935546875" y="628.962646484375" />
        <att name="handle" x="4745.1064453125" y="783.6881713867188" />
        <att name="handle" x="4745.107421875" y="938.412841796875" />
      </att>
    </graphics>
  </edge>
  <edge label="catof(OLR1) (pp) exp(CXCL2)" source="-107" target="-238">
    <att type="string" name="canonicalName" value="catof(OLR1) (pp) exp(CXCL2)"/>
    <att type="string" name="edgeTypeId" value="134"/>
    <att type="string" name="edgeTypeName" value="-&gt;"/>
    <att type="string" name="interaction" value="pp" cy:editable="false"/>
    <att type="string" name="vizmap:CV-IPN-Endothelial cell activation EDGE_COLOR" value="java.awt.Color[r=0,g=0,b=0]"/>
[truncated: 190,429 more chars]
