# Supplementary material for: A vascular biology network model focused on inflammatory processes to investigate atherogenesis and plaque instability
Source: J Transl Med. 2014 Jun 26;12:185. doi: 10.1186/1479-5876-12-185 (PMC4227037; doi:10.1186/1479-5876-12-185)
Supplement: Additional file 3 — Six .XGMML and six .XLS files of all V-IPN subnetworks. The network architecture may be viewed from the XGMML files using freely available network visualization software such as Cytoscape (http://www.cytoscape.org/). [file 1479-5876-12-185-S3.zip › 10051_1065202369122714_MOESM2_ESM/1065202369122714_add7.xgmml]

<?xml version="1.0" encoding="UTF-8" standalone="yes"?>
<graph label="CV-IPN-Endothelial cell-monocyte interaction" xmlns:dc="http://purl.org/dc/elements/1.1/" xmlns:xlink="http://www.w3.org/1999/xlink" xmlns:rdf="http://www.w3.org/1999/02/22-rdf-syntax-ns#" xmlns:cy="http://www.cytoscape.org" xmlns="http://www.cs.rpi.edu/XGMML"  directed="1">
  <att name="documentVersion" value="1.1"/>
  <att name="networkMetadata">
    <rdf:RDF>
      <rdf:Description rdf:about="http://www.cytoscape.org/">
        <dc:type>Protein-Protein Interaction</dc:type>
        <dc:description>N/A</dc:description>
        <dc:identifier>N/A</dc:identifier>
        <dc:date>2014-05-09 12:42:28</dc:date>
        <dc:title>CV-IPN-Endothelial cell-monocyte interaction</dc:title>
        <dc:source>http://www.cytoscape.org/</dc:source>
        <dc:format>Cytoscape-XGMML</dc:format>
      </rdf:Description>
    </rdf:RDF>
  </att>
  <att type="string" name="backgroundColor" value="#ffffff"/>
  <att type="real" name="GRAPH_VIEW_ZOOM" value="0.5545962367437941"/>
  <att type="real" name="GRAPH_VIEW_CENTER_X" value="1771.0000610351562"/>
  <att type="real" name="GRAPH_VIEW_CENTER_Y" value="535.0"/>
  <att type="string" name="__layoutAlgorithm" value="hierarchical" cy:hidden="true"/>
  <att type="string" name="graphDescription" value="The Endothelial cell -monocyte interaction model was made by PMI and Selventa as part of the 2011 Inflammatory Process Network (IPN) collaboration. The model depicts the causal mechanisms that occur during the activation of endothelial cells at atherosclerotic lesion&#xe2;??prone sites in the arterial tree which results in the up-regulation of cell adhesion molecules and chemokines that mediate the recruitment of circulating monocytes. Included in the model are mechanisms of endothelial cells (EC) stimulation by LDL, oxidized LDL, cell derived microparticles and leukotrines, leading to  expression of several proinflammatory chemokines and adhesion molecules including SELPG, ICAM1, VCAM1, SELE, IL8. This further leads to interaction of EC adhesion molecules with corresponding monocytes&#xe2;?? receptors/ligands and results in increased monocytes chemotaxis, adhesion and transmigration.\nThe model contains content derived from both a survey of published scientific literature and the computational analysis of transcriptomic data sets as part of the network building collaboration. Changes to this model based on the in-project Network Jamboree have been made. \n This model may contain causal inconsistencies and thus may not be suitable for NPA scoring directly without further modification."/>
  <att type="string" name="graphSpecies" value="9606"/>
  <att type="string" name="referenceNode" value="309"/>
  <node label="IFNG" id="-14">
    <att type="string" name="GSID" value="GS1356267"/>
    <att type="string" name="canonicalName" value="IFNG"/>
    <att type="string" name="nodeTypeId" value="1"/>
    <att type="string" name="nodeTypeName" value="Protein"/>
    <att type="string" name="vizmap:CV-IPN-Endothelial cell activation NODE_HEIGHT" value="20.0"/>
    <att type="string" name="vizmap:CV-IPN-Endothelial cell activation NODE_WIDTH" value="80.0"/>
    <att type="string" name="vizmap:CV-IPN-Endothelial cell-monocyte interaction NODE_HEIGHT" value="20.0"/>
    <att type="string" name="vizmap:CV-IPN-Endothelial cell-monocyte interaction NODE_WIDTH" value="80.0"/>
    <graphics type="ELLIPSE" h="20.0" w="75.0" x="1118.350830078125" y="173.0" fill="#99ffff" width="1" outline="#000000" cy:nodeTransparency="1.0" cy:nodeLabelFont="Default-0-20" cy:nodeLabel="IFNG" cy:borderLineType="solid"/>
  </node>
  <node label="catof(ITGB2)" id="-313">
    <att type="string" name="GSID" value="GS4440152"/>
    <att type="string" name="canonicalName" value="catof(ITGB2)"/>
    <att type="string" name="nodeTypeId" value="5"/>
    <att type="string" name="nodeTypeName" value="MolecularFunction"/>
    <att type="string" name="vizmap:CV-IPN-Endothelial cell-monocyte interaction NODE_HEIGHT" value="30.0"/>
    <att type="string" name="vizmap:CV-IPN-Endothelial cell-monocyte interaction NODE_WIDTH" value="80.0"/>
    <graphics type="RHOMBUS" h="30.0" w="125.0" x="1797.0247802734375" y="94.0" fill="#ff99ff" width="1" outline="#000000" cy:nodeTransparency="1.0" cy:nodeLabelFont="Default-0-20" cy:nodeLabel="catof(ITGB2)" cy:borderLineType="solid"/>
  </node>
  <node label="ITGB2" id="-312">
    <att type="string" name="GSID" value="GS1360165"/>
    <att type="string" name="canonicalName" value="ITGB2"/>
    <att type="string" name="nodeTypeId" value="1"/>
    <att type="string" name="nodeTypeName" value="Protein"/>
    <att type="string" name="vizmap:CV-IPN-Endothelial cell-monocyte interaction NODE_HEIGHT" value="20.0"/>
    <att type="string" name="vizmap:CV-IPN-Endothelial cell-monocyte interaction NODE_WIDTH" value="80.0"/>
    <graphics type="ELLIPSE" h="30.0" w="75.0006103515625" x="2078.2269897460938" y="390.84979248046875" fill="#99ffff" width="1" outline="#000000" cy:nodeTransparency="1.0" cy:nodeLabelFont="Default-0-20" cy:nodeLabel="ITGB2" cy:borderLineType="solid"/>
  </node>
  <node label="ITGB2:ITGAL:ICAM1" id="-311">
    <att type="string" name="GSID" value="GS7513564"/>
    <att type="string" name="canonicalName" value="ITGB2:ITGAL:ICAM1"/>
    <att type="string" name="nodeTypeId" value="3"/>
    <att type="string" name="nodeTypeName" value="MolecularComplex"/>
    <att type="string" name="vizmap:CV-IPN-Endothelial cell-monocyte interaction NODE_HEIGHT" value="20.0"/>
    <att type="string" name="vizmap:CV-IPN-Endothelial cell-monocyte interaction NODE_WIDTH" value="80.0"/>
    <graphics type="ROUNDED_RECTANGLE" h="30.000015258789062" w="150.00048828125" x="2298.799072265625" y="210.8653793334961" fill="#99ccff" width="1" outline="#000000" cy:nodeTransparency="1.0" cy:nodeLabelFont="Default-0-20" cy:nodeLabel="ITGB2:ITGAL:ICAM1" cy:borderLineType="solid"/>
  </node>
  <node label="exp(CCR2)" id="-310">
    <att type="string" name="GSID" value="GS1331365"/>
    <att type="string" name="canonicalName" value="exp(CCR2)"/>
    <att type="string" name="nodeTypeId" value="2"/>
    <att type="string" name="nodeTypeName" value="GeneExpression"/>
    <att type="string" name="vizmap:CV-IPN-Endothelial cell-monocyte interaction NODE_HEIGHT" value="60.0"/>
    <att type="string" name="vizmap:CV-IPN-Endothelial cell-monocyte interaction NODE_WIDTH" value="60.0"/>
    <graphics type="ELLIPSE" h="30.0" w="75.0" x="1894.6339111328125" y="457.3782653808594" fill="#99ff99" width="1" outline="#000000" cy:nodeTransparency="1.0" cy:nodeLabelFont="Default-0-20" cy:nodeLabel="exp(CCR2)" cy:borderLineType="solid"/>
  </node>
  <node label="taof(ETS1)" id="-215">
    <att type="string" name="GSID" value="GS3225204"/>
    <att type="string" name="canonicalName" value="taof(ETS1)"/>
    <att type="string" name="nodeTypeId" value="5"/>
    <att type="string" name="nodeTypeName" value="MolecularFunction"/>
    <att type="string" name="vizmap:CV-IPN-Endothelial cell activation NODE_HEIGHT" value="30.0"/>
    <att type="string" name="vizmap:CV-IPN-Endothelial cell activation NODE_WIDTH" value="80.0"/>
    <att type="string" name="vizmap:CV-IPN-Endothelial cell-monocyte interaction NODE_HEIGHT" value="30.0"/>
    <att type="string" name="vizmap:CV-IPN-Endothelial cell-monocyte interaction NODE_WIDTH" value="80.0"/>
    <graphics type="RHOMBUS" h="30.0" w="124.999755859375" x="2027.7396240234375" y="597.4093017578125" fill="#ff99ff" width="1" outline="#000000" cy:nodeTransparency="1.0" cy:nodeLabelFont="Default-0-20" cy:nodeLabel="taof(ETS1)" cy:borderLineType="solid"/>
  </node>
  <node label="monocyte adherence" id="-309">
    <att type="string" name="GSID" value="GS3160743"/>
    <att type="string" name="canonicalName" value="monocyte adherence"/>
    <att type="string" name="nodeTypeId" value="10"/>
    <att type="string" name="nodeTypeName" value="BiologicalProcess"/>
    <att type="string" name="vizmap:CV-IPN-Endothelial cell-monocyte interaction NODE_HEIGHT" value="20.0"/>
    <att type="string" name="vizmap:CV-IPN-Endothelial cell-monocyte interaction NODE_WIDTH" value="80.0"/>
    <graphics type="RHOMBUS" h="30.000020027160645" w="125.0006103515625" x="2033.9662475585938" y="29.029531002044678" fill="#ff99ff" width="1" outline="#000000" cy:nodeTransparency="1.0" cy:nodeLabelFont="Default-0-20" cy:nodeLabel="monocyte adherence" cy:borderLineType="solid"/>
  </node>
  <node label="exp(CXCL16)" id="-308">
    <att type="string" name="GSID" value="GS1736237"/>
    <att type="string" name="canonicalName" value="exp(CXCL16)"/>
    <att type="string" name="nodeTypeId" value="2"/>
    <att type="string" name="nodeTypeName" value="GeneExpression"/>
    <att type="string" name="vizmap:CV-IPN-Endothelial cell-monocyte interaction NODE_HEIGHT" value="60.0"/>
    <att type="string" name="vizmap:CV-IPN-Endothelial cell-monocyte interaction NODE_WIDTH" value="60.0"/>
    <graphics type="ELLIPSE" h="30.0" w="75.0" x="1078.5906982421875" y="106.65097045898438" fill="#99ff99" width="1" outline="#000000" cy:nodeTransparency="1.0" cy:nodeLabelFont="Default-0-20" cy:nodeLabel="exp(CXCL16)" cy:borderLineType="solid"/>
  </node>
  <node label="ITGAM" id="-307">
    <att type="string" name="GSID" value="GS1360117"/>
    <att type="string" name="canonicalName" value="ITGAM"/>
    <att type="string" name="nodeTypeId" value="1"/>
    <att type="string" name="nodeTypeName" value="Protein"/>
    <att type="string" name="vizmap:CV-IPN-Endothelial cell-monocyte interaction NODE_HEIGHT" value="20.0"/>
    <att type="string" name="vizmap:CV-IPN-Endothelial cell-monocyte interaction NODE_WIDTH" value="80.0"/>
    <graphics type="ELLIPSE" h="30.0" w="74.999755859375" x="2291.8809814453125" y="372.81866455078125" fill="#99ffff" width="1" outline="#000000" cy:nodeTransparency="1.0" cy:nodeLabelFont="Default-0-20" cy:nodeLabel="ITGAM" cy:borderLineType="solid"/>
  </node>
  <node label="Cell Surface Expression of Thy1" id="-306">
    <att type="string" name="GSID" value="GS4500063"/>
    <att type="string" name="canonicalName" value="Cell Surface Expression of Thy1"/>
    <att type="string" name="nodeTypeId" value="6"/>
    <att type="string" name="nodeTypeName" value="Translocation"/>
    <att type="string" name="vizmap:CV-IPN-Endothelial cell-monocyte interaction NODE_HEIGHT" value="20.0"/>
    <att type="string" name="vizmap:CV-IPN-Endothelial cell-monocyte interaction NODE_WIDTH" value="80.0"/>
    <graphics type="HEXAGON" h="30.0" w="110.0" x="1715.23876953125" y="176.60623168945312" fill="#9999ff" width="1" outline="#000000" cy:nodeTransparency="1.0" cy:nodeLabelFont="Default-0-20" cy:nodeLabel="Cell Surface Expression of Thy1" cy:borderLineType="solid"/>
  </node>
  <node label="ITGAX:ITGB2" id="-305">
    <att type="string" name="GSID" value="GS4373411"/>
    <att type="string" name="canonicalName" value="ITGAX:ITGB2"/>
    <att type="string" name="nodeTypeId" value="3"/>
    <att type="string" name="nodeTypeName" value="MolecularComplex"/>
    <att type="string" name="vizmap:CV-IPN-Endothelial cell-monocyte interaction NODE_HEIGHT" value="20.0"/>
    <att type="string" name="vizmap:CV-IPN-Endothelial cell-monocyte interaction NODE_WIDTH" value="80.0"/>
    <graphics type="ROUNDED_RECTANGLE" h="30.0" w="150.0" x="1917.158447265625" y="536.7151489257812" fill="#99ccff" width="1" outline="#000000" cy:nodeTransparency="1.0" cy:nodeLabelFont="Default-0-20" cy:nodeLabel="ITGAX:ITGB2" cy:borderLineType="solid"/>
  </node>
  <node label="exp(ICAM1)" id="-18">
    <att type="string" name="GSID" value="GS1355622"/>
    <att type="string" name="canonicalName" value="exp(ICAM1)"/>
    <att type="string" name="nodeTypeId" value="2"/>
    <att type="string" name="nodeTypeName" value="GeneExpression"/>
    <att type="string" name="vizmap:CV-IPN-Endothelial cell activation NODE_HEIGHT" value="60.0"/>
    <att type="string" name="vizmap:CV-IPN-Endothelial cell activation NODE_WIDTH" value="60.0"/>
    <att type="string" name="vizmap:CV-IPN-Endothelial cell-monocyte interaction NODE_HEIGHT" value="60.0"/>
    <att type="string" name="vizmap:CV-IPN-Endothelial cell-monocyte interaction NODE_WIDTH" value="60.0"/>
    <graphics type="ELLIPSE" h="60.0" w="75.0" x="2315.913330078125" y="886.5906982421875" fill="#99ff99" width="1" outline="#000000" cy:nodeTransparency="1.0" cy:nodeLabelFont="Default-0-20" cy:nodeLabel="exp(ICAM1)" cy:borderLineType="solid"/>
  </node>
  <node label="catof(IL8RB)" id="-304">
    <att type="string" name="GSID" value="GS3364711"/>
    <att type="string" name="canonicalName" value="catof(IL8RB)"/>
    <att type="string" name="nodeTypeId" value="5"/>
    <att type="string" name="nodeTypeName" value="MolecularFunction"/>
    <att type="string" name="vizmap:CV-IPN-Endothelial cell-monocyte interaction NODE_HEIGHT" value="30.0"/>
    <att type="string" name="vizmap:CV-IPN-Endothelial cell-monocyte interaction NODE_WIDTH" value="80.0"/>
    <graphics type="RHOMBUS" h="29.99999237060547" w="124.99951171875" x="2067.408203125" y="108.0879020690918" fill="#ff99ff" width="1" outline="#000000" cy:nodeTransparency="1.0" cy:nodeLabelFont="Default-0-20" cy:nodeLabel="catof(IL8RB)" cy:borderLineType="solid"/>
  </node>
  <node label="SELPLG" id="-303">
    <att type="string" name="GSID" value="GS1412515"/>
    <att type="string" name="canonicalName" value="SELPLG"/>
    <att type="string" name="nodeTypeId" value="1"/>
    <att type="string" name="nodeTypeName" value="Protein"/>
    <att type="string" name="vizmap:CV-IPN-Endothelial cell-monocyte interaction NODE_HEIGHT" value="20.0"/>
    <att type="string" name="vizmap:CV-IPN-Endothelial cell-monocyte interaction NODE_WIDTH" value="80.0"/>
    <graphics type="ELLIPSE" h="29.999993324279785" w="75.0" x="1248.5035400390625" y="2.557277202606201" fill="#99ffff" width="1" outline="#000000" cy:nodeTransparency="1.0" cy:nodeLabelFont="Default-0-20" cy:nodeLabel="SELPLG" cy:borderLineType="solid"/>
  </node>
  <node label="catof(ITGAM)" id="-302">
    <att type="string" name="GSID" value="GS3363475"/>
    <att type="string" name="canonicalName" value="catof(ITGAM)"/>
    <att type="string" name="nodeTypeId" value="5"/>
    <att type="string" name="nodeTypeName" value="MolecularFunction"/>
    <att type="string" name="vizmap:CV-IPN-Endothelial cell-monocyte interaction NODE_HEIGHT" value="30.0"/>
    <att type="string" name="vizmap:CV-IPN-Endothelial cell-monocyte interaction NODE_WIDTH" value="80.0"/>
    <graphics type="RHOMBUS" h="30.0" w="125.0" x="2129.010009765625" y="178.4093475341797" fill="#ff99ff" width="1" outline="#000000" cy:nodeTransparency="1.0" cy:nodeLabelFont="Default-0-20" cy:nodeLabel="catof(ITGAM)" cy:borderLineType="solid"/>
  </node>
  <node label="Cell Surface Expression of ITGAM" id="-301">
    <att type="string" name="GSID" value="GS3325060"/>
    <att type="string" name="canonicalName" value="Cell Surface Expression of ITGAM"/>
    <att type="string" name="nodeTypeId" value="6"/>
    <att type="string" name="nodeTypeName" value="Translocation"/>
    <att type="string" name="vizmap:CV-IPN-Endothelial cell-monocyte interaction NODE_HEIGHT" value="20.0"/>
    <att type="string" name="vizmap:CV-IPN-Endothelial cell-monocyte interaction NODE_WIDTH" value="80.0"/>
    <graphics type="HEXAGON" h="30.0" w="109.999755859375" x="2263.0316162109375" y="430.33160400390625" fill="#9999ff" width="1" outline="#000000" cy:nodeTransparency="1.0" cy:nodeLabelFont="Default-0-20" cy:nodeLabel="Cell Surface Expression of ITGAM" cy:borderLineType="solid"/>
  </node>
  <node label="Cholesterol" id="-300">
    <att type="string" name="GSID" value="GS42371"/>
    <att type="string" name="canonicalName" value="Cholesterol"/>
    <att type="string" name="nodeTypeId" value="8"/>
    <att type="string" name="nodeTypeName" value="Molecule"/>
    <att type="string" name="vizmap:CV-IPN-Endothelial cell-monocyte interaction NODE_HEIGHT" value="20.0"/>
    <att type="string" name="vizmap:CV-IPN-Endothelial cell-monocyte interaction NODE_WIDTH" value="80.0"/>
    <graphics type="ELLIPSE" h="30.0" w="75.0" x="1820.7064208984375" y="592.0" fill="#99ffff" width="1" outline="#000000" cy:nodeTransparency="1.0" cy:nodeLabelFont="Default-0-20" cy:nodeLabel="Cholesterol" cy:borderLineType="solid"/>
  </node>
  <node label="THY1" id="-299">
    <att type="string" name="GSID" value="GS1421572"/>
    <att type="string" name="canonicalName" value="THY1"/>
    <att type="string" name="nodeTypeId" value="1"/>
    <att type="string" name="nodeTypeName" value="Protein"/>
    <att type="string" name="vizmap:CV-IPN-Endothelial cell-monocyte interaction NODE_HEIGHT" value="20.0"/>
    <att type="string" name="vizmap:CV-IPN-Endothelial cell-monocyte interaction NODE_WIDTH" value="80.0"/>
    <graphics type="ELLIPSE" h="30.0" w="75.0" x="1588.4381103515625" y="201.91653442382812" fill="#99ffff" width="1" outline="#000000" cy:nodeTransparency="1.0" cy:nodeLabelFont="Default-0-20" cy:nodeLabel="THY1" cy:borderLineType="solid"/>
  </node>
  <node label="monocyte extravasation" id="-298">
    <att type="string" name="GSID" value="GS3160614"/>
    <att type="string" name="canonicalName" value="monocyte extravasation"/>
    <att type="string" name="nodeTypeId" value="-1"/>
    <att type="string" name="nodeTypeName" value="Default"/>
    <att type="string" name="vizmap:CV-IPN-Endothelial cell-monocyte interaction NODE_HEIGHT" value="20.0"/>
    <att type="string" name="vizmap:CV-IPN-Endothelial cell-monocyte interaction NODE_WIDTH" value="80.0"/>
    <graphics type="RECTANGLE" h="29.999984741210938" w="125.0" x="1802.4466552734375" y="-63.301979064941406" fill="#99ffff" width="1" outline="#000000" cy:nodeTransparency="1.0" cy:nodeLabelFont="Default-0-20" cy:nodeLabel="monocyte extravasation" cy:borderLineType="solid"/>
  </node>
  <node label="VCAM1:ITGA4" id="-297">
    <att type="string" name="GSID" value="GS3202132"/>
    <att type="string" name="canonicalName" value="VCAM1:ITGA4"/>
    <att type="string" name="nodeTypeId" value="3"/>
    <att type="string" name="nodeTypeName" value="MolecularComplex"/>
    <att type="string" name="vizmap:CV-IPN-Endothelial cell-monocyte interaction NODE_HEIGHT" value="20.0"/>
    <att type="string" name="vizmap:CV-IPN-Endothelial cell-monocyte interaction NODE_WIDTH" value="80.0"/>
    <graphics type="ROUNDED_RECTANGLE" h="30.0" w="150.0" x="1736.255615234375" y="297.0311279296875" fill="#99ccff" width="1" outline="#000000" cy:nodeTransparency="1.0" cy:nodeLabelFont="Default-0-20" cy:nodeLabel="VCAM1:ITGA4" cy:borderLineType="solid"/>
  </node>
  <node label="exp(SELE)" id="-239">
    <att type="string" name="GSID" value="GS1412470"/>
    <att type="string" name="canonicalName" value="exp(SELE)"/>
    <att type="string" name="nodeTypeId" value="2"/>
    <att type="string" name="nodeTypeName" value="GeneExpression"/>
    <att type="string" name="vizmap:CV-IPN-Endothelial cell activation NODE_HEIGHT" value="60.0"/>
    <att type="string" name="vizmap:CV-IPN-Endothelial cell activation NODE_WIDTH" value="60.0"/>
    <att type="string" name="vizmap:CV-IPN-Endothelial cell-monocyte interaction NODE_HEIGHT" value="60.0"/>
    <att type="string" name="vizmap:CV-IPN-Endothelial cell-monocyte interaction NODE_WIDTH" value="60.0"/>
    <graphics type="ELLIPSE" h="59.99998474121094" w="75.0" x="1379.851318359375" y="147.69800567626953" fill="#99ff99" width="1" outline="#000000" cy:nodeTransparency="1.0" cy:nodeLabelFont="Default-0-20" cy:nodeLabel="exp(SELE)" cy:borderLineType="solid"/>
  </node>
  <node label="ITGAM:ITGB2" id="-296">
    <att type="string" name="GSID" value="GS3204616"/>
    <att type="string" name="canonicalName" value="ITGAM:ITGB2"/>
    <att type="string" name="nodeTypeId" value="3"/>
    <att type="string" name="nodeTypeName" value="MolecularComplex"/>
    <att type="string" name="vizmap:CV-IPN-Endothelial cell-monocyte interaction NODE_HEIGHT" value="20.0"/>
    <att type="string" name="vizmap:CV-IPN-Endothelial cell-monocyte interaction NODE_WIDTH" value="80.0"/>
    <graphics type="ROUNDED_RECTANGLE" h="30.00006103515625" w="150.000244140625" x="2312.0108642578125" y="264.57513427734375" fill="#99ccff" width="1" outline="#000000" cy:nodeTransparency="1.0" cy:nodeLabelFont="Default-0-20" cy:nodeLabel="ITGAM:ITGB2" cy:borderLineType="solid"/>
  </node>
  <node label="catof(THY1)" id="-295">
    <att type="string" name="GSID" value="GS4500015"/>
    <att type="string" name="canonicalName" value="catof(THY1)"/>
    <att type="string" name="nodeTypeId" value="5"/>
    <att type="string" name="nodeTypeName" value="MolecularFunction"/>
    <att type="string" name="vizmap:CV-IPN-Endothelial cell-monocyte interaction NODE_HEIGHT" value="30.0"/>
    <att type="string" name="vizmap:CV-IPN-Endothelial cell-monocyte interaction NODE_WIDTH" value="80.0"/>
    <graphics type="RHOMBUS" h="30.000003814697266" w="125.0" x="1747.7701416015625" y="47.01894950866699" fill="#ff99ff" width="1" outline="#000000" cy:nodeTransparency="1.0" cy:nodeLabelFont="Default-0-20" cy:nodeLabel="catof(THY1)" cy:borderLineType="solid"/>
  </node>
  <node label="catof(CCR2)" id="-294">
    <att type="string" name="GSID" value="GS3364660"/>
    <att type="string" name="canonicalName" value="catof(CCR2)"/>
    <att type="string" name="nodeTypeId" value="5"/>
    <att type="string" name="nodeTypeName" value="MolecularFunction"/>
    <att type="string" name="vizmap:CV-IPN-Endothelial cell-monocyte interaction NODE_HEIGHT" value="30.0"/>
    <att type="string" name="vizmap:CV-IPN-Endothelial cell-monocyte interaction NODE_WIDTH" value="80.0"/>
    <graphics type="RHOMBUS" h="30.0" w="124.9998779296875" x="2009.4126586914062" y="279.0" fill="#ff99ff" width="1" outline="#000000" cy:nodeTransparency="1.0" cy:nodeLabelFont="Default-0-20" cy:nodeLabel="catof(CCR2)" cy:borderLineType="solid"/>
  </node>
  <node label="exp(ITGB2)" id="-293">
    <att type="string" name="GSID" value="GS1360162"/>
    <att type="string" name="canonicalName" value="exp(ITGB2)"/>
    <att type="string" name="nodeTypeId" value="2"/>
    <att type="string" name="nodeTypeName" value="GeneExpression"/>
    <att type="string" name="vizmap:CV-IPN-Endothelial cell-monocyte interaction NODE_HEIGHT" value="60.0"/>
    <att type="string" name="vizmap:CV-IPN-Endothelial cell-monocyte interaction NODE_WIDTH" value="60.0"/>
    <graphics type="ELLIPSE" h="30.000030517578125" w="75.0001220703125" x="2056.5895385742188" y="511.4716033935547" fill="#99ff99" width="1" outline="#000000" cy:nodeTransparency="1.0" cy:nodeLabelFont="Default-0-20" cy:nodeLabel="exp(ITGB2)" cy:borderLineType="solid"/>
  </node>
  <node label="CCR2" id="-292">
    <att type="string" name="GSID" value="GS1331370"/>
    <att type="string" name="canonicalName" value="CCR2"/>
    <att type="string" name="nodeTypeId" value="1"/>
    <att type="string" name="nodeTypeName" value="Protein"/>
    <att type="string" name="vizmap:CV-IPN-Endothelial cell-monocyte interaction NODE_HEIGHT" value="20.0"/>
    <att type="string" name="vizmap:CV-IPN-Endothelial cell-monocyte interaction NODE_WIDTH" value="80.0"/>
    <graphics type="ELLIPSE" h="30.0" w="75.0" x="2009.41259765625" y="362.0" fill="#99ffff" width="1" outline="#000000" cy:nodeTransparency="1.0" cy:nodeLabelFont="Default-0-20" cy:nodeLabel="CCR2" cy:borderLineType="solid"/>
  </node>
  <node label="Cell Surface Expression of CCR2" id="-291">
    <att type="string" name="GSID" value="GS4443060"/>
    <att type="string" name="canonicalName" value="Cell Surface Expression of CCR2"/>
    <att type="string" name="nodeTypeId" value="6"/>
    <att type="string" name="nodeTypeName" value="Translocation"/>
    <att type="string" name="vizmap:CV-IPN-Endothelial cell-monocyte interaction NODE_HEIGHT" value="20.0"/>
    <att type="string" name="vizmap:CV-IPN-Endothelial cell-monocyte interaction NODE_WIDTH" value="80.0"/>
    <graphics type="HEXAGON" h="30.0" w="110.0" x="1728.4522705078125" y="441.15020751953125" fill="#9999ff" width="1" outline="#000000" cy:nodeTransparency="1.0" cy:nodeLabelFont="Default-0-20" cy:nodeLabel="Cell Surface Expression of CCR2" cy:borderLineType="solid"/>
  </node>
  <node label="exp(STAB1)" id="-290">
    <att type="string" name="GSID" value="GS1575344"/>
    <att type="string" name="canonicalName" value="exp(STAB1)"/>
    <att type="string" name="nodeTypeId" value="2"/>
    <att type="string" name="nodeTypeName" value="GeneExpression"/>
    <att type="string" name="vizmap:CV-IPN-Endothelial cell-monocyte interaction NODE_HEIGHT" value="60.0"/>
    <att type="string" name="vizmap:CV-IPN-Endothelial cell-monocyte interaction NODE_WIDTH" value="60.0"/>
    <graphics type="ELLIPSE" h="30.0" w="75.0" x="1603.927734375" y="124.39096069335938" fill="#99ff99" width="1" outline="#000000" cy:nodeTransparency="1.0" cy:nodeLabelFont="Default-0-20" cy:nodeLabel="exp(STAB1)" cy:borderLineType="solid"/>
  </node>
  <node label="THY1:ITGAM" id="-289">
    <att type="string" name="GSID" value="GS4500040"/>
    <att type="string" name="canonicalName" value="THY1:ITGAM"/>
    <att type="string" name="nodeTypeId" value="3"/>
    <att type="string" name="nodeTypeName" value="MolecularComplex"/>
    <att type="string" name="vizmap:CV-IPN-Endothelial cell-monocyte interaction NODE_HEIGHT" value="20.0"/>
    <att type="string" name="vizmap:CV-IPN-Endothelial cell-monocyte interaction NODE_WIDTH" value="80.0"/>
    <graphics type="ROUNDED_RECTANGLE" h="29.999984741210938" w="150.0" x="1628.3896484375" y="257.9131546020508" fill="#99ccff" width="1" outline="#000000" cy:nodeTransparency="1.0" cy:nodeLabelFont="Default-0-20" cy:nodeLabel="THY1:ITGAM" cy:borderLineType="solid"/>
  </node>
  <node label="exp(THY1)" id="-288">
    <att type="string" name="GSID" value="GS1421567"/>
    <att type="string" name="canonicalName" value="exp(THY1)"/>
    <att type="string" name="nodeTypeId" value="2"/>
    <att type="string" name="nodeTypeName" value="GeneExpression"/>
    <att type="string" name="vizmap:CV-IPN-Endothelial cell-monocyte interaction NODE_HEIGHT" value="60.0"/>
    <att type="string" name="vizmap:CV-IPN-Endothelial cell-monocyte interaction NODE_WIDTH" value="60.0"/>
    <graphics type="ELLIPSE" h="30.0" w="75.0" x="1604.7037353515625" y="340.4476623535156" fill="#99ff99" width="1" outline="#000000" cy:nodeTransparency="1.0" cy:nodeLabelFont="Default-0-20" cy:nodeLabel="exp(THY1)" cy:borderLineType="solid"/>
  </node>
  <node label="CXCL16" id="-287">
    <att type="string" name="GSID" value="GS1736242"/>
    <att type="string" name="canonicalName" value="CXCL16"/>
    <att type="string" name="nodeTypeId" value="1"/>
    <att type="string" name="nodeTypeName" value="Protein"/>
    <att type="string" name="vizmap:CV-IPN-Endothelial cell-monocyte interaction NODE_HEIGHT" value="20.0"/>
    <att type="string" name="vizmap:CV-IPN-Endothelial cell-monocyte interaction NODE_WIDTH" value="80.0"/>
    <graphics type="ELLIPSE" h="30.0" w="75.0" x="1118.350830078125" y="-38.0" fill="#99ffff" width="1" outline="#000000" cy:nodeTransparency="1.0" cy:nodeLabelFont="Default-0-20" cy:nodeLabel="CXCL16" cy:borderLineType="solid"/>
  </node>
  <node label="catof(LTB4R)" id="-286">
    <att type="string" name="GSID" value="GS3373146"/>
    <att type="string" name="canonicalName" value="catof(LTB4R)"/>
    <att type="string" name="nodeTypeId" value="5"/>
    <att type="string" name="nodeTypeName" value="MolecularFunction"/>
    <att type="string" name="vizmap:CV-IPN-Endothelial cell-monocyte interaction NODE_HEIGHT" value="30.0"/>
    <att type="string" name="vizmap:CV-IPN-Endothelial cell-monocyte interaction NODE_WIDTH" value="80.0"/>
    <graphics type="RHOMBUS" h="30.0" w="125.000244140625" x="2196.0206298828125" y="506.06231689453125" fill="#ff99ff" width="1" outline="#000000" cy:nodeTransparency="1.0" cy:nodeLabelFont="Default-0-20" cy:nodeLabel="catof(LTB4R)" cy:borderLineType="solid"/>
  </node>
  <node label="ITGA4" id="-285">
    <att type="string" name="GSID" value="GS1360043"/>
    <att type="string" name="canonicalName" value="ITGA4"/>
    <att type="string" name="nodeTypeId" value="1"/>
    <att type="string" name="nodeTypeName" value="Protein"/>
    <att type="string" name="vizmap:CV-IPN-Endothelial cell-monocyte interaction NODE_HEIGHT" value="20.0"/>
    <att type="string" name="vizmap:CV-IPN-Endothelial cell-monocyte interaction NODE_WIDTH" value="80.0"/>
    <graphics type="ELLIPSE" h="30.0" w="75.0" x="1013.6441650390625" y="-38.0" fill="#99ffff" width="1" outline="#000000" cy:nodeTransparency="1.0" cy:nodeLabelFont="Default-0-20" cy:nodeLabel="ITGA4" cy:borderLineType="solid"/>
  </node>
  <node label="Leukotriene" id="-284">
    <att type="string" name="GSID" value="GS3161461"/>
    <att type="string" name="canonicalName" value="Leukotriene"/>
    <att type="string" name="nodeTypeId" value="8"/>
    <att type="string" name="nodeTypeName" value="Molecule"/>
    <att type="string" name="vizmap:CV-IPN-Endothelial cell-monocyte interaction NODE_HEIGHT" value="20.0"/>
    <att type="string" name="vizmap:CV-IPN-Endothelial cell-monocyte interaction NODE_WIDTH" value="80.0"/>
    <graphics type="ELLIPSE" h="30.0" w="74.999755859375" x="2219.7564697265625" y="640.9533081054688" fill="#99ffff" width="1" outline="#000000" cy:nodeTransparency="1.0" cy:nodeLabelFont="Default-0-20" cy:nodeLabel="Leukotriene" cy:borderLineType="solid"/>
  </node>
  <node label="catof(CX3CL1)" id="-283">
    <att type="string" name="GSID" value="GS7504203"/>
    <att type="string" name="canonicalName" value="catof(CX3CL1)"/>
    <att type="string" name="nodeTypeId" value="5"/>
    <att type="string" name="nodeTypeName" value="MolecularFunction"/>
    <att type="string" name="vizmap:CV-IPN-Endothelial cell-monocyte interaction NODE_HEIGHT" value="30.0"/>
    <att type="string" name="vizmap:CV-IPN-Endothelial cell-monocyte interaction NODE_WIDTH" value="80.0"/>
    <graphics type="RHOMBUS" h="30.0" w="124.999755859375" x="2214.9388427734375" y="1069.4404296875" fill="#ff99ff" width="1" outline="#000000" cy:nodeTransparency="1.0" cy:nodeLabelFont="Default-0-20" cy:nodeLabel="catof(CX3CL1)" cy:borderLineType="solid"/>
  </node>
  <node label="exp(IL8)" id="-37">
    <att type="string" name="GSID" value="GS1357002"/>
    <att type="string" name="canonicalName" value="exp(IL8)"/>
    <att type="string" name="nodeTypeId" value="2"/>
    <att type="string" name="nodeTypeName" value="GeneExpression"/>
    <att type="string" name="vizmap:CV-IPN-Endothelial cell activation NODE_HEIGHT" value="60.0"/>
    <att type="string" name="vizmap:CV-IPN-Endothelial cell activation NODE_WIDTH" value="60.0"/>
    <att type="string" name="vizmap:CV-IPN-Endothelial cell-monocyte interaction NODE_HEIGHT" value="60.0"/>
    <att type="string" name="vizmap:CV-IPN-Endothelial cell-monocyte interaction NODE_WIDTH" value="60.0"/>
    <graphics type="ELLIPSE" h="60.0" w="75.0" x="2292.176513671875" y="686.03125" fill="#99ff99" width="1" outline="#000000" cy:nodeTransparency="1.0" cy:nodeLabelFont="Default-0-20" cy:nodeLabel="exp(IL8)" cy:borderLineType="solid"/>
  </node>
  <node label="SIRPA" id="-282">
    <att type="string" name="GSID" value="GS2274354"/>
    <att type="string" name="canonicalName" value="SIRPA"/>
    <att type="string" name="nodeTypeId" value="1"/>
    <att type="string" name="nodeTypeName" value="Protein"/>
    <att type="string" name="vizmap:CV-IPN-Endothelial cell-monocyte interaction NODE_HEIGHT" value="20.0"/>
    <att type="string" name="vizmap:CV-IPN-Endothelial cell-monocyte interaction NODE_WIDTH" value="80.0"/>
    <graphics type="ELLIPSE" h="30.0" w="75.0" x="1980.56298828125" y="423.11920166015625" fill="#99ffff" width="1" outline="#000000" cy:nodeTransparency="1.0" cy:nodeLabelFont="Default-0-20" cy:nodeLabel="SIRPA" cy:borderLineType="solid"/>
  </node>
  <node label="CX3CL1" id="-281">
    <att type="string" name="GSID" value="GS1412317"/>
    <att type="string" name="canonicalName" value="CX3CL1"/>
    <att type="string" name="nodeTypeId" value="1"/>
    <att type="string" name="nodeTypeName" value="Protein"/>
    <att type="string" name="vizmap:CV-IPN-Endothelial cell-monocyte interaction NODE_HEIGHT" value="20.0"/>
    <att type="string" name="vizmap:CV-IPN-Endothelial cell-monocyte interaction NODE_WIDTH" value="80.0"/>
    <graphics type="ELLIPSE" h="30.0" w="75.0" x="2502.520263671875" y="1109.8031005859375" fill="#99ffff" width="1" outline="#000000" cy:nodeTransparency="1.0" cy:nodeLabelFont="Default-0-20" cy:nodeLabel="CX3CL1" cy:borderLineType="solid"/>
  </node>
  <node label="CX3CR1" id="-280">
    <att type="string" name="GSID" value="GS1334450"/>
    <att type="string" name="canonicalName" value="CX3CR1"/>
    <att type="string" name="nodeTypeId" value="1"/>
    <att type="string" name="nodeTypeName" value="Protein"/>
    <att type="string" name="vizmap:CV-IPN-Endothelial cell-monocyte interaction NODE_HEIGHT" value="20.0"/>
    <att type="string" name="vizmap:CV-IPN-Endothelial cell-monocyte interaction NODE_WIDTH" value="80.0"/>
    <graphics type="ELLIPSE" h="30.0001220703125" w="75.0" x="2603.19921875" y="1049.6061401367188" fill="#99ffff" width="1" outline="#000000" cy:nodeTransparency="1.0" cy:nodeLabelFont="Default-0-20" cy:nodeLabel="CX3CR1" cy:borderLineType="solid"/>
  </node>
  <node label="IL1A" id="-188">
    <att type="string" name="GSID" value="GS1356561"/>
    <att type="string" name="canonicalName" value="IL1A"/>
    <att type="string" name="nodeTypeId" value="1"/>
    <att type="string" name="nodeTypeName" value="Protein"/>
    <att type="string" name="vizmap:CV-IPN-Endothelial cell activation NODE_HEIGHT" value="20.0"/>
    <att type="string" name="vizmap:CV-IPN-Endothelial cell activation NODE_WIDTH" value="80.0"/>
    <att type="string" name="vizmap:CV-IPN-Endothelial cell-monocyte interaction NODE_HEIGHT" value="20.0"/>
    <att type="string" name="vizmap:CV-IPN-Endothelial cell-monocyte interaction NODE_WIDTH" value="80.0"/>
    <graphics type="ELLIPSE" h="20.0" w="75.0" x="1684.5859375" y="555.9378051757812" fill="#99ffff" width="1" outline="#000000" cy:nodeTransparency="1.0" cy:nodeLabelFont="Default-0-20" cy:nodeLabel="IL1A" cy:borderLineType="solid"/>
  </node>
  <node label="H2O2" id="-181">
    <att type="string" name="GSID" value="GS217316"/>
    <att type="string" name="canonicalName" value="H2O2"/>
    <att type="string" name="nodeTypeId" value="8"/>
    <att type="string" name="nodeTypeName" value="Molecule"/>
    <att type="string" name="vizmap:CV-IPN-Endothelial cell activation NODE_HEIGHT" value="20.0"/>
    <att type="string" name="vizmap:CV-IPN-Endothelial cell activation NODE_WIDTH" value="80.0"/>
    <att type="string" name="vizmap:CV-IPN-Endothelial cell-monocyte interaction NODE_HEIGHT" value="20.0"/>
    <att type="string" name="vizmap:CV-IPN-Endothelial cell-monocyte interaction NODE_WIDTH" value="80.0"/>
    <graphics type="ELLIPSE" h="20.0" w="75.0" x="1348.9403076171875" y="-38.0" fill="#99ffff" width="1" outline="#000000" cy:nodeTransparency="1.0" cy:nodeLabelFont="Default-0-20" cy:nodeLabel="H2O2" cy:borderLineType="solid"/>
  </node>
  <node label="kaof(PIK3CA)" id="-279">
    <att type="string" name="GSID" value="GS3227556"/>
    <att type="string" name="canonicalName" value="kaof(PIK3CA)"/>
    <att type="string" name="nodeTypeId" value="4"/>
    <att type="string" name="nodeTypeName" value="Reaction"/>
    <att type="string" name="vizmap:CV-IPN-Endothelial cell-monocyte interaction NODE_HEIGHT" value="30.0"/>
    <att type="string" name="vizmap:CV-IPN-Endothelial cell-monocyte interaction NODE_WIDTH" value="80.0"/>
    <graphics type="HEXAGON" h="30.0" w="110.0" x="1962.236328125" y="173.0" fill="#9999ff" width="1" outline="#000000" cy:nodeTransparency="1.0" cy:nodeLabelFont="Default-0-20" cy:nodeLabel="kaof(PIK3CA)" cy:borderLineType="solid"/>
  </node>
  <node label="ITGAL:ITGB2" id="-278">
    <att type="string" name="GSID" value="GS3475545"/>
    <att type="string" name="canonicalName" value="ITGAL:ITGB2"/>
    <att type="string" name="nodeTypeId" value="3"/>
    <att type="string" name="nodeTypeName" value="MolecularComplex"/>
    <att type="string" name="vizmap:CV-IPN-Endothelial cell-monocyte interaction NODE_HEIGHT" value="20.0"/>
    <att type="string" name="vizmap:CV-IPN-Endothelial cell-monocyte interaction NODE_WIDTH" value="80.0"/>
    <graphics type="ROUNDED_RECTANGLE" h="29.999969482421875" w="150.00048828125" x="2152.451904296875" y="298.8342742919922" fill="#99ccff" width="1" outline="#000000" cy:nodeTransparency="1.0" cy:nodeLabelFont="Default-0-20" cy:nodeLabel="ITGAL:ITGB2" cy:borderLineType="solid"/>
  </node>
  <node label="STAT5A" id="-277">
    <att type="string" name="GSID" value="GS1416615"/>
    <att type="string" name="canonicalName" value="STAT5A"/>
    <att type="string" name="nodeTypeId" value="1"/>
    <att type="string" name="nodeTypeName" value="Protein"/>
    <att type="string" name="vizmap:CV-IPN-Endothelial cell-monocyte interaction NODE_HEIGHT" value="20.0"/>
    <att type="string" name="vizmap:CV-IPN-Endothelial cell-monocyte interaction NODE_WIDTH" value="80.0"/>
    <graphics type="ELLIPSE" h="30.0" w="75.0" x="2312.60205078125" y="1044.1968994140625" fill="#99ffff" width="1" outline="#000000" cy:nodeTransparency="1.0" cy:nodeLabelFont="Default-0-20" cy:nodeLabel="STAT5A" cy:borderLineType="solid"/>
  </node>
  <node label="chemotaxis" id="-276">
    <att type="string" name="GSID" value="GS36365"/>
    <att type="string" name="canonicalName" value="chemotaxis"/>
    <att type="string" name="nodeTypeId" value="10"/>
    <att type="string" name="nodeTypeName" value="BiologicalProcess"/>
    <att type="string" name="vizmap:CV-IPN-Endothelial cell-monocyte interaction NODE_HEIGHT" value="20.0"/>
    <att type="string" name="vizmap:CV-IPN-Endothelial cell-monocyte interaction NODE_WIDTH" value="80.0"/>
    <graphics type="RHOMBUS" h="30.0" w="125.00048828125" x="2036.45947265625" y="219.88099670410156" fill="#ff99ff" width="1" outline="#000000" cy:nodeTransparency="1.0" cy:nodeLabelFont="Default-0-20" cy:nodeLabel="chemotaxis" cy:borderLineType="solid"/>
  </node>
  <node label="catof(CX3CR1)" id="-275">
    <att type="string" name="GSID" value="GS7432625"/>
    <att type="string" name="canonicalName" value="catof(CX3CR1)"/>
    <att type="string" name="nodeTypeId" value="5"/>
    <att type="string" name="nodeTypeName" value="MolecularFunction"/>
    <att type="string" name="vizmap:CV-IPN-Endothelial cell-monocyte interaction NODE_HEIGHT" value="30.0"/>
    <att type="string" name="vizmap:CV-IPN-Endothelial cell-monocyte interaction NODE_WIDTH" value="80.0"/>
    <graphics type="RHOMBUS" h="30.0" w="125.0" x="2453.83544921875" y="984.0000610351562" fill="#ff99ff" width="1" outline="#000000" cy:nodeTransparency="1.0" cy:nodeLabelFont="Default-0-20" cy:nodeLabel="catof(CX3CR1)" cy:borderLineType="solid"/>
  </node>
  <node label="Cell-derived microparticle" id="-274">
    <att type="string" name="GSID" value="GS7520233"/>
    <att type="string" name="canonicalName" value="Cell-derived microparticle"/>
    <att type="string" name="nodeTypeId" value="-1"/>
    <att type="string" name="nodeTypeName" value="Default"/>
    <att type="string" name="vizmap:CV-IPN-Endothelial cell-monocyte interaction NODE_HEIGHT" value="20.0"/>
    <att type="string" name="vizmap:CV-IPN-Endothelial cell-monocyte interaction NODE_WIDTH" value="80.0"/>
    <graphics type="RECTANGLE" h="30.0" w="125.0" x="2026.52783203125" y="955.1089477539062" fill="#99ffff" width="1" outline="#000000" cy:nodeTransparency="1.0" cy:nodeLabelFont="Default-0-20" cy:nodeLabel="Cell-derived microparticle" cy:borderLineType="solid"/>
  </node>
  <node label="STAB1" id="-273">
    <att type="string" name="GSID" value="GS1575347"/>
    <att type="string" name="canonicalName" value="STAB1"/>
    <att type="string" name="nodeTypeId" value="1"/>
    <att type="string" name="nodeTypeName" value="Protein"/>
    <att type="string" name="vizmap:CV-IPN-Endothelial cell-monocyte interaction NODE_HEIGHT" value="20.0"/>
    <att type="string" name="vizmap:CV-IPN-Endothelial cell-monocyte interaction NODE_WIDTH" value="80.0"/>
    <graphics type="ELLIPSE" h="29.99999237060547" w="75.0" x="1633.753173828125" y="70.55117416381836" fill="#99ffff" width="1" outline="#000000" cy:nodeTransparency="1.0" cy:nodeLabelFont="Default-0-20" cy:nodeLabel="STAB1" cy:borderLineType="solid"/>
  </node>
  <node label="taof(STAT5A)" id="-272">
    <att type="string" name="GSID" value="GS3224621"/>
    <att type="string" name="canonicalName" value="taof(STAT5A)"/>
    <att type="string" name="nodeTypeId" value="5"/>
    <att type="string" name="nodeTypeName" value="MolecularFunction"/>
    <att type="string" name="vizmap:CV-IPN-Endothelial cell-monocyte interaction NODE_HEIGHT" value="30.0"/>
    <att type="string" name="vizmap:CV-IPN-Endothelial cell-monocyte interaction NODE_WIDTH" value="80.0"/>
    <graphics type="RHOMBUS" h="30.0" w="124.999755859375" x="2292.4730224609375" y="984.0" fill="#ff99ff" width="1" outline="#000000" cy:nodeTransparency="1.0" cy:nodeLabelFont="Default-0-20" cy:nodeLabel="taof(STAT5A)" cy:borderLineType="solid"/>
  </node>
  <node label="CCL2" id="-5">
    <att type="string" name="GSID" value="GS1412051"/>
    <att type="string" name="canonicalName" value="CCL2"/>
    <att type="string" name="nodeTypeId" value="1"/>
    <att type="string" name="nodeTypeName" value="Protein"/>
    <att type="string" name="vizmap:CV-IPN-Endothelial cell activation NODE_HEIGHT" value="20.0"/>
    <att type="string" name="vizmap:CV-IPN-Endothelial cell activation NODE_WIDTH" value="80.0"/>
    <att type="string" name="vizmap:CV-IPN-Endothelial cell-monocyte interaction NODE_HEIGHT" value="20.0"/>
    <att type="string" name="vizmap:CV-IPN-Endothelial cell-monocyte interaction NODE_WIDTH" value="80.0"/>
    <graphics type="ELLIPSE" h="20.0" w="74.999755859375" x="2199.6278076171875" y="374.6217956542969" fill="#99ffff" width="1" outline="#000000" cy:nodeTransparency="1.0" cy:nodeLabelFont="Default-0-20" cy:nodeLabel="CCL2" cy:borderLineType="solid"/>
  </node>
  <node label="arachidonic acid metabolism" id="-271">
    <att type="string" name="GSID" value="GS33152"/>
    <att type="string" name="canonicalName" value="arachidonic acid metabolism"/>
    <att type="string" name="nodeTypeId" value="10"/>
    <att type="string" name="nodeTypeName" value="BiologicalProcess"/>
    <att type="string" name="vizmap:CV-IPN-Endothelial cell-monocyte interaction NODE_HEIGHT" value="20.0"/>
    <att type="string" name="vizmap:CV-IPN-Endothelial cell-monocyte interaction NODE_WIDTH" value="80.0"/>
    <graphics type="RHOMBUS" h="30.0" w="125.000244140625" x="2102.2586669921875" y="689.6373291015625" fill="#ff99ff" width="1" outline="#000000" cy:nodeTransparency="1.0" cy:nodeLabelFont="Default-0-20" cy:nodeLabel="arachidonic acid metabolism" cy:borderLineType="solid"/>
  </node>
  <node label="ITGAX" id="-270">
    <att type="string" name="GSID" value="GS1360137"/>
    <att type="string" name="canonicalName" value="ITGAX"/>
    <att type="string" name="nodeTypeId" value="1"/>
    <att type="string" name="nodeTypeName" value="Protein"/>
    <att type="string" name="vizmap:CV-IPN-Endothelial cell-monocyte interaction NODE_HEIGHT" value="20.0"/>
    <att type="string" name="vizmap:CV-IPN-Endothelial cell-monocyte interaction NODE_WIDTH" value="80.0"/>
    <graphics type="ELLIPSE" h="30.0" w="75.0" x="730.5845947265625" y="-38.0" fill="#99ffff" width="1" outline="#000000" cy:nodeTransparency="1.0" cy:nodeLabelFont="Default-0-20" cy:nodeLabel="ITGAX" cy:borderLineType="solid"/>
  </node>
  <node label="inflammatory response" id="-269">
    <att type="string" name="GSID" value="GS35774"/>
    <att type="string" name="canonicalName" value="inflammatory response"/>
    <att type="string" name="nodeTypeId" value="10"/>
    <att type="string" name="nodeTypeName" value="BiologicalProcess"/>
    <att type="string" name="vizmap:CV-IPN-Endothelial cell-monocyte interaction NODE_HEIGHT" value="20.0"/>
    <att type="string" name="vizmap:CV-IPN-Endothelial cell-monocyte interaction NODE_WIDTH" value="80.0"/>
    <graphics type="RHOMBUS" h="30.0" w="125.0" x="1483.4285888671875" y="398.28076171875" fill="#ff99ff" width="1" outline="#000000" cy:nodeTransparency="1.0" cy:nodeLabelFont="Default-0-20" cy:nodeLabel="inflammatory response" cy:borderLineType="solid"/>
  </node>
  <node label="exp(ETS1)" id="-268">
    <att type="string" name="GSID" value="GS1342033"/>
    <att type="string" name="canonicalName" value="exp(ETS1)"/>
    <att type="string" name="nodeTypeId" value="2"/>
    <att type="string" name="nodeTypeName" value="GeneExpression"/>
    <att type="string" name="vizmap:CV-IPN-Endothelial cell-monocyte interaction NODE_HEIGHT" value="60.0"/>
    <att type="string" name="vizmap:CV-IPN-Endothelial cell-monocyte interaction NODE_WIDTH" value="60.0"/>
    <graphics type="ELLIPSE" h="30.0" w="74.9996337890625" x="2071.0140991210938" y="794.2280883789062" fill="#99ff99" width="1" outline="#000000" cy:nodeTransparency="1.0" cy:nodeLabelFont="Default-0-20" cy:nodeLabel="exp(ETS1)" cy:borderLineType="solid"/>
  </node>
  <node label="Vcam1:ITGAX:ITGB2" id="-267">
    <att type="string" name="canonicalName" value="Vcam1:ITGAX:ITGB2"/>
    <att type="string" name="nodeTypeId" value="3"/>
    <att type="string" name="nodeTypeName" value="MolecularComplex"/>
    <att type="string" name="vizmap:CV-IPN-Endothelial cell-monocyte interaction NODE_HEIGHT" value="20.0"/>
    <att type="string" name="vizmap:CV-IPN-Endothelial cell-monocyte interaction NODE_WIDTH" value="80.0"/>
    <graphics type="ROUNDED_RECTANGLE" h="30.0" w="149.999755859375" x="2536.7791748046875" y="334.89654541015625" fill="#99ccff" width="1" outline="#000000" cy:nodeTransparency="1.0" cy:nodeLabelFont="Default-0-20" cy:nodeLabel="Vcam1:ITGAX:ITGB2" cy:borderLineType="solid"/>
  </node>
  <node label="CXCR6" id="-266">
    <att type="string" name="GSID" value="GS1463254"/>
    <att type="string" name="canonicalName" value="CXCR6"/>
    <att type="string" name="nodeTypeId" value="1"/>
    <att type="string" name="nodeTypeName" value="Protein"/>
    <att type="string" name="vizmap:CV-IPN-Endothelial cell-monocyte interaction NODE_HEIGHT" value="20.0"/>
    <att type="string" name="vizmap:CV-IPN-Endothelial cell-monocyte interaction NODE_WIDTH" value="80.0"/>
    <graphics type="ELLIPSE" h="30.0" w="75.00006103515625" x="919.2911682128906" y="-38.0" fill="#99ffff" width="1" outline="#000000" cy:nodeTransparency="1.0" cy:nodeLabelFont="Default-0-20" cy:nodeLabel="CXCR6" cy:borderLineType="solid"/>
  </node>
  <node label="ICAM1" id="-186">
    <att type="string" name="GSID" value="GS1355625"/>
    <att type="string" name="canonicalName" value="ICAM1"/>
    <att type="string" name="nodeTypeId" value="1"/>
    <att type="string" name="nodeTypeName" value="Protein"/>
    <att type="string" name="vizmap:CV-IPN-Endothelial cell activation NODE_HEIGHT" value="20.0"/>
    <att type="string" name="vizmap:CV-IPN-Endothelial cell activation NODE_WIDTH" value="80.0"/>
    <att type="string" name="vizmap:CV-IPN-Endothelial cell-monocyte interaction NODE_HEIGHT" value="20.0"/>
    <att type="string" name="vizmap:CV-IPN-Endothelial cell-monocyte interaction NODE_WIDTH" value="80.0"/>
    <graphics type="ELLIPSE" h="20.0" w="75.0" x="2232.673828125" y="812.953369140625" fill="#99ffff" width="1" outline="#000000" cy:nodeTransparency="1.0" cy:nodeLabelFont="Default-0-20" cy:nodeLabel="ICAM1" cy:borderLineType="solid"/>
  </node>
  <node label="exp(CXCR6)" id="-265">
    <att type="string" name="GSID" value="GS1463251"/>
    <att type="string" name="canonicalName" value="exp(CXCR6)"/>
    <att type="string" name="nodeTypeId" value="2"/>
    <att type="string" name="nodeTypeName" value="GeneExpression"/>
    <att type="string" name="vizmap:CV-IPN-Endothelial cell-monocyte interaction NODE_HEIGHT" value="60.0"/>
    <att type="string" name="vizmap:CV-IPN-Endothelial cell-monocyte interaction NODE_WIDTH" value="60.0"/>
    <graphics type="ELLIPSE" h="30.0" w="75.00006103515625" x="919.2911682128906" y="94.0" fill="#99ff99" width="1" outline="#000000" cy:nodeTransparency="1.0" cy:nodeLabelFont="Default-0-20" cy:nodeLabel="exp(CXCR6)" cy:borderLineType="solid"/>
  </node>
  <node label="IL8" id="-29">
    <att type="string" name="GSID" value="GS1357005"/>
    <att type="string" name="canonicalName" value="IL8"/>
    <att type="string" name="nodeTypeId" value="1"/>
    <att type="string" name="nodeTypeName" value="Protein"/>
    <att type="string" name="vizmap:CV-IPN-Endothelial cell activation NODE_HEIGHT" value="20.0"/>
    <att type="string" name="vizmap:CV-IPN-Endothelial cell activation NODE_WIDTH" value="80.0"/>
    <att type="string" name="vizmap:CV-IPN-Endothelial cell-monocyte interaction NODE_HEIGHT" value="20.0"/>
    <att type="string" name="vizmap:CV-IPN-Endothelial cell-monocyte interaction NODE_WIDTH" value="80.0"/>
    <graphics type="ELLIPSE" h="20.0" w="75.0" x="2348.07373046875" y="575.7720336914062" fill="#99ffff" width="1" outline="#000000" cy:nodeTransparency="1.0" cy:nodeLabelFont="Default-0-20" cy:nodeLabel="IL8" cy:borderLineType="solid"/>
  </node>
  <node label="SELE" id="-31">
    <att type="string" name="GSID" value="GS1412473"/>
    <att type="string" name="canonicalName" value="SELE"/>
    <att type="string" name="nodeTypeId" value="1"/>
    <att type="string" name="nodeTypeName" value="Protein"/>
    <att type="string" name="vizmap:CV-IPN-Endothelial cell activation NODE_HEIGHT" value="20.0"/>
    <att type="string" name="vizmap:CV-IPN-Endothelial cell activation NODE_WIDTH" value="80.0"/>
    <att type="string" name="vizmap:CV-IPN-Endothelial cell-monocyte interaction NODE_HEIGHT" value="20.0"/>
    <att type="string" name="vizmap:CV-IPN-Endothelial cell-monocyte interaction NODE_WIDTH" value="80.0"/>
    <graphics type="ELLIPSE" h="20.0000057220459" w="75.0" x="1530.6051025390625" y="-27.08806324005127" fill="#99ffff" width="1" outline="#000000" cy:nodeTransparency="1.0" cy:nodeLabelFont="Default-0-20" cy:nodeLabel="SELE" cy:borderLineType="solid"/>
  </node>
  <node label="ITGAL" id="-264">
    <att type="string" name="GSID" value="GS1360111"/>
    <att type="string" name="canonicalName" value="ITGAL"/>
    <att type="string" name="nodeTypeId" value="1"/>
    <att type="string" name="nodeTypeName" value="Protein"/>
    <att type="string" name="vizmap:CV-IPN-Endothelial cell-monocyte interaction NODE_HEIGHT" value="20.0"/>
    <att type="string" name="vizmap:CV-IPN-Endothelial cell-monocyte interaction NODE_WIDTH" value="80.0"/>
    <graphics type="ELLIPSE" h="30.0" w="75.0" x="2116.388671875" y="342.1656799316406" fill="#99ffff" width="1" outline="#000000" cy:nodeTransparency="1.0" cy:nodeLabelFont="Default-0-20" cy:nodeLabel="ITGAL" cy:borderLineType="solid"/>
  </node>
  <node label="ETS1" id="-192">
    <att type="string" name="GSID" value="GS1342036"/>
    <att type="string" name="canonicalName" value="ETS1"/>
    <att type="string" name="nodeTypeId" value="1"/>
    <att type="string" name="nodeTypeName" value="Protein"/>
    <att type="string" name="vizmap:CV-IPN-Endothelial cell activation NODE_HEIGHT" value="20.0"/>
    <att type="string" name="vizmap:CV-IPN-Endothelial cell activation NODE_WIDTH" value="80.0"/>
    <att type="string" name="vizmap:CV-IPN-Endothelial cell-monocyte interaction NODE_HEIGHT" value="20.0"/>
    <att type="string" name="vizmap:CV-IPN-Endothelial cell-monocyte interaction NODE_WIDTH" value="80.0"/>
    <graphics type="ELLIPSE" h="20.0" w="75.0" x="1993.48046875" y="668.0" fill="#99ffff" width="1" outline="#000000" cy:nodeTransparency="1.0" cy:nodeLabelFont="Default-0-20" cy:nodeLabel="ETS1" cy:borderLineType="solid"/>
  </node>
  <node label="Arachidonate" id="-263">
    <att type="string" name="GSID" value="GS65432"/>
    <att type="string" name="canonicalName" value="Arachidonate"/>
    <att type="string" name="nodeTypeId" value="8"/>
    <att type="string" name="nodeTypeName" value="Molecule"/>
    <att type="string" name="vizmap:CV-IPN-Endothelial cell-monocyte interaction NODE_HEIGHT" value="20.0"/>
    <att type="string" name="vizmap:CV-IPN-Endothelial cell-monocyte interaction NODE_WIDTH" value="80.0"/>
    <graphics type="ELLIPSE" h="30.0" w="74.99951171875" x="2046.6572265625" y="848.3211669921875" fill="#99ffff" width="1" outline="#000000" cy:nodeTransparency="1.0" cy:nodeLabelFont="Default-0-20" cy:nodeLabel="Arachidonate" cy:borderLineType="solid"/>
  </node>
  <node label="VCAM1:ITGAX" id="-262">
    <att type="string" name="GSID" value="GS10052053"/>
    <att type="string" name="canonicalName" value="VCAM1:ITGAX"/>
    <att type="string" name="nodeTypeId" value="3"/>
    <att type="string" name="nodeTypeName" value="MolecularComplex"/>
    <att type="string" name="vizmap:CV-IPN-Endothelial cell-monocyte interaction NODE_HEIGHT" value="20.0"/>
    <att type="string" name="vizmap:CV-IPN-Endothelial cell-monocyte interaction NODE_WIDTH" value="80.0"/>
    <graphics type="ROUNDED_RECTANGLE" h="29.99999237060547" w="150.0" x="2499.505615234375" y="105.90108871459961" fill="#99ccff" width="1" outline="#000000" cy:nodeTransparency="1.0" cy:nodeLabelFont="Default-0-20" cy:nodeLabel="VCAM1:ITGAX" cy:borderLineType="solid"/>
  </node>
  <node label="Leukotriene B4" id="-261">
    <att type="string" name="GSID" value="GS642606"/>
    <att type="string" name="canonicalName" value="Leukotriene B4"/>
    <att type="string" name="nodeTypeId" value="8"/>
    <att type="string" name="nodeTypeName" value="Molecule"/>
    <att type="string" name="vizmap:CV-IPN-Endothelial cell-monocyte interaction NODE_HEIGHT" value="20.0"/>
    <att type="string" name="vizmap:CV-IPN-Endothelial cell-monocyte interaction NODE_WIDTH" value="80.0"/>
    <graphics type="ELLIPSE" h="30.0" w="74.999755859375" x="2163.5640869140625" y="573.9689331054688" fill="#99ffff" width="1" outline="#000000" cy:nodeTransparency="1.0" cy:nodeLabelFont="Default-0-20" cy:nodeLabel="Leukotriene B4" cy:borderLineType="solid"/>
  </node>
  <node label="gtpof(RHOA)" id="-201">
    <att type="string" name="GSID" value="GS3332011"/>
    <att type="string" name="canonicalName" value="gtpof(RHOA)"/>
    <att type="string" name="nodeTypeId" value="4"/>
    <att type="string" name="nodeTypeName" value="Reaction"/>
    <att type="string" name="vizmap:CV-IPN-Endothelial cell activation NODE_HEIGHT" value="30.0"/>
    <att type="string" name="vizmap:CV-IPN-Endothelial cell activation NODE_WIDTH" value="80.0"/>
    <att type="string" name="vizmap:CV-IPN-Endothelial cell-monocyte interaction NODE_HEIGHT" value="30.0"/>
    <att type="string" name="vizmap:CV-IPN-Endothelial cell-monocyte interaction NODE_WIDTH" value="80.0"/>
    <graphics type="HEXAGON" h="29.999969482421875" w="109.999755859375" x="2198.1187744140625" y="129.72528076171875" fill="#9999ff" width="1" outline="#000000" cy:nodeTransparency="1.0" cy:nodeLabelFont="Default-0-20" cy:nodeLabel="gtpof(RHOA)" cy:borderLineType="solid"/>
  </node>
  <node label="exp(SELPLG)" id="-260">
    <att type="string" name="GSID" value="GS1412512"/>
    <att type="string" name="canonicalName" value="exp(SELPLG)"/>
    <att type="string" name="nodeTypeId" value="2"/>
    <att type="string" name="nodeTypeName" value="GeneExpression"/>
    <att type="string" name="vizmap:CV-IPN-Endothelial cell-monocyte interaction NODE_HEIGHT" value="60.0"/>
    <att type="string" name="vizmap:CV-IPN-Endothelial cell-monocyte interaction NODE_WIDTH" value="60.0"/>
    <graphics type="ELLIPSE" h="30.0" w="75.0" x="1254.5872802734375" y="94.0" fill="#99ff99" width="1" outline="#000000" cy:nodeTransparency="1.0" cy:nodeLabelFont="Default-0-20" cy:nodeLabel="exp(SELPLG)" cy:borderLineType="solid"/>
  </node>
  <node label="SELP:SELPLG" id="-259">
    <att type="string" name="GSID" value="GS6360661"/>
    <att type="string" name="canonicalName" value="SELP:SELPLG"/>
    <att type="string" name="nodeTypeId" value="3"/>
    <att type="string" name="nodeTypeName" value="MolecularComplex"/>
    <att type="string" name="vizmap:CV-IPN-Endothelial cell-monocyte interaction NODE_HEIGHT" value="20.0"/>
    <att type="string" name="vizmap:CV-IPN-Endothelial cell-monocyte interaction NODE_WIDTH" value="80.0"/>
    <graphics type="ROUNDED_RECTANGLE" h="30.0" w="150.0" x="1880.801025390625" y="209.06228637695312" fill="#99ccff" width="1" outline="#000000" cy:nodeTransparency="1.0" cy:nodeLabelFont="Default-0-20" cy:nodeLabel="SELP:SELPLG" cy:borderLineType="solid"/>
  </node>
  <node label="SELP" id="-231">
    <att type="string" name="GSID" value="GS1412507"/>
    <att type="string" name="canonicalName" value="SELP"/>
    <att type="string" name="nodeTypeId" value="1"/>
    <att type="string" name="nodeTypeName" value="Protein"/>
    <att type="string" name="vizmap:CV-IPN-Endothelial cell activation NODE_HEIGHT" value="20.0"/>
    <att type="string" name="vizmap:CV-IPN-Endothelial cell activation NODE_WIDTH" value="80.0"/>
    <att type="string" name="vizmap:CV-IPN-Endothelial cell-monocyte interaction NODE_HEIGHT" value="20.0"/>
    <att type="string" name="vizmap:CV-IPN-Endothelial cell-monocyte interaction NODE_WIDTH" value="80.0"/>
    <graphics type="ELLIPSE" h="19.9999942779541" w="74.999755859375" x="2408.3912353515625" y="3.567540168762207" fill="#99ffff" width="1" outline="#000000" cy:nodeTransparency="1.0" cy:nodeLabelFont="Default-0-20" cy:nodeLabel="SELP" cy:borderLineType="solid"/>
  </node>
  <node label="Cell Surface Expression of SELE" id="-258">
    <att type="string" name="GSID" value="GS3321707"/>
    <att type="string" name="canonicalName" value="Cell Surface Expression of SELE"/>
    <att type="string" name="nodeTypeId" value="6"/>
    <att type="string" name="nodeTypeName" value="Translocation"/>
    <att type="string" name="vizmap:CV-IPN-Endothelial cell-monocyte interaction NODE_HEIGHT" value="20.0"/>
    <att type="string" name="vizmap:CV-IPN-Endothelial cell-monocyte interaction NODE_WIDTH" value="80.0"/>
    <graphics type="HEXAGON" h="30.000009536743164" w="110.0" x="1526.416015625" y="42.29581356048584" fill="#9999ff" width="1" outline="#000000" cy:nodeTransparency="1.0" cy:nodeLabelFont="Default-0-20" cy:nodeLabel="Cell Surface Expression of SELE" cy:borderLineType="solid"/>
  </node>
  <node label="Cell Surface Expression of ICAM1" id="-257">
    <att type="string" name="GSID" value="GS3321666"/>
    <att type="string" name="canonicalName" value="Cell Surface Expression of ICAM1"/>
    <att type="string" name="nodeTypeId" value="6"/>
    <att type="string" name="nodeTypeName" value="Translocation"/>
    <att type="string" name="vizmap:CV-IPN-Endothelial cell-monocyte interaction NODE_HEIGHT" value="20.0"/>
    <att type="string" name="vizmap:CV-IPN-Endothelial cell-monocyte interaction NODE_WIDTH" value="80.0"/>
    <graphics type="HEXAGON" h="30.0" w="109.999755859375" x="2167.4659423828125" y="892.0" fill="#9999ff" width="1" outline="#000000" cy:nodeTransparency="1.0" cy:nodeLabelFont="Default-0-20" cy:nodeLabel="Cell Surface Expression of ICAM1" cy:borderLineType="solid"/>
  </node>
  <node label="ICAM1:ITGAM:ITGB2" id="-256">
    <att type="string" name="GSID" value="GS10052252"/>
    <att type="string" name="canonicalName" value="ICAM1:ITGAM:ITGB2"/>
    <att type="string" name="nodeTypeId" value="3"/>
    <att type="string" name="nodeTypeName" value="MolecularComplex"/>
    <att type="string" name="vizmap:CV-IPN-Endothelial cell-monocyte interaction NODE_HEIGHT" value="20.0"/>
    <att type="string" name="vizmap:CV-IPN-Endothelial cell-monocyte interaction NODE_WIDTH" value="80.0"/>
    <graphics type="ROUNDED_RECTANGLE" h="30.0" w="149.999755859375" x="2332.1419677734375" y="153.165771484375" fill="#99ccff" width="1" outline="#000000" cy:nodeTransparency="1.0" cy:nodeLabelFont="Default-0-20" cy:nodeLabel="ICAM1:ITGAM:ITGB2" cy:borderLineType="solid"/>
  </node>
  <node label="CXCR6:CXCL16" id="-255">
    <att type="string" name="GSID" value="GS6444670"/>
    <att type="string" name="canonicalName" value="CXCR6:CXCL16"/>
    <att type="string" name="nodeTypeId" value="3"/>
    <att type="string" name="nodeTypeName" value="MolecularComplex"/>
    <att type="string" name="vizmap:CV-IPN-Endothelial cell-monocyte interaction NODE_HEIGHT" value="20.0"/>
    <att type="string" name="vizmap:CV-IPN-Endothelial cell-monocyte interaction NODE_WIDTH" value="80.0"/>
    <graphics type="ROUNDED_RECTANGLE" h="30.0" w="150.0" x="1118.4456787109375" y="300.314208984375" fill="#99ccff" width="1" outline="#000000" cy:nodeTransparency="1.0" cy:nodeLabelFont="Default-0-20" cy:nodeLabel="CXCR6:CXCL16" cy:borderLineType="solid"/>
  </node>
  <node label="oxidized 1-palmitoyl-2-arachidonyl-sn-3-glycero-phosphorylcholine" id="-238">
    <att type="string" name="GSID" value="GS7522220"/>
    <att type="string" name="canonicalName" value="oxidized 1-palmitoyl-2-arachidonyl-sn-3-glycero-phosphorylcholine"/>
    <att type="string" name="nodeTypeId" value="-1"/>
    <att type="string" name="nodeTypeName" value="Default"/>
    <att type="string" name="vizmap:CV-IPN-Endothelial cell activation NODE_HEIGHT" value="20.0"/>
    <att type="string" name="vizmap:CV-IPN-Endothelial cell activation NODE_WIDTH" value="80.0"/>
    <att type="string" name="vizmap:CV-IPN-Endothelial cell-monocyte interaction NODE_HEIGHT" value="20.0"/>
    <att type="string" name="vizmap:CV-IPN-Endothelial cell-monocyte interaction NODE_WIDTH" value="80.0"/>
    <graphics type="RECTANGLE" h="20.0" w="125.0" x="2168.6787109375" y="745.5438232421875" fill="#99ffff" width="1" outline="#000000" cy:nodeTransparency="1.0" cy:nodeLabelFont="Default-0-20" cy:nodeLabel="oxidized 1-palmitoyl-2-arachidonyl-sn-3-glycero-phosphorylcholine" cy:borderLineType="solid"/>
  </node>
  <node label="And of IL1A and TNF" id="-254">
    <att type="string" name="GSID" value="GS10052173"/>
    <att type="string" name="canonicalName" value="And of IL1A and TNF"/>
    <att type="string" name="nodeTypeId" value="-1"/>
    <att type="string" name="nodeTypeName" value="Default"/>
    <att type="string" name="vizmap:CV-IPN-Endothelial cell-monocyte interaction NODE_HEIGHT" value="20.0"/>
    <att type="string" name="vizmap:CV-IPN-Endothelial cell-monocyte interaction NODE_WIDTH" value="80.0"/>
    <graphics type="RECTANGLE" h="30.0" w="125.0" x="1574.8919677734375" y="592.0" fill="#99ffff" width="1" outline="#000000" cy:nodeTransparency="1.0" cy:nodeLabelFont="Default-0-20" cy:nodeLabel="And of IL1A and TNF" cy:borderLineType="solid"/>
  </node>
  <node label="Low Density Lipoprotein" id="-54">
    <att type="string" name="GSID" value="GS3161457"/>
    <att type="string" name="canonicalName" value="Low Density Lipoprotein"/>
    <att type="string" name="nodeTypeId" value="8"/>
    <att type="string" name="nodeTypeName" value="Molecule"/>
    <att type="string" name="vizmap:CV-IPN-Endothelial cell activation NODE_HEIGHT" value="20.0"/>
    <att type="string" name="vizmap:CV-IPN-Endothelial cell activation NODE_WIDTH" value="80.0"/>
    <att type="string" name="vizmap:CV-IPN-Endothelial cell-monocyte interaction NODE_HEIGHT" value="20.0"/>
    <att type="string" name="vizmap:CV-IPN-Endothelial cell-monocyte interaction NODE_WIDTH" value="80.0"/>
    <graphics type="ELLIPSE" h="20.0" w="74.999755859375" x="2266.6380615234375" y="568.5593872070312" fill="#99ffff" width="1" outline="#000000" cy:nodeTransparency="1.0" cy:nodeLabelFont="Default-0-20" cy:nodeLabel="Low Density Lipoprotein" cy:borderLineType="solid"/>
  </node>
  <node label="VCAM1" id="-151">
    <att type="string" name="GSID" value="GS1425011"/>
    <att type="string" name="canonicalName" value="VCAM1"/>
    <att type="string" name="nodeTypeId" value="1"/>
    <att type="string" name="nodeTypeName" value="Protein"/>
    <att type="string" name="vizmap:CV-IPN-Endothelial cell activation NODE_HEIGHT" value="20.0"/>
    <att type="string" name="vizmap:CV-IPN-Endothelial cell activation NODE_WIDTH" value="80.0"/>
    <att type="string" name="vizmap:CV-IPN-Endothelial cell-monocyte interaction NODE_HEIGHT" value="20.0"/>
    <att type="string" name="vizmap:CV-IPN-Endothelial cell-monocyte interaction NODE_WIDTH" value="80.0"/>
    <graphics type="ELLIPSE" h="20.0" w="75.00006103515625" x="824.9377746582031" y="-38.0" fill="#99ffff" width="1" outline="#000000" cy:nodeTransparency="1.0" cy:nodeLabelFont="Default-0-20" cy:nodeLabel="VCAM1" cy:borderLineType="solid"/>
  </node>
  <node label="ITGA4:ITGB1" id="-253">
    <att type="string" name="GSID" value="GS3166240"/>
    <att type="string" name="canonicalName" value="ITGA4:ITGB1"/>
    <att type="string" name="nodeTypeId" value="3"/>
    <att type="string" name="nodeTypeName" value="MolecularComplex"/>
    <att type="string" name="vizmap:CV-IPN-Endothelial cell-monocyte interaction NODE_HEIGHT" value="20.0"/>
    <att type="string" name="vizmap:CV-IPN-Endothelial cell-monocyte interaction NODE_WIDTH" value="80.0"/>
    <graphics type="ROUNDED_RECTANGLE" h="30.0" w="150.0" x="1897.029052734375" y="315.0622253417969" fill="#99ccff" width="1" outline="#000000" cy:nodeTransparency="1.0" cy:nodeLabelFont="Default-0-20" cy:nodeLabel="ITGA4:ITGB1" cy:borderLineType="solid"/>
  </node>
  <node label="exp(ITGAM)" id="-252">
    <att type="string" name="GSID" value="GS1360114"/>
    <att type="string" name="canonicalName" value="exp(ITGAM)"/>
    <att type="string" name="nodeTypeId" value="2"/>
    <att type="string" name="nodeTypeName" value="GeneExpression"/>
    <att type="string" name="vizmap:CV-IPN-Endothelial cell-monocyte interaction NODE_HEIGHT" value="60.0"/>
    <att type="string" name="vizmap:CV-IPN-Endothelial cell-monocyte interaction NODE_WIDTH" value="60.0"/>
    <graphics type="ELLIPSE" h="29.999908447265625" w="75.0" x="2357.088623046875" y="507.8654022216797" fill="#99ff99" width="1" outline="#000000" cy:nodeTransparency="1.0" cy:nodeLabelFont="Default-0-20" cy:nodeLabel="exp(ITGAM)" cy:borderLineType="solid"/>
  </node>
  <node label="Oxidized Low Density Lipoprotein" id="-19">
    <att type="string" name="GSID" value="GS3161706"/>
    <att type="string" name="canonicalName" value="Oxidized Low Density Lipoprotein"/>
    <att type="string" name="nodeTypeId" value="8"/>
    <att type="string" name="nodeTypeName" value="Molecule"/>
    <att type="string" name="vizmap:CV-IPN-Endothelial cell activation NODE_HEIGHT" value="20.0"/>
    <att type="string" name="vizmap:CV-IPN-Endothelial cell activation NODE_WIDTH" value="80.0"/>
    <att type="string" name="vizmap:CV-IPN-Endothelial cell-monocyte interaction NODE_HEIGHT" value="20.0"/>
    <att type="string" name="vizmap:CV-IPN-Endothelial cell-monocyte interaction NODE_WIDTH" value="80.0"/>
    <graphics type="ELLIPSE" h="20.0" w="75.0" x="1584.8236083984375" y="985.8801879882812" fill="#99ffff" width="1" outline="#000000" cy:nodeTransparency="1.0" cy:nodeLabelFont="Default-0-20" cy:nodeLabel="Oxidized Low Density Lipoprotein" cy:borderLineType="solid"/>
  </node>
  <node label="ITGB1" id="-251">
    <att type="string" name="GSID" value="GS1360145"/>
    <att type="string" name="canonicalName" value="ITGB1"/>
    <att type="string" name="nodeTypeId" value="1"/>
    <att type="string" name="nodeTypeName" value="Protein"/>
    <att type="string" name="vizmap:CV-IPN-Endothelial cell-monocyte interaction NODE_HEIGHT" value="20.0"/>
    <att type="string" name="vizmap:CV-IPN-Endothelial cell-monocyte interaction NODE_WIDTH" value="80.0"/>
    <graphics type="ELLIPSE" h="29.99999237060547" w="75.0" x="2758.156005859375" y="138.42413711547852" fill="#99ffff" width="1" outline="#000000" cy:nodeTransparency="1.0" cy:nodeLabelFont="Default-0-20" cy:nodeLabel="ITGB1" cy:borderLineType="solid"/>
  </node>
  <node label="MIF" id="-250">
    <att type="string" name="GSID" value="GS1366273"/>
    <att type="string" name="canonicalName" value="MIF"/>
    <att type="string" name="nodeTypeId" value="1"/>
    <att type="string" name="nodeTypeName" value="Protein"/>
    <att type="string" name="vizmap:CV-IPN-Endothelial cell-monocyte interaction NODE_HEIGHT" value="20.0"/>
    <att type="string" name="vizmap:CV-IPN-Endothelial cell-monocyte interaction NODE_WIDTH" value="80.0"/>
    <graphics type="ELLIPSE" h="29.999954223632812" w="75.0" x="2112.48583984375" y="255.55950164794922" fill="#99ffff" width="1" outline="#000000" cy:nodeTransparency="1.0" cy:nodeLabelFont="Default-0-20" cy:nodeLabel="MIF" cy:borderLineType="solid"/>
  </node>
  <node label="exp(CCL2)" id="-46">
    <att type="string" name="GSID" value="GS1412046"/>
    <att type="string" name="canonicalName" value="exp(CCL2)"/>
    <att type="string" name="nodeTypeId" value="2"/>
    <att type="string" name="nodeTypeName" value="GeneExpression"/>
    <att type="string" name="vizmap:CV-IPN-Endothelial cell activation NODE_HEIGHT" value="60.0"/>
    <att type="string" name="vizmap:CV-IPN-Endothelial cell activation NODE_WIDTH" value="60.0"/>
    <att type="string" name="vizmap:CV-IPN-Endothelial cell-monocyte interaction NODE_HEIGHT" value="60.0"/>
    <att type="string" name="vizmap:CV-IPN-Endothelial cell-monocyte interaction NODE_WIDTH" value="60.0"/>
    <graphics type="ELLIPSE" h="60.0" w="75.0" x="2141.632568359375" y="437.5439758300781" fill="#99ff99" width="1" outline="#000000" cy:nodeTransparency="1.0" cy:nodeLabelFont="Default-0-20" cy:nodeLabel="exp(CCL2)" cy:borderLineType="solid"/>
  </node>
  <node label="VCAM1:ITGA4:ITGB1" id="-249">
    <att type="string" name="GSID" value="GS7512430"/>
    <att type="string" name="canonicalName" value="VCAM1:ITGA4:ITGB1"/>
    <att type="string" name="nodeTypeId" value="3"/>
    <att type="string" name="nodeTypeName" value="MolecularComplex"/>
    <att type="string" name="vizmap:CV-IPN-Endothelial cell-monocyte interaction NODE_HEIGHT" value="20.0"/>
    <att type="string" name="vizmap:CV-IPN-Endothelial cell-monocyte interaction NODE_WIDTH" value="80.0"/>
    <graphics type="ROUNDED_RECTANGLE" h="30.000045776367188" w="150.0" x="1911.157958984375" y="127.92215728759766" fill="#99ccff" width="1" outline="#000000" cy:nodeTransparency="1.0" cy:nodeLabelFont="Default-0-20" cy:nodeLabel="VCAM1:ITGA4:ITGB1" cy:borderLineType="solid"/>
  </node>
  <node label="Cell Surface Expression of STAB1" id="-248">
    <att type="string" name="GSID" value="GS4430517"/>
    <att type="string" name="canonicalName" value="Cell Surface Expression of STAB1"/>
    <att type="string" name="nodeTypeId" value="6"/>
    <att type="string" name="nodeTypeName" value="Translocation"/>
    <att type="string" name="vizmap:CV-IPN-Endothelial cell-monocyte interaction NODE_HEIGHT" value="20.0"/>
    <att type="string" name="vizmap:CV-IPN-Endothelial cell-monocyte interaction NODE_WIDTH" value="80.0"/>
    <graphics type="HEXAGON" h="30.000015258789062" w="110.0" x="1497.94091796875" y="151.30840301513672" fill="#9999ff" width="1" outline="#000000" cy:nodeTransparency="1.0" cy:nodeLabelFont="Default-0-20" cy:nodeLabel="Cell Surface Expression of STAB1" cy:borderLineType="solid"/>
  </node>
  <node label="TGFB1" id="-247">
    <att type="string" name="GSID" value="GS1421306"/>
    <att type="string" name="canonicalName" value="TGFB1"/>
    <att type="string" name="nodeTypeId" value="1"/>
    <att type="string" name="nodeTypeName" value="Protein"/>
    <att type="string" name="vizmap:CV-IPN-Endothelial cell-monocyte interaction NODE_HEIGHT" value="20.0"/>
    <att type="string" name="vizmap:CV-IPN-Endothelial cell-monocyte interaction NODE_WIDTH" value="80.0"/>
    <graphics type="ELLIPSE" h="29.99999237060547" w="75.0" x="2023.3095703125" y="-39.739044189453125" fill="#99ffff" width="1" outline="#000000" cy:nodeTransparency="1.0" cy:nodeLabelFont="Default-0-20" cy:nodeLabel="TGFB1" cy:borderLineType="solid"/>
  </node>
  <edge label="IFNG (pp) exp(CXCL16)" source="-14" target="-308">
    <att type="string" name="canonicalName" value="IFNG (pp) exp(CXCL16)"/>
    <att type="string" name="edgeTypeId" value="134"/>
    <att type="string" name="edgeTypeName" value="-&gt;"/>
    <att type="string" name="interaction" value="pp" cy:editable="false"/>
    <att type="string" name="vizmap:CV-IPN-Endothelial cell-monocyte interaction EDGE_COLOR" value="java.awt.Color[r=0,g=0,b=0]"/>
    <att type="string" name="vizmap:CV-IPN-Endothelial cell-monocyte interaction EDGE_LINE_WIDTH" value="1.0"/>
    <graphics width="1" fill="#999999" cy:sourceArrow="0" cy:targetArrow="0" cy:sourceArrowColor="#000000" cy:targetArrowColor="#000000" cy:edgeLabelFont="SanSerif-0-10" cy:edgeLabel="" cy:edgeLineType="SOLID" cy:curved="CURVED_LINES"/>
  </edge>
  <edge label="catof(ITGB2) (pp) monocyte extravasation" source="-313" target="-298">
    <att type="string" name="canonicalName" value="catof(ITGB2) (pp) monocyte extravasation"/>
    <att type="string" name="edgeTypeId" value="174"/>
    <att type="string" name="edgeTypeName" value="-requiredby-&gt;"/>
    <att type="string" name="interaction" value="pp" cy:editable="false"/>
    <att type="string" name="vizmap:CV-IPN-Endothelial cell-monocyte interaction EDGE_COLOR" value="java.awt.Color[r=0,g=0,b=0]"/>
    <att type="string" name="vizmap:CV-IPN-Endothelial cell-monocyte interaction EDGE_LINE_WIDTH" value="3.0"/>
    <graphics width="1" fill="#999999" cy:sourceArrow="0" cy:targetArrow="0" cy:sourceArrowColor="#000000" cy:targetArrowColor="#000000" cy:edgeLabelFont="SanSerif-0-10" cy:edgeLabel="" cy:edgeLineType="SOLID" cy:curved="CURVED_LINES"/>
  </edge>
  <edge label="ITGB2 (pp) catof(ITGB2)" source="-312" target="-313">
    <att type="string" name="canonicalName" value="ITGB2 (pp) catof(ITGB2)"/>
    <att type="string" name="edgeTypeId" value="142"/>
    <att type="string" name="edgeTypeName" value="-cat-&gt;"/>
    <att type="string" name="interaction" value="pp" cy:editable="false"/>
    <att type="string" name="vizmap:CV-IPN-Endothelial cell-monocyte interaction EDGE_COLOR" value="java.awt.Color[r=0,g=0,b=0]"/>
    <att type="string" name="vizmap:CV-IPN-Endothelial cell-monocyte interaction EDGE_LINE_WIDTH" value="3.0"/>
    <graphics width="3" fill="#999999" cy:sourceArrow="0" cy:targetArrow="0" cy:sourceArrowColor="#000000" cy:targetArrowColor="#000000" cy:edgeLabelFont="SanSerif-0-10" cy:edgeLabel="" cy:edgeLineType="SOLID" cy:curved="CURVED_LINES">
      <att name="edgeBend">
        <att name="handle" x="1726.353515625" y="317.0" />
        <att name="handle" x="1726.353515625" y="225.0" />
      </att>
    </graphics>
  </edge>
  <edge label="ITGB2 (pp) ITGAL:ITGB2" source="-312" target="-278">
    <att type="string" name="canonicalName" value="ITGB2 (pp) ITGAL:ITGB2"/>
    <att type="string" name="edgeTypeId" value="79"/>
    <att type="string" name="edgeTypeName" value="-cc-"/>
    <att type="string" name="interaction" value="pp" cy:editable="false"/>
    <att type="string" name="vizmap:CV-IPN-Endothelial cell-monocyte interaction EDGE_COLOR" value="java.awt.Color[r=153,g=153,b=153]"/>
    <att type="string" name="vizmap:CV-IPN-Endothelial cell-monocyte interaction EDGE_LINE_WIDTH" value="3.0"/>
    <graphics width="1" fill="#999999" cy:sourceArrow="0" cy:targetArrow="0" cy:sourceArrowColor="#000000" cy:targetArrowColor="#000000" cy:edgeLabelFont="SanSerif-0-10" cy:edgeLabel="" cy:edgeLineType="EQUAL_DASH" cy:curved="CURVED_LINES"/>
  </edge>
  <edge label="ITGB2 (pp) ITGAM:ITGB2" source="-312" target="-296">
    <att type="string" name="canonicalName" value="ITGB2 (pp) ITGAM:ITGB2"/>
    <att type="string" name="edgeTypeId" value="79"/>
    <att type="string" name="edgeTypeName" value="-cc-"/>
    <att type="string" name="interaction" value="pp" cy:editable="false"/>
    <att type="string" name="vizmap:CV-IPN-Endothelial cell-monocyte interaction EDGE_COLOR" value="java.awt.Color[r=153,g=153,b=153]"/>
    <att type="string" name="vizmap:CV-IPN-Endothelial cell-monocyte interaction EDGE_LINE_WIDTH" value="3.0"/>
    <graphics width="1" fill="#999999" cy:sourceArrow="0" cy:targetArrow="0" cy:sourceArrowColor="#000000" cy:targetArrowColor="#000000" cy:edgeLabelFont="SanSerif-0-10" cy:edgeLabel="" cy:edgeLineType="EQUAL_DASH" cy:curved="CURVED_LINES"/>
  </edge>
  <edge label="ITGB2:ITGAL:ICAM1 (pp) monocyte adherence" source="-311" target="-309">
    <att type="string" name="canonicalName" value="ITGB2:ITGAL:ICAM1 (pp) monocyte adherence"/>
    <att type="string" name="edgeTypeId" value="134"/>
    <att type="string" name="edgeTypeName" value="-&gt;"/>
    <att type="string" name="interaction" value="pp" cy:editable="false"/>
    <att type="string" name="vizmap:CV-IPN-Endothelial cell-monocyte interaction EDGE_COLOR" value="java.awt.Color[r=0,g=0,b=0]"/>
    <att type="string" name="vizmap:CV-IPN-Endothelial cell-monocyte interaction EDGE_LINE_WIDTH" value="1.0"/>
    <graphics width="1" fill="#999999" cy:sourceArrow="0" cy:targetArrow="0" cy:sourceArrowColor="#000000" cy:targetArrowColor="#000000" cy:edgeLabelFont="SanSerif-0-10" cy:edgeLabel="" cy:edgeLineType="SOLID" cy:curved="CURVED_LINES"/>
  </edge>
  <edge label="exp(CCR2) (pp) CCR2" source="-310" target="-292">
    <att type="string" name="canonicalName" value="exp(CCR2) (pp) CCR2"/>
    <att type="string" name="edgeTypeId" value="115"/>
    <att type="string" name="edgeTypeName" value="-gp-&gt;"/>
    <att type="string" name="interaction" value="pp" cy:editable="false"/>
    <att type="string" name="vizmap:CV-IPN-Endothelial cell-monocyte interaction EDGE_COLOR" value="java.awt.Color[r=0,g=0,b=0]"/>
    <att type="string" name="vizmap:CV-IPN-Endothelial cell-monocyte interaction EDGE_LINE_WIDTH" value="3.0"/>
    <graphics width="1" fill="#999999" cy:sourceArrow="0" cy:targetArrow="0" cy:sourceArrowColor="#000000" cy:targetArrowColor="#000000" cy:edgeLabelFont="SanSerif-0-10" cy:edgeLabel="" cy:edgeLineType="EQUAL_DASH" cy:curved="CURVED_LINES"/>
  </edge>
  <edge label="taof(ETS1) (pp) exp(CCL2)" source="-215" target="-46">
    <att type="string" name="canonicalName" value="taof(ETS1) (pp) exp(CCL2)"/>
    <att type="string" name="edgeTypeId" value="134"/>
    <att type="string" name="edgeTypeName" value="-&gt;"/>
    <att type="string" name="interaction" value="pp" cy:editable="false"/>
    <att type="string" name="vizmap:CV-IPN-Endothelial cell activation EDGE_COLOR" value="java.awt.Color[r=0,g=0,b=0]"/>
    <att type="string" name="vizmap:CV-IPN-Endothelial cell activation EDGE_LINE_WIDTH" value="1.0"/>
    <att type="string" name="vizmap:CV-IPN-Endothelial cell-monocyte interaction EDGE_COLOR" value="java.awt.Color[r=0,g=0,b=0]"/>
    <att type="string" name="vizmap:CV-IPN-Endothelial cell-monocyte interaction EDGE_LINE_WIDTH" value="1.0"/>
    <graphics width="1" fill="#999999" cy:sourceArrow="0" cy:targetArrow="0" cy:sourceArrowColor="#000000" cy:targetArrowColor="#000000" cy:edgeLabelFont="SanSerif-0-10" cy:edgeLabel="" cy:edgeLineType="SOLID" cy:curved="CURVED_LINES"/>
  </edge>
  <edge label="monocyte adherence (pp) monocyte extravasation" source="-309" target="-298">
    <att type="string" name="canonicalName" value="monocyte adherence (pp) monocyte extravasation"/>
    <att type="string" name="edgeTypeId" value="162"/>
    <att type="string" name="edgeTypeName" value="-corr-"/>
    <att type="string" name="interaction" value="pp" cy:editable="false"/>
    <att type="string" name="vizmap:CV-IPN-Endothelial cell-monocyte interaction EDGE_COLOR" value="java.awt.Color[r=0,g=0,b=0]"/>
    <att type="string" name="vizmap:CV-IPN-Endothelial cell-monocyte interaction EDGE_LINE_WIDTH" value="2.0"/>
    <graphics width="1" fill="#999999" cy:sourceArrow="0" cy:targetArrow="0" cy:sourceArrowColor="#000000" cy:targetArrowColor="#000000" cy:edgeLabelFont="SanSerif-0-10" cy:edgeLabel="" cy:edgeLineType="SOLID" cy:curved="CURVED_LINES"/>
  </edge>
  <edge label="exp(CXCL16) (pp) CXCL16" source="-308" target="-287">
    <att type="string" name="canonicalName" value="exp(CXCL16) (pp) CXCL16"/>
    <att type="string" name="edgeTypeId" value="115"/>
    <att type="string" name="edgeTypeName" value="-gp-&gt;"/>
    <att type="string" name="interaction" value="pp" cy:editable="false"/>
    <att type="string" name="vizmap:CV-IPN-Endothelial cell-monocyte interaction EDGE_COLOR" value="java.awt.Color[r=0,g=0,b=0]"/>
    <att type="string" name="vizmap:CV-IPN-Endothelial cell-monocyte interaction EDGE_LINE_WIDTH" value="3.0"/>
    <graphics width="1" fill="#999999" cy:sourceArrow="0" cy:targetArrow="0" cy:sourceArrowColor="#000000" cy:targetArrowColor="#000000" cy:edgeLabelFont="SanSerif-0-10" cy:edgeLabel="" cy:edgeLineType="EQUAL_DASH" cy:curved="CURVED_LINES"/>
  </edge>
  <edge label="ITGAM (pp) ITGAM:ITGB2" source="-307" target="-296">
    <att type="string" name="canonicalName" value="ITGAM (pp) ITGAM:ITGB2"/>
    <att type="string" name="edgeTypeId" value="79"/>
    <att type="string" name="edgeTypeName" value="-cc-"/>
    <att type="string" name="interaction" value="pp" cy:editable="false"/>
    <att type="string" name="vizmap:CV-IPN-Endothelial cell-monocyte interaction EDGE_COLOR" value="java.awt.Color[r=153,g=153,b=153]"/>
    <att type="string" name="vizmap:CV-IPN-Endothelial cell-monocyte interaction EDGE_LINE_WIDTH" value="3.0"/>
    <graphics width="1" fill="#999999" cy:sourceArrow="0" cy:targetArrow="0" cy:sourceArrowColor="#000000" cy:targetArrowColor="#000000" cy:edgeLabelFont="SanSerif-0-10" cy:edgeLabel="" cy:edgeLineType="EQUAL_DASH" cy:curved="CURVED_LINES"/>
  </edge>
  <edge label="ITGAM (pp) catof(ITGAM)" source="-307" target="-302">
    <att type="string" name="canonicalName" value="ITGAM (pp) catof(ITGAM)"/>
    <att type="string" name="edgeTypeId" value="142"/>
    <att type="string" name="edgeTypeName" value="-cat-&gt;"/>
    <att type="string" name="interaction" value="pp" cy:editable="false"/>
    <att type="string" name="vizmap:CV-IPN-Endothelial cell-monocyte interaction EDGE_COLOR" value="java.awt.Color[r=0,g=0,b=0]"/>
    <att type="string" name="vizmap:CV-IPN-Endothelial cell-monocyte interaction EDGE_LINE_WIDTH" value="3.0"/>
    <graphics width="3" fill="#999999" cy:sourceArrow="0" cy:targetArrow="0" cy:sourceArrowColor="#000000" cy:targetArrowColor="#000000" cy:edgeLabelFont="SanSerif-0-10" cy:edgeLabel="" cy:edgeLineType="SOLID" cy:curved="CURVED_LINES">
      <att name="edgeBend">
        <att name="handle" x="2150.94287109375" y="296.0" />
      </att>
    </graphics>
  </edge>
  <edge label="Cell Surface Expression of Thy1 (pp) catof(THY1)" source="-306" target="-295">
    <att type="string" name="canonicalName" value="Cell Surface Expression of Thy1 (pp) catof(THY1)"/>
    <att type="string" name="edgeTypeId" value="134"/>
    <att type="string" name="edgeTypeName" value="-&gt;"/>
    <att type="string" name="interaction" value="pp" cy:editable="false"/>
    <att type="string" name="vizmap:CV-IPN-Endothelial cell-monocyte interaction EDGE_COLOR" value="java.awt.Color[r=0,g=0,b=0]"/>
    <att type="string" name="vizmap:CV-IPN-Endothelial cell-monocyte interaction EDGE_LINE_WIDTH" value="1.0"/>
    <graphics width="1" fill="#999999" cy:sourceArrow="0" cy:targetArrow="0" cy:sourceArrowColor="#000000" cy:targetArrowColor="#000000" cy:edgeLabelFont="SanSerif-0-10" cy:edgeLabel="" cy:edgeLineType="SOLID" cy:curved="CURVED_LINES"/>
  </edge>
  <edge label="ITGAX:ITGB2 (pp) ITGAX" source="-305" target="-270">
    <att type="string" name="canonicalName" value="ITGAX:ITGB2 (pp) ITGAX"/>
    <att type="string" name="edgeTypeId" value="79"/>
    <att type="string" name="edgeTypeName" value="-cc-"/>
    <att type="string" name="interaction" value="pp" cy:editable="false"/>
    <att type="string" name="vizmap:CV-IPN-Endothelial cell-monocyte interaction EDGE_COLOR" value="java.awt.Color[r=153,g=153,b=153]"/>
    <att type="string" name="vizmap:CV-IPN-Endothelial cell-monocyte interaction EDGE_LINE_WIDTH" value="3.0"/>
    <graphics width="1" fill="#999999" cy:sourceArrow="0" cy:targetArrow="0" cy:sourceArrowColor="#000000" cy:targetArrowColor="#000000" cy:edgeLabelFont="SanSerif-0-10" cy:edgeLabel="" cy:edgeLineType="EQUAL_DASH" cy:curved="CURVED_LINES">
      <att name="edgeBend">
        <att name="handle" x="730.5845947265625" y="362.0" />
        <att name="handle" x="730.5845947265625" y="300.0" />
        <att name="handle" x="730.5845947265625" y="208.0" />
        <att name="handle" x="730.5845947265625" y="146.0" />
      </att>
    </graphics>
  </edge>
  <edge label="ITGAX:ITGB2 (pp) ITGB2" source="-305" target="-312">
    <att type="string" name="canonicalName" value="ITGAX:ITGB2 (pp) ITGB2"/>
    <att type="string" name="edgeTypeId" value="79"/>
    <att type="string" name="edgeTypeName" value="-cc-"/>
    <att type="string" name="interaction" value="pp" cy:editable="false"/>
    <att type="string" name="vizmap:CV-IPN-Endothelial cell-monocyte interaction EDGE_COLOR" value="java.awt.Color[r=153,g=153,b=153]"/>
    <att type="string" name="vizmap:CV-IPN-Endothelial cell-monocyte interaction EDGE_LINE_WIDTH" value="3.0"/>
    <graphics width="1" fill="#999999" cy:sourceArrow="0" cy:targetArrow="0" cy:sourceArrowColor="#000000" cy:targetArrowColor="#000000" cy:edgeLabelFont="SanSerif-0-10" cy:edgeLabel="" cy:edgeLineType="EQUAL_DASH" cy:curved="CURVED_LINES"/>
  </edge>
  <edge label="exp(ICAM1) (pp) ICAM1" source="-18" target="-186">
    <att type="string" name="canonicalName" value="exp(ICAM1) (pp) ICAM1"/>
    <att type="string" name="edgeTypeId" value="115"/>
    <att type="string" name="edgeTypeName" value="-gp-&gt;"/>
    <att type="string" name="interaction" value="pp" cy:editable="false"/>
    <att type="string" name="vizmap:CV-IPN-Endothelial cell activation EDGE_COLOR" value="java.awt.Color[r=0,g=0,b=0]"/>
    <att type="string" name="vizmap:CV-IPN-Endothelial cell activation EDGE_LINE_WIDTH" value="3.0"/>
    <att type="string" name="vizmap:CV-IPN-Endothelial cell-monocyte interaction EDGE_COLOR" value="java.awt.Color[r=0,g=0,b=0]"/>
    <att type="string" name="vizmap:CV-IPN-Endothelial cell-monocyte interaction EDGE_LINE_WIDTH" value="3.0"/>
    <graphics width="1" fill="#999999" cy:sourceArrow="0" cy:targetArrow="0" cy:sourceArrowColor="#000000" cy:targetArrowColor="#000000" cy:edgeLabelFont="SanSerif-0-10" cy:edgeLabel="" cy:edgeLineType="EQUAL_DASH" cy:curved="CURVED_LINES"/>
  </edge>
  <edge label="catof(IL8RB) (pp) monocyte adherence" source="-304" target="-309">
    <att type="string" name="canonicalName" value="catof(IL8RB) (pp) monocyte adherence"/>
    <att type="string" name="edgeTypeId" value="134"/>
    <att type="string" name="edgeTypeName" value="-&gt;"/>
    <att type="string" name="interaction" value="pp" cy:editable="false"/>
    <att type="string" name="vizmap:CV-IPN-Endothelial cell-monocyte interaction EDGE_COLOR" value="java.awt.Color[r=0,g=0,b=0]"/>
    <att type="string" name="vizmap:CV-IPN-Endothelial cell-monocyte interaction EDGE_LINE_WIDTH" value="1.0"/>
    <graphics width="1" fill="#999999" cy:sourceArrow="0" cy:targetArrow="0" cy:sourceArrowColor="#000000" cy:targetArrowColor="#000000" cy:edgeLabelFont="SanSerif-0-10" cy:edgeLabel="" cy:edgeLineType="SOLID" cy:curved="CURVED_LINES"/>
  </edge>
  <edge label="catof(ITGAM) (pp) monocyte adherence" source="-302" target="-309">
    <att type="string" name="canonicalName" value="catof(ITGAM) (pp) monocyte adherence"/>
    <att type="string" name="edgeTypeId" value="134"/>
    <att type="string" name="edgeTypeName" value="-&gt;"/>
    <att type="string" name="interaction" value="pp" cy:editable="false"/>
    <att type="string" name="vizmap:CV-IPN-Endothelial cell-monocyte interaction EDGE_COLOR" value="java.awt.Color[r=0,g=0,b=0]"/>
    <att type="string" name="vizmap:CV-IPN-Endothelial cell-monocyte interaction EDGE_LINE_WIDTH" value="1.0"/>
    <graphics width="1" fill="#999999" cy:sourceArrow="0" cy:targetArrow="0" cy:sourceArrowColor="#000000" cy:targetArrowColor="#000000" cy:edgeLabelFont="SanSerif-0-10" cy:edgeLabel="" cy:edgeLineType="SOLID" cy:curved="CURVED_LINES"/>
  </edge>
  <edge label="Cell Surface Expression of ITGAM (pp) ITGAM" source="-301" target="-307">
    <att type="string" name="canonicalName" value="Cell Surface Expression of ITGAM (pp) ITGAM"/>
    <att type="string" name="edgeTypeId" value="150"/>
    <att type="string" name="edgeTypeName" value="-translocates-*"/>
    <att type="string" name="interaction" value="pp" cy:editable="false"/>
    <att type="string" name="vizmap:CV-IPN-Endothelial cell-monocyte interaction EDGE_COLOR" value="java.awt.Color[r=153,g=153,b=153]"/>
    <att type="string" name="vizmap:CV-IPN-Endothelial cell-monocyte interaction EDGE_LINE_WIDTH" value="3.0"/>
    <graphics width="1" fill="#999999" cy:sourceArrow="0" cy:targetArrow="0" cy:sourceArrowColor="#000000" cy:targetArrowColor="#000000" cy:edgeLabelFont="SanSerif-0-10" cy:edgeLabel="" cy:edgeLineType="EQUAL_DASH" cy:curved="CURVED_LINES"/>
  </edge>
  <edge label="Cholesterol (pp) exp(CCR2)" source="-300" target="-310">
    <att type="string" name="canonicalName" value="Cholesterol (pp) exp(CCR2)"/>
    <att type="string" name="edgeTypeId" value="134"/>
    <att type="string" name="edgeTypeName" value="-&gt;"/>
    <att type="string" name="interaction" value="pp" cy:editable="false"/>
    <att type="string" name="vizmap:CV-IPN-Endothelial cell-monocyte interaction EDGE_COLOR" value="java.awt.Color[r=0,g=0,b=0]"/>
    <att type="string" name="vizmap:CV-IPN-Endothelial cell-monocyte interaction EDGE_LINE_WIDTH" value="1.0"/>
    <graphics width="1" fill="#999999" cy:sourceArrow="0" cy:targetArrow="0" cy:sourceArrowColor="#000000" cy:targetArrowColor="#000000" cy:edgeLabelFont="SanSerif-0-10" cy:edgeLabel="" cy:edgeLineType="SOLID" cy:curved="CURVED_LINES"/>
  </edge>
  <edge label="THY1 (pp) catof(THY1)" source="-299" target="-295">
    <att type="string" name="canonicalName" value="THY1 (pp) catof(THY1)"/>
    <att type="string" name="edgeTypeId" value="142"/>
    <att type="string" name="edgeTypeName" value="-cat-&gt;"/>
    <att type="string" name="interaction" value="pp" cy:editable="false"/>
    <att type="string" name="vizmap:CV-IPN-Endothelial cell-monocyte interaction EDGE_COLOR" value="java.awt.Color[r=0,g=0,b=0]"/>
    <att type="string" name="vizmap:CV-IPN-Endothelial cell-monocyte interaction EDGE_LINE_WIDTH" value="3.0"/>
    <graphics width="3" fill="#999999" cy:sourceArrow="0" cy:targetArrow="0" cy:sourceArrowColor="#000000" cy:targetArrowColor="#000000" cy:edgeLabelFont="SanSerif-0-10" cy:edgeLabel="" cy:edgeLineType="SOLID" cy:curved="CURVED_LINES"/>
  </edge>
  <edge label="VCAM1:ITGA4 (pp) VCAM1:ITGA4:ITGB1" source="-297" target="-249">
    <att type="string" name="canonicalName" value="VCAM1:ITGA4 (pp) VCAM1:ITGA4:ITGB1"/>
    <att type="string" name="edgeTypeId" value="79"/>
    <att type="string" name="edgeTypeName" value="-cc-"/>
    <att type="string" name="interaction" value="pp" cy:editable="false"/>
    <att type="string" name="vizmap:CV-IPN-Endothelial cell-monocyte interaction EDGE_COLOR" value="java.awt.Color[r=153,g=153,b=153]"/>
    <att type="string" name="vizmap:CV-IPN-Endothelial cell-monocyte interaction EDGE_LINE_WIDTH" value="3.0"/>
    <graphics width="1" fill="#999999" cy:sourceArrow="0" cy:targetArrow="0" cy:sourceArrowColor="#000000" cy:targetArrowColor="#000000" cy:edgeLabelFont="SanSerif-0-10" cy:edgeLabel="" cy:edgeLineType="EQUAL_DASH" cy:curved="CURVED_LINES"/>
  </edge>
  <edge label="VCAM1:ITGA4 (pp) monocyte adherence" source="-297" target="-309">
    <att type="string" name="canonicalName" value="VCAM1:ITGA4 (pp) monocyte adherence"/>
    <att type="string" name="edgeTypeId" value="134"/>
    <att type="string" name="edgeTypeName" value="-&gt;"/>
    <att type="string" name="interaction" value="pp" cy:editable="false"/>
    <att type="string" name="vizmap:CV-IPN-Endothelial cell-monocyte interaction EDGE_COLOR" value="java.awt.Color[r=0,g=0,b=0]"/>
    <att type="string" name="vizmap:CV-IPN-Endothelial cell-monocyte interaction EDGE_LINE_WIDTH" value="1.0"/>
    <graphics width="1" fill="#999999" cy:sourceArrow="0" cy:targetArrow="0" cy:sourceArrowColor="#000000" cy:targetArrowColor="#000000" cy:edgeLabelFont="SanSerif-0-10" cy:edgeLabel="" cy:edgeLineType="SOLID" cy:curved="CURVED_LINES">
      <att name="edgeBend">
        <att name="handle" x="2245.2958984375" y="173.0" />
      </att>
    </graphics>
  </edge>
  <edge label="VCAM1:ITGA4 (pp) VCAM1" source="-297" target="-151">
    <att type="string" name="canonicalName" value="VCAM1:ITGA4 (pp) VCAM1"/>
    <att type="string" name="edgeTypeId" value="79"/>
    <att type="string" name="edgeTypeName" value="-cc-"/>
    <att type="string" name="interaction" value="pp" cy:editable="false"/>
    <att type="string" name="vizmap:CV-IPN-Endothelial cell-monocyte interaction EDGE_COLOR" value="java.awt.Color[r=153,g=153,b=153]"/>
    <att type="string" name="vizmap:CV-IPN-Endothelial cell-monocyte interaction EDGE_LINE_WIDTH" value="3.0"/>
    <graphics width="1" fill="#999999" cy:sourceArrow="0" cy:targetArrow="0" cy:sourceArrowColor="#000000" cy:targetArrowColor="#000000" cy:edgeLabelFont="SanSerif-0-10" cy:edgeLabel="" cy:edgeLineType="EQUAL_DASH" cy:curved="CURVED_LINES">
      <att name="edgeBend">
        <att name="handle" x="777.7613525390625" y="204.0" />
        <att name="handle" x="777.7613525390625" y="142.0" />
      </att>
    </graphics>
  </edge>
  <edge label="exp(SELE) (pp) SELE" source="-239" target="-31">
    <att type="string" name="canonicalName" value="exp(SELE) (pp) SELE"/>
    <att type="string" name="edgeTypeId" value="115"/>
    <att type="string" name="edgeTypeName" value="-gp-&gt;"/>
    <att type="string" name="interaction" value="pp" cy:editable="false"/>
    <att type="string" name="vizmap:CV-IPN-Endothelial cell activation EDGE_COLOR" value="java.awt.Color[r=0,g=0,b=0]"/>
    <att type="string" name="vizmap:CV-IPN-Endothelial cell activation EDGE_LINE_WIDTH" value="3.0"/>
    <att type="string" name="vizmap:CV-IPN-Endothelial cell-monocyte interaction EDGE_COLOR" value="java.awt.Color[r=0,g=0,b=0]"/>
    <att type="string" name="vizmap:CV-IPN-Endothelial cell-monocyte interaction EDGE_LINE_WIDTH" value="3.0"/>
    <graphics width="1" fill="#999999" cy:sourceArrow="0" cy:targetArrow="0" cy:sourceArrowColor="#000000" cy:targetArrowColor="#000000" cy:edgeLabelFont="SanSerif-0-10" cy:edgeLabel="" cy:edgeLineType="EQUAL_DASH" cy:curved="CURVED_LINES"/>
  </edge>
  <edge label="ITGAM:ITGB2 (pp) ICAM1:ITGAM:ITGB2" source="-296" target="-256">
    <att type="string" name="canonicalName" value="ITGAM:ITGB2 (pp) ICAM1:ITGAM:ITGB2"/>
    <att type="string" name="edgeTypeId" value="79"/>
    <att type="string" name="edgeTypeName" value="-cc-"/>
    <att type="string" name="interaction" value="pp" cy:editable="false"/>
    <att type="string" name="vizmap:CV-IPN-Endothelial cell-monocyte interaction EDGE_COLOR" value="java.awt.Color[r=153,g=153,b=153]"/>
    <att type="string" name="vizmap:CV-IPN-Endothelial cell-monocyte interaction EDGE_LINE_WIDTH" value="3.0"/>
    <graphics width="1" fill="#999999" cy:sourceArrow="0" cy:targetArrow="0" cy:sourceArrowColor="#000000" cy:targetArrowColor="#000000" cy:edgeLabelFont="SanSerif-0-10" cy:edgeLabel="" cy:edgeLineType="EQUAL_DASH" cy:curved="CURVED_LINES"/>
  </edge>
  <edge label="catof(THY1) (pp) monocyte extravasation" source="-295" target="-298">
    <att type="string" name="canonicalName" value="catof(THY1) (pp) monocyte extravasation"/>
    <att type="string" name="edgeTypeId" value="134"/>
    <att type="string" name="edgeTypeName" value="-&gt;"/>
    <att type="string" name="interaction" value="pp" cy:editable="false"/>
    <att type="string" name="vizmap:CV-IPN-Endothelial cell-monocyte interaction EDGE_COLOR" value="java.awt.Color[r=0,g=0,b=0]"/>
    <att type="string" name="vizmap:CV-IPN-Endothelial cell-monocyte interaction EDGE_LINE_WIDTH" value="1.0"/>
    <graphics width="1" fill="#999999" cy:sourceArrow="0" cy:targetArrow="0" cy:sourceArrowColor="#000000" cy:targetArrowColor="#000000" cy:edgeLabelFont="SanSerif-0-10" cy:edgeLabel="" cy:edgeLineType="SOLID" cy:curved="CURVED_LINES"/>
  </edge>
  <edge label="catof(CCR2) (pp) chemotaxis" source="-294" target="-276">
    <att type="string" name="canonicalName" value="catof(CCR2) (pp) chemotaxis"/>
    <att type="string" name="edgeTypeId" value="134"/>
    <att type="string" name="edgeTypeName" value="-&gt;"/>
    <att type="string" name="interaction" value="pp" cy:editable="false"/>
    <att type="string" name="vizmap:CV-IPN-Endothelial cell-monocyte interaction EDGE_COLOR" value="java.awt.Color[r=0,g=0,b=0]"/>
    <att type="string" name="vizmap:CV-IPN-Endothelial cell-monocyte interaction EDGE_LINE_WIDTH" value="1.0"/>
    <graphics width="1" fill="#999999" cy:sourceArrow="0" cy:targetArrow="0" cy:sourceArrowColor="#000000" cy:targetArrowColor="#000000" cy:edgeLabelFont="SanSerif-0-10" cy:edgeLabel="" cy:edgeLineType="SOLID" cy:curved="CURVED_LINES"/>
  </edge>
  <edge label="exp(ITGB2) (pp) ITGB2" source="-293" target="-312">
    <att type="string" name="canonicalName" value="exp(ITGB2) (pp) ITGB2"/>
    <att type="string" name="edgeTypeId" value="115"/>
    <att type="string" name="edgeTypeName" value="-gp-&gt;"/>
    <att type="string" name="interaction" value="pp" cy:editable="false"/>
    <att type="string" name="vizmap:CV-IPN-Endothelial cell-monocyte interaction EDGE_COLOR" value="java.awt.Color[r=0,g=0,b=0]"/>
    <att type="string" name="vizmap:CV-IPN-Endothelial cell-monocyte interaction EDGE_LINE_WIDTH" value="3.0"/>
    <graphics width="1" fill="#999999" cy:sourceArrow="0" cy:targetArrow="0" cy:sourceArrowColor="#000000" cy:targetArrowColor="#000000" cy:edgeLabelFont="SanSerif-0-10" cy:edgeLabel="" cy:edgeLineType="EQUAL_DASH" cy:curved="CURVED_LINES"/>
  </edge>
  <edge label="CCR2 (pp) catof(CCR2)" source="-292" target="-294">
    <att type="string" name="canonicalName" value="CCR2 (pp) catof(CCR2)"/>
    <att type="string" name="edgeTypeId" value="142"/>
    <att type="string" name="edgeTypeName" value="-cat-&gt;"/>
    <att type="string" name="interaction" value="pp" cy:editable="false"/>
    <att type="string" name="vizmap:CV-IPN-Endothelial cell-monocyte interaction EDGE_COLOR" value="java.awt.Color[r=0,g=0,b=0]"/>
    <att type="string" name="vizmap:CV-IPN-Endothelial cell-monocyte interaction EDGE_LINE_WIDTH" value="3.0"/>
    <graphics width="3" fill="#999999" cy:sourceArrow="0" cy:targetArrow="0" cy:sourceArrowColor="#000000" cy:targetArrowColor="#000000" cy:edgeLabelFont="SanSerif-0-10" cy:edgeLabel="" cy:edgeLineType="SOLID" cy:curved="CURVED_LINES"/>
  </edge>
  <edge label="Cell Surface Expression of CCR2 (pp) CCR2" source="-291" target="-292">
    <att type="string" name="canonicalName" value="Cell Surface Expression of CCR2 (pp) CCR2"/>
    <att type="string" name="edgeTypeId" value="150"/>
    <att type="string" name="edgeTypeName" value="-translocates-*"/>
    <att type="string" name="interaction" value="pp" cy:editable="false"/>
    <att type="string" name="vizmap:CV-IPN-Endothelial cell-monocyte interaction EDGE_COLOR" value="java.awt.Color[r=153,g=153,b=153]"/>
    <att type="string" name="vizmap:CV-IPN-Endothelial cell-monocyte interaction EDGE_LINE_WIDTH" value="3.0"/>
    <graphics width="1" fill="#999999" cy:sourceArrow="0" cy:targetArrow="0" cy:sourceArrowColor="#000000" cy:targetArrowColor="#000000" cy:edgeLabelFont="SanSerif-0-10" cy:edgeLabel="" cy:edgeLineType="EQUAL_DASH" cy:curved="CURVED_LINES"/>
  </edge>
  <edge label="exp(STAB1) (pp) STAB1" source="-290" target="-273">
    <att type="string" name="canonicalName" value="exp(STAB1) (pp) STAB1"/>
    <att type="string" name="edgeTypeId" value="115"/>
    <att type="string" name="edgeTypeName" value="-gp-&gt;"/>
    <att type="string" name="interaction" value="pp" cy:editable="false"/>
    <att type="string" name="vizmap:CV-IPN-Endothelial cell-monocyte interaction EDGE_COLOR" value="java.awt.Color[r=0,g=0,b=0]"/>
    <att type="string" name="vizmap:CV-IPN-Endothelial cell-monocyte interaction EDGE_LINE_WIDTH" value="3.0"/>
    <graphics width="1" fill="#999999" cy:sourceArrow="0" cy:targetArrow="0" cy:sourceArrowColor="#000000" cy:targetArrowColor="#000000" cy:edgeLabelFont="SanSerif-0-10" cy:edgeLabel="" cy:edgeLineType="EQUAL_DASH" cy:curved="CURVED_LINES"/>
  </edge>
  <edge label="THY1:ITGAM (pp) catof(THY1)" source="-289" target="-295">
    <att type="string" name="canonicalName" value="THY1:ITGAM (pp) catof(THY1)"/>
    <att type="string" name="edgeTypeId" value="134"/>
    <att type="string" name="edgeTypeName" value="-&gt;"/>
    <att type="string" name="interaction" value="pp" cy:editable="false"/>
    <att type="string" name="vizmap:CV-IPN-Endothelial cell-monocyte interaction EDGE_COLOR" value="java.awt.Color[r=0,g=0,b=0]"/>
    <att type="string" name="vizmap:CV-IPN-Endothelial cell-monocyte interaction EDGE_LINE_WIDTH" value="1.0"/>
    <graphics width="1" fill="#999999" cy:sourceArrow="0" cy:targetArrow="0" cy:sourceArrowColor="#000000" cy:targetArrowColor="#000000" cy:edgeLabelFont="SanSerif-0-10" cy:edgeLabel="" cy:edgeLineType="SOLID" cy:curved="CURVED_LINES"/>
  </edge>
  <edge label="exp(THY1) (pp) THY1" source="-288" target="-299">
    <att type="string" name="canonicalName" value="exp(THY1) (pp) THY1"/>
    <att type="string" name="edgeTypeId" value="115"/>
    <att type="string" name="edgeTypeName" value="-gp-&gt;"/>
    <att type="string" name="interaction" value="pp" cy:editable="false"/>
    <att type="string" name="vizmap:CV-IPN-Endothelial cell-monocyte interaction EDGE_COLOR" value="java.awt.Color[r=0,g=0,b=0]"/>
    <att type="string" name="vizmap:CV-IPN-Endothelial cell-monocyte interaction EDGE_LINE_WIDTH" value="3.0"/>
    <graphics width="1" fill="#999999" cy:sourceArrow="0" cy:targetArrow="0" cy:sourceArrowColor="#000000" cy:targetArrowColor="#000000" cy:edgeLabelFont="SanSerif-0-10" cy:edgeLabel="" cy:edgeLineType="EQUAL_DASH" cy:curved="CURVED_LINES"/>
  </edge>
  <edge label="catof(LTB4R) (pp) ITGAM" source="-286" target="-307">
    <att type="string" name="canonicalName" value="catof(LTB4R) (pp) ITGAM"/>
    <att type="string" name="edgeTypeId" value="134"/>
    <att type="string" name="edgeTypeName" value="-&gt;"/>
    <att type="string" name="interaction" value="pp" cy:editable="false"/>
    <att type="string" name="vizmap:CV-IPN-Endothelial cell-monocyte interaction EDGE_COLOR" value="java.awt.Color[r=0,g=0,b=0]"/>
    <att type="string" name="vizmap:CV-IPN-Endothelial cell-monocyte interaction EDGE_LINE_WIDTH" value="1.0"/>
    <graphics width="1" fill="#999999" cy:sourceArrow="0" cy:targetArrow="0" cy:sourceArrowColor="#000000" cy:targetArrowColor="#000000" cy:edgeLabelFont="SanSerif-0-10" cy:edgeLabel="" cy:edgeLineType="SOLID" cy:curved="CURVED_LINES"/>
  </edge>
  <edge label="Leukotriene (pp) Leukotriene B4" source="-284" target="-261">
    <att type="string" name="canonicalName" value="Leukotriene (pp) Leukotriene B4"/>
    <att type="string" name="edgeTypeId" value="6"/>
    <att type="string" name="edgeTypeName" value="-sub-&gt;"/>
    <att type="string" name="interaction" value="pp" cy:editable="false"/>
    <att type="string" name="vizmap:CV-IPN-Endothelial cell-monocyte interaction EDGE_COLOR" value="java.awt.Color[r=0,g=0,b=0]"/>
    <att type="string" name="vizmap:CV-IPN-Endothelial cell-monocyte interaction EDGE_LINE_WIDTH" value="3.0"/>
    <graphics width="1" fill="#999999" cy:sourceArrow="0" cy:targetArrow="0" cy:sourceArrowColor="#000000" cy:targetArrowColor="#000000" cy:edgeLabelFont="SanSerif-0-10" cy:edgeLabel="" cy:edgeLineType="EQUAL_DASH" cy:curved="CURVED_LINES"/>
  </edge>
  <edge label="catof(CX3CL1) (pp) taof(STAT5A)" source="-283" target="-272">
    <att type="string" name="canonicalName" value="catof(CX3CL1) (pp) taof(STAT5A)"/>
    <att type="string" name="edgeTypeId" value="134"/>
    <att type="string" name="edgeTypeName" value="-&gt;"/>
    <att type="string" name="interaction" value="pp" cy:editable="false"/>
    <att type="string" name="vizmap:CV-IPN-Endothelial cell-monocyte interaction EDGE_COLOR" value="java.awt.Color[r=0,g=0,b=0]"/>
    <att type="string" name="vizmap:CV-IPN-Endothelial cell-monocyte interaction EDGE_LINE_WIDTH" value="1.0"/>
    <graphics width="1" fill="#999999" cy:sourceArrow="0" cy:targetArrow="0" cy:sourceArrowColor="#000000" cy:targetArrowColor="#000000" cy:edgeLabelFont="SanSerif-0-10" cy:edgeLabel="" cy:edgeLineType="SOLID" cy:curved="CURVED_LINES"/>
  </edge>
  <edge label="exp(IL8) (pp) IL8" source="-37" target="-29">
    <att type="string" name="canonicalName" value="exp(IL8) (pp) IL8"/>
    <att type="string" name="edgeTypeId" value="115"/>
    <att type="string" name="edgeTypeName" value="-gp-&gt;"/>
    <att type="string" name="interaction" value="pp" cy:editable="false"/>
    <att type="string" name="vizmap:CV-IPN-Endothelial cell activation EDGE_COLOR" value="java.awt.Color[r=0,g=0,b=0]"/>
    <att type="string" name="vizmap:CV-IPN-Endothelial cell activation EDGE_LINE_WIDTH" value="3.0"/>
    <att type="string" name="vizmap:CV-IPN-Endothelial cell-monocyte interaction EDGE_COLOR" value="java.awt.Color[r=0,g=0,b=0]"/>
    <att type="string" name="vizmap:CV-IPN-Endothelial cell-monocyte interaction EDGE_LINE_WIDTH" value="3.0"/>
    <graphics width="1" fill="#999999" cy:sourceArrow="0" cy:targetArrow="0" cy:sourceArrowColor="#000000" cy:targetArrowColor="#000000" cy:edgeLabelFont="SanSerif-0-10" cy:edgeLabel="" cy:edgeLineType="EQUAL_DASH" cy:curved="CURVED_LINES"/>
  </edge>
  <edge label="SIRPA (pp) ITGB2" source="-282" target="-312">
    <att type="string" name="canonicalName" value="SIRPA (pp) ITGB2"/>
    <att type="string" name="edgeTypeId" value="137"/>
    <att type="string" name="edgeTypeName" value="-|"/>
    <att type="string" name="interaction" value="pp" cy:editable="false"/>
    <att type="string" name="vizmap:CV-IPN-Endothelial cell-monocyte interaction EDGE_COLOR" value="java.awt.Color[r=0,g=0,b=0]"/>
    <att type="string" name="vizmap:CV-IPN-Endothelial cell-monocyte interaction EDGE_LINE_WIDTH" value="1.0"/>
    <graphics width="1" fill="#999999" cy:sourceArrow="0" cy:targetArrow="0" cy:sourceArrowColor="#000000" cy:targetArrowColor="#000000" cy:edgeLabelFont="SanSerif-0-10" cy:edgeLabel="" cy:edgeLineType="SOLID" cy:curved="CURVED_LINES"/>
  </edge>
  <edge label="CX3CL1 (pp) catof(CX3CL1)" source="-281" target="-283">
    <att type="string" name="canonicalName" value="CX3CL1 (pp) catof(CX3CL1)"/>
    <att type="string" name="edgeTypeId" value="142"/>
    <att type="string" name="edgeTypeName" value="-cat-&gt;"/>
    <att type="string" name="interaction" value="pp" cy:editable="false"/>
    <att type="string" name="vizmap:CV-IPN-Endothelial cell-monocyte interaction EDGE_COLOR" value="java.awt.Color[r=0,g=0,b=0]"/>
    <att type="string" name="vizmap:CV-IPN-Endothelial cell-monocyte interaction EDGE_LINE_WIDTH" value="3.0"/>
    <graphics width="3" fill="#999999" cy:sourceArrow="0" cy:targetArrow="0" cy:sourceArrowColor="#000000" cy:targetArrowColor="#000000" cy:edgeLabelFont="SanSerif-0-10" cy:edgeLabel="" cy:edgeLineType="SOLID" cy:curved="CURVED_LINES"/>
  </edge>
  <edge label="CX3CL1 (pp) catof(CX3CR1)" source="-281" target="-275">
    <att type="string" name="canonicalName" value="CX3CL1 (pp) catof(CX3CR1)"/>
    <att type="string" name="edgeTypeId" value="334"/>
    <att type="string" name="edgeTypeName" value="=&gt;"/>
    <att type="string" name="interaction" value="pp" cy:editable="false"/>
    <att type="string" name="vizmap:CV-IPN-Endothelial cell-monocyte interaction EDGE_COLOR" value="java.awt.Color[r=0,g=0,b=0]"/>
    <att type="string" name="vizmap:CV-IPN-Endothelial cell-monocyte interaction EDGE_LINE_WIDTH" value="3.0"/>
    <graphics width="3" fill="#999999" cy:sourceArrow="0" cy:targetArrow="0" cy:sourceArrowColor="#000000" cy:targetArrowColor="#000000" cy:edgeLabelFont="SanSerif-0-10" cy:edgeLabel="" cy:edgeLineType="SOLID" cy:curved="CURVED_LINES">
      <att name="edgeBend">
        <att name="handle" x="2434.001953125" y="1046.0" />
      </att>
    </graphics>
  </edge>
  <edge label="CX3CR1 (pp) catof(CX3CR1)" source="-280" target="-275">
    <att type="string" name="canonicalName" value="CX3CR1 (pp) catof(CX3CR1)"/>
    <att type="string" name="edgeTypeId" value="142"/>
    <att type="string" name="edgeTypeName" value="-cat-&gt;"/>
    <att type="string" name="interaction" value="pp" cy:editable="false"/>
    <att type="string" name="vizmap:CV-IPN-Endothelial cell-monocyte interaction EDGE_COLOR" value="java.awt.Color[r=0,g=0,b=0]"/>
    <att type="string" name="vizmap:CV-IPN-Endothelial cell-monocyte interaction EDGE_LINE_WIDTH" value="3.0"/>
    <graphics width="3" fill="#999999" cy:sourceArrow="0" cy:targetArrow="0" cy:sourceArrowColor="#000000" cy:targetArrowColor="#000000" cy:edgeLabelFont="SanSerif-0-10" cy:edgeLabel="" cy:edgeLineType="SOLID" cy:curved="CURVED_LINES"/>
  </edge>
  <edge label="IL1A (pp) Cell Surface Expression of CCR2" source="-188" target="-291">
    <att type="string" name="canonicalName" value="IL1A (pp) Cell Surface Expression of CCR2"/>
    <att type="string" name="edgeTypeId" value="137"/>
    <att type="string" name="edgeTypeName" value="-|"/>
    <att type="string" name="interaction" value="pp" cy:editable="false"/>
    <att type="string" name="vizmap:CV-IPN-Endothelial cell-monocyte interaction EDGE_COLOR" value="java.awt.Color[r=0,g=0,b=0]"/>
    <att type="string" name="vizmap:CV-IPN-Endothelial cell-monocyte interaction EDGE_LINE_WIDTH" value="1.0"/>
    <graphics width="1" fill="#999999" cy:sourceArrow="0" cy:targetArrow="0" cy:sourceArrowColor="#000000" cy:targetArrowColor="#000000" cy:edgeLabelFont="SanSerif-0-10" cy:edgeLabel="" cy:edgeLineType="SOLID" cy:curved="CURVED_LINES"/>
  </edge>
  <edge label="kaof(PIK3CA) (pp) monocyte adherence" source="-279" target="-309">
    <att type="string" name="canonicalName" value="kaof(PIK3CA) (pp) monocyte adherence"/>
    <att type="string" name="edgeTypeId" value="134"/>
    <att type="string" name="edgeTypeName" value="-&gt;"/>
    <att type="string" name="interaction" value="pp" cy:editable="false"/>
    <att type="string" name="vizmap:CV-IPN-Endothelial cell-monocyte interaction EDGE_COLOR" value="java.awt.Color[r=0,g=0,b=0]"/>
    <att type="string" name="vizmap:CV-IPN-Endothelial cell-monocyte interaction EDGE_LINE_WIDTH" value="1.0"/>
    <graphics width="1" fill="#999999" cy:sourceArrow="0" cy:targetArrow="0" cy:sourceArrowColor="#000000" cy:targetArrowColor="#000000" cy:edgeLabelFont="SanSerif-0-10" cy:edgeLabel="" cy:edgeLineType="SOLID" cy:curved="CURVED_LINES"/>
  </edge>
  <edge label="ITGAL:ITGB2 (pp) ITGB2:ITGAL:ICAM1" source="-278" target="-311">
    <att type="string" name="canonicalName" value="ITGAL:ITGB2 (pp) ITGB2:ITGAL:ICAM1"/>
    <att type="string" name="edgeTypeId" value="79"/>
    <att type="string" name="edgeTypeName" value="-cc-"/>
    <att type="string" name="interaction" value="pp" cy:editable="false"/>
    <att type="string" name="vizmap:CV-IPN-Endothelial cell-monocyte interaction EDGE_COLOR" value="java.awt.Color[r=153,g=153,b=153]"/>
    <att type="string" name="vizmap:CV-IPN-Endothelial cell-monocyte interaction EDGE_LINE_WIDTH" value="3.0"/>
    <graphics width="1" fill="#999999" cy:sourceArrow="0" cy:targetArrow="0" cy:sourceArrowColor="#000000" cy:targetArrowColor="#000000" cy:edgeLabelFont="SanSerif-0-10" cy:edgeLabel="" cy:edgeLineType="EQUAL_DASH" cy:curved="CURVED_LINES"/>
  </edge>
  <edge label="STAT5A (pp) taof(STAT5A)" source="-277" target="-272">
    <att type="string" name="canonicalName" value="STAT5A (pp) taof(STAT5A)"/>
    <att type="string" name="edgeTypeId" value="166"/>
    <att type="string" name="edgeTypeName" value="-e-&gt;"/>
    <att type="string" name="interaction" value="pp" cy:editable="false"/>
    <att type="string" name="vizmap:CV-IPN-Endothelial cell-monocyte interaction EDGE_COLOR" value="java.awt.Color[r=0,g=0,b=0]"/>
    <att type="string" name="vizmap:CV-IPN-Endothelial cell-monocyte interaction EDGE_LINE_WIDTH" value="3.0"/>
    <graphics width="1" fill="#999999" cy:sourceArrow="0" cy:targetArrow="0" cy:sourceArrowColor="#000000" cy:targetArrowColor="#000000" cy:edgeLabelFont="SanSerif-0-10" cy:edgeLabel="" cy:edgeLineType="EQUAL_DASH" cy:curved="CURVED_LINES"/>
  </edge>
  <edge label="chemotaxis (pp) monocyte adherence" source="-276" target="-309">
    <att type="string" name="canonicalName" value="chemotaxis (pp) monocyte adherence"/>
    <att type="string" name="edgeTypeId" value="162"/>
    <att type="string" name="edgeTypeName" value="-corr-"/>
    <att type="string" name="interaction" value="pp" cy:editable="false"/>
    <att type="string" name="vizmap:CV-IPN-Endothelial cell-monocyte interaction EDGE_COLOR" value="java.awt.Color[r=0,g=0,b=0]"/>
    <att type="string" name="vizmap:CV-IPN-Endothelial cell-monocyte interaction EDGE_LINE_WIDTH" value="2.0"/>
    <graphics width="1" fill="#999999" cy:sourceArrow="0" cy:targetArrow="0" cy:sourceArrowColor="#000000" cy:targetArrowColor="#000000" cy:edgeLabelFont="SanSerif-0-10" cy:edgeLabel="" cy:edgeLineType="SOLID" cy:curved="CURVED_LINES"/>
  </edge>
  <edge label="catof(CX3CR1) (pp) exp(ICAM1)" source="-275" target="-18">
    <att type="string" name="canonicalName" value="catof(CX3CR1) (pp) exp(ICAM1)"/>
    <att type="string" name="edgeTypeId" value="134"/>
    <att type="string" name="edgeTypeName" value="-&gt;"/>
    <att type="string" name="interaction" value="pp" cy:editable="false"/>
    <att type="string" name="vizmap:CV-IPN-Endothelial cell-monocyte interaction EDGE_COLOR" value="java.awt.Color[r=0,g=0,b=0]"/>
    <att type="string" name="vizmap:CV-IPN-Endothelial cell-monocyte interaction EDGE_LINE_WIDTH" value="1.0"/>
    <graphics width="1" fill="#999999" cy:sourceArrow="0" cy:targetArrow="0" cy:sourceArrowColor="#000000" cy:targetArrowColor="#000000" cy:edgeLabelFont="SanSerif-0-10" cy:edgeLabel="" cy:edgeLineType="SOLID" cy:curved="CURVED_LINES"/>
  </edge>
  <edge label="catof(CX3CR1) (pp) monocyte adherence" source="-275" target="-309">
    <att type="string" name="canonicalName" value="catof(CX3CR1) (pp) monocyte adherence"/>
    <att type="string" name="edgeTypeId" value="134"/>
    <att type="string" name="edgeTypeName" value="-&gt;"/>
    <att type="string" name="interaction" value="pp" cy:editable="false"/>
    <att type="string" name="vizmap:CV-IPN-Endothelial cell-monocyte interaction EDGE_COLOR" value="java.awt.Color[r=0,g=0,b=0]"/>
    <att type="string" name="vizmap:CV-IPN-Endothelial cell-monocyte interaction EDGE_LINE_WIDTH" value="1.0"/>
    <graphics width="1" fill="#999999" cy:sourceArrow="0" cy:targetArrow="0" cy:sourceArrowColor="#000000" cy:targetArrowColor="#000000" cy:edgeLabelFont="SanSerif-0-10" cy:edgeLabel="" cy:edgeLineType="SOLID" cy:curved="CURVED_LINES">
      <att name="edgeBend">
        <att name="handle" x="2408.462890625" y="912.606201171875" />
        <att name="handle" x="2395.841064453125" y="846.181396484375" />
        <att name="handle" x="2386.825439453125" y="795.0" />
        <att name="handle" x="2386.825439453125" y="703.0" />
        <att name="handle" x="2386.825439453125" y="641.0" />
        <att name="handle" x="2386.825439453125" y="549.0" />
        <att name="handle" x="2386.825439453125" y="487.0" />
        <att name="handle" x="2386.825439453125" y="425.0" />
        <att name="handle" x="2386.825439453125" y="333.0" />
      </att>
    </graphics>
  </edge>
  <edge label="Cell-derived microparticle (pp) ICAM1" source="-274" target="-186">
    <att type="string" name="canonicalName" value="Cell-derived microparticle (pp) ICAM1"/>
    <att type="string" name="edgeTypeId" value="79"/>
    <att type="string" name="edgeTypeName" value="-cc-"/>
    <att type="string" name="interaction" value="pp" cy:editable="false"/>
    <att type="string" name="vizmap:CV-IPN-Endothelial cell-monocyte interaction EDGE_COLOR" value="java.awt.Color[r=153,g=153,b=153]"/>
    <att type="string" name="vizmap:CV-IPN-Endothelial cell-monocyte interaction EDGE_LINE_WIDTH" value="3.0"/>
    <graphics width="1" fill="#999999" cy:sourceArrow="0" cy:targetArrow="0" cy:sourceArrowColor="#000000" cy:targetArrowColor="#000000" cy:edgeLabelFont="SanSerif-0-10" cy:edgeLabel="" cy:edgeLineType="EQUAL_DASH" cy:curved="CURVED_LINES"/>
  </edge>
  <edge label="Cell-derived microparticle (pp) Arachidonate" source="-274" target="-263">
    <att type="string" name="canonicalName" value="Cell-derived microparticle (pp) Arachidonate"/>
    <att type="string" name="edgeTypeId" value="134"/>
    <att type="string" name="edgeTypeName" value="-&gt;"/>
    <att type="string" name="interaction" value="pp" cy:editable="false"/>
    <att type="string" name="vizmap:CV-IPN-Endothelial cell-monocyte interaction EDGE_COLOR" value="java.awt.Color[r=0,g=0,b=0]"/>
    <att type="string" name="vizmap:CV-IPN-Endothelial cell-monocyte interaction EDGE_LINE_WIDTH" value="1.0"/>
    <graphics width="1" fill="#999999" cy:sourceArrow="0" cy:targetArrow="0" cy:sourceArrowColor="#000000" cy:targetArrowColor="#000000" cy:edgeLabelFont="SanSerif-0-10" cy:edgeLabel="" cy:edgeLineType="SOLID" cy:curved="CURVED_LINES">
      <att name="edgeBend">
        <att name="handle" x="2037.6419677734375" y="897.6996459960938" />
      </att>
    </graphics>
  </edge>
  <edge label="STAB1 (pp) monocyte extravasation" source="-273" target="-298">
    <att type="string" name="canonicalName" value="STAB1 (pp) monocyte extravasation"/>
    <att type="string" name="edgeTypeId" value="134"/>
    <att type="string" name="edgeTypeName" value="-&gt;"/>
    <att type="string" name="interaction" value="pp" cy:editable="false"/>
    <att type="string" name="vizmap:CV-IPN-Endothelial cell-monocyte interaction EDGE_COLOR" value="java.awt.Color[r=0,g=0,b=0]"/>
    <att type="string" name="vizmap:CV-IPN-Endothelial cell-monocyte interaction EDGE_LINE_WIDTH" value="1.0"/>
    <graphics width="1" fill="#999999" cy:sourceArrow="0" cy:targetArrow="0" cy:sourceArrowColor="#000000" cy:targetArrowColor="#000000" cy:edgeLabelFont="SanSerif-0-10" cy:edgeLabel="" cy:edgeLineType="SOLID" cy:curved="CURVED_LINES"/>
  </edge>
  <edge label="taof(STAT5A) (pp) exp(ICAM1)" source="-272" target="-18">
    <att type="string" name="canonicalName" value="taof(STAT5A) (pp) exp(ICAM1)"/>
    <att type="string" name="edgeTypeId" value="134"/>
    <att type="string" name="edgeTypeName" value="-&gt;"/>
    <att type="string" name="interaction" value="pp" cy:editable="false"/>
    <att type="string" name="vizmap:CV-IPN-Endothelial cell-monocyte interaction EDGE_COLOR" value="java.awt.Color[r=0,g=0,b=0]"/>
    <att type="string" name="vizmap:CV-IPN-Endothelial cell-monocyte interaction EDGE_LINE_WIDTH" value="1.0"/>
    <graphics width="1" fill="#999999" cy:sourceArrow="0" cy:targetArrow="0" cy:sourceArrowColor="#000000" cy:targetArrowColor="#000000" cy:edgeLabelFont="SanSerif-0-10" cy:edgeLabel="" cy:edgeLineType="SOLID" cy:curved="CURVED_LINES"/>
  </edge>
  <edge label="CCL2 (pp) catof(CCR2)" source="-5" target="-294">
    <att type="string" name="canonicalName" value="CCL2 (pp) catof(CCR2)"/>
    <att type="string" name="edgeTypeId" value="134"/>
    <att type="string" name="edgeTypeName" value="-&gt;"/>
    <att type="string" name="interaction" value="pp" cy:editable="false"/>
    <att type="string" name="vizmap:CV-IPN-Endothelial cell-monocyte interaction EDGE_COLOR" value="java.awt.Color[r=0,g=0,b=0]"/>
    <att type="string" name="vizmap:CV-IPN-Endothelial cell-monocyte interaction EDGE_LINE_WIDTH" value="1.0"/>
    <graphics width="1" fill="#999999" cy:sourceArrow="0" cy:targetArrow="0" cy:sourceArrowColor="#000000" cy:targetArrowColor="#000000" cy:edgeLabelFont="SanSerif-0-10" cy:edgeLabel="" cy:edgeLineType="SOLID" cy:curved="CURVED_LINES"/>
  </edge>
  <edge label="CCL2 (pp) monocyte adherence" source="-5" target="-309">
    <att type="string" name="canonicalName" value="CCL2 (pp) monocyte adherence"/>
    <att type="string" name="edgeTypeId" value="134"/>
    <att type="string" name="edgeTypeName" value="-&gt;"/>
    <att type="string" name="interaction" value="pp" cy:editable="false"/>
    <att type="string" name="vizmap:CV-IPN-Endothelial cell-monocyte interaction EDGE_COLOR" value="java.awt.Color[r=0,g=0,b=0]"/>
    <att type="string" name="vizmap:CV-IPN-Endothelial cell-monocyte interaction EDGE_LINE_WIDTH" value="1.0"/>
    <graphics width="1" fill="#999999" cy:sourceArrow="0" cy:targetArrow="0" cy:sourceArrowColor="#000000" cy:targetArrowColor="#000000" cy:edgeLabelFont="SanSerif-0-10" cy:edgeLabel="" cy:edgeLineType="SOLID" cy:curved="CURVED_LINES">
      <att name="edgeBend">
        <att name="handle" x="2575.5322265625" y="317.0" />
        <att name="handle" x="2575.5322265625" y="225.0" />
      </att>
    </graphics>
  </edge>
  <edge label="CCL2 (pp) gtpof(RHOA)" source="-5" target="-201">
    <att type="string" name="canonicalName" value="CCL2 (pp) gtpof(RHOA)"/>
    <att type="string" name="edgeTypeId" value="134"/>
    <att type="string" name="edgeTypeName" value="-&gt;"/>
    <att type="string" name="interaction" value="pp" cy:editable="false"/>
    <att type="string" name="vizmap:CV-IPN-Endothelial cell-monocyte interaction EDGE_COLOR" value="java.awt.Color[r=0,g=0,b=0]"/>
    <att type="string" name="vizmap:CV-IPN-Endothelial cell-monocyte interaction EDGE_LINE_WIDTH" value="1.0"/>
    <graphics width="1" fill="#999999" cy:sourceArrow="0" cy:targetArrow="0" cy:sourceArrowColor="#000000" cy:targetArrowColor="#000000" cy:edgeLabelFont="SanSerif-0-10" cy:edgeLabel="" cy:edgeLineType="SOLID" cy:curved="CURVED_LINES">
      <att name="edgeBend">
        <att name="handle" x="2198.119140625" y="296.0" />
      </att>
    </graphics>
  </edge>
  <edge label="CCL2 (pp) kaof(PIK3CA)" source="-5" target="-279">
    <att type="string" name="canonicalName" value="CCL2 (pp) kaof(PIK3CA)"/>
    <att type="string" name="edgeTypeId" value="134"/>
    <att type="string" name="edgeTypeName" value="-&gt;"/>
    <att type="string" name="interaction" value="pp" cy:editable="false"/>
    <att type="string" name="vizmap:CV-IPN-Endothelial cell-monocyte interaction EDGE_COLOR" value="java.awt.Color[r=0,g=0,b=0]"/>
    <att type="string" name="vizmap:CV-IPN-Endothelial cell-monocyte interaction EDGE_LINE_WIDTH" value="1.0"/>
    <graphics width="1" fill="#999999" cy:sourceArrow="0" cy:targetArrow="0" cy:sourceArrowColor="#000000" cy:targetArrowColor="#000000" cy:edgeLabelFont="SanSerif-0-10" cy:edgeLabel="" cy:edgeLineType="SOLID" cy:curved="CURVED_LINES">
      <att name="edgeBend">
        <att name="handle" x="1962.236328125" y="296.0" />
      </att>
    </graphics>
  </edge>
  <edge label="arachidonic acid metabolism (pp) Leukotriene B4" source="-271" target="-261">
    <att type="string" name="canonicalName" value="arachidonic acid metabolism (pp) Leukotriene B4"/>
    <att type="string" name="edgeTypeId" value="134"/>
    <att type="string" name="edgeTypeName" value="-&gt;"/>
    <att type="string" name="interaction" value="pp" cy:editable="false"/>
    <att type="string" name="vizmap:CV-IPN-Endothelial cell-monocyte interaction EDGE_COLOR" value="java.awt.Color[r=0,g=0,b=0]"/>
    <att type="string" name="vizmap:CV-IPN-Endothelial cell-monocyte interaction EDGE_LINE_WIDTH" value="1.0"/>
    <graphics width="1" fill="#999999" cy:sourceArrow="0" cy:targetArrow="0" cy:sourceArrowColor="#000000" cy:targetArrowColor="#000000" cy:edgeLabelFont="SanSerif-0-10" cy:edgeLabel="" cy:edgeLineType="SOLID" cy:curved="CURVED_LINES"/>
  </edge>
  <edge label="inflammatory response (pp) Cell Surface Expression of STAB1" source="-269" target="-248">
    <att type="string" name="canonicalName" value="inflammatory response (pp) Cell Surface Expression of STAB1"/>
    <att type="string" name="edgeTypeId" value="134"/>
    <att type="string" name="edgeTypeName" value="-&gt;"/>
    <att type="string" name="interaction" value="pp" cy:editable="false"/>
    <att type="string" name="vizmap:CV-IPN-Endothelial cell-monocyte interaction EDGE_COLOR" value="java.awt.Color[r=0,g=0,b=0]"/>
    <att type="string" name="vizmap:CV-IPN-Endothelial cell-monocyte interaction EDGE_LINE_WIDTH" value="1.0"/>
    <graphics width="1" fill="#999999" cy:sourceArrow="0" cy:targetArrow="0" cy:sourceArrowColor="#000000" cy:targetArrowColor="#000000" cy:edgeLabelFont="SanSerif-0-10" cy:edgeLabel="" cy:edgeLineType="SOLID" cy:curved="CURVED_LINES"/>
  </edge>
  <edge label="exp(ETS1) (pp) ETS1" source="-268" target="-192">
    <att type="string" name="canonicalName" value="exp(ETS1) (pp) ETS1"/>
    <att type="string" name="edgeTypeId" value="115"/>
    <att type="string" name="edgeTypeName" value="-gp-&gt;"/>
    <att type="string" name="interaction" value="pp" cy:editable="false"/>
    <att type="string" name="vizmap:CV-IPN-Endothelial cell-monocyte interaction EDGE_COLOR" value="java.awt.Color[r=0,g=0,b=0]"/>
    <att type="string" name="vizmap:CV-IPN-Endothelial cell-monocyte interaction EDGE_LINE_WIDTH" value="3.0"/>
    <graphics width="1" fill="#999999" cy:sourceArrow="0" cy:targetArrow="0" cy:sourceArrowColor="#000000" cy:targetArrowColor="#000000" cy:edgeLabelFont="SanSerif-0-10" cy:edgeLabel="" cy:edgeLineType="EQUAL_DASH" cy:curved="CURVED_LINES"/>
  </edge>
  <edge label="Vcam1:ITGAX:ITGB2 (pp) monocyte adherence" source="-267" target="-309">
    <att type="string" name="canonicalName" value="Vcam1:ITGAX:ITGB2 (pp) monocyte adherence"/>
    <att type="string" name="edgeTypeId" value="134"/>
    <att type="string" name="edgeTypeName" value="-&gt;"/>
    <att type="string" name="interaction" value="pp" cy:editable="false"/>
    <att type="string" name="vizmap:CV-IPN-Endothelial cell-monocyte interaction EDGE_COLOR" value="java.awt.Color[r=0,g=0,b=0]"/>
    <att type="string" name="vizmap:CV-IPN-Endothelial cell-monocyte interaction EDGE_LINE_WIDTH" value="1.0"/>
    <graphics width="1" fill="#999999" cy:sourceArrow="0" cy:targetArrow="0" cy:sourceArrowColor="#000000" cy:targetArrowColor="#000000" cy:edgeLabelFont="SanSerif-0-10" cy:edgeLabel="" cy:edgeLineType="SOLID" cy:curved="CURVED_LINES">
      <att name="edgeBend">
        <att name="handle" x="2434.001953125" y="173.0" />
      </att>
    </graphics>
  </edge>
  <edge label="ICAM1 (pp) exp(ETS1)" source="-186" target="-268">
    <att type="string" name="canonicalName" value="ICAM1 (pp) exp(ETS1)"/>
    <att type="string" name="edgeTypeId" value="134"/>
    <att type="string" name="edgeTypeName" value="-&gt;"/>
    <att type="string" name="interaction" value="pp" cy:editable="false"/>
    <att type="string" name="vizmap:CV-IPN-Endothelial cell-monocyte interaction EDGE_COLOR" value="java.awt.Color[r=0,g=0,b=0]"/>
    <att type="string" name="vizmap:CV-IPN-Endothelial cell-monocyte interaction EDGE_LINE_WIDTH" value="1.0"/>
    <graphics width="1" fill="#999999" cy:sourceArrow="0" cy:targetArrow="0" cy:sourceArrowColor="#000000" cy:targetArrowColor="#000000" cy:edgeLabelFont="SanSerif-0-10" cy:edgeLabel="" cy:edgeLineType="SOLID" cy:curved="CURVED_LINES"/>
  </edge>
  <edge label="ICAM1 (pp) catof(ITGB2)" source="-186" target="-313">
    <att type="string" name="canonicalName" value="ICAM1 (pp) catof(ITGB2)"/>
    <att type="string" name="edgeTypeId" value="134"/>
    <att type="string" name="edgeTypeName" value="-&gt;"/>
    <att type="string" name="interaction" value="pp" cy:editable="false"/>
    <att type="string" name="vizmap:CV-IPN-Endothelial cell-monocyte interaction EDGE_COLOR" value="java.awt.Color[r=0,g=0,b=0]"/>
    <att type="string" name="vizmap:CV-IPN-Endothelial cell-monocyte interaction EDGE_LINE_WIDTH" value="1.0"/>
    <graphics width="1" fill="#999999" cy:sourceArrow="0" cy:targetArrow="0" cy:sourceArrowColor="#000000" cy:targetArrowColor="#000000" cy:edgeLabelFont="SanSerif-0-10" cy:edgeLabel="" cy:edgeLineType="SOLID" cy:curved="STRAIGHT_LINES">
      <att name="edgeBend">
        <att name="handle" x="1810.50830078125" y="784.1812744140625" />
        <att name="handle" x="1758.2176513671875" y="730.0465698242188" />
        <att name="handle" x="1704.12451171875" y="651.8185424804688" />
        <att name="handle" x="1742.5814208984375" y="561.6217041015625" />
        <att name="handle" x="1789.758056640625" y="499.6217346191406" />
        <att name="handle" x="1789.758056640625" y="437.62176513671875" />
        <att name="handle" x="1789.758056640625" y="345.62176513671875" />
      </att>
    </graphics>
  </edge>
  <edge label="ICAM1 (pp) ICAM1:ITGAM:ITGB2" source="-186" target="-256">
    <att type="string" name="canonicalName" value="ICAM1 (pp) ICAM1:ITGAM:ITGB2"/>
    <att type="string" name="edgeTypeId" value="79"/>
    <att type="string" name="edgeTypeName" value="-cc-"/>
    <att type="string" name="interaction" value="pp" cy:editable="false"/>
    <att type="string" name="vizmap:CV-IPN-Endothelial cell-monocyte interaction EDGE_COLOR" value="java.awt.Color[r=153,g=153,b=153]"/>
    <att type="string" name="vizmap:CV-IPN-Endothelial cell-monocyte interaction EDGE_LINE_WIDTH" value="3.0"/>
    <graphics width="1" fill="#999999" cy:sourceArrow="0" cy:targetArrow="0" cy:sourceArrowColor="#000000" cy:targetArrowColor="#000000" cy:edgeLabelFont="SanSerif-0-10" cy:edgeLabel="" cy:edgeLineType="EQUAL_DASH" cy:curved="CURVED_LINES">
      <att name="edgeBend">
        <att name="handle" x="2292.472900390625" y="795.0" />
        <att name="handle" x="2292.472900390625" y="703.0" />
        <att name="handle" x="2292.472900390625" y="641.0" />
        <att name="handle" x="2292.472900390625" y="549.0" />
        <att name="handle" x="2292.472900390625" y="487.0" />
        <att name="handle" x="2292.472900390625" y="425.0" />
      </att>
    </graphics>
  </edge>
  <edge label="ICAM1 (pp) Cell-derived microparticle" source="-186" target="-274">
    <att type="string" name="canonicalName" value="ICAM1 (pp) Cell-derived microparticle"/>
    <att type="string" name="edgeTypeId" value="79"/>
    <att type="string" name="edgeTypeName" value="-cc-"/>
    <att type="string" name="interaction" value="pp" cy:editable="false"/>
    <att type="string" name="vizmap:CV-IPN-Endothelial cell-monocyte interaction EDGE_COLOR" value="java.awt.Color[r=153,g=153,b=153]"/>
    <att type="string" name="vizmap:CV-IPN-Endothelial cell-monocyte interaction EDGE_LINE_WIDTH" value="3.0"/>
    <graphics width="1" fill="#999999" cy:sourceArrow="0" cy:targetArrow="0" cy:sourceArrowColor="#000000" cy:targetArrowColor="#000000" cy:edgeLabelFont="SanSerif-0-10" cy:edgeLabel="" cy:edgeLineType="EQUAL_DASH" cy:curved="CURVED_LINES">
      <att name="edgeBend">
        <att name="handle" x="2245.2958984375" y="892.0" />
      </att>
    </graphics>
  </edge>
  <edge label="exp(CXCR6) (pp) CXCR6" source="-265" target="-266">
    <att type="string" name="canonicalName" value="exp(CXCR6) (pp) CXCR6"/>
    <att type="string" name="edgeTypeId" value="115"/>
    <att type="string" name="edgeTypeName" value="-gp-&gt;"/>
    <att type="string" name="interaction" value="pp" cy:editable="false"/>
    <att type="string" name="vizmap:CV-IPN-Endothelial cell-monocyte interaction EDGE_COLOR" value="java.awt.Color[r=0,g=0,b=0]"/>
    <att type="string" name="vizmap:CV-IPN-Endothelial cell-monocyte interaction EDGE_LINE_WIDTH" value="3.0"/>
    <graphics width="1" fill="#999999" cy:sourceArrow="0" cy:targetArrow="0" cy:sourceArrowColor="#000000" cy:targetArrowColor="#000000" cy:edgeLabelFont="SanSerif-0-10" cy:edgeLabel="" cy:edgeLineType="EQUAL_DASH" cy:curved="CURVED_LINES"/>
  </edge>
  <edge label="IL8 (pp) exp(ITGAM)" source="-29" target="-252">
    <att type="string" name="canonicalName" value="IL8 (pp) exp(ITGAM)"/>
    <att type="string" name="edgeTypeId" value="134"/>
    <att type="string" name="edgeTypeName" value="-&gt;"/>
    <att type="string" name="interaction" value="pp" cy:editable="false"/>
    <att type="string" name="vizmap:CV-IPN-Endothelial cell-monocyte interaction EDGE_COLOR" value="java.awt.Color[r=0,g=0,b=0]"/>
    <att type="string" name="vizmap:CV-IPN-Endothelial cell-monocyte interaction EDGE_LINE_WIDTH" value="1.0"/>
    <graphics width="1" fill="#999999" cy:sourceArrow="0" cy:targetArrow="0" cy:sourceArrowColor="#000000" cy:targetArrowColor="#000000" cy:edgeLabelFont="SanSerif-0-10" cy:edgeLabel="" cy:edgeLineType="SOLID" cy:curved="CURVED_LINES"/>
  </edge>
  <edge label="IL8 (pp) catof(ITGB2)" source="-29" target="-313">
    <att type="string" name="canonicalName" value="IL8 (pp) catof(ITGB2)"/>
    <att type="string" name="edgeTypeId" value="134"/>
    <att type="string" name="edgeTypeName" value="-&gt;"/>
    <att type="string" name="interaction" value="pp" cy:editable="false"/>
    <att type="string" name="vizmap:CV-IPN-Endothelial cell-monocyte interaction EDGE_COLOR" value="java.awt.Color[r=0,g=0,b=0]"/>
    <att type="string" name="vizmap:CV-IPN-Endothelial cell-monocyte interaction EDGE_LINE_WIDTH" value="1.0"/>
    <graphics width="1" fill="#999999" cy:sourceArrow="0" cy:targetArrow="0" cy:sourceArrowColor="#000000" cy:targetArrowColor="#000000" cy:edgeLabelFont="SanSerif-0-10" cy:edgeLabel="" cy:edgeLineType="SOLID" cy:curved="CURVED_LINES">
      <att name="edgeBend">
        <att name="handle" x="1867.883056640625" y="487.0" />
        <att name="handle" x="1820.7064208984375" y="425.0" />
        <att name="handle" x="1820.7064208984375" y="363.0" />
        <att name="handle" x="1820.7064208984375" y="271.0" />
      </att>
    </graphics>
  </edge>
  <edge label="SELE (pp) monocyte extravasation" source="-31" target="-298">
    <att type="string" name="canonicalName" value="SELE (pp) monocyte extravasation"/>
    <att type="string" name="edgeTypeId" value="134"/>
    <att type="string" name="edgeTypeName" value="-&gt;"/>
    <att type="string" name="interaction" value="pp" cy:editable="false"/>
    <att type="string" name="vizmap:CV-IPN-Endothelial cell-monocyte interaction EDGE_COLOR" value="java.awt.Color[r=0,g=0,b=0]"/>
    <att type="string" name="vizmap:CV-IPN-Endothelial cell-monocyte interaction EDGE_LINE_WIDTH" value="1.0"/>
    <graphics width="1" fill="#999999" cy:sourceArrow="0" cy:targetArrow="0" cy:sourceArrowColor="#000000" cy:targetArrowColor="#000000" cy:edgeLabelFont="SanSerif-0-10" cy:edgeLabel="" cy:edgeLineType="SOLID" cy:curved="CURVED_LINES"/>
  </edge>
  <edge label="ITGAL (pp) ITGAL:ITGB2" source="-264" target="-278">
    <att type="string" name="canonicalName" value="ITGAL (pp) ITGAL:ITGB2"/>
    <att type="string" name="edgeTypeId" value="79"/>
    <att type="string" name="edgeTypeName" value="-cc-"/>
    <att type="string" name="interaction" value="pp" cy:editable="false"/>
    <att type="string" name="vizmap:CV-IPN-Endothelial cell-monocyte interaction EDGE_COLOR" value="java.awt.Color[r=153,g=153,b=153]"/>
    <att type="string" name="vizmap:CV-IPN-Endothelial cell-monocyte interaction EDGE_LINE_WIDTH" value="3.0"/>
    <graphics width="1" fill="#999999" cy:sourceArrow="0" cy:targetArrow="0" cy:sourceArrowColor="#000000" cy:targetArrowColor="#000000" cy:edgeLabelFont="SanSerif-0-10" cy:edgeLabel="" cy:edgeLineType="EQUAL_DASH" cy:curved="CURVED_LINES"/>
  </edge>
  <edge label="ETS1 (pp) taof(ETS1)" source="-192" target="-215">
    <att type="string" name="canonicalName" value="ETS1 (pp) taof(ETS1)"/>
    <att type="string" name="edgeTypeId" value="166"/>
    <att type="string" name="edgeTypeName" value="-e-&gt;"/>
    <att type="string" name="interaction" value="pp" cy:editable="false"/>
    <att type="string" name="vizmap:CV-IPN-Endothelial cell activation EDGE_COLOR" value="java.awt.Color[r=0,g=0,b=0]"/>
    <att type="string" name="vizmap:CV-IPN-Endothelial cell activation EDGE_LINE_WIDTH" value="3.0"/>
    <att type="string" name="vizmap:CV-IPN-Endothelial cell-monocyte interaction EDGE_COLOR" value="java.awt.Color[r=0,g=0,b=0]"/>
    <att type="string" name="vizmap:CV-IPN-Endothelial cell-monocyte interaction EDGE_LINE_WIDTH" value="3.0"/>
    <graphics width="1" fill="#999999" cy:sourceArrow="0" cy:targetArrow="0" cy:sourceArrowColor="#000000" cy:targetArrowColor="#000000" cy:edgeLabelFont="SanSerif-0-10" cy:edgeLabel="" cy:edgeLineType="EQUAL_DASH" cy:curved="CURVED_LINES"/>
  </edge>
  <edge label="Arachidonate (pp) Leukotriene" source="-263" target="-284">
    <att type="string" name="canonicalName" value="Arachidonate (pp) Leukotriene"/>
    <att type="string" name="edgeTypeId" value="6"/>
    <att type="string" name="edgeTypeName" value="-sub-&gt;"/>
    <att type="string" name="interaction" value="pp" cy:editable="false"/>
    <att type="string" name="vizmap:CV-IPN-Endothelial cell-monocyte interaction EDGE_COLOR" value="java.awt.Color[r=0,g=0,b=0]"/>
    <att type="string" name="vizmap:CV-IPN-Endothelial cell-monocyte interaction EDGE_LINE_WIDTH" value="3.0"/>
    <graphics width="1" fill="#999999" cy:sourceArrow="0" cy:targetArrow="0" cy:sourceArrowColor="#000000" cy:targetArrowColor="#000000" cy:edgeLabelFont="SanSerif-0-10" cy:edgeLabel="" cy:edgeLineType="EQUAL_DASH" cy:curved="CURVED_LINES"/>
  </edge>
  <edge label="VCAM1:ITGAX (pp) monocyte adherence" source="-262" target="-309">
    <att type="string" name="canonicalName" value="VCAM1:ITGAX (pp) monocyte adherence"/>
    <att type="string" name="edgeTypeId" value="134"/>
    <att type="string" name="edgeTypeName" value="-&gt;"/>
    <att type="string" name="interaction" value="pp" cy:editable="false"/>
    <att type="string" name="vizmap:CV-IPN-Endothelial cell-monocyte interaction EDGE_COLOR" value="java.awt.Color[r=0,g=0,b=0]"/>
    <att type="string" name="vizmap:CV-IPN-Endothelial cell-monocyte interaction EDGE_LINE_WIDTH" value="1.0"/>
    <graphics width="1" fill="#999999" cy:sourceArrow="0" cy:targetArrow="0" cy:sourceArrowColor="#000000" cy:targetArrowColor="#000000" cy:edgeLabelFont="SanSerif-0-10" cy:edgeLabel="" cy:edgeLineType="SOLID" cy:curved="CURVED_LINES">
      <att name="edgeBend">
        <att name="handle" x="2528.35546875" y="173.0" />
      </att>
    </graphics>
  </edge>
  <edge label="Leukotriene B4 (pp) inflammatory response" source="-261" target="-269">
    <att type="string" name="canonicalName" value="Leukotriene B4 (pp) inflammatory response"/>
    <att type="string" name="edgeTypeId" value="134"/>
    <att type="string" name="edgeTypeName" value="-&gt;"/>
    <att type="string" name="interaction" value="pp" cy:editable="false"/>
    <att type="string" name="vizmap:CV-IPN-Endothelial cell-monocyte interaction EDGE_COLOR" value="java.awt.Color[r=0,g=0,b=0]"/>
    <att type="string" name="vizmap:CV-IPN-Endothelial cell-monocyte interaction EDGE_LINE_WIDTH" value="1.0"/>
    <graphics width="1" fill="#999999" cy:sourceArrow="0" cy:targetArrow="0" cy:sourceArrowColor="#000000" cy:targetArrowColor="#000000" cy:edgeLabelFont="SanSerif-0-10" cy:edgeLabel="" cy:edgeLineType="SOLID" cy:curved="CURVED_LINES">
      <att name="edgeBend">
        <att name="handle" x="1577.4072265625" y="518.7965698242188" />
        <att name="handle" x="1577.4072265625" y="456.7967224121094" />
      </att>
    </graphics>
  </edge>
  <edge label="Leukotriene B4 (pp) catof(LTB4R)" source="-261" target="-286">
    <att type="string" name="canonicalName" value="Leukotriene B4 (pp) catof(LTB4R)"/>
    <att type="string" name="edgeTypeId" value="334"/>
    <att type="string" name="edgeTypeName" value="=&gt;"/>
    <att type="string" name="interaction" value="pp" cy:editable="false"/>
    <att type="string" name="vizmap:CV-IPN-Endothelial cell-monocyte interaction EDGE_COLOR" value="java.awt.Color[r=0,g=0,b=0]"/>
    <att type="string" name="vizmap:CV-IPN-Endothelial cell-monocyte interaction EDGE_LINE_WIDTH" value="3.0"/>
    <graphics width="3" fill="#999999" cy:sourceArrow="0" cy:targetArrow="0" cy:sourceArrowColor="#000000" cy:targetArrowColor="#000000" cy:edgeLabelFont="SanSerif-0-10" cy:edgeLabel="" cy:edgeLineType="SOLID" cy:curved="CURVED_LINES"/>
  </edge>
  <edge label="Leukotriene B4 (pp) monocyte adherence" source="-261" target="-309">
    <att type="string" name="canonicalName" value="Leukotriene B4 (pp) monocyte adherence"/>
    <att type="string" name="edgeTypeId" value="134"/>
    <att type="string" name="edgeTypeName" value="-&gt;"/>
    <att type="string" name="interaction" value="pp" cy:editable="false"/>
    <att type="string" name="vizmap:CV-IPN-Endothelial cell-monocyte interaction EDGE_COLOR" value="java.awt.Color[r=0,g=0,b=0]"/>
    <att type="string" name="vizmap:CV-IPN-Endothelial cell-monocyte interaction EDGE_LINE_WIDTH" value="1.0"/>
    <graphics width="1" fill="#999999" cy:sourceArrow="0" cy:targetArrow="0" cy:sourceArrowColor="#000000" cy:targetArrowColor="#000000" cy:edgeLabelFont="SanSerif-0-10" cy:edgeLabel="" cy:edgeLineType="SOLID" cy:curved="CURVED_LINES">
      <att name="edgeBend">
        <att name="handle" x="2339.648681640625" y="487.0" />
        <att name="handle" x="2339.648681640625" y="425.0" />
        <att name="handle" x="2339.648681640625" y="363.0" />
        <att name="handle" x="2339.648681640625" y="271.0" />
      </att>
    </graphics>
  </edge>
  <edge label="gtpof(RHOA) (pp) monocyte adherence" source="-201" target="-309">
    <att type="string" name="canonicalName" value="gtpof(RHOA) (pp) monocyte adherence"/>
    <att type="string" name="edgeTypeId" value="134"/>
    <att type="string" name="edgeTypeName" value="-&gt;"/>
    <att type="string" name="interaction" value="pp" cy:editable="false"/>
    <att type="string" name="vizmap:CV-IPN-Endothelial cell-monocyte interaction EDGE_COLOR" value="java.awt.Color[r=0,g=0,b=0]"/>
    <att type="string" name="vizmap:CV-IPN-Endothelial cell-monocyte interaction EDGE_LINE_WIDTH" value="1.0"/>
    <graphics width="1" fill="#999999" cy:sourceArrow="0" cy:targetArrow="0" cy:sourceArrowColor="#000000" cy:targetArrowColor="#000000" cy:edgeLabelFont="SanSerif-0-10" cy:edgeLabel="" cy:edgeLineType="SOLID" cy:curved="CURVED_LINES"/>
  </edge>
  <edge label="exp(SELPLG) (pp) SELPLG" source="-260" target="-303">
    <att type="string" name="canonicalName" value="exp(SELPLG) (pp) SELPLG"/>
    <att type="string" name="edgeTypeId" value="115"/>
    <att type="string" name="edgeTypeName" value="-gp-&gt;"/>
    <att type="string" name="interaction" value="pp" cy:editable="false"/>
    <att type="string" name="vizmap:CV-IPN-Endothelial cell-monocyte interaction EDGE_COLOR" value="java.awt.Color[r=0,g=0,b=0]"/>
    <att type="string" name="vizmap:CV-IPN-Endothelial cell-monocyte interaction EDGE_LINE_WIDTH" value="3.0"/>
    <graphics width="1" fill="#999999" cy:sourceArrow="0" cy:targetArrow="0" cy:sourceArrowColor="#000000" cy:targetArrowColor="#000000" cy:edgeLabelFont="SanSerif-0-10" cy:edgeLabel="" cy:edgeLineType="EQUAL_DASH" cy:curved="CURVED_LINES"/>
  </edge>
  <edge label="SELP:SELPLG (pp) SELPLG" source="-259" target="-303">
    <att type="string" name="canonicalName" value="SELP:SELPLG (pp) SELPLG"/>
    <att type="string" name="edgeTypeId" value="79"/>
    <att type="string" name="edgeTypeName" value="-cc-"/>
    <att type="string" name="interaction" value="pp" cy:editable="false"/>
    <att type="string" name="vizmap:CV-IPN-Endothelial cell-monocyte interaction EDGE_COLOR" value="java.awt.Color[r=153,g=153,b=153]"/>
    <att type="string" name="vizmap:CV-IPN-Endothelial cell-monocyte interaction EDGE_LINE_WIDTH" value="3.0"/>
    <graphics width="1" fill="#999999" cy:sourceArrow="0" cy:targetArrow="0" cy:sourceArrowColor="#000000" cy:targetArrowColor="#000000" cy:edgeLabelFont="SanSerif-0-10" cy:edgeLabel="" cy:edgeLineType="EQUAL_DASH" cy:curved="CURVED_LINES">
      <att name="edgeBend">
        <att name="handle" x="1301.7635498046875" y="94.0" />
      </att>
    </graphics>
  </edge>
  <edge label="SELP:SELPLG (pp) SELP" source="-259" target="-231">
    <att type="string" name="canonicalName" value="SELP:SELPLG (pp) SELP"/>
    <att type="string" name="edgeTypeId" value="79"/>
    <att type="string" name="edgeTypeName" value="-cc-"/>
    <att type="string" name="interaction" value="pp" cy:editable="false"/>
    <att type="string" name="vizmap:CV-IPN-Endothelial cell-monocyte interaction EDGE_COLOR" value="java.awt.Color[r=153,g=153,b=153]"/>
    <att type="string" name="vizmap:CV-IPN-Endothelial cell-monocyte interaction EDGE_LINE_WIDTH" value="3.0"/>
    <graphics width="1" fill="#999999" cy:sourceArrow="0" cy:targetArrow="0" cy:sourceArrowColor="#000000" cy:targetArrowColor="#000000" cy:edgeLabelFont="SanSerif-0-10" cy:edgeLabel="" cy:edgeLineType="EQUAL_DASH" cy:curved="CURVED_LINES">
      <att name="edgeBend">
        <att name="handle" x="2320.96875" y="81.37821197509766" />
      </att>
    </graphics>
  </edge>
  <edge label="SELP:SELPLG (pp) monocyte adherence" source="-259" target="-309">
    <att type="string" name="canonicalName" value="SELP:SELPLG (pp) monocyte adherence"/>
    <att type="string" name="edgeTypeId" value="134"/>
    <att type="string" name="edgeTypeName" value="-&gt;"/>
    <att type="string" name="interaction" value="pp" cy:editable="false"/>
    <att type="string" name="vizmap:CV-IPN-Endothelial cell-monocyte interaction EDGE_COLOR" value="java.awt.Color[r=0,g=0,b=0]"/>
    <att type="string" name="vizmap:CV-IPN-Endothelial cell-monocyte interaction EDGE_LINE_WIDTH" value="1.0"/>
    <graphics width="1" fill="#999999" cy:sourceArrow="0" cy:targetArrow="0" cy:sourceArrowColor="#000000" cy:targetArrowColor="#000000" cy:edgeLabelFont="SanSerif-0-10" cy:edgeLabel="" cy:edgeLineType="SOLID" cy:curved="CURVED_LINES"/>
  </edge>
  <edge label="Cell Surface Expression of SELE (pp) SELE" source="-258" target="-31">
    <att type="string" name="canonicalName" value="Cell Surface Expression of SELE (pp) SELE"/>
    <att type="string" name="edgeTypeId" value="150"/>
    <att type="string" name="edgeTypeName" value="-translocates-*"/>
    <att type="string" name="interaction" value="pp" cy:editable="false"/>
    <att type="string" name="vizmap:CV-IPN-Endothelial cell-monocyte interaction EDGE_COLOR" value="java.awt.Color[r=153,g=153,b=153]"/>
    <att type="string" name="vizmap:CV-IPN-Endothelial cell-monocyte interaction EDGE_LINE_WIDTH" value="3.0"/>
    <graphics width="1" fill="#999999" cy:sourceArrow="0" cy:targetArrow="0" cy:sourceArrowColor="#000000" cy:targetArrowColor="#000000" cy:edgeLabelFont="SanSerif-0-10" cy:edgeLabel="" cy:edgeLineType="EQUAL_DASH" cy:curved="CURVED_LINES">
      <att name="edgeBend">
        <att name="handle" x="1443.2935791015625" y="173.0" />
      </att>
    </graphics>
  </edge>
  <edge label="Cell Surface Expression of ICAM1 (pp) ICAM1" source="-257" target="-186">
    <att type="string" name="canonicalName" value="Cell Surface Expression of ICAM1 (pp) ICAM1"/>
    <att type="string" name="edgeTypeId" value="150"/>
    <att type="string" name="edgeTypeName" value="-translocates-*"/>
    <att type="string" name="interaction" value="pp" cy:editable="false"/>
    <att type="string" name="vizmap:CV-IPN-Endothelial cell-monocyte interaction EDGE_COLOR" value="java.awt.Color[r=153,g=153,b=153]"/>
    <att type="string" name="vizmap:CV-IPN-Endothelial cell-monocyte interaction EDGE_LINE_WIDTH" value="3.0"/>
    <graphics width="1" fill="#999999" cy:sourceArrow="0" cy:targetArrow="0" cy:sourceArrowColor="#000000" cy:targetArrowColor="#000000" cy:edgeLabelFont="SanSerif-0-10" cy:edgeLabel="" cy:edgeLineType="EQUAL_DASH" cy:curved="CURVED_LINES"/>
  </edge>
  <edge label="ICAM1:ITGAM:ITGB2 (pp) monocyte adherence" source="-256" target="-309">
    <att type="string" name="canonicalName" value="ICAM1:ITGAM:ITGB2 (pp) monocyte adherence"/>
    <att type="string" name="edgeTypeId" value="134"/>
    <att type="string" name="edgeTypeName" value="-&gt;"/>
    <att type="string" name="interaction" value="pp" cy:editable="false"/>
    <att type="string" name="vizmap:CV-IPN-Endothelial cell-monocyte interaction EDGE_COLOR" value="java.awt.Color[r=0,g=0,b=0]"/>
    <att type="string" name="vizmap:CV-IPN-Endothelial cell-monocyte interaction EDGE_LINE_WIDTH" value="1.0"/>
    <graphics width="1" fill="#999999" cy:sourceArrow="0" cy:targetArrow="0" cy:sourceArrowColor="#000000" cy:targetArrowColor="#000000" cy:edgeLabelFont="SanSerif-0-10" cy:edgeLabel="" cy:edgeLineType="SOLID" cy:curved="CURVED_LINES"/>
  </edge>
  <edge label="CXCR6:CXCL16 (pp) CXCR6" source="-255" target="-266">
    <att type="string" name="canonicalName" value="CXCR6:CXCL16 (pp) CXCR6"/>
    <att type="string" name="edgeTypeId" value="79"/>
    <att type="string" name="edgeTypeName" value="-cc-"/>
    <att type="string" name="interaction" value="pp" cy:editable="false"/>
    <att type="string" name="vizmap:CV-IPN-Endothelial cell-monocyte interaction EDGE_COLOR" value="java.awt.Color[r=153,g=153,b=153]"/>
    <att type="string" name="vizmap:CV-IPN-Endothelial cell-monocyte interaction EDGE_LINE_WIDTH" value="3.0"/>
    <graphics width="1" fill="#999999" cy:sourceArrow="0" cy:targetArrow="0" cy:sourceArrowColor="#000000" cy:targetArrowColor="#000000" cy:edgeLabelFont="SanSerif-0-10" cy:edgeLabel="" cy:edgeLineType="EQUAL_DASH" cy:curved="CURVED_LINES">
      <att name="edgeBend">
        <att name="handle" x="966.4674682617188" y="94.0" />
      </att>
    </graphics>
  </edge>
  <edge label="CXCR6:CXCL16 (pp) monocyte adherence" source="-255" target="-309">
    <att type="string" name="canonicalName" value="CXCR6:CXCL16 (pp) monocyte adherence"/>
    <att type="string" name="edgeTypeId" value="134"/>
    <att type="string" name="edgeTypeName" value="-&gt;"/>
    <att type="string" name="interaction" value="pp" cy:editable="false"/>
    <att type="string" name="vizmap:CV-IPN-Endothelial cell-monocyte interaction EDGE_COLOR" value="java.awt.Color[r=0,g=0,b=0]"/>
    <att type="string" name="vizmap:CV-IPN-Endothelial cell-monocyte interaction EDGE_LINE_WIDTH" value="1.0"/>
    <graphics width="1" fill="#999999" cy:sourceArrow="0" cy:targetArrow="0" cy:sourceArrowColor="#000000" cy:targetArrowColor="#000000" cy:edgeLabelFont="SanSerif-0-10" cy:edgeLabel="" cy:edgeLineType="SOLID" cy:curved="CURVED_LINES"/>
  </edge>
  <edge label="CXCR6:CXCL16 (pp) CXCL16" source="-255" target="-287">
    <att type="string" name="canonicalName" value="CXCR6:CXCL16 (pp) CXCL16"/>
    <att type="string" name="edgeTypeId" value="79"/>
    <att type="string" name="edgeTypeName" value="-cc-"/>
    <att type="string" name="interaction" value="pp" cy:editable="false"/>
    <att type="string" name="vizmap:CV-IPN-Endothelial cell-monocyte interaction EDGE_COLOR" value="java.awt.Color[r=153,g=153,b=153]"/>
    <att type="string" name="vizmap:CV-IPN-Endothelial cell-monocyte interaction EDGE_LINE_WIDTH" value="3.0"/>
    <graphics width="1" fill="#999999" cy:sourceArrow="0" cy:targetArrow="0" cy:sourceArrowColor="#000000" cy:targetArrowColor="#000000" cy:edgeLabelFont="SanSerif-0-10" cy:edgeLabel="" cy:edgeLineType="EQUAL_DASH" cy:curved="CURVED_LINES">
      <att name="edgeBend">
        <att name="handle" x="1165.527587890625" y="94.0" />
      </att>
    </graphics>
  </edge>
  <edge label="oxidized 1-palmitoyl-2-arachidonyl-sn-3-glycero-phosphorylcholine (pp) exp(IL8)" source="-238" target="-37">
    <att type="string" name="canonicalName" value="oxidized 1-palmitoyl-2-arachidonyl-sn-3-glycero-phosphorylcholine (pp) exp(IL8)"/>
    <att type="string" name="edgeTypeId" value="134"/>
    <att type="string" name="edgeTypeName" value="-&gt;"/>
    <att type="string" name="interaction" value="pp" cy:editable="false"/>
    <att type="string" name="vizmap:CV-IPN-Endothelial cell-monocyte interaction EDGE_COLOR" value="java.awt.Color[r=0,g=0,b=0]"/>
    <att type="string" name="vizmap:CV-IPN-Endothelial cell-monocyte interaction EDGE_LINE_WIDTH" value="1.0"/>
    <graphics width="1" fill="#999999" cy:sourceArrow="0" cy:targetArrow="0" cy:sourceArrowColor="#000000" cy:targetArrowColor="#000000" cy:edgeLabelFont="SanSerif-0-10" cy:edgeLabel="" cy:edgeLineType="SOLID" cy:curved="CURVED_LINES"/>
  </edge>
  <edge label="oxidized 1-palmitoyl-2-arachidonyl-sn-3-glycero-phosphorylcholine (pp) Cell Surface Expression of CCR2" source="-238" target="-291">
    <att type="string" name="canonicalName" value="oxidized 1-palmitoyl-2-arachidonyl-sn-3-glycero-phosphorylcholine (pp) Cell Surface Expression of CCR2"/>
    <att type="string" name="edgeTypeId" value="137"/>
    <att type="string" name="edgeTypeName" value="-|"/>
    <att type="string" name="interaction" value="pp" cy:editable="false"/>
    <att type="string" name="vizmap:CV-IPN-Endothelial cell-monocyte interaction EDGE_COLOR" value="java.awt.Color[r=0,g=0,b=0]"/>
    <att type="string" name="vizmap:CV-IPN-Endothelial cell-monocyte interaction EDGE_LINE_WIDTH" value="1.0"/>
    <graphics width="1" fill="#999999" cy:sourceArrow="0" cy:targetArrow="0" cy:sourceArrowColor="#000000" cy:targetArrowColor="#000000" cy:edgeLabelFont="SanSerif-0-10" cy:edgeLabel="" cy:edgeLineType="SOLID" cy:curved="CURVED_LINES">
      <att name="edgeBend">
        <att name="handle" x="1773.5301513671875" y="686.0" />
        <att name="handle" x="1773.5301513671875" y="624.0" />
      </att>
    </graphics>
  </edge>
  <edge label="oxidized 1-palmitoyl-2-arachidonyl-sn-3-glycero-phosphorylcholine (pp) exp(CCL2)" source="-238" target="-46">
    <att type="string" name="canonicalName" value="oxidized 1-palmitoyl-2-arachidonyl-sn-3-glycero-phosphorylcholine (pp) exp(CCL2)"/>
    <att type="string" name="edgeTypeId" value="134"/>
    <att type="string" name="edgeTypeName" value="-&gt;"/>
    <att type="string" name="interaction" value="pp" cy:editable="false"/>
    <att type="string" name="vizmap:CV-IPN-Endothelial cell-monocyte interaction EDGE_COLOR" value="java.awt.Color[r=0,g=0,b=0]"/>
    <att type="string" name="vizmap:CV-IPN-Endothelial cell-monocyte interaction EDGE_LINE_WIDTH" value="1.0"/>
    <graphics width="1" fill="#999999" cy:sourceArrow="0" cy:targetArrow="0" cy:sourceArrowColor="#000000" cy:targetArrowColor="#000000" cy:edgeLabelFont="SanSerif-0-10" cy:edgeLabel="" cy:edgeLineType="SOLID" cy:curved="CURVED_LINES">
      <att name="edgeBend">
        <att name="handle" x="2103.766357421875" y="686.0" />
        <att name="handle" x="2103.766357421875" y="624.0" />
      </att>
    </graphics>
  </edge>
  <edge label="And of IL1A and TNF (pp) Cell Surface Expression of CCR2" source="-254" target="-291">
    <att type="string" name="canonicalName" value="And of IL1A and TNF (pp) Cell Surface Expression of CCR2"/>
    <att type="string" name="edgeTypeId" value="137"/>
    <att type="string" name="edgeTypeName" value="-|"/>
    <att type="string" name="interaction" value="pp" cy:editable="false"/>
    <att type="string" name="vizmap:CV-IPN-Endothelial cell-monocyte interaction EDGE_COLOR" value="java.awt.Color[r=0,g=0,b=0]"/>
    <att type="string" name="vizmap:CV-IPN-Endothelial cell-monocyte interaction EDGE_LINE_WIDTH" value="1.0"/>
    <graphics width="1" fill="#999999" cy:sourceArrow="0" cy:targetArrow="0" cy:sourceArrowColor="#000000" cy:targetArrowColor="#000000" cy:edgeLabelFont="SanSerif-0-10" cy:edgeLabel="" cy:edgeLineType="SOLID" cy:curved="CURVED_LINES"/>
  </edge>
  <edge label="Low Density Lipoprotein (pp) Cell Surface Expression of ITGAM" source="-54" target="-301">
    <att type="string" name="canonicalName" value="Low Density Lipoprotein (pp) Cell Surface Expression of ITGAM"/>
    <att type="string" name="edgeTypeId" value="134"/>
    <att type="string" name="edgeTypeName" value="-&gt;"/>
    <att type="string" name="interaction" value="pp" cy:editable="false"/>
    <att type="string" name="vizmap:CV-IPN-Endothelial cell-monocyte interaction EDGE_COLOR" value="java.awt.Color[r=0,g=0,b=0]"/>
    <att type="string" name="vizmap:CV-IPN-Endothelial cell-monocyte interaction EDGE_LINE_WIDTH" value="1.0"/>
    <graphics width="1" fill="#999999" cy:sourceArrow="0" cy:targetArrow="0" cy:sourceArrowColor="#000000" cy:targetArrowColor="#000000" cy:edgeLabelFont="SanSerif-0-10" cy:edgeLabel="" cy:edgeLineType="SOLID" cy:curved="CURVED_LINES"/>
  </edge>
  <edge label="Low Density Lipoprotein (pp) exp(CCR2)" source="-54" target="-310">
    <att type="string" name="canonicalName" value="Low Density Lipoprotein (pp) exp(CCR2)"/>
    <att type="string" name="edgeTypeId" value="134"/>
    <att type="string" name="edgeTypeName" value="-&gt;"/>
    <att type="string" name="interaction" value="pp" cy:editable="false"/>
    <att type="string" name="vizmap:CV-IPN-Endothelial cell-monocyte interaction EDGE_COLOR" value="java.awt.Color[r=0,g=0,b=0]"/>
    <att type="string" name="vizmap:CV-IPN-Endothelial cell-monocyte interaction EDGE_LINE_WIDTH" value="1.0"/>
    <graphics width="1" fill="#999999" cy:sourceArrow="0" cy:targetArrow="0" cy:sourceArrowColor="#000000" cy:targetArrowColor="#000000" cy:edgeLabelFont="SanSerif-0-10" cy:edgeLabel="" cy:edgeLineType="SOLID" cy:curved="CURVED_LINES"/>
  </edge>
  <edge label="ITGA4:ITGB1 (pp) ITGB1" source="-253" target="-251">
    <att type="string" name="canonicalName" value="ITGA4:ITGB1 (pp) ITGB1"/>
    <att type="string" name="edgeTypeId" value="79"/>
    <att type="string" name="edgeTypeName" value="-cc-"/>
    <att type="string" name="interaction" value="pp" cy:editable="false"/>
    <att type="string" name="vizmap:CV-IPN-Endothelial cell-monocyte interaction EDGE_COLOR" value="java.awt.Color[r=153,g=153,b=153]"/>
    <att type="string" name="vizmap:CV-IPN-Endothelial cell-monocyte interaction EDGE_LINE_WIDTH" value="3.0"/>
    <graphics width="1" fill="#999999" cy:sourceArrow="0" cy:targetArrow="0" cy:sourceArrowColor="#000000" cy:targetArrowColor="#000000" cy:edgeLabelFont="SanSerif-0-10" cy:edgeLabel="" cy:edgeLineType="EQUAL_DASH" cy:curved="CURVED_LINES">
      <att name="edgeBend">
        <att name="handle" x="2764.239501953125" y="204.0" />
        <att name="handle" x="2764.239501953125" y="142.0" />
      </att>
    </graphics>
  </edge>
  <edge label="ITGA4:ITGB1 (pp) ITGA4" source="-253" target="-285">
    <att type="string" name="canonicalName" value="ITGA4:ITGB1 (pp) ITGA4"/>
    <att type="string" name="edgeTypeId" value="79"/>
    <att type="string" name="edgeTypeName" value="-cc-"/>
    <att type="string" name="interaction" value="pp" cy:editable="false"/>
    <att type="string" name="vizmap:CV-IPN-Endothelial cell-monocyte interaction EDGE_COLOR" value="java.awt.Color[r=153,g=153,b=153]"/>
    <att type="string" name="vizmap:CV-IPN-Endothelial cell-monocyte interaction EDGE_LINE_WIDTH" value="3.0"/>
    <graphics width="1" fill="#999999" cy:sourceArrow="0" cy:targetArrow="0" cy:sourceArrowColor="#000000" cy:targetArrowColor="#000000" cy:edgeLabelFont="SanSerif-0-10" cy:edgeLabel="" cy:edgeLineType="EQUAL_DASH" cy:curved="CURVED_LINES">
      <att name="edgeBend">
        <att name="handle" x="1013.6441650390625" y="204.0" />
        <att name="handle" x="1013.6441650390625" y="142.0" />
      </att>
    </graphics>
  </edge>
  <edge label="ITGA4:ITGB1 (pp) VCAM1:ITGA4:ITGB1" source="-253" target="-249">
    <att type="string" name="canonicalName" value="ITGA4:ITGB1 (pp) VCAM1:ITGA4:ITGB1"/>
    <att type="string" name="edgeTypeId" value="79"/>
    <att type="string" name="edgeTypeName" value="-cc-"/>
    <att type="string" name="interaction" value="pp" cy:editable="false"/>
    <att type="string" name="vizmap:CV-IPN-Endothelial cell-monocyte interaction EDGE_COLOR" value="java.awt.Color[r=153,g=153,b=153]"/>
    <att type="string" name="vizmap:CV-IPN-Endothelial cell-monocyte interaction EDGE_LINE_WIDTH" value="3.0"/>
    <graphics width="1" fill="#999999" cy:sourceArrow="0" cy:targetArrow="0" cy:sourceArrowColor="#000000" cy:targetArrowColor="#000000" cy:edgeLabelFont="SanSerif-0-10" cy:edgeLabel="" cy:edgeLineType="EQUAL_DASH" cy:curved="CURVED_LINES"/>
  </edge>
  <edge label="exp(ITGAM) (pp) ITGAM" source="-252" target="-307">
    <att type="string" name="canonicalName" value="exp(ITGAM) (pp) ITGAM"/>
    <att type="string" name="edgeTypeId" value="115"/>
    <att type="string" name="edgeTypeName" value="-gp-&gt;"/>
    <att type="string" name="interaction" value="pp" cy:editable="false"/>
    <att type="string" name="vizmap:CV-IPN-Endothelial cell-monocyte interaction EDGE_COLOR" value="java.awt.Color[r=0,g=0,b=0]"/>
    <att type="string" name="vizmap:CV-IPN-Endothelial cell-monocyte interaction EDGE_LINE_WIDTH" value="3.0"/>
    <graphics width="1" fill="#999999" cy:sourceArrow="0" cy:targetArrow="0" cy:sourceArrowColor="#000000" cy:targetArrowColor="#000000" cy:edgeLabelFont="SanSerif-0-10" cy:edgeLabel="" cy:edgeLineType="EQUAL_DASH" cy:curved="CURVED_LINES"/>
  </edge>
  <edge label="Oxidized Low Density Lipoprotein (pp) VCAM1" source="-19" target="-151">
    <att type="string" name="canonicalName" value="Oxidized Low Density Lipoprotein (pp) VCAM1"/>
    <att type="string" name="edgeTypeId" value="134"/>
    <att type="string" name="edgeTypeName" value="-&gt;"/>
    <att type="string" name="interaction" value="pp" cy:editable="false"/>
    <att type="string" name="vizmap:CV-IPN-Endothelial cell-monocyte interaction EDGE_COLOR" value="java.awt.Color[r=0,g=0,b=0]"/>
    <att type="string" name="vizmap:CV-IPN-Endothelial cell-monocyte interaction EDGE_LINE_WIDTH" value="1.0"/>
    <graphics width="1" fill="#999999" cy:sourceArrow="0" cy:targetArrow="0" cy:sourceArrowColor="#000000" cy:targetArrowColor="#000000" cy:edgeLabelFont="SanSerif-0-10" cy:edgeLabel="" cy:edgeLineType="SOLID" cy:curved="CURVED_LINES">
      <att name="edgeBend">
        <att name="handle" x="824.9378051757812" y="874.0" />
        <att name="handle" x="824.9378051757812" y="822.0" />
        <att name="handle" x="824.9378051757812" y="760.0" />
        <att name="handle" x="824.9378051757812" y="668.0" />
        <att name="handle" x="824.9378051757812" y="606.0" />
        <att name="handle" x="824.9378051757812" y="514.0" />
        <att name="handle" x="824.9378051757812" y="452.0" />
        <att name="handle" x="824.9378051757812" y="390.0" />
        <att name="handle" x="824.9378051757812" y="298.0" />
        <att name="handle" x="824.9378051757812" y="236.0" />
      </att>
    </graphics>
  </edge>
  <edge label="Oxidized Low Density Lipoprotein (pp) exp(SELE)" source="-19" target="-239">
    <att type="string" name="canonicalName" value="Oxidized Low Density Lipoprotein (pp) exp(SELE)"/>
    <att type="string" name="edgeTypeId" value="134"/>
    <att type="string" name="edgeTypeName" value="-&gt;"/>
    <att type="string" name="interaction" value="pp" cy:editable="false"/>
    <att type="string" name="vizmap:CV-IPN-Endothelial cell-monocyte interaction EDGE_COLOR" value="java.awt.Color[r=0,g=0,b=0]"/>
    <att type="string" name="vizmap:CV-IPN-Endothelial cell-monocyte interaction EDGE_LINE_WIDTH" value="1.0"/>
    <graphics width="1" fill="#999999" cy:sourceArrow="0" cy:targetArrow="0" cy:sourceArrowColor="#000000" cy:targetArrowColor="#000000" cy:edgeLabelFont="SanSerif-0-10" cy:edgeLabel="" cy:edgeLineType="SOLID" cy:curved="CURVED_LINES">
      <att name="edgeBend">
        <att name="handle" x="1396.1168212890625" y="891.0" />
        <att name="handle" x="1396.1168212890625" y="839.0" />
        <att name="handle" x="1396.1168212890625" y="777.0" />
        <att name="handle" x="1396.1168212890625" y="685.0" />
        <att name="handle" x="1396.1168212890625" y="623.0" />
        <att name="handle" x="1396.1168212890625" y="531.0" />
        <att name="handle" x="1396.1168212890625" y="469.0" />
        <att name="handle" x="1396.1168212890625" y="407.0" />
      </att>
    </graphics>
  </edge>
  <edge label="Oxidized Low Density Lipoprotein (pp) monocyte adherence" source="-19" target="-309">
    <att type="string" name="canonicalName" value="Oxidized Low Density Lipoprotein (pp) monocyte adherence"/>
    <att type="string" name="edgeTypeId" value="134"/>
    <att type="string" name="edgeTypeName" value="-&gt;"/>
    <att type="string" name="interaction" value="pp" cy:editable="false"/>
    <att type="string" name="vizmap:CV-IPN-Endothelial cell-monocyte interaction EDGE_COLOR" value="java.awt.Color[r=0,g=0,b=0]"/>
    <att type="string" name="vizmap:CV-IPN-Endothelial cell-monocyte interaction EDGE_LINE_WIDTH" value="1.0"/>
    <graphics width="1" fill="#999999" cy:sourceArrow="0" cy:targetArrow="0" cy:sourceArrowColor="#000000" cy:targetArrowColor="#000000" cy:edgeLabelFont="SanSerif-0-10" cy:edgeLabel="" cy:edgeLineType="SOLID" cy:curved="CURVED_LINES">
      <att name="edgeBend">
        <att name="handle" x="2481.17919921875" y="909.0" />
        <att name="handle" x="2481.17919921875" y="857.0" />
        <att name="handle" x="2481.17919921875" y="795.0" />
        <att name="handle" x="2481.17919921875" y="703.0" />
        <att name="handle" x="2481.17919921875" y="641.0" />
        <att name="handle" x="2481.17919921875" y="549.0" />
        <att name="handle" x="2481.17919921875" y="487.0" />
        <att name="handle" x="2481.17919921875" y="425.0" />
        <att name="handle" x="2481.17919921875" y="333.0" />
      </att>
    </graphics>
  </edge>
  <edge label="Oxidized Low Density Lipoprotein (pp) inflammatory response" source="-19" target="-269">
    <att type="string" name="canonicalName" value="Oxidized Low Density Lipoprotein (pp) inflammatory response"/>
    <att type="string" name="edgeTypeId" value="134"/>
    <att type="string" name="edgeTypeName" value="-&gt;"/>
    <att type="string" name="interaction" value="pp" cy:editable="false"/>
    <att type="string" name="vizmap:CV-IPN-Endothelial cell-monocyte interaction EDGE_COLOR" value="java.awt.Color[r=0,g=0,b=0]"/>
    <att type="string" name="vizmap:CV-IPN-Endothelial cell-monocyte interaction EDGE_LINE_WIDTH" value="1.0"/>
    <graphics width="1" fill="#999999" cy:sourceArrow="0" cy:targetArrow="0" cy:sourceArrowColor="#000000" cy:targetArrowColor="#000000" cy:edgeLabelFont="SanSerif-0-10" cy:edgeLabel="" cy:edgeLineType="SOLID" cy:curved="CURVED_LINES">
      <att name="edgeBend">
        <att name="handle" x="1490.4697265625" y="874.0" />
        <att name="handle" x="1490.4697265625" y="822.0" />
        <att name="handle" x="1490.4697265625" y="760.0" />
        <att name="handle" x="1490.4697265625" y="668.0" />
        <att name="handle" x="1490.4697265625" y="606.0" />
        <att name="handle" x="1490.4697265625" y="514.0" />
        <att name="handle" x="1490.4697265625" y="452.0" />
      </att>
    </graphics>
  </edge>
  <edge label="Oxidized Low Density Lipoprotein (pp) exp(SELPLG)" source="-19" target="-260">
    <att type="string" name="canonicalName" value="Oxidized Low Density Lipoprotein (pp) exp(SELPLG)"/>
    <att type="string" name="edgeTypeId" value="134"/>
    <att type="string" name="edgeTypeName" value="-&gt;"/>
    <att type="string" name="interaction" value="pp" cy:editable="false"/>
    <att type="string" name="vizmap:CV-IPN-Endothelial cell-monocyte interaction EDGE_COLOR" value="java.awt.Color[r=0,g=0,b=0]"/>
    <att type="string" name="vizmap:CV-IPN-Endothelial cell-monocyte interaction EDGE_LINE_WIDTH" value="1.0"/>
    <graphics width="1" fill="#999999" cy:sourceArrow="0" cy:targetArrow="0" cy:sourceArrowColor="#000000" cy:targetArrowColor="#000000" cy:edgeLabelFont="SanSerif-0-10" cy:edgeLabel="" cy:edgeLineType="SOLID" cy:curved="CURVED_LINES">
      <att name="edgeBend">
        <att name="handle" x="1254.5872802734375" y="891.0" />
        <att name="handle" x="1254.5872802734375" y="839.0" />
        <att name="handle" x="1254.5872802734375" y="777.0" />
        <att name="handle" x="1254.5872802734375" y="685.0" />
        <att name="handle" x="1254.5872802734375" y="623.0" />
        <att name="handle" x="1254.5872802734375" y="531.0" />
        <att name="handle" x="1254.5872802734375" y="469.0" />
        <att name="handle" x="1254.5872802734375" y="407.0" />
        <att name="handle" x="1254.5872802734375" y="315.0" />
      </att>
    </graphics>
  </edge>
  <edge label="Oxidized Low Density Lipoprotein (pp) H2O2" source="-19" target="-181">
    <att type="string" name="canonicalName" value="Oxidized Low Density Lipoprotein (pp) H2O2"/>
    <att type="string" name="edgeTypeId" value="134"/>
    <att type="string" name="edgeTypeName" value="-&gt;"/>
    <att type="string" name="interaction" value="pp" cy:editable="false"/>
    <att type="string" name="vizmap:CV-IPN-Endothelial cell-monocyte interaction EDGE_COLOR" value="java.awt.Color[r=0,g=0,b=0]"/>
    <att type="string" name="vizmap:CV-IPN-Endothelial cell-monocyte interaction EDGE_LINE_WIDTH" value="1.0"/>
    <graphics width="1" fill="#999999" cy:sourceArrow="0" cy:targetArrow="0" cy:sourceArrowColor="#000000" cy:targetArrowColor="#000000" cy:edgeLabelFont="SanSerif-0-10" cy:edgeLabel="" cy:edgeLineType="SOLID" cy:curved="CURVED_LINES">
      <att name="edgeBend">
        <att name="handle" x="1348.9403076171875" y="891.0" />
        <att name="handle" x="1348.9403076171875" y="839.0" />
        <att name="handle" x="1348.9403076171875" y="777.0" />
        <att name="handle" x="1348.9403076171875" y="685.0" />
        <att name="handle" x="1348.9403076171875" y="623.0" />
        <att name="handle" x="1348.9403076171875" y="531.0" />
        <att name="handle" x="1348.9403076171875" y="469.0" />
        <att name="handle" x="1348.9403076171875" y="407.0" />
        <att name="handle" x="1348.9403076171875" y="315.0" />
        <att name="handle" x="1348.9403076171875" y="253.0" />
      </att>
    </graphics>
  </edge>
  <edge label="Oxidized Low Density Lipoprotein (pp) exp(ICAM1)" source="-19" target="-18">
    <att type="string" name="canonicalName" value="Oxidized Low Density Lipoprotein (pp) exp(ICAM1)"/>
    <att type="string" name="edgeTypeId" value="134"/>
    <att type="string" name="edgeTypeName" value="-&gt;"/>
    <att type="string" name="interaction" value="pp" cy:editable="false"/>
    <att type="string" name="vizmap:CV-IPN-Endothelial cell-monocyte interaction EDGE_COLOR" value="java.awt.Color[r=0,g=0,b=0]"/>
    <att type="string" name="vizmap:CV-IPN-Endothelial cell-monocyte interaction EDGE_LINE_WIDTH" value="1.0"/>
    <graphics width="1" fill="#999999" cy:sourceArrow="0" cy:targetArrow="0" cy:sourceArrowColor="#000000" cy:targetArrowColor="#000000" cy:edgeLabelFont="SanSerif-0-10" cy:edgeLabel="" cy:edgeLineType="SOLID" cy:curved="CURVED_LINES"/>
  </edge>
  <edge label="Oxidized Low Density Lipoprotein (pp) CCR2" source="-19" target="-292">
    <att type="string" name="canonicalName" value="Oxidized Low Density Lipoprotein (pp) CCR2"/>
    <att type="string" name="edgeTypeId" value="137"/>
    <att type="string" name="edgeTypeName" value="-|"/>
    <att type="string" name="interaction" value="pp" cy:editable="false"/>
    <att type="string" name="vizmap:CV-IPN-Endothelial cell-monocyte interaction EDGE_COLOR" value="java.awt.Color[r=0,g=0,b=0]"/>
    <att type="string" name="vizmap:CV-IPN-Endothelial cell-monocyte interaction EDGE_LINE_WIDTH" value="1.0"/>
    <graphics width="1" fill="#999999" cy:sourceArrow="0" cy:targetArrow="0" cy:sourceArrowColor="#000000" cy:targetArrowColor="#000000" cy:edgeLabelFont="SanSerif-0-10" cy:edgeLabel="" cy:edgeLineType="SOLID" cy:curved="CURVED_LINES">
      <att name="edgeBend">
        <att name="handle" x="1915.06005859375" y="874.0" />
        <att name="handle" x="1915.06005859375" y="822.0" />
        <att name="handle" x="1915.06005859375" y="760.0" />
        <att name="handle" x="1915.06005859375" y="668.0" />
        <att name="handle" x="1915.06005859375" y="606.0" />
        <att name="handle" x="1915.06005859375" y="514.0" />
      </att>
    </graphics>
  </edge>
  <edge label="MIF (pp) catof(IL8RB)" source="-250" target="-304">
    <att type="string" name="canonicalName" value="MIF (pp) catof(IL8RB)"/>
    <att type="string" name="edgeTypeId" value="134"/>
    <att type="string" name="edgeTypeName" value="-&gt;"/>
    <att type="string" name="interaction" value="pp" cy:editable="false"/>
    <att type="string" name="vizmap:CV-IPN-Endothelial cell-monocyte interaction EDGE_COLOR" value="java.awt.Color[r=0,g=0,b=0]"/>
    <att type="string" name="vizmap:CV-IPN-Endothelial cell-monocyte interaction EDGE_LINE_WIDTH" value="1.0"/>
    <graphics width="1" fill="#999999" cy:sourceArrow="0" cy:targetArrow="0" cy:sourceArrowColor="#000000" cy:targetArrowColor="#000000" cy:edgeLabelFont="SanSerif-0-10" cy:edgeLabel="" cy:edgeLineType="SOLID" cy:curved="CURVED_LINES"/>
  </edge>
  <edge label="exp(CCL2) (pp) CCL2" source="-46" target="-5">
    <att type="string" name="canonicalName" value="exp(CCL2) (pp) CCL2"/>
    <att type="string" name="edgeTypeId" value="115"/>
    <att type="string" name="edgeTypeName" value="-gp-&gt;"/>
    <att type="string" name="interaction" value="pp" cy:editable="false"/>
    <att type="string" name="vizmap:CV-IPN-Endothelial cell activation EDGE_COLOR" value="java.awt.Color[r=0,g=0,b=0]"/>
    <att type="string" name="vizmap:CV-IPN-Endothelial cell activation EDGE_LINE_WIDTH" value="3.0"/>
    <att type="string" name="vizmap:CV-IPN-Endothelial cell-monocyte interaction EDGE_COLOR" value="java.awt.Color[r=0,g=0,b=0]"/>
    <att type="string" name="vizmap:CV-IPN-Endothelial cell-monocyte interaction EDGE_LINE_WIDTH" value="3.0"/>
    <graphics width="1" fill="#999999" cy:sourceArrow="0" cy:targetArrow="0" cy:sourceArrowColor="#000000" cy:targetArrowColor="#000000" cy:edgeLabelFont="SanSerif-0-10" cy:edgeLabel="" cy:edgeLineType="EQUAL_DASH" cy:curved="CURVED_LINES"/>
  </edge>
  <edge label="VCAM1:ITGA4:ITGB1 (pp) monocyte adherence" source="-249" target="-309">
    <att type="string" name="canonicalName" value="VCAM1:ITGA4:ITGB1 (pp) monocyte adherence"/>
    <att type="string" name="edgeTypeId" value="134"/>
    <att type="string" name="edgeTypeName" value="-&gt;"/>
    <att type="string" name="interaction" value="pp" cy:editable="false"/>
    <att type="string" name="vizmap:CV-IPN-Endothelial cell-monocyte interaction EDGE_COLOR" value="java.awt.Color[r=0,g=0,b=0]"/>
    <att type="string" name="vizmap:CV-IPN-Endothelial cell-monocyte interaction EDGE_LINE_WIDTH" value="1.0"/>
    <graphics width="1" fill="#999999" cy:sourceArrow="0" cy:targetArrow="0" cy:sourceArrowColor="#000000" cy:targetArrowColor="#000000" cy:edgeLabelFont="SanSerif-0-10" cy:edgeLabel="" cy:edgeLineType="SOLID" cy:curved="CURVED_LINES"/>
  </edge>
  <edge label="VCAM1:ITGA4:ITGB1 (pp) monocyte extravasation" source="-249" target="-298">
    <att type="string" name="canonicalName" value="VCAM1:ITGA4:ITGB1 (pp) monocyte extravasation"/>
    <att type="string" name="edgeTypeId" value="134"/>
    <att type="string" name="edgeTypeName" value="-&gt;"/>
    <att type="string" name="interaction" value="pp" cy:editable="false"/>
    <att type="string" name="vizmap:CV-IPN-Endothelial cell-monocyte interaction EDGE_COLOR" value="java.awt.Color[r=0,g=0,b=0]"/>
    <att type="string" name="vizmap:CV-IPN-Endothelial cell-monocyte interaction EDGE_LINE_WIDTH" value="1.0"/>
    <graphics width="1" fill="#999999" cy:sourceArrow="0" cy:targetArrow="0" cy:sourceArrowColor="#000000" cy:targetArrowColor="#000000" cy:edgeLabelFont="SanSerif-0-10" cy:edgeLabel="" cy:edgeLineType="SOLID" cy:curved="CURVED_LINES">
      <att name="edgeBend">
        <att name="handle" x="1915.06005859375" y="94.0" />
      </att>
    </graphics>
  </edge>
  <edge label="VCAM1:ITGA4:ITGB1 (pp) VCAM1" source="-249" target="-151">
    <att type="string" name="canonicalName" value="VCAM1:ITGA4:ITGB1 (pp) VCAM1"/>
    <att type="string" name="edgeTypeId" value="79"/>
    <att type="string" name="edgeTypeName" value="-cc-"/>
    <att type="string" name="interaction" value="pp" cy:editable="false"/>
    <att type="string" name="vizmap:CV-IPN-Endothelial cell-monocyte interaction EDGE_COLOR" value="java.awt.Color[r=153,g=153,b=153]"/>
    <att type="string" name="vizmap:CV-IPN-Endothelial cell-monocyte interaction EDGE_LINE_WIDTH" value="3.0"/>
    <graphics width="1" fill="#999999" cy:sourceArrow="0" cy:targetArrow="0" cy:sourceArrowColor="#000000" cy:targetArrowColor="#000000" cy:edgeLabelFont="SanSerif-0-10" cy:edgeLabel="" cy:edgeLineType="EQUAL_DASH" cy:curved="CURVED_LINES">
      <att name="edgeBend">
        <att name="handle" x="872.1145629882812" y="94.0" />
      </att>
    </graphics>
  </edge>
  <edge label="Cell Surface Expression of STAB1 (pp) STAB1" source="-248" target="-273">
    <att type="string" name="canonicalName" value="Cell Surface Expression of STAB1 (pp) STAB1"/>
    <att type="string" name="edgeTypeId" value="150"/>
    <att type="string" name="edgeTypeName" value="-translocates-*"/>
    <att type="string" name="interaction" value="pp" cy:editable="false"/>
    <att type="string" name="vizmap:CV-IPN-Endothelial cell-monocyte interaction EDGE_COLOR" value="java.awt.Color[r=153,g=153,b=153]"/>
    <att type="string" name="vizmap:CV-IPN-Endothelial cell-monocyte interaction EDGE_LINE_WIDTH" value="3.0"/>
    <graphics width="1" fill="#999999" cy:sourceArrow="0" cy:targetArrow="0" cy:sourceArrowColor="#000000" cy:targetArrowColor="#000000" cy:edgeLabelFont="SanSerif-0-10" cy:edgeLabel="" cy:edgeLineType="EQUAL_DASH" cy:curved="CURVED_LINES"/>
  </edge>
  <edge label="TGFB1 (pp) monocyte extravasation" source="-247" target="-298">
    <att type="string" name="canonicalName" value="TGFB1 (pp) monocyte extravasation"/>
    <att type="string" name="edgeTypeId" value="134"/>
    <att type="string" name="edgeTypeName" value="-&gt;"/>
    <att type="string" name="interaction" value="pp" cy:editable="false"/>
    <att type="string" name="vizmap:CV-IPN-Endothelial cell-monocyte interaction EDGE_COLOR" value="java.awt.Color[r=0,g=0,b=0]"/>
    <att type="string" name="vizmap:CV-IPN-Endothelial cell-monocyte interaction EDGE_LINE_WIDTH" value="1.0"/>
    <graphics width="1" fill="#999999" cy:sourceArrow="0" cy:targetArrow="0" cy:sourceArrowColor="#000000" cy:targetArrowColor="#000000" cy:edgeLabelFont="SanSerif-0-10" cy:edgeLabel="" cy:edgeLineType="SOLID" cy:curved="CURVED_LINES"/>
  </edge>
</graph>
