# Supplementary material for: A vascular biology network model focused on inflammatory processes to investigate atherogenesis and plaque instability
Source: J Transl Med. 2014 Jun 26;12:185. doi: 10.1186/1479-5876-12-185 (PMC4227037; doi:10.1186/1479-5876-12-185)
Supplement: Additional file 3 — Six .XGMML and six .XLS files of all V-IPN subnetworks. The network architecture may be viewed from the XGMML files using freely available network visualization software such as Cytoscape (http://www.cytoscape.org/). [file 1479-5876-12-185-S3.zip › 10051_1065202369122714_MOESM2_ESM/1065202369122714_add8.xgmml]

<?xml version="1.0" encoding="UTF-8" standalone="yes"?>
<graph label="CV-IPN-Foam cell formation" xmlns:dc="http://purl.org/dc/elements/1.1/" xmlns:xlink="http://www.w3.org/1999/xlink" xmlns:rdf="http://www.w3.org/1999/02/22-rdf-syntax-ns#" xmlns:cy="http://www.cytoscape.org" xmlns="http://www.cs.rpi.edu/XGMML"  directed="1">
  <att name="documentVersion" value="1.1"/>
  <att name="networkMetadata">
    <rdf:RDF>
      <rdf:Description rdf:about="http://www.cytoscape.org/">
        <dc:type>Protein-Protein Interaction</dc:type>
        <dc:description>N/A</dc:description>
        <dc:identifier>N/A</dc:identifier>
        <dc:date>2014-05-09 12:52:47</dc:date>
        <dc:title>CV-IPN-Foam cell formation</dc:title>
        <dc:source>http://www.cytoscape.org/</dc:source>
        <dc:format>Cytoscape-XGMML</dc:format>
      </rdf:Description>
    </rdf:RDF>
  </att>
  <att type="string" name="backgroundColor" value="#ffffff"/>
  <att type="real" name="GRAPH_VIEW_ZOOM" value="0.4368150100288777"/>
  <att type="real" name="GRAPH_VIEW_CENTER_X" value="1959.2326889038086"/>
  <att type="real" name="GRAPH_VIEW_CENTER_Y" value="570.1600036621094"/>
  <att type="string" name="__layoutAlgorithm" value="hierarchical" cy:hidden="true"/>
  <att type="string" name="graphDescription" value="The Foam cell formation model was made by PMI and Selventa as part of the 2011Cardiovascular Inflammatory Process Network (IPN) collaboration. The Foam cell formation submodel depicts the causal mechanisms related to three main signaling cascades. These signaling pathways lead to activation of transcription factors involved in the transformation of macrophages into lipid-laden foam cells: 1) TNF-mediated increases in NFKB transcriptional activity, 2) Angiotensin II, serum glucose, and EDN1 increase the generation of reactive oxygen species (ROS) through increased NADPH oxidase activity, leading to AP-1 activation and upregulation of the macrophage scavenger receptor, MSR1 and 3) Activation of PPARG and SREBF transcription factors, which regulate the expression of genes involved in foam cell formation. Target genes involved in this transition include receptors or transporters for LDLs, fatty acids and/or cholesterol (MSR1, OLR1, ABCA1, ABCG1, and LDLR). In addition, mechanisms that increase cholesterol efflux, including signaling through the nuclear receptor NR1H3, were included. \nThe model contains content derived from both a survey of published scientific literature and the computational analysis of transcriptomic data sets as part of the network building collaboration. Changes to this model based on the in-project Network Jamboree have been made.\nThis model may contain causal inconsistencies and thus may not be suitable for NPA scoring directly without further modification."/>
  <att type="string" name="graphSpecies" value="9606"/>
  <att type="string" name="referenceNode" value="389"/>
  <node label="SREBF1A" id="-448">
    <att type="string" name="GSID" value="GS4637634"/>
    <att type="string" name="canonicalName" value="SREBF1A"/>
    <att type="string" name="nodeTypeId" value="12"/>
    <att type="string" name="nodeTypeName" value="ProteinSubset"/>
    <att type="string" name="vizmap:CV-IPN-Foam cell formation NODE_HEIGHT" value="20.0"/>
    <att type="string" name="vizmap:CV-IPN-Foam cell formation NODE_WIDTH" value="80.0"/>
    <graphics type="ROUNDED_RECTANGLE" h="29.999984741210938" w="150.0" x="2896.111572265625" y="-199.63289642333984" fill="#99ccff" width="1" outline="#000000" cy:nodeTransparency="1.0" cy:nodeLabelFont="Default-0-20" cy:nodeLabel="SREBF1A" cy:borderLineType="solid"/>
  </node>
  <node label="exp(CYP27A1)" id="-447">
    <att type="string" name="GSID" value="GS1335053"/>
    <att type="string" name="canonicalName" value="exp(CYP27A1)"/>
    <att type="string" name="nodeTypeId" value="2"/>
    <att type="string" name="nodeTypeName" value="GeneExpression"/>
    <att type="string" name="vizmap:CV-IPN-Foam cell formation NODE_HEIGHT" value="60.0"/>
    <att type="string" name="vizmap:CV-IPN-Foam cell formation NODE_WIDTH" value="60.0"/>
    <graphics type="ELLIPSE" h="30.0" w="74.9998779296875" x="2072.4927368164062" y="625.4905395507812" fill="#99ff99" width="1" outline="#000000" cy:nodeTransparency="1.0" cy:nodeLabelFont="Default-0-20" cy:nodeLabel="exp(CYP27A1)" cy:borderLineType="solid"/>
  </node>
  <node label="taof(AP-1 complex Hs)" id="-223">
    <att type="string" name="GSID" value="GS3222033"/>
    <att type="string" name="canonicalName" value="taof(AP-1 complex Hs)"/>
    <att type="string" name="nodeTypeId" value="7"/>
    <att type="string" name="nodeTypeName" value="TranscriptionalActivity"/>
    <att type="string" name="vizmap:CV-IPN-Endothelial cell activation NODE_HEIGHT" value="30.0"/>
    <att type="string" name="vizmap:CV-IPN-Endothelial cell activation NODE_WIDTH" value="80.0"/>
    <att type="string" name="vizmap:CV-IPN-Foam cell formation NODE_HEIGHT" value="30.0"/>
    <att type="string" name="vizmap:CV-IPN-Foam cell formation NODE_WIDTH" value="80.0"/>
    <graphics type="HEXAGON" h="30.000030517578125" w="110.0" x="3039.437744140625" y="512.2970428466797" fill="#9999ff" width="1" outline="#000000" cy:nodeTransparency="1.0" cy:nodeLabelFont="Default-0-20" cy:nodeLabel="taof(AP-1 complex Hs)" cy:borderLineType="solid"/>
  </node>
  <node label="sec(OLR1)" id="-446">
    <att type="string" name="GSID" value="GS10052537"/>
    <att type="string" name="canonicalName" value="sec(OLR1)"/>
    <att type="string" name="nodeTypeId" value="6"/>
    <att type="string" name="nodeTypeName" value="Translocation"/>
    <att type="string" name="vizmap:CV-IPN-Foam cell formation NODE_HEIGHT" value="30.0"/>
    <att type="string" name="vizmap:CV-IPN-Foam cell formation NODE_WIDTH" value="80.0"/>
    <graphics type="HEXAGON" h="29.9998779296875" w="110.0" x="3321.01220703125" y="569.0341796875" fill="#9999ff" width="1" outline="#000000" cy:nodeTransparency="1.0" cy:nodeLabelFont="Default-0-20" cy:nodeLabel="sec(OLR1)" cy:borderLineType="solid"/>
  </node>
  <node label="catof(SOD1)" id="-445">
    <att type="string" name="GSID" value="GS3373303"/>
    <att type="string" name="canonicalName" value="catof(SOD1)"/>
    <att type="string" name="nodeTypeId" value="5"/>
    <att type="string" name="nodeTypeName" value="MolecularFunction"/>
    <att type="string" name="vizmap:CV-IPN-Foam cell formation NODE_HEIGHT" value="30.0"/>
    <att type="string" name="vizmap:CV-IPN-Foam cell formation NODE_WIDTH" value="80.0"/>
    <graphics type="RHOMBUS" h="30.0" w="125.0" x="3363.440673828125" y="792.4471435546875" fill="#ff99ff" width="1" outline="#000000" cy:nodeTransparency="1.0" cy:nodeLabelFont="Default-0-20" cy:nodeLabel="catof(SOD1)" cy:borderLineType="solid"/>
  </node>
  <node label="TLR4" id="-444">
    <att type="string" name="GSID" value="GS1422042"/>
    <att type="string" name="canonicalName" value="TLR4"/>
    <att type="string" name="nodeTypeId" value="1"/>
    <att type="string" name="nodeTypeName" value="Protein"/>
    <att type="string" name="vizmap:CV-IPN-Foam cell formation NODE_HEIGHT" value="20.0"/>
    <att type="string" name="vizmap:CV-IPN-Foam cell formation NODE_WIDTH" value="80.0"/>
    <graphics type="ELLIPSE" h="30.0" w="75.0" x="1112.1124267578125" y="879.573974609375" fill="#99ffff" width="1" outline="#000000" cy:nodeTransparency="1.0" cy:nodeLabelFont="Default-0-20" cy:nodeLabel="TLR4" cy:borderLineType="solid"/>
  </node>
  <node label="Cholesterol ester" id="-443">
    <att type="string" name="GSID" value="GS3050166"/>
    <att type="string" name="canonicalName" value="Cholesterol ester"/>
    <att type="string" name="nodeTypeId" value="3"/>
    <att type="string" name="nodeTypeName" value="MolecularComplex"/>
    <att type="string" name="vizmap:CV-IPN-Foam cell formation NODE_HEIGHT" value="20.0"/>
    <att type="string" name="vizmap:CV-IPN-Foam cell formation NODE_WIDTH" value="80.0"/>
    <graphics type="ROUNDED_RECTANGLE" h="29.999984741210938" w="150.0" x="3128.28515625" y="-211.7950210571289" fill="#99ccff" width="1" outline="#000000" cy:nodeTransparency="1.0" cy:nodeLabelFont="Default-0-20" cy:nodeLabel="Cholesterol ester" cy:borderLineType="solid"/>
  </node>
  <node label="taof(NCOR1)" id="-442">
    <att type="string" name="GSID" value="GS3260514"/>
    <att type="string" name="canonicalName" value="taof(NCOR1)"/>
    <att type="string" name="nodeTypeId" value="5"/>
    <att type="string" name="nodeTypeName" value="MolecularFunction"/>
    <att type="string" name="vizmap:CV-IPN-Foam cell formation NODE_HEIGHT" value="30.0"/>
    <att type="string" name="vizmap:CV-IPN-Foam cell formation NODE_WIDTH" value="80.0"/>
    <graphics type="RHOMBUS" h="30.0" w="125.0" x="3021.258544921875" y="794.8795776367188" fill="#ff99ff" width="1" outline="#000000" cy:nodeTransparency="1.0" cy:nodeLabelFont="Default-0-20" cy:nodeLabel="taof(NCOR1)" cy:borderLineType="solid"/>
  </node>
  <node label="taof(RELA)" id="-134">
    <att type="string" name="GSID" value="GS3225147"/>
    <att type="string" name="canonicalName" value="taof(RELA)"/>
    <att type="string" name="nodeTypeId" value="5"/>
    <att type="string" name="nodeTypeName" value="MolecularFunction"/>
    <att type="string" name="vizmap:CV-IPN-Endothelial cell activation NODE_HEIGHT" value="30.0"/>
    <att type="string" name="vizmap:CV-IPN-Endothelial cell activation NODE_WIDTH" value="80.0"/>
    <att type="string" name="vizmap:CV-IPN-Foam cell formation NODE_HEIGHT" value="30.0"/>
    <att type="string" name="vizmap:CV-IPN-Foam cell formation NODE_WIDTH" value="80.0"/>
    <graphics type="RHOMBUS" h="30.0" w="125.0" x="2890.149658203125" y="732.0767822265625" fill="#ff99ff" width="1" outline="#000000" cy:nodeTransparency="1.0" cy:nodeLabelFont="Default-0-20" cy:nodeLabel="taof(RELA)" cy:borderLineType="solid"/>
  </node>
  <node label="SPI1" id="-441">
    <att type="string" name="GSID" value="GS1415630"/>
    <att type="string" name="canonicalName" value="SPI1"/>
    <att type="string" name="nodeTypeId" value="1"/>
    <att type="string" name="nodeTypeName" value="Protein"/>
    <att type="string" name="vizmap:CV-IPN-Foam cell formation NODE_HEIGHT" value="20.0"/>
    <att type="string" name="vizmap:CV-IPN-Foam cell formation NODE_WIDTH" value="80.0"/>
    <graphics type="ELLIPSE" h="30.0" w="75.0" x="2762.5712890625" y="550.0853881835938" fill="#99ffff" width="1" outline="#000000" cy:nodeTransparency="1.0" cy:nodeLabelFont="Default-0-20" cy:nodeLabel="SPI1" cy:borderLineType="solid"/>
  </node>
  <node label="exp(CCR7)" id="-440">
    <att type="string" name="GSID" value="GS1331431"/>
    <att type="string" name="canonicalName" value="exp(CCR7)"/>
    <att type="string" name="nodeTypeId" value="2"/>
    <att type="string" name="nodeTypeName" value="GeneExpression"/>
    <att type="string" name="vizmap:CV-IPN-Foam cell formation NODE_HEIGHT" value="60.0"/>
    <att type="string" name="vizmap:CV-IPN-Foam cell formation NODE_WIDTH" value="60.0"/>
    <graphics type="ELLIPSE" h="30.00000762939453" w="75.0001220703125" x="856.8809204101562" y="-93.04665756225586" fill="#99ff99" width="1" outline="#000000" cy:nodeTransparency="1.0" cy:nodeLabelFont="Default-0-20" cy:nodeLabel="exp(CCR7)" cy:borderLineType="solid"/>
  </node>
  <node label="Oxidized Low Density Lipoprotein" id="-19">
    <att type="string" name="GSID" value="GS3161706"/>
    <att type="string" name="canonicalName" value="Oxidized Low Density Lipoprotein"/>
    <att type="string" name="nodeTypeId" value="8"/>
    <att type="string" name="nodeTypeName" value="Molecule"/>
    <att type="string" name="vizmap:CV-IPN-Endothelial cell activation NODE_HEIGHT" value="20.0"/>
    <att type="string" name="vizmap:CV-IPN-Endothelial cell activation NODE_WIDTH" value="80.0"/>
    <att type="string" name="vizmap:CV-IPN-Endothelial cell-monocyte interaction NODE_HEIGHT" value="20.0"/>
    <att type="string" name="vizmap:CV-IPN-Endothelial cell-monocyte interaction NODE_WIDTH" value="80.0"/>
    <att type="string" name="vizmap:CV-IPN-Foam cell formation NODE_HEIGHT" value="20.0"/>
    <att type="string" name="vizmap:CV-IPN-Foam cell formation NODE_WIDTH" value="80.0"/>
    <graphics type="ELLIPSE" h="20.0" w="75.0" x="2354.9580078125" y="1218.3521728515625" fill="#99ffff" width="1" outline="#000000" cy:nodeTransparency="1.0" cy:nodeLabelFont="Default-0-20" cy:nodeLabel="Oxidized Low Density Lipoprotein" cy:borderLineType="solid"/>
  </node>
  <node label="exp(LDLR)" id="-439">
    <att type="string" name="GSID" value="GS1362747"/>
    <att type="string" name="canonicalName" value="exp(LDLR)"/>
    <att type="string" name="nodeTypeId" value="2"/>
    <att type="string" name="nodeTypeName" value="GeneExpression"/>
    <att type="string" name="vizmap:CV-IPN-Foam cell formation NODE_HEIGHT" value="60.0"/>
    <att type="string" name="vizmap:CV-IPN-Foam cell formation NODE_WIDTH" value="60.0"/>
    <graphics type="ELLIPSE" h="30.000000953674316" w="75.0" x="1451.0703125" y="-8.352139949798584" fill="#99ff99" width="1" outline="#000000" cy:nodeTransparency="1.0" cy:nodeLabelFont="Default-0-20" cy:nodeLabel="exp(LDLR)" cy:borderLineType="solid"/>
  </node>
  <node label="NR1H2" id="-438">
    <att type="string" name="GSID" value="GS1424533"/>
    <att type="string" name="canonicalName" value="NR1H2"/>
    <att type="string" name="nodeTypeId" value="1"/>
    <att type="string" name="nodeTypeName" value="Protein"/>
    <att type="string" name="vizmap:CV-IPN-Foam cell formation NODE_HEIGHT" value="20.0"/>
    <att type="string" name="vizmap:CV-IPN-Foam cell formation NODE_WIDTH" value="80.0"/>
    <graphics type="ELLIPSE" h="30.0" w="75.0" x="1576.8638916015625" y="680.3558349609375" fill="#99ffff" width="1" outline="#000000" cy:nodeTransparency="1.0" cy:nodeLabelFont="Default-0-20" cy:nodeLabel="NR1H2" cy:borderLineType="solid"/>
  </node>
  <node label="pinocytosis" id="-437">
    <att type="string" name="GSID" value="GS23647"/>
    <att type="string" name="canonicalName" value="pinocytosis"/>
    <att type="string" name="nodeTypeId" value="10"/>
    <att type="string" name="nodeTypeName" value="BiologicalProcess"/>
    <att type="string" name="vizmap:CV-IPN-Foam cell formation NODE_HEIGHT" value="20.0"/>
    <att type="string" name="vizmap:CV-IPN-Foam cell formation NODE_WIDTH" value="80.0"/>
    <graphics type="RHOMBUS" h="29.999984741210938" w="125.0" x="2587.150146484375" y="-206.11547088623047" fill="#ff99ff" width="1" outline="#000000" cy:nodeTransparency="1.0" cy:nodeLabelFont="Default-0-20" cy:nodeLabel="pinocytosis" cy:borderLineType="solid"/>
  </node>
  <node label="MSR1" id="-436">
    <att type="string" name="GSID" value="GS1367355"/>
    <att type="string" name="canonicalName" value="MSR1"/>
    <att type="string" name="nodeTypeId" value="1"/>
    <att type="string" name="nodeTypeName" value="Protein"/>
    <att type="string" name="vizmap:CV-IPN-Foam cell formation NODE_HEIGHT" value="20.0"/>
    <att type="string" name="vizmap:CV-IPN-Foam cell formation NODE_WIDTH" value="80.0"/>
    <graphics type="ELLIPSE" h="30.0" w="75.0" x="3041.9521484375" y="324.7521057128906" fill="#99ffff" width="1" outline="#000000" cy:nodeTransparency="1.0" cy:nodeLabelFont="Default-0-20" cy:nodeLabel="MSR1" cy:borderLineType="solid"/>
  </node>
  <node label="kaof(PKC Family Hs)" id="-185">
    <att type="string" name="GSID" value="GS3223425"/>
    <att type="string" name="canonicalName" value="kaof(PKC Family Hs)"/>
    <att type="string" name="nodeTypeId" value="4"/>
    <att type="string" name="nodeTypeName" value="Reaction"/>
    <att type="string" name="vizmap:CV-IPN-Endothelial cell activation NODE_HEIGHT" value="30.0"/>
    <att type="string" name="vizmap:CV-IPN-Endothelial cell activation NODE_WIDTH" value="80.0"/>
    <att type="string" name="vizmap:CV-IPN-Foam cell formation NODE_HEIGHT" value="30.0"/>
    <att type="string" name="vizmap:CV-IPN-Foam cell formation NODE_WIDTH" value="80.0"/>
    <graphics type="HEXAGON" h="30.0" w="110.0" x="3066.927734375" y="894.1685180664062" fill="#9999ff" width="1" outline="#000000" cy:nodeTransparency="1.0" cy:nodeLabelFont="Default-0-20" cy:nodeLabel="kaof(PKC Family Hs)" cy:borderLineType="solid"/>
  </node>
  <node label="TRAF2" id="-79">
    <att type="string" name="GSID" value="GS1423034"/>
    <att type="string" name="canonicalName" value="TRAF2"/>
    <att type="string" name="nodeTypeId" value="1"/>
    <att type="string" name="nodeTypeName" value="Protein"/>
    <att type="string" name="vizmap:CV-IPN-Endothelial cell activation NODE_HEIGHT" value="20.0"/>
    <att type="string" name="vizmap:CV-IPN-Endothelial cell activation NODE_WIDTH" value="80.0"/>
    <att type="string" name="vizmap:CV-IPN-Foam cell formation NODE_HEIGHT" value="20.0"/>
    <att type="string" name="vizmap:CV-IPN-Foam cell formation NODE_WIDTH" value="80.0"/>
    <graphics type="ELLIPSE" h="20.0" w="75.0" x="3345.623046875" y="1230.5142822265625" fill="#99ffff" width="1" outline="#000000" cy:nodeTransparency="1.0" cy:nodeLabelFont="Default-0-20" cy:nodeLabel="TRAF2" cy:borderLineType="solid"/>
  </node>
  <node label="25-Hydroxycholesterol" id="-435">
    <att type="string" name="GSID" value="GS130213"/>
    <att type="string" name="canonicalName" value="25-Hydroxycholesterol"/>
    <att type="string" name="nodeTypeId" value="8"/>
    <att type="string" name="nodeTypeName" value="Molecule"/>
    <att type="string" name="vizmap:CV-IPN-Foam cell formation NODE_HEIGHT" value="20.0"/>
    <att type="string" name="vizmap:CV-IPN-Foam cell formation NODE_WIDTH" value="80.0"/>
    <graphics type="ELLIPSE" h="30.0" w="75.0" x="1512.427490234375" y="744.2388916015625" fill="#99ffff" width="1" outline="#000000" cy:nodeTransparency="1.0" cy:nodeLabelFont="Default-0-20" cy:nodeLabel="25-Hydroxycholesterol" cy:borderLineType="solid"/>
  </node>
  <node label="kaof(SRC family Hs)" id="-434">
    <att type="string" name="GSID" value="GS3331723"/>
    <att type="string" name="canonicalName" value="kaof(SRC family Hs)"/>
    <att type="string" name="nodeTypeId" value="4"/>
    <att type="string" name="nodeTypeName" value="Reaction"/>
    <att type="string" name="vizmap:CV-IPN-Foam cell formation NODE_HEIGHT" value="30.0"/>
    <att type="string" name="vizmap:CV-IPN-Foam cell formation NODE_WIDTH" value="80.0"/>
    <graphics type="HEXAGON" h="29.99993896484375" w="110.0" x="2584.50244140625" y="504.6797180175781" fill="#9999ff" width="1" outline="#000000" cy:nodeTransparency="1.0" cy:nodeLabelFont="Default-0-20" cy:nodeLabel="kaof(SRC family Hs)" cy:borderLineType="solid"/>
  </node>
  <node label="PXN" id="-433">
    <att type="string" name="GSID" value="GS1405320"/>
    <att type="string" name="canonicalName" value="PXN"/>
    <att type="string" name="nodeTypeId" value="1"/>
    <att type="string" name="nodeTypeName" value="Protein"/>
    <att type="string" name="vizmap:CV-IPN-Foam cell formation NODE_HEIGHT" value="20.0"/>
    <att type="string" name="vizmap:CV-IPN-Foam cell formation NODE_WIDTH" value="80.0"/>
    <graphics type="ELLIPSE" h="29.999984741210938" w="75.0" x="2756.1767578125" y="-201.09351348876953" fill="#99ffff" width="1" outline="#000000" cy:nodeTransparency="1.0" cy:nodeLabelFont="Default-0-20" cy:nodeLabel="PXN" cy:borderLineType="solid"/>
  </node>
  <node label="PTAFR" id="-432">
    <att type="string" name="GSID" value="GS1404210"/>
    <att type="string" name="canonicalName" value="PTAFR"/>
    <att type="string" name="nodeTypeId" value="1"/>
    <att type="string" name="nodeTypeName" value="Protein"/>
    <att type="string" name="vizmap:CV-IPN-Foam cell formation NODE_HEIGHT" value="20.0"/>
    <att type="string" name="vizmap:CV-IPN-Foam cell formation NODE_WIDTH" value="80.0"/>
    <graphics type="ELLIPSE" h="30.0" w="75.0" x="3182.345458984375" y="879.573974609375" fill="#99ffff" width="1" outline="#000000" cy:nodeTransparency="1.0" cy:nodeLabelFont="Default-0-20" cy:nodeLabel="PTAFR" cy:borderLineType="solid"/>
  </node>
  <node label="TLR2" id="-431">
    <att type="string" name="GSID" value="GS1422026"/>
    <att type="string" name="canonicalName" value="TLR2"/>
    <att type="string" name="nodeTypeId" value="1"/>
    <att type="string" name="nodeTypeName" value="Protein"/>
    <att type="string" name="vizmap:CV-IPN-Foam cell formation NODE_HEIGHT" value="20.0"/>
    <att type="string" name="vizmap:CV-IPN-Foam cell formation NODE_WIDTH" value="80.0"/>
    <graphics type="ELLIPSE" h="30.0001220703125" w="75.0" x="1465.664794921875" y="1058.6924438476562" fill="#99ffff" width="1" outline="#000000" cy:nodeTransparency="1.0" cy:nodeLabelFont="Default-0-20" cy:nodeLabel="TLR2" cy:borderLineType="solid"/>
  </node>
  <node label="fatty acid beta-oxidation" id="-430">
    <att type="string" name="GSID" value="GS33157"/>
    <att type="string" name="canonicalName" value="fatty acid beta-oxidation"/>
    <att type="string" name="nodeTypeId" value="10"/>
    <att type="string" name="nodeTypeName" value="BiologicalProcess"/>
    <att type="string" name="vizmap:CV-IPN-Foam cell formation NODE_HEIGHT" value="20.0"/>
    <att type="string" name="vizmap:CV-IPN-Foam cell formation NODE_WIDTH" value="80.0"/>
    <graphics type="RHOMBUS" h="29.999984741210938" w="125.0" x="2186.299072265625" y="-225.88907623291016" fill="#ff99ff" width="1" outline="#000000" cy:nodeTransparency="1.0" cy:nodeLabelFont="Default-0-20" cy:nodeLabel="fatty acid beta-oxidation" cy:borderLineType="solid"/>
  </node>
  <node label="exp(BIRC5)" id="-429">
    <att type="string" name="GSID" value="GS1320303"/>
    <att type="string" name="canonicalName" value="exp(BIRC5)"/>
    <att type="string" name="nodeTypeId" value="2"/>
    <att type="string" name="nodeTypeName" value="GeneExpression"/>
    <att type="string" name="vizmap:CV-IPN-Foam cell formation NODE_HEIGHT" value="60.0"/>
    <att type="string" name="vizmap:CV-IPN-Foam cell formation NODE_WIDTH" value="60.0"/>
    <graphics type="ELLIPSE" h="30.000000953674316" w="75.0" x="1959.5064697265625" y="-8.352139949798584" fill="#99ff99" width="1" outline="#000000" cy:nodeTransparency="1.0" cy:nodeLabelFont="Default-0-20" cy:nodeLabel="exp(BIRC5)" cy:borderLineType="solid"/>
  </node>
  <node label="SREBF2" id="-428">
    <att type="string" name="GSID" value="GS1416127"/>
    <att type="string" name="canonicalName" value="SREBF2"/>
    <att type="string" name="nodeTypeId" value="1"/>
    <att type="string" name="nodeTypeName" value="Protein"/>
    <att type="string" name="vizmap:CV-IPN-Foam cell formation NODE_HEIGHT" value="20.0"/>
    <att type="string" name="vizmap:CV-IPN-Foam cell formation NODE_WIDTH" value="80.0"/>
    <graphics type="ELLIPSE" h="29.999984741210938" w="75.0" x="2447.390380859375" y="-170.4438705444336" fill="#99ffff" width="1" outline="#000000" cy:nodeTransparency="1.0" cy:nodeLabelFont="Default-0-20" cy:nodeLabel="SREBF2" cy:borderLineType="solid"/>
  </node>
  <node label="catof(TRADD)" id="-427">
    <att type="string" name="GSID" value="GS3322055"/>
    <att type="string" name="canonicalName" value="catof(TRADD)"/>
    <att type="string" name="nodeTypeId" value="4"/>
    <att type="string" name="nodeTypeName" value="Reaction"/>
    <att type="string" name="vizmap:CV-IPN-Foam cell formation NODE_HEIGHT" value="30.0"/>
    <att type="string" name="vizmap:CV-IPN-Foam cell formation NODE_WIDTH" value="80.0"/>
    <graphics type="HEXAGON" h="30.0001220703125" w="110.0" x="3597.80224609375" y="1218.3522338867188" fill="#9999ff" width="1" outline="#000000" cy:nodeTransparency="1.0" cy:nodeLabelFont="Default-0-20" cy:nodeLabel="catof(TRADD)" cy:borderLineType="solid"/>
  </node>
  <node label="catof(AGTR1)" id="-96">
    <att type="string" name="GSID" value="GS3357775"/>
    <att type="string" name="canonicalName" value="catof(AGTR1)"/>
    <att type="string" name="nodeTypeId" value="4"/>
    <att type="string" name="nodeTypeName" value="Reaction"/>
    <att type="string" name="vizmap:CV-IPN-Endothelial cell activation NODE_HEIGHT" value="30.0"/>
    <att type="string" name="vizmap:CV-IPN-Endothelial cell activation NODE_WIDTH" value="80.0"/>
    <att type="string" name="vizmap:CV-IPN-Foam cell formation NODE_HEIGHT" value="30.0"/>
    <att type="string" name="vizmap:CV-IPN-Foam cell formation NODE_WIDTH" value="80.0"/>
    <graphics type="HEXAGON" h="30.0" w="110.0" x="3032.8740234375" y="964.2685546875" fill="#9999ff" width="1" outline="#000000" cy:nodeTransparency="1.0" cy:nodeLabelFont="Default-0-20" cy:nodeLabel="catof(AGTR1)" cy:borderLineType="solid"/>
  </node>
  <node label="taof(STAT1)" id="-206">
    <att type="string" name="GSID" value="GS3225435"/>
    <att type="string" name="canonicalName" value="taof(STAT1)"/>
    <att type="string" name="nodeTypeId" value="5"/>
    <att type="string" name="nodeTypeName" value="MolecularFunction"/>
    <att type="string" name="vizmap:CV-IPN-Endothelial cell activation NODE_HEIGHT" value="30.0"/>
    <att type="string" name="vizmap:CV-IPN-Endothelial cell activation NODE_WIDTH" value="80.0"/>
    <att type="string" name="vizmap:CV-IPN-Foam cell formation NODE_HEIGHT" value="30.0"/>
    <att type="string" name="vizmap:CV-IPN-Foam cell formation NODE_WIDTH" value="80.0"/>
    <graphics type="RHOMBUS" h="30.000015258789062" w="125.0" x="2976.380859375" y="161.0368881225586" fill="#ff99ff" width="1" outline="#000000" cy:nodeTransparency="1.0" cy:nodeLabelFont="Default-0-20" cy:nodeLabel="taof(STAT1)" cy:borderLineType="solid"/>
  </node>
  <node label="catof(PTAFR)" id="-426">
    <att type="string" name="GSID" value="GS3273353"/>
    <att type="string" name="canonicalName" value="catof(PTAFR)"/>
    <att type="string" name="nodeTypeId" value="5"/>
    <att type="string" name="nodeTypeName" value="MolecularFunction"/>
    <att type="string" name="vizmap:CV-IPN-Foam cell formation NODE_HEIGHT" value="30.0"/>
    <att type="string" name="vizmap:CV-IPN-Foam cell formation NODE_WIDTH" value="80.0"/>
    <graphics type="RHOMBUS" h="30.0" w="125.0" x="3253.433837890625" y="799.7444458007812" fill="#ff99ff" width="1" outline="#000000" cy:nodeTransparency="1.0" cy:nodeLabelFont="Default-0-20" cy:nodeLabel="catof(PTAFR)" cy:borderLineType="solid"/>
  </node>
  <node label="kaof(p38 MAPK family Hs)" id="-127">
    <att type="string" name="GSID" value="GS3224157"/>
    <att type="string" name="canonicalName" value="kaof(p38 MAPK family Hs)"/>
    <att type="string" name="nodeTypeId" value="4"/>
    <att type="string" name="nodeTypeName" value="Reaction"/>
    <att type="string" name="vizmap:CV-IPN-Endothelial cell activation NODE_HEIGHT" value="30.0"/>
    <att type="string" name="vizmap:CV-IPN-Endothelial cell activation NODE_WIDTH" value="80.0"/>
    <att type="string" name="vizmap:CV-IPN-Foam cell formation NODE_HEIGHT" value="30.0"/>
    <att type="string" name="vizmap:CV-IPN-Foam cell formation NODE_WIDTH" value="80.0"/>
    <graphics type="HEXAGON" h="30.0" w="110.0" x="1689.5233154296875" y="830.056640625" fill="#9999ff" width="1" outline="#000000" cy:nodeTransparency="1.0" cy:nodeLabelFont="Default-0-20" cy:nodeLabel="kaof(p38 MAPK family Hs)" cy:borderLineType="solid"/>
  </node>
  <node label="Leukotriene B4" id="-261">
    <att type="string" name="GSID" value="GS642606"/>
    <att type="string" name="canonicalName" value="Leukotriene B4"/>
    <att type="string" name="nodeTypeId" value="8"/>
    <att type="string" name="nodeTypeName" value="Molecule"/>
    <att type="string" name="vizmap:CV-IPN-Endothelial cell-monocyte interaction NODE_HEIGHT" value="20.0"/>
    <att type="string" name="vizmap:CV-IPN-Endothelial cell-monocyte interaction NODE_WIDTH" value="80.0"/>
    <att type="string" name="vizmap:CV-IPN-Foam cell formation NODE_HEIGHT" value="20.0"/>
    <att type="string" name="vizmap:CV-IPN-Foam cell formation NODE_WIDTH" value="80.0"/>
    <graphics type="ELLIPSE" h="30.0" w="75.0" x="1819.53125" y="737.4187622070312" fill="#99ffff" width="1" outline="#000000" cy:nodeTransparency="1.0" cy:nodeLabelFont="Default-0-20" cy:nodeLabel="Leukotriene B4" cy:borderLineType="solid"/>
  </node>
  <node label="CDC42" id="-425">
    <att type="string" name="GSID" value="GS1327363"/>
    <att type="string" name="canonicalName" value="CDC42"/>
    <att type="string" name="nodeTypeId" value="1"/>
    <att type="string" name="nodeTypeName" value="Protein"/>
    <att type="string" name="vizmap:CV-IPN-Foam cell formation NODE_HEIGHT" value="20.0"/>
    <att type="string" name="vizmap:CV-IPN-Foam cell formation NODE_WIDTH" value="80.0"/>
    <graphics type="ELLIPSE" h="30.000000953674316" w="75.0" x="2467.943603515625" y="-8.352139949798584" fill="#99ffff" width="1" outline="#000000" cy:nodeTransparency="1.0" cy:nodeLabelFont="Default-0-20" cy:nodeLabel="CDC42" cy:borderLineType="solid"/>
  </node>
  <node label="taof(NFKB Complex Hs)" id="-221">
    <att type="string" name="GSID" value="GS3222251"/>
    <att type="string" name="canonicalName" value="taof(NFKB Complex Hs)"/>
    <att type="string" name="nodeTypeId" value="7"/>
    <att type="string" name="nodeTypeName" value="TranscriptionalActivity"/>
    <att type="string" name="vizmap:CV-IPN-Endothelial cell activation NODE_HEIGHT" value="30.0"/>
    <att type="string" name="vizmap:CV-IPN-Endothelial cell activation NODE_WIDTH" value="80.0"/>
    <att type="string" name="vizmap:CV-IPN-Foam cell formation NODE_HEIGHT" value="30.0"/>
    <att type="string" name="vizmap:CV-IPN-Foam cell formation NODE_WIDTH" value="80.0"/>
    <graphics type="HEXAGON" h="30.0" w="110.0" x="2681.7548828125" y="613.3284301757812" fill="#9999ff" width="1" outline="#000000" cy:nodeTransparency="1.0" cy:nodeLabelFont="Default-0-20" cy:nodeLabel="taof(NFKB Complex Hs)" cy:borderLineType="solid"/>
  </node>
  <node label="kaof(IkappaB kinase complex Hs)" id="-63">
    <att type="string" name="GSID" value="GS3226724"/>
    <att type="string" name="canonicalName" value="kaof(IkappaB kinase complex Hs)"/>
    <att type="string" name="nodeTypeId" value="4"/>
    <att type="string" name="nodeTypeName" value="Reaction"/>
    <att type="string" name="vizmap:CV-IPN-Endothelial cell activation NODE_HEIGHT" value="30.0"/>
    <att type="string" name="vizmap:CV-IPN-Endothelial cell activation NODE_WIDTH" value="80.0"/>
    <att type="string" name="vizmap:CV-IPN-Foam cell formation NODE_HEIGHT" value="30.0"/>
    <att type="string" name="vizmap:CV-IPN-Foam cell formation NODE_WIDTH" value="80.0"/>
    <graphics type="HEXAGON" h="30.0" w="110.0" x="2767.9189453125" y="865.9454956054688" fill="#9999ff" width="1" outline="#000000" cy:nodeTransparency="1.0" cy:nodeLabelFont="Default-0-20" cy:nodeLabel="kaof(IkappaB kinase complex Hs)" cy:borderLineType="solid"/>
  </node>
  <node label="catof(MSR1)" id="-424">
    <att type="string" name="GSID" value="GS4426712"/>
    <att type="string" name="canonicalName" value="catof(MSR1)"/>
    <att type="string" name="nodeTypeId" value="5"/>
    <att type="string" name="nodeTypeName" value="MolecularFunction"/>
    <att type="string" name="vizmap:CV-IPN-Foam cell formation NODE_HEIGHT" value="30.0"/>
    <att type="string" name="vizmap:CV-IPN-Foam cell formation NODE_WIDTH" value="80.0"/>
    <graphics type="RHOMBUS" h="30.000015258789062" w="125.0" x="3113.196044921875" y="171.97321319580078" fill="#ff99ff" width="1" outline="#000000" cy:nodeTransparency="1.0" cy:nodeLabelFont="Default-0-20" cy:nodeLabel="catof(MSR1)" cy:borderLineType="solid"/>
  </node>
  <node label="Oxysterol" id="-423">
    <att type="string" name="GSID" value="GS3161315"/>
    <att type="string" name="canonicalName" value="Oxysterol"/>
    <att type="string" name="nodeTypeId" value="-1"/>
    <att type="string" name="nodeTypeName" value="Default"/>
    <att type="string" name="vizmap:CV-IPN-Foam cell formation NODE_HEIGHT" value="20.0"/>
    <att type="string" name="vizmap:CV-IPN-Foam cell formation NODE_WIDTH" value="80.0"/>
    <graphics type="RECTANGLE" h="30.0" w="125.0" x="2095.187744140625" y="702.2418823242188" fill="#99ffff" width="1" outline="#000000" cy:nodeTransparency="1.0" cy:nodeLabelFont="Default-0-20" cy:nodeLabel="Oxysterol" cy:borderLineType="solid"/>
  </node>
  <node label="CPG-oligonucleotide" id="-422">
    <att type="string" name="GSID" value="GS7564566"/>
    <att type="string" name="canonicalName" value="CPG-oligonucleotide"/>
    <att type="string" name="nodeTypeId" value="-1"/>
    <att type="string" name="nodeTypeName" value="Default"/>
    <att type="string" name="vizmap:CV-IPN-Foam cell formation NODE_HEIGHT" value="20.0"/>
    <att type="string" name="vizmap:CV-IPN-Foam cell formation NODE_WIDTH" value="80.0"/>
    <graphics type="RECTANGLE" h="30.0" w="125.0" x="2635.60791015625" y="935.8080444335938" fill="#99ffff" width="1" outline="#000000" cy:nodeTransparency="1.0" cy:nodeLabelFont="Default-0-20" cy:nodeLabel="CPG-oligonucleotide" cy:borderLineType="solid"/>
  </node>
  <node label="CPT1A" id="-421">
    <att type="string" name="GSID" value="GS1332716"/>
    <att type="string" name="canonicalName" value="CPT1A"/>
    <att type="string" name="nodeTypeId" value="1"/>
    <att type="string" name="nodeTypeName" value="Protein"/>
    <att type="string" name="vizmap:CV-IPN-Foam cell formation NODE_HEIGHT" value="20.0"/>
    <att type="string" name="vizmap:CV-IPN-Foam cell formation NODE_WIDTH" value="80.0"/>
    <graphics type="ELLIPSE" h="30.000001430511475" w="75.0" x="2232.3408203125" y="-7.054461717605591" fill="#99ffff" width="1" outline="#000000" cy:nodeTransparency="1.0" cy:nodeLabelFont="Default-0-20" cy:nodeLabel="CPT1A" cy:borderLineType="solid"/>
  </node>
  <node label="LDLR" id="-420">
    <att type="string" name="GSID" value="GS1362752"/>
    <att type="string" name="canonicalName" value="LDLR"/>
    <att type="string" name="nodeTypeId" value="1"/>
    <att type="string" name="nodeTypeName" value="Protein"/>
    <att type="string" name="vizmap:CV-IPN-Foam cell formation NODE_HEIGHT" value="20.0"/>
    <att type="string" name="vizmap:CV-IPN-Foam cell formation NODE_WIDTH" value="80.0"/>
    <graphics type="ELLIPSE" h="30.000011444091797" w="75.0" x="1497.286376953125" y="-78.4521427154541" fill="#99ffff" width="1" outline="#000000" cy:nodeTransparency="1.0" cy:nodeLabelFont="Default-0-20" cy:nodeLabel="LDLR" cy:borderLineType="solid"/>
  </node>
  <node label="exp(XDH)" id="-419">
    <att type="string" name="GSID" value="GS1425666"/>
    <att type="string" name="canonicalName" value="exp(XDH)"/>
    <att type="string" name="nodeTypeId" value="2"/>
    <att type="string" name="nodeTypeName" value="GeneExpression"/>
    <att type="string" name="vizmap:CV-IPN-Foam cell formation NODE_HEIGHT" value="60.0"/>
    <att type="string" name="vizmap:CV-IPN-Foam cell formation NODE_WIDTH" value="60.0"/>
    <graphics type="ELLIPSE" h="30.000000953674316" w="75.0" x="1225.0986328125" y="-8.352139949798584" fill="#99ff99" width="1" outline="#000000" cy:nodeTransparency="1.0" cy:nodeLabelFont="Default-0-20" cy:nodeLabel="exp(XDH)" cy:borderLineType="solid"/>
  </node>
  <node label="kaof(PTK2B)" id="-418">
    <att type="string" name="GSID" value="GS3252142"/>
    <att type="string" name="canonicalName" value="kaof(PTK2B)"/>
    <att type="string" name="nodeTypeId" value="4"/>
    <att type="string" name="nodeTypeName" value="Reaction"/>
    <att type="string" name="vizmap:CV-IPN-Foam cell formation NODE_HEIGHT" value="30.0"/>
    <att type="string" name="vizmap:CV-IPN-Foam cell formation NODE_WIDTH" value="80.0"/>
    <graphics type="HEXAGON" h="30.0" w="110.0" x="2620.130126953125" y="445.27532958984375" fill="#9999ff" width="1" outline="#000000" cy:nodeTransparency="1.0" cy:nodeLabelFont="Default-0-20" cy:nodeLabel="kaof(PTK2B)" cy:borderLineType="solid"/>
  </node>
  <node label="27-Hydroxycholesterol" id="-417">
    <att type="string" name="GSID" value="GS307741"/>
    <att type="string" name="canonicalName" value="27-Hydroxycholesterol"/>
    <att type="string" name="nodeTypeId" value="8"/>
    <att type="string" name="nodeTypeName" value="Molecule"/>
    <att type="string" name="vizmap:CV-IPN-Foam cell formation NODE_HEIGHT" value="20.0"/>
    <att type="string" name="vizmap:CV-IPN-Foam cell formation NODE_WIDTH" value="80.0"/>
    <graphics type="ELLIPSE" h="29.999984741210938" w="74.9996337890625" x="2028.7321166992188" y="-173.20218658447266" fill="#99ffff" width="1" outline="#000000" cy:nodeTransparency="1.0" cy:nodeLabelFont="Default-0-20" cy:nodeLabel="27-Hydroxycholesterol" cy:borderLineType="solid"/>
  </node>
  <node label="TNFRSF1A" id="-153">
    <att type="string" name="GSID" value="GS1422340"/>
    <att type="string" name="canonicalName" value="TNFRSF1A"/>
    <att type="string" name="nodeTypeId" value="1"/>
    <att type="string" name="nodeTypeName" value="Protein"/>
    <att type="string" name="vizmap:CV-IPN-Endothelial cell activation NODE_HEIGHT" value="20.0"/>
    <att type="string" name="vizmap:CV-IPN-Endothelial cell activation NODE_WIDTH" value="80.0"/>
    <att type="string" name="vizmap:CV-IPN-Foam cell formation NODE_HEIGHT" value="20.0"/>
    <att type="string" name="vizmap:CV-IPN-Foam cell formation NODE_WIDTH" value="80.0"/>
    <graphics type="ELLIPSE" h="20.0" w="75.0" x="3597.80224609375" y="1387.741455078125" fill="#99ffff" width="1" outline="#000000" cy:nodeTransparency="1.0" cy:nodeLabelFont="Default-0-20" cy:nodeLabel="TNFRSF1A" cy:borderLineType="solid"/>
  </node>
  <node label="APOA1" id="-416">
    <att type="string" name="GSID" value="GS1320330"/>
    <att type="string" name="canonicalName" value="APOA1"/>
    <att type="string" name="nodeTypeId" value="1"/>
    <att type="string" name="nodeTypeName" value="Protein"/>
    <att type="string" name="vizmap:CV-IPN-Foam cell formation NODE_HEIGHT" value="20.0"/>
    <att type="string" name="vizmap:CV-IPN-Foam cell formation NODE_WIDTH" value="80.0"/>
    <graphics type="ELLIPSE" h="29.999969482421875" w="75.0" x="1846.52099609375" y="526.5715484619141" fill="#99ffff" width="1" outline="#000000" cy:nodeTransparency="1.0" cy:nodeLabelFont="Default-0-20" cy:nodeLabel="APOA1" cy:borderLineType="solid"/>
  </node>
  <node label="exp(TNFSF14)" id="-415">
    <att type="string" name="GSID" value="GS1437006"/>
    <att type="string" name="canonicalName" value="exp(TNFSF14)"/>
    <att type="string" name="nodeTypeId" value="2"/>
    <att type="string" name="nodeTypeName" value="GeneExpression"/>
    <att type="string" name="vizmap:CV-IPN-Foam cell formation NODE_HEIGHT" value="60.0"/>
    <att type="string" name="vizmap:CV-IPN-Foam cell formation NODE_WIDTH" value="60.0"/>
    <graphics type="ELLIPSE" h="30.0" w="75.0" x="2625.90966796875" y="825.4900512695312" fill="#99ff99" width="1" outline="#000000" cy:nodeTransparency="1.0" cy:nodeLabelFont="Default-0-20" cy:nodeLabel="exp(TNFSF14)" cy:borderLineType="solid"/>
  </node>
  <node label="kaof(IKBKB)" id="-162">
    <att type="string" name="GSID" value="GS3226712"/>
    <att type="string" name="canonicalName" value="kaof(IKBKB)"/>
    <att type="string" name="nodeTypeId" value="4"/>
    <att type="string" name="nodeTypeName" value="Reaction"/>
    <att type="string" name="vizmap:CV-IPN-Endothelial cell activation NODE_HEIGHT" value="30.0"/>
    <att type="string" name="vizmap:CV-IPN-Endothelial cell activation NODE_WIDTH" value="80.0"/>
    <att type="string" name="vizmap:CV-IPN-Foam cell formation NODE_HEIGHT" value="30.0"/>
    <att type="string" name="vizmap:CV-IPN-Foam cell formation NODE_WIDTH" value="80.0"/>
    <graphics type="HEXAGON" h="30.0" w="110.0" x="2883.402587890625" y="964.2685546875" fill="#9999ff" width="1" outline="#000000" cy:nodeTransparency="1.0" cy:nodeLabelFont="Default-0-20" cy:nodeLabel="kaof(IKBKB)" cy:borderLineType="solid"/>
  </node>
  <node label="PUFA" id="-414">
    <att type="string" name="GSID" value="GS3161613"/>
    <att type="string" name="canonicalName" value="PUFA"/>
    <att type="string" name="nodeTypeId" value="-1"/>
    <att type="string" name="nodeTypeName" value="Default"/>
    <att type="string" name="vizmap:CV-IPN-Foam cell formation NODE_HEIGHT" value="20.0"/>
    <att type="string" name="vizmap:CV-IPN-Foam cell formation NODE_WIDTH" value="80.0"/>
    <graphics type="RECTANGLE" h="30.0" w="125.0" x="1335.81494140625" y="738.3848266601562" fill="#99ffff" width="1" outline="#000000" cy:nodeTransparency="1.0" cy:nodeLabelFont="Default-0-20" cy:nodeLabel="PUFA" cy:borderLineType="solid"/>
  </node>
  <node label="exp(SREBF1A)" id="-413">
    <att type="string" name="GSID" value="GS4637635"/>
    <att type="string" name="canonicalName" value="exp(SREBF1A)"/>
    <att type="string" name="nodeTypeId" value="2"/>
    <att type="string" name="nodeTypeName" value="GeneExpression"/>
    <att type="string" name="vizmap:CV-IPN-Foam cell formation NODE_HEIGHT" value="60.0"/>
    <att type="string" name="vizmap:CV-IPN-Foam cell formation NODE_WIDTH" value="60.0"/>
    <graphics type="ELLIPSE" h="30.00000762939453" w="75.0" x="2919.888671875" y="-93.04665756225586" fill="#99ff99" width="1" outline="#000000" cy:nodeTransparency="1.0" cy:nodeLabelFont="Default-0-20" cy:nodeLabel="exp(SREBF1A)" cy:borderLineType="solid"/>
  </node>
  <node label="TRADD" id="-412">
    <att type="string" name="GSID" value="GS1436555"/>
    <att type="string" name="canonicalName" value="TRADD"/>
    <att type="string" name="nodeTypeId" value="1"/>
    <att type="string" name="nodeTypeName" value="Protein"/>
    <att type="string" name="vizmap:CV-IPN-Foam cell formation NODE_HEIGHT" value="20.0"/>
    <att type="string" name="vizmap:CV-IPN-Foam cell formation NODE_WIDTH" value="80.0"/>
    <graphics type="ELLIPSE" h="30.0" w="75.0" x="3653.748046875" y="1303.0467529296875" fill="#99ffff" width="1" outline="#000000" cy:nodeTransparency="1.0" cy:nodeLabelFont="Default-0-20" cy:nodeLabel="TRADD" cy:borderLineType="solid"/>
  </node>
  <node label="PI3K Family Hs" id="-171">
    <att type="string" name="GSID" value="GS3162551"/>
    <att type="string" name="canonicalName" value="PI3K Family Hs"/>
    <att type="string" name="nodeTypeId" value="1"/>
    <att type="string" name="nodeTypeName" value="Protein"/>
    <att type="string" name="vizmap:CV-IPN-Endothelial cell activation NODE_HEIGHT" value="20.0"/>
    <att type="string" name="vizmap:CV-IPN-Endothelial cell activation NODE_WIDTH" value="80.0"/>
    <att type="string" name="vizmap:CV-IPN-Foam cell formation NODE_HEIGHT" value="20.0"/>
    <att type="string" name="vizmap:CV-IPN-Foam cell formation NODE_WIDTH" value="80.0"/>
    <graphics type="ELLIPSE" h="20.0001220703125" w="75.0" x="3651.3154296875" y="1048.9628295898438" fill="#99ffff" width="1" outline="#000000" cy:nodeTransparency="1.0" cy:nodeLabelFont="Default-0-20" cy:nodeLabel="PI3K Family Hs" cy:borderLineType="solid"/>
  </node>
  <node label="kaof(MAPK1)" id="-159">
    <att type="string" name="GSID" value="GS3221706"/>
    <att type="string" name="canonicalName" value="kaof(MAPK1)"/>
    <att type="string" name="nodeTypeId" value="4"/>
    <att type="string" name="nodeTypeName" value="Reaction"/>
    <att type="string" name="vizmap:CV-IPN-Endothelial cell activation NODE_HEIGHT" value="30.0"/>
    <att type="string" name="vizmap:CV-IPN-Endothelial cell activation NODE_WIDTH" value="80.0"/>
    <att type="string" name="vizmap:CV-IPN-Foam cell formation NODE_HEIGHT" value="30.0"/>
    <att type="string" name="vizmap:CV-IPN-Foam cell formation NODE_WIDTH" value="80.0"/>
    <graphics type="HEXAGON" h="30.0" w="110.0" x="2375.383544921875" y="332.6952819824219" fill="#9999ff" width="1" outline="#000000" cy:nodeTransparency="1.0" cy:nodeLabelFont="Default-0-20" cy:nodeLabel="kaof(MAPK1)" cy:borderLineType="solid"/>
  </node>
  <node label="exp(CPT1A)" id="-411">
    <att type="string" name="GSID" value="GS1332713"/>
    <att type="string" name="canonicalName" value="exp(CPT1A)"/>
    <att type="string" name="nodeTypeId" value="2"/>
    <att type="string" name="nodeTypeName" value="GeneExpression"/>
    <att type="string" name="vizmap:CV-IPN-Foam cell formation NODE_HEIGHT" value="60.0"/>
    <att type="string" name="vizmap:CV-IPN-Foam cell formation NODE_WIDTH" value="60.0"/>
    <graphics type="ELLIPSE" h="29.999942779541016" w="75.0" x="2234.284423828125" y="73.90991020202637" fill="#99ff99" width="1" outline="#000000" cy:nodeTransparency="1.0" cy:nodeLabelFont="Default-0-20" cy:nodeLabel="exp(CPT1A)" cy:borderLineType="solid"/>
  </node>
  <node label="catof(TRAF2)" id="-197">
    <att type="string" name="GSID" value="GS4615263"/>
    <att type="string" name="canonicalName" value="catof(TRAF2)"/>
    <att type="string" name="nodeTypeId" value="4"/>
    <att type="string" name="nodeTypeName" value="Reaction"/>
    <att type="string" name="vizmap:CV-IPN-Endothelial cell activation NODE_HEIGHT" value="30.0"/>
    <att type="string" name="vizmap:CV-IPN-Endothelial cell activation NODE_WIDTH" value="80.0"/>
    <att type="string" name="vizmap:CV-IPN-Foam cell formation NODE_HEIGHT" value="30.0"/>
    <att type="string" name="vizmap:CV-IPN-Foam cell formation NODE_WIDTH" value="80.0"/>
    <graphics type="HEXAGON" h="30.0" w="110.0" x="3389.40625" y="1175.008544921875" fill="#9999ff" width="1" outline="#000000" cy:nodeTransparency="1.0" cy:nodeLabelFont="Default-0-20" cy:nodeLabel="catof(TRAF2)" cy:borderLineType="solid"/>
  </node>
  <node label="MAPK9" id="-410">
    <att type="string" name="GSID" value="GS1402727"/>
    <att type="string" name="canonicalName" value="MAPK9"/>
    <att type="string" name="nodeTypeId" value="1"/>
    <att type="string" name="nodeTypeName" value="Protein"/>
    <att type="string" name="vizmap:CV-IPN-Foam cell formation NODE_HEIGHT" value="20.0"/>
    <att type="string" name="vizmap:CV-IPN-Foam cell formation NODE_WIDTH" value="80.0"/>
    <graphics type="ELLIPSE" h="30.000000953674316" w="75.0" x="1338.08447265625" y="-8.352139949798584" fill="#99ffff" width="1" outline="#000000" cy:nodeTransparency="1.0" cy:nodeLabelFont="Default-0-20" cy:nodeLabel="MAPK9" cy:borderLineType="solid"/>
  </node>
  <node label="Sterol" id="-409">
    <att type="string" name="GSID" value="GS3046347"/>
    <att type="string" name="canonicalName" value="Sterol"/>
    <att type="string" name="nodeTypeId" value="-1"/>
    <att type="string" name="nodeTypeName" value="Default"/>
    <att type="string" name="vizmap:CV-IPN-Foam cell formation NODE_HEIGHT" value="20.0"/>
    <att type="string" name="vizmap:CV-IPN-Foam cell formation NODE_WIDTH" value="80.0"/>
    <graphics type="RECTANGLE" h="30.0" w="125.0" x="2079.30126953125" y="813.0354614257812" fill="#99ffff" width="1" outline="#000000" cy:nodeTransparency="1.0" cy:nodeLabelFont="Default-0-20" cy:nodeLabel="Sterol" cy:borderLineType="solid"/>
  </node>
  <node label="exp(OLR1)" id="-44">
    <att type="string" name="GSID" value="GS1374113"/>
    <att type="string" name="canonicalName" value="exp(OLR1)"/>
    <att type="string" name="nodeTypeId" value="2"/>
    <att type="string" name="nodeTypeName" value="GeneExpression"/>
    <att type="string" name="vizmap:CV-IPN-Endothelial cell activation NODE_HEIGHT" value="60.0"/>
    <att type="string" name="vizmap:CV-IPN-Endothelial cell activation NODE_WIDTH" value="60.0"/>
    <att type="string" name="vizmap:CV-IPN-Foam cell formation NODE_HEIGHT" value="60.0"/>
    <att type="string" name="vizmap:CV-IPN-Foam cell formation NODE_WIDTH" value="60.0"/>
    <graphics type="ELLIPSE" h="59.9998779296875" w="75.0" x="3283.810791015625" y="497.54541015625" fill="#99ff99" width="1" outline="#000000" cy:nodeTransparency="1.0" cy:nodeLabelFont="Default-0-20" cy:nodeLabel="exp(OLR1)" cy:borderLineType="solid"/>
  </node>
  <node label="catof(TLR2)" id="-408">
    <att type="string" name="GSID" value="GS3302075"/>
    <att type="string" name="canonicalName" value="catof(TLR2)"/>
    <att type="string" name="nodeTypeId" value="5"/>
    <att type="string" name="nodeTypeName" value="MolecularFunction"/>
    <att type="string" name="vizmap:CV-IPN-Foam cell formation NODE_HEIGHT" value="30.0"/>
    <att type="string" name="vizmap:CV-IPN-Foam cell formation NODE_WIDTH" value="80.0"/>
    <graphics type="RHOMBUS" h="30.0" w="125.0" x="1451.0703125" y="964.2685546875" fill="#ff99ff" width="1" outline="#000000" cy:nodeTransparency="1.0" cy:nodeLabelFont="Default-0-20" cy:nodeLabel="catof(TLR2)" cy:borderLineType="solid"/>
  </node>
  <node label="PPARD" id="-407">
    <att type="string" name="GSID" value="GS1401323"/>
    <att type="string" name="canonicalName" value="PPARD"/>
    <att type="string" name="nodeTypeId" value="1"/>
    <att type="string" name="nodeTypeName" value="Protein"/>
    <att type="string" name="vizmap:CV-IPN-Foam cell formation NODE_HEIGHT" value="20.0"/>
    <att type="string" name="vizmap:CV-IPN-Foam cell formation NODE_WIDTH" value="80.0"/>
    <graphics type="ELLIPSE" h="30.0" w="75.0" x="2919.888671875" y="625.4905395507812" fill="#99ffff" width="1" outline="#000000" cy:nodeTransparency="1.0" cy:nodeLabelFont="Default-0-20" cy:nodeLabel="PPARD" cy:borderLineType="solid"/>
  </node>
  <node label="tportof(SCARB1)" id="-406">
    <att type="string" name="GSID" value="GS3372401"/>
    <att type="string" name="canonicalName" value="tportof(SCARB1)"/>
    <att type="string" name="nodeTypeId" value="4"/>
    <att type="string" name="nodeTypeName" value="Reaction"/>
    <att type="string" name="vizmap:CV-IPN-Foam cell formation NODE_HEIGHT" value="30.0"/>
    <att type="string" name="vizmap:CV-IPN-Foam cell formation NODE_WIDTH" value="80.0"/>
    <graphics type="HEXAGON" h="30.00000762939453" w="110.0" x="1788.893310546875" y="-82.8339729309082" fill="#9999ff" width="1" outline="#000000" cy:nodeTransparency="1.0" cy:nodeLabelFont="Default-0-20" cy:nodeLabel="tportof(SCARB1)" cy:borderLineType="solid"/>
  </node>
  <node label="exp(CPT1B)" id="-405">
    <att type="string" name="GSID" value="GS1332721"/>
    <att type="string" name="canonicalName" value="exp(CPT1B)"/>
    <att type="string" name="nodeTypeId" value="2"/>
    <att type="string" name="nodeTypeName" value="GeneExpression"/>
    <att type="string" name="vizmap:CV-IPN-Foam cell formation NODE_HEIGHT" value="60.0"/>
    <att type="string" name="vizmap:CV-IPN-Foam cell formation NODE_WIDTH" value="60.0"/>
    <graphics type="ELLIPSE" h="29.999942779541016" w="75.000244140625" x="2119.9068603515625" y="67.2643871307373" fill="#99ff99" width="1" outline="#000000" cy:nodeTransparency="1.0" cy:nodeLabelFont="Default-0-20" cy:nodeLabel="exp(CPT1B)" cy:borderLineType="solid"/>
  </node>
  <node label="catof(OLR1)" id="-140">
    <att type="string" name="GSID" value="GS4665152"/>
    <att type="string" name="canonicalName" value="catof(OLR1)"/>
    <att type="string" name="nodeTypeId" value="5"/>
    <att type="string" name="nodeTypeName" value="MolecularFunction"/>
    <att type="string" name="vizmap:CV-IPN-Endothelial cell activation NODE_HEIGHT" value="30.0"/>
    <att type="string" name="vizmap:CV-IPN-Endothelial cell activation NODE_WIDTH" value="80.0"/>
    <att type="string" name="vizmap:CV-IPN-Foam cell formation NODE_HEIGHT" value="30.0"/>
    <att type="string" name="vizmap:CV-IPN-Foam cell formation NODE_WIDTH" value="80.0"/>
    <graphics type="RHOMBUS" h="30.0" w="125.0" x="3257.005615234375" y="296.5465393066406" fill="#ff99ff" width="1" outline="#000000" cy:nodeTransparency="1.0" cy:nodeLabelFont="Default-0-20" cy:nodeLabel="catof(OLR1)" cy:borderLineType="solid"/>
  </node>
  <node label="NFKB1" id="-404">
    <att type="string" name="GSID" value="GS1372367"/>
    <att type="string" name="canonicalName" value="NFKB1"/>
    <att type="string" name="nodeTypeId" value="1"/>
    <att type="string" name="nodeTypeName" value="Protein"/>
    <att type="string" name="vizmap:CV-IPN-Foam cell formation NODE_HEIGHT" value="20.0"/>
    <att type="string" name="vizmap:CV-IPN-Foam cell formation NODE_WIDTH" value="80.0"/>
    <graphics type="ELLIPSE" h="30.0" w="75.0" x="2642.84765625" y="757.7472534179688" fill="#99ffff" width="1" outline="#000000" cy:nodeTransparency="1.0" cy:nodeLabelFont="Default-0-20" cy:nodeLabel="NFKB1" cy:borderLineType="solid"/>
  </node>
  <node label="catof(SIRT1)" id="-403">
    <att type="string" name="GSID" value="GS3241145"/>
    <att type="string" name="canonicalName" value="catof(SIRT1)"/>
    <att type="string" name="nodeTypeId" value="5"/>
    <att type="string" name="nodeTypeName" value="MolecularFunction"/>
    <att type="string" name="vizmap:CV-IPN-Foam cell formation NODE_HEIGHT" value="30.0"/>
    <att type="string" name="vizmap:CV-IPN-Foam cell formation NODE_WIDTH" value="80.0"/>
    <graphics type="RHOMBUS" h="30.0" w="125.0" x="2549.860595703125" y="712.2916259765625" fill="#ff99ff" width="1" outline="#000000" cy:nodeTransparency="1.0" cy:nodeLabelFont="Default-0-20" cy:nodeLabel="catof(SIRT1)" cy:borderLineType="solid"/>
  </node>
  <node label="RAC1" id="-225">
    <att type="string" name="GSID" value="GS1405620"/>
    <att type="string" name="canonicalName" value="RAC1"/>
    <att type="string" name="nodeTypeId" value="1"/>
    <att type="string" name="nodeTypeName" value="Protein"/>
    <att type="string" name="vizmap:CV-IPN-Endothelial cell activation NODE_HEIGHT" value="20.0"/>
    <att type="string" name="vizmap:CV-IPN-Endothelial cell activation NODE_WIDTH" value="80.0"/>
    <att type="string" name="vizmap:CV-IPN-Foam cell formation NODE_HEIGHT" value="20.0"/>
    <att type="string" name="vizmap:CV-IPN-Foam cell formation NODE_WIDTH" value="80.0"/>
    <graphics type="ELLIPSE" h="20.000001907348633" w="75.0" x="2686.0703125" y="-8.352139472961426" fill="#99ffff" width="1" outline="#000000" cy:nodeTransparency="1.0" cy:nodeLabelFont="Default-0-20" cy:nodeLabel="RAC1" cy:borderLineType="solid"/>
  </node>
  <node label="STAT3" id="-163">
    <att type="string" name="GSID" value="GS1416575"/>
    <att type="string" name="canonicalName" value="STAT3"/>
    <att type="string" name="nodeTypeId" value="1"/>
    <att type="string" name="nodeTypeName" value="Protein"/>
    <att type="string" name="vizmap:CV-IPN-Endothelial cell activation NODE_HEIGHT" value="20.0"/>
    <att type="string" name="vizmap:CV-IPN-Endothelial cell activation NODE_WIDTH" value="80.0"/>
    <att type="string" name="vizmap:CV-IPN-Foam cell formation NODE_HEIGHT" value="20.0"/>
    <att type="string" name="vizmap:CV-IPN-Foam cell formation NODE_WIDTH" value="80.0"/>
    <graphics type="ELLIPSE" h="20.0" w="75.0" x="1409.5733642578125" y="415.56298828125" fill="#99ffff" width="1" outline="#000000" cy:nodeTransparency="1.0" cy:nodeLabelFont="Default-0-20" cy:nodeLabel="STAT3" cy:borderLineType="solid"/>
  </node>
  <node label="taof(NR3C1)" id="-402">
    <att type="string" name="GSID" value="GS3222760"/>
    <att type="string" name="canonicalName" value="taof(NR3C1)"/>
    <att type="string" name="nodeTypeId" value="7"/>
    <att type="string" name="nodeTypeName" value="TranscriptionalActivity"/>
    <att type="string" name="vizmap:CV-IPN-Foam cell formation NODE_HEIGHT" value="30.0"/>
    <att type="string" name="vizmap:CV-IPN-Foam cell formation NODE_WIDTH" value="80.0"/>
    <graphics type="HEXAGON" h="30.0" w="110.0" x="2200.621337890625" y="415.1203308105469" fill="#9999ff" width="1" outline="#000000" cy:nodeTransparency="1.0" cy:nodeLabelFont="Default-0-20" cy:nodeLabel="taof(NR3C1)" cy:borderLineType="solid"/>
  </node>
  <node label="SCAP" id="-401">
    <att type="string" name="GSID" value="GS1573157"/>
    <att type="string" name="canonicalName" value="SCAP"/>
    <att type="string" name="nodeTypeId" value="1"/>
    <att type="string" name="nodeTypeName" value="Protein"/>
    <att type="string" name="vizmap:CV-IPN-Foam cell formation NODE_HEIGHT" value="20.0"/>
    <att type="string" name="vizmap:CV-IPN-Foam cell formation NODE_WIDTH" value="80.0"/>
    <graphics type="ELLIPSE" h="30.000015258789062" w="75.0" x="2154.4052734375" y="245.73143768310547" fill="#99ffff" width="1" outline="#000000" cy:nodeTransparency="1.0" cy:nodeLabelFont="Default-0-20" cy:nodeLabel="SCAP" cy:borderLineType="solid"/>
  </node>
  <node label="TGFB1" id="-247">
    <att type="string" name="GSID" value="GS1421306"/>
    <att type="string" name="canonicalName" value="TGFB1"/>
    <att type="string" name="nodeTypeId" value="1"/>
    <att type="string" name="nodeTypeName" value="Protein"/>
    <att type="string" name="vizmap:CV-IPN-Endothelial cell-monocyte interaction NODE_HEIGHT" value="20.0"/>
    <att type="string" name="vizmap:CV-IPN-Endothelial cell-monocyte interaction NODE_WIDTH" value="80.0"/>
    <att type="string" name="vizmap:CV-IPN-Foam cell formation NODE_HEIGHT" value="20.0"/>
    <att type="string" name="vizmap:CV-IPN-Foam cell formation NODE_WIDTH" value="80.0"/>
    <graphics type="ELLIPSE" h="30.0" w="75.0" x="1394.0875244140625" y="655.5661010742188" fill="#99ffff" width="1" outline="#000000" cy:nodeTransparency="1.0" cy:nodeLabelFont="Default-0-20" cy:nodeLabel="TGFB1" cy:borderLineType="solid"/>
  </node>
  <node label="OLR1" id="-22">
    <att type="string" name="GSID" value="GS1374116"/>
    <att type="string" name="canonicalName" value="OLR1"/>
    <att type="string" name="nodeTypeId" value="1"/>
    <att type="string" name="nodeTypeName" value="Protein"/>
    <att type="string" name="vizmap:CV-IPN-Endothelial cell activation NODE_HEIGHT" value="20.0"/>
    <att type="string" name="vizmap:CV-IPN-Endothelial cell activation NODE_WIDTH" value="80.0"/>
    <att type="string" name="vizmap:CV-IPN-Foam cell formation NODE_HEIGHT" value="20.0"/>
    <att type="string" name="vizmap:CV-IPN-Foam cell formation NODE_WIDTH" value="80.0"/>
    <graphics type="ELLIPSE" h="20.0" w="75.0" x="3258.846435546875" y="415.1203308105469" fill="#99ffff" width="1" outline="#000000" cy:nodeTransparency="1.0" cy:nodeLabelFont="Default-0-20" cy:nodeLabel="OLR1" cy:borderLineType="solid"/>
  </node>
  <node label="SREBF1C" id="-400">
    <att type="string" name="GSID" value="GS4637636"/>
    <att type="string" name="canonicalName" value="SREBF1C"/>
    <att type="string" name="nodeTypeId" value="12"/>
    <att type="string" name="nodeTypeName" value="ProteinSubset"/>
    <att type="string" name="vizmap:CV-IPN-Foam cell formation NODE_HEIGHT" value="20.0"/>
    <att type="string" name="vizmap:CV-IPN-Foam cell formation NODE_WIDTH" value="80.0"/>
    <graphics type="ROUNDED_RECTANGLE" h="30.000015258789062" w="150.0" x="1277.051513671875" y="168.98011016845703" fill="#99ccff" width="1" outline="#000000" cy:nodeTransparency="1.0" cy:nodeLabelFont="Default-0-20" cy:nodeLabel="SREBF1C" cy:borderLineType="solid"/>
  </node>
  <node label="sec(VEGFA)" id="-399">
    <att type="string" name="GSID" value="GS3321366"/>
    <att type="string" name="canonicalName" value="sec(VEGFA)"/>
    <att type="string" name="nodeTypeId" value="6"/>
    <att type="string" name="nodeTypeName" value="Translocation"/>
    <att type="string" name="vizmap:CV-IPN-Foam cell formation NODE_HEIGHT" value="30.0"/>
    <att type="string" name="vizmap:CV-IPN-Foam cell formation NODE_WIDTH" value="80.0"/>
    <graphics type="HEXAGON" h="30.00000762939453" w="110.0" x="3484.818115234375" y="-93.04665756225586" fill="#9999ff" width="1" outline="#000000" cy:nodeTransparency="1.0" cy:nodeLabelFont="Default-0-20" cy:nodeLabel="sec(VEGFA)" cy:borderLineType="solid"/>
  </node>
  <node label="taof(PPARG)" id="-69">
    <att type="string" name="GSID" value="GS3226107"/>
    <att type="string" name="canonicalName" value="taof(PPARG)"/>
    <att type="string" name="nodeTypeId" value="5"/>
    <att type="string" name="nodeTypeName" value="MolecularFunction"/>
    <att type="string" name="vizmap:CV-IPN-Endothelial cell activation NODE_HEIGHT" value="30.0"/>
    <att type="string" name="vizmap:CV-IPN-Endothelial cell activation NODE_WIDTH" value="80.0"/>
    <att type="string" name="vizmap:CV-IPN-Foam cell formation NODE_HEIGHT" value="30.0"/>
    <att type="string" name="vizmap:CV-IPN-Foam cell formation NODE_WIDTH" value="80.0"/>
    <graphics type="RHOMBUS" h="30.0" w="125.0" x="1689.5235595703125" y="718.1280517578125" fill="#ff99ff" width="1" outline="#000000" cy:nodeTransparency="1.0" cy:nodeLabelFont="Default-0-20" cy:nodeLabel="taof(PPARG)" cy:borderLineType="solid"/>
  </node>
  <node label="exp(SOD1)" id="-398">
    <att type="string" name="GSID" value="GS1415275"/>
    <att type="string" name="canonicalName" value="exp(SOD1)"/>
    <att type="string" name="nodeTypeId" value="2"/>
    <att type="string" name="nodeTypeName" value="GeneExpression"/>
    <att type="string" name="vizmap:CV-IPN-Foam cell formation NODE_HEIGHT" value="60.0"/>
    <att type="string" name="vizmap:CV-IPN-Foam cell formation NODE_WIDTH" value="60.0"/>
    <graphics type="ELLIPSE" h="30.0" w="75.0" x="3258.846435546875" y="964.2685546875" fill="#99ff99" width="1" outline="#000000" cy:nodeTransparency="1.0" cy:nodeLabelFont="Default-0-20" cy:nodeLabel="exp(SOD1)" cy:borderLineType="solid"/>
  </node>
  <node label="kaof(MAPK3)" id="-196">
    <att type="string" name="GSID" value="GS3222161"/>
    <att type="string" name="canonicalName" value="kaof(MAPK3)"/>
    <att type="string" name="nodeTypeId" value="4"/>
    <att type="string" name="nodeTypeName" value="Reaction"/>
    <att type="string" name="vizmap:CV-IPN-Endothelial cell activation NODE_HEIGHT" value="30.0"/>
    <att type="string" name="vizmap:CV-IPN-Endothelial cell activation NODE_WIDTH" value="80.0"/>
    <att type="string" name="vizmap:CV-IPN-Foam cell formation NODE_HEIGHT" value="30.0"/>
    <att type="string" name="vizmap:CV-IPN-Foam cell formation NODE_WIDTH" value="80.0"/>
    <graphics type="HEXAGON" h="30.000000953674316" w="110.0" x="2580.9296875" y="-8.352139949798584" fill="#9999ff" width="1" outline="#000000" cy:nodeTransparency="1.0" cy:nodeLabelFont="Default-0-20" cy:nodeLabel="kaof(MAPK3)" cy:borderLineType="solid"/>
  </node>
  <node label="lipid biosynthesis" id="-397">
    <att type="string" name="GSID" value="GS30557"/>
    <att type="string" name="canonicalName" value="lipid biosynthesis"/>
    <att type="string" name="nodeTypeId" value="10"/>
    <att type="string" name="nodeTypeName" value="BiologicalProcess"/>
    <att type="string" name="vizmap:CV-IPN-Foam cell formation NODE_HEIGHT" value="20.0"/>
    <att type="string" name="vizmap:CV-IPN-Foam cell formation NODE_WIDTH" value="80.0"/>
    <graphics type="RHOMBUS" h="29.999969482421875" w="125.0" x="1897.3397216796875" y="-147.10304260253906" fill="#ff99ff" width="1" outline="#000000" cy:nodeTransparency="1.0" cy:nodeLabelFont="Default-0-20" cy:nodeLabel="lipid biosynthesis" cy:borderLineType="solid"/>
  </node>
  <node label="IkappaB kinase complex Hs" id="-34">
    <att type="string" name="GSID" value="GS3163615"/>
    <att type="string" name="canonicalName" value="IkappaB kinase complex Hs"/>
    <att type="string" name="nodeTypeId" value="3"/>
    <att type="string" name="nodeTypeName" value="MolecularComplex"/>
    <att type="string" name="vizmap:CV-IPN-Endothelial cell activation NODE_HEIGHT" value="20.0"/>
    <att type="string" name="vizmap:CV-IPN-Endothelial cell activation NODE_WIDTH" value="80.0"/>
    <att type="string" name="vizmap:CV-IPN-Foam cell formation NODE_HEIGHT" value="20.0"/>
    <att type="string" name="vizmap:CV-IPN-Foam cell formation NODE_WIDTH" value="80.0"/>
    <graphics type="ROUNDED_RECTANGLE" h="20.0" w="150.0" x="2673.582763671875" y="1041.46240234375" fill="#99ccff" width="1" outline="#000000" cy:nodeTransparency="1.0" cy:nodeLabelFont="Default-0-20" cy:nodeLabel="IkappaB kinase complex Hs" cy:borderLineType="solid"/>
  </node>
  <node label="SOD1" id="-396">
    <att type="string" name="GSID" value="GS1415300"/>
    <att type="string" name="canonicalName" value="SOD1"/>
    <att type="string" name="nodeTypeId" value="1"/>
    <att type="string" name="nodeTypeName" value="Protein"/>
    <att type="string" name="vizmap:CV-IPN-Foam cell formation NODE_HEIGHT" value="20.0"/>
    <att type="string" name="vizmap:CV-IPN-Foam cell formation NODE_WIDTH" value="80.0"/>
    <graphics type="ELLIPSE" h="30.0" w="75.0" x="3258.846435546875" y="879.573974609375" fill="#99ffff" width="1" outline="#000000" cy:nodeTransparency="1.0" cy:nodeLabelFont="Default-0-20" cy:nodeLabel="SOD1" cy:borderLineType="solid"/>
  </node>
  <node label="apoptosis" id="-395">
    <att type="string" name="GSID" value="GS20773"/>
    <att type="string" name="canonicalName" value="apoptosis"/>
    <att type="string" name="nodeTypeId" value="10"/>
    <att type="string" name="nodeTypeName" value="BiologicalProcess"/>
    <att type="string" name="vizmap:CV-IPN-Foam cell formation NODE_HEIGHT" value="20.0"/>
    <att type="string" name="vizmap:CV-IPN-Foam cell formation NODE_WIDTH" value="80.0"/>
    <graphics type="RHOMBUS" h="30.000015258789062" w="125.000244140625" x="1947.91552734375" y="-242.42144012451172" fill="#ff99ff" width="1" outline="#000000" cy:nodeTransparency="1.0" cy:nodeLabelFont="Default-0-20" cy:nodeLabel="apoptosis" cy:borderLineType="solid"/>
  </node>
  <node label="kaof(PRKCZ)" id="-214">
    <att type="string" name="GSID" value="GS3230234"/>
    <att type="string" name="canonicalName" value="kaof(PRKCZ)"/>
    <att type="string" name="nodeTypeId" value="4"/>
    <att type="string" name="nodeTypeName" value="Reaction"/>
    <att type="string" name="vizmap:CV-IPN-Endothelial cell activation NODE_HEIGHT" value="30.0"/>
    <att type="string" name="vizmap:CV-IPN-Endothelial cell activation NODE_WIDTH" value="80.0"/>
    <att type="string" name="vizmap:CV-IPN-Foam cell formation NODE_HEIGHT" value="30.0"/>
    <att type="string" name="vizmap:CV-IPN-Foam cell formation NODE_WIDTH" value="80.0"/>
    <graphics type="HEXAGON" h="30.000000953674316" w="110.0" x="3484.818115234375" y="-8.352139949798584" fill="#9999ff" width="1" outline="#000000" cy:nodeTransparency="1.0" cy:nodeLabelFont="Default-0-20" cy:nodeLabel="kaof(PRKCZ)" cy:borderLineType="solid"/>
  </node>
  <node label="EDNRB" id="-394">
    <att type="string" name="GSID" value="GS1340051"/>
    <att type="string" name="canonicalName" value="EDNRB"/>
    <att type="string" name="nodeTypeId" value="1"/>
    <att type="string" name="nodeTypeName" value="Protein"/>
    <att type="string" name="vizmap:CV-IPN-Foam cell formation NODE_HEIGHT" value="20.0"/>
    <att type="string" name="vizmap:CV-IPN-Foam cell formation NODE_WIDTH" value="80.0"/>
    <graphics type="ELLIPSE" h="30.000003814697266" w="75.0" x="932.9033813476562" y="-39.533403396606445" fill="#99ffff" width="1" outline="#000000" cy:nodeTransparency="1.0" cy:nodeLabelFont="Default-0-20" cy:nodeLabel="EDNRB" cy:borderLineType="solid"/>
  </node>
  <node label="taof(PPARA)" id="-38">
    <att type="string" name="GSID" value="GS3236636"/>
    <att type="string" name="canonicalName" value="taof(PPARA)"/>
    <att type="string" name="nodeTypeId" value="5"/>
    <att type="string" name="nodeTypeName" value="MolecularFunction"/>
    <att type="string" name="vizmap:CV-IPN-Endothelial cell activation NODE_HEIGHT" value="30.0"/>
    <att type="string" name="vizmap:CV-IPN-Endothelial cell activation NODE_WIDTH" value="80.0"/>
    <att type="string" name="vizmap:CV-IPN-Foam cell formation NODE_HEIGHT" value="30.0"/>
    <att type="string" name="vizmap:CV-IPN-Foam cell formation NODE_WIDTH" value="80.0"/>
    <graphics type="RHOMBUS" h="30.0" w="125.0" x="1763.271484375" y="642.5174560546875" fill="#ff99ff" width="1" outline="#000000" cy:nodeTransparency="1.0" cy:nodeLabelFont="Default-0-20" cy:nodeLabel="taof(PPARA)" cy:borderLineType="solid"/>
  </node>
  <node label="CPT1B" id="-393">
    <att type="string" name="GSID" value="GS1332724"/>
    <att type="string" name="canonicalName" value="CPT1B"/>
    <att type="string" name="nodeTypeId" value="1"/>
    <att type="string" name="nodeTypeName" value="Protein"/>
    <att type="string" name="vizmap:CV-IPN-Foam cell formation NODE_HEIGHT" value="20.0"/>
    <att type="string" name="vizmap:CV-IPN-Foam cell formation NODE_WIDTH" value="80.0"/>
    <graphics type="ELLIPSE" h="30.000001430511475" w="75.000244140625" x="2110.8287353515625" y="-9.486882448196411" fill="#99ffff" width="1" outline="#000000" cy:nodeTransparency="1.0" cy:nodeLabelFont="Default-0-20" cy:nodeLabel="CPT1B" cy:borderLineType="solid"/>
  </node>
  <node label="gtpof(RAC1)" id="-125">
    <att type="string" name="GSID" value="GS3225365"/>
    <att type="string" name="canonicalName" value="gtpof(RAC1)"/>
    <att type="string" name="nodeTypeId" value="4"/>
    <att type="string" name="nodeTypeName" value="Reaction"/>
    <att type="string" name="vizmap:CV-IPN-Endothelial cell activation NODE_HEIGHT" value="30.0"/>
    <att type="string" name="vizmap:CV-IPN-Endothelial cell activation NODE_WIDTH" value="80.0"/>
    <att type="string" name="vizmap:CV-IPN-Foam cell formation NODE_HEIGHT" value="30.0"/>
    <att type="string" name="vizmap:CV-IPN-Foam cell formation NODE_WIDTH" value="80.0"/>
    <graphics type="HEXAGON" h="30.00000762939453" w="110.0" x="2659.313720703125" y="-90.61423873901367" fill="#9999ff" width="1" outline="#000000" cy:nodeTransparency="1.0" cy:nodeLabelFont="Default-0-20" cy:nodeLabel="gtpof(RAC1)" cy:borderLineType="solid"/>
  </node>
  <node label="TLR9" id="-392">
    <att type="string" name="GSID" value="GS1674570"/>
    <att type="string" name="canonicalName" value="TLR9"/>
    <att type="string" name="nodeTypeId" value="1"/>
    <att type="string" name="nodeTypeName" value="Protein"/>
    <att type="string" name="vizmap:CV-IPN-Foam cell formation NODE_HEIGHT" value="20.0"/>
    <att type="string" name="vizmap:CV-IPN-Foam cell formation NODE_WIDTH" value="80.0"/>
    <graphics type="ELLIPSE" h="30.0" w="75.0" x="2331.86181640625" y="836.6399536132812" fill="#99ffff" width="1" outline="#000000" cy:nodeTransparency="1.0" cy:nodeLabelFont="Default-0-20" cy:nodeLabel="TLR9" cy:borderLineType="solid"/>
  </node>
  <node label="kaof(MAP3K7)" id="-391">
    <att type="string" name="GSID" value="GS3330777"/>
    <att type="string" name="canonicalName" value="kaof(MAP3K7)"/>
    <att type="string" name="nodeTypeId" value="4"/>
    <att type="string" name="nodeTypeName" value="Reaction"/>
    <att type="string" name="vizmap:CV-IPN-Foam cell formation NODE_HEIGHT" value="30.0"/>
    <att type="string" name="vizmap:CV-IPN-Foam cell formation NODE_WIDTH" value="80.0"/>
    <graphics type="HEXAGON" h="30.0001220703125" w="110.0" x="2796.66259765625" y="1081.2257690429688" fill="#9999ff" width="1" outline="#000000" cy:nodeTransparency="1.0" cy:nodeLabelFont="Default-0-20" cy:nodeLabel="kaof(MAP3K7)" cy:borderLineType="solid"/>
  </node>
  <node label="response to endoplasmic reticulum stress" id="-138">
    <att type="string" name="GSID" value="GS3160755"/>
    <att type="string" name="canonicalName" value="response to endoplasmic reticulum stress"/>
    <att type="string" name="nodeTypeId" value="10"/>
    <att type="string" name="nodeTypeName" value="BiologicalProcess"/>
    <att type="string" name="vizmap:CV-IPN-Endothelial cell activation NODE_HEIGHT" value="20.0"/>
    <att type="string" name="vizmap:CV-IPN-Endothelial cell activation NODE_WIDTH" value="80.0"/>
    <att type="string" name="vizmap:CV-IPN-Foam cell formation NODE_HEIGHT" value="20.0"/>
    <att type="string" name="vizmap:CV-IPN-Foam cell formation NODE_WIDTH" value="80.0"/>
    <graphics type="RHOMBUS" h="20.0" w="125.0" x="3147.034912109375" y="354.1700134277344" fill="#ff99ff" width="1" outline="#000000" cy:nodeTransparency="1.0" cy:nodeLabelFont="Default-0-20" cy:nodeLabel="response to endoplasmic reticulum stress" cy:borderLineType="solid"/>
  </node>
  <node label="taof(SREBF1C)" id="-390">
    <att type="string" name="GSID" value="GS4637667"/>
    <att type="string" name="canonicalName" value="taof(SREBF1C)"/>
    <att type="string" name="nodeTypeId" value="7"/>
    <att type="string" name="nodeTypeName" value="TranscriptionalActivity"/>
    <att type="string" name="vizmap:CV-IPN-Foam cell formation NODE_HEIGHT" value="30.0"/>
    <att type="string" name="vizmap:CV-IPN-Foam cell formation NODE_WIDTH" value="80.0"/>
    <graphics type="HEXAGON" h="29.999942779541016" w="110.0" x="1338.08447265625" y="76.34232902526855" fill="#9999ff" width="1" outline="#000000" cy:nodeTransparency="1.0" cy:nodeLabelFont="Default-0-20" cy:nodeLabel="taof(SREBF1C)" cy:borderLineType="solid"/>
  </node>
  <node label="foam cell" id="-389">
    <att type="string" name="GSID" value="GS3157710"/>
    <att type="string" name="canonicalName" value="foam cell"/>
    <att type="string" name="nodeTypeId" value="10"/>
    <att type="string" name="nodeTypeName" value="BiologicalProcess"/>
    <att type="string" name="vizmap:CV-IPN-Foam cell formation NODE_HEIGHT" value="20.0"/>
    <att type="string" name="vizmap:CV-IPN-Foam cell formation NODE_WIDTH" value="80.0"/>
    <graphics type="RHOMBUS" h="29.999984741210938" w="125.0" x="1537.95703125" y="-202.70545196533203" fill="#ff99ff" width="1" outline="#000000" cy:nodeTransparency="1.0" cy:nodeLabelFont="Default-0-20" cy:nodeLabel="foam cell" cy:borderLineType="solid"/>
  </node>
  <node label="MYD88" id="-388">
    <att type="string" name="GSID" value="GS1370433"/>
    <att type="string" name="canonicalName" value="MYD88"/>
    <att type="string" name="nodeTypeId" value="1"/>
    <att type="string" name="nodeTypeName" value="Protein"/>
    <att type="string" name="vizmap:CV-IPN-Foam cell formation NODE_HEIGHT" value="20.0"/>
    <att type="string" name="vizmap:CV-IPN-Foam cell formation NODE_WIDTH" value="80.0"/>
    <graphics type="ELLIPSE" h="30.0" w="75.0" x="2426.447509765625" y="650.7673950195312" fill="#99ffff" width="1" outline="#000000" cy:nodeTransparency="1.0" cy:nodeLabelFont="Default-0-20" cy:nodeLabel="MYD88" cy:borderLineType="solid"/>
  </node>
  <node label="ACAT1" id="-387">
    <att type="string" name="GSID" value="GS1315364"/>
    <att type="string" name="canonicalName" value="ACAT1"/>
    <att type="string" name="nodeTypeId" value="1"/>
    <att type="string" name="nodeTypeName" value="Protein"/>
    <att type="string" name="vizmap:CV-IPN-Foam cell formation NODE_HEIGHT" value="20.0"/>
    <att type="string" name="vizmap:CV-IPN-Foam cell formation NODE_WIDTH" value="80.0"/>
    <graphics type="ELLIPSE" h="30.000000953674316" w="75.0" x="3032.8740234375" y="-8.352139949798584" fill="#99ffff" width="1" outline="#000000" cy:nodeTransparency="1.0" cy:nodeLabelFont="Default-0-20" cy:nodeLabel="ACAT1" cy:borderLineType="solid"/>
  </node>
  <node label="EDNRA" id="-386">
    <att type="string" name="GSID" value="GS1340043"/>
    <att type="string" name="canonicalName" value="EDNRA"/>
    <att type="string" name="nodeTypeId" value="1"/>
    <att type="string" name="nodeTypeName" value="Protein"/>
    <att type="string" name="vizmap:CV-IPN-Foam cell formation NODE_HEIGHT" value="20.0"/>
    <att type="string" name="vizmap:CV-IPN-Foam cell formation NODE_WIDTH" value="80.0"/>
    <graphics type="ELLIPSE" h="30.0" w="75.0" x="3604.553466796875" y="1123.9278564453125" fill="#99ffff" width="1" outline="#000000" cy:nodeTransparency="1.0" cy:nodeLabelFont="Default-0-20" cy:nodeLabel="EDNRA" cy:borderLineType="solid"/>
  </node>
  <node label="PPARA" id="-60">
    <att type="string" name="GSID" value="GS1401301"/>
    <att type="string" name="canonicalName" value="PPARA"/>
    <att type="string" name="nodeTypeId" value="1"/>
    <att type="string" name="nodeTypeName" value="Protein"/>
    <att type="string" name="vizmap:CV-IPN-Endothelial cell activation NODE_HEIGHT" value="20.0"/>
    <att type="string" name="vizmap:CV-IPN-Endothelial cell activation NODE_WIDTH" value="80.0"/>
    <att type="string" name="vizmap:CV-IPN-Foam cell formation NODE_HEIGHT" value="20.0"/>
    <att type="string" name="vizmap:CV-IPN-Foam cell formation NODE_WIDTH" value="80.0"/>
    <graphics type="ELLIPSE" h="20.0" w="75.0" x="1890.304443359375" y="695.5904541015625" fill="#99ffff" width="1" outline="#000000" cy:nodeTransparency="1.0" cy:nodeLabelFont="Default-0-20" cy:nodeLabel="PPARA" cy:borderLineType="solid"/>
  </node>
  <node label="Low Density Lipoprotein" id="-54">
    <att type="string" name="GSID" value="GS3161457"/>
    <att type="string" name="canonicalName" value="Low Density Lipoprotein"/>
    <att type="string" name="nodeTypeId" value="8"/>
    <att type="string" name="nodeTypeName" value="Molecule"/>
    <att type="string" name="vizmap:CV-IPN-Endothelial cell activation NODE_HEIGHT" value="20.0"/>
    <att type="string" name="vizmap:CV-IPN-Endothelial cell activation NODE_WIDTH" value="80.0"/>
    <att type="string" name="vizmap:CV-IPN-Endothelial cell-monocyte interaction NODE_HEIGHT" value="20.0"/>
    <att type="string" name="vizmap:CV-IPN-Endothelial cell-monocyte interaction NODE_WIDTH" value="80.0"/>
    <att type="string" name="vizmap:CV-IPN-Foam cell formation NODE_HEIGHT" value="20.0"/>
    <att type="string" name="vizmap:CV-IPN-Foam cell formation NODE_WIDTH" value="80.0"/>
    <graphics type="ELLIPSE" h="20.0001220703125" w="75.0" x="942.633056640625" y="1048.9628295898438" fill="#99ffff" width="1" outline="#000000" cy:nodeTransparency="1.0" cy:nodeLabelFont="Default-0-20" cy:nodeLabel="Low Density Lipoprotein" cy:borderLineType="solid"/>
  </node>
  <node label="oxof(NADPH oxidase complex)" id="-11">
    <att type="string" name="GSID" value="GS3363465"/>
    <att type="string" name="canonicalName" value="oxof(NADPH oxidase complex)"/>
    <att type="string" name="nodeTypeId" value="5"/>
    <att type="string" name="nodeTypeName" value="MolecularFunction"/>
    <att type="string" name="vizmap:CV-IPN-Endothelial cell activation NODE_HEIGHT" value="30.0"/>
    <att type="string" name="vizmap:CV-IPN-Endothelial cell activation NODE_WIDTH" value="80.0"/>
    <att type="string" name="vizmap:CV-IPN-Foam cell formation NODE_HEIGHT" value="30.0"/>
    <att type="string" name="vizmap:CV-IPN-Foam cell formation NODE_WIDTH" value="80.0"/>
    <graphics type="RHOMBUS" h="30.0" w="125.0" x="3145.859130859375" y="794.8795776367188" fill="#ff99ff" width="1" outline="#000000" cy:nodeTransparency="1.0" cy:nodeLabelFont="Default-0-20" cy:nodeLabel="oxof(NADPH oxidase complex)" cy:borderLineType="solid"/>
  </node>
  <node label="Oxidized HDL" id="-385">
    <att type="string" name="GSID" value="GS3372357"/>
    <att type="string" name="canonicalName" value="Oxidized HDL"/>
    <att type="string" name="nodeTypeId" value="11"/>
    <att type="string" name="nodeTypeName" value="CellularComponent"/>
    <att type="string" name="vizmap:CV-IPN-Foam cell formation NODE_HEIGHT" value="20.0"/>
    <att type="string" name="vizmap:CV-IPN-Foam cell formation NODE_WIDTH" value="80.0"/>
    <graphics type="RHOMBUS" h="29.999984741210938" w="125.0" x="1762.0321044921875" y="-155.3721694946289" fill="#ff99ff" width="1" outline="#000000" cy:nodeTransparency="1.0" cy:nodeLabelFont="Default-0-20" cy:nodeLabel="Oxidized HDL" cy:borderLineType="solid"/>
  </node>
  <node label="catof(LCAT)" id="-384">
    <att type="string" name="GSID" value="GS6166660"/>
    <att type="string" name="canonicalName" value="catof(LCAT)"/>
    <att type="string" name="nodeTypeId" value="4"/>
    <att type="string" name="nodeTypeName" value="Reaction"/>
    <att type="string" name="vizmap:CV-IPN-Foam cell formation NODE_HEIGHT" value="30.0"/>
    <att type="string" name="vizmap:CV-IPN-Foam cell formation NODE_WIDTH" value="80.0"/>
    <graphics type="HEXAGON" h="30.0" w="110.0" x="1868.9013671875" y="419.6593017578125" fill="#9999ff" width="1" outline="#000000" cy:nodeTransparency="1.0" cy:nodeLabelFont="Default-0-20" cy:nodeLabel="catof(LCAT)" cy:borderLineType="solid"/>
  </node>
  <node label="IKBKB" id="-164">
    <att type="string" name="GSID" value="GS1356553"/>
    <att type="string" name="canonicalName" value="IKBKB"/>
    <att type="string" name="nodeTypeId" value="1"/>
    <att type="string" name="nodeTypeName" value="Protein"/>
    <att type="string" name="vizmap:CV-IPN-Endothelial cell activation NODE_HEIGHT" value="20.0"/>
    <att type="string" name="vizmap:CV-IPN-Endothelial cell activation NODE_WIDTH" value="80.0"/>
    <att type="string" name="vizmap:CV-IPN-Foam cell formation NODE_HEIGHT" value="20.0"/>
    <att type="string" name="vizmap:CV-IPN-Foam cell formation NODE_WIDTH" value="80.0"/>
    <graphics type="ELLIPSE" h="20.0001220703125" w="75.0" x="2895.564453125" y="1051.3952026367188" fill="#99ffff" width="1" outline="#000000" cy:nodeTransparency="1.0" cy:nodeLabelFont="Default-0-20" cy:nodeLabel="IKBKB" cy:borderLineType="solid"/>
  </node>
  <node label="HMGB1" id="-112">
    <att type="string" name="GSID" value="GS1353434"/>
    <att type="string" name="canonicalName" value="HMGB1"/>
    <att type="string" name="nodeTypeId" value="1"/>
    <att type="string" name="nodeTypeName" value="Protein"/>
    <att type="string" name="vizmap:CV-IPN-Endothelial cell activation NODE_HEIGHT" value="20.0"/>
    <att type="string" name="vizmap:CV-IPN-Endothelial cell activation NODE_WIDTH" value="80.0"/>
    <att type="string" name="vizmap:CV-IPN-Foam cell formation NODE_HEIGHT" value="20.0"/>
    <att type="string" name="vizmap:CV-IPN-Foam cell formation NODE_WIDTH" value="80.0"/>
    <graphics type="ELLIPSE" h="20.0001220703125" w="75.0" x="1372.684326171875" y="1053.8276977539062" fill="#99ffff" width="1" outline="#000000" cy:nodeTransparency="1.0" cy:nodeLabelFont="Default-0-20" cy:nodeLabel="HMGB1" cy:borderLineType="solid"/>
  </node>
  <node label="AP-1 Complex Hs" id="-102">
    <att type="string" name="GSID" value="GS3163526"/>
    <att type="string" name="canonicalName" value="AP-1 Complex Hs"/>
    <att type="string" name="nodeTypeId" value="-1"/>
    <att type="string" name="nodeTypeName" value="Default"/>
    <att type="string" name="vizmap:CV-IPN-Endothelial cell activation NODE_HEIGHT" value="20.0"/>
    <att type="string" name="vizmap:CV-IPN-Endothelial cell activation NODE_WIDTH" value="80.0"/>
    <att type="string" name="vizmap:CV-IPN-Foam cell formation NODE_HEIGHT" value="20.0"/>
    <att type="string" name="vizmap:CV-IPN-Foam cell formation NODE_WIDTH" value="80.0"/>
    <graphics type="RECTANGLE" h="20.0" w="125.0" x="3065.536865234375" y="624.3557739257812" fill="#99ffff" width="1" outline="#000000" cy:nodeTransparency="1.0" cy:nodeLabelFont="Default-0-20" cy:nodeLabel="AP-1 Complex Hs" cy:borderLineType="solid"/>
  </node>
  <node label="catof(TLR9)" id="-383">
    <att type="string" name="GSID" value="GS3334473"/>
    <att type="string" name="canonicalName" value="catof(TLR9)"/>
    <att type="string" name="nodeTypeId" value="4"/>
    <att type="string" name="nodeTypeName" value="Reaction"/>
    <att type="string" name="vizmap:CV-IPN-Foam cell formation NODE_HEIGHT" value="30.0"/>
    <att type="string" name="vizmap:CV-IPN-Foam cell formation NODE_WIDTH" value="80.0"/>
    <graphics type="HEXAGON" h="30.0" w="110.0" x="2443.964599609375" y="879.3651123046875" fill="#9999ff" width="1" outline="#000000" cy:nodeTransparency="1.0" cy:nodeLabelFont="Default-0-20" cy:nodeLabel="catof(TLR9)" cy:borderLineType="solid"/>
  </node>
  <node label="catof(EDNRB)" id="-382">
    <att type="string" name="GSID" value="GS3317477"/>
    <att type="string" name="canonicalName" value="catof(EDNRB)"/>
    <att type="string" name="nodeTypeId" value="4"/>
    <att type="string" name="nodeTypeName" value="Reaction"/>
    <att type="string" name="vizmap:CV-IPN-Foam cell formation NODE_HEIGHT" value="30.0"/>
    <att type="string" name="vizmap:CV-IPN-Foam cell formation NODE_WIDTH" value="80.0"/>
    <graphics type="HEXAGON" h="30.0" w="109.99981689453125" x="971.9790954589844" y="-122.63336181640625" fill="#9999ff" width="1" outline="#000000" cy:nodeTransparency="1.0" cy:nodeLabelFont="Default-0-20" cy:nodeLabel="catof(EDNRB)" cy:borderLineType="solid"/>
  </node>
  <node label="ADAM17" id="-381">
    <att type="string" name="GSID" value="GS1417553"/>
    <att type="string" name="canonicalName" value="ADAM17"/>
    <att type="string" name="nodeTypeId" value="1"/>
    <att type="string" name="nodeTypeName" value="Protein"/>
    <att type="string" name="vizmap:CV-IPN-Foam cell formation NODE_HEIGHT" value="20.0"/>
    <att type="string" name="vizmap:CV-IPN-Foam cell formation NODE_WIDTH" value="80.0"/>
    <graphics type="ELLIPSE" h="30.0" w="75.0" x="3315.338623046875" y="625.4905395507812" fill="#99ffff" width="1" outline="#000000" cy:nodeTransparency="1.0" cy:nodeLabelFont="Default-0-20" cy:nodeLabel="ADAM17" cy:borderLineType="solid"/>
  </node>
  <node label="CHUK" id="-53">
    <att type="string" name="GSID" value="GS1330714"/>
    <att type="string" name="canonicalName" value="CHUK"/>
    <att type="string" name="nodeTypeId" value="1"/>
    <att type="string" name="nodeTypeName" value="Protein"/>
    <att type="string" name="vizmap:CV-IPN-Endothelial cell activation NODE_HEIGHT" value="20.0"/>
    <att type="string" name="vizmap:CV-IPN-Endothelial cell activation NODE_WIDTH" value="80.0"/>
    <att type="string" name="vizmap:CV-IPN-Foam cell formation NODE_HEIGHT" value="20.0"/>
    <att type="string" name="vizmap:CV-IPN-Foam cell formation NODE_WIDTH" value="80.0"/>
    <graphics type="ELLIPSE" h="20.0" w="75.0" x="2845.820068359375" y="886.8712768554688" fill="#99ffff" width="1" outline="#000000" cy:nodeTransparency="1.0" cy:nodeLabelFont="Default-0-20" cy:nodeLabel="CHUK" cy:borderLineType="solid"/>
  </node>
  <node label="NFKBIA" id="-380">
    <att type="string" name="GSID" value="GS1372403"/>
    <att type="string" name="canonicalName" value="NFKBIA"/>
    <att type="string" name="nodeTypeId" value="1"/>
    <att type="string" name="nodeTypeName" value="Protein"/>
    <att type="string" name="vizmap:CV-IPN-Foam cell formation NODE_HEIGHT" value="20.0"/>
    <att type="string" name="vizmap:CV-IPN-Foam cell formation NODE_WIDTH" value="80.0"/>
    <graphics type="ELLIPSE" h="30.0" w="75.0" x="2783.5439453125" y="699.8035278320312" fill="#99ffff" width="1" outline="#000000" cy:nodeTransparency="1.0" cy:nodeLabelFont="Default-0-20" cy:nodeLabel="NFKBIA" cy:borderLineType="solid"/>
  </node>
  <node label="fatty acyl transport" id="-379">
    <att type="string" name="GSID" value="GS23461"/>
    <att type="string" name="canonicalName" value="fatty acyl transport"/>
    <att type="string" name="nodeTypeId" value="10"/>
    <att type="string" name="nodeTypeName" value="BiologicalProcess"/>
    <att type="string" name="vizmap:CV-IPN-Foam cell formation NODE_HEIGHT" value="20.0"/>
    <att type="string" name="vizmap:CV-IPN-Foam cell formation NODE_WIDTH" value="80.0"/>
    <graphics type="RHOMBUS" h="29.999984741210938" w="125.0" x="2339.429443359375" y="-218.43468475341797" fill="#ff99ff" width="1" outline="#000000" cy:nodeTransparency="1.0" cy:nodeLabelFont="Default-0-20" cy:nodeLabel="fatty acyl transport" cy:borderLineType="solid"/>
  </node>
  <node label="catof(MYD88)" id="-378">
    <att type="string" name="GSID" value="GS4506666"/>
    <att type="string" name="canonicalName" value="catof(MYD88)"/>
    <att type="string" name="nodeTypeId" value="4"/>
    <att type="string" name="nodeTypeName" value="Reaction"/>
    <att type="string" name="vizmap:CV-IPN-Foam cell formation NODE_HEIGHT" value="30.0"/>
    <att type="string" name="vizmap:CV-IPN-Foam cell formation NODE_WIDTH" value="80.0"/>
    <graphics type="HEXAGON" h="30.0" w="110.0" x="2371.734375" y="720.3977661132812" fill="#9999ff" width="1" outline="#000000" cy:nodeTransparency="1.0" cy:nodeLabelFont="Default-0-20" cy:nodeLabel="catof(MYD88)" cy:borderLineType="solid"/>
  </node>
  <node label="VEGFA" id="-244">
    <att type="string" name="GSID" value="GS1425077"/>
    <att type="string" name="canonicalName" value="VEGFA"/>
    <att type="string" name="nodeTypeId" value="1"/>
    <att type="string" name="nodeTypeName" value="Protein"/>
    <att type="string" name="vizmap:CV-IPN-Endothelial cell activation NODE_HEIGHT" value="20.0"/>
    <att type="string" name="vizmap:CV-IPN-Endothelial cell activation NODE_WIDTH" value="80.0"/>
    <att type="string" name="vizmap:CV-IPN-Foam cell formation NODE_HEIGHT" value="20.0"/>
    <att type="string" name="vizmap:CV-IPN-Foam cell formation NODE_WIDTH" value="80.0"/>
    <graphics type="ELLIPSE" h="20.0" w="75.0" x="3484.818115234375" y="-177.74111938476562" fill="#99ffff" width="1" outline="#000000" cy:nodeTransparency="1.0" cy:nodeLabelFont="Default-0-20" cy:nodeLabel="VEGFA" cy:borderLineType="solid"/>
  </node>
  <node label="CD14:TLR4" id="-377">
    <att type="string" name="GSID" value="GS3517522"/>
    <att type="string" name="canonicalName" value="CD14:TLR4"/>
    <att type="string" name="nodeTypeId" value="3"/>
    <att type="string" name="nodeTypeName" value="MolecularComplex"/>
    <att type="string" name="vizmap:CV-IPN-Foam cell formation NODE_HEIGHT" value="20.0"/>
    <att type="string" name="vizmap:CV-IPN-Foam cell formation NODE_WIDTH" value="80.0"/>
    <graphics type="ROUNDED_RECTANGLE" h="30.0" w="150.0" x="942.633056640625" y="964.2685546875" fill="#99ccff" width="1" outline="#000000" cy:nodeTransparency="1.0" cy:nodeLabelFont="Default-0-20" cy:nodeLabel="CD14:TLR4" cy:borderLineType="solid"/>
  </node>
  <node label="taof(SREBF1)" id="-376">
    <att type="string" name="GSID" value="GS3224707"/>
    <att type="string" name="canonicalName" value="taof(SREBF1)"/>
    <att type="string" name="nodeTypeId" value="7"/>
    <att type="string" name="nodeTypeName" value="TranscriptionalActivity"/>
    <att type="string" name="vizmap:CV-IPN-Foam cell formation NODE_HEIGHT" value="30.0"/>
    <att type="string" name="vizmap:CV-IPN-Foam cell formation NODE_WIDTH" value="80.0"/>
    <graphics type="HEXAGON" h="30.000015258789062" w="110.0" x="1903.0135498046875" y="245.73143768310547" fill="#9999ff" width="1" outline="#000000" cy:nodeTransparency="1.0" cy:nodeLabelFont="Default-0-20" cy:nodeLabel="taof(SREBF1)" cy:borderLineType="solid"/>
  </node>
  <node label="exp(SCARB1)" id="-375">
    <att type="string" name="GSID" value="GS1326650"/>
    <att type="string" name="canonicalName" value="exp(SCARB1)"/>
    <att type="string" name="nodeTypeId" value="2"/>
    <att type="string" name="nodeTypeName" value="GeneExpression"/>
    <att type="string" name="vizmap:CV-IPN-Foam cell formation NODE_HEIGHT" value="60.0"/>
    <att type="string" name="vizmap:CV-IPN-Foam cell formation NODE_WIDTH" value="60.0"/>
    <graphics type="ELLIPSE" h="29.999942779541016" w="75.0" x="1846.52099609375" y="76.34232902526855" fill="#99ff99" width="1" outline="#000000" cy:nodeTransparency="1.0" cy:nodeLabelFont="Default-0-20" cy:nodeLabel="exp(SCARB1)" cy:borderLineType="solid"/>
  </node>
  <node label="STAT1" id="-216">
    <att type="string" name="GSID" value="GS1416557"/>
    <att type="string" name="canonicalName" value="STAT1"/>
    <att type="string" name="nodeTypeId" value="1"/>
    <att type="string" name="nodeTypeName" value="Protein"/>
    <att type="string" name="vizmap:CV-IPN-Endothelial cell activation NODE_HEIGHT" value="20.0"/>
    <att type="string" name="vizmap:CV-IPN-Endothelial cell activation NODE_WIDTH" value="80.0"/>
    <att type="string" name="vizmap:CV-IPN-Foam cell formation NODE_HEIGHT" value="20.0"/>
    <att type="string" name="vizmap:CV-IPN-Foam cell formation NODE_WIDTH" value="80.0"/>
    <graphics type="ELLIPSE" h="20.000015258789062" w="75.0" x="2976.380859375" y="245.73143768310547" fill="#99ffff" width="1" outline="#000000" cy:nodeTransparency="1.0" cy:nodeLabelFont="Default-0-20" cy:nodeLabel="STAT1" cy:borderLineType="solid"/>
  </node>
  <node label="taof(STAT3)" id="-103">
    <att type="string" name="GSID" value="GS3225441"/>
    <att type="string" name="canonicalName" value="taof(STAT3)"/>
    <att type="string" name="nodeTypeId" value="5"/>
    <att type="string" name="nodeTypeName" value="MolecularFunction"/>
    <att type="string" name="vizmap:CV-IPN-Endothelial cell activation NODE_HEIGHT" value="30.0"/>
    <att type="string" name="vizmap:CV-IPN-Endothelial cell activation NODE_WIDTH" value="80.0"/>
    <att type="string" name="vizmap:CV-IPN-Foam cell formation NODE_HEIGHT" value="30.0"/>
    <att type="string" name="vizmap:CV-IPN-Foam cell formation NODE_WIDTH" value="80.0"/>
    <graphics type="RHOMBUS" h="29.999908447265625" w="125.0" x="1488.2720947265625" y="483.9285125732422" fill="#ff99ff" width="1" outline="#000000" cy:nodeTransparency="1.0" cy:nodeLabelFont="Default-0-20" cy:nodeLabel="taof(STAT3)" cy:borderLineType="solid"/>
  </node>
  <node label="IFNA1" id="-374">
    <att type="string" name="GSID" value="GS1356117"/>
    <att type="string" name="canonicalName" value="IFNA1"/>
    <att type="string" name="nodeTypeId" value="1"/>
    <att type="string" name="nodeTypeName" value="Protein"/>
    <att type="string" name="vizmap:CV-IPN-Foam cell formation NODE_HEIGHT" value="20.0"/>
    <att type="string" name="vizmap:CV-IPN-Foam cell formation NODE_WIDTH" value="80.0"/>
    <graphics type="ELLIPSE" h="29.999908447265625" w="75.0" x="2919.888671875" y="499.8148651123047" fill="#99ffff" width="1" outline="#000000" cy:nodeTransparency="1.0" cy:nodeLabelFont="Default-0-20" cy:nodeLabel="IFNA1" cy:borderLineType="solid"/>
  </node>
  <node label="kaof(MAPK9)" id="-373">
    <att type="string" name="GSID" value="GS3221776"/>
    <att type="string" name="canonicalName" value="kaof(MAPK9)"/>
    <att type="string" name="nodeTypeId" value="4"/>
    <att type="string" name="nodeTypeName" value="Reaction"/>
    <att type="string" name="vizmap:CV-IPN-Foam cell formation NODE_HEIGHT" value="30.0"/>
    <att type="string" name="vizmap:CV-IPN-Foam cell formation NODE_WIDTH" value="80.0"/>
    <graphics type="HEXAGON" h="30.00000762939453" w="110.0" x="1435.9273681640625" y="-114.93844223022461" fill="#9999ff" width="1" outline="#000000" cy:nodeTransparency="1.0" cy:nodeLabelFont="Default-0-20" cy:nodeLabel="kaof(MAPK9)" cy:borderLineType="solid"/>
  </node>
  <node label="taof(NR1H2)" id="-372">
    <att type="string" name="GSID" value="GS3260261"/>
    <att type="string" name="canonicalName" value="taof(NR1H2)"/>
    <att type="string" name="nodeTypeId" value="5"/>
    <att type="string" name="nodeTypeName" value="MolecularFunction"/>
    <att type="string" name="vizmap:CV-IPN-Foam cell formation NODE_HEIGHT" value="30.0"/>
    <att type="string" name="vizmap:CV-IPN-Foam cell formation NODE_WIDTH" value="80.0"/>
    <graphics type="RHOMBUS" h="30.0" w="125.0" x="1575.9844970703125" y="561.7644653320312" fill="#ff99ff" width="1" outline="#000000" cy:nodeTransparency="1.0" cy:nodeLabelFont="Default-0-20" cy:nodeLabel="taof(NR1H2)" cy:borderLineType="solid"/>
  </node>
  <node label="kaof(PI3K Family Hs)" id="-170">
    <att type="string" name="GSID" value="GS3162552"/>
    <att type="string" name="canonicalName" value="kaof(PI3K Family Hs)"/>
    <att type="string" name="nodeTypeId" value="4"/>
    <att type="string" name="nodeTypeName" value="Reaction"/>
    <att type="string" name="vizmap:CV-IPN-Endothelial cell activation NODE_HEIGHT" value="30.0"/>
    <att type="string" name="vizmap:CV-IPN-Endothelial cell activation NODE_WIDTH" value="80.0"/>
    <att type="string" name="vizmap:CV-IPN-Foam cell formation NODE_HEIGHT" value="30.0"/>
    <att type="string" name="vizmap:CV-IPN-Foam cell formation NODE_WIDTH" value="80.0"/>
    <graphics type="HEXAGON" h="30.0" w="110.0" x="3541.310302734375" y="964.2685546875" fill="#9999ff" width="1" outline="#000000" cy:nodeTransparency="1.0" cy:nodeLabelFont="Default-0-20" cy:nodeLabel="kaof(PI3K Family Hs)" cy:borderLineType="solid"/>
  </node>
  <node label="exp(IL10)" id="-371">
    <att type="string" name="GSID" value="GS1357042"/>
    <att type="string" name="canonicalName" value="exp(IL10)"/>
    <att type="string" name="nodeTypeId" value="2"/>
    <att type="string" name="nodeTypeName" value="GeneExpression"/>
    <att type="string" name="vizmap:CV-IPN-Foam cell formation NODE_HEIGHT" value="60.0"/>
    <att type="string" name="vizmap:CV-IPN-Foam cell formation NODE_WIDTH" value="60.0"/>
    <graphics type="ELLIPSE" h="29.999984741210938" w="74.99993896484375" x="1055.6190490722656" y="-177.74112701416016" fill="#99ff99" width="1" outline="#000000" cy:nodeTransparency="1.0" cy:nodeLabelFont="Default-0-20" cy:nodeLabel="exp(IL10)" cy:borderLineType="solid"/>
  </node>
  <node label="INSR" id="-370">
    <att type="string" name="GSID" value="GS1357576"/>
    <att type="string" name="canonicalName" value="INSR"/>
    <att type="string" name="nodeTypeId" value="1"/>
    <att type="string" name="nodeTypeName" value="Protein"/>
    <att type="string" name="vizmap:CV-IPN-Foam cell formation NODE_HEIGHT" value="20.0"/>
    <att type="string" name="vizmap:CV-IPN-Foam cell formation NODE_WIDTH" value="80.0"/>
    <graphics type="ELLIPSE" h="29.999908447265625" w="75.0" x="3191.005126953125" y="448.75148010253906" fill="#99ffff" width="1" outline="#000000" cy:nodeTransparency="1.0" cy:nodeLabelFont="Default-0-20" cy:nodeLabel="INSR" cy:borderLineType="solid"/>
  </node>
  <node label="MAP3K7" id="-369">
    <att type="string" name="GSID" value="GS1417747"/>
    <att type="string" name="canonicalName" value="MAP3K7"/>
    <att type="string" name="nodeTypeId" value="1"/>
    <att type="string" name="nodeTypeName" value="Protein"/>
    <att type="string" name="vizmap:CV-IPN-Foam cell formation NODE_HEIGHT" value="20.0"/>
    <att type="string" name="vizmap:CV-IPN-Foam cell formation NODE_WIDTH" value="80.0"/>
    <graphics type="ELLIPSE" h="30.0" w="75.0" x="2782.526123046875" y="1153.850341796875" fill="#99ffff" width="1" outline="#000000" cy:nodeTransparency="1.0" cy:nodeLabelFont="Default-0-20" cy:nodeLabel="MAP3K7" cy:borderLineType="solid"/>
  </node>
  <node label="Cholesterol" id="-300">
    <att type="string" name="GSID" value="GS42371"/>
    <att type="string" name="canonicalName" value="Cholesterol"/>
    <att type="string" name="nodeTypeId" value="8"/>
    <att type="string" name="nodeTypeName" value="Molecule"/>
    <att type="string" name="vizmap:CV-IPN-Endothelial cell-monocyte interaction NODE_HEIGHT" value="20.0"/>
    <att type="string" name="vizmap:CV-IPN-Endothelial cell-monocyte interaction NODE_WIDTH" value="80.0"/>
    <att type="string" name="vizmap:CV-IPN-Foam cell formation NODE_HEIGHT" value="20.0"/>
    <att type="string" name="vizmap:CV-IPN-Foam cell formation NODE_WIDTH" value="80.0"/>
    <graphics type="ELLIPSE" h="30.0" w="75.0" x="1949.2296142578125" y="330.4258117675781" fill="#99ffff" width="1" outline="#000000" cy:nodeTransparency="1.0" cy:nodeLabelFont="Default-0-20" cy:nodeLabel="Cholesterol" cy:borderLineType="solid"/>
  </node>
  <node label="taof(PPARD)" id="-368">
    <att type="string" name="GSID" value="GS3232550"/>
    <att type="string" name="canonicalName" value="taof(PPARD)"/>
    <att type="string" name="nodeTypeId" value="5"/>
    <att type="string" name="nodeTypeName" value="MolecularFunction"/>
    <att type="string" name="vizmap:CV-IPN-Foam cell formation NODE_HEIGHT" value="30.0"/>
    <att type="string" name="vizmap:CV-IPN-Foam cell formation NODE_WIDTH" value="80.0"/>
    <graphics type="RHOMBUS" h="29.999908447265625" w="125.0" x="2863.393310546875" y="499.8148651123047" fill="#ff99ff" width="1" outline="#000000" cy:nodeTransparency="1.0" cy:nodeLabelFont="Default-0-20" cy:nodeLabel="taof(PPARD)" cy:borderLineType="solid"/>
  </node>
  <node label="taof(SREBF2)" id="-367">
    <att type="string" name="GSID" value="GS3241071"/>
    <att type="string" name="canonicalName" value="taof(SREBF2)"/>
    <att type="string" name="nodeTypeId" value="7"/>
    <att type="string" name="nodeTypeName" value="TranscriptionalActivity"/>
    <att type="string" name="vizmap:CV-IPN-Foam cell formation NODE_HEIGHT" value="30.0"/>
    <att type="string" name="vizmap:CV-IPN-Foam cell formation NODE_WIDTH" value="80.0"/>
    <graphics type="HEXAGON" h="30.000015258789062" w="110.0" x="2241.972412109375" y="161.0368881225586" fill="#9999ff" width="1" outline="#000000" cy:nodeTransparency="1.0" cy:nodeLabelFont="Default-0-20" cy:nodeLabel="taof(SREBF2)" cy:borderLineType="solid"/>
  </node>
  <node label="CD36" id="-366">
    <att type="string" name="GSID" value="GS1326641"/>
    <att type="string" name="canonicalName" value="CD36"/>
    <att type="string" name="nodeTypeId" value="1"/>
    <att type="string" name="nodeTypeName" value="Protein"/>
    <att type="string" name="vizmap:CV-IPN-Foam cell formation NODE_HEIGHT" value="20.0"/>
    <att type="string" name="vizmap:CV-IPN-Foam cell formation NODE_WIDTH" value="80.0"/>
    <graphics type="ELLIPSE" h="29.999984741210938" w="75.0" x="716.6610107421875" y="-177.74112701416016" fill="#99ffff" width="1" outline="#000000" cy:nodeTransparency="1.0" cy:nodeLabelFont="Default-0-20" cy:nodeLabel="CD36" cy:borderLineType="solid"/>
  </node>
  <node label="CCR7" id="-365">
    <att type="string" name="GSID" value="GS1331434"/>
    <att type="string" name="canonicalName" value="CCR7"/>
    <att type="string" name="nodeTypeId" value="1"/>
    <att type="string" name="nodeTypeName" value="Protein"/>
    <att type="string" name="vizmap:CV-IPN-Foam cell formation NODE_HEIGHT" value="20.0"/>
    <att type="string" name="vizmap:CV-IPN-Foam cell formation NODE_WIDTH" value="80.0"/>
    <graphics type="ELLIPSE" h="30.0" w="75.0001220703125" x="853.6395874023438" y="-141.4177703857422" fill="#99ffff" width="1" outline="#000000" cy:nodeTransparency="1.0" cy:nodeLabelFont="Default-0-20" cy:nodeLabel="CCR7" cy:borderLineType="solid"/>
  </node>
  <node label="Angiotensin II" id="-147">
    <att type="string" name="GSID" value="GS162411"/>
    <att type="string" name="canonicalName" value="Angiotensin II"/>
    <att type="string" name="nodeTypeId" value="12"/>
    <att type="string" name="nodeTypeName" value="ProteinSubset"/>
    <att type="string" name="vizmap:CV-IPN-Endothelial cell activation NODE_HEIGHT" value="20.0"/>
    <att type="string" name="vizmap:CV-IPN-Endothelial cell activation NODE_WIDTH" value="80.0"/>
    <att type="string" name="vizmap:CV-IPN-Foam cell formation NODE_HEIGHT" value="20.0"/>
    <att type="string" name="vizmap:CV-IPN-Foam cell formation NODE_WIDTH" value="80.0"/>
    <graphics type="ROUNDED_RECTANGLE" h="20.0001220703125" w="150.0" x="3032.8740234375" y="1048.9628295898438" fill="#99ccff" width="1" outline="#000000" cy:nodeTransparency="1.0" cy:nodeLabelFont="Default-0-20" cy:nodeLabel="Angiotensin II" cy:borderLineType="solid"/>
  </node>
  <node label="IL6" id="-211">
    <att type="string" name="GSID" value="GS1356737"/>
    <att type="string" name="canonicalName" value="IL6"/>
    <att type="string" name="nodeTypeId" value="1"/>
    <att type="string" name="nodeTypeName" value="Protein"/>
    <att type="string" name="vizmap:CV-IPN-Endothelial cell activation NODE_HEIGHT" value="20.0"/>
    <att type="string" name="vizmap:CV-IPN-Endothelial cell activation NODE_WIDTH" value="80.0"/>
    <att type="string" name="vizmap:CV-IPN-Foam cell formation NODE_HEIGHT" value="20.0"/>
    <att type="string" name="vizmap:CV-IPN-Foam cell formation NODE_WIDTH" value="80.0"/>
    <graphics type="ELLIPSE" h="20.0" w="75.0" x="1463.335693359375" y="534.6822509765625" fill="#99ffff" width="1" outline="#000000" cy:nodeTransparency="1.0" cy:nodeLabelFont="Default-0-20" cy:nodeLabel="IL6" cy:borderLineType="solid"/>
  </node>
  <node label="ROS" id="-90">
    <att type="string" name="GSID" value="GS3161305"/>
    <att type="string" name="canonicalName" value="ROS"/>
    <att type="string" name="nodeTypeId" value="8"/>
    <att type="string" name="nodeTypeName" value="Molecule"/>
    <att type="string" name="vizmap:CV-IPN-Endothelial cell activation NODE_HEIGHT" value="20.0"/>
    <att type="string" name="vizmap:CV-IPN-Endothelial cell activation NODE_WIDTH" value="80.0"/>
    <att type="string" name="vizmap:CV-IPN-Foam cell formation NODE_HEIGHT" value="20.0"/>
    <att type="string" name="vizmap:CV-IPN-Foam cell formation NODE_WIDTH" value="80.0"/>
    <graphics type="ELLIPSE" h="20.0" w="75.0" x="3145.859130859375" y="710.1849975585938" fill="#99ffff" width="1" outline="#000000" cy:nodeTransparency="1.0" cy:nodeLabelFont="Default-0-20" cy:nodeLabel="ROS" cy:borderLineType="solid"/>
  </node>
  <node label="Calcium" id="-364">
    <att type="string" name="GSID" value="GS215115"/>
    <att type="string" name="canonicalName" value="Calcium"/>
    <att type="string" name="nodeTypeId" value="8"/>
    <att type="string" name="nodeTypeName" value="Molecule"/>
    <att type="string" name="vizmap:CV-IPN-Foam cell formation NODE_HEIGHT" value="20.0"/>
    <att type="string" name="vizmap:CV-IPN-Foam cell formation NODE_WIDTH" value="80.0"/>
    <graphics type="ELLIPSE" h="30.0" w="75.0" x="3184.77783203125" y="961.8361206054688" fill="#99ffff" width="1" outline="#000000" cy:nodeTransparency="1.0" cy:nodeLabelFont="Default-0-20" cy:nodeLabel="Calcium" cy:borderLineType="solid"/>
  </node>
  <node label="MAPK1" id="-168">
    <att type="string" name="GSID" value="GS1402635"/>
    <att type="string" name="canonicalName" value="MAPK1"/>
    <att type="string" name="nodeTypeId" value="1"/>
    <att type="string" name="nodeTypeName" value="Protein"/>
    <att type="string" name="vizmap:CV-IPN-Endothelial cell activation NODE_HEIGHT" value="20.0"/>
    <att type="string" name="vizmap:CV-IPN-Endothelial cell activation NODE_WIDTH" value="80.0"/>
    <att type="string" name="vizmap:CV-IPN-Foam cell formation NODE_HEIGHT" value="20.0"/>
    <att type="string" name="vizmap:CV-IPN-Foam cell formation NODE_WIDTH" value="80.0"/>
    <graphics type="ELLIPSE" h="20.0" w="75.0" x="2325.221435546875" y="412.6878967285156" fill="#99ffff" width="1" outline="#000000" cy:nodeTransparency="1.0" cy:nodeLabelFont="Default-0-20" cy:nodeLabel="MAPK1" cy:borderLineType="solid"/>
  </node>
  <node label="SREBF1" id="-363">
    <att type="string" name="GSID" value="GS1416121"/>
    <att type="string" name="canonicalName" value="SREBF1"/>
    <att type="string" name="nodeTypeId" value="1"/>
    <att type="string" name="nodeTypeName" value="Protein"/>
    <att type="string" name="vizmap:CV-IPN-Foam cell formation NODE_HEIGHT" value="20.0"/>
    <att type="string" name="vizmap:CV-IPN-Foam cell formation NODE_WIDTH" value="80.0"/>
    <graphics type="ELLIPSE" h="30.0" w="75.0" x="1846.52099609375" y="330.4258117675781" fill="#99ffff" width="1" outline="#000000" cy:nodeTransparency="1.0" cy:nodeLabelFont="Default-0-20" cy:nodeLabel="SREBF1" cy:borderLineType="solid"/>
  </node>
  <node label="catof(CYP27A1)" id="-362">
    <att type="string" name="GSID" value="GS3372605"/>
    <att type="string" name="canonicalName" value="catof(CYP27A1)"/>
    <att type="string" name="nodeTypeId" value="5"/>
    <att type="string" name="nodeTypeName" value="MolecularFunction"/>
    <att type="string" name="vizmap:CV-IPN-Foam cell formation NODE_HEIGHT" value="30.0"/>
    <att type="string" name="vizmap:CV-IPN-Foam cell formation NODE_WIDTH" value="80.0"/>
    <graphics type="RHOMBUS" h="30.0" w="125.0" x="2029.616943359375" y="395.8297424316406" fill="#ff99ff" width="1" outline="#000000" cy:nodeTransparency="1.0" cy:nodeLabelFont="Default-0-20" cy:nodeLabel="catof(CYP27A1)" cy:borderLineType="solid"/>
  </node>
  <node label="taof(SREBF1A)" id="-361">
    <att type="string" name="GSID" value="GS4637665"/>
    <att type="string" name="canonicalName" value="taof(SREBF1A)"/>
    <att type="string" name="nodeTypeId" value="7"/>
    <att type="string" name="nodeTypeName" value="TranscriptionalActivity"/>
    <att type="string" name="vizmap:CV-IPN-Foam cell formation NODE_HEIGHT" value="30.0"/>
    <att type="string" name="vizmap:CV-IPN-Foam cell formation NODE_WIDTH" value="80.0"/>
    <graphics type="HEXAGON" h="30.000015258789062" w="110.0" x="2411.450439453125" y="161.0368881225586" fill="#9999ff" width="1" outline="#000000" cy:nodeTransparency="1.0" cy:nodeLabelFont="Default-0-20" cy:nodeLabel="taof(SREBF1A)" cy:borderLineType="solid"/>
  </node>
  <node label="catof(TLR4)" id="-360">
    <att type="string" name="GSID" value="GS3232677"/>
    <att type="string" name="canonicalName" value="catof(TLR4)"/>
    <att type="string" name="nodeTypeId" value="5"/>
    <att type="string" name="nodeTypeName" value="MolecularFunction"/>
    <att type="string" name="vizmap:CV-IPN-Foam cell formation NODE_HEIGHT" value="30.0"/>
    <att type="string" name="vizmap:CV-IPN-Foam cell formation NODE_WIDTH" value="80.0"/>
    <graphics type="RHOMBUS" h="30.0" w="125.0" x="1410.219482421875" y="810.7660522460938" fill="#ff99ff" width="1" outline="#000000" cy:nodeTransparency="1.0" cy:nodeLabelFont="Default-0-20" cy:nodeLabel="catof(TLR4)" cy:borderLineType="solid"/>
  </node>
  <node label="catof(CPT1A)" id="-359">
    <att type="string" name="GSID" value="GS3243070"/>
    <att type="string" name="canonicalName" value="catof(CPT1A)"/>
    <att type="string" name="nodeTypeId" value="5"/>
    <att type="string" name="nodeTypeName" value="MolecularFunction"/>
    <att type="string" name="vizmap:CV-IPN-Foam cell formation NODE_HEIGHT" value="30.0"/>
    <att type="string" name="vizmap:CV-IPN-Foam cell formation NODE_WIDTH" value="80.0"/>
    <graphics type="RHOMBUS" h="30.00000762939453" w="125.0" x="2226.83056640625" y="-90.61423873901367" fill="#ff99ff" width="1" outline="#000000" cy:nodeTransparency="1.0" cy:nodeLabelFont="Default-0-20" cy:nodeLabel="catof(CPT1A)" cy:borderLineType="solid"/>
  </node>
  <node label="EDN1" id="-358">
    <att type="string" name="GSID" value="GS1340013"/>
    <att type="string" name="canonicalName" value="EDN1"/>
    <att type="string" name="nodeTypeId" value="1"/>
    <att type="string" name="nodeTypeName" value="Protein"/>
    <att type="string" name="vizmap:CV-IPN-Foam cell formation NODE_HEIGHT" value="20.0"/>
    <att type="string" name="vizmap:CV-IPN-Foam cell formation NODE_WIDTH" value="80.0"/>
    <graphics type="ELLIPSE" h="30.0" w="75.0" x="3484.818115234375" y="1133.657470703125" fill="#99ffff" width="1" outline="#000000" cy:nodeTransparency="1.0" cy:nodeLabelFont="Default-0-20" cy:nodeLabel="EDN1" cy:borderLineType="solid"/>
  </node>
  <node label="ABCG1" id="-357">
    <att type="string" name="GSID" value="GS1447474"/>
    <att type="string" name="canonicalName" value="ABCG1"/>
    <att type="string" name="nodeTypeId" value="1"/>
    <att type="string" name="nodeTypeName" value="Protein"/>
    <att type="string" name="vizmap:CV-IPN-Foam cell formation NODE_HEIGHT" value="20.0"/>
    <att type="string" name="vizmap:CV-IPN-Foam cell formation NODE_WIDTH" value="80.0"/>
    <graphics type="ELLIPSE" h="30.0" w="75.0" x="1760.35009765625" y="411.71612548828125" fill="#99ffff" width="1" outline="#000000" cy:nodeTransparency="1.0" cy:nodeLabelFont="Default-0-20" cy:nodeLabel="ABCG1" cy:borderLineType="solid"/>
  </node>
  <node label="exp(ABCG1)" id="-356">
    <att type="string" name="GSID" value="GS1447471"/>
    <att type="string" name="canonicalName" value="exp(ABCG1)"/>
    <att type="string" name="nodeTypeId" value="2"/>
    <att type="string" name="nodeTypeName" value="GeneExpression"/>
    <att type="string" name="vizmap:CV-IPN-Foam cell formation NODE_HEIGHT" value="60.0"/>
    <att type="string" name="vizmap:CV-IPN-Foam cell formation NODE_WIDTH" value="60.0"/>
    <graphics type="ELLIPSE" h="29.99993896484375" w="75.0" x="1755.094970703125" y="519.1054992675781" fill="#99ff99" width="1" outline="#000000" cy:nodeTransparency="1.0" cy:nodeLabelFont="Default-0-20" cy:nodeLabel="exp(ABCG1)" cy:borderLineType="solid"/>
  </node>
  <node label="IFNG" id="-14">
    <att type="string" name="GSID" value="GS1356267"/>
    <att type="string" name="canonicalName" value="IFNG"/>
    <att type="string" name="nodeTypeId" value="1"/>
    <att type="string" name="nodeTypeName" value="Protein"/>
    <att type="string" name="vizmap:CV-IPN-Endothelial cell activation NODE_HEIGHT" value="20.0"/>
    <att type="string" name="vizmap:CV-IPN-Endothelial cell activation NODE_WIDTH" value="80.0"/>
    <att type="string" name="vizmap:CV-IPN-Endothelial cell-monocyte interaction NODE_HEIGHT" value="20.0"/>
    <att type="string" name="vizmap:CV-IPN-Endothelial cell-monocyte interaction NODE_WIDTH" value="80.0"/>
    <att type="string" name="vizmap:CV-IPN-Foam cell formation NODE_HEIGHT" value="20.0"/>
    <att type="string" name="vizmap:CV-IPN-Foam cell formation NODE_WIDTH" value="80.0"/>
    <graphics type="ELLIPSE" h="20.0" w="75.0" x="2241.972412109375" y="710.1849975585938" fill="#99ffff" width="1" outline="#000000" cy:nodeTransparency="1.0" cy:nodeLabelFont="Default-0-20" cy:nodeLabel="IFNG" cy:borderLineType="solid"/>
  </node>
  <node label="NFKB Complex Hs" id="-114">
    <att type="string" name="GSID" value="GS3163627"/>
    <att type="string" name="canonicalName" value="NFKB Complex Hs"/>
    <att type="string" name="nodeTypeId" value="1"/>
    <att type="string" name="nodeTypeName" value="Protein"/>
    <att type="string" name="vizmap:CV-IPN-Endothelial cell activation NODE_HEIGHT" value="20.0"/>
    <att type="string" name="vizmap:CV-IPN-Endothelial cell activation NODE_WIDTH" value="80.0"/>
    <att type="string" name="vizmap:CV-IPN-Foam cell formation NODE_HEIGHT" value="20.0"/>
    <att type="string" name="vizmap:CV-IPN-Foam cell formation NODE_WIDTH" value="80.0"/>
    <graphics type="ELLIPSE" h="20.0" w="75.0" x="2715.546630859375" y="720.240478515625" fill="#99ffff" width="1" outline="#000000" cy:nodeTransparency="1.0" cy:nodeLabelFont="Default-0-20" cy:nodeLabel="NFKB Complex Hs" cy:borderLineType="solid"/>
  </node>
  <node label="kaof(CHUK)" id="-154">
    <att type="string" name="GSID" value="GS3252240"/>
    <att type="string" name="canonicalName" value="kaof(CHUK)"/>
    <att type="string" name="nodeTypeId" value="4"/>
    <att type="string" name="nodeTypeName" value="Reaction"/>
    <att type="string" name="vizmap:CV-IPN-Endothelial cell activation NODE_HEIGHT" value="30.0"/>
    <att type="string" name="vizmap:CV-IPN-Endothelial cell activation NODE_WIDTH" value="80.0"/>
    <att type="string" name="vizmap:CV-IPN-Foam cell formation NODE_HEIGHT" value="30.0"/>
    <att type="string" name="vizmap:CV-IPN-Foam cell formation NODE_WIDTH" value="80.0"/>
    <graphics type="HEXAGON" h="30.0" w="110.0" x="2752.678466796875" y="784.6668701171875" fill="#9999ff" width="1" outline="#000000" cy:nodeTransparency="1.0" cy:nodeLabelFont="Default-0-20" cy:nodeLabel="kaof(CHUK)" cy:borderLineType="solid"/>
  </node>
  <node label="T0901317" id="-355">
    <att type="string" name="GSID" value="GS3161547"/>
    <att type="string" name="canonicalName" value="T0901317"/>
    <att type="string" name="nodeTypeId" value="8"/>
    <att type="string" name="nodeTypeName" value="Molecule"/>
    <att type="string" name="vizmap:CV-IPN-Foam cell formation NODE_HEIGHT" value="20.0"/>
    <att type="string" name="vizmap:CV-IPN-Foam cell formation NODE_WIDTH" value="80.0"/>
    <graphics type="ELLIPSE" h="30.0" w="75.0" x="1454.63720703125" y="690.562744140625" fill="#99ffff" width="1" outline="#000000" cy:nodeTransparency="1.0" cy:nodeLabelFont="Default-0-20" cy:nodeLabel="T0901317" cy:borderLineType="solid"/>
  </node>
  <node label="taof(NR1H3)" id="-354">
    <att type="string" name="GSID" value="GS3236666"/>
    <att type="string" name="canonicalName" value="taof(NR1H3)"/>
    <att type="string" name="nodeTypeId" value="5"/>
    <att type="string" name="nodeTypeName" value="MolecularFunction"/>
    <att type="string" name="vizmap:CV-IPN-Foam cell formation NODE_HEIGHT" value="30.0"/>
    <att type="string" name="vizmap:CV-IPN-Foam cell formation NODE_WIDTH" value="80.0"/>
    <graphics type="RHOMBUS" h="30.0" w="125.0" x="1406.7979736328125" y="580.898193359375" fill="#ff99ff" width="1" outline="#000000" cy:nodeTransparency="1.0" cy:nodeLabelFont="Default-0-20" cy:nodeLabel="taof(NR1H3)" cy:borderLineType="solid"/>
  </node>
  <node label="BIRC5" id="-353">
    <att type="string" name="GSID" value="GS1320306"/>
    <att type="string" name="canonicalName" value="BIRC5"/>
    <att type="string" name="nodeTypeId" value="1"/>
    <att type="string" name="nodeTypeName" value="Protein"/>
    <att type="string" name="vizmap:CV-IPN-Foam cell formation NODE_HEIGHT" value="20.0"/>
    <att type="string" name="vizmap:CV-IPN-Foam cell formation NODE_WIDTH" value="80.0"/>
    <graphics type="ELLIPSE" h="30.00000762939453" w="75.0" x="1959.5064697265625" y="-93.04665756225586" fill="#99ffff" width="1" outline="#000000" cy:nodeTransparency="1.0" cy:nodeLabelFont="Default-0-20" cy:nodeLabel="BIRC5" cy:borderLineType="solid"/>
  </node>
  <node label="TNF" id="-1">
    <att type="string" name="GSID" value="GS1422264"/>
    <att type="string" name="canonicalName" value="TNF"/>
    <att type="string" name="nodeTypeId" value="1"/>
    <att type="string" name="nodeTypeName" value="Protein"/>
    <att type="string" name="vizmap:CV-IPN-Endothelial cell activation NODE_HEIGHT" value="20.0"/>
    <att type="string" name="vizmap:CV-IPN-Endothelial cell activation NODE_WIDTH" value="80.0"/>
    <att type="string" name="vizmap:CV-IPN-Foam cell formation NODE_HEIGHT" value="20.0"/>
    <att type="string" name="vizmap:CV-IPN-Foam cell formation NODE_WIDTH" value="80.0"/>
    <graphics type="ELLIPSE" h="20.0" w="75.0" x="3428.3251953125" y="1387.741455078125" fill="#99ffff" width="1" outline="#000000" cy:nodeTransparency="1.0" cy:nodeLabelFont="Default-0-20" cy:nodeLabel="TNF" cy:borderLineType="solid"/>
  </node>
  <node label="exp(SREBF1C)" id="-352">
    <att type="string" name="GSID" value="GS4637637"/>
    <att type="string" name="canonicalName" value="exp(SREBF1C)"/>
    <att type="string" name="nodeTypeId" value="2"/>
    <att type="string" name="nodeTypeName" value="GeneExpression"/>
    <att type="string" name="vizmap:CV-IPN-Foam cell formation NODE_HEIGHT" value="60.0"/>
    <att type="string" name="vizmap:CV-IPN-Foam cell formation NODE_WIDTH" value="60.0"/>
    <graphics type="ELLIPSE" h="29.999984741210938" w="75.0" x="434.1960754394531" y="-177.74112701416016" fill="#99ff99" width="1" outline="#000000" cy:nodeTransparency="1.0" cy:nodeLabelFont="Default-0-20" cy:nodeLabel="exp(SREBF1C)" cy:borderLineType="solid"/>
  </node>
  <node label="CD14" id="-351">
    <att type="string" name="GSID" value="GS1326453"/>
    <att type="string" name="canonicalName" value="CD14"/>
    <att type="string" name="nodeTypeId" value="1"/>
    <att type="string" name="nodeTypeName" value="Protein"/>
    <att type="string" name="vizmap:CV-IPN-Foam cell formation NODE_HEIGHT" value="20.0"/>
    <att type="string" name="vizmap:CV-IPN-Foam cell formation NODE_WIDTH" value="80.0"/>
    <graphics type="ELLIPSE" h="29.999984741210938" w="74.99998474121094" x="264.71732330322266" y="-177.74112701416016" fill="#99ffff" width="1" outline="#000000" cy:nodeTransparency="1.0" cy:nodeLabelFont="Default-0-20" cy:nodeLabel="CD14" cy:borderLineType="solid"/>
  </node>
  <node label="LCAT" id="-350">
    <att type="string" name="GSID" value="GS1362623"/>
    <att type="string" name="canonicalName" value="LCAT"/>
    <att type="string" name="nodeTypeId" value="1"/>
    <att type="string" name="nodeTypeName" value="Protein"/>
    <att type="string" name="vizmap:CV-IPN-Foam cell formation NODE_HEIGHT" value="20.0"/>
    <att type="string" name="vizmap:CV-IPN-Foam cell formation NODE_WIDTH" value="80.0"/>
    <graphics type="ELLIPSE" h="29.999969482421875" w="75.0" x="1923.8111572265625" y="485.22035217285156" fill="#99ffff" width="1" outline="#000000" cy:nodeTransparency="1.0" cy:nodeLabelFont="Default-0-20" cy:nodeLabel="LCAT" cy:borderLineType="solid"/>
  </node>
  <node label="ABCA1" id="-349">
    <att type="string" name="GSID" value="GS1315155"/>
    <att type="string" name="canonicalName" value="ABCA1"/>
    <att type="string" name="nodeTypeId" value="1"/>
    <att type="string" name="nodeTypeName" value="Protein"/>
    <att type="string" name="vizmap:CV-IPN-Foam cell formation NODE_HEIGHT" value="20.0"/>
    <att type="string" name="vizmap:CV-IPN-Foam cell formation NODE_WIDTH" value="80.0"/>
    <graphics type="ELLIPSE" h="30.0" w="75.0" x="1655.5460205078125" y="419.4963684082031" fill="#99ffff" width="1" outline="#000000" cy:nodeTransparency="1.0" cy:nodeLabelFont="Default-0-20" cy:nodeLabel="ABCA1" cy:borderLineType="solid"/>
  </node>
  <node label="exp(MSR1)" id="-348">
    <att type="string" name="GSID" value="GS1367352"/>
    <att type="string" name="canonicalName" value="exp(MSR1)"/>
    <att type="string" name="nodeTypeId" value="2"/>
    <att type="string" name="nodeTypeName" value="GeneExpression"/>
    <att type="string" name="vizmap:CV-IPN-Foam cell formation NODE_HEIGHT" value="60.0"/>
    <att type="string" name="vizmap:CV-IPN-Foam cell formation NODE_WIDTH" value="60.0"/>
    <graphics type="ELLIPSE" h="30.0" w="75.0" x="2888.267578125" y="422.4176025390625" fill="#99ff99" width="1" outline="#000000" cy:nodeTransparency="1.0" cy:nodeLabelFont="Default-0-20" cy:nodeLabel="exp(MSR1)" cy:borderLineType="solid"/>
  </node>
  <node label="XDH" id="-347">
    <att type="string" name="GSID" value="GS1425671"/>
    <att type="string" name="canonicalName" value="XDH"/>
    <att type="string" name="nodeTypeId" value="1"/>
    <att type="string" name="nodeTypeName" value="Protein"/>
    <att type="string" name="vizmap:CV-IPN-Foam cell formation NODE_HEIGHT" value="20.0"/>
    <att type="string" name="vizmap:CV-IPN-Foam cell formation NODE_WIDTH" value="80.0"/>
    <graphics type="ELLIPSE" h="30.00000762939453" w="75.0" x="1228.0772705078125" y="-83.31698226928711" fill="#99ffff" width="1" outline="#000000" cy:nodeTransparency="1.0" cy:nodeLabelFont="Default-0-20" cy:nodeLabel="XDH" cy:borderLineType="solid"/>
  </node>
  <node label="kaof(AKT1)" id="-97">
    <att type="string" name="GSID" value="GS3223467"/>
    <att type="string" name="canonicalName" value="kaof(AKT1)"/>
    <att type="string" name="nodeTypeId" value="4"/>
    <att type="string" name="nodeTypeName" value="Reaction"/>
    <att type="string" name="vizmap:CV-IPN-Endothelial cell activation NODE_HEIGHT" value="30.0"/>
    <att type="string" name="vizmap:CV-IPN-Endothelial cell activation NODE_WIDTH" value="80.0"/>
    <att type="string" name="vizmap:CV-IPN-Foam cell formation NODE_HEIGHT" value="30.0"/>
    <att type="string" name="vizmap:CV-IPN-Foam cell formation NODE_WIDTH" value="80.0"/>
    <graphics type="HEXAGON" h="30.0" w="110.0" x="3021.4619140625" y="421.11993408203125" fill="#9999ff" width="1" outline="#000000" cy:nodeTransparency="1.0" cy:nodeLabelFont="Default-0-20" cy:nodeLabel="kaof(AKT1)" cy:borderLineType="solid"/>
  </node>
  <node label="AKT1" id="-157">
    <att type="string" name="GSID" value="GS1317073"/>
    <att type="string" name="canonicalName" value="AKT1"/>
    <att type="string" name="nodeTypeId" value="1"/>
    <att type="string" name="nodeTypeName" value="Protein"/>
    <att type="string" name="vizmap:CV-IPN-Endothelial cell activation NODE_HEIGHT" value="20.0"/>
    <att type="string" name="vizmap:CV-IPN-Endothelial cell activation NODE_WIDTH" value="80.0"/>
    <att type="string" name="vizmap:CV-IPN-Foam cell formation NODE_HEIGHT" value="20.0"/>
    <att type="string" name="vizmap:CV-IPN-Foam cell formation NODE_WIDTH" value="80.0"/>
    <graphics type="ELLIPSE" h="19.999969482421875" w="75.0" x="3145.859130859375" y="499.8148651123047" fill="#99ffff" width="1" outline="#000000" cy:nodeTransparency="1.0" cy:nodeLabelFont="Default-0-20" cy:nodeLabel="AKT1" cy:borderLineType="solid"/>
  </node>
  <node label="NR3C1" id="-346">
    <att type="string" name="GSID" value="GS1351147"/>
    <att type="string" name="canonicalName" value="NR3C1"/>
    <att type="string" name="nodeTypeId" value="1"/>
    <att type="string" name="nodeTypeName" value="Protein"/>
    <att type="string" name="vizmap:CV-IPN-Foam cell formation NODE_HEIGHT" value="20.0"/>
    <att type="string" name="vizmap:CV-IPN-Foam cell formation NODE_WIDTH" value="80.0"/>
    <graphics type="ELLIPSE" h="29.999908447265625" w="75.0" x="2298.46484375" y="499.8148651123047" fill="#99ffff" width="1" outline="#000000" cy:nodeTransparency="1.0" cy:nodeLabelFont="Default-0-20" cy:nodeLabel="NR3C1" cy:borderLineType="solid"/>
  </node>
  <node label="FABP4" id="-345">
    <att type="string" name="GSID" value="GS1342504"/>
    <att type="string" name="canonicalName" value="FABP4"/>
    <att type="string" name="nodeTypeId" value="1"/>
    <att type="string" name="nodeTypeName" value="Protein"/>
    <att type="string" name="vizmap:CV-IPN-Foam cell formation NODE_HEIGHT" value="20.0"/>
    <att type="string" name="vizmap:CV-IPN-Foam cell formation NODE_WIDTH" value="80.0"/>
    <graphics type="ELLIPSE" h="30.0" w="75.0" x="1593.5592041015625" y="800.5532836914062" fill="#99ffff" width="1" outline="#000000" cy:nodeTransparency="1.0" cy:nodeLabelFont="Default-0-20" cy:nodeLabel="FABP4" cy:borderLineType="solid"/>
  </node>
  <node label="kaof(SYK)" id="-344">
    <att type="string" name="GSID" value="GS3252430"/>
    <att type="string" name="canonicalName" value="kaof(SYK)"/>
    <att type="string" name="nodeTypeId" value="4"/>
    <att type="string" name="nodeTypeName" value="Reaction"/>
    <att type="string" name="vizmap:CV-IPN-Foam cell formation NODE_HEIGHT" value="30.0"/>
    <att type="string" name="vizmap:CV-IPN-Foam cell formation NODE_WIDTH" value="80.0"/>
    <graphics type="HEXAGON" h="30.0" w="110.0" x="2769.86767578125" y="417.5527648925781" fill="#9999ff" width="1" outline="#000000" cy:nodeTransparency="1.0" cy:nodeLabelFont="Default-0-20" cy:nodeLabel="kaof(SYK)" cy:borderLineType="solid"/>
  </node>
  <node label="Cell Surface Expression of CD36" id="-343">
    <att type="string" name="GSID" value="GS3311031"/>
    <att type="string" name="canonicalName" value="Cell Surface Expression of CD36"/>
    <att type="string" name="nodeTypeId" value="6"/>
    <att type="string" name="nodeTypeName" value="Translocation"/>
    <att type="string" name="vizmap:CV-IPN-Foam cell formation NODE_HEIGHT" value="20.0"/>
    <att type="string" name="vizmap:CV-IPN-Foam cell formation NODE_WIDTH" value="80.0"/>
    <graphics type="HEXAGON" h="30.00000762939453" w="110.0" x="704.1787719726562" y="-89.64242935180664" fill="#9999ff" width="1" outline="#000000" cy:nodeTransparency="1.0" cy:nodeLabelFont="Default-0-20" cy:nodeLabel="Cell Surface Expression of CD36" cy:borderLineType="solid"/>
  </node>
  <node label="exp(NOX1)" id="-342">
    <att type="string" name="GSID" value="GS1635707"/>
    <att type="string" name="canonicalName" value="exp(NOX1)"/>
    <att type="string" name="nodeTypeId" value="2"/>
    <att type="string" name="nodeTypeName" value="GeneExpression"/>
    <att type="string" name="vizmap:CV-IPN-Foam cell formation NODE_HEIGHT" value="60.0"/>
    <att type="string" name="vizmap:CV-IPN-Foam cell formation NODE_WIDTH" value="60.0"/>
    <graphics type="ELLIPSE" h="30.000000953674316" w="75.0" x="1112.1124267578125" y="-8.352139949798584" fill="#99ff99" width="1" outline="#000000" cy:nodeTransparency="1.0" cy:nodeLabelFont="Default-0-20" cy:nodeLabel="exp(NOX1)" cy:borderLineType="solid"/>
  </node>
  <node label="taof(IRF3)" id="-341">
    <att type="string" name="GSID" value="GS4414201"/>
    <att type="string" name="canonicalName" value="taof(IRF3)"/>
    <att type="string" name="nodeTypeId" value="5"/>
    <att type="string" name="nodeTypeName" value="MolecularFunction"/>
    <att type="string" name="vizmap:CV-IPN-Foam cell formation NODE_HEIGHT" value="30.0"/>
    <att type="string" name="vizmap:CV-IPN-Foam cell formation NODE_WIDTH" value="80.0"/>
    <graphics type="RHOMBUS" h="30.0" w="125.0" x="1215.915283203125" y="724.779541015625" fill="#ff99ff" width="1" outline="#000000" cy:nodeTransparency="1.0" cy:nodeLabelFont="Default-0-20" cy:nodeLabel="taof(IRF3)" cy:borderLineType="solid"/>
  </node>
  <node label="serum glucose" id="-340">
    <att type="string" name="GSID" value="GS4376315"/>
    <att type="string" name="canonicalName" value="serum glucose"/>
    <att type="string" name="nodeTypeId" value="8"/>
    <att type="string" name="nodeTypeName" value="Molecule"/>
    <att type="string" name="vizmap:CV-IPN-Foam cell formation NODE_HEIGHT" value="20.0"/>
    <att type="string" name="vizmap:CV-IPN-Foam cell formation NODE_WIDTH" value="80.0"/>
    <graphics type="ELLIPSE" h="30.0001220703125" w="75.0" x="3192.0751953125" y="1048.9628295898438" fill="#99ffff" width="1" outline="#000000" cy:nodeTransparency="1.0" cy:nodeLabelFont="Default-0-20" cy:nodeLabel="serum glucose" cy:borderLineType="solid"/>
  </node>
  <node label="catof(TNFRSF1A)" id="-131">
    <att type="string" name="GSID" value="GS3323206"/>
    <att type="string" name="canonicalName" value="catof(TNFRSF1A)"/>
    <att type="string" name="nodeTypeId" value="4"/>
    <att type="string" name="nodeTypeName" value="Reaction"/>
    <att type="string" name="vizmap:CV-IPN-Endothelial cell activation NODE_HEIGHT" value="30.0"/>
    <att type="string" name="vizmap:CV-IPN-Endothelial cell activation NODE_WIDTH" value="80.0"/>
    <att type="string" name="vizmap:CV-IPN-Foam cell formation NODE_HEIGHT" value="30.0"/>
    <att type="string" name="vizmap:CV-IPN-Foam cell formation NODE_WIDTH" value="80.0"/>
    <graphics type="HEXAGON" h="30.0" w="110.0" x="3541.310302734375" y="1303.0467529296875" fill="#9999ff" width="1" outline="#000000" cy:nodeTransparency="1.0" cy:nodeLabelFont="Default-0-20" cy:nodeLabel="catof(TNFRSF1A)" cy:borderLineType="solid"/>
  </node>
  <node label="MAPK3" id="-57">
    <att type="string" name="GSID" value="GS1402645"/>
    <att type="string" name="canonicalName" value="MAPK3"/>
    <att type="string" name="nodeTypeId" value="1"/>
    <att type="string" name="nodeTypeName" value="Protein"/>
    <att type="string" name="vizmap:CV-IPN-Endothelial cell activation NODE_HEIGHT" value="20.0"/>
    <att type="string" name="vizmap:CV-IPN-Endothelial cell activation NODE_WIDTH" value="80.0"/>
    <att type="string" name="vizmap:CV-IPN-Foam cell formation NODE_HEIGHT" value="20.0"/>
    <att type="string" name="vizmap:CV-IPN-Foam cell formation NODE_WIDTH" value="80.0"/>
    <graphics type="ELLIPSE" h="19.999969482421875" w="75.0" x="2580.9296875" y="76.34230041503906" fill="#99ffff" width="1" outline="#000000" cy:nodeTransparency="1.0" cy:nodeLabelFont="Default-0-20" cy:nodeLabel="MAPK3" cy:borderLineType="solid"/>
  </node>
  <node label="exp(ACAT1)" id="-339">
    <att type="string" name="GSID" value="GS1315361"/>
    <att type="string" name="canonicalName" value="exp(ACAT1)"/>
    <att type="string" name="nodeTypeId" value="2"/>
    <att type="string" name="nodeTypeName" value="GeneExpression"/>
    <att type="string" name="vizmap:CV-IPN-Foam cell formation NODE_HEIGHT" value="60.0"/>
    <att type="string" name="vizmap:CV-IPN-Foam cell formation NODE_WIDTH" value="60.0"/>
    <graphics type="ELLIPSE" h="29.999942779541016" w="75.0" x="3032.8740234375" y="76.34232902526855" fill="#99ff99" width="1" outline="#000000" cy:nodeTransparency="1.0" cy:nodeLabelFont="Default-0-20" cy:nodeLabel="exp(ACAT1)" cy:borderLineType="solid"/>
  </node>
  <node label="NR1H3" id="-338">
    <att type="string" name="GSID" value="GS1454577"/>
    <att type="string" name="canonicalName" value="NR1H3"/>
    <att type="string" name="nodeTypeId" value="1"/>
    <att type="string" name="nodeTypeName" value="Protein"/>
    <att type="string" name="vizmap:CV-IPN-Foam cell formation NODE_HEIGHT" value="20.0"/>
    <att type="string" name="vizmap:CV-IPN-Foam cell formation NODE_WIDTH" value="80.0"/>
    <graphics type="ELLIPSE" h="30.0" w="75.0" x="1302.2725830078125" y="509.3182373046875" fill="#99ffff" width="1" outline="#000000" cy:nodeTransparency="1.0" cy:nodeLabelFont="Default-0-20" cy:nodeLabel="NR1H3" cy:borderLineType="solid"/>
  </node>
  <node label="exp(TLR2)" id="-337">
    <att type="string" name="GSID" value="GS1422023"/>
    <att type="string" name="canonicalName" value="exp(TLR2)"/>
    <att type="string" name="nodeTypeId" value="2"/>
    <att type="string" name="nodeTypeName" value="GeneExpression"/>
    <att type="string" name="vizmap:CV-IPN-Foam cell formation NODE_HEIGHT" value="60.0"/>
    <att type="string" name="vizmap:CV-IPN-Foam cell formation NODE_WIDTH" value="60.0"/>
    <graphics type="ELLIPSE" h="30.0" w="75.0" x="1451.0703125" y="1133.657470703125" fill="#99ff99" width="1" outline="#000000" cy:nodeTransparency="1.0" cy:nodeLabelFont="Default-0-20" cy:nodeLabel="exp(TLR2)" cy:borderLineType="solid"/>
  </node>
  <node label="SIRT1" id="-336">
    <att type="string" name="GSID" value="GS1600067"/>
    <att type="string" name="canonicalName" value="SIRT1"/>
    <att type="string" name="nodeTypeId" value="1"/>
    <att type="string" name="nodeTypeName" value="Protein"/>
    <att type="string" name="vizmap:CV-IPN-Foam cell formation NODE_HEIGHT" value="20.0"/>
    <att type="string" name="vizmap:CV-IPN-Foam cell formation NODE_WIDTH" value="80.0"/>
    <graphics type="ELLIPSE" h="30.0" w="75.0" x="2544.443603515625" y="780.2850341796875" fill="#99ffff" width="1" outline="#000000" cy:nodeTransparency="1.0" cy:nodeLabelFont="Default-0-20" cy:nodeLabel="SIRT1" cy:borderLineType="solid"/>
  </node>
  <node label="SREBF2 P@S455" id="-335">
    <att type="string" name="GSID" value="GS4645440"/>
    <att type="string" name="canonicalName" value="SREBF2 P@S455"/>
    <att type="string" name="nodeTypeId" value="-1"/>
    <att type="string" name="nodeTypeName" value="Default"/>
    <att type="string" name="vizmap:CV-IPN-Foam cell formation NODE_HEIGHT" value="20.0"/>
    <att type="string" name="vizmap:CV-IPN-Foam cell formation NODE_WIDTH" value="80.0"/>
    <graphics type="RECTANGLE" h="30.000015258789062" w="125.0" x="2454.68701171875" y="245.73143768310547" fill="#99ffff" width="1" outline="#000000" cy:nodeTransparency="1.0" cy:nodeLabelFont="Default-0-20" cy:nodeLabel="SREBF2 P@S455" cy:borderLineType="solid"/>
  </node>
  <node label="EGR1" id="-116">
    <att type="string" name="GSID" value="GS1340412"/>
    <att type="string" name="canonicalName" value="EGR1"/>
    <att type="string" name="nodeTypeId" value="1"/>
    <att type="string" name="nodeTypeName" value="Protein"/>
    <att type="string" name="vizmap:CV-IPN-Endothelial cell activation NODE_HEIGHT" value="20.0"/>
    <att type="string" name="vizmap:CV-IPN-Endothelial cell activation NODE_WIDTH" value="80.0"/>
    <att type="string" name="vizmap:CV-IPN-Foam cell formation NODE_HEIGHT" value="20.0"/>
    <att type="string" name="vizmap:CV-IPN-Foam cell formation NODE_WIDTH" value="80.0"/>
    <graphics type="ELLIPSE" h="20.00000762939453" w="75.0" x="1313.7603759765625" y="-68.72245407104492" fill="#99ffff" width="1" outline="#000000" cy:nodeTransparency="1.0" cy:nodeLabelFont="Default-0-20" cy:nodeLabel="EGR1" cy:borderLineType="solid"/>
  </node>
  <node label="PKC Family Hs" id="-55">
    <att type="string" name="GSID" value="GS3162554"/>
    <att type="string" name="canonicalName" value="PKC Family Hs"/>
    <att type="string" name="nodeTypeId" value="1"/>
    <att type="string" name="nodeTypeName" value="Protein"/>
    <att type="string" name="vizmap:CV-IPN-Endothelial cell activation NODE_HEIGHT" value="20.0"/>
    <att type="string" name="vizmap:CV-IPN-Endothelial cell activation NODE_WIDTH" value="80.0"/>
    <att type="string" name="vizmap:CV-IPN-Foam cell formation NODE_HEIGHT" value="20.0"/>
    <att type="string" name="vizmap:CV-IPN-Foam cell formation NODE_WIDTH" value="80.0"/>
    <graphics type="ELLIPSE" h="20.0" w="75.0" x="3128.284912109375" y="1010.4845581054688" fill="#99ffff" width="1" outline="#000000" cy:nodeTransparency="1.0" cy:nodeLabelFont="Default-0-20" cy:nodeLabel="PKC Family Hs" cy:borderLineType="solid"/>
  </node>
  <node label="exp(FABP4)" id="-334">
    <att type="string" name="GSID" value="GS1342501"/>
    <att type="string" name="canonicalName" value="exp(FABP4)"/>
    <att type="string" name="nodeTypeId" value="2"/>
    <att type="string" name="nodeTypeName" value="GeneExpression"/>
    <att type="string" name="vizmap:CV-IPN-Foam cell formation NODE_HEIGHT" value="60.0"/>
    <att type="string" name="vizmap:CV-IPN-Foam cell formation NODE_WIDTH" value="60.0"/>
    <graphics type="ELLIPSE" h="30.0" w="75.0" x="1564.055908203125" y="879.573974609375" fill="#99ff99" width="1" outline="#000000" cy:nodeTransparency="1.0" cy:nodeLabelFont="Default-0-20" cy:nodeLabel="exp(FABP4)" cy:borderLineType="solid"/>
  </node>
  <node label="NOX1" id="-333">
    <att type="string" name="GSID" value="GS1635712"/>
    <att type="string" name="canonicalName" value="NOX1"/>
    <att type="string" name="nodeTypeId" value="1"/>
    <att type="string" name="nodeTypeName" value="Protein"/>
    <att type="string" name="vizmap:CV-IPN-Foam cell formation NODE_HEIGHT" value="20.0"/>
    <att type="string" name="vizmap:CV-IPN-Foam cell formation NODE_WIDTH" value="80.0"/>
    <graphics type="ELLIPSE" h="30.00000762939453" w="75.0" x="1112.1124267578125" y="-93.04665756225586" fill="#99ffff" width="1" outline="#000000" cy:nodeTransparency="1.0" cy:nodeLabelFont="Default-0-20" cy:nodeLabel="NOX1" cy:borderLineType="solid"/>
  </node>
  <node label="catof(CD36)" id="-332">
    <att type="string" name="GSID" value="GS5004135"/>
    <att type="string" name="canonicalName" value="catof(CD36)"/>
    <att type="string" name="nodeTypeId" value="5"/>
    <att type="string" name="nodeTypeName" value="MolecularFunction"/>
    <att type="string" name="vizmap:CV-IPN-Foam cell formation NODE_HEIGHT" value="30.0"/>
    <att type="string" name="vizmap:CV-IPN-Foam cell formation NODE_WIDTH" value="80.0"/>
    <graphics type="RHOMBUS" h="30.0001220703125" w="125.0" x="1620.54931640625" y="1048.9628295898438" fill="#ff99ff" width="1" outline="#000000" cy:nodeTransparency="1.0" cy:nodeLabelFont="Default-0-20" cy:nodeLabel="catof(CD36)" cy:borderLineType="solid"/>
  </node>
  <node label="exp(APOA1)" id="-331">
    <att type="string" name="GSID" value="GS1320325"/>
    <att type="string" name="canonicalName" value="exp(APOA1)"/>
    <att type="string" name="nodeTypeId" value="2"/>
    <att type="string" name="nodeTypeName" value="GeneExpression"/>
    <att type="string" name="vizmap:CV-IPN-Foam cell formation NODE_HEIGHT" value="60.0"/>
    <att type="string" name="vizmap:CV-IPN-Foam cell formation NODE_WIDTH" value="60.0"/>
    <graphics type="ELLIPSE" h="30.0" w="75.0" x="1903.0135498046875" y="625.4905395507812" fill="#99ff99" width="1" outline="#000000" cy:nodeTransparency="1.0" cy:nodeLabelFont="Default-0-20" cy:nodeLabel="exp(APOA1)" cy:borderLineType="solid"/>
  </node>
  <node label="SCARB1" id="-27">
    <att type="string" name="GSID" value="GS1326653"/>
    <att type="string" name="canonicalName" value="SCARB1"/>
    <att type="string" name="nodeTypeId" value="1"/>
    <att type="string" name="nodeTypeName" value="Protein"/>
    <att type="string" name="vizmap:CV-IPN-Endothelial cell activation NODE_HEIGHT" value="20.0"/>
    <att type="string" name="vizmap:CV-IPN-Endothelial cell activation NODE_WIDTH" value="80.0"/>
    <att type="string" name="vizmap:CV-IPN-Foam cell formation NODE_HEIGHT" value="20.0"/>
    <att type="string" name="vizmap:CV-IPN-Foam cell formation NODE_WIDTH" value="80.0"/>
    <graphics type="ELLIPSE" h="20.000001907348633" w="75.0" x="1790.028076171875" y="-8.352139472961426" fill="#99ffff" width="1" outline="#000000" cy:nodeTransparency="1.0" cy:nodeLabelFont="Default-0-20" cy:nodeLabel="SCARB1" cy:borderLineType="solid"/>
  </node>
  <node label="exp(SCAP)" id="-330">
    <att type="string" name="GSID" value="GS1573154"/>
    <att type="string" name="canonicalName" value="exp(SCAP)"/>
    <att type="string" name="nodeTypeId" value="2"/>
    <att type="string" name="nodeTypeName" value="GeneExpression"/>
    <att type="string" name="vizmap:CV-IPN-Foam cell formation NODE_HEIGHT" value="60.0"/>
    <att type="string" name="vizmap:CV-IPN-Foam cell formation NODE_WIDTH" value="60.0"/>
    <graphics type="ELLIPSE" h="30.0" w="75.0" x="2241.972412109375" y="330.4258117675781" fill="#99ff99" width="1" outline="#000000" cy:nodeTransparency="1.0" cy:nodeLabelFont="Default-0-20" cy:nodeLabel="exp(SCAP)" cy:borderLineType="solid"/>
  </node>
  <node label="catof(CPT1B)" id="-329">
    <att type="string" name="GSID" value="GS3267212"/>
    <att type="string" name="canonicalName" value="catof(CPT1B)"/>
    <att type="string" name="nodeTypeId" value="5"/>
    <att type="string" name="nodeTypeName" value="MolecularFunction"/>
    <att type="string" name="vizmap:CV-IPN-Foam cell formation NODE_HEIGHT" value="30.0"/>
    <att type="string" name="vizmap:CV-IPN-Foam cell formation NODE_WIDTH" value="80.0"/>
    <graphics type="RHOMBUS" h="30.000015258789062" w="125.0" x="2089.27001953125" y="-80.56449127197266" fill="#ff99ff" width="1" outline="#000000" cy:nodeTransparency="1.0" cy:nodeLabelFont="Default-0-20" cy:nodeLabel="catof(CPT1B)" cy:borderLineType="solid"/>
  </node>
  <node label="exp(SREBF2)" id="-328">
    <att type="string" name="GSID" value="GS1416124"/>
    <att type="string" name="canonicalName" value="exp(SREBF2)"/>
    <att type="string" name="nodeTypeId" value="2"/>
    <att type="string" name="nodeTypeName" value="GeneExpression"/>
    <att type="string" name="vizmap:CV-IPN-Foam cell formation NODE_HEIGHT" value="60.0"/>
    <att type="string" name="vizmap:CV-IPN-Foam cell formation NODE_WIDTH" value="60.0"/>
    <graphics type="ELLIPSE" h="30.00000762939453" w="75.0" x="2351.978271484375" y="-90.61423873901367" fill="#99ff99" width="1" outline="#000000" cy:nodeTransparency="1.0" cy:nodeLabelFont="Default-0-20" cy:nodeLabel="exp(SREBF2)" cy:borderLineType="solid"/>
  </node>
  <node label="CYP27A1" id="-327">
    <att type="string" name="GSID" value="GS1335056"/>
    <att type="string" name="canonicalName" value="CYP27A1"/>
    <att type="string" name="nodeTypeId" value="1"/>
    <att type="string" name="nodeTypeName" value="Protein"/>
    <att type="string" name="vizmap:CV-IPN-Foam cell formation NODE_HEIGHT" value="20.0"/>
    <att type="string" name="vizmap:CV-IPN-Foam cell formation NODE_WIDTH" value="80.0"/>
    <graphics type="ELLIPSE" h="29.999908447265625" w="75.0" x="2016.0" y="499.8148651123047" fill="#99ffff" width="1" outline="#000000" cy:nodeTransparency="1.0" cy:nodeLabelFont="Default-0-20" cy:nodeLabel="CYP27A1" cy:borderLineType="solid"/>
  </node>
  <node label="TNFSF15" id="-326">
    <att type="string" name="GSID" value="GS1453600"/>
    <att type="string" name="canonicalName" value="TNFSF15"/>
    <att type="string" name="nodeTypeId" value="1"/>
    <att type="string" name="nodeTypeName" value="Protein"/>
    <att type="string" name="vizmap:CV-IPN-Foam cell formation NODE_HEIGHT" value="20.0"/>
    <att type="string" name="vizmap:CV-IPN-Foam cell formation NODE_WIDTH" value="80.0"/>
    <graphics type="ELLIPSE" h="30.0" w="75.0" x="1583.3465576171875" y="637.9727172851562" fill="#99ffff" width="1" outline="#000000" cy:nodeTransparency="1.0" cy:nodeLabelFont="Default-0-20" cy:nodeLabel="TNFSF15" cy:borderLineType="solid"/>
  </node>
  <node label="exp(CD36)" id="-325">
    <att type="string" name="GSID" value="GS1326636"/>
    <att type="string" name="canonicalName" value="exp(CD36)"/>
    <att type="string" name="nodeTypeId" value="2"/>
    <att type="string" name="nodeTypeName" value="GeneExpression"/>
    <att type="string" name="vizmap:CV-IPN-Foam cell formation NODE_HEIGHT" value="60.0"/>
    <att type="string" name="vizmap:CV-IPN-Foam cell formation NODE_WIDTH" value="60.0"/>
    <graphics type="ELLIPSE" h="29.99999237060547" w="74.9998779296875" x="593.526611328125" y="-126.11711502075195" fill="#99ff99" width="1" outline="#000000" cy:nodeTransparency="1.0" cy:nodeLabelFont="Default-0-20" cy:nodeLabel="exp(CD36)" cy:borderLineType="solid"/>
  </node>
  <node label="NCOR1" id="-324">
    <att type="string" name="GSID" value="GS1447416"/>
    <att type="string" name="canonicalName" value="NCOR1"/>
    <att type="string" name="nodeTypeId" value="1"/>
    <att type="string" name="nodeTypeName" value="Protein"/>
    <att type="string" name="vizmap:CV-IPN-Foam cell formation NODE_HEIGHT" value="20.0"/>
    <att type="string" name="vizmap:CV-IPN-Foam cell formation NODE_WIDTH" value="80.0"/>
    <graphics type="ELLIPSE" h="30.0" w="75.0" x="3021.259033203125" y="843.0875854492188" fill="#99ffff" width="1" outline="#000000" cy:nodeTransparency="1.0" cy:nodeLabelFont="Default-0-20" cy:nodeLabel="NCOR1" cy:borderLineType="solid"/>
  </node>
  <node label="Cortisol" id="-323">
    <att type="string" name="GSID" value="GS7524176"/>
    <att type="string" name="canonicalName" value="Cortisol"/>
    <att type="string" name="nodeTypeId" value="8"/>
    <att type="string" name="nodeTypeName" value="Molecule"/>
    <att type="string" name="vizmap:CV-IPN-Foam cell formation NODE_HEIGHT" value="20.0"/>
    <att type="string" name="vizmap:CV-IPN-Foam cell formation NODE_WIDTH" value="80.0"/>
    <graphics type="ELLIPSE" h="29.999908447265625" w="75.0" x="2198.18896484375" y="497.38243103027344" fill="#99ffff" width="1" outline="#000000" cy:nodeTransparency="1.0" cy:nodeLabelFont="Default-0-20" cy:nodeLabel="Cortisol" cy:borderLineType="solid"/>
  </node>
  <node label="taof(SPI1)" id="-322">
    <att type="string" name="GSID" value="GS3225014"/>
    <att type="string" name="canonicalName" value="taof(SPI1)"/>
    <att type="string" name="nodeTypeId" value="5"/>
    <att type="string" name="nodeTypeName" value="MolecularFunction"/>
    <att type="string" name="vizmap:CV-IPN-Foam cell formation NODE_HEIGHT" value="30.0"/>
    <att type="string" name="vizmap:CV-IPN-Foam cell formation NODE_WIDTH" value="80.0"/>
    <graphics type="RHOMBUS" h="29.999908447265625" w="125.0" x="2806.9013671875" y="499.8148651123047" fill="#ff99ff" width="1" outline="#000000" cy:nodeTransparency="1.0" cy:nodeLabelFont="Default-0-20" cy:nodeLabel="taof(SPI1)" cy:borderLineType="solid"/>
  </node>
  <node label="SREBF2 P@S432" id="-321">
    <att type="string" name="GSID" value="GS4645436"/>
    <att type="string" name="canonicalName" value="SREBF2 P@S432"/>
    <att type="string" name="nodeTypeId" value="-1"/>
    <att type="string" name="nodeTypeName" value="Default"/>
    <att type="string" name="vizmap:CV-IPN-Foam cell formation NODE_HEIGHT" value="20.0"/>
    <att type="string" name="vizmap:CV-IPN-Foam cell formation NODE_WIDTH" value="80.0"/>
    <graphics type="RECTANGLE" h="30.000015258789062" w="125.0" x="2298.46484375" y="245.73143768310547" fill="#99ffff" width="1" outline="#000000" cy:nodeTransparency="1.0" cy:nodeLabelFont="Default-0-20" cy:nodeLabel="SREBF2 P@S432" cy:borderLineType="solid"/>
  </node>
  <node label="PXN P@S126" id="-320">
    <att type="string" name="canonicalName" value="PXN P@S126"/>
    <att type="string" name="nodeTypeId" value="15"/>
    <att type="string" name="nodeTypeName" value="Phosphorylation"/>
    <att type="string" name="vizmap:CV-IPN-Foam cell formation NODE_HEIGHT" value="20.0"/>
    <att type="string" name="vizmap:CV-IPN-Foam cell formation NODE_WIDTH" value="80.0"/>
    <graphics type="RECTANGLE" h="30.00000762939453" w="70.0" x="2772.5634765625" y="-93.85553359985352" fill="#fffae0" width="1" outline="#000000" cy:nodeTransparency="1.0" cy:nodeLabelFont="Default-0-20" cy:nodeLabel="PXN P@S126" cy:borderLineType="solid"/>
  </node>
  <node label="gtpof(CDC42)" id="-319">
    <att type="string" name="GSID" value="GS3326476"/>
    <att type="string" name="canonicalName" value="gtpof(CDC42)"/>
    <att type="string" name="nodeTypeId" value="4"/>
    <att type="string" name="nodeTypeName" value="Reaction"/>
    <att type="string" name="vizmap:CV-IPN-Foam cell formation NODE_HEIGHT" value="30.0"/>
    <att type="string" name="vizmap:CV-IPN-Foam cell formation NODE_WIDTH" value="80.0"/>
    <graphics type="HEXAGON" h="30.00000762939453" w="110.0" x="2529.848876953125" y="-93.04665756225586" fill="#9999ff" width="1" outline="#000000" cy:nodeTransparency="1.0" cy:nodeLabelFont="Default-0-20" cy:nodeLabel="gtpof(CDC42)" cy:borderLineType="solid"/>
  </node>
  <node label="catof(ACAT1)" id="-318">
    <att type="string" name="GSID" value="GS3272062"/>
    <att type="string" name="canonicalName" value="catof(ACAT1)"/>
    <att type="string" name="nodeTypeId" value="4"/>
    <att type="string" name="nodeTypeName" value="Reaction"/>
    <att type="string" name="vizmap:CV-IPN-Foam cell formation NODE_HEIGHT" value="30.0"/>
    <att type="string" name="vizmap:CV-IPN-Foam cell formation NODE_WIDTH" value="80.0"/>
    <graphics type="HEXAGON" h="29.99999237060547" w="110.0" x="3035.1435546875" y="-125.95418167114258" fill="#9999ff" width="1" outline="#000000" cy:nodeTransparency="1.0" cy:nodeLabelFont="Default-0-20" cy:nodeLabel="catof(ACAT1)" cy:borderLineType="solid"/>
  </node>
  <node label="catof(EDNRA)" id="-317">
    <att type="string" name="GSID" value="GS3317573"/>
    <att type="string" name="canonicalName" value="catof(EDNRA)"/>
    <att type="string" name="nodeTypeId" value="4"/>
    <att type="string" name="nodeTypeName" value="Reaction"/>
    <att type="string" name="vizmap:CV-IPN-Foam cell formation NODE_HEIGHT" value="30.0"/>
    <att type="string" name="vizmap:CV-IPN-Foam cell formation NODE_WIDTH" value="80.0"/>
    <graphics type="HEXAGON" h="30.0001220703125" w="110.0" x="3541.310302734375" y="1048.9628295898438" fill="#9999ff" width="1" outline="#000000" cy:nodeTransparency="1.0" cy:nodeLabelFont="Default-0-20" cy:nodeLabel="catof(EDNRA)" cy:borderLineType="solid"/>
  </node>
  <node label="TNFSF14" id="-316">
    <att type="string" name="GSID" value="GS1437011"/>
    <att type="string" name="canonicalName" value="TNFSF14"/>
    <att type="string" name="nodeTypeId" value="1"/>
    <att type="string" name="nodeTypeName" value="Protein"/>
    <att type="string" name="vizmap:CV-IPN-Foam cell formation NODE_HEIGHT" value="20.0"/>
    <att type="string" name="vizmap:CV-IPN-Foam cell formation NODE_WIDTH" value="80.0"/>
    <graphics type="ELLIPSE" h="30.0" w="75.0" x="2647.86962890625" y="680.67578125" fill="#99ffff" width="1" outline="#000000" cy:nodeTransparency="1.0" cy:nodeLabelFont="Default-0-20" cy:nodeLabel="TNFSF14" cy:borderLineType="solid"/>
  </node>
  <node label="PTK2B" id="-315">
    <att type="string" name="GSID" value="GS1342642"/>
    <att type="string" name="canonicalName" value="PTK2B"/>
    <att type="string" name="nodeTypeId" value="1"/>
    <att type="string" name="nodeTypeName" value="Protein"/>
    <att type="string" name="vizmap:CV-IPN-Foam cell formation NODE_HEIGHT" value="20.0"/>
    <att type="string" name="vizmap:CV-IPN-Foam cell formation NODE_WIDTH" value="80.0"/>
    <graphics type="ELLIPSE" h="29.999908447265625" w="75.0" x="2479.52978515625" y="410.81614685058594" fill="#99ffff" width="1" outline="#000000" cy:nodeTransparency="1.0" cy:nodeLabelFont="Default-0-20" cy:nodeLabel="PTK2B" cy:borderLineType="solid"/>
  </node>
  <node label="exp(ABCA1)" id="-314">
    <att type="string" name="GSID" value="GS1315152"/>
    <att type="string" name="canonicalName" value="exp(ABCA1)"/>
    <att type="string" name="nodeTypeId" value="2"/>
    <att type="string" name="nodeTypeName" value="GeneExpression"/>
    <att type="string" name="vizmap:CV-IPN-Foam cell formation NODE_HEIGHT" value="60.0"/>
    <att type="string" name="vizmap:CV-IPN-Foam cell formation NODE_WIDTH" value="60.0"/>
    <graphics type="ELLIPSE" h="29.999908447265625" w="75.0" x="1610.3365478515625" y="468.04212951660156" fill="#99ff99" width="1" outline="#000000" cy:nodeTransparency="1.0" cy:nodeLabelFont="Default-0-20" cy:nodeLabel="exp(ABCA1)" cy:borderLineType="solid"/>
  </node>
  <node label="AGTR1" id="-36">
    <att type="string" name="GSID" value="GS1316726"/>
    <att type="string" name="canonicalName" value="AGTR1"/>
    <att type="string" name="nodeTypeId" value="1"/>
    <att type="string" name="nodeTypeName" value="Protein"/>
    <att type="string" name="vizmap:CV-IPN-Endothelial cell activation NODE_HEIGHT" value="20.0"/>
    <att type="string" name="vizmap:CV-IPN-Endothelial cell activation NODE_WIDTH" value="80.0"/>
    <att type="string" name="vizmap:CV-IPN-Foam cell formation NODE_HEIGHT" value="20.0"/>
    <att type="string" name="vizmap:CV-IPN-Foam cell formation NODE_WIDTH" value="80.0"/>
    <graphics type="ELLIPSE" h="20.00006103515625" w="75.0" x="2966.6513671875" y="1012.4765930175781" fill="#99ffff" width="1" outline="#000000" cy:nodeTransparency="1.0" cy:nodeLabelFont="Default-0-20" cy:nodeLabel="AGTR1" cy:borderLineType="solid"/>
  </node>
  <edge label="SREBF1A (pp) taof(SREBF1A)" source="-448" target="-361">
    <att type="string" name="canonicalName" value="SREBF1A (pp) taof(SREBF1A)"/>
    <att type="string" name="edgeTypeId" value="166"/>
    <att type="string" name="edgeTypeName" value="-e-&gt;"/>
    <att type="string" name="interaction" value="pp" cy:editable="false"/>
    <att type="string" name="vizmap:CV-IPN-Foam cell formation EDGE_COLOR" value="java.awt.Color[r=0,g=0,b=0]"/>
    <att type="string" name="vizmap:CV-IPN-Foam cell formation EDGE_LINE_WIDTH" value="3.0"/>
    <graphics width="1" fill="#999999" cy:sourceArrow="0" cy:targetArrow="0" cy:sourceArrowColor="#000000" cy:targetArrowColor="#000000" cy:edgeLabelFont="SanSerif-0-10" cy:edgeLabel="" cy:edgeLineType="EQUAL_DASH" cy:curved="STRAIGHT_LINES">
      <att name="edgeBend">
        <att name="handle" x="2976.380859375" y="-93.0466537475586" />
        <att name="handle" x="2976.380859375" y="-8.35213851928711" />
        <att name="handle" x="2976.380859375" y="76.34228515625" />
      </att>
    </graphics>
  </edge>
  <edge label="exp(CYP27A1) (pp) CYP27A1" source="-447" target="-327">
    <att type="string" name="canonicalName" value="exp(CYP27A1) (pp) CYP27A1"/>
    <att type="string" name="edgeTypeId" value="115"/>
    <att type="string" name="edgeTypeName" value="-gp-&gt;"/>
    <att type="string" name="interaction" value="pp" cy:editable="false"/>
    <att type="string" name="vizmap:CV-IPN-Foam cell formation EDGE_COLOR" value="java.awt.Color[r=0,g=0,b=0]"/>
    <att type="string" name="vizmap:CV-IPN-Foam cell formation EDGE_LINE_WIDTH" value="3.0"/>
    <graphics width="1" fill="#999999" cy:sourceArrow="0" cy:targetArrow="0" cy:sourceArrowColor="#000000" cy:targetArrowColor="#000000" cy:edgeLabelFont="SanSerif-0-10" cy:edgeLabel="" cy:edgeLineType="EQUAL_DASH" cy:curved="STRAIGHT_LINES"/>
  </edge>
  <edge label="taof(AP-1 complex Hs) (pp) exp(MSR1)" source="-223" target="-348">
    <att type="string" name="canonicalName" value="taof(AP-1 complex Hs) (pp) exp(MSR1)"/>
    <att type="string" name="edgeTypeId" value="134"/>
    <att type="string" name="edgeTypeName" value="-&gt;"/>
    <att type="string" name="interaction" value="pp" cy:editable="false"/>
    <att type="string" name="vizmap:CV-IPN-Foam cell formation EDGE_COLOR" value="java.awt.Color[r=0,g=0,b=0]"/>
    <att type="string" name="vizmap:CV-IPN-Foam cell formation EDGE_LINE_WIDTH" value="1.0"/>
    <graphics width="1" fill="#999999" cy:sourceArrow="0" cy:targetArrow="0" cy:sourceArrowColor="#000000" cy:targetArrowColor="#000000" cy:edgeLabelFont="SanSerif-0-10" cy:edgeLabel="" cy:edgeLineType="SOLID" cy:curved="STRAIGHT_LINES"/>
  </edge>
  <edge label="sec(OLR1) (pp) OLR1" source="-446" target="-22">
    <att type="string" name="canonicalName" value="sec(OLR1) (pp) OLR1"/>
    <att type="string" name="edgeTypeId" value="150"/>
    <att type="string" name="edgeTypeName" value="-translocates-*"/>
    <att type="string" name="interaction" value="pp" cy:editable="false"/>
    <att type="string" name="vizmap:CV-IPN-Foam cell formation EDGE_COLOR" value="java.awt.Color[r=153,g=153,b=153]"/>
    <att type="string" name="vizmap:CV-IPN-Foam cell formation EDGE_LINE_WIDTH" value="3.0"/>
    <graphics width="1" fill="#999999" cy:sourceArrow="0" cy:targetArrow="0" cy:sourceArrowColor="#000000" cy:targetArrowColor="#000000" cy:edgeLabelFont="SanSerif-0-10" cy:edgeLabel="" cy:edgeLineType="EQUAL_DASH" cy:curved="STRAIGHT_LINES"/>
  </edge>
  <edge label="catof(SOD1) (pp) ROS" source="-445" target="-90">
    <att type="string" name="canonicalName" value="catof(SOD1) (pp) ROS"/>
    <att type="string" name="edgeTypeId" value="137"/>
    <att type="string" name="edgeTypeName" value="-|"/>
    <att type="string" name="interaction" value="pp" cy:editable="false"/>
    <att type="string" name="vizmap:CV-IPN-Foam cell formation EDGE_COLOR" value="java.awt.Color[r=0,g=0,b=0]"/>
    <att type="string" name="vizmap:CV-IPN-Foam cell formation EDGE_LINE_WIDTH" value="1.0"/>
    <graphics width="1" fill="#999999" cy:sourceArrow="0" cy:targetArrow="0" cy:sourceArrowColor="#000000" cy:targetArrowColor="#000000" cy:edgeLabelFont="SanSerif-0-10" cy:edgeLabel="" cy:edgeLineType="SOLID" cy:curved="STRAIGHT_LINES"/>
  </edge>
  <edge label="TLR4 (pp) catof(TLR4)" source="-444" target="-360">
    <att type="string" name="canonicalName" value="TLR4 (pp) catof(TLR4)"/>
    <att type="string" name="edgeTypeId" value="142"/>
    <att type="string" name="edgeTypeName" value="-cat-&gt;"/>
    <att type="string" name="interaction" value="pp" cy:editable="false"/>
    <att type="string" name="vizmap:CV-IPN-Foam cell formation EDGE_COLOR" value="java.awt.Color[r=0,g=0,b=0]"/>
    <att type="string" name="vizmap:CV-IPN-Foam cell formation EDGE_LINE_WIDTH" value="3.0"/>
    <graphics width="3" fill="#999999" cy:sourceArrow="0" cy:targetArrow="0" cy:sourceArrowColor="#000000" cy:targetArrowColor="#000000" cy:edgeLabelFont="SanSerif-0-10" cy:edgeLabel="" cy:edgeLineType="SOLID" cy:curved="STRAIGHT_LINES"/>
  </edge>
  <edge label="taof(NCOR1) (pp) taof(PPARD)" source="-442" target="-368">
    <att type="string" name="canonicalName" value="taof(NCOR1) (pp) taof(PPARD)"/>
    <att type="string" name="edgeTypeId" value="137"/>
    <att type="string" name="edgeTypeName" value="-|"/>
    <att type="string" name="interaction" value="pp" cy:editable="false"/>
    <att type="string" name="vizmap:CV-IPN-Foam cell formation EDGE_COLOR" value="java.awt.Color[r=0,g=0,b=0]"/>
    <att type="string" name="vizmap:CV-IPN-Foam cell formation EDGE_LINE_WIDTH" value="1.0"/>
    <graphics width="1" fill="#999999" cy:sourceArrow="0" cy:targetArrow="0" cy:sourceArrowColor="#000000" cy:targetArrowColor="#000000" cy:edgeLabelFont="SanSerif-0-10" cy:edgeLabel="" cy:edgeLineType="SOLID" cy:curved="STRAIGHT_LINES">
      <att name="edgeBend">
        <att name="handle" x="3089.366455078125" y="710.1849975585938" />
        <att name="handle" x="2976.380859375" y="625.4905395507812" />
      </att>
    </graphics>
  </edge>
  <edge label="taof(NCOR1) (pp) taof(PPARG)" source="-442" target="-69">
    <att type="string" name="canonicalName" value="taof(NCOR1) (pp) taof(PPARG)"/>
    <att type="string" name="edgeTypeId" value="337"/>
    <att type="string" name="edgeTypeName" value="=|"/>
    <att type="string" name="interaction" value="pp" cy:editable="false"/>
    <att type="string" name="vizmap:CV-IPN-Foam cell formation EDGE_COLOR" value="java.awt.Color[r=0,g=0,b=0]"/>
    <att type="string" name="vizmap:CV-IPN-Foam cell formation EDGE_LINE_WIDTH" value="3.0"/>
    <graphics width="3" fill="#999999" cy:sourceArrow="0" cy:targetArrow="0" cy:sourceArrowColor="#000000" cy:targetArrowColor="#000000" cy:edgeLabelFont="SanSerif-0-10" cy:edgeLabel="" cy:edgeLineType="SOLID" cy:curved="STRAIGHT_LINES"/>
  </edge>
  <edge label="taof(RELA) (pp) taof(NFKB Complex Hs)" source="-134" target="-221">
    <att type="string" name="canonicalName" value="taof(RELA) (pp) taof(NFKB Complex Hs)"/>
    <att type="string" name="edgeTypeId" value="334"/>
    <att type="string" name="edgeTypeName" value="=&gt;"/>
    <att type="string" name="interaction" value="pp" cy:editable="false"/>
    <att type="string" name="vizmap:CV-IPN-Endothelial cell activation EDGE_COLOR" value="java.awt.Color[r=0,g=0,b=0]"/>
    <att type="string" name="vizmap:CV-IPN-Endothelial cell activation EDGE_LINE_WIDTH" value="3.0"/>
    <att type="string" name="vizmap:CV-IPN-Foam cell formation EDGE_COLOR" value="java.awt.Color[r=0,g=0,b=0]"/>
    <att type="string" name="vizmap:CV-IPN-Foam cell formation EDGE_LINE_WIDTH" value="3.0"/>
    <graphics width="3" fill="#999999" cy:sourceArrow="0" cy:targetArrow="0" cy:sourceArrowColor="#000000" cy:targetArrowColor="#000000" cy:edgeLabelFont="SanSerif-0-10" cy:edgeLabel="" cy:edgeLineType="SOLID" cy:curved="STRAIGHT_LINES"/>
  </edge>
  <edge label="SPI1 (pp) taof(SPI1)" source="-441" target="-322">
    <att type="string" name="canonicalName" value="SPI1 (pp) taof(SPI1)"/>
    <att type="string" name="edgeTypeId" value="166"/>
    <att type="string" name="edgeTypeName" value="-e-&gt;"/>
    <att type="string" name="interaction" value="pp" cy:editable="false"/>
    <att type="string" name="vizmap:CV-IPN-Foam cell formation EDGE_COLOR" value="java.awt.Color[r=0,g=0,b=0]"/>
    <att type="string" name="vizmap:CV-IPN-Foam cell formation EDGE_LINE_WIDTH" value="3.0"/>
    <graphics width="1" fill="#999999" cy:sourceArrow="0" cy:targetArrow="0" cy:sourceArrowColor="#000000" cy:targetArrowColor="#000000" cy:edgeLabelFont="SanSerif-0-10" cy:edgeLabel="" cy:edgeLineType="EQUAL_DASH" cy:curved="STRAIGHT_LINES"/>
  </edge>
  <edge label="exp(CCR7) (pp) CCR7" source="-440" target="-365">
    <att type="string" name="canonicalName" value="exp(CCR7) (pp) CCR7"/>
    <att type="string" name="edgeTypeId" value="115"/>
    <att type="string" name="edgeTypeName" value="-gp-&gt;"/>
    <att type="string" name="interaction" value="pp" cy:editable="false"/>
    <att type="string" name="vizmap:CV-IPN-Foam cell formation EDGE_COLOR" value="java.awt.Color[r=0,g=0,b=0]"/>
    <att type="string" name="vizmap:CV-IPN-Foam cell formation EDGE_LINE_WIDTH" value="3.0"/>
    <graphics width="1" fill="#999999" cy:sourceArrow="0" cy:targetArrow="0" cy:sourceArrowColor="#000000" cy:targetArrowColor="#000000" cy:edgeLabelFont="SanSerif-0-10" cy:edgeLabel="" cy:edgeLineType="EQUAL_DASH" cy:curved="STRAIGHT_LINES"/>
  </edge>
  <edge label="Oxidized Low Density Lipoprotein (pp) taof(PPARG)" source="-19" target="-69">
    <att type="string" name="canonicalName" value="Oxidized Low Density Lipoprotein (pp) taof(PPARG)"/>
    <att type="string" name="edgeTypeId" value="134"/>
    <att type="string" name="edgeTypeName" value="-&gt;"/>
    <att type="string" name="interaction" value="pp" cy:editable="false"/>
    <att type="string" name="vizmap:CV-IPN-Foam cell formation EDGE_COLOR" value="java.awt.Color[r=0,g=0,b=0]"/>
    <att type="string" name="vizmap:CV-IPN-Foam cell formation EDGE_LINE_WIDTH" value="1.0"/>
    <graphics width="1" fill="#999999" cy:sourceArrow="0" cy:targetArrow="0" cy:sourceArrowColor="#000000" cy:targetArrowColor="#000000" cy:edgeLabelFont="SanSerif-0-10" cy:edgeLabel="" cy:edgeLineType="SOLID" cy:curved="STRAIGHT_LINES">
      <att name="edgeBend">
        <att name="handle" x="1733.534912109375" y="1133.657470703125" />
        <att name="handle" x="1733.534912109375" y="1048.9627685546875" />
        <att name="handle" x="1733.534912109375" y="964.2685546875" />
        <att name="handle" x="1733.534912109375" y="879.573974609375" />
        <att name="handle" x="1733.534912109375" y="794.8795776367188" />
      </att>
    </graphics>
  </edge>
  <edge label="Oxidized Low Density Lipoprotein (pp) exp(SOD1)" source="-19" target="-398">
    <att type="string" name="canonicalName" value="Oxidized Low Density Lipoprotein (pp) exp(SOD1)"/>
    <att type="string" name="edgeTypeId" value="137"/>
    <att type="string" name="edgeTypeName" value="-|"/>
    <att type="string" name="interaction" value="pp" cy:editable="false"/>
    <att type="string" name="vizmap:CV-IPN-Foam cell formation EDGE_COLOR" value="java.awt.Color[r=0,g=0,b=0]"/>
    <att type="string" name="vizmap:CV-IPN-Foam cell formation EDGE_LINE_WIDTH" value="1.0"/>
    <graphics width="1" fill="#999999" cy:sourceArrow="0" cy:targetArrow="0" cy:sourceArrowColor="#000000" cy:targetArrowColor="#000000" cy:edgeLabelFont="SanSerif-0-10" cy:edgeLabel="" cy:edgeLineType="SOLID" cy:curved="STRAIGHT_LINES">
      <att name="edgeBend">
        <att name="handle" x="3202.352783203125" y="1133.657470703125" />
        <att name="handle" x="3258.846435546875" y="1048.9627685546875" />
      </att>
    </graphics>
  </edge>
  <edge label="Oxidized Low Density Lipoprotein (pp) kaof(PRKCZ)" source="-19" target="-214">
    <att type="string" name="canonicalName" value="Oxidized Low Density Lipoprotein (pp) kaof(PRKCZ)"/>
    <att type="string" name="edgeTypeId" value="134"/>
    <att type="string" name="edgeTypeName" value="-&gt;"/>
    <att type="string" name="interaction" value="pp" cy:editable="false"/>
    <att type="string" name="vizmap:CV-IPN-Foam cell formation EDGE_COLOR" value="java.awt.Color[r=0,g=0,b=0]"/>
    <att type="string" name="vizmap:CV-IPN-Foam cell formation EDGE_LINE_WIDTH" value="1.0"/>
    <graphics width="1" fill="#999999" cy:sourceArrow="0" cy:targetArrow="0" cy:sourceArrowColor="#000000" cy:targetArrowColor="#000000" cy:edgeLabelFont="SanSerif-0-10" cy:edgeLabel="" cy:edgeLineType="SOLID" cy:curved="STRAIGHT_LINES">
      <att name="edgeBend">
        <att name="handle" x="3371.83056640625" y="1133.657470703125" />
        <att name="handle" x="3484.818115234375" y="1048.9627685546875" />
        <att name="handle" x="3484.818115234375" y="964.2685546875" />
        <att name="handle" x="3484.818115234375" y="879.573974609375" />
        <att name="handle" x="3484.818115234375" y="794.8795776367188" />
        <att name="handle" x="3484.818115234375" y="710.1849975585938" />
        <att name="handle" x="3484.818115234375" y="625.4905395507812" />
        <att name="handle" x="3484.818115234375" y="499.8147888183594" />
        <att name="handle" x="3484.818115234375" y="415.1203308105469" />
        <att name="handle" x="3484.818115234375" y="330.4258117675781" />
        <att name="handle" x="3484.818115234375" y="245.73143005371094" />
        <att name="handle" x="3484.818115234375" y="161.036865234375" />
        <att name="handle" x="3484.818115234375" y="76.34228515625" />
      </att>
    </graphics>
  </edge>
  <edge label="Oxidized Low Density Lipoprotein (pp) kaof(p38 MAPK family Hs)" source="-19" target="-127">
    <att type="string" name="canonicalName" value="Oxidized Low Density Lipoprotein (pp) kaof(p38 MAPK family Hs)"/>
    <att type="string" name="edgeTypeId" value="134"/>
    <att type="string" name="edgeTypeName" value="-&gt;"/>
    <att type="string" name="interaction" value="pp" cy:editable="false"/>
    <att type="string" name="vizmap:CV-IPN-Foam cell formation EDGE_COLOR" value="java.awt.Color[r=0,g=0,b=0]"/>
    <att type="string" name="vizmap:CV-IPN-Foam cell formation EDGE_LINE_WIDTH" value="1.0"/>
    <graphics width="1" fill="#999999" cy:sourceArrow="0" cy:targetArrow="0" cy:sourceArrowColor="#000000" cy:targetArrowColor="#000000" cy:edgeLabelFont="SanSerif-0-10" cy:edgeLabel="" cy:edgeLineType="SOLID" cy:curved="STRAIGHT_LINES">
      <att name="edgeBend">
        <att name="handle" x="1677.041259765625" y="1133.657470703125" />
        <att name="handle" x="1677.041259765625" y="1048.9627685546875" />
        <att name="handle" x="1677.041259765625" y="964.2685546875" />
        <att name="handle" x="1677.041259765625" y="879.573974609375" />
      </att>
    </graphics>
  </edge>
  <edge label="Oxidized Low Density Lipoprotein (pp) OLR1" source="-19" target="-22">
    <att type="string" name="canonicalName" value="Oxidized Low Density Lipoprotein (pp) OLR1"/>
    <att type="string" name="edgeTypeId" value="134"/>
    <att type="string" name="edgeTypeName" value="-&gt;"/>
    <att type="string" name="interaction" value="pp" cy:editable="false"/>
    <att type="string" name="vizmap:CV-IPN-Foam cell formation EDGE_COLOR" value="java.awt.Color[r=0,g=0,b=0]"/>
    <att type="string" name="vizmap:CV-IPN-Foam cell formation EDGE_LINE_WIDTH" value="1.0"/>
    <graphics width="1" fill="#999999" cy:sourceArrow="0" cy:targetArrow="0" cy:sourceArrowColor="#000000" cy:targetArrowColor="#000000" cy:edgeLabelFont="SanSerif-0-10" cy:edgeLabel="" cy:edgeLineType="SOLID" cy:curved="STRAIGHT_LINES">
      <att name="edgeBend">
        <att name="handle" x="3315.338623046875" y="1133.657470703125" />
        <att name="handle" x="3428.3251953125" y="1048.9627685546875" />
        <att name="handle" x="3428.3251953125" y="964.2685546875" />
        <att name="handle" x="3428.3251953125" y="879.573974609375" />
        <att name="handle" x="3428.3251953125" y="794.8795776367188" />
        <att name="handle" x="3428.3251953125" y="710.1849975585938" />
        <att name="handle" x="3428.3251953125" y="625.4905395507812" />
        <att name="handle" x="3428.3251953125" y="499.8147888183594" />
      </att>
    </graphics>
  </edge>
  <edge label="Oxidized Low Density Lipoprotein (pp) catof(PTAFR)" source="-19" target="-426">
    <att type="string" name="canonicalName" value="Oxidized Low Density Lipoprotein (pp) catof(PTAFR)"/>
    <att type="string" name="edgeTypeId" value="134"/>
    <att type="string" name="edgeTypeName" value="-&gt;"/>
    <att type="string" name="interaction" value="pp" cy:editable="false"/>
    <att type="string" name="vizmap:CV-IPN-Foam cell formation EDGE_COLOR" value="java.awt.Color[r=0,g=0,b=0]"/>
    <att type="string" name="vizmap:CV-IPN-Foam cell formation EDGE_LINE_WIDTH" value="1.0"/>
    <graphics width="1" fill="#999999" cy:sourceArrow="0" cy:targetArrow="0" cy:sourceArrowColor="#000000" cy:targetArrowColor="#000000" cy:edgeLabelFont="SanSerif-0-10" cy:edgeLabel="" cy:edgeLineType="SOLID" cy:curved="STRAIGHT_LINES">
      <att name="edgeBend">
        <att name="handle" x="3145.859130859375" y="1133.657470703125" />
        <att name="handle" x="3202.352783203125" y="1048.9627685546875" />
        <att name="handle" x="3202.352783203125" y="964.2685546875" />
        <att name="handle" x="3202.352783203125" y="879.573974609375" />
      </att>
    </graphics>
  </edge>
  <edge label="Oxidized Low Density Lipoprotein (pp) catof(CD36)" source="-19" target="-332">
    <att type="string" name="canonicalName" value="Oxidized Low Density Lipoprotein (pp) catof(CD36)"/>
    <att type="string" name="edgeTypeId" value="134"/>
    <att type="string" name="edgeTypeName" value="-&gt;"/>
    <att type="string" name="interaction" value="pp" cy:editable="false"/>
    <att type="string" name="vizmap:CV-IPN-Foam cell formation EDGE_COLOR" value="java.awt.Color[r=0,g=0,b=0]"/>
    <att type="string" name="vizmap:CV-IPN-Foam cell formation EDGE_LINE_WIDTH" value="1.0"/>
    <graphics width="1" fill="#999999" cy:sourceArrow="0" cy:targetArrow="0" cy:sourceArrowColor="#000000" cy:targetArrowColor="#000000" cy:edgeLabelFont="SanSerif-0-10" cy:edgeLabel="" cy:edgeLineType="SOLID" cy:curved="STRAIGHT_LINES">
      <att name="edgeBend">
        <att name="handle" x="1620.54931640625" y="1133.657470703125" />
      </att>
    </graphics>
  </edge>
  <edge label="Oxidized Low Density Lipoprotein (pp) kaof(PI3K Family Hs)" source="-19" target="-170">
    <att type="string" name="canonicalName" value="Oxidized Low Density Lipoprotein (pp) kaof(PI3K Family Hs)"/>
    <att type="string" name="edgeTypeId" value="134"/>
    <att type="string" name="edgeTypeName" value="-&gt;"/>
    <att type="string" name="interaction" value="pp" cy:editable="false"/>
    <att type="string" name="vizmap:CV-IPN-Foam cell formation EDGE_COLOR" value="java.awt.Color[r=0,g=0,b=0]"/>
    <att type="string" name="vizmap:CV-IPN-Foam cell formation EDGE_LINE_WIDTH" value="1.0"/>
    <graphics width="1" fill="#999999" cy:sourceArrow="0" cy:targetArrow="0" cy:sourceArrowColor="#000000" cy:targetArrowColor="#000000" cy:edgeLabelFont="SanSerif-0-10" cy:edgeLabel="" cy:edgeLineType="SOLID" cy:curved="STRAIGHT_LINES">
      <att name="edgeBend">
        <att name="handle" x="3767.282958984375" y="1133.657470703125" />
        <att name="handle" x="3767.282958984375" y="1048.9627685546875" />
      </att>
    </graphics>
  </edge>
  <edge label="Oxidized Low Density Lipoprotein (pp) exp(TLR2)" source="-19" target="-337">
    <att type="string" name="canonicalName" value="Oxidized Low Density Lipoprotein (pp) exp(TLR2)"/>
    <att type="string" name="edgeTypeId" value="134"/>
    <att type="string" name="edgeTypeName" value="-&gt;"/>
    <att type="string" name="interaction" value="pp" cy:editable="false"/>
    <att type="string" name="vizmap:CV-IPN-Foam cell formation EDGE_COLOR" value="java.awt.Color[r=0,g=0,b=0]"/>
    <att type="string" name="vizmap:CV-IPN-Foam cell formation EDGE_LINE_WIDTH" value="1.0"/>
    <graphics width="1" fill="#999999" cy:sourceArrow="0" cy:targetArrow="0" cy:sourceArrowColor="#000000" cy:targetArrowColor="#000000" cy:edgeLabelFont="SanSerif-0-10" cy:edgeLabel="" cy:edgeLineType="SOLID" cy:curved="STRAIGHT_LINES"/>
  </edge>
  <edge label="Oxidized Low Density Lipoprotein (pp) exp(BIRC5)" source="-19" target="-429">
    <att type="string" name="canonicalName" value="Oxidized Low Density Lipoprotein (pp) exp(BIRC5)"/>
    <att type="string" name="edgeTypeId" value="137"/>
    <att type="string" name="edgeTypeName" value="-|"/>
    <att type="string" name="interaction" value="pp" cy:editable="false"/>
    <att type="string" name="vizmap:CV-IPN-Foam cell formation EDGE_COLOR" value="java.awt.Color[r=0,g=0,b=0]"/>
    <att type="string" name="vizmap:CV-IPN-Foam cell formation EDGE_LINE_WIDTH" value="1.0"/>
    <graphics width="1" fill="#999999" cy:sourceArrow="0" cy:targetArrow="0" cy:sourceArrowColor="#000000" cy:targetArrowColor="#000000" cy:edgeLabelFont="SanSerif-0-10" cy:edgeLabel="" cy:edgeLineType="SOLID" cy:curved="STRAIGHT_LINES">
      <att name="edgeBend">
        <att name="handle" x="2016.0" y="1133.657470703125" />
        <att name="handle" x="2016.0" y="1048.9627685546875" />
        <att name="handle" x="2016.0" y="964.2685546875" />
        <att name="handle" x="2016.0" y="879.573974609375" />
        <att name="handle" x="2016.0" y="794.8795776367188" />
        <att name="handle" x="2016.0" y="710.1849975585938" />
        <att name="handle" x="2016.0" y="625.4905395507812" />
        <att name="handle" x="1959.5064697265625" y="499.8147888183594" />
        <att name="handle" x="1959.5064697265625" y="415.1203308105469" />
        <att name="handle" x="1959.5064697265625" y="330.4258117675781" />
        <att name="handle" x="1959.5064697265625" y="245.73143005371094" />
        <att name="handle" x="1959.5064697265625" y="161.036865234375" />
        <att name="handle" x="1959.5064697265625" y="76.34228515625" />
      </att>
    </graphics>
  </edge>
  <edge label="Oxidized Low Density Lipoprotein (pp) catof(TLR4)" source="-19" target="-360">
    <att type="string" name="canonicalName" value="Oxidized Low Density Lipoprotein (pp) catof(TLR4)"/>
    <att type="string" name="edgeTypeId" value="334"/>
    <att type="string" name="edgeTypeName" value="=&gt;"/>
    <att type="string" name="interaction" value="pp" cy:editable="false"/>
    <att type="string" name="vizmap:CV-IPN-Foam cell formation EDGE_COLOR" value="java.awt.Color[r=0,g=0,b=0]"/>
    <att type="string" name="vizmap:CV-IPN-Foam cell formation EDGE_LINE_WIDTH" value="3.0"/>
    <graphics width="3" fill="#999999" cy:sourceArrow="0" cy:targetArrow="0" cy:sourceArrowColor="#000000" cy:targetArrowColor="#000000" cy:edgeLabelFont="SanSerif-0-10" cy:edgeLabel="" cy:edgeLineType="SOLID" cy:curved="STRAIGHT_LINES">
      <att name="edgeBend">
        <att name="handle" x="1338.08447265625" y="1133.657470703125" />
        <att name="handle" x="1338.08447265625" y="1048.9627685546875" />
        <att name="handle" x="1338.08447265625" y="964.2685546875" />
        <att name="handle" x="1338.08447265625" y="879.573974609375" />
      </att>
    </graphics>
  </edge>
  <edge label="Oxidized Low Density Lipoprotein (pp) TLR4" source="-19" target="-444">
    <att type="string" name="canonicalName" value="Oxidized Low Density Lipoprotein (pp) TLR4"/>
    <att type="string" name="edgeTypeId" value="134"/>
    <att type="string" name="edgeTypeName" value="-&gt;"/>
    <att type="string" name="interaction" value="pp" cy:editable="false"/>
    <att type="string" name="vizmap:CV-IPN-Foam cell formation EDGE_COLOR" value="java.awt.Color[r=0,g=0,b=0]"/>
    <att type="string" name="vizmap:CV-IPN-Foam cell formation EDGE_LINE_WIDTH" value="1.0"/>
    <graphics width="1" fill="#999999" cy:sourceArrow="0" cy:targetArrow="0" cy:sourceArrowColor="#000000" cy:targetArrowColor="#000000" cy:edgeLabelFont="SanSerif-0-10" cy:edgeLabel="" cy:edgeLineType="SOLID" cy:curved="STRAIGHT_LINES">
      <att name="edgeBend">
        <att name="handle" x="1112.1124267578125" y="1133.657470703125" />
        <att name="handle" x="1112.1124267578125" y="1048.9627685546875" />
        <att name="handle" x="1112.1124267578125" y="964.2685546875" />
      </att>
    </graphics>
  </edge>
  <edge label="Oxidized Low Density Lipoprotein (pp) exp(TNFSF14)" source="-19" target="-415">
    <att type="string" name="canonicalName" value="Oxidized Low Density Lipoprotein (pp) exp(TNFSF14)"/>
    <att type="string" name="edgeTypeId" value="134"/>
    <att type="string" name="edgeTypeName" value="-&gt;"/>
    <att type="string" name="interaction" value="pp" cy:editable="false"/>
    <att type="string" name="vizmap:CV-IPN-Foam cell formation EDGE_COLOR" value="java.awt.Color[r=0,g=0,b=0]"/>
    <att type="string" name="vizmap:CV-IPN-Foam cell formation EDGE_LINE_WIDTH" value="1.0"/>
    <graphics width="1" fill="#999999" cy:sourceArrow="0" cy:targetArrow="0" cy:sourceArrowColor="#000000" cy:targetArrowColor="#000000" cy:edgeLabelFont="SanSerif-0-10" cy:edgeLabel="" cy:edgeLineType="SOLID" cy:curved="STRAIGHT_LINES">
      <att name="edgeBend">
        <att name="handle" x="2502.17724609375" y="1119.3387451171875" />
        <att name="handle" x="2564.22509765625" y="1048.9627685546875" />
        <att name="handle" x="2580.9296875" y="964.2685546875" />
        <att name="handle" x="2605.205078125" y="880.7672119140625" />
      </att>
    </graphics>
  </edge>
  <edge label="exp(LDLR) (pp) LDLR" source="-439" target="-420">
    <att type="string" name="canonicalName" value="exp(LDLR) (pp) LDLR"/>
    <att type="string" name="edgeTypeId" value="115"/>
    <att type="string" name="edgeTypeName" value="-gp-&gt;"/>
    <att type="string" name="interaction" value="pp" cy:editable="false"/>
    <att type="string" name="vizmap:CV-IPN-Foam cell formation EDGE_COLOR" value="java.awt.Color[r=0,g=0,b=0]"/>
    <att type="string" name="vizmap:CV-IPN-Foam cell formation EDGE_LINE_WIDTH" value="3.0"/>
    <graphics width="1" fill="#999999" cy:sourceArrow="0" cy:targetArrow="0" cy:sourceArrowColor="#000000" cy:targetArrowColor="#000000" cy:edgeLabelFont="SanSerif-0-10" cy:edgeLabel="" cy:edgeLineType="EQUAL_DASH" cy:curved="STRAIGHT_LINES"/>
  </edge>
  <edge label="NR1H2 (pp) taof(NR1H2)" source="-438" target="-372">
    <att type="string" name="canonicalName" value="NR1H2 (pp) taof(NR1H2)"/>
    <att type="string" name="edgeTypeId" value="166"/>
    <att type="string" name="edgeTypeName" value="-e-&gt;"/>
    <att type="string" name="interaction" value="pp" cy:editable="false"/>
    <att type="string" name="vizmap:CV-IPN-Foam cell formation EDGE_COLOR" value="java.awt.Color[r=0,g=0,b=0]"/>
    <att type="string" name="vizmap:CV-IPN-Foam cell formation EDGE_LINE_WIDTH" value="3.0"/>
    <graphics width="1" fill="#999999" cy:sourceArrow="0" cy:targetArrow="0" cy:sourceArrowColor="#000000" cy:targetArrowColor="#000000" cy:edgeLabelFont="SanSerif-0-10" cy:edgeLabel="" cy:edgeLineType="EQUAL_DASH" cy:curved="STRAIGHT_LINES"/>
  </edge>
  <edge label="MSR1 (pp) foam cell" source="-436" target="-389">
    <att type="string" name="canonicalName" value="MSR1 (pp) foam cell"/>
    <att type="string" name="edgeTypeId" value="134"/>
    <att type="string" name="edgeTypeName" value="-&gt;"/>
    <att type="string" name="interaction" value="pp" cy:editable="false"/>
    <att type="string" name="vizmap:CV-IPN-Foam cell formation EDGE_COLOR" value="java.awt.Color[r=0,g=0,b=0]"/>
    <att type="string" name="vizmap:CV-IPN-Foam cell formation EDGE_LINE_WIDTH" value="1.0"/>
    <graphics width="1" fill="#999999" cy:sourceArrow="0" cy:targetArrow="0" cy:sourceArrowColor="#000000" cy:targetArrowColor="#000000" cy:edgeLabelFont="SanSerif-0-10" cy:edgeLabel="" cy:edgeLineType="SOLID" cy:curved="STRAIGHT_LINES">
      <att name="edgeBend">
        <att name="handle" x="1790.028076171875" y="245.73143005371094" />
        <att name="handle" x="1790.028076171875" y="161.036865234375" />
        <att name="handle" x="1790.028076171875" y="76.34228515625" />
        <att name="handle" x="1733.534912109375" y="-8.35213851928711" />
        <att name="handle" x="1733.534912109375" y="-93.0466537475586" />
      </att>
    </graphics>
  </edge>
  <edge label="MSR1 (pp) catof(MSR1)" source="-436" target="-424">
    <att type="string" name="canonicalName" value="MSR1 (pp) catof(MSR1)"/>
    <att type="string" name="edgeTypeId" value="142"/>
    <att type="string" name="edgeTypeName" value="-cat-&gt;"/>
    <att type="string" name="interaction" value="pp" cy:editable="false"/>
    <att type="string" name="vizmap:CV-IPN-Foam cell formation EDGE_COLOR" value="java.awt.Color[r=0,g=0,b=0]"/>
    <att type="string" name="vizmap:CV-IPN-Foam cell formation EDGE_LINE_WIDTH" value="3.0"/>
    <graphics width="3" fill="#999999" cy:sourceArrow="0" cy:targetArrow="0" cy:sourceArrowColor="#000000" cy:targetArrowColor="#000000" cy:edgeLabelFont="SanSerif-0-10" cy:edgeLabel="" cy:edgeLineType="SOLID" cy:curved="STRAIGHT_LINES"/>
  </edge>
  <edge label="kaof(PKC Family Hs) (pp) kaof(MAPK1)" source="-185" target="-159">
    <att type="string" name="canonicalName" value="kaof(PKC Family Hs) (pp) kaof(MAPK1)"/>
    <att type="string" name="edgeTypeId" value="134"/>
    <att type="string" name="edgeTypeName" value="-&gt;"/>
    <att type="string" name="interaction" value="pp" cy:editable="false"/>
    <att type="string" name="vizmap:CV-IPN-Foam cell formation EDGE_COLOR" value="java.awt.Color[r=0,g=0,b=0]"/>
    <att type="string" name="vizmap:CV-IPN-Foam cell formation EDGE_LINE_WIDTH" value="1.0"/>
    <graphics width="1" fill="#999999" cy:sourceArrow="0" cy:targetArrow="0" cy:sourceArrowColor="#000000" cy:targetArrowColor="#000000" cy:edgeLabelFont="SanSerif-0-10" cy:edgeLabel="" cy:edgeLineType="SOLID" cy:curved="STRAIGHT_LINES">
      <att name="edgeBend">
        <att name="handle" x="2298.46484375" y="794.8795776367188" />
        <att name="handle" x="2354.9580078125" y="710.1849975585938" />
        <att name="handle" x="2411.450439453125" y="625.4905395507812" />
        <att name="handle" x="2411.450439453125" y="499.8147888183594" />
        <att name="handle" x="2411.450439453125" y="415.1203308105469" />
      </att>
    </graphics>
  </edge>
  <edge label="kaof(PKC Family Hs) (pp) oxof(NADPH oxidase complex)" source="-185" target="-11">
    <att type="string" name="canonicalName" value="kaof(PKC Family Hs) (pp) oxof(NADPH oxidase complex)"/>
    <att type="string" name="edgeTypeId" value="134"/>
    <att type="string" name="edgeTypeName" value="-&gt;"/>
    <att type="string" name="interaction" value="pp" cy:editable="false"/>
    <att type="string" name="vizmap:CV-IPN-Foam cell formation EDGE_COLOR" value="java.awt.Color[r=0,g=0,b=0]"/>
    <att type="string" name="vizmap:CV-IPN-Foam cell formation EDGE_LINE_WIDTH" value="1.0"/>
    <graphics width="1" fill="#999999" cy:sourceArrow="0" cy:targetArrow="0" cy:sourceArrowColor="#000000" cy:targetArrowColor="#000000" cy:edgeLabelFont="SanSerif-0-10" cy:edgeLabel="" cy:edgeLineType="SOLID" cy:curved="STRAIGHT_LINES"/>
  </edge>
  <edge label="kaof(PKC Family Hs) (pp) taof(NFKB Complex Hs)" source="-185" target="-221">
    <att type="string" name="canonicalName" value="kaof(PKC Family Hs) (pp) taof(NFKB Complex Hs)"/>
    <att type="string" name="edgeTypeId" value="134"/>
    <att type="string" name="edgeTypeName" value="-&gt;"/>
    <att type="string" name="interaction" value="pp" cy:editable="false"/>
    <att type="string" name="vizmap:CV-IPN-Endothelial cell activation EDGE_COLOR" value="java.awt.Color[r=0,g=0,b=0]"/>
    <att type="string" name="vizmap:CV-IPN-Endothelial cell activation EDGE_LINE_WIDTH" value="1.0"/>
    <att type="string" name="vizmap:CV-IPN-Foam cell formation EDGE_COLOR" value="java.awt.Color[r=0,g=0,b=0]"/>
    <att type="string" name="vizmap:CV-IPN-Foam cell formation EDGE_LINE_WIDTH" value="1.0"/>
    <graphics width="1" fill="#999999" cy:sourceArrow="0" cy:targetArrow="0" cy:sourceArrowColor="#000000" cy:targetArrowColor="#000000" cy:edgeLabelFont="SanSerif-0-10" cy:edgeLabel="" cy:edgeLineType="SOLID" cy:curved="STRAIGHT_LINES">
      <att name="edgeBend">
        <att name="handle" x="2919.888671875" y="794.8795776367188" />
        <att name="handle" x="2919.888671875" y="710.1849975585938" />
      </att>
    </graphics>
  </edge>
  <edge label="kaof(PKC Family Hs) (pp) taof(SPI1)" source="-185" target="-322">
    <att type="string" name="canonicalName" value="kaof(PKC Family Hs) (pp) taof(SPI1)"/>
    <att type="string" name="edgeTypeId" value="134"/>
    <att type="string" name="edgeTypeName" value="-&gt;"/>
    <att type="string" name="interaction" value="pp" cy:editable="false"/>
    <att type="string" name="vizmap:CV-IPN-Foam cell formation EDGE_COLOR" value="java.awt.Color[r=0,g=0,b=0]"/>
    <att type="string" name="vizmap:CV-IPN-Foam cell formation EDGE_LINE_WIDTH" value="1.0"/>
    <graphics width="1" fill="#999999" cy:sourceArrow="0" cy:targetArrow="0" cy:sourceArrowColor="#000000" cy:targetArrowColor="#000000" cy:edgeLabelFont="SanSerif-0-10" cy:edgeLabel="" cy:edgeLineType="SOLID" cy:curved="STRAIGHT_LINES">
      <att name="edgeBend">
        <att name="handle" x="3032.8740234375" y="794.8795776367188" />
        <att name="handle" x="3032.8740234375" y="710.1849975585938" />
        <att name="handle" x="2863.393310546875" y="625.4905395507812" />
      </att>
    </graphics>
  </edge>
  <edge label="TRAF2 (pp) catof(TRAF2)" source="-79" target="-197">
    <att type="string" name="canonicalName" value="TRAF2 (pp) catof(TRAF2)"/>
    <att type="string" name="edgeTypeId" value="142"/>
    <att type="string" name="edgeTypeName" value="-cat-&gt;"/>
    <att type="string" name="interaction" value="pp" cy:editable="false"/>
    <att type="string" name="vizmap:CV-IPN-Endothelial cell activation EDGE_COLOR" value="java.awt.Color[r=0,g=0,b=0]"/>
    <att type="string" name="vizmap:CV-IPN-Endothelial cell activation EDGE_LINE_WIDTH" value="3.0"/>
    <att type="string" name="vizmap:CV-IPN-Foam cell formation EDGE_COLOR" value="java.awt.Color[r=0,g=0,b=0]"/>
    <att type="string" name="vizmap:CV-IPN-Foam cell formation EDGE_LINE_WIDTH" value="3.0"/>
    <graphics width="3" fill="#999999" cy:sourceArrow="0" cy:targetArrow="0" cy:sourceArrowColor="#000000" cy:targetArrowColor="#000000" cy:edgeLabelFont="SanSerif-0-10" cy:edgeLabel="" cy:edgeLineType="SOLID" cy:curved="STRAIGHT_LINES"/>
  </edge>
  <edge label="25-Hydroxycholesterol (pp) taof(NR1H2)" source="-435" target="-372">
    <att type="string" name="canonicalName" value="25-Hydroxycholesterol (pp) taof(NR1H2)"/>
    <att type="string" name="edgeTypeId" value="334"/>
    <att type="string" name="edgeTypeName" value="=&gt;"/>
    <att type="string" name="interaction" value="pp" cy:editable="false"/>
    <att type="string" name="vizmap:CV-IPN-Foam cell formation EDGE_COLOR" value="java.awt.Color[r=0,g=0,b=0]"/>
    <att type="string" name="vizmap:CV-IPN-Foam cell formation EDGE_LINE_WIDTH" value="3.0"/>
    <graphics width="3" fill="#999999" cy:sourceArrow="0" cy:targetArrow="0" cy:sourceArrowColor="#000000" cy:targetArrowColor="#000000" cy:edgeLabelFont="SanSerif-0-10" cy:edgeLabel="" cy:edgeLineType="SOLID" cy:curved="STRAIGHT_LINES"/>
  </edge>
  <edge label="25-Hydroxycholesterol (pp) taof(NR1H3)" source="-435" target="-354">
    <att type="string" name="canonicalName" value="25-Hydroxycholesterol (pp) taof(NR1H3)"/>
    <att type="string" name="edgeTypeId" value="334"/>
    <att type="string" name="edgeTypeName" value="=&gt;"/>
    <att type="string" name="interaction" value="pp" cy:editable="false"/>
    <att type="string" name="vizmap:CV-IPN-Foam cell formation EDGE_COLOR" value="java.awt.Color[r=0,g=0,b=0]"/>
    <att type="string" name="vizmap:CV-IPN-Foam cell formation EDGE_LINE_WIDTH" value="3.0"/>
    <graphics width="3" fill="#999999" cy:sourceArrow="0" cy:targetArrow="0" cy:sourceArrowColor="#000000" cy:targetArrowColor="#000000" cy:edgeLabelFont="SanSerif-0-10" cy:edgeLabel="" cy:edgeLineType="SOLID" cy:curved="STRAIGHT_LINES"/>
  </edge>
  <edge label="kaof(SRC family Hs) (pp) kaof(PTK2B)" source="-434" target="-418">
    <att type="string" name="canonicalName" value="kaof(SRC family Hs) (pp) kaof(PTK2B)"/>
    <att type="string" name="edgeTypeId" value="134"/>
    <att type="string" name="edgeTypeName" value="-&gt;"/>
    <att type="string" name="interaction" value="pp" cy:editable="false"/>
    <att type="string" name="vizmap:CV-IPN-Foam cell formation EDGE_COLOR" value="java.awt.Color[r=0,g=0,b=0]"/>
    <att type="string" name="vizmap:CV-IPN-Foam cell formation EDGE_LINE_WIDTH" value="1.0"/>
    <graphics width="1" fill="#999999" cy:sourceArrow="0" cy:targetArrow="0" cy:sourceArrowColor="#000000" cy:targetArrowColor="#000000" cy:edgeLabelFont="SanSerif-0-10" cy:edgeLabel="" cy:edgeLineType="SOLID" cy:curved="STRAIGHT_LINES"/>
  </edge>
  <edge label="PTAFR (pp) catof(PTAFR)" source="-432" target="-426">
    <att type="string" name="canonicalName" value="PTAFR (pp) catof(PTAFR)"/>
    <att type="string" name="edgeTypeId" value="142"/>
    <att type="string" name="edgeTypeName" value="-cat-&gt;"/>
    <att type="string" name="interaction" value="pp" cy:editable="false"/>
    <att type="string" name="vizmap:CV-IPN-Foam cell formation EDGE_COLOR" value="java.awt.Color[r=0,g=0,b=0]"/>
    <att type="string" name="vizmap:CV-IPN-Foam cell formation EDGE_LINE_WIDTH" value="3.0"/>
    <graphics width="3" fill="#999999" cy:sourceArrow="0" cy:targetArrow="0" cy:sourceArrowColor="#000000" cy:targetArrowColor="#000000" cy:edgeLabelFont="SanSerif-0-10" cy:edgeLabel="" cy:edgeLineType="SOLID" cy:curved="STRAIGHT_LINES"/>
  </edge>
  <edge label="TLR2 (pp) catof(TLR2)" source="-431" target="-408">
    <att type="string" name="canonicalName" value="TLR2 (pp) catof(TLR2)"/>
    <att type="string" name="edgeTypeId" value="142"/>
    <att type="string" name="edgeTypeName" value="-cat-&gt;"/>
    <att type="string" name="interaction" value="pp" cy:editable="false"/>
    <att type="string" name="vizmap:CV-IPN-Foam cell formation EDGE_COLOR" value="java.awt.Color[r=0,g=0,b=0]"/>
    <att type="string" name="vizmap:CV-IPN-Foam cell formation EDGE_LINE_WIDTH" value="3.0"/>
    <graphics width="3" fill="#999999" cy:sourceArrow="0" cy:targetArrow="0" cy:sourceArrowColor="#000000" cy:targetArrowColor="#000000" cy:edgeLabelFont="SanSerif-0-10" cy:edgeLabel="" cy:edgeLineType="SOLID" cy:curved="STRAIGHT_LINES"/>
  </edge>
  <edge label="exp(BIRC5) (pp) BIRC5" source="-429" target="-353">
    <att type="string" name="canonicalName" value="exp(BIRC5) (pp) BIRC5"/>
    <att type="string" name="edgeTypeId" value="115"/>
    <att type="string" name="edgeTypeName" value="-gp-&gt;"/>
    <att type="string" name="interaction" value="pp" cy:editable="false"/>
    <att type="string" name="vizmap:CV-IPN-Foam cell formation EDGE_COLOR" value="java.awt.Color[r=0,g=0,b=0]"/>
    <att type="string" name="vizmap:CV-IPN-Foam cell formation EDGE_LINE_WIDTH" value="3.0"/>
    <graphics width="1" fill="#999999" cy:sourceArrow="0" cy:targetArrow="0" cy:sourceArrowColor="#000000" cy:targetArrowColor="#000000" cy:edgeLabelFont="SanSerif-0-10" cy:edgeLabel="" cy:edgeLineType="EQUAL_DASH" cy:curved="STRAIGHT_LINES"/>
  </edge>
  <edge label="SREBF2 (pp) taof(SREBF2)" source="-428" target="-367">
    <att type="string" name="canonicalName" value="SREBF2 (pp) taof(SREBF2)"/>
    <att type="string" name="edgeTypeId" value="166"/>
    <att type="string" name="edgeTypeName" value="-e-&gt;"/>
    <att type="string" name="interaction" value="pp" cy:editable="false"/>
    <att type="string" name="vizmap:CV-IPN-Foam cell formation EDGE_COLOR" value="java.awt.Color[r=0,g=0,b=0]"/>
    <att type="string" name="vizmap:CV-IPN-Foam cell formation EDGE_LINE_WIDTH" value="3.0"/>
    <graphics width="1" fill="#999999" cy:sourceArrow="0" cy:targetArrow="0" cy:sourceArrowColor="#000000" cy:targetArrowColor="#000000" cy:edgeLabelFont="SanSerif-0-10" cy:edgeLabel="" cy:edgeLineType="EQUAL_DASH" cy:curved="STRAIGHT_LINES">
      <att name="edgeBend">
        <att name="handle" x="2467.943603515625" y="-93.0466537475586" />
        <att name="handle" x="2411.450439453125" y="-8.35213851928711" />
        <att name="handle" x="2411.450439453125" y="76.34228515625" />
      </att>
    </graphics>
  </edge>
  <edge label="catof(TRADD) (pp) catof(TRAF2)" source="-427" target="-197">
    <att type="string" name="canonicalName" value="catof(TRADD) (pp) catof(TRAF2)"/>
    <att type="string" name="edgeTypeId" value="134"/>
    <att type="string" name="edgeTypeName" value="-&gt;"/>
    <att type="string" name="interaction" value="pp" cy:editable="false"/>
    <att type="string" name="vizmap:CV-IPN-Foam cell formation EDGE_COLOR" value="java.awt.Color[r=0,g=0,b=0]"/>
    <att type="string" name="vizmap:CV-IPN-Foam cell formation EDGE_LINE_WIDTH" value="1.0"/>
    <graphics width="1" fill="#999999" cy:sourceArrow="0" cy:targetArrow="0" cy:sourceArrowColor="#000000" cy:targetArrowColor="#000000" cy:edgeLabelFont="SanSerif-0-10" cy:edgeLabel="" cy:edgeLineType="SOLID" cy:curved="STRAIGHT_LINES"/>
  </edge>
  <edge label="catof(AGTR1) (pp) exp(ABCA1)" source="-96" target="-314">
    <att type="string" name="canonicalName" value="catof(AGTR1) (pp) exp(ABCA1)"/>
    <att type="string" name="edgeTypeId" value="137"/>
    <att type="string" name="edgeTypeName" value="-|"/>
    <att type="string" name="interaction" value="pp" cy:editable="false"/>
    <att type="string" name="vizmap:CV-IPN-Foam cell formation EDGE_COLOR" value="java.awt.Color[r=0,g=0,b=0]"/>
    <att type="string" name="vizmap:CV-IPN-Foam cell formation EDGE_LINE_WIDTH" value="1.0"/>
    <graphics width="1" fill="#999999" cy:sourceArrow="0" cy:targetArrow="0" cy:sourceArrowColor="#000000" cy:targetArrowColor="#000000" cy:edgeLabelFont="SanSerif-0-10" cy:edgeLabel="" cy:edgeLineType="SOLID" cy:curved="STRAIGHT_LINES">
      <att name="edgeBend">
        <att name="handle" x="1790.028076171875" y="879.573974609375" />
        <att name="handle" x="1790.028076171875" y="794.8795776367188" />
        <att name="handle" x="1733.534912109375" y="710.1849975585938" />
        <att name="handle" x="1733.534912109375" y="625.4905395507812" />
      </att>
    </graphics>
  </edge>
  <edge label="catof(AGTR1) (pp) kaof(PKC Family Hs)" source="-96" target="-185">
    <att type="string" name="canonicalName" value="catof(AGTR1) (pp) kaof(PKC Family Hs)"/>
    <att type="string" name="edgeTypeId" value="134"/>
    <att type="string" name="edgeTypeName" value="-&gt;"/>
    <att type="string" name="interaction" value="pp" cy:editable="false"/>
    <att type="string" name="vizmap:CV-IPN-Foam cell formation EDGE_COLOR" value="java.awt.Color[r=0,g=0,b=0]"/>
    <att type="string" name="vizmap:CV-IPN-Foam cell formation EDGE_LINE_WIDTH" value="1.0"/>
    <graphics width="1" fill="#999999" cy:sourceArrow="0" cy:targetArrow="0" cy:sourceArrowColor="#000000" cy:targetArrowColor="#000000" cy:edgeLabelFont="SanSerif-0-10" cy:edgeLabel="" cy:edgeLineType="SOLID" cy:curved="STRAIGHT_LINES"/>
  </edge>
  <edge label="taof(STAT1) (pp) exp(ACAT1)" source="-206" target="-339">
    <att type="string" name="canonicalName" value="taof(STAT1) (pp) exp(ACAT1)"/>
    <att type="string" name="edgeTypeId" value="334"/>
    <att type="string" name="edgeTypeName" value="=&gt;"/>
    <att type="string" name="interaction" value="pp" cy:editable="false"/>
    <att type="string" name="vizmap:CV-IPN-Foam cell formation EDGE_COLOR" value="java.awt.Color[r=0,g=0,b=0]"/>
    <att type="string" name="vizmap:CV-IPN-Foam cell formation EDGE_LINE_WIDTH" value="3.0"/>
    <graphics width="3" fill="#999999" cy:sourceArrow="0" cy:targetArrow="0" cy:sourceArrowColor="#000000" cy:targetArrowColor="#000000" cy:edgeLabelFont="SanSerif-0-10" cy:edgeLabel="" cy:edgeLineType="SOLID" cy:curved="STRAIGHT_LINES"/>
  </edge>
  <edge label="catof(PTAFR) (pp) ROS" source="-426" target="-90">
    <att type="string" name="canonicalName" value="catof(PTAFR) (pp) ROS"/>
    <att type="string" name="edgeTypeId" value="134"/>
    <att type="string" name="edgeTypeName" value="-&gt;"/>
    <att type="string" name="interaction" value="pp" cy:editable="false"/>
    <att type="string" name="vizmap:CV-IPN-Foam cell formation EDGE_COLOR" value="java.awt.Color[r=0,g=0,b=0]"/>
    <att type="string" name="vizmap:CV-IPN-Foam cell formation EDGE_LINE_WIDTH" value="1.0"/>
    <graphics width="1" fill="#999999" cy:sourceArrow="0" cy:targetArrow="0" cy:sourceArrowColor="#000000" cy:targetArrowColor="#000000" cy:edgeLabelFont="SanSerif-0-10" cy:edgeLabel="" cy:edgeLineType="SOLID" cy:curved="STRAIGHT_LINES"/>
  </edge>
  <edge label="kaof(p38 MAPK family Hs) (pp) taof(PPARG)" source="-127" target="-69">
    <att type="string" name="canonicalName" value="kaof(p38 MAPK family Hs) (pp) taof(PPARG)"/>
    <att type="string" name="edgeTypeId" value="134"/>
    <att type="string" name="edgeTypeName" value="-&gt;"/>
    <att type="string" name="interaction" value="pp" cy:editable="false"/>
    <att type="string" name="vizmap:CV-IPN-Foam cell formation EDGE_COLOR" value="java.awt.Color[r=0,g=0,b=0]"/>
    <att type="string" name="vizmap:CV-IPN-Foam cell formation EDGE_LINE_WIDTH" value="1.0"/>
    <graphics width="1" fill="#999999" cy:sourceArrow="0" cy:targetArrow="0" cy:sourceArrowColor="#000000" cy:targetArrowColor="#000000" cy:edgeLabelFont="SanSerif-0-10" cy:edgeLabel="" cy:edgeLineType="SOLID" cy:curved="STRAIGHT_LINES"/>
  </edge>
  <edge label="Leukotriene B4 (pp) taof(PPARA)" source="-261" target="-38">
    <att type="string" name="canonicalName" value="Leukotriene B4 (pp) taof(PPARA)"/>
    <att type="string" name="edgeTypeId" value="334"/>
    <att type="string" name="edgeTypeName" value="=&gt;"/>
    <att type="string" name="interaction" value="pp" cy:editable="false"/>
    <att type="string" name="vizmap:CV-IPN-Foam cell formation EDGE_COLOR" value="java.awt.Color[r=0,g=0,b=0]"/>
    <att type="string" name="vizmap:CV-IPN-Foam cell formation EDGE_LINE_WIDTH" value="3.0"/>
    <graphics width="3" fill="#999999" cy:sourceArrow="0" cy:targetArrow="0" cy:sourceArrowColor="#000000" cy:targetArrowColor="#000000" cy:edgeLabelFont="SanSerif-0-10" cy:edgeLabel="" cy:edgeLineType="SOLID" cy:curved="STRAIGHT_LINES"/>
  </edge>
  <edge label="CDC42 (pp) gtpof(CDC42)" source="-425" target="-319">
    <att type="string" name="canonicalName" value="CDC42 (pp) gtpof(CDC42)"/>
    <att type="string" name="edgeTypeId" value="142"/>
    <att type="string" name="edgeTypeName" value="-cat-&gt;"/>
    <att type="string" name="interaction" value="pp" cy:editable="false"/>
    <att type="string" name="vizmap:CV-IPN-Foam cell formation EDGE_COLOR" value="java.awt.Color[r=0,g=0,b=0]"/>
    <att type="string" name="vizmap:CV-IPN-Foam cell formation EDGE_LINE_WIDTH" value="3.0"/>
    <graphics width="3" fill="#999999" cy:sourceArrow="0" cy:targetArrow="0" cy:sourceArrowColor="#000000" cy:targetArrowColor="#000000" cy:edgeLabelFont="SanSerif-0-10" cy:edgeLabel="" cy:edgeLineType="SOLID" cy:curved="STRAIGHT_LINES"/>
  </edge>
  <edge label="taof(NFKB Complex Hs) (pp) exp(ACAT1)" source="-221" target="-339">
    <att type="string" name="canonicalName" value="taof(NFKB Complex Hs) (pp) exp(ACAT1)"/>
    <att type="string" name="edgeTypeId" value="334"/>
    <att type="string" name="edgeTypeName" value="=&gt;"/>
    <att type="string" name="interaction" value="pp" cy:editable="false"/>
    <att type="string" name="vizmap:CV-IPN-Foam cell formation EDGE_COLOR" value="java.awt.Color[r=0,g=0,b=0]"/>
    <att type="string" name="vizmap:CV-IPN-Foam cell formation EDGE_LINE_WIDTH" value="3.0"/>
    <graphics width="3" fill="#999999" cy:sourceArrow="0" cy:targetArrow="0" cy:sourceArrowColor="#000000" cy:targetArrowColor="#000000" cy:edgeLabelFont="SanSerif-0-10" cy:edgeLabel="" cy:edgeLineType="SOLID" cy:curved="STRAIGHT_LINES">
      <att name="edgeBend">
        <att name="handle" x="2750.408935546875" y="499.8147888183594" />
        <att name="handle" x="2863.393310546875" y="415.1203308105469" />
        <att name="handle" x="2976.380859375" y="330.4258117675781" />
        <att name="handle" x="3032.8740234375" y="245.73143005371094" />
        <att name="handle" x="3032.8740234375" y="161.036865234375" />
      </att>
    </graphics>
  </edge>
  <edge label="taof(NFKB Complex Hs) (pp) exp(ABCA1)" source="-221" target="-314">
    <att type="string" name="canonicalName" value="taof(NFKB Complex Hs) (pp) exp(ABCA1)"/>
    <att type="string" name="edgeTypeId" value="137"/>
    <att type="string" name="edgeTypeName" value="-|"/>
    <att type="string" name="interaction" value="pp" cy:editable="false"/>
    <att type="string" name="vizmap:CV-IPN-Foam cell formation EDGE_COLOR" value="java.awt.Color[r=0,g=0,b=0]"/>
    <att type="string" name="vizmap:CV-IPN-Foam cell formation EDGE_LINE_WIDTH" value="1.0"/>
    <graphics width="1" fill="#999999" cy:sourceArrow="0" cy:targetArrow="0" cy:sourceArrowColor="#000000" cy:targetArrowColor="#000000" cy:edgeLabelFont="SanSerif-0-10" cy:edgeLabel="" cy:edgeLineType="SOLID" cy:curved="STRAIGHT_LINES"/>
  </edge>
  <edge label="taof(NFKB Complex Hs) (pp) exp(OLR1)" source="-221" target="-44">
    <att type="string" name="canonicalName" value="taof(NFKB Complex Hs) (pp) exp(OLR1)"/>
    <att type="string" name="edgeTypeId" value="334"/>
    <att type="string" name="edgeTypeName" value="=&gt;"/>
    <att type="string" name="interaction" value="pp" cy:editable="false"/>
    <att type="string" name="vizmap:CV-IPN-Foam cell formation EDGE_COLOR" value="java.awt.Color[r=0,g=0,b=0]"/>
    <att type="string" name="vizmap:CV-IPN-Foam cell formation EDGE_LINE_WIDTH" value="3.0"/>
    <graphics width="3" fill="#999999" cy:sourceArrow="0" cy:targetArrow="0" cy:sourceArrowColor="#000000" cy:targetArrowColor="#000000" cy:edgeLabelFont="SanSerif-0-10" cy:edgeLabel="" cy:edgeLineType="SOLID" cy:curved="STRAIGHT_LINES"/>
  </edge>
  <edge label="taof(NFKB Complex Hs) (pp) exp(ABCG1)" source="-221" target="-356">
    <att type="string" name="canonicalName" value="taof(NFKB Complex Hs) (pp) exp(ABCG1)"/>
    <att type="string" name="edgeTypeId" value="137"/>
    <att type="string" name="edgeTypeName" value="-|"/>
    <att type="string" name="interaction" value="pp" cy:editable="false"/>
    <att type="string" name="vizmap:CV-IPN-Foam cell formation EDGE_COLOR" value="java.awt.Color[r=0,g=0,b=0]"/>
    <att type="string" name="vizmap:CV-IPN-Foam cell formation EDGE_LINE_WIDTH" value="1.0"/>
    <graphics width="1" fill="#999999" cy:sourceArrow="0" cy:targetArrow="0" cy:sourceArrowColor="#000000" cy:targetArrowColor="#000000" cy:edgeLabelFont="SanSerif-0-10" cy:edgeLabel="" cy:edgeLineType="SOLID" cy:curved="STRAIGHT_LINES"/>
  </edge>
  <edge label="taof(NFKB Complex Hs) (pp) exp(NOX1)" source="-221" target="-342">
    <att type="string" name="canonicalName" value="taof(NFKB Complex Hs) (pp) exp(NOX1)"/>
    <att type="string" name="edgeTypeId" value="134"/>
    <att type="string" name="edgeTypeName" value="-&gt;"/>
    <att type="string" name="interaction" value="pp" cy:editable="false"/>
    <att type="string" name="vizmap:CV-IPN-Foam cell formation EDGE_COLOR" value="java.awt.Color[r=0,g=0,b=0]"/>
    <att type="string" name="vizmap:CV-IPN-Foam cell formation EDGE_LINE_WIDTH" value="1.0"/>
    <graphics width="1" fill="#999999" cy:sourceArrow="0" cy:targetArrow="0" cy:sourceArrowColor="#000000" cy:targetArrowColor="#000000" cy:edgeLabelFont="SanSerif-0-10" cy:edgeLabel="" cy:edgeLineType="SOLID" cy:curved="STRAIGHT_LINES">
      <att name="edgeBend">
        <att name="handle" x="999.1260375976562" y="499.8147888183594" />
        <att name="handle" x="999.1260375976562" y="415.1203308105469" />
        <att name="handle" x="999.1260375976562" y="330.4258117675781" />
        <att name="handle" x="999.1260375976562" y="245.73143005371094" />
        <att name="handle" x="999.1260375976562" y="161.036865234375" />
        <att name="handle" x="1055.6190185546875" y="76.34228515625" />
      </att>
    </graphics>
  </edge>
  <edge label="taof(NFKB Complex Hs) (pp) exp(MSR1)" source="-221" target="-348">
    <att type="string" name="canonicalName" value="taof(NFKB Complex Hs) (pp) exp(MSR1)"/>
    <att type="string" name="edgeTypeId" value="134"/>
    <att type="string" name="edgeTypeName" value="-&gt;"/>
    <att type="string" name="interaction" value="pp" cy:editable="false"/>
    <att type="string" name="vizmap:CV-IPN-Foam cell formation EDGE_COLOR" value="java.awt.Color[r=0,g=0,b=0]"/>
    <att type="string" name="vizmap:CV-IPN-Foam cell formation EDGE_LINE_WIDTH" value="1.0"/>
    <graphics width="1" fill="#999999" cy:sourceArrow="0" cy:targetArrow="0" cy:sourceArrowColor="#000000" cy:targetArrowColor="#000000" cy:edgeLabelFont="SanSerif-0-10" cy:edgeLabel="" cy:edgeLineType="SOLID" cy:curved="STRAIGHT_LINES">
      <att name="edgeBend">
        <att name="handle" x="3032.8740234375" y="499.8147888183594" />
      </att>
    </graphics>
  </edge>
  <edge label="kaof(IkappaB kinase complex Hs) (pp) kaof(CHUK)" source="-63" target="-154">
    <att type="string" name="canonicalName" value="kaof(IkappaB kinase complex Hs) (pp) kaof(CHUK)"/>
    <att type="string" name="edgeTypeId" value="6"/>
    <att type="string" name="edgeTypeName" value="-sub-&gt;"/>
    <att type="string" name="interaction" value="pp" cy:editable="false"/>
    <att type="string" name="vizmap:CV-IPN-Foam cell formation EDGE_COLOR" value="java.awt.Color[r=0,g=0,b=0]"/>
    <att type="string" name="vizmap:CV-IPN-Foam cell formation EDGE_LINE_WIDTH" value="3.0"/>
    <graphics width="1" fill="#999999" cy:sourceArrow="0" cy:targetArrow="0" cy:sourceArrowColor="#000000" cy:targetArrowColor="#000000" cy:edgeLabelFont="SanSerif-0-10" cy:edgeLabel="" cy:edgeLineType="EQUAL_DASH" cy:curved="STRAIGHT_LINES"/>
  </edge>
  <edge label="catof(MSR1) (pp) Cholesterol ester" source="-424" target="-443">
    <att type="string" name="canonicalName" value="catof(MSR1) (pp) Cholesterol ester"/>
    <att type="string" name="edgeTypeId" value="134"/>
    <att type="string" name="edgeTypeName" value="-&gt;"/>
    <att type="string" name="interaction" value="pp" cy:editable="false"/>
    <att type="string" name="vizmap:CV-IPN-Foam cell formation EDGE_COLOR" value="java.awt.Color[r=0,g=0,b=0]"/>
    <att type="string" name="vizmap:CV-IPN-Foam cell formation EDGE_LINE_WIDTH" value="1.0"/>
    <graphics width="1" fill="#999999" cy:sourceArrow="0" cy:targetArrow="0" cy:sourceArrowColor="#000000" cy:targetArrowColor="#000000" cy:edgeLabelFont="SanSerif-0-10" cy:edgeLabel="" cy:edgeLineType="SOLID" cy:curved="STRAIGHT_LINES">
      <att name="edgeBend">
        <att name="handle" x="3089.366455078125" y="161.036865234375" />
        <att name="handle" x="3089.366455078125" y="76.34228515625" />
        <att name="handle" x="3089.366455078125" y="-8.35213851928711" />
        <att name="handle" x="3089.366455078125" y="-93.0466537475586" />
      </att>
    </graphics>
  </edge>
  <edge label="catof(MSR1) (pp) taof(STAT1)" source="-424" target="-206">
    <att type="string" name="canonicalName" value="catof(MSR1) (pp) taof(STAT1)"/>
    <att type="string" name="edgeTypeId" value="134"/>
    <att type="string" name="edgeTypeName" value="-&gt;"/>
    <att type="string" name="interaction" value="pp" cy:editable="false"/>
    <att type="string" name="vizmap:CV-IPN-Foam cell formation EDGE_COLOR" value="java.awt.Color[r=0,g=0,b=0]"/>
    <att type="string" name="vizmap:CV-IPN-Foam cell formation EDGE_LINE_WIDTH" value="1.0"/>
    <graphics width="1" fill="#999999" cy:sourceArrow="0" cy:targetArrow="0" cy:sourceArrowColor="#000000" cy:targetArrowColor="#000000" cy:edgeLabelFont="SanSerif-0-10" cy:edgeLabel="" cy:edgeLineType="SOLID" cy:curved="STRAIGHT_LINES"/>
  </edge>
  <edge label="Oxysterol (pp) 27-Hydroxycholesterol" source="-423" target="-417">
    <att type="string" name="canonicalName" value="Oxysterol (pp) 27-Hydroxycholesterol"/>
    <att type="string" name="edgeTypeId" value="6"/>
    <att type="string" name="edgeTypeName" value="-sub-&gt;"/>
    <att type="string" name="interaction" value="pp" cy:editable="false"/>
    <att type="string" name="vizmap:CV-IPN-Foam cell formation EDGE_COLOR" value="java.awt.Color[r=0,g=0,b=0]"/>
    <att type="string" name="vizmap:CV-IPN-Foam cell formation EDGE_LINE_WIDTH" value="3.0"/>
    <graphics width="1" fill="#999999" cy:sourceArrow="0" cy:targetArrow="0" cy:sourceArrowColor="#000000" cy:targetArrowColor="#000000" cy:edgeLabelFont="SanSerif-0-10" cy:edgeLabel="" cy:edgeLineType="EQUAL_DASH" cy:curved="STRAIGHT_LINES">
      <att name="edgeBend">
        <att name="handle" x="2128.985107421875" y="625.4905395507812" />
        <att name="handle" x="2072.49267578125" y="499.8147888183594" />
        <att name="handle" x="2072.49267578125" y="415.1203308105469" />
        <att name="handle" x="2072.49267578125" y="330.4258117675781" />
        <att name="handle" x="2072.49267578125" y="245.73143005371094" />
        <att name="handle" x="2072.49267578125" y="161.036865234375" />
        <att name="handle" x="2072.49267578125" y="76.34228515625" />
        <att name="handle" x="2072.49267578125" y="-8.35213851928711" />
        <att name="handle" x="2072.49267578125" y="-93.0466537475586" />
      </att>
    </graphics>
  </edge>
  <edge label="Oxysterol (pp) taof(NR1H3)" source="-423" target="-354">
    <att type="string" name="canonicalName" value="Oxysterol (pp) taof(NR1H3)"/>
    <att type="string" name="edgeTypeId" value="334"/>
    <att type="string" name="edgeTypeName" value="=&gt;"/>
    <att type="string" name="interaction" value="pp" cy:editable="false"/>
    <att type="string" name="vizmap:CV-IPN-Foam cell formation EDGE_COLOR" value="java.awt.Color[r=0,g=0,b=0]"/>
    <att type="string" name="vizmap:CV-IPN-Foam cell formation EDGE_LINE_WIDTH" value="3.0"/>
    <graphics width="3" fill="#999999" cy:sourceArrow="0" cy:targetArrow="0" cy:sourceArrowColor="#000000" cy:targetArrowColor="#000000" cy:edgeLabelFont="SanSerif-0-10" cy:edgeLabel="" cy:edgeLineType="SOLID" cy:curved="STRAIGHT_LINES"/>
  </edge>
  <edge label="CPG-oligonucleotide (pp) catof(TLR9)" source="-422" target="-383">
    <att type="string" name="canonicalName" value="CPG-oligonucleotide (pp) catof(TLR9)"/>
    <att type="string" name="edgeTypeId" value="334"/>
    <att type="string" name="edgeTypeName" value="=&gt;"/>
    <att type="string" name="interaction" value="pp" cy:editable="false"/>
    <att type="string" name="vizmap:CV-IPN-Foam cell formation EDGE_COLOR" value="java.awt.Color[r=0,g=0,b=0]"/>
    <att type="string" name="vizmap:CV-IPN-Foam cell formation EDGE_LINE_WIDTH" value="3.0"/>
    <graphics width="3" fill="#999999" cy:sourceArrow="0" cy:targetArrow="0" cy:sourceArrowColor="#000000" cy:targetArrowColor="#000000" cy:edgeLabelFont="SanSerif-0-10" cy:edgeLabel="" cy:edgeLineType="SOLID" cy:curved="STRAIGHT_LINES"/>
  </edge>
  <edge label="CPT1A (pp) catof(CPT1A)" source="-421" target="-359">
    <att type="string" name="canonicalName" value="CPT1A (pp) catof(CPT1A)"/>
    <att type="string" name="edgeTypeId" value="142"/>
    <att type="string" name="edgeTypeName" value="-cat-&gt;"/>
    <att type="string" name="interaction" value="pp" cy:editable="false"/>
    <att type="string" name="vizmap:CV-IPN-Foam cell formation EDGE_COLOR" value="java.awt.Color[r=0,g=0,b=0]"/>
    <att type="string" name="vizmap:CV-IPN-Foam cell formation EDGE_LINE_WIDTH" value="3.0"/>
    <graphics width="3" fill="#999999" cy:sourceArrow="0" cy:targetArrow="0" cy:sourceArrowColor="#000000" cy:targetArrowColor="#000000" cy:edgeLabelFont="SanSerif-0-10" cy:edgeLabel="" cy:edgeLineType="SOLID" cy:curved="STRAIGHT_LINES"/>
  </edge>
  <edge label="CPT1A (pp) fatty acyl transport" source="-421" target="-379">
    <att type="string" name="canonicalName" value="CPT1A (pp) fatty acyl transport"/>
    <att type="string" name="edgeTypeId" value="134"/>
    <att type="string" name="edgeTypeName" value="-&gt;"/>
    <att type="string" name="interaction" value="pp" cy:editable="false"/>
    <att type="string" name="vizmap:CV-IPN-Foam cell formation EDGE_COLOR" value="java.awt.Color[r=0,g=0,b=0]"/>
    <att type="string" name="vizmap:CV-IPN-Foam cell formation EDGE_LINE_WIDTH" value="1.0"/>
    <graphics width="1" fill="#999999" cy:sourceArrow="0" cy:targetArrow="0" cy:sourceArrowColor="#000000" cy:targetArrowColor="#000000" cy:edgeLabelFont="SanSerif-0-10" cy:edgeLabel="" cy:edgeLineType="SOLID" cy:curved="STRAIGHT_LINES">
      <att name="edgeBend">
        <att name="handle" x="2245.863037109375" y="-39.53340148925781" />
      </att>
    </graphics>
  </edge>
  <edge label="LDLR (pp) foam cell" source="-420" target="-389">
    <att type="string" name="canonicalName" value="LDLR (pp) foam cell"/>
    <att type="string" name="edgeTypeId" value="134"/>
    <att type="string" name="edgeTypeName" value="-&gt;"/>
    <att type="string" name="interaction" value="pp" cy:editable="false"/>
    <att type="string" name="vizmap:CV-IPN-Foam cell formation EDGE_COLOR" value="java.awt.Color[r=0,g=0,b=0]"/>
    <att type="string" name="vizmap:CV-IPN-Foam cell formation EDGE_LINE_WIDTH" value="1.0"/>
    <graphics width="1" fill="#999999" cy:sourceArrow="0" cy:targetArrow="0" cy:sourceArrowColor="#000000" cy:targetArrowColor="#000000" cy:edgeLabelFont="SanSerif-0-10" cy:edgeLabel="" cy:edgeLineType="SOLID" cy:curved="STRAIGHT_LINES"/>
  </edge>
  <edge label="exp(XDH) (pp) XDH" source="-419" target="-347">
    <att type="string" name="canonicalName" value="exp(XDH) (pp) XDH"/>
    <att type="string" name="edgeTypeId" value="115"/>
    <att type="string" name="edgeTypeName" value="-gp-&gt;"/>
    <att type="string" name="interaction" value="pp" cy:editable="false"/>
    <att type="string" name="vizmap:CV-IPN-Foam cell formation EDGE_COLOR" value="java.awt.Color[r=0,g=0,b=0]"/>
    <att type="string" name="vizmap:CV-IPN-Foam cell formation EDGE_LINE_WIDTH" value="3.0"/>
    <graphics width="1" fill="#999999" cy:sourceArrow="0" cy:targetArrow="0" cy:sourceArrowColor="#000000" cy:targetArrowColor="#000000" cy:edgeLabelFont="SanSerif-0-10" cy:edgeLabel="" cy:edgeLineType="EQUAL_DASH" cy:curved="STRAIGHT_LINES"/>
  </edge>
  <edge label="kaof(PTK2B) (pp) kaof(MAPK1)" source="-418" target="-159">
    <att type="string" name="canonicalName" value="kaof(PTK2B) (pp) kaof(MAPK1)"/>
    <att type="string" name="edgeTypeId" value="134"/>
    <att type="string" name="edgeTypeName" value="-&gt;"/>
    <att type="string" name="interaction" value="pp" cy:editable="false"/>
    <att type="string" name="vizmap:CV-IPN-Foam cell formation EDGE_COLOR" value="java.awt.Color[r=0,g=0,b=0]"/>
    <att type="string" name="vizmap:CV-IPN-Foam cell formation EDGE_LINE_WIDTH" value="1.0"/>
    <graphics width="1" fill="#999999" cy:sourceArrow="0" cy:targetArrow="0" cy:sourceArrowColor="#000000" cy:targetArrowColor="#000000" cy:edgeLabelFont="SanSerif-0-10" cy:edgeLabel="" cy:edgeLineType="SOLID" cy:curved="STRAIGHT_LINES"/>
  </edge>
  <edge label="kaof(PTK2B) (pp) kaof(MAPK3)" source="-418" target="-196">
    <att type="string" name="canonicalName" value="kaof(PTK2B) (pp) kaof(MAPK3)"/>
    <att type="string" name="edgeTypeId" value="134"/>
    <att type="string" name="edgeTypeName" value="-&gt;"/>
    <att type="string" name="interaction" value="pp" cy:editable="false"/>
    <att type="string" name="vizmap:CV-IPN-Foam cell formation EDGE_COLOR" value="java.awt.Color[r=0,g=0,b=0]"/>
    <att type="string" name="vizmap:CV-IPN-Foam cell formation EDGE_LINE_WIDTH" value="1.0"/>
    <graphics width="1" fill="#999999" cy:sourceArrow="0" cy:targetArrow="0" cy:sourceArrowColor="#000000" cy:targetArrowColor="#000000" cy:edgeLabelFont="SanSerif-0-10" cy:edgeLabel="" cy:edgeLineType="SOLID" cy:curved="STRAIGHT_LINES">
      <att name="edgeBend">
        <att name="handle" x="2693.9169921875" y="330.4258117675781" />
        <att name="handle" x="2693.9169921875" y="245.73143005371094" />
        <att name="handle" x="2693.9169921875" y="161.036865234375" />
        <att name="handle" x="2693.9169921875" y="76.34228515625" />
      </att>
    </graphics>
  </edge>
  <edge label="TNFRSF1A (pp) catof(TNFRSF1A)" source="-153" target="-131">
    <att type="string" name="canonicalName" value="TNFRSF1A (pp) catof(TNFRSF1A)"/>
    <att type="string" name="edgeTypeId" value="142"/>
    <att type="string" name="edgeTypeName" value="-cat-&gt;"/>
    <att type="string" name="interaction" value="pp" cy:editable="false"/>
    <att type="string" name="vizmap:CV-IPN-Endothelial cell activation EDGE_COLOR" value="java.awt.Color[r=0,g=0,b=0]"/>
    <att type="string" name="vizmap:CV-IPN-Endothelial cell activation EDGE_LINE_WIDTH" value="3.0"/>
    <att type="string" name="vizmap:CV-IPN-Foam cell formation EDGE_COLOR" value="java.awt.Color[r=0,g=0,b=0]"/>
    <att type="string" name="vizmap:CV-IPN-Foam cell formation EDGE_LINE_WIDTH" value="3.0"/>
    <graphics width="3" fill="#999999" cy:sourceArrow="0" cy:targetArrow="0" cy:sourceArrowColor="#000000" cy:targetArrowColor="#000000" cy:edgeLabelFont="SanSerif-0-10" cy:edgeLabel="" cy:edgeLineType="SOLID" cy:curved="STRAIGHT_LINES"/>
  </edge>
  <edge label="APOA1 (pp) catof(LCAT)" source="-416" target="-384">
    <att type="string" name="canonicalName" value="APOA1 (pp) catof(LCAT)"/>
    <att type="string" name="edgeTypeId" value="334"/>
    <att type="string" name="edgeTypeName" value="=&gt;"/>
    <att type="string" name="interaction" value="pp" cy:editable="false"/>
    <att type="string" name="vizmap:CV-IPN-Foam cell formation EDGE_COLOR" value="java.awt.Color[r=0,g=0,b=0]"/>
    <att type="string" name="vizmap:CV-IPN-Foam cell formation EDGE_LINE_WIDTH" value="3.0"/>
    <graphics width="3" fill="#999999" cy:sourceArrow="0" cy:targetArrow="0" cy:sourceArrowColor="#000000" cy:targetArrowColor="#000000" cy:edgeLabelFont="SanSerif-0-10" cy:edgeLabel="" cy:edgeLineType="SOLID" cy:curved="STRAIGHT_LINES"/>
  </edge>
  <edge label="exp(TNFSF14) (pp) TNFSF14" source="-415" target="-316">
    <att type="string" name="canonicalName" value="exp(TNFSF14) (pp) TNFSF14"/>
    <att type="string" name="edgeTypeId" value="115"/>
    <att type="string" name="edgeTypeName" value="-gp-&gt;"/>
    <att type="string" name="interaction" value="pp" cy:editable="false"/>
    <att type="string" name="vizmap:CV-IPN-Foam cell formation EDGE_COLOR" value="java.awt.Color[r=0,g=0,b=0]"/>
    <att type="string" name="vizmap:CV-IPN-Foam cell formation EDGE_LINE_WIDTH" value="3.0"/>
    <graphics width="1" fill="#999999" cy:sourceArrow="0" cy:targetArrow="0" cy:sourceArrowColor="#000000" cy:targetArrowColor="#000000" cy:edgeLabelFont="SanSerif-0-10" cy:edgeLabel="" cy:edgeLineType="EQUAL_DASH" cy:curved="STRAIGHT_LINES"/>
  </edge>
  <edge label="kaof(IKBKB) (pp) kaof(IkappaB kinase complex Hs)" source="-162" target="-63">
    <att type="string" name="canonicalName" value="kaof(IKBKB) (pp) kaof(IkappaB kinase complex Hs)"/>
    <att type="string" name="edgeTypeId" value="6"/>
    <att type="string" name="edgeTypeName" value="-sub-&gt;"/>
    <att type="string" name="interaction" value="pp" cy:editable="false"/>
    <att type="string" name="vizmap:CV-IPN-Endothelial cell activation EDGE_COLOR" value="java.awt.Color[r=0,g=0,b=0]"/>
    <att type="string" name="vizmap:CV-IPN-Endothelial cell activation EDGE_LINE_WIDTH" value="3.0"/>
    <att type="string" name="vizmap:CV-IPN-Foam cell formation EDGE_COLOR" value="java.awt.Color[r=0,g=0,b=0]"/>
    <att type="string" name="vizmap:CV-IPN-Foam cell formation EDGE_LINE_WIDTH" value="3.0"/>
    <graphics width="1" fill="#999999" cy:sourceArrow="0" cy:targetArrow="0" cy:sourceArrowColor="#000000" cy:targetArrowColor="#000000" cy:edgeLabelFont="SanSerif-0-10" cy:edgeLabel="" cy:edgeLineType="EQUAL_DASH" cy:curved="STRAIGHT_LINES"/>
  </edge>
  <edge label="kaof(IKBKB) (pp) NFKBIA" source="-162" target="-380">
    <att type="string" name="canonicalName" value="kaof(IKBKB) (pp) NFKBIA"/>
    <att type="string" name="edgeTypeId" value="337"/>
    <att type="string" name="edgeTypeName" value="=|"/>
    <att type="string" name="interaction" value="pp" cy:editable="false"/>
    <att type="string" name="vizmap:CV-IPN-Foam cell formation EDGE_COLOR" value="java.awt.Color[r=0,g=0,b=0]"/>
    <att type="string" name="vizmap:CV-IPN-Foam cell formation EDGE_LINE_WIDTH" value="3.0"/>
    <graphics width="3" fill="#999999" cy:sourceArrow="0" cy:targetArrow="0" cy:sourceArrowColor="#000000" cy:targetArrowColor="#000000" cy:edgeLabelFont="SanSerif-0-10" cy:edgeLabel="" cy:edgeLineType="SOLID" cy:curved="STRAIGHT_LINES">
      <att name="edgeBend">
        <att name="handle" x="2919.888671875" y="879.573974609375" />
        <att name="handle" x="2806.9013671875" y="794.8795776367188" />
      </att>
    </graphics>
  </edge>
  <edge label="PUFA (pp) taof(NR1H3)" source="-414" target="-354">
    <att type="string" name="canonicalName" value="PUFA (pp) taof(NR1H3)"/>
    <att type="string" name="edgeTypeId" value="134"/>
    <att type="string" name="edgeTypeName" value="-&gt;"/>
    <att type="string" name="interaction" value="pp" cy:editable="false"/>
    <att type="string" name="vizmap:CV-IPN-Foam cell formation EDGE_COLOR" value="java.awt.Color[r=0,g=0,b=0]"/>
    <att type="string" name="vizmap:CV-IPN-Foam cell formation EDGE_LINE_WIDTH" value="1.0"/>
    <graphics width="1" fill="#999999" cy:sourceArrow="0" cy:targetArrow="0" cy:sourceArrowColor="#000000" cy:targetArrowColor="#000000" cy:edgeLabelFont="SanSerif-0-10" cy:edgeLabel="" cy:edgeLineType="SOLID" cy:curved="STRAIGHT_LINES"/>
  </edge>
  <edge label="exp(SREBF1A) (pp) SREBF1A" source="-413" target="-448">
    <att type="string" name="canonicalName" value="exp(SREBF1A) (pp) SREBF1A"/>
    <att type="string" name="edgeTypeId" value="115"/>
    <att type="string" name="edgeTypeName" value="-gp-&gt;"/>
    <att type="string" name="interaction" value="pp" cy:editable="false"/>
    <att type="string" name="vizmap:CV-IPN-Foam cell formation EDGE_COLOR" value="java.awt.Color[r=0,g=0,b=0]"/>
    <att type="string" name="vizmap:CV-IPN-Foam cell formation EDGE_LINE_WIDTH" value="3.0"/>
    <graphics width="1" fill="#999999" cy:sourceArrow="0" cy:targetArrow="0" cy:sourceArrowColor="#000000" cy:targetArrowColor="#000000" cy:edgeLabelFont="SanSerif-0-10" cy:edgeLabel="" cy:edgeLineType="EQUAL_DASH" cy:curved="STRAIGHT_LINES"/>
  </edge>
  <edge label="TRADD (pp) catof(TRADD)" source="-412" target="-427">
    <att type="string" name="canonicalName" value="TRADD (pp) catof(TRADD)"/>
    <att type="string" name="edgeTypeId" value="142"/>
    <att type="string" name="edgeTypeName" value="-cat-&gt;"/>
    <att type="string" name="interaction" value="pp" cy:editable="false"/>
    <att type="string" name="vizmap:CV-IPN-Foam cell formation EDGE_COLOR" value="java.awt.Color[r=0,g=0,b=0]"/>
    <att type="string" name="vizmap:CV-IPN-Foam cell formation EDGE_LINE_WIDTH" value="3.0"/>
    <graphics width="3" fill="#999999" cy:sourceArrow="0" cy:targetArrow="0" cy:sourceArrowColor="#000000" cy:targetArrowColor="#000000" cy:edgeLabelFont="SanSerif-0-10" cy:edgeLabel="" cy:edgeLineType="SOLID" cy:curved="STRAIGHT_LINES"/>
  </edge>
  <edge label="PI3K Family Hs (pp) kaof(PI3K Family Hs)" source="-171" target="-170">
    <att type="string" name="canonicalName" value="PI3K Family Hs (pp) kaof(PI3K Family Hs)"/>
    <att type="string" name="edgeTypeId" value="142"/>
    <att type="string" name="edgeTypeName" value="-cat-&gt;"/>
    <att type="string" name="interaction" value="pp" cy:editable="false"/>
    <att type="string" name="vizmap:CV-IPN-Endothelial cell activation EDGE_COLOR" value="java.awt.Color[r=0,g=0,b=0]"/>
    <att type="string" name="vizmap:CV-IPN-Endothelial cell activation EDGE_LINE_WIDTH" value="3.0"/>
    <att type="string" name="vizmap:CV-IPN-Foam cell formation EDGE_COLOR" value="java.awt.Color[r=0,g=0,b=0]"/>
    <att type="string" name="vizmap:CV-IPN-Foam cell formation EDGE_LINE_WIDTH" value="3.0"/>
    <graphics width="3" fill="#999999" cy:sourceArrow="0" cy:targetArrow="0" cy:sourceArrowColor="#000000" cy:targetArrowColor="#000000" cy:edgeLabelFont="SanSerif-0-10" cy:edgeLabel="" cy:edgeLineType="SOLID" cy:curved="STRAIGHT_LINES"/>
  </edge>
  <edge label="kaof(MAPK1) (pp) PXN P@S126" source="-159" target="-320">
    <att type="string" name="canonicalName" value="kaof(MAPK1) (pp) PXN P@S126"/>
    <att type="string" name="edgeTypeId" value="134"/>
    <att type="string" name="edgeTypeName" value="-&gt;"/>
    <att type="string" name="interaction" value="pp" cy:editable="false"/>
    <att type="string" name="vizmap:CV-IPN-Foam cell formation EDGE_COLOR" value="java.awt.Color[r=0,g=0,b=0]"/>
    <att type="string" name="vizmap:CV-IPN-Foam cell formation EDGE_LINE_WIDTH" value="1.0"/>
    <graphics width="1" fill="#999999" cy:sourceArrow="0" cy:targetArrow="0" cy:sourceArrowColor="#000000" cy:targetArrowColor="#000000" cy:edgeLabelFont="SanSerif-0-10" cy:edgeLabel="" cy:edgeLineType="SOLID" cy:curved="STRAIGHT_LINES">
      <att name="edgeBend">
        <att name="handle" x="2806.9013671875" y="245.73143005371094" />
        <att name="handle" x="2806.9013671875" y="161.036865234375" />
        <att name="handle" x="2806.9013671875" y="76.34228515625" />
        <att name="handle" x="2693.9169921875" y="-8.35213851928711" />
      </att>
    </graphics>
  </edge>
  <edge label="kaof(MAPK1) (pp) SREBF2 P@S432" source="-159" target="-321">
    <att type="string" name="canonicalName" value="kaof(MAPK1) (pp) SREBF2 P@S432"/>
    <att type="string" name="edgeTypeId" value="334"/>
    <att type="string" name="edgeTypeName" value="=&gt;"/>
    <att type="string" name="interaction" value="pp" cy:editable="false"/>
    <att type="string" name="vizmap:CV-IPN-Foam cell formation EDGE_COLOR" value="java.awt.Color[r=0,g=0,b=0]"/>
    <att type="string" name="vizmap:CV-IPN-Foam cell formation EDGE_LINE_WIDTH" value="3.0"/>
    <graphics width="3" fill="#999999" cy:sourceArrow="0" cy:targetArrow="0" cy:sourceArrowColor="#000000" cy:targetArrowColor="#000000" cy:edgeLabelFont="SanSerif-0-10" cy:edgeLabel="" cy:edgeLineType="SOLID" cy:curved="STRAIGHT_LINES"/>
  </edge>
  <edge label="kaof(MAPK1) (pp) SREBF2 P@S455" source="-159" target="-335">
    <att type="string" name="canonicalName" value="kaof(MAPK1) (pp) SREBF2 P@S455"/>
    <att type="string" name="edgeTypeId" value="334"/>
    <att type="string" name="edgeTypeName" value="=&gt;"/>
    <att type="string" name="interaction" value="pp" cy:editable="false"/>
    <att type="string" name="vizmap:CV-IPN-Foam cell formation EDGE_COLOR" value="java.awt.Color[r=0,g=0,b=0]"/>
    <att type="string" name="vizmap:CV-IPN-Foam cell formation EDGE_LINE_WIDTH" value="3.0"/>
    <graphics width="3" fill="#999999" cy:sourceArrow="0" cy:targetArrow="0" cy:sourceArrowColor="#000000" cy:targetArrowColor="#000000" cy:edgeLabelFont="SanSerif-0-10" cy:edgeLabel="" cy:edgeLineType="SOLID" cy:curved="STRAIGHT_LINES"/>
  </edge>
  <edge label="kaof(MAPK1) (pp) EGR1" source="-159" target="-116">
    <att type="string" name="canonicalName" value="kaof(MAPK1) (pp) EGR1"/>
    <att type="string" name="edgeTypeId" value="134"/>
    <att type="string" name="edgeTypeName" value="-&gt;"/>
    <att type="string" name="interaction" value="pp" cy:editable="false"/>
    <att type="string" name="vizmap:CV-IPN-Foam cell formation EDGE_COLOR" value="java.awt.Color[r=0,g=0,b=0]"/>
    <att type="string" name="vizmap:CV-IPN-Foam cell formation EDGE_LINE_WIDTH" value="1.0"/>
    <graphics width="1" fill="#999999" cy:sourceArrow="0" cy:targetArrow="0" cy:sourceArrowColor="#000000" cy:targetArrowColor="#000000" cy:edgeLabelFont="SanSerif-0-10" cy:edgeLabel="" cy:edgeLineType="SOLID" cy:curved="STRAIGHT_LINES">
      <att name="edgeBend">
        <att name="handle" x="1168.6044921875" y="245.73143005371094" />
        <att name="handle" x="1168.6044921875" y="161.036865234375" />
        <att name="handle" x="1225.0986328125" y="76.34228515625" />
        <att name="handle" x="1281.590576171875" y="-8.35213851928711" />
      </att>
    </graphics>
  </edge>
  <edge label="kaof(MAPK1) (pp) gtpof(CDC42)" source="-159" target="-319">
    <att type="string" name="canonicalName" value="kaof(MAPK1) (pp) gtpof(CDC42)"/>
    <att type="string" name="edgeTypeId" value="134"/>
    <att type="string" name="edgeTypeName" value="-&gt;"/>
    <att type="string" name="interaction" value="pp" cy:editable="false"/>
    <att type="string" name="vizmap:CV-IPN-Foam cell formation EDGE_COLOR" value="java.awt.Color[r=0,g=0,b=0]"/>
    <att type="string" name="vizmap:CV-IPN-Foam cell formation EDGE_LINE_WIDTH" value="1.0"/>
    <graphics width="1" fill="#999999" cy:sourceArrow="0" cy:targetArrow="0" cy:sourceArrowColor="#000000" cy:targetArrowColor="#000000" cy:edgeLabelFont="SanSerif-0-10" cy:edgeLabel="" cy:edgeLineType="SOLID" cy:curved="STRAIGHT_LINES">
      <att name="edgeBend">
        <att name="handle" x="2524.43701171875" y="245.73143005371094" />
        <att name="handle" x="2524.43701171875" y="161.036865234375" />
        <att name="handle" x="2524.43701171875" y="76.34228515625" />
        <att name="handle" x="2524.43701171875" y="-8.35213851928711" />
      </att>
    </graphics>
  </edge>
  <edge label="exp(CPT1A) (pp) CPT1A" source="-411" target="-421">
    <att type="string" name="canonicalName" value="exp(CPT1A) (pp) CPT1A"/>
    <att type="string" name="edgeTypeId" value="115"/>
    <att type="string" name="edgeTypeName" value="-gp-&gt;"/>
    <att type="string" name="interaction" value="pp" cy:editable="false"/>
    <att type="string" name="vizmap:CV-IPN-Foam cell formation EDGE_COLOR" value="java.awt.Color[r=0,g=0,b=0]"/>
    <att type="string" name="vizmap:CV-IPN-Foam cell formation EDGE_LINE_WIDTH" value="3.0"/>
    <graphics width="1" fill="#999999" cy:sourceArrow="0" cy:targetArrow="0" cy:sourceArrowColor="#000000" cy:targetArrowColor="#000000" cy:edgeLabelFont="SanSerif-0-10" cy:edgeLabel="" cy:edgeLineType="EQUAL_DASH" cy:curved="STRAIGHT_LINES"/>
  </edge>
  <edge label="catof(TRAF2) (pp) kaof(MAP3K7)" source="-197" target="-391">
    <att type="string" name="canonicalName" value="catof(TRAF2) (pp) kaof(MAP3K7)"/>
    <att type="string" name="edgeTypeId" value="334"/>
    <att type="string" name="edgeTypeName" value="=&gt;"/>
    <att type="string" name="interaction" value="pp" cy:editable="false"/>
    <att type="string" name="vizmap:CV-IPN-Foam cell formation EDGE_COLOR" value="java.awt.Color[r=0,g=0,b=0]"/>
    <att type="string" name="vizmap:CV-IPN-Foam cell formation EDGE_LINE_WIDTH" value="3.0"/>
    <graphics width="3" fill="#999999" cy:sourceArrow="0" cy:targetArrow="0" cy:sourceArrowColor="#000000" cy:targetArrowColor="#000000" cy:edgeLabelFont="SanSerif-0-10" cy:edgeLabel="" cy:edgeLineType="SOLID" cy:curved="STRAIGHT_LINES"/>
  </edge>
  <edge label="MAPK9 (pp) kaof(MAPK9)" source="-410" target="-373">
    <att type="string" name="canonicalName" value="MAPK9 (pp) kaof(MAPK9)"/>
    <att type="string" name="edgeTypeId" value="142"/>
    <att type="string" name="edgeTypeName" value="-cat-&gt;"/>
    <att type="string" name="interaction" value="pp" cy:editable="false"/>
    <att type="string" name="vizmap:CV-IPN-Foam cell formation EDGE_COLOR" value="java.awt.Color[r=0,g=0,b=0]"/>
    <att type="string" name="vizmap:CV-IPN-Foam cell formation EDGE_LINE_WIDTH" value="3.0"/>
    <graphics width="3" fill="#999999" cy:sourceArrow="0" cy:targetArrow="0" cy:sourceArrowColor="#000000" cy:targetArrowColor="#000000" cy:edgeLabelFont="SanSerif-0-10" cy:edgeLabel="" cy:edgeLineType="SOLID" cy:curved="STRAIGHT_LINES"/>
  </edge>
  <edge label="Sterol (pp) Oxysterol" source="-409" target="-423">
    <att type="string" name="canonicalName" value="Sterol (pp) Oxysterol"/>
    <att type="string" name="edgeTypeId" value="6"/>
    <att type="string" name="edgeTypeName" value="-sub-&gt;"/>
    <att type="string" name="interaction" value="pp" cy:editable="false"/>
    <att type="string" name="vizmap:CV-IPN-Foam cell formation EDGE_COLOR" value="java.awt.Color[r=0,g=0,b=0]"/>
    <att type="string" name="vizmap:CV-IPN-Foam cell formation EDGE_LINE_WIDTH" value="3.0"/>
    <graphics width="1" fill="#999999" cy:sourceArrow="0" cy:targetArrow="0" cy:sourceArrowColor="#000000" cy:targetArrowColor="#000000" cy:edgeLabelFont="SanSerif-0-10" cy:edgeLabel="" cy:edgeLineType="EQUAL_DASH" cy:curved="STRAIGHT_LINES"/>
  </edge>
  <edge label="Sterol (pp) Cholesterol" source="-409" target="-300">
    <att type="string" name="canonicalName" value="Sterol (pp) Cholesterol"/>
    <att type="string" name="edgeTypeId" value="6"/>
    <att type="string" name="edgeTypeName" value="-sub-&gt;"/>
    <att type="string" name="interaction" value="pp" cy:editable="false"/>
    <att type="string" name="vizmap:CV-IPN-Foam cell formation EDGE_COLOR" value="java.awt.Color[r=0,g=0,b=0]"/>
    <att type="string" name="vizmap:CV-IPN-Foam cell formation EDGE_LINE_WIDTH" value="3.0"/>
    <graphics width="1" fill="#999999" cy:sourceArrow="0" cy:targetArrow="0" cy:sourceArrowColor="#000000" cy:targetArrowColor="#000000" cy:edgeLabelFont="SanSerif-0-10" cy:edgeLabel="" cy:edgeLineType="EQUAL_DASH" cy:curved="STRAIGHT_LINES">
      <att name="edgeBend">
        <att name="handle" x="1959.5064697265625" y="710.1849975585938" />
        <att name="handle" x="1959.5064697265625" y="625.4905395507812" />
        <att name="handle" x="1903.0135498046875" y="499.8147888183594" />
        <att name="handle" x="1903.0135498046875" y="415.1203308105469" />
      </att>
    </graphics>
  </edge>
  <edge label="exp(OLR1) (pp) OLR1" source="-44" target="-22">
    <att type="string" name="canonicalName" value="exp(OLR1) (pp) OLR1"/>
    <att type="string" name="edgeTypeId" value="115"/>
    <att type="string" name="edgeTypeName" value="-gp-&gt;"/>
    <att type="string" name="interaction" value="pp" cy:editable="false"/>
    <att type="string" name="vizmap:CV-IPN-Endothelial cell activation EDGE_COLOR" value="java.awt.Color[r=0,g=0,b=0]"/>
    <att type="string" name="vizmap:CV-IPN-Endothelial cell activation EDGE_LINE_WIDTH" value="3.0"/>
    <att type="string" name="vizmap:CV-IPN-Foam cell formation EDGE_COLOR" value="java.awt.Color[r=0,g=0,b=0]"/>
    <att type="string" name="vizmap:CV-IPN-Foam cell formation EDGE_LINE_WIDTH" value="3.0"/>
    <graphics width="1" fill="#999999" cy:sourceArrow="0" cy:targetArrow="0" cy:sourceArrowColor="#000000" cy:targetArrowColor="#000000" cy:edgeLabelFont="SanSerif-0-10" cy:edgeLabel="" cy:edgeLineType="EQUAL_DASH" cy:curved="STRAIGHT_LINES"/>
  </edge>
  <edge label="catof(TLR2) (pp) exp(FABP4)" source="-408" target="-334">
    <att type="string" name="canonicalName" value="catof(TLR2) (pp) exp(FABP4)"/>
    <att type="string" name="edgeTypeId" value="134"/>
    <att type="string" name="edgeTypeName" value="-&gt;"/>
    <att type="string" name="interaction" value="pp" cy:editable="false"/>
    <att type="string" name="vizmap:CV-IPN-Foam cell formation EDGE_COLOR" value="java.awt.Color[r=0,g=0,b=0]"/>
    <att type="string" name="vizmap:CV-IPN-Foam cell formation EDGE_LINE_WIDTH" value="1.0"/>
    <graphics width="1" fill="#999999" cy:sourceArrow="0" cy:targetArrow="0" cy:sourceArrowColor="#000000" cy:targetArrowColor="#000000" cy:edgeLabelFont="SanSerif-0-10" cy:edgeLabel="" cy:edgeLineType="SOLID" cy:curved="STRAIGHT_LINES"/>
  </edge>
  <edge label="catof(TLR2) (pp) foam cell" source="-408" target="-389">
    <att type="string" name="canonicalName" value="catof(TLR2) (pp) foam cell"/>
    <att type="string" name="edgeTypeId" value="134"/>
    <att type="string" name="edgeTypeName" value="-&gt;"/>
    <att type="string" name="interaction" value="pp" cy:editable="false"/>
    <att type="string" name="vizmap:CV-IPN-Foam cell formation EDGE_COLOR" value="java.awt.Color[r=0,g=0,b=0]"/>
    <att type="string" name="vizmap:CV-IPN-Foam cell formation EDGE_LINE_WIDTH" value="1.0"/>
    <graphics width="1" fill="#999999" cy:sourceArrow="0" cy:targetArrow="0" cy:sourceArrowColor="#000000" cy:targetArrowColor="#000000" cy:edgeLabelFont="SanSerif-0-10" cy:edgeLabel="" cy:edgeLineType="SOLID" cy:curved="STRAIGHT_LINES">
      <att name="edgeBend">
        <att name="handle" x="1168.6044921875" y="879.573974609375" />
        <att name="handle" x="1168.6044921875" y="794.8795776367188" />
        <att name="handle" x="1168.6044921875" y="710.1849975585938" />
        <att name="handle" x="1281.590576171875" y="625.4905395507812" />
        <att name="handle" x="1451.0703125" y="499.8147888183594" />
        <att name="handle" x="1620.54931640625" y="415.1203308105469" />
        <att name="handle" x="1677.041259765625" y="330.4258117675781" />
        <att name="handle" x="1677.041259765625" y="245.73143005371094" />
        <att name="handle" x="1677.041259765625" y="161.036865234375" />
        <att name="handle" x="1677.041259765625" y="76.34228515625" />
        <att name="handle" x="1620.54931640625" y="-8.35213851928711" />
        <att name="handle" x="1620.54931640625" y="-93.0466537475586" />
      </att>
    </graphics>
  </edge>
  <edge label="PPARD (pp) taof(PPARD)" source="-407" target="-368">
    <att type="string" name="canonicalName" value="PPARD (pp) taof(PPARD)"/>
    <att type="string" name="edgeTypeId" value="166"/>
    <att type="string" name="edgeTypeName" value="-e-&gt;"/>
    <att type="string" name="interaction" value="pp" cy:editable="false"/>
    <att type="string" name="vizmap:CV-IPN-Foam cell formation EDGE_COLOR" value="java.awt.Color[r=0,g=0,b=0]"/>
    <att type="string" name="vizmap:CV-IPN-Foam cell formation EDGE_LINE_WIDTH" value="3.0"/>
    <graphics width="1" fill="#999999" cy:sourceArrow="0" cy:targetArrow="0" cy:sourceArrowColor="#000000" cy:targetArrowColor="#000000" cy:edgeLabelFont="SanSerif-0-10" cy:edgeLabel="" cy:edgeLineType="EQUAL_DASH" cy:curved="STRAIGHT_LINES"/>
  </edge>
  <edge label="PPARD (pp) exp(ABCA1)" source="-407" target="-314">
    <att type="string" name="canonicalName" value="PPARD (pp) exp(ABCA1)"/>
    <att type="string" name="edgeTypeId" value="134"/>
    <att type="string" name="edgeTypeName" value="-&gt;"/>
    <att type="string" name="interaction" value="pp" cy:editable="false"/>
    <att type="string" name="vizmap:CV-IPN-Foam cell formation EDGE_COLOR" value="java.awt.Color[r=0,g=0,b=0]"/>
    <att type="string" name="vizmap:CV-IPN-Foam cell formation EDGE_LINE_WIDTH" value="1.0"/>
    <graphics width="1" fill="#999999" cy:sourceArrow="0" cy:targetArrow="0" cy:sourceArrowColor="#000000" cy:targetArrowColor="#000000" cy:edgeLabelFont="SanSerif-0-10" cy:edgeLabel="" cy:edgeLineType="SOLID" cy:curved="STRAIGHT_LINES"/>
  </edge>
  <edge label="tportof(SCARB1) (pp) Oxidized HDL" source="-406" target="-385">
    <att type="string" name="canonicalName" value="tportof(SCARB1) (pp) Oxidized HDL"/>
    <att type="string" name="edgeTypeId" value="334"/>
    <att type="string" name="edgeTypeName" value="=&gt;"/>
    <att type="string" name="interaction" value="pp" cy:editable="false"/>
    <att type="string" name="vizmap:CV-IPN-Foam cell formation EDGE_COLOR" value="java.awt.Color[r=0,g=0,b=0]"/>
    <att type="string" name="vizmap:CV-IPN-Foam cell formation EDGE_LINE_WIDTH" value="3.0"/>
    <graphics width="3" fill="#999999" cy:sourceArrow="0" cy:targetArrow="0" cy:sourceArrowColor="#000000" cy:targetArrowColor="#000000" cy:edgeLabelFont="SanSerif-0-10" cy:edgeLabel="" cy:edgeLineType="SOLID" cy:curved="STRAIGHT_LINES"/>
  </edge>
  <edge label="exp(CPT1B) (pp) CPT1B" source="-405" target="-393">
    <att type="string" name="canonicalName" value="exp(CPT1B) (pp) CPT1B"/>
    <att type="string" name="edgeTypeId" value="115"/>
    <att type="string" name="edgeTypeName" value="-gp-&gt;"/>
    <att type="string" name="interaction" value="pp" cy:editable="false"/>
    <att type="string" name="vizmap:CV-IPN-Foam cell formation EDGE_COLOR" value="java.awt.Color[r=0,g=0,b=0]"/>
    <att type="string" name="vizmap:CV-IPN-Foam cell formation EDGE_LINE_WIDTH" value="3.0"/>
    <graphics width="1" fill="#999999" cy:sourceArrow="0" cy:targetArrow="0" cy:sourceArrowColor="#000000" cy:targetArrowColor="#000000" cy:edgeLabelFont="SanSerif-0-10" cy:edgeLabel="" cy:edgeLineType="EQUAL_DASH" cy:curved="STRAIGHT_LINES"/>
  </edge>
  <edge label="catof(OLR1) (pp) catof(MSR1)" source="-140" target="-424">
    <att type="string" name="canonicalName" value="catof(OLR1) (pp) catof(MSR1)"/>
    <att type="string" name="edgeTypeId" value="6"/>
    <att type="string" name="edgeTypeName" value="-sub-&gt;"/>
    <att type="string" name="interaction" value="pp" cy:editable="false"/>
    <att type="string" name="vizmap:CV-IPN-Foam cell formation EDGE_COLOR" value="java.awt.Color[r=0,g=0,b=0]"/>
    <att type="string" name="vizmap:CV-IPN-Foam cell formation EDGE_LINE_WIDTH" value="3.0"/>
    <graphics width="1" fill="#999999" cy:sourceArrow="0" cy:targetArrow="0" cy:sourceArrowColor="#000000" cy:targetArrowColor="#000000" cy:edgeLabelFont="SanSerif-0-10" cy:edgeLabel="" cy:edgeLineType="EQUAL_DASH" cy:curved="STRAIGHT_LINES"/>
  </edge>
  <edge label="NFKB1 (pp) foam cell" source="-404" target="-389">
    <att type="string" name="canonicalName" value="NFKB1 (pp) foam cell"/>
    <att type="string" name="edgeTypeId" value="134"/>
    <att type="string" name="edgeTypeName" value="-&gt;"/>
    <att type="string" name="interaction" value="pp" cy:editable="false"/>
    <att type="string" name="vizmap:CV-IPN-Foam cell formation EDGE_COLOR" value="java.awt.Color[r=0,g=0,b=0]"/>
    <att type="string" name="vizmap:CV-IPN-Foam cell formation EDGE_LINE_WIDTH" value="1.0"/>
    <graphics width="1" fill="#999999" cy:sourceArrow="0" cy:targetArrow="0" cy:sourceArrowColor="#000000" cy:targetArrowColor="#000000" cy:edgeLabelFont="SanSerif-0-10" cy:edgeLabel="" cy:edgeLineType="SOLID" cy:curved="STRAIGHT_LINES">
      <att name="edgeBend">
        <att name="handle" x="1055.6190185546875" y="710.1849975585938" />
        <att name="handle" x="1168.6044921875" y="625.4905395507812" />
        <att name="handle" x="1338.08447265625" y="499.8147888183594" />
        <att name="handle" x="1507.5626220703125" y="415.1203308105469" />
        <att name="handle" x="1564.055908203125" y="330.4258117675781" />
        <att name="handle" x="1564.055908203125" y="245.73143005371094" />
        <att name="handle" x="1564.055908203125" y="161.036865234375" />
        <att name="handle" x="1564.055908203125" y="76.34228515625" />
        <att name="handle" x="1507.5626220703125" y="-8.35213851928711" />
        <att name="handle" x="1507.5626220703125" y="-93.0466537475586" />
      </att>
    </graphics>
  </edge>
  <edge label="NFKB1 (pp) NFKB Complex Hs" source="-404" target="-114">
    <att type="string" name="canonicalName" value="NFKB1 (pp) NFKB Complex Hs"/>
    <att type="string" name="edgeTypeId" value="79"/>
    <att type="string" name="edgeTypeName" value="-cc-"/>
    <att type="string" name="interaction" value="pp" cy:editable="false"/>
    <att type="string" name="vizmap:CV-IPN-Foam cell formation EDGE_COLOR" value="java.awt.Color[r=153,g=153,b=153]"/>
    <att type="string" name="vizmap:CV-IPN-Foam cell formation EDGE_LINE_WIDTH" value="3.0"/>
    <graphics width="1" fill="#999999" cy:sourceArrow="0" cy:targetArrow="0" cy:sourceArrowColor="#000000" cy:targetArrowColor="#000000" cy:edgeLabelFont="SanSerif-0-10" cy:edgeLabel="" cy:edgeLineType="EQUAL_DASH" cy:curved="STRAIGHT_LINES"/>
  </edge>
  <edge label="catof(SIRT1) (pp) taof(NR1H3)" source="-403" target="-354">
    <att type="string" name="canonicalName" value="catof(SIRT1) (pp) taof(NR1H3)"/>
    <att type="string" name="edgeTypeId" value="334"/>
    <att type="string" name="edgeTypeName" value="=&gt;"/>
    <att type="string" name="interaction" value="pp" cy:editable="false"/>
    <att type="string" name="vizmap:CV-IPN-Foam cell formation EDGE_COLOR" value="java.awt.Color[r=0,g=0,b=0]"/>
    <att type="string" name="vizmap:CV-IPN-Foam cell formation EDGE_LINE_WIDTH" value="3.0"/>
    <graphics width="3" fill="#999999" cy:sourceArrow="0" cy:targetArrow="0" cy:sourceArrowColor="#000000" cy:targetArrowColor="#000000" cy:edgeLabelFont="SanSerif-0-10" cy:edgeLabel="" cy:edgeLineType="SOLID" cy:curved="STRAIGHT_LINES"/>
  </edge>
  <edge label="catof(SIRT1) (pp) taof(NFKB Complex Hs)" source="-403" target="-221">
    <att type="string" name="canonicalName" value="catof(SIRT1) (pp) taof(NFKB Complex Hs)"/>
    <att type="string" name="edgeTypeId" value="337"/>
    <att type="string" name="edgeTypeName" value="=|"/>
    <att type="string" name="interaction" value="pp" cy:editable="false"/>
    <att type="string" name="vizmap:CV-IPN-Foam cell formation EDGE_COLOR" value="java.awt.Color[r=0,g=0,b=0]"/>
    <att type="string" name="vizmap:CV-IPN-Foam cell formation EDGE_LINE_WIDTH" value="3.0"/>
    <graphics width="3" fill="#999999" cy:sourceArrow="0" cy:targetArrow="0" cy:sourceArrowColor="#000000" cy:targetArrowColor="#000000" cy:edgeLabelFont="SanSerif-0-10" cy:edgeLabel="" cy:edgeLineType="SOLID" cy:curved="STRAIGHT_LINES"/>
  </edge>
  <edge label="RAC1 (pp) gtpof(RAC1)" source="-225" target="-125">
    <att type="string" name="canonicalName" value="RAC1 (pp) gtpof(RAC1)"/>
    <att type="string" name="edgeTypeId" value="142"/>
    <att type="string" name="edgeTypeName" value="-cat-&gt;"/>
    <att type="string" name="interaction" value="pp" cy:editable="false"/>
    <att type="string" name="vizmap:CV-IPN-Endothelial cell activation EDGE_COLOR" value="java.awt.Color[r=0,g=0,b=0]"/>
    <att type="string" name="vizmap:CV-IPN-Endothelial cell activation EDGE_LINE_WIDTH" value="3.0"/>
    <att type="string" name="vizmap:CV-IPN-Foam cell formation EDGE_COLOR" value="java.awt.Color[r=0,g=0,b=0]"/>
    <att type="string" name="vizmap:CV-IPN-Foam cell formation EDGE_LINE_WIDTH" value="3.0"/>
    <graphics width="3" fill="#999999" cy:sourceArrow="0" cy:targetArrow="0" cy:sourceArrowColor="#000000" cy:targetArrowColor="#000000" cy:edgeLabelFont="SanSerif-0-10" cy:edgeLabel="" cy:edgeLineType="SOLID" cy:curved="STRAIGHT_LINES"/>
  </edge>
  <edge label="STAT3 (pp) taof(STAT3)" source="-163" target="-103">
    <att type="string" name="canonicalName" value="STAT3 (pp) taof(STAT3)"/>
    <att type="string" name="edgeTypeId" value="166"/>
    <att type="string" name="edgeTypeName" value="-e-&gt;"/>
    <att type="string" name="interaction" value="pp" cy:editable="false"/>
    <att type="string" name="vizmap:CV-IPN-Endothelial cell activation EDGE_COLOR" value="java.awt.Color[r=0,g=0,b=0]"/>
    <att type="string" name="vizmap:CV-IPN-Endothelial cell activation EDGE_LINE_WIDTH" value="3.0"/>
    <att type="string" name="vizmap:CV-IPN-Foam cell formation EDGE_COLOR" value="java.awt.Color[r=0,g=0,b=0]"/>
    <att type="string" name="vizmap:CV-IPN-Foam cell formation EDGE_LINE_WIDTH" value="3.0"/>
    <graphics width="1" fill="#999999" cy:sourceArrow="0" cy:targetArrow="0" cy:sourceArrowColor="#000000" cy:targetArrowColor="#000000" cy:edgeLabelFont="SanSerif-0-10" cy:edgeLabel="" cy:edgeLineType="EQUAL_DASH" cy:curved="STRAIGHT_LINES"/>
  </edge>
  <edge label="taof(NR3C1) (pp) exp(SCAP)" source="-402" target="-330">
    <att type="string" name="canonicalName" value="taof(NR3C1) (pp) exp(SCAP)"/>
    <att type="string" name="edgeTypeId" value="334"/>
    <att type="string" name="edgeTypeName" value="=&gt;"/>
    <att type="string" name="interaction" value="pp" cy:editable="false"/>
    <att type="string" name="vizmap:CV-IPN-Foam cell formation EDGE_COLOR" value="java.awt.Color[r=0,g=0,b=0]"/>
    <att type="string" name="vizmap:CV-IPN-Foam cell formation EDGE_LINE_WIDTH" value="3.0"/>
    <graphics width="3" fill="#999999" cy:sourceArrow="0" cy:targetArrow="0" cy:sourceArrowColor="#000000" cy:targetArrowColor="#000000" cy:edgeLabelFont="SanSerif-0-10" cy:edgeLabel="" cy:edgeLineType="SOLID" cy:curved="STRAIGHT_LINES"/>
  </edge>
  <edge label="SCAP (pp) taof(SREBF1C)" source="-401" target="-390">
    <att type="string" name="canonicalName" value="SCAP (pp) taof(SREBF1C)"/>
    <att type="string" name="edgeTypeId" value="134"/>
    <att type="string" name="edgeTypeName" value="-&gt;"/>
    <att type="string" name="interaction" value="pp" cy:editable="false"/>
    <att type="string" name="vizmap:CV-IPN-Foam cell formation EDGE_COLOR" value="java.awt.Color[r=0,g=0,b=0]"/>
    <att type="string" name="vizmap:CV-IPN-Foam cell formation EDGE_LINE_WIDTH" value="1.0"/>
    <graphics width="1" fill="#999999" cy:sourceArrow="0" cy:targetArrow="0" cy:sourceArrowColor="#000000" cy:targetArrowColor="#000000" cy:edgeLabelFont="SanSerif-0-10" cy:edgeLabel="" cy:edgeLineType="SOLID" cy:curved="STRAIGHT_LINES">
      <att name="edgeBend">
        <att name="handle" x="1451.0703125" y="161.036865234375" />
      </att>
    </graphics>
  </edge>
  <edge label="SCAP (pp) taof(SREBF2)" source="-401" target="-367">
    <att type="string" name="canonicalName" value="SCAP (pp) taof(SREBF2)"/>
    <att type="string" name="edgeTypeId" value="134"/>
    <att type="string" name="edgeTypeName" value="-&gt;"/>
    <att type="string" name="interaction" value="pp" cy:editable="false"/>
    <att type="string" name="vizmap:CV-IPN-Foam cell formation EDGE_COLOR" value="java.awt.Color[r=0,g=0,b=0]"/>
    <att type="string" name="vizmap:CV-IPN-Foam cell formation EDGE_LINE_WIDTH" value="1.0"/>
    <graphics width="1" fill="#999999" cy:sourceArrow="0" cy:targetArrow="0" cy:sourceArrowColor="#000000" cy:targetArrowColor="#000000" cy:edgeLabelFont="SanSerif-0-10" cy:edgeLabel="" cy:edgeLineType="SOLID" cy:curved="STRAIGHT_LINES"/>
  </edge>
  <edge label="SCAP (pp) taof(SREBF1A)" source="-401" target="-361">
    <att type="string" name="canonicalName" value="SCAP (pp) taof(SREBF1A)"/>
    <att type="string" name="edgeTypeId" value="134"/>
    <att type="string" name="edgeTypeName" value="-&gt;"/>
    <att type="string" name="interaction" value="pp" cy:editable="false"/>
    <att type="string" name="vizmap:CV-IPN-Foam cell formation EDGE_COLOR" value="java.awt.Color[r=0,g=0,b=0]"/>
    <att type="string" name="vizmap:CV-IPN-Foam cell formation EDGE_LINE_WIDTH" value="1.0"/>
    <graphics width="1" fill="#999999" cy:sourceArrow="0" cy:targetArrow="0" cy:sourceArrowColor="#000000" cy:targetArrowColor="#000000" cy:edgeLabelFont="SanSerif-0-10" cy:edgeLabel="" cy:edgeLineType="SOLID" cy:curved="STRAIGHT_LINES"/>
  </edge>
  <edge label="TGFB1 (pp) taof(NR1H3)" source="-247" target="-354">
    <att type="string" name="canonicalName" value="TGFB1 (pp) taof(NR1H3)"/>
    <att type="string" name="edgeTypeId" value="134"/>
    <att type="string" name="edgeTypeName" value="-&gt;"/>
    <att type="string" name="interaction" value="pp" cy:editable="false"/>
    <att type="string" name="vizmap:CV-IPN-Foam cell formation EDGE_COLOR" value="java.awt.Color[r=0,g=0,b=0]"/>
    <att type="string" name="vizmap:CV-IPN-Foam cell formation EDGE_LINE_WIDTH" value="1.0"/>
    <graphics width="1" fill="#999999" cy:sourceArrow="0" cy:targetArrow="0" cy:sourceArrowColor="#000000" cy:targetArrowColor="#000000" cy:edgeLabelFont="SanSerif-0-10" cy:edgeLabel="" cy:edgeLineType="SOLID" cy:curved="STRAIGHT_LINES"/>
  </edge>
  <edge label="OLR1 (pp) foam cell" source="-22" target="-389">
    <att type="string" name="canonicalName" value="OLR1 (pp) foam cell"/>
    <att type="string" name="edgeTypeId" value="134"/>
    <att type="string" name="edgeTypeName" value="-&gt;"/>
    <att type="string" name="interaction" value="pp" cy:editable="false"/>
    <att type="string" name="vizmap:CV-IPN-Foam cell formation EDGE_COLOR" value="java.awt.Color[r=0,g=0,b=0]"/>
    <att type="string" name="vizmap:CV-IPN-Foam cell formation EDGE_LINE_WIDTH" value="1.0"/>
    <graphics width="1" fill="#999999" cy:sourceArrow="0" cy:targetArrow="0" cy:sourceArrowColor="#000000" cy:targetArrowColor="#000000" cy:edgeLabelFont="SanSerif-0-10" cy:edgeLabel="" cy:edgeLineType="SOLID" cy:curved="STRAIGHT_LINES">
      <att name="edgeBend">
        <att name="handle" x="1733.534912109375" y="330.4258117675781" />
        <att name="handle" x="1733.534912109375" y="245.73143005371094" />
        <att name="handle" x="1733.534912109375" y="161.036865234375" />
        <att name="handle" x="1733.534912109375" y="76.34228515625" />
        <att name="handle" x="1677.041259765625" y="-8.35213851928711" />
        <att name="handle" x="1677.041259765625" y="-93.0466537475586" />
      </att>
    </graphics>
  </edge>
  <edge label="OLR1 (pp) Oxidized Low Density Lipoprotein" source="-22" target="-19">
    <att type="string" name="canonicalName" value="OLR1 (pp) Oxidized Low Density Lipoprotein"/>
    <att type="string" name="edgeTypeId" value="134"/>
    <att type="string" name="edgeTypeName" value="-&gt;"/>
    <att type="string" name="interaction" value="pp" cy:editable="false"/>
    <att type="string" name="vizmap:CV-IPN-Foam cell formation EDGE_COLOR" value="java.awt.Color[r=0,g=0,b=0]"/>
    <att type="string" name="vizmap:CV-IPN-Foam cell formation EDGE_LINE_WIDTH" value="1.0"/>
    <graphics width="1" fill="#999999" cy:sourceArrow="0" cy:targetArrow="0" cy:sourceArrowColor="#000000" cy:targetArrowColor="#000000" cy:edgeLabelFont="SanSerif-0-10" cy:edgeLabel="" cy:edgeLineType="SOLID" cy:curved="STRAIGHT_LINES">
      <att name="edgeBend">
        <att name="handle" x="3371.83056640625" y="499.8147888183594" />
        <att name="handle" x="3371.83056640625" y="625.4905395507812" />
        <att name="handle" x="3371.83056640625" y="710.1849975585938" />
        <att name="handle" x="3371.83056640625" y="794.8795776367188" />
        <att name="handle" x="3371.83056640625" y="879.573974609375" />
        <att name="handle" x="3371.83056640625" y="964.2685546875" />
        <att name="handle" x="3371.83056640625" y="1048.9627685546875" />
        <att name="handle" x="3258.846435546875" y="1133.657470703125" />
      </att>
    </graphics>
  </edge>
  <edge label="OLR1 (pp) catof(OLR1)" source="-22" target="-140">
    <att type="string" name="canonicalName" value="OLR1 (pp) catof(OLR1)"/>
    <att type="string" name="edgeTypeId" value="142"/>
    <att type="string" name="edgeTypeName" value="-cat-&gt;"/>
    <att type="string" name="interaction" value="pp" cy:editable="false"/>
    <att type="string" name="vizmap:CV-IPN-Endothelial cell activation EDGE_COLOR" value="java.awt.Color[r=0,g=0,b=0]"/>
    <att type="string" name="vizmap:CV-IPN-Endothelial cell activation EDGE_LINE_WIDTH" value="3.0"/>
    <att type="string" name="vizmap:CV-IPN-Foam cell formation EDGE_COLOR" value="java.awt.Color[r=0,g=0,b=0]"/>
    <att type="string" name="vizmap:CV-IPN-Foam cell formation EDGE_LINE_WIDTH" value="3.0"/>
    <graphics width="3" fill="#999999" cy:sourceArrow="0" cy:targetArrow="0" cy:sourceArrowColor="#000000" cy:targetArrowColor="#000000" cy:edgeLabelFont="SanSerif-0-10" cy:edgeLabel="" cy:edgeLineType="SOLID" cy:curved="STRAIGHT_LINES"/>
  </edge>
  <edge label="SREBF1C (pp) taof(SREBF1C)" source="-400" target="-390">
    <att type="string" name="canonicalName" value="SREBF1C (pp) taof(SREBF1C)"/>
    <att type="string" name="edgeTypeId" value="166"/>
    <att type="string" name="edgeTypeName" value="-e-&gt;"/>
    <att type="string" name="interaction" value="pp" cy:editable="false"/>
    <att type="string" name="vizmap:CV-IPN-Foam cell formation EDGE_COLOR" value="java.awt.Color[r=0,g=0,b=0]"/>
    <att type="string" name="vizmap:CV-IPN-Foam cell formation EDGE_LINE_WIDTH" value="3.0"/>
    <graphics width="1" fill="#999999" cy:sourceArrow="0" cy:targetArrow="0" cy:sourceArrowColor="#000000" cy:targetArrowColor="#000000" cy:edgeLabelFont="SanSerif-0-10" cy:edgeLabel="" cy:edgeLineType="EQUAL_DASH" cy:curved="STRAIGHT_LINES"/>
  </edge>
  <edge label="sec(VEGFA) (pp) VEGFA" source="-399" target="-244">
    <att type="string" name="canonicalName" value="sec(VEGFA) (pp) VEGFA"/>
    <att type="string" name="edgeTypeId" value="150"/>
    <att type="string" name="edgeTypeName" value="-translocates-*"/>
    <att type="string" name="interaction" value="pp" cy:editable="false"/>
    <att type="string" name="vizmap:CV-IPN-Foam cell formation EDGE_COLOR" value="java.awt.Color[r=153,g=153,b=153]"/>
    <att type="string" name="vizmap:CV-IPN-Foam cell formation EDGE_LINE_WIDTH" value="3.0"/>
    <graphics width="1" fill="#999999" cy:sourceArrow="0" cy:targetArrow="0" cy:sourceArrowColor="#000000" cy:targetArrowColor="#000000" cy:edgeLabelFont="SanSerif-0-10" cy:edgeLabel="" cy:edgeLineType="EQUAL_DASH" cy:curved="STRAIGHT_LINES"/>
  </edge>
  <edge label="taof(PPARG) (pp) exp(XDH)" source="-69" target="-419">
    <att type="string" name="canonicalName" value="taof(PPARG) (pp) exp(XDH)"/>
    <att type="string" name="edgeTypeId" value="137"/>
    <att type="string" name="edgeTypeName" value="-|"/>
    <att type="string" name="interaction" value="pp" cy:editable="false"/>
    <att type="string" name="vizmap:CV-IPN-Foam cell formation EDGE_COLOR" value="java.awt.Color[r=0,g=0,b=0]"/>
    <att type="string" name="vizmap:CV-IPN-Foam cell formation EDGE_LINE_WIDTH" value="1.0"/>
    <graphics width="1" fill="#999999" cy:sourceArrow="0" cy:targetArrow="0" cy:sourceArrowColor="#000000" cy:targetArrowColor="#000000" cy:edgeLabelFont="SanSerif-0-10" cy:edgeLabel="" cy:edgeLineType="SOLID" cy:curved="STRAIGHT_LINES">
      <att name="edgeBend">
        <att name="handle" x="1055.6190185546875" y="625.4905395507812" />
        <att name="handle" x="1112.1124267578125" y="499.8147888183594" />
        <att name="handle" x="1112.1124267578125" y="415.1203308105469" />
        <att name="handle" x="1112.1124267578125" y="330.4258117675781" />
        <att name="handle" x="1112.1124267578125" y="245.73143005371094" />
        <att name="handle" x="1112.1124267578125" y="161.036865234375" />
        <att name="handle" x="1168.6044921875" y="76.34228515625" />
      </att>
    </graphics>
  </edge>
  <edge label="taof(PPARG) (pp) exp(APOA1)" source="-69" target="-331">
    <att type="string" name="canonicalName" value="taof(PPARG) (pp) exp(APOA1)"/>
    <att type="string" name="edgeTypeId" value="334"/>
    <att type="string" name="edgeTypeName" value="=&gt;"/>
    <att type="string" name="interaction" value="pp" cy:editable="false"/>
    <att type="string" name="vizmap:CV-IPN-Foam cell formation EDGE_COLOR" value="java.awt.Color[r=0,g=0,b=0]"/>
    <att type="string" name="vizmap:CV-IPN-Foam cell formation EDGE_LINE_WIDTH" value="3.0"/>
    <graphics width="3" fill="#999999" cy:sourceArrow="0" cy:targetArrow="0" cy:sourceArrowColor="#000000" cy:targetArrowColor="#000000" cy:edgeLabelFont="SanSerif-0-10" cy:edgeLabel="" cy:edgeLineType="SOLID" cy:curved="STRAIGHT_LINES"/>
  </edge>
  <edge label="taof(PPARG) (pp) exp(CD36)" source="-69" target="-325">
    <att type="string" name="canonicalName" value="taof(PPARG) (pp) exp(CD36)"/>
    <att type="string" name="edgeTypeId" value="334"/>
    <att type="string" name="edgeTypeName" value="=&gt;"/>
    <att type="string" name="interaction" value="pp" cy:editable="false"/>
    <att type="string" name="vizmap:CV-IPN-Foam cell formation EDGE_COLOR" value="java.awt.Color[r=0,g=0,b=0]"/>
    <att type="string" name="vizmap:CV-IPN-Foam cell formation EDGE_LINE_WIDTH" value="3.0"/>
    <graphics width="3" fill="#999999" cy:sourceArrow="0" cy:targetArrow="0" cy:sourceArrowColor="#000000" cy:targetArrowColor="#000000" cy:edgeLabelFont="SanSerif-0-10" cy:edgeLabel="" cy:edgeLineType="SOLID" cy:curved="STRAIGHT_LINES">
      <att name="edgeBend">
        <att name="handle" x="603.6749877929688" y="625.4905395507812" />
        <att name="handle" x="603.6749877929688" y="499.8147888183594" />
        <att name="handle" x="603.6749877929688" y="415.1203308105469" />
        <att name="handle" x="603.6749877929688" y="330.4258117675781" />
        <att name="handle" x="603.6749877929688" y="245.73143005371094" />
        <att name="handle" x="603.6749877929688" y="161.036865234375" />
        <att name="handle" x="660.1678466796875" y="76.34228515625" />
        <att name="handle" x="660.1678466796875" y="-8.35213851928711" />
      </att>
    </graphics>
  </edge>
  <edge label="taof(PPARG) (pp) exp(ABCA1)" source="-69" target="-314">
    <att type="string" name="canonicalName" value="taof(PPARG) (pp) exp(ABCA1)"/>
    <att type="string" name="edgeTypeId" value="134"/>
    <att type="string" name="edgeTypeName" value="-&gt;"/>
    <att type="string" name="interaction" value="pp" cy:editable="false"/>
    <att type="string" name="vizmap:CV-IPN-Foam cell formation EDGE_COLOR" value="java.awt.Color[r=0,g=0,b=0]"/>
    <att type="string" name="vizmap:CV-IPN-Foam cell formation EDGE_LINE_WIDTH" value="1.0"/>
    <graphics width="1" fill="#999999" cy:sourceArrow="0" cy:targetArrow="0" cy:sourceArrowColor="#000000" cy:targetArrowColor="#000000" cy:edgeLabelFont="SanSerif-0-10" cy:edgeLabel="" cy:edgeLineType="SOLID" cy:curved="STRAIGHT_LINES">
      <att name="edgeBend">
        <att name="handle" x="1677.041259765625" y="625.4905395507812" />
      </att>
    </graphics>
  </edge>
  <edge label="exp(SOD1) (pp) SOD1" source="-398" target="-396">
    <att type="string" name="canonicalName" value="exp(SOD1) (pp) SOD1"/>
    <att type="string" name="edgeTypeId" value="115"/>
    <att type="string" name="edgeTypeName" value="-gp-&gt;"/>
    <att type="string" name="interaction" value="pp" cy:editable="false"/>
    <att type="string" name="vizmap:CV-IPN-Foam cell formation EDGE_COLOR" value="java.awt.Color[r=0,g=0,b=0]"/>
    <att type="string" name="vizmap:CV-IPN-Foam cell formation EDGE_LINE_WIDTH" value="3.0"/>
    <graphics width="1" fill="#999999" cy:sourceArrow="0" cy:targetArrow="0" cy:sourceArrowColor="#000000" cy:targetArrowColor="#000000" cy:edgeLabelFont="SanSerif-0-10" cy:edgeLabel="" cy:edgeLineType="EQUAL_DASH" cy:curved="STRAIGHT_LINES"/>
  </edge>
  <edge label="kaof(MAPK3) (pp) PXN P@S126" source="-196" target="-320">
    <att type="string" name="canonicalName" value="kaof(MAPK3) (pp) PXN P@S126"/>
    <att type="string" name="edgeTypeId" value="134"/>
    <att type="string" name="edgeTypeName" value="-&gt;"/>
    <att type="string" name="interaction" value="pp" cy:editable="false"/>
    <att type="string" name="vizmap:CV-IPN-Foam cell formation EDGE_COLOR" value="java.awt.Color[r=0,g=0,b=0]"/>
    <att type="string" name="vizmap:CV-IPN-Foam cell formation EDGE_LINE_WIDTH" value="1.0"/>
    <graphics width="1" fill="#999999" cy:sourceArrow="0" cy:targetArrow="0" cy:sourceArrowColor="#000000" cy:targetArrowColor="#000000" cy:edgeLabelFont="SanSerif-0-10" cy:edgeLabel="" cy:edgeLineType="SOLID" cy:curved="STRAIGHT_LINES"/>
  </edge>
  <edge label="kaof(MAPK3) (pp) EGR1" source="-196" target="-116">
    <att type="string" name="canonicalName" value="kaof(MAPK3) (pp) EGR1"/>
    <att type="string" name="edgeTypeId" value="134"/>
    <att type="string" name="edgeTypeName" value="-&gt;"/>
    <att type="string" name="interaction" value="pp" cy:editable="false"/>
    <att type="string" name="vizmap:CV-IPN-Foam cell formation EDGE_COLOR" value="java.awt.Color[r=0,g=0,b=0]"/>
    <att type="string" name="vizmap:CV-IPN-Foam cell formation EDGE_LINE_WIDTH" value="1.0"/>
    <graphics width="1" fill="#999999" cy:sourceArrow="0" cy:targetArrow="0" cy:sourceArrowColor="#000000" cy:targetArrowColor="#000000" cy:edgeLabelFont="SanSerif-0-10" cy:edgeLabel="" cy:edgeLineType="SOLID" cy:curved="STRAIGHT_LINES"/>
  </edge>
  <edge label="kaof(MAPK3) (pp) gtpof(CDC42)" source="-196" target="-319">
    <att type="string" name="canonicalName" value="kaof(MAPK3) (pp) gtpof(CDC42)"/>
    <att type="string" name="edgeTypeId" value="134"/>
    <att type="string" name="edgeTypeName" value="-&gt;"/>
    <att type="string" name="interaction" value="pp" cy:editable="false"/>
    <att type="string" name="vizmap:CV-IPN-Foam cell formation EDGE_COLOR" value="java.awt.Color[r=0,g=0,b=0]"/>
    <att type="string" name="vizmap:CV-IPN-Foam cell formation EDGE_LINE_WIDTH" value="1.0"/>
    <graphics width="1" fill="#999999" cy:sourceArrow="0" cy:targetArrow="0" cy:sourceArrowColor="#000000" cy:targetArrowColor="#000000" cy:edgeLabelFont="SanSerif-0-10" cy:edgeLabel="" cy:edgeLineType="SOLID" cy:curved="STRAIGHT_LINES"/>
  </edge>
  <edge label="kaof(MAPK3) (pp) gtpof(RAC1)" source="-196" target="-125">
    <att type="string" name="canonicalName" value="kaof(MAPK3) (pp) gtpof(RAC1)"/>
    <att type="string" name="edgeTypeId" value="134"/>
    <att type="string" name="edgeTypeName" value="-&gt;"/>
    <att type="string" name="interaction" value="pp" cy:editable="false"/>
    <att type="string" name="vizmap:CV-IPN-Foam cell formation EDGE_COLOR" value="java.awt.Color[r=0,g=0,b=0]"/>
    <att type="string" name="vizmap:CV-IPN-Foam cell formation EDGE_LINE_WIDTH" value="1.0"/>
    <graphics width="1" fill="#999999" cy:sourceArrow="0" cy:targetArrow="0" cy:sourceArrowColor="#000000" cy:targetArrowColor="#000000" cy:edgeLabelFont="SanSerif-0-10" cy:edgeLabel="" cy:edgeLineType="SOLID" cy:curved="STRAIGHT_LINES"/>
  </edge>
  <edge label="IkappaB kinase complex Hs (pp) kaof(IkappaB kinase complex Hs)" source="-34" target="-63">
    <att type="string" name="canonicalName" value="IkappaB kinase complex Hs (pp) kaof(IkappaB kinase complex Hs)"/>
    <att type="string" name="edgeTypeId" value="142"/>
    <att type="string" name="edgeTypeName" value="-cat-&gt;"/>
    <att type="string" name="interaction" value="pp" cy:editable="false"/>
    <att type="string" name="vizmap:CV-IPN-Endothelial cell activation EDGE_COLOR" value="java.awt.Color[r=0,g=0,b=0]"/>
    <att type="string" name="vizmap:CV-IPN-Endothelial cell activation EDGE_LINE_WIDTH" value="3.0"/>
    <att type="string" name="vizmap:CV-IPN-Foam cell formation EDGE_COLOR" value="java.awt.Color[r=0,g=0,b=0]"/>
    <att type="string" name="vizmap:CV-IPN-Foam cell formation EDGE_LINE_WIDTH" value="3.0"/>
    <graphics width="3" fill="#999999" cy:sourceArrow="0" cy:targetArrow="0" cy:sourceArrowColor="#000000" cy:targetArrowColor="#000000" cy:edgeLabelFont="SanSerif-0-10" cy:edgeLabel="" cy:edgeLineType="SOLID" cy:curved="STRAIGHT_LINES"/>
  </edge>
  <edge label="SOD1 (pp) catof(SOD1)" source="-396" target="-445">
    <att type="string" name="canonicalName" value="SOD1 (pp) catof(SOD1)"/>
    <att type="string" name="edgeTypeId" value="142"/>
    <att type="string" name="edgeTypeName" value="-cat-&gt;"/>
    <att type="string" name="interaction" value="pp" cy:editable="false"/>
    <att type="string" name="vizmap:CV-IPN-Foam cell formation EDGE_COLOR" value="java.awt.Color[r=0,g=0,b=0]"/>
    <att type="string" name="vizmap:CV-IPN-Foam cell formation EDGE_LINE_WIDTH" value="3.0"/>
    <graphics width="3" fill="#999999" cy:sourceArrow="0" cy:targetArrow="0" cy:sourceArrowColor="#000000" cy:targetArrowColor="#000000" cy:edgeLabelFont="SanSerif-0-10" cy:edgeLabel="" cy:edgeLineType="SOLID" cy:curved="STRAIGHT_LINES"/>
  </edge>
  <edge label="kaof(PRKCZ) (pp) sec(VEGFA)" source="-214" target="-399">
    <att type="string" name="canonicalName" value="kaof(PRKCZ) (pp) sec(VEGFA)"/>
    <att type="string" name="edgeTypeId" value="134"/>
    <att type="string" name="edgeTypeName" value="-&gt;"/>
    <att type="string" name="interaction" value="pp" cy:editable="false"/>
    <att type="string" name="vizmap:CV-IPN-Foam cell formation EDGE_COLOR" value="java.awt.Color[r=0,g=0,b=0]"/>
    <att type="string" name="vizmap:CV-IPN-Foam cell formation EDGE_LINE_WIDTH" value="1.0"/>
    <graphics width="1" fill="#999999" cy:sourceArrow="0" cy:targetArrow="0" cy:sourceArrowColor="#000000" cy:targetArrowColor="#000000" cy:edgeLabelFont="SanSerif-0-10" cy:edgeLabel="" cy:edgeLineType="SOLID" cy:curved="STRAIGHT_LINES"/>
  </edge>
  <edge label="EDNRB (pp) catof(EDNRB)" source="-394" target="-382">
    <att type="string" name="canonicalName" value="EDNRB (pp) catof(EDNRB)"/>
    <att type="string" name="edgeTypeId" value="142"/>
    <att type="string" name="edgeTypeName" value="-cat-&gt;"/>
    <att type="string" name="interaction" value="pp" cy:editable="false"/>
    <att type="string" name="vizmap:CV-IPN-Foam cell formation EDGE_COLOR" value="java.awt.Color[r=0,g=0,b=0]"/>
    <att type="string" name="vizmap:CV-IPN-Foam cell formation EDGE_LINE_WIDTH" value="3.0"/>
    <graphics width="3" fill="#999999" cy:sourceArrow="0" cy:targetArrow="0" cy:sourceArrowColor="#000000" cy:targetArrowColor="#000000" cy:edgeLabelFont="SanSerif-0-10" cy:edgeLabel="" cy:edgeLineType="SOLID" cy:curved="STRAIGHT_LINES"/>
  </edge>
  <edge label="taof(PPARA) (pp) exp(CPT1A)" source="-38" target="-411">
    <att type="string" name="canonicalName" value="taof(PPARA) (pp) exp(CPT1A)"/>
    <att type="string" name="edgeTypeId" value="134"/>
    <att type="string" name="edgeTypeName" value="-&gt;"/>
    <att type="string" name="interaction" value="pp" cy:editable="false"/>
    <att type="string" name="vizmap:CV-IPN-Foam cell formation EDGE_COLOR" value="java.awt.Color[r=0,g=0,b=0]"/>
    <att type="string" name="vizmap:CV-IPN-Foam cell formation EDGE_LINE_WIDTH" value="1.0"/>
    <graphics width="1" fill="#999999" cy:sourceArrow="0" cy:targetArrow="0" cy:sourceArrowColor="#000000" cy:targetArrowColor="#000000" cy:edgeLabelFont="SanSerif-0-10" cy:edgeLabel="" cy:edgeLineType="SOLID" cy:curved="STRAIGHT_LINES">
      <att name="edgeBend">
        <att name="handle" x="2185.47900390625" y="499.8147888183594" />
        <att name="handle" x="2185.47900390625" y="415.1203308105469" />
        <att name="handle" x="2185.47900390625" y="330.4258117675781" />
        <att name="handle" x="2185.47900390625" y="245.73143005371094" />
        <att name="handle" x="2185.47900390625" y="161.036865234375" />
      </att>
    </graphics>
  </edge>
  <edge label="taof(PPARA) (pp) exp(ABCA1)" source="-38" target="-314">
    <att type="string" name="canonicalName" value="taof(PPARA) (pp) exp(ABCA1)"/>
    <att type="string" name="edgeTypeId" value="134"/>
    <att type="string" name="edgeTypeName" value="-&gt;"/>
    <att type="string" name="interaction" value="pp" cy:editable="false"/>
    <att type="string" name="vizmap:CV-IPN-Foam cell formation EDGE_COLOR" value="java.awt.Color[r=0,g=0,b=0]"/>
    <att type="string" name="vizmap:CV-IPN-Foam cell formation EDGE_LINE_WIDTH" value="1.0"/>
    <graphics width="1" fill="#999999" cy:sourceArrow="0" cy:targetArrow="0" cy:sourceArrowColor="#000000" cy:targetArrowColor="#000000" cy:edgeLabelFont="SanSerif-0-10" cy:edgeLabel="" cy:edgeLineType="SOLID" cy:curved="STRAIGHT_LINES"/>
  </edge>
  <edge label="taof(PPARA) (pp) exp(CPT1B)" source="-38" target="-405">
    <att type="string" name="canonicalName" value="taof(PPARA) (pp) exp(CPT1B)"/>
    <att type="string" name="edgeTypeId" value="334"/>
    <att type="string" name="edgeTypeName" value="=&gt;"/>
    <att type="string" name="interaction" value="pp" cy:editable="false"/>
    <att type="string" name="vizmap:CV-IPN-Foam cell formation EDGE_COLOR" value="java.awt.Color[r=0,g=0,b=0]"/>
    <att type="string" name="vizmap:CV-IPN-Foam cell formation EDGE_LINE_WIDTH" value="3.0"/>
    <graphics width="3" fill="#999999" cy:sourceArrow="0" cy:targetArrow="0" cy:sourceArrowColor="#000000" cy:targetArrowColor="#000000" cy:edgeLabelFont="SanSerif-0-10" cy:edgeLabel="" cy:edgeLineType="SOLID" cy:curved="STRAIGHT_LINES">
      <att name="edgeBend">
        <att name="handle" x="2128.985107421875" y="499.8147888183594" />
        <att name="handle" x="2128.985107421875" y="415.1203308105469" />
        <att name="handle" x="2128.985107421875" y="330.4258117675781" />
        <att name="handle" x="2128.985107421875" y="245.73143005371094" />
        <att name="handle" x="2128.985107421875" y="161.036865234375" />
      </att>
    </graphics>
  </edge>
  <edge label="taof(PPARA) (pp) exp(ABCG1)" source="-38" target="-356">
    <att type="string" name="canonicalName" value="taof(PPARA) (pp) exp(ABCG1)"/>
    <att type="string" name="edgeTypeId" value="137"/>
    <att type="string" name="edgeTypeName" value="-|"/>
    <att type="string" name="interaction" value="pp" cy:editable="false"/>
    <att type="string" name="vizmap:CV-IPN-Foam cell formation EDGE_COLOR" value="java.awt.Color[r=0,g=0,b=0]"/>
    <att type="string" name="vizmap:CV-IPN-Foam cell formation EDGE_LINE_WIDTH" value="1.0"/>
    <graphics width="1" fill="#999999" cy:sourceArrow="0" cy:targetArrow="0" cy:sourceArrowColor="#000000" cy:targetArrowColor="#000000" cy:edgeLabelFont="SanSerif-0-10" cy:edgeLabel="" cy:edgeLineType="SOLID" cy:curved="STRAIGHT_LINES"/>
  </edge>
  <edge label="taof(PPARA) (pp) exp(CD36)" source="-38" target="-325">
    <att type="string" name="canonicalName" value="taof(PPARA) (pp) exp(CD36)"/>
    <att type="string" name="edgeTypeId" value="137"/>
    <att type="string" name="edgeTypeName" value="-|"/>
    <att type="string" name="interaction" value="pp" cy:editable="false"/>
    <att type="string" name="vizmap:CV-IPN-Foam cell formation EDGE_COLOR" value="java.awt.Color[r=0,g=0,b=0]"/>
    <att type="string" name="vizmap:CV-IPN-Foam cell formation EDGE_LINE_WIDTH" value="1.0"/>
    <graphics width="1" fill="#999999" cy:sourceArrow="0" cy:targetArrow="0" cy:sourceArrowColor="#000000" cy:targetArrowColor="#000000" cy:edgeLabelFont="SanSerif-0-10" cy:edgeLabel="" cy:edgeLineType="SOLID" cy:curved="STRAIGHT_LINES">
      <att name="edgeBend">
        <att name="handle" x="547.182373046875" y="499.8147888183594" />
        <att name="handle" x="547.182373046875" y="415.1203308105469" />
        <att name="handle" x="547.182373046875" y="330.4258117675781" />
        <att name="handle" x="547.182373046875" y="245.73143005371094" />
        <att name="handle" x="547.182373046875" y="161.036865234375" />
        <att name="handle" x="603.6749877929688" y="76.34228515625" />
        <att name="handle" x="603.6749877929688" y="-8.35213851928711" />
      </att>
    </graphics>
  </edge>
  <edge label="CPT1B (pp) catof(CPT1B)" source="-393" target="-329">
    <att type="string" name="canonicalName" value="CPT1B (pp) catof(CPT1B)"/>
    <att type="string" name="edgeTypeId" value="142"/>
    <att type="string" name="edgeTypeName" value="-cat-&gt;"/>
    <att type="string" name="interaction" value="pp" cy:editable="false"/>
    <att type="string" name="vizmap:CV-IPN-Foam cell formation EDGE_COLOR" value="java.awt.Color[r=0,g=0,b=0]"/>
    <att type="string" name="vizmap:CV-IPN-Foam cell formation EDGE_LINE_WIDTH" value="3.0"/>
    <graphics width="3" fill="#999999" cy:sourceArrow="0" cy:targetArrow="0" cy:sourceArrowColor="#000000" cy:targetArrowColor="#000000" cy:edgeLabelFont="SanSerif-0-10" cy:edgeLabel="" cy:edgeLineType="SOLID" cy:curved="STRAIGHT_LINES"/>
  </edge>
  <edge label="gtpof(RAC1) (pp) pinocytosis" source="-125" target="-437">
    <att type="string" name="canonicalName" value="gtpof(RAC1) (pp) pinocytosis"/>
    <att type="string" name="edgeTypeId" value="134"/>
    <att type="string" name="edgeTypeName" value="-&gt;"/>
    <att type="string" name="interaction" value="pp" cy:editable="false"/>
    <att type="string" name="vizmap:CV-IPN-Foam cell formation EDGE_COLOR" value="java.awt.Color[r=0,g=0,b=0]"/>
    <att type="string" name="vizmap:CV-IPN-Foam cell formation EDGE_LINE_WIDTH" value="1.0"/>
    <graphics width="1" fill="#999999" cy:sourceArrow="0" cy:targetArrow="0" cy:sourceArrowColor="#000000" cy:targetArrowColor="#000000" cy:edgeLabelFont="SanSerif-0-10" cy:edgeLabel="" cy:edgeLineType="SOLID" cy:curved="STRAIGHT_LINES"/>
  </edge>
  <edge label="TLR9 (pp) catof(TLR9)" source="-392" target="-383">
    <att type="string" name="canonicalName" value="TLR9 (pp) catof(TLR9)"/>
    <att type="string" name="edgeTypeId" value="142"/>
    <att type="string" name="edgeTypeName" value="-cat-&gt;"/>
    <att type="string" name="interaction" value="pp" cy:editable="false"/>
    <att type="string" name="vizmap:CV-IPN-Foam cell formation EDGE_COLOR" value="java.awt.Color[r=0,g=0,b=0]"/>
    <att type="string" name="vizmap:CV-IPN-Foam cell formation EDGE_LINE_WIDTH" value="3.0"/>
    <graphics width="3" fill="#999999" cy:sourceArrow="0" cy:targetArrow="0" cy:sourceArrowColor="#000000" cy:targetArrowColor="#000000" cy:edgeLabelFont="SanSerif-0-10" cy:edgeLabel="" cy:edgeLineType="SOLID" cy:curved="STRAIGHT_LINES"/>
  </edge>
  <edge label="kaof(MAP3K7) (pp) kaof(CHUK)" source="-391" target="-154">
    <att type="string" name="canonicalName" value="kaof(MAP3K7) (pp) kaof(CHUK)"/>
    <att type="string" name="edgeTypeId" value="134"/>
    <att type="string" name="edgeTypeName" value="-&gt;"/>
    <att type="string" name="interaction" value="pp" cy:editable="false"/>
    <att type="string" name="vizmap:CV-IPN-Foam cell formation EDGE_COLOR" value="java.awt.Color[r=0,g=0,b=0]"/>
    <att type="string" name="vizmap:CV-IPN-Foam cell formation EDGE_LINE_WIDTH" value="1.0"/>
    <graphics width="1" fill="#999999" cy:sourceArrow="0" cy:targetArrow="0" cy:sourceArrowColor="#000000" cy:targetArrowColor="#000000" cy:edgeLabelFont="SanSerif-0-10" cy:edgeLabel="" cy:edgeLineType="SOLID" cy:curved="STRAIGHT_LINES">
      <att name="edgeBend">
        <att name="handle" x="2863.393310546875" y="964.2685546875" />
        <att name="handle" x="2863.393310546875" y="879.573974609375" />
      </att>
    </graphics>
  </edge>
  <edge label="kaof(MAP3K7) (pp) kaof(IKBKB)" source="-391" target="-162">
    <att type="string" name="canonicalName" value="kaof(MAP3K7) (pp) kaof(IKBKB)"/>
    <att type="string" name="edgeTypeId" value="334"/>
    <att type="string" name="edgeTypeName" value="=&gt;"/>
    <att type="string" name="interaction" value="pp" cy:editable="false"/>
    <att type="string" name="vizmap:CV-IPN-Foam cell formation EDGE_COLOR" value="java.awt.Color[r=0,g=0,b=0]"/>
    <att type="string" name="vizmap:CV-IPN-Foam cell formation EDGE_LINE_WIDTH" value="3.0"/>
    <graphics width="3" fill="#999999" cy:sourceArrow="0" cy:targetArrow="0" cy:sourceArrowColor="#000000" cy:targetArrowColor="#000000" cy:edgeLabelFont="SanSerif-0-10" cy:edgeLabel="" cy:edgeLineType="SOLID" cy:curved="STRAIGHT_LINES"/>
  </edge>
  <edge label="kaof(MAP3K7) (pp) kaof(IkappaB kinase complex Hs)" source="-391" target="-63">
    <att type="string" name="canonicalName" value="kaof(MAP3K7) (pp) kaof(IkappaB kinase complex Hs)"/>
    <att type="string" name="edgeTypeId" value="134"/>
    <att type="string" name="edgeTypeName" value="-&gt;"/>
    <att type="string" name="interaction" value="pp" cy:editable="false"/>
    <att type="string" name="vizmap:CV-IPN-Foam cell formation EDGE_COLOR" value="java.awt.Color[r=0,g=0,b=0]"/>
    <att type="string" name="vizmap:CV-IPN-Foam cell formation EDGE_LINE_WIDTH" value="1.0"/>
    <graphics width="1" fill="#999999" cy:sourceArrow="0" cy:targetArrow="0" cy:sourceArrowColor="#000000" cy:targetArrowColor="#000000" cy:edgeLabelFont="SanSerif-0-10" cy:edgeLabel="" cy:edgeLineType="SOLID" cy:curved="STRAIGHT_LINES">
      <att name="edgeBend">
        <att name="handle" x="2806.9013671875" y="964.2685546875" />
      </att>
    </graphics>
  </edge>
  <edge label="response to endoplasmic reticulum stress (pp) MSR1" source="-138" target="-436">
    <att type="string" name="canonicalName" value="response to endoplasmic reticulum stress (pp) MSR1"/>
    <att type="string" name="edgeTypeId" value="134"/>
    <att type="string" name="edgeTypeName" value="-&gt;"/>
    <att type="string" name="interaction" value="pp" cy:editable="false"/>
    <att type="string" name="vizmap:CV-IPN-Foam cell formation EDGE_COLOR" value="java.awt.Color[r=0,g=0,b=0]"/>
    <att type="string" name="vizmap:CV-IPN-Foam cell formation EDGE_LINE_WIDTH" value="1.0"/>
    <graphics width="1" fill="#999999" cy:sourceArrow="0" cy:targetArrow="0" cy:sourceArrowColor="#000000" cy:targetArrowColor="#000000" cy:edgeLabelFont="SanSerif-0-10" cy:edgeLabel="" cy:edgeLineType="SOLID" cy:curved="STRAIGHT_LINES"/>
  </edge>
  <edge label="taof(SREBF1C) (pp) lipid biosynthesis" source="-390" target="-397">
    <att type="string" name="canonicalName" value="taof(SREBF1C) (pp) lipid biosynthesis"/>
    <att type="string" name="edgeTypeId" value="134"/>
    <att type="string" name="edgeTypeName" value="-&gt;"/>
    <att type="string" name="interaction" value="pp" cy:editable="false"/>
    <att type="string" name="vizmap:CV-IPN-Foam cell formation EDGE_COLOR" value="java.awt.Color[r=0,g=0,b=0]"/>
    <att type="string" name="vizmap:CV-IPN-Foam cell formation EDGE_LINE_WIDTH" value="1.0"/>
    <graphics width="1" fill="#999999" cy:sourceArrow="0" cy:targetArrow="0" cy:sourceArrowColor="#000000" cy:targetArrowColor="#000000" cy:edgeLabelFont="SanSerif-0-10" cy:edgeLabel="" cy:edgeLineType="SOLID" cy:curved="STRAIGHT_LINES">
      <att name="edgeBend">
        <att name="handle" x="1903.0135498046875" y="-8.35213851928711" />
        <att name="handle" x="1903.0135498046875" y="-93.0466537475586" />
      </att>
    </graphics>
  </edge>
  <edge label="taof(SREBF1C) (pp) exp(LDLR)" source="-390" target="-439">
    <att type="string" name="canonicalName" value="taof(SREBF1C) (pp) exp(LDLR)"/>
    <att type="string" name="edgeTypeId" value="134"/>
    <att type="string" name="edgeTypeName" value="-&gt;"/>
    <att type="string" name="interaction" value="pp" cy:editable="false"/>
    <att type="string" name="vizmap:CV-IPN-Foam cell formation EDGE_COLOR" value="java.awt.Color[r=0,g=0,b=0]"/>
    <att type="string" name="vizmap:CV-IPN-Foam cell formation EDGE_LINE_WIDTH" value="1.0"/>
    <graphics width="1" fill="#999999" cy:sourceArrow="0" cy:targetArrow="0" cy:sourceArrowColor="#000000" cy:targetArrowColor="#000000" cy:edgeLabelFont="SanSerif-0-10" cy:edgeLabel="" cy:edgeLineType="SOLID" cy:curved="STRAIGHT_LINES"/>
  </edge>
  <edge label="taof(SREBF1C) (pp) exp(SREBF1C)" source="-390" target="-352">
    <att type="string" name="canonicalName" value="taof(SREBF1C) (pp) exp(SREBF1C)"/>
    <att type="string" name="edgeTypeId" value="134"/>
    <att type="string" name="edgeTypeName" value="-&gt;"/>
    <att type="string" name="interaction" value="pp" cy:editable="false"/>
    <att type="string" name="vizmap:CV-IPN-Foam cell formation EDGE_COLOR" value="java.awt.Color[r=0,g=0,b=0]"/>
    <att type="string" name="vizmap:CV-IPN-Foam cell formation EDGE_LINE_WIDTH" value="1.0"/>
    <graphics width="1" fill="#999999" cy:sourceArrow="0" cy:targetArrow="0" cy:sourceArrowColor="#000000" cy:targetArrowColor="#000000" cy:edgeLabelFont="SanSerif-0-10" cy:edgeLabel="" cy:edgeLineType="SOLID" cy:curved="STRAIGHT_LINES">
      <att name="edgeBend">
        <att name="handle" x="377.7030029296875" y="-8.35213851928711" />
        <att name="handle" x="377.7030029296875" y="-93.0466537475586" />
      </att>
    </graphics>
  </edge>
  <edge label="MYD88 (pp) catof(MYD88)" source="-388" target="-378">
    <att type="string" name="canonicalName" value="MYD88 (pp) catof(MYD88)"/>
    <att type="string" name="edgeTypeId" value="142"/>
    <att type="string" name="edgeTypeName" value="-cat-&gt;"/>
    <att type="string" name="interaction" value="pp" cy:editable="false"/>
    <att type="string" name="vizmap:CV-IPN-Foam cell formation EDGE_COLOR" value="java.awt.Color[r=0,g=0,b=0]"/>
    <att type="string" name="vizmap:CV-IPN-Foam cell formation EDGE_LINE_WIDTH" value="3.0"/>
    <graphics width="3" fill="#999999" cy:sourceArrow="0" cy:targetArrow="0" cy:sourceArrowColor="#000000" cy:targetArrowColor="#000000" cy:edgeLabelFont="SanSerif-0-10" cy:edgeLabel="" cy:edgeLineType="SOLID" cy:curved="STRAIGHT_LINES"/>
  </edge>
  <edge label="ACAT1 (pp) exp(SREBF1A)" source="-387" target="-413">
    <att type="string" name="canonicalName" value="ACAT1 (pp) exp(SREBF1A)"/>
    <att type="string" name="edgeTypeId" value="137"/>
    <att type="string" name="edgeTypeName" value="-|"/>
    <att type="string" name="interaction" value="pp" cy:editable="false"/>
    <att type="string" name="vizmap:CV-IPN-Foam cell formation EDGE_COLOR" value="java.awt.Color[r=0,g=0,b=0]"/>
    <att type="string" name="vizmap:CV-IPN-Foam cell formation EDGE_LINE_WIDTH" value="1.0"/>
    <graphics width="1" fill="#999999" cy:sourceArrow="0" cy:targetArrow="0" cy:sourceArrowColor="#000000" cy:targetArrowColor="#000000" cy:edgeLabelFont="SanSerif-0-10" cy:edgeLabel="" cy:edgeLineType="SOLID" cy:curved="STRAIGHT_LINES"/>
  </edge>
  <edge label="ACAT1 (pp) catof(ACAT1)" source="-387" target="-318">
    <att type="string" name="canonicalName" value="ACAT1 (pp) catof(ACAT1)"/>
    <att type="string" name="edgeTypeId" value="142"/>
    <att type="string" name="edgeTypeName" value="-cat-&gt;"/>
    <att type="string" name="interaction" value="pp" cy:editable="false"/>
    <att type="string" name="vizmap:CV-IPN-Foam cell formation EDGE_COLOR" value="java.awt.Color[r=0,g=0,b=0]"/>
    <att type="string" name="vizmap:CV-IPN-Foam cell formation EDGE_LINE_WIDTH" value="3.0"/>
    <graphics width="3" fill="#999999" cy:sourceArrow="0" cy:targetArrow="0" cy:sourceArrowColor="#000000" cy:targetArrowColor="#000000" cy:edgeLabelFont="SanSerif-0-10" cy:edgeLabel="" cy:edgeLineType="SOLID" cy:curved="STRAIGHT_LINES"/>
  </edge>
  <edge label="EDNRA (pp) catof(EDNRA)" source="-386" target="-317">
    <att type="string" name="canonicalName" value="EDNRA (pp) catof(EDNRA)"/>
    <att type="string" name="edgeTypeId" value="142"/>
    <att type="string" name="edgeTypeName" value="-cat-&gt;"/>
    <att type="string" name="interaction" value="pp" cy:editable="false"/>
    <att type="string" name="vizmap:CV-IPN-Foam cell formation EDGE_COLOR" value="java.awt.Color[r=0,g=0,b=0]"/>
    <att type="string" name="vizmap:CV-IPN-Foam cell formation EDGE_LINE_WIDTH" value="3.0"/>
    <graphics width="3" fill="#999999" cy:sourceArrow="0" cy:targetArrow="0" cy:sourceArrowColor="#000000" cy:targetArrowColor="#000000" cy:edgeLabelFont="SanSerif-0-10" cy:edgeLabel="" cy:edgeLineType="SOLID" cy:curved="STRAIGHT_LINES"/>
  </edge>
  <edge label="PPARA (pp) taof(PPARA)" source="-60" target="-38">
    <att type="string" name="canonicalName" value="PPARA (pp) taof(PPARA)"/>
    <att type="string" name="edgeTypeId" value="166"/>
    <att type="string" name="edgeTypeName" value="-e-&gt;"/>
    <att type="string" name="interaction" value="pp" cy:editable="false"/>
    <att type="string" name="vizmap:CV-IPN-Endothelial cell activation EDGE_COLOR" value="java.awt.Color[r=0,g=0,b=0]"/>
    <att type="string" name="vizmap:CV-IPN-Endothelial cell activation EDGE_LINE_WIDTH" value="3.0"/>
    <att type="string" name="vizmap:CV-IPN-Foam cell formation EDGE_COLOR" value="java.awt.Color[r=0,g=0,b=0]"/>
    <att type="string" name="vizmap:CV-IPN-Foam cell formation EDGE_LINE_WIDTH" value="3.0"/>
    <graphics width="1" fill="#999999" cy:sourceArrow="0" cy:targetArrow="0" cy:sourceArrowColor="#000000" cy:targetArrowColor="#000000" cy:edgeLabelFont="SanSerif-0-10" cy:edgeLabel="" cy:edgeLineType="EQUAL_DASH" cy:curved="STRAIGHT_LINES"/>
  </edge>
  <edge label="Low Density Lipoprotein (pp) CD14:TLR4" source="-54" target="-377">
    <att type="string" name="canonicalName" value="Low Density Lipoprotein (pp) CD14:TLR4"/>
    <att type="string" name="edgeTypeId" value="134"/>
    <att type="string" name="edgeTypeName" value="-&gt;"/>
    <att type="string" name="interaction" value="pp" cy:editable="false"/>
    <att type="string" name="vizmap:CV-IPN-Foam cell formation EDGE_COLOR" value="java.awt.Color[r=0,g=0,b=0]"/>
    <att type="string" name="vizmap:CV-IPN-Foam cell formation EDGE_LINE_WIDTH" value="1.0"/>
    <graphics width="1" fill="#999999" cy:sourceArrow="0" cy:targetArrow="0" cy:sourceArrowColor="#000000" cy:targetArrowColor="#000000" cy:edgeLabelFont="SanSerif-0-10" cy:edgeLabel="" cy:edgeLineType="SOLID" cy:curved="STRAIGHT_LINES"/>
  </edge>
  <edge label="oxof(NADPH oxidase complex) (pp) ROS" source="-11" target="-90">
    <att type="string" name="canonicalName" value="oxof(NADPH oxidase complex) (pp) ROS"/>
    <att type="string" name="edgeTypeId" value="134"/>
    <att type="string" name="edgeTypeName" value="-&gt;"/>
    <att type="string" name="interaction" value="pp" cy:editable="false"/>
    <att type="string" name="vizmap:CV-IPN-Endothelial cell activation EDGE_COLOR" value="java.awt.Color[r=0,g=0,b=0]"/>
    <att type="string" name="vizmap:CV-IPN-Endothelial cell activation EDGE_LINE_WIDTH" value="1.0"/>
    <att type="string" name="vizmap:CV-IPN-Foam cell formation EDGE_COLOR" value="java.awt.Color[r=0,g=0,b=0]"/>
    <att type="string" name="vizmap:CV-IPN-Foam cell formation EDGE_LINE_WIDTH" value="1.0"/>
    <graphics width="1" fill="#999999" cy:sourceArrow="0" cy:targetArrow="0" cy:sourceArrowColor="#000000" cy:targetArrowColor="#000000" cy:edgeLabelFont="SanSerif-0-10" cy:edgeLabel="" cy:edgeLineType="SOLID" cy:curved="STRAIGHT_LINES"/>
  </edge>
  <edge label="catof(LCAT) (pp) Cholesterol" source="-384" target="-300">
    <att type="string" name="canonicalName" value="catof(LCAT) (pp) Cholesterol"/>
    <att type="string" name="edgeTypeId" value="337"/>
    <att type="string" name="edgeTypeName" value="=|"/>
    <att type="string" name="interaction" value="pp" cy:editable="false"/>
    <att type="string" name="vizmap:CV-IPN-Foam cell formation EDGE_COLOR" value="java.awt.Color[r=0,g=0,b=0]"/>
    <att type="string" name="vizmap:CV-IPN-Foam cell formation EDGE_LINE_WIDTH" value="3.0"/>
    <graphics width="3" fill="#999999" cy:sourceArrow="0" cy:targetArrow="0" cy:sourceArrowColor="#000000" cy:targetArrowColor="#000000" cy:edgeLabelFont="SanSerif-0-10" cy:edgeLabel="" cy:edgeLineType="SOLID" cy:curved="STRAIGHT_LINES"/>
  </edge>
  <edge label="IKBKB (pp) kaof(IKBKB)" source="-164" target="-162">
    <att type="string" name="canonicalName" value="IKBKB (pp) kaof(IKBKB)"/>
    <att type="string" name="edgeTypeId" value="142"/>
    <att type="string" name="edgeTypeName" value="-cat-&gt;"/>
    <att type="string" name="interaction" value="pp" cy:editable="false"/>
    <att type="string" name="vizmap:CV-IPN-Endothelial cell activation EDGE_COLOR" value="java.awt.Color[r=0,g=0,b=0]"/>
    <att type="string" name="vizmap:CV-IPN-Endothelial cell activation EDGE_LINE_WIDTH" value="3.0"/>
    <att type="string" name="vizmap:CV-IPN-Foam cell formation EDGE_COLOR" value="java.awt.Color[r=0,g=0,b=0]"/>
    <att type="string" name="vizmap:CV-IPN-Foam cell formation EDGE_LINE_WIDTH" value="3.0"/>
    <graphics width="3" fill="#999999" cy:sourceArrow="0" cy:targetArrow="0" cy:sourceArrowColor="#000000" cy:targetArrowColor="#000000" cy:edgeLabelFont="SanSerif-0-10" cy:edgeLabel="" cy:edgeLineType="SOLID" cy:curved="STRAIGHT_LINES"/>
  </edge>
  <edge label="HMGB1 (pp) catof(TLR4)" source="-112" target="-360">
    <att type="string" name="canonicalName" value="HMGB1 (pp) catof(TLR4)"/>
    <att type="string" name="edgeTypeId" value="334"/>
    <att type="string" name="edgeTypeName" value="=&gt;"/>
    <att type="string" name="interaction" value="pp" cy:editable="false"/>
    <att type="string" name="vizmap:CV-IPN-Foam cell formation EDGE_COLOR" value="java.awt.Color[r=0,g=0,b=0]"/>
    <att type="string" name="vizmap:CV-IPN-Foam cell formation EDGE_LINE_WIDTH" value="3.0"/>
    <graphics width="3" fill="#999999" cy:sourceArrow="0" cy:targetArrow="0" cy:sourceArrowColor="#000000" cy:targetArrowColor="#000000" cy:edgeLabelFont="SanSerif-0-10" cy:edgeLabel="" cy:edgeLineType="SOLID" cy:curved="STRAIGHT_LINES">
      <att name="edgeBend">
        <att name="handle" x="1394.576171875" y="964.2685546875" />
        <att name="handle" x="1394.576171875" y="879.573974609375" />
      </att>
    </graphics>
  </edge>
  <edge label="HMGB1 (pp) catof(TLR2)" source="-112" target="-408">
    <att type="string" name="canonicalName" value="HMGB1 (pp) catof(TLR2)"/>
    <att type="string" name="edgeTypeId" value="334"/>
    <att type="string" name="edgeTypeName" value="=&gt;"/>
    <att type="string" name="interaction" value="pp" cy:editable="false"/>
    <att type="string" name="vizmap:CV-IPN-Foam cell formation EDGE_COLOR" value="java.awt.Color[r=0,g=0,b=0]"/>
    <att type="string" name="vizmap:CV-IPN-Foam cell formation EDGE_LINE_WIDTH" value="3.0"/>
    <graphics width="3" fill="#999999" cy:sourceArrow="0" cy:targetArrow="0" cy:sourceArrowColor="#000000" cy:targetArrowColor="#000000" cy:edgeLabelFont="SanSerif-0-10" cy:edgeLabel="" cy:edgeLineType="SOLID" cy:curved="STRAIGHT_LINES"/>
  </edge>
  <edge label="AP-1 Complex Hs (pp) taof(AP-1 complex Hs)" source="-102" target="-223">
    <att type="string" name="canonicalName" value="AP-1 Complex Hs (pp) taof(AP-1 complex Hs)"/>
    <att type="string" name="edgeTypeId" value="166"/>
    <att type="string" name="edgeTypeName" value="-e-&gt;"/>
    <att type="string" name="interaction" value="pp" cy:editable="false"/>
    <att type="string" name="vizmap:CV-IPN-Endothelial cell activation EDGE_COLOR" value="java.awt.Color[r=0,g=0,b=0]"/>
    <att type="string" name="vizmap:CV-IPN-Endothelial cell activation EDGE_LINE_WIDTH" value="3.0"/>
    <att type="string" name="vizmap:CV-IPN-Foam cell formation EDGE_COLOR" value="java.awt.Color[r=0,g=0,b=0]"/>
    <att type="string" name="vizmap:CV-IPN-Foam cell formation EDGE_LINE_WIDTH" value="3.0"/>
    <graphics width="1" fill="#999999" cy:sourceArrow="0" cy:targetArrow="0" cy:sourceArrowColor="#000000" cy:targetArrowColor="#000000" cy:edgeLabelFont="SanSerif-0-10" cy:edgeLabel="" cy:edgeLineType="EQUAL_DASH" cy:curved="STRAIGHT_LINES"/>
  </edge>
  <edge label="catof(TLR9) (pp) taof(RELA)" source="-383" target="-134">
    <att type="string" name="canonicalName" value="catof(TLR9) (pp) taof(RELA)"/>
    <att type="string" name="edgeTypeId" value="134"/>
    <att type="string" name="edgeTypeName" value="-&gt;"/>
    <att type="string" name="interaction" value="pp" cy:editable="false"/>
    <att type="string" name="vizmap:CV-IPN-Foam cell formation EDGE_COLOR" value="java.awt.Color[r=0,g=0,b=0]"/>
    <att type="string" name="vizmap:CV-IPN-Foam cell formation EDGE_LINE_WIDTH" value="1.0"/>
    <graphics width="1" fill="#999999" cy:sourceArrow="0" cy:targetArrow="0" cy:sourceArrowColor="#000000" cy:targetArrowColor="#000000" cy:edgeLabelFont="SanSerif-0-10" cy:edgeLabel="" cy:edgeLineType="SOLID" cy:curved="STRAIGHT_LINES">
      <att name="edgeBend">
        <att name="handle" x="2863.393310546875" y="794.8795776367188" />
      </att>
    </graphics>
  </edge>
  <edge label="catof(TLR9) (pp) catof(MYD88)" source="-383" target="-378">
    <att type="string" name="canonicalName" value="catof(TLR9) (pp) catof(MYD88)"/>
    <att type="string" name="edgeTypeId" value="134"/>
    <att type="string" name="edgeTypeName" value="-&gt;"/>
    <att type="string" name="interaction" value="pp" cy:editable="false"/>
    <att type="string" name="vizmap:CV-IPN-Foam cell formation EDGE_COLOR" value="java.awt.Color[r=0,g=0,b=0]"/>
    <att type="string" name="vizmap:CV-IPN-Foam cell formation EDGE_LINE_WIDTH" value="1.0"/>
    <graphics width="1" fill="#999999" cy:sourceArrow="0" cy:targetArrow="0" cy:sourceArrowColor="#000000" cy:targetArrowColor="#000000" cy:edgeLabelFont="SanSerif-0-10" cy:edgeLabel="" cy:edgeLineType="SOLID" cy:curved="STRAIGHT_LINES">
      <att name="edgeBend">
        <att name="handle" x="2411.450439453125" y="794.8795776367188" />
      </att>
    </graphics>
  </edge>
  <edge label="catof(TLR9) (pp) kaof(CHUK)" source="-383" target="-154">
    <att type="string" name="canonicalName" value="catof(TLR9) (pp) kaof(CHUK)"/>
    <att type="string" name="edgeTypeId" value="134"/>
    <att type="string" name="edgeTypeName" value="-&gt;"/>
    <att type="string" name="interaction" value="pp" cy:editable="false"/>
    <att type="string" name="vizmap:CV-IPN-Foam cell formation EDGE_COLOR" value="java.awt.Color[r=0,g=0,b=0]"/>
    <att type="string" name="vizmap:CV-IPN-Foam cell formation EDGE_LINE_WIDTH" value="1.0"/>
    <graphics width="1" fill="#999999" cy:sourceArrow="0" cy:targetArrow="0" cy:sourceArrowColor="#000000" cy:targetArrowColor="#000000" cy:edgeLabelFont="SanSerif-0-10" cy:edgeLabel="" cy:edgeLineType="SOLID" cy:curved="STRAIGHT_LINES"/>
  </edge>
  <edge label="ADAM17 (pp) sec(OLR1)" source="-381" target="-446">
    <att type="string" name="canonicalName" value="ADAM17 (pp) sec(OLR1)"/>
    <att type="string" name="edgeTypeId" value="134"/>
    <att type="string" name="edgeTypeName" value="-&gt;"/>
    <att type="string" name="interaction" value="pp" cy:editable="false"/>
    <att type="string" name="vizmap:CV-IPN-Foam cell formation EDGE_COLOR" value="java.awt.Color[r=0,g=0,b=0]"/>
    <att type="string" name="vizmap:CV-IPN-Foam cell formation EDGE_LINE_WIDTH" value="1.0"/>
    <graphics width="1" fill="#999999" cy:sourceArrow="0" cy:targetArrow="0" cy:sourceArrowColor="#000000" cy:targetArrowColor="#000000" cy:edgeLabelFont="SanSerif-0-10" cy:edgeLabel="" cy:edgeLineType="SOLID" cy:curved="STRAIGHT_LINES"/>
  </edge>
  <edge label="CHUK (pp) kaof(CHUK)" source="-53" target="-154">
    <att type="string" name="canonicalName" value="CHUK (pp) kaof(CHUK)"/>
    <att type="string" name="edgeTypeId" value="142"/>
    <att type="string" name="edgeTypeName" value="-cat-&gt;"/>
    <att type="string" name="interaction" value="pp" cy:editable="false"/>
    <att type="string" name="vizmap:CV-IPN-Endothelial cell activation EDGE_COLOR" value="java.awt.Color[r=0,g=0,b=0]"/>
    <att type="string" name="vizmap:CV-IPN-Endothelial cell activation EDGE_LINE_WIDTH" value="3.0"/>
    <att type="string" name="vizmap:CV-IPN-Foam cell formation EDGE_COLOR" value="java.awt.Color[r=0,g=0,b=0]"/>
    <att type="string" name="vizmap:CV-IPN-Foam cell formation EDGE_LINE_WIDTH" value="3.0"/>
    <graphics width="3" fill="#999999" cy:sourceArrow="0" cy:targetArrow="0" cy:sourceArrowColor="#000000" cy:targetArrowColor="#000000" cy:edgeLabelFont="SanSerif-0-10" cy:edgeLabel="" cy:edgeLineType="SOLID" cy:curved="STRAIGHT_LINES"/>
  </edge>
  <edge label="NFKBIA (pp) taof(NFKB Complex Hs)" source="-380" target="-221">
    <att type="string" name="canonicalName" value="NFKBIA (pp) taof(NFKB Complex Hs)"/>
    <att type="string" name="edgeTypeId" value="337"/>
    <att type="string" name="edgeTypeName" value="=|"/>
    <att type="string" name="interaction" value="pp" cy:editable="false"/>
    <att type="string" name="vizmap:CV-IPN-Foam cell formation EDGE_COLOR" value="java.awt.Color[r=0,g=0,b=0]"/>
    <att type="string" name="vizmap:CV-IPN-Foam cell formation EDGE_LINE_WIDTH" value="3.0"/>
    <graphics width="3" fill="#999999" cy:sourceArrow="0" cy:targetArrow="0" cy:sourceArrowColor="#000000" cy:targetArrowColor="#000000" cy:edgeLabelFont="SanSerif-0-10" cy:edgeLabel="" cy:edgeLineType="SOLID" cy:curved="STRAIGHT_LINES"/>
  </edge>
  <edge label="catof(MYD88) (pp) kaof(MAPK3)" source="-378" target="-196">
    <att type="string" name="canonicalName" value="catof(MYD88) (pp) kaof(MAPK3)"/>
    <att type="string" name="edgeTypeId" value="134"/>
    <att type="string" name="edgeTypeName" value="-&gt;"/>
    <att type="string" name="interaction" value="pp" cy:editable="false"/>
    <att type="string" name="vizmap:CV-IPN-Foam cell formation EDGE_COLOR" value="java.awt.Color[r=0,g=0,b=0]"/>
    <att type="string" name="vizmap:CV-IPN-Foam cell formation EDGE_LINE_WIDTH" value="1.0"/>
    <graphics width="1" fill="#999999" cy:sourceArrow="0" cy:targetArrow="0" cy:sourceArrowColor="#000000" cy:targetArrowColor="#000000" cy:edgeLabelFont="SanSerif-0-10" cy:edgeLabel="" cy:edgeLineType="SOLID" cy:curved="STRAIGHT_LINES">
      <att name="edgeBend">
        <att name="handle" x="2467.943603515625" y="625.4905395507812" />
        <att name="handle" x="2467.943603515625" y="499.8147888183594" />
        <att name="handle" x="2637.421875" y="415.1203308105469" />
        <att name="handle" x="2637.421875" y="330.4258117675781" />
        <att name="handle" x="2637.421875" y="245.73143005371094" />
        <att name="handle" x="2637.421875" y="161.036865234375" />
        <att name="handle" x="2637.421875" y="76.34228515625" />
      </att>
    </graphics>
  </edge>
  <edge label="catof(MYD88) (pp) kaof(MAPK1)" source="-378" target="-159">
    <att type="string" name="canonicalName" value="catof(MYD88) (pp) kaof(MAPK1)"/>
    <att type="string" name="edgeTypeId" value="134"/>
    <att type="string" name="edgeTypeName" value="-&gt;"/>
    <att type="string" name="interaction" value="pp" cy:editable="false"/>
    <att type="string" name="vizmap:CV-IPN-Foam cell formation EDGE_COLOR" value="java.awt.Color[r=0,g=0,b=0]"/>
    <att type="string" name="vizmap:CV-IPN-Foam cell formation EDGE_LINE_WIDTH" value="1.0"/>
    <graphics width="1" fill="#999999" cy:sourceArrow="0" cy:targetArrow="0" cy:sourceArrowColor="#000000" cy:targetArrowColor="#000000" cy:edgeLabelFont="SanSerif-0-10" cy:edgeLabel="" cy:edgeLineType="SOLID" cy:curved="STRAIGHT_LINES">
      <att name="edgeBend">
        <att name="handle" x="2354.9580078125" y="625.4905395507812" />
        <att name="handle" x="2354.9580078125" y="499.8147888183594" />
        <att name="handle" x="2354.9580078125" y="415.1203308105469" />
      </att>
    </graphics>
  </edge>
  <edge label="catof(MYD88) (pp) taof(NFKB Complex Hs)" source="-378" target="-221">
    <att type="string" name="canonicalName" value="catof(MYD88) (pp) taof(NFKB Complex Hs)"/>
    <att type="string" name="edgeTypeId" value="134"/>
    <att type="string" name="edgeTypeName" value="-&gt;"/>
    <att type="string" name="interaction" value="pp" cy:editable="false"/>
    <att type="string" name="vizmap:CV-IPN-Foam cell formation EDGE_COLOR" value="java.awt.Color[r=0,g=0,b=0]"/>
    <att type="string" name="vizmap:CV-IPN-Foam cell formation EDGE_LINE_WIDTH" value="1.0"/>
    <graphics width="1" fill="#999999" cy:sourceArrow="0" cy:targetArrow="0" cy:sourceArrowColor="#000000" cy:targetArrowColor="#000000" cy:edgeLabelFont="SanSerif-0-10" cy:edgeLabel="" cy:edgeLineType="SOLID" cy:curved="STRAIGHT_LINES"/>
  </edge>
  <edge label="CD14:TLR4 (pp) TLR4" source="-377" target="-444">
    <att type="string" name="canonicalName" value="CD14:TLR4 (pp) TLR4"/>
    <att type="string" name="edgeTypeId" value="79"/>
    <att type="string" name="edgeTypeName" value="-cc-"/>
    <att type="string" name="interaction" value="pp" cy:editable="false"/>
    <att type="string" name="vizmap:CV-IPN-Foam cell formation EDGE_COLOR" value="java.awt.Color[r=153,g=153,b=153]"/>
    <att type="string" name="vizmap:CV-IPN-Foam cell formation EDGE_LINE_WIDTH" value="3.0"/>
    <graphics width="1" fill="#999999" cy:sourceArrow="0" cy:targetArrow="0" cy:sourceArrowColor="#000000" cy:targetArrowColor="#000000" cy:edgeLabelFont="SanSerif-0-10" cy:edgeLabel="" cy:edgeLineType="EQUAL_DASH" cy:curved="STRAIGHT_LINES"/>
  </edge>
  <edge label="CD14:TLR4 (pp) CD14" source="-377" target="-351">
    <att type="string" name="canonicalName" value="CD14:TLR4 (pp) CD14"/>
    <att type="string" name="edgeTypeId" value="79"/>
    <att type="string" name="edgeTypeName" value="-cc-"/>
    <att type="string" name="interaction" value="pp" cy:editable="false"/>
    <att type="string" name="vizmap:CV-IPN-Foam cell formation EDGE_COLOR" value="java.awt.Color[r=153,g=153,b=153]"/>
    <att type="string" name="vizmap:CV-IPN-Foam cell formation EDGE_LINE_WIDTH" value="3.0"/>
    <graphics width="1" fill="#999999" cy:sourceArrow="0" cy:targetArrow="0" cy:sourceArrowColor="#000000" cy:targetArrowColor="#000000" cy:edgeLabelFont="SanSerif-0-10" cy:edgeLabel="" cy:edgeLineType="EQUAL_DASH" cy:curved="STRAIGHT_LINES">
      <att name="edgeBend">
        <att name="handle" x="264.7173156738281" y="879.573974609375" />
        <att name="handle" x="264.7173156738281" y="794.8795776367188" />
        <att name="handle" x="264.7173156738281" y="710.1849975585938" />
        <att name="handle" x="264.7173156738281" y="625.4905395507812" />
        <att name="handle" x="264.7173156738281" y="499.8147888183594" />
        <att name="handle" x="264.7173156738281" y="415.1203308105469" />
        <att name="handle" x="264.7173156738281" y="330.4258117675781" />
        <att name="handle" x="264.7173156738281" y="245.73143005371094" />
        <att name="handle" x="264.7173156738281" y="161.036865234375" />
        <att name="handle" x="264.7173156738281" y="76.34228515625" />
        <att name="handle" x="264.7173156738281" y="-8.35213851928711" />
        <att name="handle" x="264.7173156738281" y="-93.0466537475586" />
      </att>
    </graphics>
  </edge>
  <edge label="taof(SREBF1) (pp) taof(SREBF1C)" source="-376" target="-390">
    <att type="string" name="canonicalName" value="taof(SREBF1) (pp) taof(SREBF1C)"/>
    <att type="string" name="edgeTypeId" value="6"/>
    <att type="string" name="edgeTypeName" value="-sub-&gt;"/>
    <att type="string" name="interaction" value="pp" cy:editable="false"/>
    <att type="string" name="vizmap:CV-IPN-Foam cell formation EDGE_COLOR" value="java.awt.Color[r=0,g=0,b=0]"/>
    <att type="string" name="vizmap:CV-IPN-Foam cell formation EDGE_LINE_WIDTH" value="3.0"/>
    <graphics width="1" fill="#999999" cy:sourceArrow="0" cy:targetArrow="0" cy:sourceArrowColor="#000000" cy:targetArrowColor="#000000" cy:edgeLabelFont="SanSerif-0-10" cy:edgeLabel="" cy:edgeLineType="EQUAL_DASH" cy:curved="STRAIGHT_LINES">
      <att name="edgeBend">
        <att name="handle" x="1394.576171875" y="161.036865234375" />
      </att>
    </graphics>
  </edge>
  <edge label="taof(SREBF1) (pp) exp(SREBF1C)" source="-376" target="-352">
    <att type="string" name="canonicalName" value="taof(SREBF1) (pp) exp(SREBF1C)"/>
    <att type="string" name="edgeTypeId" value="134"/>
    <att type="string" name="edgeTypeName" value="-&gt;"/>
    <att type="string" name="interaction" value="pp" cy:editable="false"/>
    <att type="string" name="vizmap:CV-IPN-Foam cell formation EDGE_COLOR" value="java.awt.Color[r=0,g=0,b=0]"/>
    <att type="string" name="vizmap:CV-IPN-Foam cell formation EDGE_LINE_WIDTH" value="1.0"/>
    <graphics width="1" fill="#999999" cy:sourceArrow="0" cy:targetArrow="0" cy:sourceArrowColor="#000000" cy:targetArrowColor="#000000" cy:edgeLabelFont="SanSerif-0-10" cy:edgeLabel="" cy:edgeLineType="SOLID" cy:curved="STRAIGHT_LINES">
      <att name="edgeBend">
        <att name="handle" x="434.1960144042969" y="161.036865234375" />
        <att name="handle" x="434.1960144042969" y="76.34228515625" />
        <att name="handle" x="434.1960144042969" y="-8.35213851928711" />
        <att name="handle" x="434.1960144042969" y="-93.0466537475586" />
      </att>
    </graphics>
  </edge>
  <edge label="taof(SREBF1) (pp) exp(LDLR)" source="-376" target="-439">
    <att type="string" name="canonicalName" value="taof(SREBF1) (pp) exp(LDLR)"/>
    <att type="string" name="edgeTypeId" value="334"/>
    <att type="string" name="edgeTypeName" value="=&gt;"/>
    <att type="string" name="interaction" value="pp" cy:editable="false"/>
    <att type="string" name="vizmap:CV-IPN-Foam cell formation EDGE_COLOR" value="java.awt.Color[r=0,g=0,b=0]"/>
    <att type="string" name="vizmap:CV-IPN-Foam cell formation EDGE_LINE_WIDTH" value="3.0"/>
    <graphics width="3" fill="#999999" cy:sourceArrow="0" cy:targetArrow="0" cy:sourceArrowColor="#000000" cy:targetArrowColor="#000000" cy:edgeLabelFont="SanSerif-0-10" cy:edgeLabel="" cy:edgeLineType="SOLID" cy:curved="STRAIGHT_LINES">
      <att name="edgeBend">
        <att name="handle" x="1507.5626220703125" y="161.036865234375" />
        <att name="handle" x="1394.576171875" y="76.34228515625" />
      </att>
    </graphics>
  </edge>
  <edge label="taof(SREBF1) (pp) lipid biosynthesis" source="-376" target="-397">
    <att type="string" name="canonicalName" value="taof(SREBF1) (pp) lipid biosynthesis"/>
    <att type="string" name="edgeTypeId" value="134"/>
    <att type="string" name="edgeTypeName" value="-&gt;"/>
    <att type="string" name="interaction" value="pp" cy:editable="false"/>
    <att type="string" name="vizmap:CV-IPN-Foam cell formation EDGE_COLOR" value="java.awt.Color[r=0,g=0,b=0]"/>
    <att type="string" name="vizmap:CV-IPN-Foam cell formation EDGE_LINE_WIDTH" value="1.0"/>
    <graphics width="1" fill="#999999" cy:sourceArrow="0" cy:targetArrow="0" cy:sourceArrowColor="#000000" cy:targetArrowColor="#000000" cy:edgeLabelFont="SanSerif-0-10" cy:edgeLabel="" cy:edgeLineType="SOLID" cy:curved="STRAIGHT_LINES">
      <att name="edgeBend">
        <att name="handle" x="1903.0135498046875" y="161.036865234375" />
        <att name="handle" x="1903.0135498046875" y="76.34228515625" />
        <att name="handle" x="1846.52099609375" y="-8.35213851928711" />
        <att name="handle" x="1845.3863525390625" y="-10.21047592163086" />
      </att>
    </graphics>
  </edge>
  <edge label="taof(SREBF1) (pp) taof(SREBF1A)" source="-376" target="-361">
    <att type="string" name="canonicalName" value="taof(SREBF1) (pp) taof(SREBF1A)"/>
    <att type="string" name="edgeTypeId" value="6"/>
    <att type="string" name="edgeTypeName" value="-sub-&gt;"/>
    <att type="string" name="interaction" value="pp" cy:editable="false"/>
    <att type="string" name="vizmap:CV-IPN-Foam cell formation EDGE_COLOR" value="java.awt.Color[r=0,g=0,b=0]"/>
    <att type="string" name="vizmap:CV-IPN-Foam cell formation EDGE_LINE_WIDTH" value="3.0"/>
    <graphics width="1" fill="#999999" cy:sourceArrow="0" cy:targetArrow="0" cy:sourceArrowColor="#000000" cy:targetArrowColor="#000000" cy:edgeLabelFont="SanSerif-0-10" cy:edgeLabel="" cy:edgeLineType="EQUAL_DASH" cy:curved="STRAIGHT_LINES"/>
  </edge>
  <edge label="taof(SREBF1) (pp) exp(ACAT1)" source="-376" target="-339">
    <att type="string" name="canonicalName" value="taof(SREBF1) (pp) exp(ACAT1)"/>
    <att type="string" name="edgeTypeId" value="134"/>
    <att type="string" name="edgeTypeName" value="-&gt;"/>
    <att type="string" name="interaction" value="pp" cy:editable="false"/>
    <att type="string" name="vizmap:CV-IPN-Foam cell formation EDGE_COLOR" value="java.awt.Color[r=0,g=0,b=0]"/>
    <att type="string" name="vizmap:CV-IPN-Foam cell formation EDGE_LINE_WIDTH" value="1.0"/>
    <graphics width="1" fill="#999999" cy:sourceArrow="0" cy:targetArrow="0" cy:sourceArrowColor="#000000" cy:targetArrowColor="#000000" cy:edgeLabelFont="SanSerif-0-10" cy:edgeLabel="" cy:edgeLineType="SOLID" cy:curved="STRAIGHT_LINES">
      <att name="edgeBend">
        <att name="handle" x="2919.888671875" y="161.036865234375" />
      </att>
    </graphics>
  </edge>
  <edge label="exp(SCARB1) (pp) SCARB1" source="-375" target="-27">
    <att type="string" name="canonicalName" value="exp(SCARB1) (pp) SCARB1"/>
    <att type="string" name="edgeTypeId" value="115"/>
    <att type="string" name="edgeTypeName" value="-gp-&gt;"/>
    <att type="string" name="interaction" value="pp" cy:editable="false"/>
    <att type="string" name="vizmap:CV-IPN-Foam cell formation EDGE_COLOR" value="java.awt.Color[r=0,g=0,b=0]"/>
    <att type="string" name="vizmap:CV-IPN-Foam cell formation EDGE_LINE_WIDTH" value="3.0"/>
    <graphics width="1" fill="#999999" cy:sourceArrow="0" cy:targetArrow="0" cy:sourceArrowColor="#000000" cy:targetArrowColor="#000000" cy:edgeLabelFont="SanSerif-0-10" cy:edgeLabel="" cy:edgeLineType="EQUAL_DASH" cy:curved="STRAIGHT_LINES"/>
  </edge>
  <edge label="STAT1 (pp) taof(STAT1)" source="-216" target="-206">
    <att type="string" name="canonicalName" value="STAT1 (pp) taof(STAT1)"/>
    <att type="string" name="edgeTypeId" value="166"/>
    <att type="string" name="edgeTypeName" value="-e-&gt;"/>
    <att type="string" name="interaction" value="pp" cy:editable="false"/>
    <att type="string" name="vizmap:CV-IPN-Endothelial cell activation EDGE_COLOR" value="java.awt.Color[r=0,g=0,b=0]"/>
    <att type="string" name="vizmap:CV-IPN-Endothelial cell activation EDGE_LINE_WIDTH" value="3.0"/>
    <att type="string" name="vizmap:CV-IPN-Foam cell formation EDGE_COLOR" value="java.awt.Color[r=0,g=0,b=0]"/>
    <att type="string" name="vizmap:CV-IPN-Foam cell formation EDGE_LINE_WIDTH" value="3.0"/>
    <graphics width="1" fill="#999999" cy:sourceArrow="0" cy:targetArrow="0" cy:sourceArrowColor="#000000" cy:targetArrowColor="#000000" cy:edgeLabelFont="SanSerif-0-10" cy:edgeLabel="" cy:edgeLineType="EQUAL_DASH" cy:curved="STRAIGHT_LINES"/>
  </edge>
  <edge label="taof(STAT3) (pp) ABCA1" source="-103" target="-349">
    <att type="string" name="canonicalName" value="taof(STAT3) (pp) ABCA1"/>
    <att type="string" name="edgeTypeId" value="134"/>
    <att type="string" name="edgeTypeName" value="-&gt;"/>
    <att type="string" name="interaction" value="pp" cy:editable="false"/>
    <att type="string" name="vizmap:CV-IPN-Foam cell formation EDGE_COLOR" value="java.awt.Color[r=0,g=0,b=0]"/>
    <att type="string" name="vizmap:CV-IPN-Foam cell formation EDGE_LINE_WIDTH" value="1.0"/>
    <graphics width="1" fill="#999999" cy:sourceArrow="0" cy:targetArrow="0" cy:sourceArrowColor="#000000" cy:targetArrowColor="#000000" cy:edgeLabelFont="SanSerif-0-10" cy:edgeLabel="" cy:edgeLineType="SOLID" cy:curved="STRAIGHT_LINES"/>
  </edge>
  <edge label="taof(STAT3) (pp) exp(XDH)" source="-103" target="-419">
    <att type="string" name="canonicalName" value="taof(STAT3) (pp) exp(XDH)"/>
    <att type="string" name="edgeTypeId" value="334"/>
    <att type="string" name="edgeTypeName" value="=&gt;"/>
    <att type="string" name="interaction" value="pp" cy:editable="false"/>
    <att type="string" name="vizmap:CV-IPN-Foam cell formation EDGE_COLOR" value="java.awt.Color[r=0,g=0,b=0]"/>
    <att type="string" name="vizmap:CV-IPN-Foam cell formation EDGE_LINE_WIDTH" value="3.0"/>
    <graphics width="3" fill="#999999" cy:sourceArrow="0" cy:targetArrow="0" cy:sourceArrowColor="#000000" cy:targetArrowColor="#000000" cy:edgeLabelFont="SanSerif-0-10" cy:edgeLabel="" cy:edgeLineType="SOLID" cy:curved="STRAIGHT_LINES">
      <att name="edgeBend">
        <att name="handle" x="1055.6190185546875" y="415.1203308105469" />
        <att name="handle" x="1055.6190185546875" y="330.4258117675781" />
        <att name="handle" x="1055.6190185546875" y="245.73143005371094" />
        <att name="handle" x="1055.6190185546875" y="161.036865234375" />
        <att name="handle" x="1112.1124267578125" y="76.34228515625" />
      </att>
    </graphics>
  </edge>
  <edge label="IFNA1 (pp) exp(MSR1)" source="-374" target="-348">
    <att type="string" name="canonicalName" value="IFNA1 (pp) exp(MSR1)"/>
    <att type="string" name="edgeTypeId" value="134"/>
    <att type="string" name="edgeTypeName" value="-&gt;"/>
    <att type="string" name="interaction" value="pp" cy:editable="false"/>
    <att type="string" name="vizmap:CV-IPN-Foam cell formation EDGE_COLOR" value="java.awt.Color[r=0,g=0,b=0]"/>
    <att type="string" name="vizmap:CV-IPN-Foam cell formation EDGE_LINE_WIDTH" value="1.0"/>
    <graphics width="1" fill="#999999" cy:sourceArrow="0" cy:targetArrow="0" cy:sourceArrowColor="#000000" cy:targetArrowColor="#000000" cy:edgeLabelFont="SanSerif-0-10" cy:edgeLabel="" cy:edgeLineType="SOLID" cy:curved="STRAIGHT_LINES"/>
  </edge>
  <edge label="kaof(MAPK9) (pp) foam cell" source="-373" target="-389">
    <att type="string" name="canonicalName" value="kaof(MAPK9) (pp) foam cell"/>
    <att type="string" name="edgeTypeId" value="134"/>
    <att type="string" name="edgeTypeName" value="-&gt;"/>
    <att type="string" name="interaction" value="pp" cy:editable="false"/>
    <att type="string" name="vizmap:CV-IPN-Foam cell formation EDGE_COLOR" value="java.awt.Color[r=0,g=0,b=0]"/>
    <att type="string" name="vizmap:CV-IPN-Foam cell formation EDGE_LINE_WIDTH" value="1.0"/>
    <graphics width="1" fill="#999999" cy:sourceArrow="0" cy:targetArrow="0" cy:sourceArrowColor="#000000" cy:targetArrowColor="#000000" cy:edgeLabelFont="SanSerif-0-10" cy:edgeLabel="" cy:edgeLineType="SOLID" cy:curved="STRAIGHT_LINES"/>
  </edge>
  <edge label="taof(NR1H2) (pp) exp(CCR7)" source="-372" target="-440">
    <att type="string" name="canonicalName" value="taof(NR1H2) (pp) exp(CCR7)"/>
    <att type="string" name="edgeTypeId" value="134"/>
    <att type="string" name="edgeTypeName" value="-&gt;"/>
    <att type="string" name="interaction" value="pp" cy:editable="false"/>
    <att type="string" name="vizmap:CV-IPN-Foam cell formation EDGE_COLOR" value="java.awt.Color[r=0,g=0,b=0]"/>
    <att type="string" name="vizmap:CV-IPN-Foam cell formation EDGE_LINE_WIDTH" value="1.0"/>
    <graphics width="1" fill="#999999" cy:sourceArrow="0" cy:targetArrow="0" cy:sourceArrowColor="#000000" cy:targetArrowColor="#000000" cy:edgeLabelFont="SanSerif-0-10" cy:edgeLabel="" cy:edgeLineType="SOLID" cy:curved="STRAIGHT_LINES">
      <att name="edgeBend">
        <att name="handle" x="829.6471557617188" y="499.8147888183594" />
        <att name="handle" x="829.6471557617188" y="415.1203308105469" />
        <att name="handle" x="829.6471557617188" y="330.4258117675781" />
        <att name="handle" x="829.6471557617188" y="245.73143005371094" />
        <att name="handle" x="829.6471557617188" y="161.036865234375" />
        <att name="handle" x="886.1400756835938" y="76.34228515625" />
        <att name="handle" x="886.1400756835938" y="-8.35213851928711" />
      </att>
    </graphics>
  </edge>
  <edge label="taof(NR1H2) (pp) exp(ABCA1)" source="-372" target="-314">
    <att type="string" name="canonicalName" value="taof(NR1H2) (pp) exp(ABCA1)"/>
    <att type="string" name="edgeTypeId" value="334"/>
    <att type="string" name="edgeTypeName" value="=&gt;"/>
    <att type="string" name="interaction" value="pp" cy:editable="false"/>
    <att type="string" name="vizmap:CV-IPN-Foam cell formation EDGE_COLOR" value="java.awt.Color[r=0,g=0,b=0]"/>
    <att type="string" name="vizmap:CV-IPN-Foam cell formation EDGE_LINE_WIDTH" value="3.0"/>
    <graphics width="3" fill="#999999" cy:sourceArrow="0" cy:targetArrow="0" cy:sourceArrowColor="#000000" cy:targetArrowColor="#000000" cy:edgeLabelFont="SanSerif-0-10" cy:edgeLabel="" cy:edgeLineType="SOLID" cy:curved="STRAIGHT_LINES"/>
  </edge>
  <edge label="kaof(PI3K Family Hs) (pp) kaof(PKC Family Hs)" source="-170" target="-185">
    <att type="string" name="canonicalName" value="kaof(PI3K Family Hs) (pp) kaof(PKC Family Hs)"/>
    <att type="string" name="edgeTypeId" value="134"/>
    <att type="string" name="edgeTypeName" value="-&gt;"/>
    <att type="string" name="interaction" value="pp" cy:editable="false"/>
    <att type="string" name="vizmap:CV-IPN-Foam cell formation EDGE_COLOR" value="java.awt.Color[r=0,g=0,b=0]"/>
    <att type="string" name="vizmap:CV-IPN-Foam cell formation EDGE_LINE_WIDTH" value="1.0"/>
    <graphics width="1" fill="#999999" cy:sourceArrow="0" cy:targetArrow="0" cy:sourceArrowColor="#000000" cy:targetArrowColor="#000000" cy:edgeLabelFont="SanSerif-0-10" cy:edgeLabel="" cy:edgeLineType="SOLID" cy:curved="STRAIGHT_LINES"/>
  </edge>
  <edge label="kaof(PI3K Family Hs) (pp) sec(VEGFA)" source="-170" target="-399">
    <att type="string" name="canonicalName" value="kaof(PI3K Family Hs) (pp) sec(VEGFA)"/>
    <att type="string" name="edgeTypeId" value="134"/>
    <att type="string" name="edgeTypeName" value="-&gt;"/>
    <att type="string" name="interaction" value="pp" cy:editable="false"/>
    <att type="string" name="vizmap:CV-IPN-Foam cell formation EDGE_COLOR" value="java.awt.Color[r=0,g=0,b=0]"/>
    <att type="string" name="vizmap:CV-IPN-Foam cell formation EDGE_LINE_WIDTH" value="1.0"/>
    <graphics width="1" fill="#999999" cy:sourceArrow="0" cy:targetArrow="0" cy:sourceArrowColor="#000000" cy:targetArrowColor="#000000" cy:edgeLabelFont="SanSerif-0-10" cy:edgeLabel="" cy:edgeLineType="SOLID" cy:curved="STRAIGHT_LINES">
      <att name="edgeBend">
        <att name="handle" x="3541.310302734375" y="879.573974609375" />
        <att name="handle" x="3541.310302734375" y="794.8795776367188" />
        <att name="handle" x="3541.310302734375" y="710.1849975585938" />
        <att name="handle" x="3541.310302734375" y="625.4905395507812" />
        <att name="handle" x="3541.310302734375" y="499.8147888183594" />
        <att name="handle" x="3541.310302734375" y="415.1203308105469" />
        <att name="handle" x="3541.310302734375" y="330.4258117675781" />
        <att name="handle" x="3541.310302734375" y="245.73143005371094" />
        <att name="handle" x="3541.310302734375" y="161.036865234375" />
        <att name="handle" x="3541.310302734375" y="76.34228515625" />
        <att name="handle" x="3541.310302734375" y="-8.35213851928711" />
      </att>
    </graphics>
  </edge>
  <edge label="INSR (pp) kaof(AKT1)" source="-370" target="-97">
    <att type="string" name="canonicalName" value="INSR (pp) kaof(AKT1)"/>
    <att type="string" name="edgeTypeId" value="134"/>
    <att type="string" name="edgeTypeName" value="-&gt;"/>
    <att type="string" name="interaction" value="pp" cy:editable="false"/>
    <att type="string" name="vizmap:CV-IPN-Foam cell formation EDGE_COLOR" value="java.awt.Color[r=0,g=0,b=0]"/>
    <att type="string" name="vizmap:CV-IPN-Foam cell formation EDGE_LINE_WIDTH" value="1.0"/>
    <graphics width="1" fill="#999999" cy:sourceArrow="0" cy:targetArrow="0" cy:sourceArrowColor="#000000" cy:targetArrowColor="#000000" cy:edgeLabelFont="SanSerif-0-10" cy:edgeLabel="" cy:edgeLineType="SOLID" cy:curved="STRAIGHT_LINES"/>
  </edge>
  <edge label="INSR (pp) response to endoplasmic reticulum stress" source="-370" target="-138">
    <att type="string" name="canonicalName" value="INSR (pp) response to endoplasmic reticulum stress"/>
    <att type="string" name="edgeTypeId" value="137"/>
    <att type="string" name="edgeTypeName" value="-|"/>
    <att type="string" name="interaction" value="pp" cy:editable="false"/>
    <att type="string" name="vizmap:CV-IPN-Foam cell formation EDGE_COLOR" value="java.awt.Color[r=0,g=0,b=0]"/>
    <att type="string" name="vizmap:CV-IPN-Foam cell formation EDGE_LINE_WIDTH" value="1.0"/>
    <graphics width="1" fill="#999999" cy:sourceArrow="0" cy:targetArrow="0" cy:sourceArrowColor="#000000" cy:targetArrowColor="#000000" cy:edgeLabelFont="SanSerif-0-10" cy:edgeLabel="" cy:edgeLineType="SOLID" cy:curved="STRAIGHT_LINES"/>
  </edge>
  <edge label="MAP3K7 (pp) kaof(MAP3K7)" source="-369" target="-391">
    <att type="string" name="canonicalName" value="MAP3K7 (pp) kaof(MAP3K7)"/>
    <att type="string" name="edgeTypeId" value="142"/>
    <att type="string" name="edgeTypeName" value="-cat-&gt;"/>
    <att type="string" name="interaction" value="pp" cy:editable="false"/>
    <att type="string" name="vizmap:CV-IPN-Foam cell formation EDGE_COLOR" value="java.awt.Color[r=0,g=0,b=0]"/>
    <att type="string" name="vizmap:CV-IPN-Foam cell formation EDGE_LINE_WIDTH" value="3.0"/>
    <graphics width="3" fill="#999999" cy:sourceArrow="0" cy:targetArrow="0" cy:sourceArrowColor="#000000" cy:targetArrowColor="#000000" cy:edgeLabelFont="SanSerif-0-10" cy:edgeLabel="" cy:edgeLineType="SOLID" cy:curved="STRAIGHT_LINES"/>
  </edge>
  <edge label="Cholesterol (pp) taof(SREBF1C)" source="-300" target="-390">
    <att type="string" name="canonicalName" value="Cholesterol (pp) taof(SREBF1C)"/>
    <att type="string" name="edgeTypeId" value="137"/>
    <att type="string" name="edgeTypeName" value="-|"/>
    <att type="string" name="interaction" value="pp" cy:editable="false"/>
    <att type="string" name="vizmap:CV-IPN-Foam cell formation EDGE_COLOR" value="java.awt.Color[r=0,g=0,b=0]"/>
    <att type="string" name="vizmap:CV-IPN-Foam cell formation EDGE_LINE_WIDTH" value="1.0"/>
    <graphics width="1" fill="#999999" cy:sourceArrow="0" cy:targetArrow="0" cy:sourceArrowColor="#000000" cy:targetArrowColor="#000000" cy:edgeLabelFont="SanSerif-0-10" cy:edgeLabel="" cy:edgeLineType="SOLID" cy:curved="STRAIGHT_LINES">
      <att name="edgeBend">
        <att name="handle" x="1338.08447265625" y="245.73143005371094" />
        <att name="handle" x="1338.08447265625" y="161.036865234375" />
      </att>
    </graphics>
  </edge>
  <edge label="Cholesterol (pp) taof(SREBF1)" source="-300" target="-376">
    <att type="string" name="canonicalName" value="Cholesterol (pp) taof(SREBF1)"/>
    <att type="string" name="edgeTypeId" value="137"/>
    <att type="string" name="edgeTypeName" value="-|"/>
    <att type="string" name="interaction" value="pp" cy:editable="false"/>
    <att type="string" name="vizmap:CV-IPN-Foam cell formation EDGE_COLOR" value="java.awt.Color[r=0,g=0,b=0]"/>
    <att type="string" name="vizmap:CV-IPN-Foam cell formation EDGE_LINE_WIDTH" value="1.0"/>
    <graphics width="1" fill="#999999" cy:sourceArrow="0" cy:targetArrow="0" cy:sourceArrowColor="#000000" cy:targetArrowColor="#000000" cy:edgeLabelFont="SanSerif-0-10" cy:edgeLabel="" cy:edgeLineType="SOLID" cy:curved="STRAIGHT_LINES"/>
  </edge>
  <edge label="Cholesterol (pp) taof(SREBF1A)" source="-300" target="-361">
    <att type="string" name="canonicalName" value="Cholesterol (pp) taof(SREBF1A)"/>
    <att type="string" name="edgeTypeId" value="137"/>
    <att type="string" name="edgeTypeName" value="-|"/>
    <att type="string" name="interaction" value="pp" cy:editable="false"/>
    <att type="string" name="vizmap:CV-IPN-Foam cell formation EDGE_COLOR" value="java.awt.Color[r=0,g=0,b=0]"/>
    <att type="string" name="vizmap:CV-IPN-Foam cell formation EDGE_LINE_WIDTH" value="1.0"/>
    <graphics width="1" fill="#999999" cy:sourceArrow="0" cy:targetArrow="0" cy:sourceArrowColor="#000000" cy:targetArrowColor="#000000" cy:edgeLabelFont="SanSerif-0-10" cy:edgeLabel="" cy:edgeLineType="SOLID" cy:curved="STRAIGHT_LINES">
      <att name="edgeBend">
        <att name="handle" x="2411.450439453125" y="245.73143005371094" />
      </att>
    </graphics>
  </edge>
  <edge label="taof(PPARD) (pp) exp(MSR1)" source="-368" target="-348">
    <att type="string" name="canonicalName" value="taof(PPARD) (pp) exp(MSR1)"/>
    <att type="string" name="edgeTypeId" value="134"/>
    <att type="string" name="edgeTypeName" value="-&gt;"/>
    <att type="string" name="interaction" value="pp" cy:editable="false"/>
    <att type="string" name="vizmap:CV-IPN-Foam cell formation EDGE_COLOR" value="java.awt.Color[r=0,g=0,b=0]"/>
    <att type="string" name="vizmap:CV-IPN-Foam cell formation EDGE_LINE_WIDTH" value="1.0"/>
    <graphics width="1" fill="#999999" cy:sourceArrow="0" cy:targetArrow="0" cy:sourceArrowColor="#000000" cy:targetArrowColor="#000000" cy:edgeLabelFont="SanSerif-0-10" cy:edgeLabel="" cy:edgeLineType="SOLID" cy:curved="STRAIGHT_LINES"/>
  </edge>
  <edge label="taof(SREBF2) (pp) exp(ACAT1)" source="-367" target="-339">
    <att type="string" name="canonicalName" value="taof(SREBF2) (pp) exp(ACAT1)"/>
    <att type="string" name="edgeTypeId" value="334"/>
    <att type="string" name="edgeTypeName" value="=&gt;"/>
    <att type="string" name="interaction" value="pp" cy:editable="false"/>
    <att type="string" name="vizmap:CV-IPN-Foam cell formation EDGE_COLOR" value="java.awt.Color[r=0,g=0,b=0]"/>
    <att type="string" name="vizmap:CV-IPN-Foam cell formation EDGE_LINE_WIDTH" value="3.0"/>
    <graphics width="3" fill="#999999" cy:sourceArrow="0" cy:targetArrow="0" cy:sourceArrowColor="#000000" cy:targetArrowColor="#000000" cy:edgeLabelFont="SanSerif-0-10" cy:edgeLabel="" cy:edgeLineType="SOLID" cy:curved="STRAIGHT_LINES"/>
  </edge>
  <edge label="taof(SREBF2) (pp) exp(SCARB1)" source="-367" target="-375">
    <att type="string" name="canonicalName" value="taof(SREBF2) (pp) exp(SCARB1)"/>
    <att type="string" name="edgeTypeId" value="334"/>
    <att type="string" name="edgeTypeName" value="=&gt;"/>
    <att type="string" name="interaction" value="pp" cy:editable="false"/>
    <att type="string" name="vizmap:CV-IPN-Foam cell formation EDGE_COLOR" value="java.awt.Color[r=0,g=0,b=0]"/>
    <att type="string" name="vizmap:CV-IPN-Foam cell formation EDGE_LINE_WIDTH" value="3.0"/>
    <graphics width="3" fill="#999999" cy:sourceArrow="0" cy:targetArrow="0" cy:sourceArrowColor="#000000" cy:targetArrowColor="#000000" cy:edgeLabelFont="SanSerif-0-10" cy:edgeLabel="" cy:edgeLineType="SOLID" cy:curved="STRAIGHT_LINES"/>
  </edge>
  <edge label="taof(SREBF2) (pp) exp(SREBF2)" source="-367" target="-328">
    <att type="string" name="canonicalName" value="taof(SREBF2) (pp) exp(SREBF2)"/>
    <att type="string" name="edgeTypeId" value="134"/>
    <att type="string" name="edgeTypeName" value="-&gt;"/>
    <att type="string" name="interaction" value="pp" cy:editable="false"/>
    <att type="string" name="vizmap:CV-IPN-Foam cell formation EDGE_COLOR" value="java.awt.Color[r=0,g=0,b=0]"/>
    <att type="string" name="vizmap:CV-IPN-Foam cell formation EDGE_LINE_WIDTH" value="1.0"/>
    <graphics width="1" fill="#999999" cy:sourceArrow="0" cy:targetArrow="0" cy:sourceArrowColor="#000000" cy:targetArrowColor="#000000" cy:edgeLabelFont="SanSerif-0-10" cy:edgeLabel="" cy:edgeLineType="SOLID" cy:curved="STRAIGHT_LINES">
      <att name="edgeBend">
        <att name="handle" x="2241.972412109375" y="76.34228515625" />
        <att name="handle" x="2276.0263671875" y="1.3775439262390137" />
      </att>
    </graphics>
  </edge>
  <edge label="taof(SREBF2) (pp) exp(SREBF1C)" source="-367" target="-352">
    <att type="string" name="canonicalName" value="taof(SREBF2) (pp) exp(SREBF1C)"/>
    <att type="string" name="edgeTypeId" value="134"/>
    <att type="string" name="edgeTypeName" value="-&gt;"/>
    <att type="string" name="interaction" value="pp" cy:editable="false"/>
    <att type="string" name="vizmap:CV-IPN-Foam cell formation EDGE_COLOR" value="java.awt.Color[r=0,g=0,b=0]"/>
    <att type="string" name="vizmap:CV-IPN-Foam cell formation EDGE_LINE_WIDTH" value="1.0"/>
    <graphics width="1" fill="#999999" cy:sourceArrow="0" cy:targetArrow="0" cy:sourceArrowColor="#000000" cy:targetArrowColor="#000000" cy:edgeLabelFont="SanSerif-0-10" cy:edgeLabel="" cy:edgeLineType="SOLID" cy:curved="STRAIGHT_LINES">
      <att name="edgeBend">
        <att name="handle" x="321.210205078125" y="76.34228515625" />
        <att name="handle" x="321.210205078125" y="-8.35213851928711" />
        <att name="handle" x="321.210205078125" y="-93.0466537475586" />
      </att>
    </graphics>
  </edge>
  <edge label="taof(SREBF2) (pp) exp(LDLR)" source="-367" target="-439">
    <att type="string" name="canonicalName" value="taof(SREBF2) (pp) exp(LDLR)"/>
    <att type="string" name="edgeTypeId" value="334"/>
    <att type="string" name="edgeTypeName" value="=&gt;"/>
    <att type="string" name="interaction" value="pp" cy:editable="false"/>
    <att type="string" name="vizmap:CV-IPN-Foam cell formation EDGE_COLOR" value="java.awt.Color[r=0,g=0,b=0]"/>
    <att type="string" name="vizmap:CV-IPN-Foam cell formation EDGE_LINE_WIDTH" value="3.0"/>
    <graphics width="3" fill="#999999" cy:sourceArrow="0" cy:targetArrow="0" cy:sourceArrowColor="#000000" cy:targetArrowColor="#000000" cy:edgeLabelFont="SanSerif-0-10" cy:edgeLabel="" cy:edgeLineType="SOLID" cy:curved="STRAIGHT_LINES">
      <att name="edgeBend">
        <att name="handle" x="1451.0703125" y="76.34228515625" />
      </att>
    </graphics>
  </edge>
  <edge label="taof(SREBF2) (pp) exp(SREBF1A)" source="-367" target="-413">
    <att type="string" name="canonicalName" value="taof(SREBF2) (pp) exp(SREBF1A)"/>
    <att type="string" name="edgeTypeId" value="134"/>
    <att type="string" name="edgeTypeName" value="-&gt;"/>
    <att type="string" name="interaction" value="pp" cy:editable="false"/>
    <att type="string" name="vizmap:CV-IPN-Foam cell formation EDGE_COLOR" value="java.awt.Color[r=0,g=0,b=0]"/>
    <att type="string" name="vizmap:CV-IPN-Foam cell formation EDGE_LINE_WIDTH" value="1.0"/>
    <graphics width="1" fill="#999999" cy:sourceArrow="0" cy:targetArrow="0" cy:sourceArrowColor="#000000" cy:targetArrowColor="#000000" cy:edgeLabelFont="SanSerif-0-10" cy:edgeLabel="" cy:edgeLineType="SOLID" cy:curved="STRAIGHT_LINES">
      <att name="edgeBend">
        <att name="handle" x="2863.393310546875" y="76.34228515625" />
        <att name="handle" x="2863.393310546875" y="-8.35213851928711" />
      </att>
    </graphics>
  </edge>
  <edge label="CD36 (pp) catof(CD36)" source="-366" target="-332">
    <att type="string" name="canonicalName" value="CD36 (pp) catof(CD36)"/>
    <att type="string" name="edgeTypeId" value="142"/>
    <att type="string" name="edgeTypeName" value="-cat-&gt;"/>
    <att type="string" name="interaction" value="pp" cy:editable="false"/>
    <att type="string" name="vizmap:CV-IPN-Foam cell formation EDGE_COLOR" value="java.awt.Color[r=0,g=0,b=0]"/>
    <att type="string" name="vizmap:CV-IPN-Foam cell formation EDGE_LINE_WIDTH" value="3.0"/>
    <graphics width="3" fill="#999999" cy:sourceArrow="0" cy:targetArrow="0" cy:sourceArrowColor="#000000" cy:targetArrowColor="#000000" cy:edgeLabelFont="SanSerif-0-10" cy:edgeLabel="" cy:edgeLineType="SOLID" cy:curved="STRAIGHT_LINES">
      <att name="edgeBend">
        <att name="handle" x="773.154052734375" y="-93.0466537475586" />
        <att name="handle" x="773.154052734375" y="-8.35213851928711" />
        <att name="handle" x="773.154052734375" y="76.34228515625" />
        <att name="handle" x="716.6611938476562" y="161.036865234375" />
        <att name="handle" x="716.6611938476562" y="245.73143005371094" />
        <att name="handle" x="716.6611938476562" y="330.4258117675781" />
        <att name="handle" x="716.6611938476562" y="415.1203308105469" />
        <att name="handle" x="716.6611938476562" y="499.8147888183594" />
        <att name="handle" x="716.6611938476562" y="625.4905395507812" />
        <att name="handle" x="716.6611938476562" y="710.1849975585938" />
        <att name="handle" x="716.6611938476562" y="794.8795776367188" />
        <att name="handle" x="716.6611938476562" y="879.573974609375" />
        <att name="handle" x="716.6611938476562" y="964.2685546875" />
      </att>
    </graphics>
  </edge>
  <edge label="Angiotensin II (pp) catof(AGTR1)" source="-147" target="-96">
    <att type="string" name="canonicalName" value="Angiotensin II (pp) catof(AGTR1)"/>
    <att type="string" name="edgeTypeId" value="334"/>
    <att type="string" name="edgeTypeName" value="=&gt;"/>
    <att type="string" name="interaction" value="pp" cy:editable="false"/>
    <att type="string" name="vizmap:CV-IPN-Endothelial cell activation EDGE_COLOR" value="java.awt.Color[r=0,g=0,b=0]"/>
    <att type="string" name="vizmap:CV-IPN-Endothelial cell activation EDGE_LINE_WIDTH" value="3.0"/>
    <att type="string" name="vizmap:CV-IPN-Foam cell formation EDGE_COLOR" value="java.awt.Color[r=0,g=0,b=0]"/>
    <att type="string" name="vizmap:CV-IPN-Foam cell formation EDGE_LINE_WIDTH" value="3.0"/>
    <graphics width="3" fill="#999999" cy:sourceArrow="0" cy:targetArrow="0" cy:sourceArrowColor="#000000" cy:targetArrowColor="#000000" cy:edgeLabelFont="SanSerif-0-10" cy:edgeLabel="" cy:edgeLineType="SOLID" cy:curved="STRAIGHT_LINES"/>
  </edge>
  <edge label="IL6 (pp) taof(STAT3)" source="-211" target="-103">
    <att type="string" name="canonicalName" value="IL6 (pp) taof(STAT3)"/>
    <att type="string" name="edgeTypeId" value="134"/>
    <att type="string" name="edgeTypeName" value="-&gt;"/>
    <att type="string" name="interaction" value="pp" cy:editable="false"/>
    <att type="string" name="vizmap:CV-IPN-Foam cell formation EDGE_COLOR" value="java.awt.Color[r=0,g=0,b=0]"/>
    <att type="string" name="vizmap:CV-IPN-Foam cell formation EDGE_LINE_WIDTH" value="1.0"/>
    <graphics width="1" fill="#999999" cy:sourceArrow="0" cy:targetArrow="0" cy:sourceArrowColor="#000000" cy:targetArrowColor="#000000" cy:edgeLabelFont="SanSerif-0-10" cy:edgeLabel="" cy:edgeLineType="SOLID" cy:curved="STRAIGHT_LINES"/>
  </edge>
  <edge label="ROS (pp) taof(AP-1 complex Hs)" source="-90" target="-223">
    <att type="string" name="canonicalName" value="ROS (pp) taof(AP-1 complex Hs)"/>
    <att type="string" name="edgeTypeId" value="134"/>
    <att type="string" name="edgeTypeName" value="-&gt;"/>
    <att type="string" name="interaction" value="pp" cy:editable="false"/>
    <att type="string" name="vizmap:CV-IPN-Foam cell formation EDGE_COLOR" value="java.awt.Color[r=0,g=0,b=0]"/>
    <att type="string" name="vizmap:CV-IPN-Foam cell formation EDGE_LINE_WIDTH" value="1.0"/>
    <graphics width="1" fill="#999999" cy:sourceArrow="0" cy:targetArrow="0" cy:sourceArrowColor="#000000" cy:targetArrowColor="#000000" cy:edgeLabelFont="SanSerif-0-10" cy:edgeLabel="" cy:edgeLineType="SOLID" cy:curved="STRAIGHT_LINES">
      <att name="edgeBend">
        <att name="handle" x="3145.859130859375" y="625.4905395507812" />
      </att>
    </graphics>
  </edge>
  <edge label="ROS (pp) taof(NFKB Complex Hs)" source="-90" target="-221">
    <att type="string" name="canonicalName" value="ROS (pp) taof(NFKB Complex Hs)"/>
    <att type="string" name="edgeTypeId" value="134"/>
    <att type="string" name="edgeTypeName" value="-&gt;"/>
    <att type="string" name="interaction" value="pp" cy:editable="false"/>
    <att type="string" name="vizmap:CV-IPN-Foam cell formation EDGE_COLOR" value="java.awt.Color[r=0,g=0,b=0]"/>
    <att type="string" name="vizmap:CV-IPN-Foam cell formation EDGE_LINE_WIDTH" value="1.0"/>
    <graphics width="1" fill="#999999" cy:sourceArrow="0" cy:targetArrow="0" cy:sourceArrowColor="#000000" cy:targetArrowColor="#000000" cy:edgeLabelFont="SanSerif-0-10" cy:edgeLabel="" cy:edgeLineType="SOLID" cy:curved="STRAIGHT_LINES"/>
  </edge>
  <edge label="Calcium (pp) kaof(PKC Family Hs)" source="-364" target="-185">
    <att type="string" name="canonicalName" value="Calcium (pp) kaof(PKC Family Hs)"/>
    <att type="string" name="edgeTypeId" value="334"/>
    <att type="string" name="edgeTypeName" value="=&gt;"/>
    <att type="string" name="interaction" value="pp" cy:editable="false"/>
    <att type="string" name="vizmap:CV-IPN-Foam cell formation EDGE_COLOR" value="java.awt.Color[r=0,g=0,b=0]"/>
    <att type="string" name="vizmap:CV-IPN-Foam cell formation EDGE_LINE_WIDTH" value="3.0"/>
    <graphics width="3" fill="#999999" cy:sourceArrow="0" cy:targetArrow="0" cy:sourceArrowColor="#000000" cy:targetArrowColor="#000000" cy:edgeLabelFont="SanSerif-0-10" cy:edgeLabel="" cy:edgeLineType="SOLID" cy:curved="STRAIGHT_LINES"/>
  </edge>
  <edge label="MAPK1 (pp) kaof(MAPK1)" source="-168" target="-159">
    <att type="string" name="canonicalName" value="MAPK1 (pp) kaof(MAPK1)"/>
    <att type="string" name="edgeTypeId" value="142"/>
    <att type="string" name="edgeTypeName" value="-cat-&gt;"/>
    <att type="string" name="interaction" value="pp" cy:editable="false"/>
    <att type="string" name="vizmap:CV-IPN-Endothelial cell activation EDGE_COLOR" value="java.awt.Color[r=0,g=0,b=0]"/>
    <att type="string" name="vizmap:CV-IPN-Endothelial cell activation EDGE_LINE_WIDTH" value="3.0"/>
    <att type="string" name="vizmap:CV-IPN-Foam cell formation EDGE_COLOR" value="java.awt.Color[r=0,g=0,b=0]"/>
    <att type="string" name="vizmap:CV-IPN-Foam cell formation EDGE_LINE_WIDTH" value="3.0"/>
    <graphics width="3" fill="#999999" cy:sourceArrow="0" cy:targetArrow="0" cy:sourceArrowColor="#000000" cy:targetArrowColor="#000000" cy:edgeLabelFont="SanSerif-0-10" cy:edgeLabel="" cy:edgeLineType="SOLID" cy:curved="STRAIGHT_LINES"/>
  </edge>
  <edge label="SREBF1 (pp) taof(SREBF1)" source="-363" target="-376">
    <att type="string" name="canonicalName" value="SREBF1 (pp) taof(SREBF1)"/>
    <att type="string" name="edgeTypeId" value="166"/>
    <att type="string" name="edgeTypeName" value="-e-&gt;"/>
    <att type="string" name="interaction" value="pp" cy:editable="false"/>
    <att type="string" name="vizmap:CV-IPN-Foam cell formation EDGE_COLOR" value="java.awt.Color[r=0,g=0,b=0]"/>
    <att type="string" name="vizmap:CV-IPN-Foam cell formation EDGE_LINE_WIDTH" value="3.0"/>
    <graphics width="1" fill="#999999" cy:sourceArrow="0" cy:targetArrow="0" cy:sourceArrowColor="#000000" cy:targetArrowColor="#000000" cy:edgeLabelFont="SanSerif-0-10" cy:edgeLabel="" cy:edgeLineType="EQUAL_DASH" cy:curved="STRAIGHT_LINES"/>
  </edge>
  <edge label="catof(CYP27A1) (pp) 27-Hydroxycholesterol" source="-362" target="-417">
    <att type="string" name="canonicalName" value="catof(CYP27A1) (pp) 27-Hydroxycholesterol"/>
    <att type="string" name="edgeTypeId" value="334"/>
    <att type="string" name="edgeTypeName" value="=&gt;"/>
    <att type="string" name="interaction" value="pp" cy:editable="false"/>
    <att type="string" name="vizmap:CV-IPN-Foam cell formation EDGE_COLOR" value="java.awt.Color[r=0,g=0,b=0]"/>
    <att type="string" name="vizmap:CV-IPN-Foam cell formation EDGE_LINE_WIDTH" value="3.0"/>
    <graphics width="3" fill="#999999" cy:sourceArrow="0" cy:targetArrow="0" cy:sourceArrowColor="#000000" cy:targetArrowColor="#000000" cy:edgeLabelFont="SanSerif-0-10" cy:edgeLabel="" cy:edgeLineType="SOLID" cy:curved="STRAIGHT_LINES">
      <att name="edgeBend">
        <att name="handle" x="2016.0" y="330.4258117675781" />
        <att name="handle" x="2016.0" y="245.73143005371094" />
        <att name="handle" x="2016.0" y="161.036865234375" />
        <att name="handle" x="2016.0" y="76.34228515625" />
        <att name="handle" x="2016.0" y="-8.35213851928711" />
        <att name="handle" x="2016.0" y="-93.0466537475586" />
      </att>
    </graphics>
  </edge>
  <edge label="catof(CYP27A1) (pp) Cholesterol" source="-362" target="-300">
    <att type="string" name="canonicalName" value="catof(CYP27A1) (pp) Cholesterol"/>
    <att type="string" name="edgeTypeId" value="337"/>
    <att type="string" name="edgeTypeName" value="=|"/>
    <att type="string" name="interaction" value="pp" cy:editable="false"/>
    <att type="string" name="vizmap:CV-IPN-Foam cell formation EDGE_COLOR" value="java.awt.Color[r=0,g=0,b=0]"/>
    <att type="string" name="vizmap:CV-IPN-Foam cell formation EDGE_LINE_WIDTH" value="3.0"/>
    <graphics width="3" fill="#999999" cy:sourceArrow="0" cy:targetArrow="0" cy:sourceArrowColor="#000000" cy:targetArrowColor="#000000" cy:edgeLabelFont="SanSerif-0-10" cy:edgeLabel="" cy:edgeLineType="SOLID" cy:curved="STRAIGHT_LINES"/>
  </edge>
  <edge label="taof(SREBF1A) (pp) exp(SREBF1C)" source="-361" target="-352">
    <att type="string" name="canonicalName" value="taof(SREBF1A) (pp) exp(SREBF1C)"/>
    <att type="string" name="edgeTypeId" value="134"/>
    <att type="string" name="edgeTypeName" value="-&gt;"/>
    <att type="string" name="interaction" value="pp" cy:editable="false"/>
    <att type="string" name="vizmap:CV-IPN-Foam cell formation EDGE_COLOR" value="java.awt.Color[r=0,g=0,b=0]"/>
    <att type="string" name="vizmap:CV-IPN-Foam cell formation EDGE_LINE_WIDTH" value="1.0"/>
    <graphics width="1" fill="#999999" cy:sourceArrow="0" cy:targetArrow="0" cy:sourceArrowColor="#000000" cy:targetArrowColor="#000000" cy:edgeLabelFont="SanSerif-0-10" cy:edgeLabel="" cy:edgeLineType="SOLID" cy:curved="STRAIGHT_LINES">
      <att name="edgeBend">
        <att name="handle" x="547.182373046875" y="76.34228515625" />
        <att name="handle" x="547.182373046875" y="-8.35213851928711" />
        <att name="handle" x="547.182373046875" y="-93.0466537475586" />
      </att>
    </graphics>
  </edge>
  <edge label="taof(SREBF1A) (pp) exp(ACAT1)" source="-361" target="-339">
    <att type="string" name="canonicalName" value="taof(SREBF1A) (pp) exp(ACAT1)"/>
    <att type="string" name="edgeTypeId" value="334"/>
    <att type="string" name="edgeTypeName" value="=&gt;"/>
    <att type="string" name="interaction" value="pp" cy:editable="false"/>
    <att type="string" name="vizmap:CV-IPN-Foam cell formation EDGE_COLOR" value="java.awt.Color[r=0,g=0,b=0]"/>
    <att type="string" name="vizmap:CV-IPN-Foam cell formation EDGE_LINE_WIDTH" value="3.0"/>
    <graphics width="3" fill="#999999" cy:sourceArrow="0" cy:targetArrow="0" cy:sourceArrowColor="#000000" cy:targetArrowColor="#000000" cy:edgeLabelFont="SanSerif-0-10" cy:edgeLabel="" cy:edgeLineType="SOLID" cy:curved="STRAIGHT_LINES"/>
  </edge>
  <edge label="taof(SREBF1A) (pp) exp(SCARB1)" source="-361" target="-375">
    <att type="string" name="canonicalName" value="taof(SREBF1A) (pp) exp(SCARB1)"/>
    <att type="string" name="edgeTypeId" value="334"/>
    <att type="string" name="edgeTypeName" value="=&gt;"/>
    <att type="string" name="interaction" value="pp" cy:editable="false"/>
    <att type="string" name="vizmap:CV-IPN-Foam cell formation EDGE_COLOR" value="java.awt.Color[r=0,g=0,b=0]"/>
    <att type="string" name="vizmap:CV-IPN-Foam cell formation EDGE_LINE_WIDTH" value="3.0"/>
    <graphics width="3" fill="#999999" cy:sourceArrow="0" cy:targetArrow="0" cy:sourceArrowColor="#000000" cy:targetArrowColor="#000000" cy:edgeLabelFont="SanSerif-0-10" cy:edgeLabel="" cy:edgeLineType="SOLID" cy:curved="STRAIGHT_LINES"/>
  </edge>
  <edge label="taof(SREBF1A) (pp) exp(LDLR)" source="-361" target="-439">
    <att type="string" name="canonicalName" value="taof(SREBF1A) (pp) exp(LDLR)"/>
    <att type="string" name="edgeTypeId" value="134"/>
    <att type="string" name="edgeTypeName" value="-&gt;"/>
    <att type="string" name="interaction" value="pp" cy:editable="false"/>
    <att type="string" name="vizmap:CV-IPN-Foam cell formation EDGE_COLOR" value="java.awt.Color[r=0,g=0,b=0]"/>
    <att type="string" name="vizmap:CV-IPN-Foam cell formation EDGE_LINE_WIDTH" value="1.0"/>
    <graphics width="1" fill="#999999" cy:sourceArrow="0" cy:targetArrow="0" cy:sourceArrowColor="#000000" cy:targetArrowColor="#000000" cy:edgeLabelFont="SanSerif-0-10" cy:edgeLabel="" cy:edgeLineType="SOLID" cy:curved="STRAIGHT_LINES">
      <att name="edgeBend">
        <att name="handle" x="1507.5626220703125" y="76.34228515625" />
      </att>
    </graphics>
  </edge>
  <edge label="taof(SREBF1A) (pp) exp(SREBF1A)" source="-361" target="-413">
    <att type="string" name="canonicalName" value="taof(SREBF1A) (pp) exp(SREBF1A)"/>
    <att type="string" name="edgeTypeId" value="134"/>
    <att type="string" name="edgeTypeName" value="-&gt;"/>
    <att type="string" name="interaction" value="pp" cy:editable="false"/>
    <att type="string" name="vizmap:CV-IPN-Foam cell formation EDGE_COLOR" value="java.awt.Color[r=0,g=0,b=0]"/>
    <att type="string" name="vizmap:CV-IPN-Foam cell formation EDGE_LINE_WIDTH" value="1.0"/>
    <graphics width="1" fill="#999999" cy:sourceArrow="0" cy:targetArrow="0" cy:sourceArrowColor="#000000" cy:targetArrowColor="#000000" cy:edgeLabelFont="SanSerif-0-10" cy:edgeLabel="" cy:edgeLineType="SOLID" cy:curved="STRAIGHT_LINES">
      <att name="edgeBend">
        <att name="handle" x="2919.888671875" y="76.34228515625" />
        <att name="handle" x="2919.888671875" y="-8.35213851928711" />
      </att>
    </graphics>
  </edge>
  <edge label="catof(TLR4) (pp) taof(IRF3)" source="-360" target="-341">
    <att type="string" name="canonicalName" value="catof(TLR4) (pp) taof(IRF3)"/>
    <att type="string" name="edgeTypeId" value="134"/>
    <att type="string" name="edgeTypeName" value="-&gt;"/>
    <att type="string" name="interaction" value="pp" cy:editable="false"/>
    <att type="string" name="vizmap:CV-IPN-Foam cell formation EDGE_COLOR" value="java.awt.Color[r=0,g=0,b=0]"/>
    <att type="string" name="vizmap:CV-IPN-Foam cell formation EDGE_LINE_WIDTH" value="1.0"/>
    <graphics width="1" fill="#999999" cy:sourceArrow="0" cy:targetArrow="0" cy:sourceArrowColor="#000000" cy:targetArrowColor="#000000" cy:edgeLabelFont="SanSerif-0-10" cy:edgeLabel="" cy:edgeLineType="SOLID" cy:curved="STRAIGHT_LINES"/>
  </edge>
  <edge label="catof(TLR4) (pp) exp(IL10)" source="-360" target="-371">
    <att type="string" name="canonicalName" value="catof(TLR4) (pp) exp(IL10)"/>
    <att type="string" name="edgeTypeId" value="134"/>
    <att type="string" name="edgeTypeName" value="-&gt;"/>
    <att type="string" name="interaction" value="pp" cy:editable="false"/>
    <att type="string" name="vizmap:CV-IPN-Foam cell formation EDGE_COLOR" value="java.awt.Color[r=0,g=0,b=0]"/>
    <att type="string" name="vizmap:CV-IPN-Foam cell formation EDGE_LINE_WIDTH" value="1.0"/>
    <graphics width="1" fill="#999999" cy:sourceArrow="0" cy:targetArrow="0" cy:sourceArrowColor="#000000" cy:targetArrowColor="#000000" cy:edgeLabelFont="SanSerif-0-10" cy:edgeLabel="" cy:edgeLineType="SOLID" cy:curved="STRAIGHT_LINES">
      <att name="edgeBend">
        <att name="handle" x="942.633056640625" y="710.1849975585938" />
        <att name="handle" x="942.633056640625" y="625.4905395507812" />
        <att name="handle" x="942.633056640625" y="499.8147888183594" />
        <att name="handle" x="942.633056640625" y="415.1203308105469" />
        <att name="handle" x="942.633056640625" y="330.4258117675781" />
        <att name="handle" x="942.633056640625" y="245.73143005371094" />
        <att name="handle" x="942.633056640625" y="161.036865234375" />
        <att name="handle" x="999.1260375976562" y="76.34228515625" />
        <att name="handle" x="1055.6190185546875" y="-8.35213851928711" />
        <att name="handle" x="1055.6190185546875" y="-93.0466537475586" />
      </att>
    </graphics>
  </edge>
  <edge label="catof(TLR4) (pp) kaof(SYK)" source="-360" target="-344">
    <att type="string" name="canonicalName" value="catof(TLR4) (pp) kaof(SYK)"/>
    <att type="string" name="edgeTypeId" value="334"/>
    <att type="string" name="edgeTypeName" value="=&gt;"/>
    <att type="string" name="interaction" value="pp" cy:editable="false"/>
    <att type="string" name="vizmap:CV-IPN-Foam cell formation EDGE_COLOR" value="java.awt.Color[r=0,g=0,b=0]"/>
    <att type="string" name="vizmap:CV-IPN-Foam cell formation EDGE_LINE_WIDTH" value="3.0"/>
    <graphics width="3" fill="#999999" cy:sourceArrow="0" cy:targetArrow="0" cy:sourceArrowColor="#000000" cy:targetArrowColor="#000000" cy:edgeLabelFont="SanSerif-0-10" cy:edgeLabel="" cy:edgeLineType="SOLID" cy:curved="STRAIGHT_LINES">
      <att name="edgeBend">
        <att name="handle" x="2580.9296875" y="710.1849975585938" />
        <att name="handle" x="2637.421875" y="625.4905395507812" />
        <att name="handle" x="2693.9169921875" y="499.8147888183594" />
      </att>
    </graphics>
  </edge>
  <edge label="catof(TLR4) (pp) foam cell" source="-360" target="-389">
    <att type="string" name="canonicalName" value="catof(TLR4) (pp) foam cell"/>
    <att type="string" name="edgeTypeId" value="134"/>
    <att type="string" name="edgeTypeName" value="-&gt;"/>
    <att type="string" name="interaction" value="pp" cy:editable="false"/>
    <att type="string" name="vizmap:CV-IPN-Foam cell formation EDGE_COLOR" value="java.awt.Color[r=0,g=0,b=0]"/>
    <att type="string" name="vizmap:CV-IPN-Foam cell formation EDGE_LINE_WIDTH" value="1.0"/>
    <graphics width="1" fill="#999999" cy:sourceArrow="0" cy:targetArrow="0" cy:sourceArrowColor="#000000" cy:targetArrowColor="#000000" cy:edgeLabelFont="SanSerif-0-10" cy:edgeLabel="" cy:edgeLineType="SOLID" cy:curved="STRAIGHT_LINES">
      <att name="edgeBend">
        <att name="handle" x="1112.1124267578125" y="710.1849975585938" />
        <att name="handle" x="1225.0986328125" y="625.4905395507812" />
        <att name="handle" x="1394.576171875" y="499.8147888183594" />
        <att name="handle" x="1564.055908203125" y="415.1203308105469" />
        <att name="handle" x="1620.54931640625" y="330.4258117675781" />
        <att name="handle" x="1620.54931640625" y="245.73143005371094" />
        <att name="handle" x="1620.54931640625" y="161.036865234375" />
        <att name="handle" x="1620.54931640625" y="76.34228515625" />
        <att name="handle" x="1564.055908203125" y="-8.35213851928711" />
        <att name="handle" x="1564.055908203125" y="-93.0466537475586" />
      </att>
    </graphics>
  </edge>
  <edge label="catof(CPT1A) (pp) fatty acid beta-oxidation" source="-359" target="-430">
    <att type="string" name="canonicalName" value="catof(CPT1A) (pp) fatty acid beta-oxidation"/>
    <att type="string" name="edgeTypeId" value="148"/>
    <att type="string" name="edgeTypeName" value="-ratelimitingstep-"/>
    <att type="string" name="interaction" value="pp" cy:editable="false"/>
    <att type="string" name="vizmap:CV-IPN-Foam cell formation EDGE_COLOR" value="java.awt.Color[r=0,g=0,b=0]"/>
    <att type="string" name="vizmap:CV-IPN-Foam cell formation EDGE_LINE_WIDTH" value="3.0"/>
    <graphics width="1" fill="#999999" cy:sourceArrow="0" cy:targetArrow="0" cy:sourceArrowColor="#000000" cy:targetArrowColor="#000000" cy:edgeLabelFont="SanSerif-0-10" cy:edgeLabel="" cy:edgeLineType="SOLID" cy:curved="STRAIGHT_LINES"/>
  </edge>
  <edge label="EDN1 (pp) catof(EDNRA)" source="-358" target="-317">
    <att type="string" name="canonicalName" value="EDN1 (pp) catof(EDNRA)"/>
    <att type="string" name="edgeTypeId" value="334"/>
    <att type="string" name="edgeTypeName" value="=&gt;"/>
    <att type="string" name="interaction" value="pp" cy:editable="false"/>
    <att type="string" name="vizmap:CV-IPN-Foam cell formation EDGE_COLOR" value="java.awt.Color[r=0,g=0,b=0]"/>
    <att type="string" name="vizmap:CV-IPN-Foam cell formation EDGE_LINE_WIDTH" value="3.0"/>
    <graphics width="3" fill="#999999" cy:sourceArrow="0" cy:targetArrow="0" cy:sourceArrowColor="#000000" cy:targetArrowColor="#000000" cy:edgeLabelFont="SanSerif-0-10" cy:edgeLabel="" cy:edgeLineType="SOLID" cy:curved="STRAIGHT_LINES"/>
  </edge>
  <edge label="EDN1 (pp) catof(EDNRB)" source="-358" target="-382">
    <att type="string" name="canonicalName" value="EDN1 (pp) catof(EDNRB)"/>
    <att type="string" name="edgeTypeId" value="334"/>
    <att type="string" name="edgeTypeName" value="=&gt;"/>
    <att type="string" name="interaction" value="pp" cy:editable="false"/>
    <att type="string" name="vizmap:CV-IPN-Foam cell formation EDGE_COLOR" value="java.awt.Color[r=0,g=0,b=0]"/>
    <att type="string" name="vizmap:CV-IPN-Foam cell formation EDGE_LINE_WIDTH" value="3.0"/>
    <graphics width="3" fill="#999999" cy:sourceArrow="0" cy:targetArrow="0" cy:sourceArrowColor="#000000" cy:targetArrowColor="#000000" cy:edgeLabelFont="SanSerif-0-10" cy:edgeLabel="" cy:edgeLineType="SOLID" cy:curved="STRAIGHT_LINES">
      <att name="edgeBend">
        <att name="handle" x="886.1400756835938" y="1048.9627685546875" />
        <att name="handle" x="886.1400756835938" y="964.2685546875" />
        <att name="handle" x="886.1400756835938" y="879.573974609375" />
        <att name="handle" x="886.1400756835938" y="794.8795776367188" />
        <att name="handle" x="886.1400756835938" y="710.1849975585938" />
        <att name="handle" x="886.1400756835938" y="625.4905395507812" />
        <att name="handle" x="886.1400756835938" y="499.8147888183594" />
        <att name="handle" x="886.1400756835938" y="415.1203308105469" />
        <att name="handle" x="886.1400756835938" y="330.4258117675781" />
        <att name="handle" x="886.1400756835938" y="245.73143005371094" />
        <att name="handle" x="886.1400756835938" y="161.036865234375" />
        <att name="handle" x="942.633056640625" y="76.34228515625" />
        <att name="handle" x="999.1260375976562" y="-8.35213851928711" />
        <att name="handle" x="999.1260375976562" y="-93.0466537475586" />
      </att>
    </graphics>
  </edge>
  <edge label="ABCG1 (pp) Cholesterol" source="-357" target="-300">
    <att type="string" name="canonicalName" value="ABCG1 (pp) Cholesterol"/>
    <att type="string" name="edgeTypeId" value="137"/>
    <att type="string" name="edgeTypeName" value="-|"/>
    <att type="string" name="interaction" value="pp" cy:editable="false"/>
    <att type="string" name="vizmap:CV-IPN-Foam cell formation EDGE_COLOR" value="java.awt.Color[r=0,g=0,b=0]"/>
    <att type="string" name="vizmap:CV-IPN-Foam cell formation EDGE_LINE_WIDTH" value="1.0"/>
    <graphics width="1" fill="#999999" cy:sourceArrow="0" cy:targetArrow="0" cy:sourceArrowColor="#000000" cy:targetArrowColor="#000000" cy:edgeLabelFont="SanSerif-0-10" cy:edgeLabel="" cy:edgeLineType="SOLID" cy:curved="STRAIGHT_LINES"/>
  </edge>
  <edge label="exp(ABCG1) (pp) ABCG1" source="-356" target="-357">
    <att type="string" name="canonicalName" value="exp(ABCG1) (pp) ABCG1"/>
    <att type="string" name="edgeTypeId" value="115"/>
    <att type="string" name="edgeTypeName" value="-gp-&gt;"/>
    <att type="string" name="interaction" value="pp" cy:editable="false"/>
    <att type="string" name="vizmap:CV-IPN-Foam cell formation EDGE_COLOR" value="java.awt.Color[r=0,g=0,b=0]"/>
    <att type="string" name="vizmap:CV-IPN-Foam cell formation EDGE_LINE_WIDTH" value="3.0"/>
    <graphics width="1" fill="#999999" cy:sourceArrow="0" cy:targetArrow="0" cy:sourceArrowColor="#000000" cy:targetArrowColor="#000000" cy:edgeLabelFont="SanSerif-0-10" cy:edgeLabel="" cy:edgeLineType="EQUAL_DASH" cy:curved="STRAIGHT_LINES"/>
  </edge>
  <edge label="IFNG (pp) taof(SPI1)" source="-14" target="-322">
    <att type="string" name="canonicalName" value="IFNG (pp) taof(SPI1)"/>
    <att type="string" name="edgeTypeId" value="134"/>
    <att type="string" name="edgeTypeName" value="-&gt;"/>
    <att type="string" name="interaction" value="pp" cy:editable="false"/>
    <att type="string" name="vizmap:CV-IPN-Foam cell formation EDGE_COLOR" value="java.awt.Color[r=0,g=0,b=0]"/>
    <att type="string" name="vizmap:CV-IPN-Foam cell formation EDGE_LINE_WIDTH" value="1.0"/>
    <graphics width="1" fill="#999999" cy:sourceArrow="0" cy:targetArrow="0" cy:sourceArrowColor="#000000" cy:targetArrowColor="#000000" cy:edgeLabelFont="SanSerif-0-10" cy:edgeLabel="" cy:edgeLineType="SOLID" cy:curved="STRAIGHT_LINES">
      <att name="edgeBend">
        <att name="handle" x="2806.9013671875" y="625.4905395507812" />
      </att>
    </graphics>
  </edge>
  <edge label="IFNG (pp) exp(CYP27A1)" source="-14" target="-447">
    <att type="string" name="canonicalName" value="IFNG (pp) exp(CYP27A1)"/>
    <att type="string" name="edgeTypeId" value="137"/>
    <att type="string" name="edgeTypeName" value="-|"/>
    <att type="string" name="interaction" value="pp" cy:editable="false"/>
    <att type="string" name="vizmap:CV-IPN-Foam cell formation EDGE_COLOR" value="java.awt.Color[r=0,g=0,b=0]"/>
    <att type="string" name="vizmap:CV-IPN-Foam cell formation EDGE_LINE_WIDTH" value="1.0"/>
    <graphics width="1" fill="#999999" cy:sourceArrow="0" cy:targetArrow="0" cy:sourceArrowColor="#000000" cy:targetArrowColor="#000000" cy:edgeLabelFont="SanSerif-0-10" cy:edgeLabel="" cy:edgeLineType="SOLID" cy:curved="STRAIGHT_LINES"/>
  </edge>
  <edge label="IFNG (pp) ABCA1" source="-14" target="-349">
    <att type="string" name="canonicalName" value="IFNG (pp) ABCA1"/>
    <att type="string" name="edgeTypeId" value="137"/>
    <att type="string" name="edgeTypeName" value="-|"/>
    <att type="string" name="interaction" value="pp" cy:editable="false"/>
    <att type="string" name="vizmap:CV-IPN-Foam cell formation EDGE_COLOR" value="java.awt.Color[r=0,g=0,b=0]"/>
    <att type="string" name="vizmap:CV-IPN-Foam cell formation EDGE_LINE_WIDTH" value="1.0"/>
    <graphics width="1" fill="#999999" cy:sourceArrow="0" cy:targetArrow="0" cy:sourceArrowColor="#000000" cy:targetArrowColor="#000000" cy:edgeLabelFont="SanSerif-0-10" cy:edgeLabel="" cy:edgeLineType="SOLID" cy:curved="STRAIGHT_LINES">
      <att name="edgeBend">
        <att name="handle" x="1846.52099609375" y="625.4905395507812" />
        <att name="handle" x="1677.041259765625" y="499.8147888183594" />
      </att>
    </graphics>
  </edge>
  <edge label="NFKB Complex Hs (pp) taof(NFKB Complex Hs)" source="-114" target="-221">
    <att type="string" name="canonicalName" value="NFKB Complex Hs (pp) taof(NFKB Complex Hs)"/>
    <att type="string" name="edgeTypeId" value="166"/>
    <att type="string" name="edgeTypeName" value="-e-&gt;"/>
    <att type="string" name="interaction" value="pp" cy:editable="false"/>
    <att type="string" name="vizmap:CV-IPN-Endothelial cell activation EDGE_COLOR" value="java.awt.Color[r=0,g=0,b=0]"/>
    <att type="string" name="vizmap:CV-IPN-Endothelial cell activation EDGE_LINE_WIDTH" value="3.0"/>
    <att type="string" name="vizmap:CV-IPN-Foam cell formation EDGE_COLOR" value="java.awt.Color[r=0,g=0,b=0]"/>
    <att type="string" name="vizmap:CV-IPN-Foam cell formation EDGE_LINE_WIDTH" value="3.0"/>
    <graphics width="1" fill="#999999" cy:sourceArrow="0" cy:targetArrow="0" cy:sourceArrowColor="#000000" cy:targetArrowColor="#000000" cy:edgeLabelFont="SanSerif-0-10" cy:edgeLabel="" cy:edgeLineType="EQUAL_DASH" cy:curved="STRAIGHT_LINES"/>
  </edge>
  <edge label="kaof(CHUK) (pp) NFKBIA" source="-154" target="-380">
    <att type="string" name="canonicalName" value="kaof(CHUK) (pp) NFKBIA"/>
    <att type="string" name="edgeTypeId" value="337"/>
    <att type="string" name="edgeTypeName" value="=|"/>
    <att type="string" name="interaction" value="pp" cy:editable="false"/>
    <att type="string" name="vizmap:CV-IPN-Foam cell formation EDGE_COLOR" value="java.awt.Color[r=0,g=0,b=0]"/>
    <att type="string" name="vizmap:CV-IPN-Foam cell formation EDGE_LINE_WIDTH" value="3.0"/>
    <graphics width="3" fill="#999999" cy:sourceArrow="0" cy:targetArrow="0" cy:sourceArrowColor="#000000" cy:targetArrowColor="#000000" cy:edgeLabelFont="SanSerif-0-10" cy:edgeLabel="" cy:edgeLineType="SOLID" cy:curved="STRAIGHT_LINES"/>
  </edge>
  <edge label="T0901317 (pp) taof(NR1H2)" source="-355" target="-372">
    <att type="string" name="canonicalName" value="T0901317 (pp) taof(NR1H2)"/>
    <att type="string" name="edgeTypeId" value="334"/>
    <att type="string" name="edgeTypeName" value="=&gt;"/>
    <att type="string" name="interaction" value="pp" cy:editable="false"/>
    <att type="string" name="vizmap:CV-IPN-Foam cell formation EDGE_COLOR" value="java.awt.Color[r=0,g=0,b=0]"/>
    <att type="string" name="vizmap:CV-IPN-Foam cell formation EDGE_LINE_WIDTH" value="3.0"/>
    <graphics width="3" fill="#999999" cy:sourceArrow="0" cy:targetArrow="0" cy:sourceArrowColor="#000000" cy:targetArrowColor="#000000" cy:edgeLabelFont="SanSerif-0-10" cy:edgeLabel="" cy:edgeLineType="SOLID" cy:curved="STRAIGHT_LINES"/>
  </edge>
  <edge label="T0901317 (pp) taof(NR1H3)" source="-355" target="-354">
    <att type="string" name="canonicalName" value="T0901317 (pp) taof(NR1H3)"/>
    <att type="string" name="edgeTypeId" value="134"/>
    <att type="string" name="edgeTypeName" value="-&gt;"/>
    <att type="string" name="interaction" value="pp" cy:editable="false"/>
    <att type="string" name="vizmap:CV-IPN-Foam cell formation EDGE_COLOR" value="java.awt.Color[r=0,g=0,b=0]"/>
    <att type="string" name="vizmap:CV-IPN-Foam cell formation EDGE_LINE_WIDTH" value="1.0"/>
    <graphics width="1" fill="#999999" cy:sourceArrow="0" cy:targetArrow="0" cy:sourceArrowColor="#000000" cy:targetArrowColor="#000000" cy:edgeLabelFont="SanSerif-0-10" cy:edgeLabel="" cy:edgeLineType="SOLID" cy:curved="STRAIGHT_LINES"/>
  </edge>
  <edge label="taof(NR1H3) (pp) exp(ABCA1)" source="-354" target="-314">
    <att type="string" name="canonicalName" value="taof(NR1H3) (pp) exp(ABCA1)"/>
    <att type="string" name="edgeTypeId" value="334"/>
    <att type="string" name="edgeTypeName" value="=&gt;"/>
    <att type="string" name="interaction" value="pp" cy:editable="false"/>
    <att type="string" name="vizmap:CV-IPN-Foam cell formation EDGE_COLOR" value="java.awt.Color[r=0,g=0,b=0]"/>
    <att type="string" name="vizmap:CV-IPN-Foam cell formation EDGE_LINE_WIDTH" value="3.0"/>
    <graphics width="3" fill="#999999" cy:sourceArrow="0" cy:targetArrow="0" cy:sourceArrowColor="#000000" cy:targetArrowColor="#000000" cy:edgeLabelFont="SanSerif-0-10" cy:edgeLabel="" cy:edgeLineType="SOLID" cy:curved="STRAIGHT_LINES"/>
  </edge>
  <edge label="taof(NR1H3) (pp) exp(CCR7)" source="-354" target="-440">
    <att type="string" name="canonicalName" value="taof(NR1H3) (pp) exp(CCR7)"/>
    <att type="string" name="edgeTypeId" value="134"/>
    <att type="string" name="edgeTypeName" value="-&gt;"/>
    <att type="string" name="interaction" value="pp" cy:editable="false"/>
    <att type="string" name="vizmap:CV-IPN-Foam cell formation EDGE_COLOR" value="java.awt.Color[r=0,g=0,b=0]"/>
    <att type="string" name="vizmap:CV-IPN-Foam cell formation EDGE_LINE_WIDTH" value="1.0"/>
    <graphics width="1" fill="#999999" cy:sourceArrow="0" cy:targetArrow="0" cy:sourceArrowColor="#000000" cy:targetArrowColor="#000000" cy:edgeLabelFont="SanSerif-0-10" cy:edgeLabel="" cy:edgeLineType="SOLID" cy:curved="STRAIGHT_LINES">
      <att name="edgeBend">
        <att name="handle" x="773.154052734375" y="499.8147888183594" />
        <att name="handle" x="773.154052734375" y="415.1203308105469" />
        <att name="handle" x="773.154052734375" y="330.4258117675781" />
        <att name="handle" x="773.154052734375" y="245.73143005371094" />
        <att name="handle" x="773.154052734375" y="161.036865234375" />
        <att name="handle" x="829.6471557617188" y="76.34228515625" />
        <att name="handle" x="829.6471557617188" y="-8.35213851928711" />
      </att>
    </graphics>
  </edge>
  <edge label="BIRC5 (pp) apoptosis" source="-353" target="-395">
    <att type="string" name="canonicalName" value="BIRC5 (pp) apoptosis"/>
    <att type="string" name="edgeTypeId" value="137"/>
    <att type="string" name="edgeTypeName" value="-|"/>
    <att type="string" name="interaction" value="pp" cy:editable="false"/>
    <att type="string" name="vizmap:CV-IPN-Foam cell formation EDGE_COLOR" value="java.awt.Color[r=0,g=0,b=0]"/>
    <att type="string" name="vizmap:CV-IPN-Foam cell formation EDGE_LINE_WIDTH" value="1.0"/>
    <graphics width="1" fill="#999999" cy:sourceArrow="0" cy:targetArrow="0" cy:sourceArrowColor="#000000" cy:targetArrowColor="#000000" cy:edgeLabelFont="SanSerif-0-10" cy:edgeLabel="" cy:edgeLineType="SOLID" cy:curved="STRAIGHT_LINES"/>
  </edge>
  <edge label="TNF (pp) catof(TNFRSF1A)" source="-1" target="-131">
    <att type="string" name="canonicalName" value="TNF (pp) catof(TNFRSF1A)"/>
    <att type="string" name="edgeTypeId" value="334"/>
    <att type="string" name="edgeTypeName" value="=&gt;"/>
    <att type="string" name="interaction" value="pp" cy:editable="false"/>
    <att type="string" name="vizmap:CV-IPN-Endothelial cell activation EDGE_COLOR" value="java.awt.Color[r=0,g=0,b=0]"/>
    <att type="string" name="vizmap:CV-IPN-Endothelial cell activation EDGE_LINE_WIDTH" value="3.0"/>
    <att type="string" name="vizmap:CV-IPN-Foam cell formation EDGE_COLOR" value="java.awt.Color[r=0,g=0,b=0]"/>
    <att type="string" name="vizmap:CV-IPN-Foam cell formation EDGE_LINE_WIDTH" value="3.0"/>
    <graphics width="3" fill="#999999" cy:sourceArrow="0" cy:targetArrow="0" cy:sourceArrowColor="#000000" cy:targetArrowColor="#000000" cy:edgeLabelFont="SanSerif-0-10" cy:edgeLabel="" cy:edgeLineType="SOLID" cy:curved="STRAIGHT_LINES"/>
  </edge>
  <edge label="exp(SREBF1C) (pp) SREBF1C" source="-352" target="-400">
    <att type="string" name="canonicalName" value="exp(SREBF1C) (pp) SREBF1C"/>
    <att type="string" name="edgeTypeId" value="115"/>
    <att type="string" name="edgeTypeName" value="-gp-&gt;"/>
    <att type="string" name="interaction" value="pp" cy:editable="false"/>
    <att type="string" name="vizmap:CV-IPN-Foam cell formation EDGE_COLOR" value="java.awt.Color[r=0,g=0,b=0]"/>
    <att type="string" name="vizmap:CV-IPN-Foam cell formation EDGE_LINE_WIDTH" value="3.0"/>
    <graphics width="1" fill="#999999" cy:sourceArrow="0" cy:targetArrow="0" cy:sourceArrowColor="#000000" cy:targetArrowColor="#000000" cy:edgeLabelFont="SanSerif-0-10" cy:edgeLabel="" cy:edgeLineType="EQUAL_DASH" cy:curved="STRAIGHT_LINES">
      <att name="edgeBend">
        <att name="handle" x="490.6890869140625" y="-93.0466537475586" />
        <att name="handle" x="490.6890869140625" y="-8.35213851928711" />
        <att name="handle" x="490.6890869140625" y="76.34228515625" />
      </att>
    </graphics>
  </edge>
  <edge label="LCAT (pp) catof(LCAT)" source="-350" target="-384">
    <att type="string" name="canonicalName" value="LCAT (pp) catof(LCAT)"/>
    <att type="string" name="edgeTypeId" value="142"/>
    <att type="string" name="edgeTypeName" value="-cat-&gt;"/>
    <att type="string" name="interaction" value="pp" cy:editable="false"/>
    <att type="string" name="vizmap:CV-IPN-Foam cell formation EDGE_COLOR" value="java.awt.Color[r=0,g=0,b=0]"/>
    <att type="string" name="vizmap:CV-IPN-Foam cell formation EDGE_LINE_WIDTH" value="3.0"/>
    <graphics width="3" fill="#999999" cy:sourceArrow="0" cy:targetArrow="0" cy:sourceArrowColor="#000000" cy:targetArrowColor="#000000" cy:edgeLabelFont="SanSerif-0-10" cy:edgeLabel="" cy:edgeLineType="SOLID" cy:curved="STRAIGHT_LINES"/>
  </edge>
  <edge label="ABCA1 (pp) Cholesterol" source="-349" target="-300">
    <att type="string" name="canonicalName" value="ABCA1 (pp) Cholesterol"/>
    <att type="string" name="edgeTypeId" value="137"/>
    <att type="string" name="edgeTypeName" value="-|"/>
    <att type="string" name="interaction" value="pp" cy:editable="false"/>
    <att type="string" name="vizmap:CV-IPN-Foam cell formation EDGE_COLOR" value="java.awt.Color[r=0,g=0,b=0]"/>
    <att type="string" name="vizmap:CV-IPN-Foam cell formation EDGE_LINE_WIDTH" value="1.0"/>
    <graphics width="1" fill="#999999" cy:sourceArrow="0" cy:targetArrow="0" cy:sourceArrowColor="#000000" cy:targetArrowColor="#000000" cy:edgeLabelFont="SanSerif-0-10" cy:edgeLabel="" cy:edgeLineType="SOLID" cy:curved="STRAIGHT_LINES"/>
  </edge>
  <edge label="exp(MSR1) (pp) MSR1" source="-348" target="-436">
    <att type="string" name="canonicalName" value="exp(MSR1) (pp) MSR1"/>
    <att type="string" name="edgeTypeId" value="115"/>
    <att type="string" name="edgeTypeName" value="-gp-&gt;"/>
    <att type="string" name="interaction" value="pp" cy:editable="false"/>
    <att type="string" name="vizmap:CV-IPN-Foam cell formation EDGE_COLOR" value="java.awt.Color[r=0,g=0,b=0]"/>
    <att type="string" name="vizmap:CV-IPN-Foam cell formation EDGE_LINE_WIDTH" value="3.0"/>
    <graphics width="1" fill="#999999" cy:sourceArrow="0" cy:targetArrow="0" cy:sourceArrowColor="#000000" cy:targetArrowColor="#000000" cy:edgeLabelFont="SanSerif-0-10" cy:edgeLabel="" cy:edgeLineType="EQUAL_DASH" cy:curved="STRAIGHT_LINES"/>
  </edge>
  <edge label="XDH (pp) foam cell" source="-347" target="-389">
    <att type="string" name="canonicalName" value="XDH (pp) foam cell"/>
    <att type="string" name="edgeTypeId" value="134"/>
    <att type="string" name="edgeTypeName" value="-&gt;"/>
    <att type="string" name="interaction" value="pp" cy:editable="false"/>
    <att type="string" name="vizmap:CV-IPN-Foam cell formation EDGE_COLOR" value="java.awt.Color[r=0,g=0,b=0]"/>
    <att type="string" name="vizmap:CV-IPN-Foam cell formation EDGE_LINE_WIDTH" value="1.0"/>
    <graphics width="1" fill="#999999" cy:sourceArrow="0" cy:targetArrow="0" cy:sourceArrowColor="#000000" cy:targetArrowColor="#000000" cy:edgeLabelFont="SanSerif-0-10" cy:edgeLabel="" cy:edgeLineType="SOLID" cy:curved="STRAIGHT_LINES"/>
  </edge>
  <edge label="kaof(AKT1) (pp) MSR1" source="-97" target="-436">
    <att type="string" name="canonicalName" value="kaof(AKT1) (pp) MSR1"/>
    <att type="string" name="edgeTypeId" value="137"/>
    <att type="string" name="edgeTypeName" value="-|"/>
    <att type="string" name="interaction" value="pp" cy:editable="false"/>
    <att type="string" name="vizmap:CV-IPN-Foam cell formation EDGE_COLOR" value="java.awt.Color[r=0,g=0,b=0]"/>
    <att type="string" name="vizmap:CV-IPN-Foam cell formation EDGE_LINE_WIDTH" value="1.0"/>
    <graphics width="1" fill="#999999" cy:sourceArrow="0" cy:targetArrow="0" cy:sourceArrowColor="#000000" cy:targetArrowColor="#000000" cy:edgeLabelFont="SanSerif-0-10" cy:edgeLabel="" cy:edgeLineType="SOLID" cy:curved="STRAIGHT_LINES"/>
  </edge>
  <edge label="AKT1 (pp) kaof(AKT1)" source="-157" target="-97">
    <att type="string" name="canonicalName" value="AKT1 (pp) kaof(AKT1)"/>
    <att type="string" name="edgeTypeId" value="142"/>
    <att type="string" name="edgeTypeName" value="-cat-&gt;"/>
    <att type="string" name="interaction" value="pp" cy:editable="false"/>
    <att type="string" name="vizmap:CV-IPN-Endothelial cell activation EDGE_COLOR" value="java.awt.Color[r=0,g=0,b=0]"/>
    <att type="string" name="vizmap:CV-IPN-Endothelial cell activation EDGE_LINE_WIDTH" value="3.0"/>
    <att type="string" name="vizmap:CV-IPN-Foam cell formation EDGE_COLOR" value="java.awt.Color[r=0,g=0,b=0]"/>
    <att type="string" name="vizmap:CV-IPN-Foam cell formation EDGE_LINE_WIDTH" value="3.0"/>
    <graphics width="3" fill="#999999" cy:sourceArrow="0" cy:targetArrow="0" cy:sourceArrowColor="#000000" cy:targetArrowColor="#000000" cy:edgeLabelFont="SanSerif-0-10" cy:edgeLabel="" cy:edgeLineType="SOLID" cy:curved="STRAIGHT_LINES"/>
  </edge>
  <edge label="NR3C1 (pp) taof(NR3C1)" source="-346" target="-402">
    <att type="string" name="canonicalName" value="NR3C1 (pp) taof(NR3C1)"/>
    <att type="string" name="edgeTypeId" value="166"/>
    <att type="string" name="edgeTypeName" value="-e-&gt;"/>
    <att type="string" name="interaction" value="pp" cy:editable="false"/>
    <att type="string" name="vizmap:CV-IPN-Foam cell formation EDGE_COLOR" value="java.awt.Color[r=0,g=0,b=0]"/>
    <att type="string" name="vizmap:CV-IPN-Foam cell formation EDGE_LINE_WIDTH" value="3.0"/>
    <graphics width="1" fill="#999999" cy:sourceArrow="0" cy:targetArrow="0" cy:sourceArrowColor="#000000" cy:targetArrowColor="#000000" cy:edgeLabelFont="SanSerif-0-10" cy:edgeLabel="" cy:edgeLineType="EQUAL_DASH" cy:curved="STRAIGHT_LINES"/>
  </edge>
  <edge label="FABP4 (pp) taof(PPARG)" source="-345" target="-69">
    <att type="string" name="canonicalName" value="FABP4 (pp) taof(PPARG)"/>
    <att type="string" name="edgeTypeId" value="134"/>
    <att type="string" name="edgeTypeName" value="-&gt;"/>
    <att type="string" name="interaction" value="pp" cy:editable="false"/>
    <att type="string" name="vizmap:CV-IPN-Foam cell formation EDGE_COLOR" value="java.awt.Color[r=0,g=0,b=0]"/>
    <att type="string" name="vizmap:CV-IPN-Foam cell formation EDGE_LINE_WIDTH" value="1.0"/>
    <graphics width="1" fill="#999999" cy:sourceArrow="0" cy:targetArrow="0" cy:sourceArrowColor="#000000" cy:targetArrowColor="#000000" cy:edgeLabelFont="SanSerif-0-10" cy:edgeLabel="" cy:edgeLineType="SOLID" cy:curved="STRAIGHT_LINES"/>
  </edge>
  <edge label="FABP4 (pp) exp(ABCA1)" source="-345" target="-314">
    <att type="string" name="canonicalName" value="FABP4 (pp) exp(ABCA1)"/>
    <att type="string" name="edgeTypeId" value="137"/>
    <att type="string" name="edgeTypeName" value="-|"/>
    <att type="string" name="interaction" value="pp" cy:editable="false"/>
    <att type="string" name="vizmap:CV-IPN-Foam cell formation EDGE_COLOR" value="java.awt.Color[r=0,g=0,b=0]"/>
    <att type="string" name="vizmap:CV-IPN-Foam cell formation EDGE_LINE_WIDTH" value="1.0"/>
    <graphics width="1" fill="#999999" cy:sourceArrow="0" cy:targetArrow="0" cy:sourceArrowColor="#000000" cy:targetArrowColor="#000000" cy:edgeLabelFont="SanSerif-0-10" cy:edgeLabel="" cy:edgeLineType="SOLID" cy:curved="STRAIGHT_LINES">
      <att name="edgeBend">
        <att name="handle" x="1620.54931640625" y="710.1849975585938" />
        <att name="handle" x="1620.54931640625" y="625.4905395507812" />
      </att>
    </graphics>
  </edge>
  <edge label="kaof(SYK) (pp) kaof(MAPK3)" source="-344" target="-196">
    <att type="string" name="canonicalName" value="kaof(SYK) (pp) kaof(MAPK3)"/>
    <att type="string" name="edgeTypeId" value="134"/>
    <att type="string" name="edgeTypeName" value="-&gt;"/>
    <att type="string" name="interaction" value="pp" cy:editable="false"/>
    <att type="string" name="vizmap:CV-IPN-Foam cell formation EDGE_COLOR" value="java.awt.Color[r=0,g=0,b=0]"/>
    <att type="string" name="vizmap:CV-IPN-Foam cell formation EDGE_LINE_WIDTH" value="1.0"/>
    <graphics width="1" fill="#999999" cy:sourceArrow="0" cy:targetArrow="0" cy:sourceArrowColor="#000000" cy:targetArrowColor="#000000" cy:edgeLabelFont="SanSerif-0-10" cy:edgeLabel="" cy:edgeLineType="SOLID" cy:curved="STRAIGHT_LINES">
      <att name="edgeBend">
        <att name="handle" x="2750.408935546875" y="330.4258117675781" />
        <att name="handle" x="2750.408935546875" y="245.73143005371094" />
        <att name="handle" x="2750.408935546875" y="161.036865234375" />
        <att name="handle" x="2750.408935546875" y="76.34228515625" />
      </att>
    </graphics>
  </edge>
  <edge label="kaof(SYK) (pp) kaof(MAPK1)" source="-344" target="-159">
    <att type="string" name="canonicalName" value="kaof(SYK) (pp) kaof(MAPK1)"/>
    <att type="string" name="edgeTypeId" value="134"/>
    <att type="string" name="edgeTypeName" value="-&gt;"/>
    <att type="string" name="interaction" value="pp" cy:editable="false"/>
    <att type="string" name="vizmap:CV-IPN-Foam cell formation EDGE_COLOR" value="java.awt.Color[r=0,g=0,b=0]"/>
    <att type="string" name="vizmap:CV-IPN-Foam cell formation EDGE_LINE_WIDTH" value="1.0"/>
    <graphics width="1" fill="#999999" cy:sourceArrow="0" cy:targetArrow="0" cy:sourceArrowColor="#000000" cy:targetArrowColor="#000000" cy:edgeLabelFont="SanSerif-0-10" cy:edgeLabel="" cy:edgeLineType="SOLID" cy:curved="STRAIGHT_LINES"/>
  </edge>
  <edge label="Cell Surface Expression of CD36 (pp) CD36" source="-343" target="-366">
    <att type="string" name="canonicalName" value="Cell Surface Expression of CD36 (pp) CD36"/>
    <att type="string" name="edgeTypeId" value="150"/>
    <att type="string" name="edgeTypeName" value="-translocates-*"/>
    <att type="string" name="interaction" value="pp" cy:editable="false"/>
    <att type="string" name="vizmap:CV-IPN-Foam cell formation EDGE_COLOR" value="java.awt.Color[r=153,g=153,b=153]"/>
    <att type="string" name="vizmap:CV-IPN-Foam cell formation EDGE_LINE_WIDTH" value="3.0"/>
    <graphics width="1" fill="#999999" cy:sourceArrow="0" cy:targetArrow="0" cy:sourceArrowColor="#000000" cy:targetArrowColor="#000000" cy:edgeLabelFont="SanSerif-0-10" cy:edgeLabel="" cy:edgeLineType="EQUAL_DASH" cy:curved="STRAIGHT_LINES"/>
  </edge>
  <edge label="exp(NOX1) (pp) NOX1" source="-342" target="-333">
    <att type="string" name="canonicalName" value="exp(NOX1) (pp) NOX1"/>
    <att type="string" name="edgeTypeId" value="115"/>
    <att type="string" name="edgeTypeName" value="-gp-&gt;"/>
    <att type="string" name="interaction" value="pp" cy:editable="false"/>
    <att type="string" name="vizmap:CV-IPN-Foam cell formation EDGE_COLOR" value="java.awt.Color[r=0,g=0,b=0]"/>
    <att type="string" name="vizmap:CV-IPN-Foam cell formation EDGE_LINE_WIDTH" value="3.0"/>
    <graphics width="1" fill="#999999" cy:sourceArrow="0" cy:targetArrow="0" cy:sourceArrowColor="#000000" cy:targetArrowColor="#000000" cy:edgeLabelFont="SanSerif-0-10" cy:edgeLabel="" cy:edgeLineType="EQUAL_DASH" cy:curved="STRAIGHT_LINES"/>
  </edge>
  <edge label="taof(IRF3) (pp) taof(NR1H3)" source="-341" target="-354">
    <att type="string" name="canonicalName" value="taof(IRF3) (pp) taof(NR1H3)"/>
    <att type="string" name="edgeTypeId" value="137"/>
    <att type="string" name="edgeTypeName" value="-|"/>
    <att type="string" name="interaction" value="pp" cy:editable="false"/>
    <att type="string" name="vizmap:CV-IPN-Foam cell formation EDGE_COLOR" value="java.awt.Color[r=0,g=0,b=0]"/>
    <att type="string" name="vizmap:CV-IPN-Foam cell formation EDGE_LINE_WIDTH" value="1.0"/>
    <graphics width="1" fill="#999999" cy:sourceArrow="0" cy:targetArrow="0" cy:sourceArrowColor="#000000" cy:targetArrowColor="#000000" cy:edgeLabelFont="SanSerif-0-10" cy:edgeLabel="" cy:edgeLineType="SOLID" cy:curved="STRAIGHT_LINES"/>
  </edge>
  <edge label="serum glucose (pp) Calcium" source="-340" target="-364">
    <att type="string" name="canonicalName" value="serum glucose (pp) Calcium"/>
    <att type="string" name="edgeTypeId" value="134"/>
    <att type="string" name="edgeTypeName" value="-&gt;"/>
    <att type="string" name="interaction" value="pp" cy:editable="false"/>
    <att type="string" name="vizmap:CV-IPN-Foam cell formation EDGE_COLOR" value="java.awt.Color[r=0,g=0,b=0]"/>
    <att type="string" name="vizmap:CV-IPN-Foam cell formation EDGE_LINE_WIDTH" value="1.0"/>
    <graphics width="1" fill="#999999" cy:sourceArrow="0" cy:targetArrow="0" cy:sourceArrowColor="#000000" cy:targetArrowColor="#000000" cy:edgeLabelFont="SanSerif-0-10" cy:edgeLabel="" cy:edgeLineType="SOLID" cy:curved="STRAIGHT_LINES"/>
  </edge>
  <edge label="catof(TNFRSF1A) (pp) catof(TRADD)" source="-131" target="-427">
    <att type="string" name="canonicalName" value="catof(TNFRSF1A) (pp) catof(TRADD)"/>
    <att type="string" name="edgeTypeId" value="134"/>
    <att type="string" name="edgeTypeName" value="-&gt;"/>
    <att type="string" name="interaction" value="pp" cy:editable="false"/>
    <att type="string" name="vizmap:CV-IPN-Foam cell formation EDGE_COLOR" value="java.awt.Color[r=0,g=0,b=0]"/>
    <att type="string" name="vizmap:CV-IPN-Foam cell formation EDGE_LINE_WIDTH" value="1.0"/>
    <graphics width="1" fill="#999999" cy:sourceArrow="0" cy:targetArrow="0" cy:sourceArrowColor="#000000" cy:targetArrowColor="#000000" cy:edgeLabelFont="SanSerif-0-10" cy:edgeLabel="" cy:edgeLineType="SOLID" cy:curved="STRAIGHT_LINES"/>
  </edge>
  <edge label="MAPK3 (pp) kaof(MAPK3)" source="-57" target="-196">
    <att type="string" name="canonicalName" value="MAPK3 (pp) kaof(MAPK3)"/>
    <att type="string" name="edgeTypeId" value="142"/>
    <att type="string" name="edgeTypeName" value="-cat-&gt;"/>
    <att type="string" name="interaction" value="pp" cy:editable="false"/>
    <att type="string" name="vizmap:CV-IPN-Endothelial cell activation EDGE_COLOR" value="java.awt.Color[r=0,g=0,b=0]"/>
    <att type="string" name="vizmap:CV-IPN-Endothelial cell activation EDGE_LINE_WIDTH" value="3.0"/>
    <att type="string" name="vizmap:CV-IPN-Foam cell formation EDGE_COLOR" value="java.awt.Color[r=0,g=0,b=0]"/>
    <att type="string" name="vizmap:CV-IPN-Foam cell formation EDGE_LINE_WIDTH" value="3.0"/>
    <graphics width="3" fill="#999999" cy:sourceArrow="0" cy:targetArrow="0" cy:sourceArrowColor="#000000" cy:targetArrowColor="#000000" cy:edgeLabelFont="SanSerif-0-10" cy:edgeLabel="" cy:edgeLineType="SOLID" cy:curved="STRAIGHT_LINES"/>
  </edge>
  <edge label="exp(ACAT1) (pp) ACAT1" source="-339" target="-387">
    <att type="string" name="canonicalName" value="exp(ACAT1) (pp) ACAT1"/>
    <att type="string" name="edgeTypeId" value="115"/>
    <att type="string" name="edgeTypeName" value="-gp-&gt;"/>
    <att type="string" name="interaction" value="pp" cy:editable="false"/>
    <att type="string" name="vizmap:CV-IPN-Foam cell formation EDGE_COLOR" value="java.awt.Color[r=0,g=0,b=0]"/>
    <att type="string" name="vizmap:CV-IPN-Foam cell formation EDGE_LINE_WIDTH" value="3.0"/>
    <graphics width="1" fill="#999999" cy:sourceArrow="0" cy:targetArrow="0" cy:sourceArrowColor="#000000" cy:targetArrowColor="#000000" cy:edgeLabelFont="SanSerif-0-10" cy:edgeLabel="" cy:edgeLineType="EQUAL_DASH" cy:curved="STRAIGHT_LINES"/>
  </edge>
  <edge label="NR1H3 (pp) taof(NR1H3)" source="-338" target="-354">
    <att type="string" name="canonicalName" value="NR1H3 (pp) taof(NR1H3)"/>
    <att type="string" name="edgeTypeId" value="166"/>
    <att type="string" name="edgeTypeName" value="-e-&gt;"/>
    <att type="string" name="interaction" value="pp" cy:editable="false"/>
    <att type="string" name="vizmap:CV-IPN-Foam cell formation EDGE_COLOR" value="java.awt.Color[r=0,g=0,b=0]"/>
    <att type="string" name="vizmap:CV-IPN-Foam cell formation EDGE_LINE_WIDTH" value="3.0"/>
    <graphics width="1" fill="#999999" cy:sourceArrow="0" cy:targetArrow="0" cy:sourceArrowColor="#000000" cy:targetArrowColor="#000000" cy:edgeLabelFont="SanSerif-0-10" cy:edgeLabel="" cy:edgeLineType="EQUAL_DASH" cy:curved="STRAIGHT_LINES"/>
  </edge>
  <edge label="exp(TLR2) (pp) TLR2" source="-337" target="-431">
    <att type="string" name="canonicalName" value="exp(TLR2) (pp) TLR2"/>
    <att type="string" name="edgeTypeId" value="115"/>
    <att type="string" name="edgeTypeName" value="-gp-&gt;"/>
    <att type="string" name="interaction" value="pp" cy:editable="false"/>
    <att type="string" name="vizmap:CV-IPN-Foam cell formation EDGE_COLOR" value="java.awt.Color[r=0,g=0,b=0]"/>
    <att type="string" name="vizmap:CV-IPN-Foam cell formation EDGE_LINE_WIDTH" value="3.0"/>
    <graphics width="1" fill="#999999" cy:sourceArrow="0" cy:targetArrow="0" cy:sourceArrowColor="#000000" cy:targetArrowColor="#000000" cy:edgeLabelFont="SanSerif-0-10" cy:edgeLabel="" cy:edgeLineType="EQUAL_DASH" cy:curved="STRAIGHT_LINES"/>
  </edge>
  <edge label="SIRT1 (pp) catof(SIRT1)" source="-336" target="-403">
    <att type="string" name="canonicalName" value="SIRT1 (pp) catof(SIRT1)"/>
    <att type="string" name="edgeTypeId" value="142"/>
    <att type="string" name="edgeTypeName" value="-cat-&gt;"/>
    <att type="string" name="interaction" value="pp" cy:editable="false"/>
    <att type="string" name="vizmap:CV-IPN-Foam cell formation EDGE_COLOR" value="java.awt.Color[r=0,g=0,b=0]"/>
    <att type="string" name="vizmap:CV-IPN-Foam cell formation EDGE_LINE_WIDTH" value="3.0"/>
    <graphics width="3" fill="#999999" cy:sourceArrow="0" cy:targetArrow="0" cy:sourceArrowColor="#000000" cy:targetArrowColor="#000000" cy:edgeLabelFont="SanSerif-0-10" cy:edgeLabel="" cy:edgeLineType="SOLID" cy:curved="STRAIGHT_LINES"/>
  </edge>
  <edge label="SREBF2 P@S455 (pp) SREBF2" source="-335" target="-428">
    <att type="string" name="canonicalName" value="SREBF2 P@S455 (pp) SREBF2"/>
    <att type="string" name="edgeTypeId" value="177"/>
    <att type="string" name="edgeTypeName" value="-@-"/>
    <att type="string" name="interaction" value="pp" cy:editable="false"/>
    <att type="string" name="vizmap:CV-IPN-Foam cell formation EDGE_COLOR" value="java.awt.Color[r=153,g=153,b=153]"/>
    <att type="string" name="vizmap:CV-IPN-Foam cell formation EDGE_LINE_WIDTH" value="3.0"/>
    <graphics width="1" fill="#999999" cy:sourceArrow="0" cy:targetArrow="0" cy:sourceArrowColor="#000000" cy:targetArrowColor="#000000" cy:edgeLabelFont="SanSerif-0-10" cy:edgeLabel="" cy:edgeLineType="EQUAL_DASH" cy:curved="STRAIGHT_LINES">
      <att name="edgeBend">
        <att name="handle" x="2354.9580078125" y="161.036865234375" />
        <att name="handle" x="2354.9580078125" y="76.34228515625" />
        <att name="handle" x="2354.9580078125" y="-8.35213851928711" />
        <att name="handle" x="2411.450439453125" y="-93.0466537475586" />
      </att>
    </graphics>
  </edge>
  <edge label="SREBF2 P@S455 (pp) taof(SREBF2)" source="-335" target="-367">
    <att type="string" name="canonicalName" value="SREBF2 P@S455 (pp) taof(SREBF2)"/>
    <att type="string" name="edgeTypeId" value="334"/>
    <att type="string" name="edgeTypeName" value="=&gt;"/>
    <att type="string" name="interaction" value="pp" cy:editable="false"/>
    <att type="string" name="vizmap:CV-IPN-Foam cell formation EDGE_COLOR" value="java.awt.Color[r=0,g=0,b=0]"/>
    <att type="string" name="vizmap:CV-IPN-Foam cell formation EDGE_LINE_WIDTH" value="3.0"/>
    <graphics width="3" fill="#999999" cy:sourceArrow="0" cy:targetArrow="0" cy:sourceArrowColor="#000000" cy:targetArrowColor="#000000" cy:edgeLabelFont="SanSerif-0-10" cy:edgeLabel="" cy:edgeLineType="SOLID" cy:curved="STRAIGHT_LINES"/>
  </edge>
  <edge label="EGR1 (pp) foam cell" source="-116" target="-389">
    <att type="string" name="canonicalName" value="EGR1 (pp) foam cell"/>
    <att type="string" name="edgeTypeId" value="134"/>
    <att type="string" name="edgeTypeName" value="-&gt;"/>
    <att type="string" name="interaction" value="pp" cy:editable="false"/>
    <att type="string" name="vizmap:CV-IPN-Foam cell formation EDGE_COLOR" value="java.awt.Color[r=0,g=0,b=0]"/>
    <att type="string" name="vizmap:CV-IPN-Foam cell formation EDGE_LINE_WIDTH" value="1.0"/>
    <graphics width="1" fill="#999999" cy:sourceArrow="0" cy:targetArrow="0" cy:sourceArrowColor="#000000" cy:targetArrowColor="#000000" cy:edgeLabelFont="SanSerif-0-10" cy:edgeLabel="" cy:edgeLineType="SOLID" cy:curved="STRAIGHT_LINES"/>
  </edge>
  <edge label="PKC Family Hs (pp) kaof(PKC Family Hs)" source="-55" target="-185">
    <att type="string" name="canonicalName" value="PKC Family Hs (pp) kaof(PKC Family Hs)"/>
    <att type="string" name="edgeTypeId" value="142"/>
    <att type="string" name="edgeTypeName" value="-cat-&gt;"/>
    <att type="string" name="interaction" value="pp" cy:editable="false"/>
    <att type="string" name="vizmap:CV-IPN-Endothelial cell activation EDGE_COLOR" value="java.awt.Color[r=0,g=0,b=0]"/>
    <att type="string" name="vizmap:CV-IPN-Endothelial cell activation EDGE_LINE_WIDTH" value="3.0"/>
    <att type="string" name="vizmap:CV-IPN-Foam cell formation EDGE_COLOR" value="java.awt.Color[r=0,g=0,b=0]"/>
    <att type="string" name="vizmap:CV-IPN-Foam cell formation EDGE_LINE_WIDTH" value="3.0"/>
    <graphics width="3" fill="#999999" cy:sourceArrow="0" cy:targetArrow="0" cy:sourceArrowColor="#000000" cy:targetArrowColor="#000000" cy:edgeLabelFont="SanSerif-0-10" cy:edgeLabel="" cy:edgeLineType="SOLID" cy:curved="STRAIGHT_LINES"/>
  </edge>
  <edge label="exp(FABP4) (pp) FABP4" source="-334" target="-345">
    <att type="string" name="canonicalName" value="exp(FABP4) (pp) FABP4"/>
    <att type="string" name="edgeTypeId" value="115"/>
    <att type="string" name="edgeTypeName" value="-gp-&gt;"/>
    <att type="string" name="interaction" value="pp" cy:editable="false"/>
    <att type="string" name="vizmap:CV-IPN-Foam cell formation EDGE_COLOR" value="java.awt.Color[r=0,g=0,b=0]"/>
    <att type="string" name="vizmap:CV-IPN-Foam cell formation EDGE_LINE_WIDTH" value="3.0"/>
    <graphics width="1" fill="#999999" cy:sourceArrow="0" cy:targetArrow="0" cy:sourceArrowColor="#000000" cy:targetArrowColor="#000000" cy:edgeLabelFont="SanSerif-0-10" cy:edgeLabel="" cy:edgeLineType="EQUAL_DASH" cy:curved="STRAIGHT_LINES"/>
  </edge>
  <edge label="NOX1 (pp) foam cell" source="-333" target="-389">
    <att type="string" name="canonicalName" value="NOX1 (pp) foam cell"/>
    <att type="string" name="edgeTypeId" value="134"/>
    <att type="string" name="edgeTypeName" value="-&gt;"/>
    <att type="string" name="interaction" value="pp" cy:editable="false"/>
    <att type="string" name="vizmap:CV-IPN-Foam cell formation EDGE_COLOR" value="java.awt.Color[r=0,g=0,b=0]"/>
    <att type="string" name="vizmap:CV-IPN-Foam cell formation EDGE_LINE_WIDTH" value="1.0"/>
    <graphics width="1" fill="#999999" cy:sourceArrow="0" cy:targetArrow="0" cy:sourceArrowColor="#000000" cy:targetArrowColor="#000000" cy:edgeLabelFont="SanSerif-0-10" cy:edgeLabel="" cy:edgeLineType="SOLID" cy:curved="STRAIGHT_LINES"/>
  </edge>
  <edge label="catof(CD36) (pp) catof(TLR4)" source="-332" target="-360">
    <att type="string" name="canonicalName" value="catof(CD36) (pp) catof(TLR4)"/>
    <att type="string" name="edgeTypeId" value="134"/>
    <att type="string" name="edgeTypeName" value="-&gt;"/>
    <att type="string" name="interaction" value="pp" cy:editable="false"/>
    <att type="string" name="vizmap:CV-IPN-Foam cell formation EDGE_COLOR" value="java.awt.Color[r=0,g=0,b=0]"/>
    <att type="string" name="vizmap:CV-IPN-Foam cell formation EDGE_LINE_WIDTH" value="1.0"/>
    <graphics width="1" fill="#999999" cy:sourceArrow="0" cy:targetArrow="0" cy:sourceArrowColor="#000000" cy:targetArrowColor="#000000" cy:edgeLabelFont="SanSerif-0-10" cy:edgeLabel="" cy:edgeLineType="SOLID" cy:curved="STRAIGHT_LINES">
      <att name="edgeBend">
        <att name="handle" x="1507.5626220703125" y="964.2685546875" />
        <att name="handle" x="1451.0703125" y="879.573974609375" />
      </att>
    </graphics>
  </edge>
  <edge label="catof(CD36) (pp) kaof(SRC family Hs)" source="-332" target="-434">
    <att type="string" name="canonicalName" value="catof(CD36) (pp) kaof(SRC family Hs)"/>
    <att type="string" name="edgeTypeId" value="134"/>
    <att type="string" name="edgeTypeName" value="-&gt;"/>
    <att type="string" name="interaction" value="pp" cy:editable="false"/>
    <att type="string" name="vizmap:CV-IPN-Foam cell formation EDGE_COLOR" value="java.awt.Color[r=0,g=0,b=0]"/>
    <att type="string" name="vizmap:CV-IPN-Foam cell formation EDGE_LINE_WIDTH" value="1.0"/>
    <graphics width="1" fill="#999999" cy:sourceArrow="0" cy:targetArrow="0" cy:sourceArrowColor="#000000" cy:targetArrowColor="#000000" cy:edgeLabelFont="SanSerif-0-10" cy:edgeLabel="" cy:edgeLineType="SOLID" cy:curved="STRAIGHT_LINES">
      <att name="edgeBend">
        <att name="handle" x="2467.943603515625" y="964.2685546875" />
        <att name="handle" x="2467.943603515625" y="879.573974609375" />
        <att name="handle" x="2467.943603515625" y="794.8795776367188" />
        <att name="handle" x="2467.943603515625" y="710.1849975585938" />
        <att name="handle" x="2524.43701171875" y="625.4905395507812" />
      </att>
    </graphics>
  </edge>
  <edge label="catof(CD36) (pp) taof(NFKB Complex Hs)" source="-332" target="-221">
    <att type="string" name="canonicalName" value="catof(CD36) (pp) taof(NFKB Complex Hs)"/>
    <att type="string" name="edgeTypeId" value="134"/>
    <att type="string" name="edgeTypeName" value="-&gt;"/>
    <att type="string" name="interaction" value="pp" cy:editable="false"/>
    <att type="string" name="vizmap:CV-IPN-Foam cell formation EDGE_COLOR" value="java.awt.Color[r=0,g=0,b=0]"/>
    <att type="string" name="vizmap:CV-IPN-Foam cell formation EDGE_LINE_WIDTH" value="1.0"/>
    <graphics width="1" fill="#999999" cy:sourceArrow="0" cy:targetArrow="0" cy:sourceArrowColor="#000000" cy:targetArrowColor="#000000" cy:edgeLabelFont="SanSerif-0-10" cy:edgeLabel="" cy:edgeLineType="SOLID" cy:curved="STRAIGHT_LINES">
      <att name="edgeBend">
        <att name="handle" x="2976.380859375" y="964.2685546875" />
        <att name="handle" x="2976.380859375" y="879.573974609375" />
        <att name="handle" x="2976.380859375" y="794.8795776367188" />
        <att name="handle" x="2976.380859375" y="710.1849975585938" />
      </att>
    </graphics>
  </edge>
  <edge label="catof(CD36) (pp) catof(TLR2)" source="-332" target="-408">
    <att type="string" name="canonicalName" value="catof(CD36) (pp) catof(TLR2)"/>
    <att type="string" name="edgeTypeId" value="134"/>
    <att type="string" name="edgeTypeName" value="-&gt;"/>
    <att type="string" name="interaction" value="pp" cy:editable="false"/>
    <att type="string" name="vizmap:CV-IPN-Foam cell formation EDGE_COLOR" value="java.awt.Color[r=0,g=0,b=0]"/>
    <att type="string" name="vizmap:CV-IPN-Foam cell formation EDGE_LINE_WIDTH" value="1.0"/>
    <graphics width="1" fill="#999999" cy:sourceArrow="0" cy:targetArrow="0" cy:sourceArrowColor="#000000" cy:targetArrowColor="#000000" cy:edgeLabelFont="SanSerif-0-10" cy:edgeLabel="" cy:edgeLineType="SOLID" cy:curved="STRAIGHT_LINES"/>
  </edge>
  <edge label="catof(CD36) (pp) kaof(MAPK9)" source="-332" target="-373">
    <att type="string" name="canonicalName" value="catof(CD36) (pp) kaof(MAPK9)"/>
    <att type="string" name="edgeTypeId" value="134"/>
    <att type="string" name="edgeTypeName" value="-&gt;"/>
    <att type="string" name="interaction" value="pp" cy:editable="false"/>
    <att type="string" name="vizmap:CV-IPN-Foam cell formation EDGE_COLOR" value="java.awt.Color[r=0,g=0,b=0]"/>
    <att type="string" name="vizmap:CV-IPN-Foam cell formation EDGE_LINE_WIDTH" value="1.0"/>
    <graphics width="1" fill="#999999" cy:sourceArrow="0" cy:targetArrow="0" cy:sourceArrowColor="#000000" cy:targetArrowColor="#000000" cy:edgeLabelFont="SanSerif-0-10" cy:edgeLabel="" cy:edgeLineType="SOLID" cy:curved="STRAIGHT_LINES">
      <att name="edgeBend">
        <att name="handle" x="999.1260375976562" y="964.2685546875" />
        <att name="handle" x="999.1260375976562" y="879.573974609375" />
        <att name="handle" x="999.1260375976562" y="794.8795776367188" />
        <att name="handle" x="999.1260375976562" y="710.1849975585938" />
        <att name="handle" x="1112.1124267578125" y="625.4905395507812" />
        <att name="handle" x="1225.0986328125" y="499.8147888183594" />
        <att name="handle" x="1225.0986328125" y="415.1203308105469" />
        <att name="handle" x="1225.0986328125" y="330.4258117675781" />
        <att name="handle" x="1225.0986328125" y="245.73143005371094" />
        <att name="handle" x="1225.0986328125" y="161.036865234375" />
        <att name="handle" x="1281.590576171875" y="76.34228515625" />
        <att name="handle" x="1394.576171875" y="-8.35213851928711" />
      </att>
    </graphics>
  </edge>
  <edge label="catof(CD36) (pp) kaof(PTK2B)" source="-332" target="-418">
    <att type="string" name="canonicalName" value="catof(CD36) (pp) kaof(PTK2B)"/>
    <att type="string" name="edgeTypeId" value="134"/>
    <att type="string" name="edgeTypeName" value="-&gt;"/>
    <att type="string" name="interaction" value="pp" cy:editable="false"/>
    <att type="string" name="vizmap:CV-IPN-Foam cell formation EDGE_COLOR" value="java.awt.Color[r=0,g=0,b=0]"/>
    <att type="string" name="vizmap:CV-IPN-Foam cell formation EDGE_LINE_WIDTH" value="1.0"/>
    <graphics width="1" fill="#999999" cy:sourceArrow="0" cy:targetArrow="0" cy:sourceArrowColor="#000000" cy:targetArrowColor="#000000" cy:edgeLabelFont="SanSerif-0-10" cy:edgeLabel="" cy:edgeLineType="SOLID" cy:curved="STRAIGHT_LINES">
      <att name="edgeBend">
        <att name="handle" x="2524.43701171875" y="964.2685546875" />
        <att name="handle" x="2524.43701171875" y="879.573974609375" />
        <att name="handle" x="2524.43701171875" y="794.8795776367188" />
        <att name="handle" x="2524.43701171875" y="710.1849975585938" />
[truncated: 23,481 more chars]
