# Supplementary material for: A vascular biology network model focused on inflammatory processes to investigate atherogenesis and plaque instability
Source: J Transl Med. 2014 Jun 26;12:185. doi: 10.1186/1479-5876-12-185 (PMC4227037; doi:10.1186/1479-5876-12-185)
Supplement: Additional file 3 — Six .XGMML and six .XLS files of all V-IPN subnetworks. The network architecture may be viewed from the XGMML files using freely available network visualization software such as Cytoscape (http://www.cytoscape.org/). [file 1479-5876-12-185-S3.zip › 10051_1065202369122714_MOESM2_ESM/1065202369122714_add9.xgmml]

<?xml version="1.0" encoding="UTF-8" standalone="yes"?>
<graph label="CV-IPN-Plaque destabilization" xmlns:dc="http://purl.org/dc/elements/1.1/" xmlns:xlink="http://www.w3.org/1999/xlink" xmlns:rdf="http://www.w3.org/1999/02/22-rdf-syntax-ns#" xmlns:cy="http://www.cytoscape.org" xmlns="http://www.cs.rpi.edu/XGMML"  directed="1">
  <att name="documentVersion" value="1.1"/>
  <att name="networkMetadata">
    <rdf:RDF>
      <rdf:Description rdf:about="http://www.cytoscape.org/">
        <dc:type>Protein-Protein Interaction</dc:type>
        <dc:description>N/A</dc:description>
        <dc:identifier>N/A</dc:identifier>
        <dc:date>2014-05-09 13:01:42</dc:date>
        <dc:title>CV-IPN-Plaque destabilization</dc:title>
        <dc:source>http://www.cytoscape.org/</dc:source>
        <dc:format>Cytoscape-XGMML</dc:format>
      </rdf:Description>
    </rdf:RDF>
  </att>
  <att type="string" name="backgroundColor" value="#ffffff"/>
  <att type="real" name="GRAPH_VIEW_ZOOM" value="0.18114451781183347"/>
  <att type="real" name="GRAPH_VIEW_CENTER_X" value="5071.159973144531"/>
  <att type="real" name="GRAPH_VIEW_CENTER_Y" value="850.2083740234375"/>
  <att type="string" name="__layoutAlgorithm" value="hierarchical" cy:hidden="true"/>
  <att type="string" name="graphDescription" value="The Plaque destabilization submodel was made by PMI and Selventa as part of the 2011-2012 Cardiovascular Inflammatory Process Network (CV IPN) collaboration. The submodel depicts the causal mechanisms leading to plaque rupture, focusing on mechanisms related to fibrous cap thinning and decreased cellularity of the plaque core. The main mechanisms reflected in the model include:  1) Matrix degradation due to either increased  matrix metalloproteinases (MMP) activity or decrease of tissue inhibitors of metalloproteinases (TIMP) activity, 2) Inhibition of matrix synthesis by smooth muscle cells through modulation of CITA and DDIT3, 3) Macrophage apoptosis through ER-stress related mechanisms,  4) Defective efferocytosis leading to necrosis by dysregulation of MFGE8, TGM2 and MERTK signaling, and  5) Intra-plaque neovascularization induced by hypoxia leading to intra-plaque hemorrhage. \nChanges to this model based on the in-project Network Jamboree have been made.\nThis submodel may contain causal inconsistencies and thus may not be suitable for NPA scoring directly without further modification."/>
  <att type="string" name="graphSpecies" value="9606"/>
  <att type="string" name="referenceNode" value="540"/>
  <node label="kaof(p38 MAPK family Hs)" id="-127">
    <att type="string" name="GSID" value="GS3224157"/>
    <att type="string" name="canonicalName" value="kaof(p38 MAPK family Hs)"/>
    <att type="string" name="nodeTypeId" value="4"/>
    <att type="string" name="nodeTypeName" value="Reaction"/>
    <att type="string" name="vizmap:CV-IPN-Endothelial cell activation NODE_HEIGHT" value="30.0"/>
    <att type="string" name="vizmap:CV-IPN-Endothelial cell activation NODE_WIDTH" value="80.0"/>
    <att type="string" name="vizmap:CV-IPN-Foam cell formation NODE_HEIGHT" value="30.0"/>
    <att type="string" name="vizmap:CV-IPN-Foam cell formation NODE_WIDTH" value="80.0"/>
    <att type="string" name="vizmap:CV-IPN-Plaque destabilization NODE_HEIGHT" value="30.0"/>
    <att type="string" name="vizmap:CV-IPN-Plaque destabilization NODE_WIDTH" value="80.0"/>
    <graphics type="HEXAGON" h="30.0" w="110.0" x="8807.4423828125" y="-156.49659729003906" fill="#9999ff" width="1" outline="#000000" cy:nodeTransparency="1.0" cy:nodeLabelFont="Default-0-20" cy:nodeLabel="kaof(p38 MAPK family Hs)" cy:borderLineType="solid"/>
  </node>
  <node label="BAX" id="-602">
    <att type="string" name="GSID" value="GS1322627"/>
    <att type="string" name="canonicalName" value="BAX"/>
    <att type="string" name="nodeTypeId" value="1"/>
    <att type="string" name="nodeTypeName" value="Protein"/>
    <att type="string" name="vizmap:CV-IPN-Plaque destabilization NODE_HEIGHT" value="20.0"/>
    <att type="string" name="vizmap:CV-IPN-Plaque destabilization NODE_WIDTH" value="80.0"/>
    <graphics type="ELLIPSE" h="30.0" w="75.0" x="5925.8642578125" y="-156.49659729003906" fill="#99ffff" width="1" outline="#000000" cy:nodeTransparency="1.0" cy:nodeLabelFont="Default-0-20" cy:nodeLabel="BAX" cy:borderLineType="solid"/>
  </node>
  <node label="JNK family Hs P@?" id="-601">
    <att type="string" name="GSID" value="GS4424004"/>
    <att type="string" name="canonicalName" value="JNK family Hs P@?"/>
    <att type="string" name="nodeTypeId" value="-1"/>
    <att type="string" name="nodeTypeName" value="Default"/>
    <att type="string" name="vizmap:CV-IPN-Plaque destabilization NODE_HEIGHT" value="20.0"/>
    <att type="string" name="vizmap:CV-IPN-Plaque destabilization NODE_WIDTH" value="80.0"/>
    <graphics type="RECTANGLE" h="30.0" w="125.0" x="5828.18408203125" y="737.1509399414062" fill="#99ffff" width="1" outline="#000000" cy:nodeTransparency="1.0" cy:nodeLabelFont="Default-0-20" cy:nodeLabel="JNK family Hs P@?" cy:borderLineType="solid"/>
  </node>
  <node label="kaof(IKBKB)" id="-162">
    <att type="string" name="GSID" value="GS3226712"/>
    <att type="string" name="canonicalName" value="kaof(IKBKB)"/>
    <att type="string" name="nodeTypeId" value="4"/>
    <att type="string" name="nodeTypeName" value="Reaction"/>
    <att type="string" name="vizmap:CV-IPN-Endothelial cell activation NODE_HEIGHT" value="30.0"/>
    <att type="string" name="vizmap:CV-IPN-Endothelial cell activation NODE_WIDTH" value="80.0"/>
    <att type="string" name="vizmap:CV-IPN-Foam cell formation NODE_HEIGHT" value="30.0"/>
    <att type="string" name="vizmap:CV-IPN-Foam cell formation NODE_WIDTH" value="80.0"/>
    <att type="string" name="vizmap:CV-IPN-Plaque destabilization NODE_HEIGHT" value="30.0"/>
    <att type="string" name="vizmap:CV-IPN-Plaque destabilization NODE_WIDTH" value="80.0"/>
    <graphics type="HEXAGON" h="30.0" w="110.0" x="5249.60791015625" y="890.2945556640625" fill="#9999ff" width="1" outline="#000000" cy:nodeTransparency="1.0" cy:nodeLabelFont="Default-0-20" cy:nodeLabel="kaof(IKBKB)" cy:borderLineType="solid"/>
  </node>
  <node label="MEK Family Hs" id="-600">
    <att type="string" name="GSID" value="GS3162501"/>
    <att type="string" name="canonicalName" value="MEK Family Hs"/>
    <att type="string" name="nodeTypeId" value="1"/>
    <att type="string" name="nodeTypeName" value="Protein"/>
    <att type="string" name="vizmap:CV-IPN-Plaque destabilization NODE_HEIGHT" value="20.0"/>
    <att type="string" name="vizmap:CV-IPN-Plaque destabilization NODE_WIDTH" value="80.0"/>
    <graphics type="ELLIPSE" h="30.0" w="75.0" x="8416.720703125" y="513.7388916015625" fill="#99ffff" width="1" outline="#000000" cy:nodeTransparency="1.0" cy:nodeLabelFont="Default-0-20" cy:nodeLabel="MEK Family Hs" cy:borderLineType="solid"/>
  </node>
  <node label="regulation of vascular permeability" id="-172">
    <att type="string" name="GSID" value="GS35622"/>
    <att type="string" name="canonicalName" value="regulation of vascular permeability"/>
    <att type="string" name="nodeTypeId" value="10"/>
    <att type="string" name="nodeTypeName" value="BiologicalProcess"/>
    <att type="string" name="vizmap:CV-IPN-Endothelial cell activation NODE_HEIGHT" value="20.0"/>
    <att type="string" name="vizmap:CV-IPN-Endothelial cell activation NODE_WIDTH" value="80.0"/>
    <att type="string" name="vizmap:CV-IPN-Plaque destabilization NODE_HEIGHT" value="20.0"/>
    <att type="string" name="vizmap:CV-IPN-Plaque destabilization NODE_WIDTH" value="80.0"/>
    <graphics type="RHOMBUS" h="20.0" w="125.000244140625" x="3856.7310791015625" y="-169.41331481933594" fill="#ff99ff" width="1" outline="#000000" cy:nodeTransparency="1.0" cy:nodeLabelFont="Default-0-20" cy:nodeLabel="regulation of vascular permeability" cy:borderLineType="solid"/>
  </node>
  <node label="cell death" id="-599">
    <att type="string" name="GSID" value="GS20716"/>
    <att type="string" name="canonicalName" value="cell death"/>
    <att type="string" name="nodeTypeId" value="10"/>
    <att type="string" name="nodeTypeName" value="BiologicalProcess"/>
    <att type="string" name="vizmap:CV-IPN-Plaque destabilization NODE_HEIGHT" value="20.0"/>
    <att type="string" name="vizmap:CV-IPN-Plaque destabilization NODE_WIDTH" value="80.0"/>
    <graphics type="RHOMBUS" h="29.999969482421875" w="125.0" x="5928.9345703125" y="-312.2234344482422" fill="#ff99ff" width="1" outline="#000000" cy:nodeTransparency="1.0" cy:nodeLabelFont="Default-0-20" cy:nodeLabel="cell death" cy:borderLineType="solid"/>
  </node>
  <node label="NOS2" id="-3">
    <att type="string" name="GSID" value="GS1373015"/>
    <att type="string" name="canonicalName" value="NOS2"/>
    <att type="string" name="nodeTypeId" value="1"/>
    <att type="string" name="nodeTypeName" value="Protein"/>
    <att type="string" name="vizmap:CV-IPN-Endothelial cell activation NODE_HEIGHT" value="20.0"/>
    <att type="string" name="vizmap:CV-IPN-Endothelial cell activation NODE_WIDTH" value="80.0"/>
    <att type="string" name="vizmap:CV-IPN-Plaque destabilization NODE_HEIGHT" value="20.0"/>
    <att type="string" name="vizmap:CV-IPN-Plaque destabilization NODE_WIDTH" value="80.0"/>
    <graphics type="ELLIPSE" h="19.999969482421875" w="74.99951171875" x="8174.776611328125" y="-308.8212127685547" fill="#99ffff" width="1" outline="#000000" cy:nodeTransparency="1.0" cy:nodeLabelFont="Default-0-20" cy:nodeLabel="NOS2" cy:borderLineType="solid"/>
  </node>
  <node label="IL12B" id="-598">
    <att type="string" name="GSID" value="GS1357117"/>
    <att type="string" name="canonicalName" value="IL12B"/>
    <att type="string" name="nodeTypeId" value="1"/>
    <att type="string" name="nodeTypeName" value="Protein"/>
    <att type="string" name="vizmap:CV-IPN-Plaque destabilization NODE_HEIGHT" value="20.0"/>
    <att type="string" name="vizmap:CV-IPN-Plaque destabilization NODE_WIDTH" value="80.0"/>
    <graphics type="ELLIPSE" h="30.0" w="75.0" x="6951.51123046875" y="-1127.8524169921875" fill="#99ffff" width="1" outline="#000000" cy:nodeTransparency="1.0" cy:nodeLabelFont="Default-0-20" cy:nodeLabel="IL12B" cy:borderLineType="solid"/>
  </node>
  <node label="catof(CD36)" id="-332">
    <att type="string" name="GSID" value="GS5004135"/>
    <att type="string" name="canonicalName" value="catof(CD36)"/>
    <att type="string" name="nodeTypeId" value="5"/>
    <att type="string" name="nodeTypeName" value="MolecularFunction"/>
    <att type="string" name="vizmap:CV-IPN-Foam cell formation NODE_HEIGHT" value="30.0"/>
    <att type="string" name="vizmap:CV-IPN-Foam cell formation NODE_WIDTH" value="80.0"/>
    <att type="string" name="vizmap:CV-IPN-Plaque destabilization NODE_HEIGHT" value="30.0"/>
    <att type="string" name="vizmap:CV-IPN-Plaque destabilization NODE_WIDTH" value="80.0"/>
    <graphics type="RHOMBUS" h="30.0" w="125.0" x="5290.94091796875" y="2087.335693359375" fill="#ff99ff" width="1" outline="#000000" cy:nodeTransparency="1.0" cy:nodeLabelFont="Default-0-20" cy:nodeLabel="catof(CD36)" cy:borderLineType="solid"/>
  </node>
  <node label="catof(NOS2)" id="-155">
    <att type="string" name="GSID" value="GS3315370"/>
    <att type="string" name="canonicalName" value="catof(NOS2)"/>
    <att type="string" name="nodeTypeId" value="5"/>
    <att type="string" name="nodeTypeName" value="MolecularFunction"/>
    <att type="string" name="vizmap:CV-IPN-Endothelial cell activation NODE_HEIGHT" value="30.0"/>
    <att type="string" name="vizmap:CV-IPN-Endothelial cell activation NODE_WIDTH" value="80.0"/>
    <att type="string" name="vizmap:CV-IPN-Plaque destabilization NODE_HEIGHT" value="30.0"/>
    <att type="string" name="vizmap:CV-IPN-Plaque destabilization NODE_WIDTH" value="80.0"/>
    <graphics type="RHOMBUS" h="30.0" w="125.0" x="8292.0087890625" y="-899.1472778320312" fill="#ff99ff" width="1" outline="#000000" cy:nodeTransparency="1.0" cy:nodeLabelFont="Default-0-20" cy:nodeLabel="catof(NOS2)" cy:borderLineType="solid"/>
  </node>
  <node label="exp(MAPK9)" id="-597">
    <att type="string" name="GSID" value="GS1402724"/>
    <att type="string" name="canonicalName" value="exp(MAPK9)"/>
    <att type="string" name="nodeTypeId" value="2"/>
    <att type="string" name="nodeTypeName" value="GeneExpression"/>
    <att type="string" name="vizmap:CV-IPN-Plaque destabilization NODE_HEIGHT" value="60.0"/>
    <att type="string" name="vizmap:CV-IPN-Plaque destabilization NODE_WIDTH" value="60.0"/>
    <graphics type="ELLIPSE" h="30.0" w="75.0" x="6170.06591796875" y="1261.6829833984375" fill="#99ff99" width="1" outline="#000000" cy:nodeTransparency="1.0" cy:nodeLabelFont="Default-0-20" cy:nodeLabel="exp(MAPK9)" cy:borderLineType="solid"/>
  </node>
  <node label="exp(ICAM1)" id="-18">
    <att type="string" name="GSID" value="GS1355622"/>
    <att type="string" name="canonicalName" value="exp(ICAM1)"/>
    <att type="string" name="nodeTypeId" value="2"/>
    <att type="string" name="nodeTypeName" value="GeneExpression"/>
    <att type="string" name="vizmap:CV-IPN-Endothelial cell activation NODE_HEIGHT" value="60.0"/>
    <att type="string" name="vizmap:CV-IPN-Endothelial cell activation NODE_WIDTH" value="60.0"/>
    <att type="string" name="vizmap:CV-IPN-Endothelial cell-monocyte interaction NODE_HEIGHT" value="60.0"/>
    <att type="string" name="vizmap:CV-IPN-Endothelial cell-monocyte interaction NODE_WIDTH" value="60.0"/>
    <att type="string" name="vizmap:CV-IPN-Plaque destabilization NODE_HEIGHT" value="60.0"/>
    <att type="string" name="vizmap:CV-IPN-Plaque destabilization NODE_WIDTH" value="60.0"/>
    <graphics type="ELLIPSE" h="60.0" w="75.0" x="8905.123046875" y="-904.440673828125" fill="#99ff99" width="1" outline="#000000" cy:nodeTransparency="1.0" cy:nodeLabelFont="Default-0-20" cy:nodeLabel="exp(ICAM1)" cy:borderLineType="solid"/>
  </node>
  <node label="exp(COL3A1)" id="-596">
    <att type="string" name="GSID" value="GS1331672"/>
    <att type="string" name="canonicalName" value="exp(COL3A1)"/>
    <att type="string" name="nodeTypeId" value="2"/>
    <att type="string" name="nodeTypeName" value="GeneExpression"/>
    <att type="string" name="vizmap:CV-IPN-Plaque destabilization NODE_HEIGHT" value="60.0"/>
    <att type="string" name="vizmap:CV-IPN-Plaque destabilization NODE_WIDTH" value="60.0"/>
    <graphics type="ELLIPSE" h="30.0" w="75.0" x="7621.158203125" y="-847.9779052734375" fill="#99ff99" width="1" outline="#000000" cy:nodeTransparency="1.0" cy:nodeLabelFont="Default-0-20" cy:nodeLabel="exp(COL3A1)" cy:borderLineType="solid"/>
  </node>
  <node label="Collagen type I Family Hs" id="-595">
    <att type="string" name="GSID" value="GS3162351"/>
    <att type="string" name="canonicalName" value="Collagen type I Family Hs"/>
    <att type="string" name="nodeTypeId" value="1"/>
    <att type="string" name="nodeTypeName" value="Protein"/>
    <att type="string" name="vizmap:CV-IPN-Plaque destabilization NODE_HEIGHT" value="20.0"/>
    <att type="string" name="vizmap:CV-IPN-Plaque destabilization NODE_WIDTH" value="80.0"/>
    <graphics type="ELLIPSE" h="30.0" w="75.0" x="7775.302734375" y="-899.1472778320312" fill="#99ffff" width="1" outline="#000000" cy:nodeTransparency="1.0" cy:nodeLabelFont="Default-0-20" cy:nodeLabel="Collagen type I Family Hs" cy:borderLineType="solid"/>
  </node>
  <node label="F3" id="-137">
    <att type="string" name="GSID" value="GS1342360"/>
    <att type="string" name="canonicalName" value="F3"/>
    <att type="string" name="nodeTypeId" value="1"/>
    <att type="string" name="nodeTypeName" value="Protein"/>
    <att type="string" name="vizmap:CV-IPN-Endothelial cell activation NODE_HEIGHT" value="20.0"/>
    <att type="string" name="vizmap:CV-IPN-Endothelial cell activation NODE_WIDTH" value="80.0"/>
    <att type="string" name="vizmap:CV-IPN-Plaque destabilization NODE_HEIGHT" value="20.0"/>
    <att type="string" name="vizmap:CV-IPN-Plaque destabilization NODE_WIDTH" value="80.0"/>
    <graphics type="ELLIPSE" h="20.0" w="75.0" x="5437.46142578125" y="-681.0286865234375" fill="#99ffff" width="1" outline="#000000" cy:nodeTransparency="1.0" cy:nodeLabelFont="Default-0-20" cy:nodeLabel="F3" cy:borderLineType="solid"/>
  </node>
  <node label="CD4+ T-cell" id="-594">
    <att type="string" name="GSID" value="GS7564200"/>
    <att type="string" name="canonicalName" value="CD4+ T-cell"/>
    <att type="string" name="nodeTypeId" value="-1"/>
    <att type="string" name="nodeTypeName" value="Default"/>
    <att type="string" name="vizmap:CV-IPN-Plaque destabilization NODE_HEIGHT" value="20.0"/>
    <att type="string" name="vizmap:CV-IPN-Plaque destabilization NODE_WIDTH" value="80.0"/>
    <graphics type="RECTANGLE" h="30.0" w="125.0" x="7244.552734375" y="737.1509399414062" fill="#99ffff" width="1" outline="#000000" cy:nodeTransparency="1.0" cy:nodeLabelFont="Default-0-20" cy:nodeLabel="CD4+ T-cell" cy:borderLineType="solid"/>
  </node>
  <node label="MHC class II complex Hs" id="-593">
    <att type="string" name="GSID" value="GS4433443"/>
    <att type="string" name="canonicalName" value="MHC class II complex Hs"/>
    <att type="string" name="nodeTypeId" value="-1"/>
    <att type="string" name="nodeTypeName" value="Default"/>
    <att type="string" name="vizmap:CV-IPN-Plaque destabilization NODE_HEIGHT" value="20.0"/>
    <att type="string" name="vizmap:CV-IPN-Plaque destabilization NODE_WIDTH" value="80.0"/>
    <graphics type="RECTANGLE" h="30.0" w="125.0" x="7195.7119140625" y="-1127.8524169921875" fill="#99ffff" width="1" outline="#000000" cy:nodeTransparency="1.0" cy:nodeLabelFont="Default-0-20" cy:nodeLabel="MHC class II complex Hs" cy:borderLineType="solid"/>
  </node>
  <node label="catof(NADPH oxidase complex)" id="-592">
    <att type="string" name="GSID" value="GS7351414"/>
    <att type="string" name="canonicalName" value="catof(NADPH oxidase complex)"/>
    <att type="string" name="nodeTypeId" value="5"/>
    <att type="string" name="nodeTypeName" value="MolecularFunction"/>
    <att type="string" name="vizmap:CV-IPN-Plaque destabilization NODE_HEIGHT" value="30.0"/>
    <att type="string" name="vizmap:CV-IPN-Plaque destabilization NODE_WIDTH" value="80.0"/>
    <graphics type="RHOMBUS" h="30.0" w="125.0" x="8709.7626953125" y="1261.6829833984375" fill="#ff99ff" width="1" outline="#000000" cy:nodeTransparency="1.0" cy:nodeLabelFont="Default-0-20" cy:nodeLabel="catof(NADPH oxidase complex)" cy:borderLineType="solid"/>
  </node>
  <node label="IL18" id="-591">
    <att type="string" name="GSID" value="GS1357237"/>
    <att type="string" name="canonicalName" value="IL18"/>
    <att type="string" name="nodeTypeId" value="1"/>
    <att type="string" name="nodeTypeName" value="Protein"/>
    <att type="string" name="vizmap:CV-IPN-Plaque destabilization NODE_HEIGHT" value="20.0"/>
    <att type="string" name="vizmap:CV-IPN-Plaque destabilization NODE_WIDTH" value="80.0"/>
    <graphics type="ELLIPSE" h="30.0" w="75.0" x="3010.70361328125" y="-221.0802001953125" fill="#99ffff" width="1" outline="#000000" cy:nodeTransparency="1.0" cy:nodeLabelFont="Default-0-20" cy:nodeLabel="IL18" cy:borderLineType="solid"/>
  </node>
  <node label="PON3" id="-590">
    <att type="string" name="GSID" value="GS1401131"/>
    <att type="string" name="canonicalName" value="PON3"/>
    <att type="string" name="nodeTypeId" value="1"/>
    <att type="string" name="nodeTypeName" value="Protein"/>
    <att type="string" name="vizmap:CV-IPN-Plaque destabilization NODE_HEIGHT" value="20.0"/>
    <att type="string" name="vizmap:CV-IPN-Plaque destabilization NODE_WIDTH" value="80.0"/>
    <graphics type="ELLIPSE" h="30.0" w="75.0" x="4938.23876953125" y="369.0716247558594" fill="#99ffff" width="1" outline="#000000" cy:nodeTransparency="1.0" cy:nodeLabelFont="Default-0-20" cy:nodeLabel="PON3" cy:borderLineType="solid"/>
  </node>
  <node label="taof(STAT1)" id="-206">
    <att type="string" name="GSID" value="GS3225435"/>
    <att type="string" name="canonicalName" value="taof(STAT1)"/>
    <att type="string" name="nodeTypeId" value="7"/>
    <att type="string" name="nodeTypeName" value="TranscriptionalActivity"/>
    <att type="string" name="vizmap:CV-IPN-Endothelial cell activation NODE_HEIGHT" value="30.0"/>
    <att type="string" name="vizmap:CV-IPN-Endothelial cell activation NODE_WIDTH" value="80.0"/>
    <att type="string" name="vizmap:CV-IPN-Foam cell formation NODE_HEIGHT" value="30.0"/>
    <att type="string" name="vizmap:CV-IPN-Foam cell formation NODE_WIDTH" value="80.0"/>
    <att type="string" name="vizmap:CV-IPN-Plaque destabilization NODE_HEIGHT" value="30.0"/>
    <att type="string" name="vizmap:CV-IPN-Plaque destabilization NODE_WIDTH" value="80.0"/>
    <graphics type="HEXAGON" h="30.0" w="110.0" x="6347.5888671875" y="-146.16322326660156" fill="#9999ff" width="1" outline="#000000" cy:nodeTransparency="1.0" cy:nodeLabelFont="Default-0-20" cy:nodeLabel="taof(STAT1)" cy:borderLineType="solid"/>
  </node>
  <node label="kaof(ERK family Hs)" id="-165">
    <att type="string" name="GSID" value="GS5021545"/>
    <att type="string" name="canonicalName" value="kaof(ERK family Hs)"/>
    <att type="string" name="nodeTypeId" value="4"/>
    <att type="string" name="nodeTypeName" value="Reaction"/>
    <att type="string" name="vizmap:CV-IPN-Endothelial cell activation NODE_HEIGHT" value="30.0"/>
    <att type="string" name="vizmap:CV-IPN-Endothelial cell activation NODE_WIDTH" value="80.0"/>
    <att type="string" name="vizmap:CV-IPN-Plaque destabilization NODE_HEIGHT" value="30.0"/>
    <att type="string" name="vizmap:CV-IPN-Plaque destabilization NODE_WIDTH" value="80.0"/>
    <graphics type="HEXAGON" h="30.00000762939453" w="110.0" x="6525.81982421875" y="-135.32310104370117" fill="#9999ff" width="1" outline="#000000" cy:nodeTransparency="1.0" cy:nodeLabelFont="Default-0-20" cy:nodeLabel="kaof(ERK family Hs)" cy:borderLineType="solid"/>
  </node>
  <node label="exp(MMP2)" id="-589">
    <att type="string" name="GSID" value="GS1366550"/>
    <att type="string" name="canonicalName" value="exp(MMP2)"/>
    <att type="string" name="nodeTypeId" value="2"/>
    <att type="string" name="nodeTypeName" value="GeneExpression"/>
    <att type="string" name="vizmap:CV-IPN-Plaque destabilization NODE_HEIGHT" value="60.0"/>
    <att type="string" name="vizmap:CV-IPN-Plaque destabilization NODE_WIDTH" value="60.0"/>
    <graphics type="ELLIPSE" h="30.000003814697266" w="75.0" x="7846.517578125" y="42.212820053100586" fill="#99ff99" width="1" outline="#000000" cy:nodeTransparency="1.0" cy:nodeLabelFont="Default-0-20" cy:nodeLabel="exp(MMP2)" cy:borderLineType="solid"/>
  </node>
  <node label="CXCL10" id="-588">
    <att type="string" name="GSID" value="GS1357440"/>
    <att type="string" name="canonicalName" value="CXCL10"/>
    <att type="string" name="nodeTypeId" value="1"/>
    <att type="string" name="nodeTypeName" value="Protein"/>
    <att type="string" name="vizmap:CV-IPN-Plaque destabilization NODE_HEIGHT" value="20.0"/>
    <att type="string" name="vizmap:CV-IPN-Plaque destabilization NODE_WIDTH" value="80.0"/>
    <graphics type="ELLIPSE" h="30.0" w="75.0" x="7342.23291015625" y="-1127.8524169921875" fill="#99ffff" width="1" outline="#000000" cy:nodeTransparency="1.0" cy:nodeLabelFont="Default-0-20" cy:nodeLabel="CXCL10" cy:borderLineType="solid"/>
  </node>
  <node label="CEBPA" id="-587">
    <att type="string" name="GSID" value="GS1330025"/>
    <att type="string" name="canonicalName" value="CEBPA"/>
    <att type="string" name="nodeTypeId" value="1"/>
    <att type="string" name="nodeTypeName" value="Protein"/>
    <att type="string" name="vizmap:CV-IPN-Plaque destabilization NODE_HEIGHT" value="20.0"/>
    <att type="string" name="vizmap:CV-IPN-Plaque destabilization NODE_WIDTH" value="80.0"/>
    <graphics type="ELLIPSE" h="30.0" w="75.0" x="7537.59375" y="513.7388916015625" fill="#99ffff" width="1" outline="#000000" cy:nodeTransparency="1.0" cy:nodeLabelFont="Default-0-20" cy:nodeLabel="CEBPA" cy:borderLineType="solid"/>
  </node>
  <node label="TIMP3" id="-586">
    <att type="string" name="GSID" value="GS1421656"/>
    <att type="string" name="canonicalName" value="TIMP3"/>
    <att type="string" name="nodeTypeId" value="1"/>
    <att type="string" name="nodeTypeName" value="Protein"/>
    <att type="string" name="vizmap:CV-IPN-Plaque destabilization NODE_HEIGHT" value="20.0"/>
    <att type="string" name="vizmap:CV-IPN-Plaque destabilization NODE_WIDTH" value="80.0"/>
    <graphics type="ELLIPSE" h="30.0" w="75.0" x="4502.232421875" y="-527.8851928710938" fill="#99ffff" width="1" outline="#000000" cy:nodeTransparency="1.0" cy:nodeLabelFont="Default-0-20" cy:nodeLabel="TIMP3" cy:borderLineType="solid"/>
  </node>
  <node label="catof(MMP2)" id="-585">
    <att type="string" name="GSID" value="GS3341417"/>
    <att type="string" name="canonicalName" value="catof(MMP2)"/>
    <att type="string" name="nodeTypeId" value="5"/>
    <att type="string" name="nodeTypeName" value="MolecularFunction"/>
    <att type="string" name="vizmap:CV-IPN-Plaque destabilization NODE_HEIGHT" value="30.0"/>
    <att type="string" name="vizmap:CV-IPN-Plaque destabilization NODE_WIDTH" value="80.0"/>
    <graphics type="RHOMBUS" h="29.999969482421875" w="125.0" x="7958.87646484375" y="-305.2923126220703" fill="#ff99ff" width="1" outline="#000000" cy:nodeTransparency="1.0" cy:nodeLabelFont="Default-0-20" cy:nodeLabel="catof(MMP2)" cy:borderLineType="solid"/>
  </node>
  <node label="vascular smooth muscle" id="-584">
    <att type="string" name="GSID" value="GS3157672"/>
    <att type="string" name="canonicalName" value="vascular smooth muscle"/>
    <att type="string" name="nodeTypeId" value="10"/>
    <att type="string" name="nodeTypeName" value="BiologicalProcess"/>
    <att type="string" name="vizmap:CV-IPN-Plaque destabilization NODE_HEIGHT" value="20.0"/>
    <att type="string" name="vizmap:CV-IPN-Plaque destabilization NODE_WIDTH" value="80.0"/>
    <graphics type="RHOMBUS" h="30.0" w="125.0" x="7391.07275390625" y="-1127.8524169921875" fill="#ff99ff" width="1" outline="#000000" cy:nodeTransparency="1.0" cy:nodeLabelFont="Default-0-20" cy:nodeLabel="vascular smooth muscle" cy:borderLineType="solid"/>
  </node>
  <node label="exp(IL1B)" id="-583">
    <att type="string" name="GSID" value="GS1356564"/>
    <att type="string" name="canonicalName" value="exp(IL1B)"/>
    <att type="string" name="nodeTypeId" value="2"/>
    <att type="string" name="nodeTypeName" value="GeneExpression"/>
    <att type="string" name="vizmap:CV-IPN-Plaque destabilization NODE_HEIGHT" value="60.0"/>
    <att type="string" name="vizmap:CV-IPN-Plaque destabilization NODE_WIDTH" value="60.0"/>
    <graphics type="ELLIPSE" h="30.0" w="75.0" x="6463.10791015625" y="1412.2430419921875" fill="#99ff99" width="1" outline="#000000" cy:nodeTransparency="1.0" cy:nodeLabelFont="Default-0-20" cy:nodeLabel="exp(IL1B)" cy:borderLineType="solid"/>
  </node>
  <node label="tportof(ATP2A2)" id="-582">
    <att type="string" name="GSID" value="GS3473101"/>
    <att type="string" name="canonicalName" value="tportof(ATP2A2)"/>
    <att type="string" name="nodeTypeId" value="4"/>
    <att type="string" name="nodeTypeName" value="Reaction"/>
    <att type="string" name="vizmap:CV-IPN-Plaque destabilization NODE_HEIGHT" value="30.0"/>
    <att type="string" name="vizmap:CV-IPN-Plaque destabilization NODE_WIDTH" value="80.0"/>
    <graphics type="HEXAGON" h="30.0" w="109.99951171875" x="7488.754150390625" y="-1127.8524169921875" fill="#9999ff" width="1" outline="#000000" cy:nodeTransparency="1.0" cy:nodeLabelFont="Default-0-20" cy:nodeLabel="tportof(ATP2A2)" cy:borderLineType="solid"/>
  </node>
  <node label="MSR1" id="-436">
    <att type="string" name="GSID" value="GS1367355"/>
    <att type="string" name="canonicalName" value="MSR1"/>
    <att type="string" name="nodeTypeId" value="1"/>
    <att type="string" name="nodeTypeName" value="Protein"/>
    <att type="string" name="vizmap:CV-IPN-Foam cell formation NODE_HEIGHT" value="20.0"/>
    <att type="string" name="vizmap:CV-IPN-Foam cell formation NODE_WIDTH" value="80.0"/>
    <att type="string" name="vizmap:CV-IPN-Plaque destabilization NODE_HEIGHT" value="20.0"/>
    <att type="string" name="vizmap:CV-IPN-Plaque destabilization NODE_WIDTH" value="80.0"/>
    <graphics type="ELLIPSE" h="29.99993896484375" w="75.0" x="8709.7626953125" y="1038.2712707519531" fill="#99ffff" width="1" outline="#000000" cy:nodeTransparency="1.0" cy:nodeLabelFont="Default-0-20" cy:nodeLabel="MSR1" cy:borderLineType="solid"/>
  </node>
  <node label="taof(TP53)" id="-581">
    <att type="string" name="GSID" value="GS3223235"/>
    <att type="string" name="canonicalName" value="taof(TP53)"/>
    <att type="string" name="nodeTypeId" value="5"/>
    <att type="string" name="nodeTypeName" value="MolecularFunction"/>
    <att type="string" name="vizmap:CV-IPN-Plaque destabilization NODE_HEIGHT" value="30.0"/>
    <att type="string" name="vizmap:CV-IPN-Plaque destabilization NODE_WIDTH" value="80.0"/>
    <graphics type="RHOMBUS" h="30.0" w="125.0" x="5828.18408203125" y="290.32720947265625" fill="#ff99ff" width="1" outline="#000000" cy:nodeTransparency="1.0" cy:nodeLabelFont="Default-0-20" cy:nodeLabel="taof(TP53)" cy:borderLineType="solid"/>
  </node>
  <node label="exp(SOD1)" id="-398">
    <att type="string" name="GSID" value="GS1415275"/>
    <att type="string" name="canonicalName" value="exp(SOD1)"/>
    <att type="string" name="nodeTypeId" value="2"/>
    <att type="string" name="nodeTypeName" value="GeneExpression"/>
    <att type="string" name="vizmap:CV-IPN-Foam cell formation NODE_HEIGHT" value="60.0"/>
    <att type="string" name="vizmap:CV-IPN-Foam cell formation NODE_WIDTH" value="60.0"/>
    <att type="string" name="vizmap:CV-IPN-Plaque destabilization NODE_HEIGHT" value="60.0"/>
    <att type="string" name="vizmap:CV-IPN-Plaque destabilization NODE_WIDTH" value="60.0"/>
    <graphics type="ELLIPSE" h="30.0" w="75.0" x="5362.71826171875" y="1938.539794921875" fill="#99ff99" width="1" outline="#000000" cy:nodeTransparency="1.0" cy:nodeLabelFont="Default-0-20" cy:nodeLabel="exp(SOD1)" cy:borderLineType="solid"/>
  </node>
  <node label="COL3A1" id="-580">
    <att type="string" name="GSID" value="GS1331675"/>
    <att type="string" name="canonicalName" value="COL3A1"/>
    <att type="string" name="nodeTypeId" value="1"/>
    <att type="string" name="nodeTypeName" value="Protein"/>
    <att type="string" name="vizmap:CV-IPN-Plaque destabilization NODE_HEIGHT" value="20.0"/>
    <att type="string" name="vizmap:CV-IPN-Plaque destabilization NODE_WIDTH" value="80.0"/>
    <graphics type="ELLIPSE" h="30.0" w="75.0" x="7635.27392578125" y="-1127.8524169921875" fill="#99ffff" width="1" outline="#000000" cy:nodeTransparency="1.0" cy:nodeLabelFont="Default-0-20" cy:nodeLabel="COL3A1" cy:borderLineType="solid"/>
  </node>
  <node label="ABCA1" id="-349">
    <att type="string" name="GSID" value="GS1315155"/>
    <att type="string" name="canonicalName" value="ABCA1"/>
    <att type="string" name="nodeTypeId" value="1"/>
    <att type="string" name="nodeTypeName" value="Protein"/>
    <att type="string" name="vizmap:CV-IPN-Foam cell formation NODE_HEIGHT" value="20.0"/>
    <att type="string" name="vizmap:CV-IPN-Foam cell formation NODE_WIDTH" value="80.0"/>
    <att type="string" name="vizmap:CV-IPN-Plaque destabilization NODE_HEIGHT" value="20.0"/>
    <att type="string" name="vizmap:CV-IPN-Plaque destabilization NODE_WIDTH" value="80.0"/>
    <graphics type="ELLIPSE" h="29.999969482421875" w="75.0" x="3825.730712890625" y="-307.05674743652344" fill="#99ffff" width="1" outline="#000000" cy:nodeTransparency="1.0" cy:nodeLabelFont="Default-0-20" cy:nodeLabel="ABCA1" cy:borderLineType="solid"/>
  </node>
  <node label="catof(SOD1)" id="-445">
    <att type="string" name="GSID" value="GS3373303"/>
    <att type="string" name="canonicalName" value="catof(SOD1)"/>
    <att type="string" name="nodeTypeId" value="5"/>
    <att type="string" name="nodeTypeName" value="MolecularFunction"/>
    <att type="string" name="vizmap:CV-IPN-Foam cell formation NODE_HEIGHT" value="30.0"/>
    <att type="string" name="vizmap:CV-IPN-Foam cell formation NODE_WIDTH" value="80.0"/>
    <att type="string" name="vizmap:CV-IPN-Plaque destabilization NODE_HEIGHT" value="30.0"/>
    <att type="string" name="vizmap:CV-IPN-Plaque destabilization NODE_WIDTH" value="80.0"/>
    <graphics type="RHOMBUS" h="30.0" w="125.0" x="5262.279296875" y="1633.071533203125" fill="#ff99ff" width="1" outline="#000000" cy:nodeTransparency="1.0" cy:nodeLabelFont="Default-0-20" cy:nodeLabel="catof(SOD1)" cy:borderLineType="solid"/>
  </node>
  <node label="F2" id="-204">
    <att type="string" name="GSID" value="GS1342330"/>
    <att type="string" name="canonicalName" value="F2"/>
    <att type="string" name="nodeTypeId" value="1"/>
    <att type="string" name="nodeTypeName" value="Protein"/>
    <att type="string" name="vizmap:CV-IPN-Endothelial cell activation NODE_HEIGHT" value="20.0"/>
    <att type="string" name="vizmap:CV-IPN-Endothelial cell activation NODE_WIDTH" value="80.0"/>
    <att type="string" name="vizmap:CV-IPN-Plaque destabilization NODE_HEIGHT" value="20.0"/>
    <att type="string" name="vizmap:CV-IPN-Plaque destabilization NODE_WIDTH" value="80.0"/>
    <graphics type="ELLIPSE" h="20.0" w="75.0" x="5373.12158203125" y="1527.1544189453125" fill="#99ffff" width="1" outline="#000000" cy:nodeTransparency="1.0" cy:nodeLabelFont="Default-0-20" cy:nodeLabel="F2" cy:borderLineType="solid"/>
  </node>
  <node label="MMP14" id="-195">
    <att type="string" name="GSID" value="GS1366641"/>
    <att type="string" name="canonicalName" value="MMP14"/>
    <att type="string" name="nodeTypeId" value="1"/>
    <att type="string" name="nodeTypeName" value="Protein"/>
    <att type="string" name="vizmap:CV-IPN-Endothelial cell activation NODE_HEIGHT" value="20.0"/>
    <att type="string" name="vizmap:CV-IPN-Endothelial cell activation NODE_WIDTH" value="80.0"/>
    <att type="string" name="vizmap:CV-IPN-Plaque destabilization NODE_HEIGHT" value="20.0"/>
    <att type="string" name="vizmap:CV-IPN-Plaque destabilization NODE_WIDTH" value="80.0"/>
    <graphics type="ELLIPSE" h="19.999969482421875" w="75.0" x="7652.9189453125" y="-358.22608947753906" fill="#99ffff" width="1" outline="#000000" cy:nodeTransparency="1.0" cy:nodeLabelFont="Default-0-20" cy:nodeLabel="MMP14" cy:borderLineType="solid"/>
  </node>
  <node label="COL1A1" id="-579">
    <att type="string" name="GSID" value="GS1331645"/>
    <att type="string" name="canonicalName" value="COL1A1"/>
    <att type="string" name="nodeTypeId" value="1"/>
    <att type="string" name="nodeTypeName" value="Protein"/>
    <att type="string" name="vizmap:CV-IPN-Plaque destabilization NODE_HEIGHT" value="20.0"/>
    <att type="string" name="vizmap:CV-IPN-Plaque destabilization NODE_WIDTH" value="80.0"/>
    <graphics type="ELLIPSE" h="30.0" w="75.0" x="7830.63720703125" y="-1127.8524169921875" fill="#99ffff" width="1" outline="#000000" cy:nodeTransparency="1.0" cy:nodeLabelFont="Default-0-20" cy:nodeLabel="COL1A1" cy:borderLineType="solid"/>
  </node>
  <node label="TIMP1" id="-578">
    <att type="string" name="GSID" value="GS1421642"/>
    <att type="string" name="canonicalName" value="TIMP1"/>
    <att type="string" name="nodeTypeId" value="1"/>
    <att type="string" name="nodeTypeName" value="Protein"/>
    <att type="string" name="vizmap:CV-IPN-Plaque destabilization NODE_HEIGHT" value="20.0"/>
    <att type="string" name="vizmap:CV-IPN-Plaque destabilization NODE_WIDTH" value="80.0"/>
    <graphics type="ELLIPSE" h="30.0" w="75.0" x="3630.370849609375" y="290.32720947265625" fill="#99ffff" width="1" outline="#000000" cy:nodeTransparency="1.0" cy:nodeLabelFont="Default-0-20" cy:nodeLabel="TIMP1" cy:borderLineType="solid"/>
  </node>
  <node label="exp(ABCA1)" id="-314">
    <att type="string" name="GSID" value="GS1315152"/>
    <att type="string" name="canonicalName" value="exp(ABCA1)"/>
    <att type="string" name="nodeTypeId" value="2"/>
    <att type="string" name="nodeTypeName" value="GeneExpression"/>
    <att type="string" name="vizmap:CV-IPN-Foam cell formation NODE_HEIGHT" value="60.0"/>
    <att type="string" name="vizmap:CV-IPN-Foam cell formation NODE_WIDTH" value="60.0"/>
    <att type="string" name="vizmap:CV-IPN-Plaque destabilization NODE_HEIGHT" value="60.0"/>
    <att type="string" name="vizmap:CV-IPN-Plaque destabilization NODE_WIDTH" value="60.0"/>
    <graphics type="ELLIPSE" h="30.0" w="74.999755859375" x="3728.0509033203125" y="-156.49659729003906" fill="#99ff99" width="1" outline="#000000" cy:nodeTransparency="1.0" cy:nodeLabelFont="Default-0-20" cy:nodeLabel="exp(ABCA1)" cy:borderLineType="solid"/>
  </node>
  <node label="taof(AP-1 complex Hs)" id="-223">
    <att type="string" name="GSID" value="GS3222033"/>
    <att type="string" name="canonicalName" value="taof(AP-1 complex Hs)"/>
    <att type="string" name="nodeTypeId" value="5"/>
    <att type="string" name="nodeTypeName" value="MolecularFunction"/>
    <att type="string" name="vizmap:CV-IPN-Endothelial cell activation NODE_HEIGHT" value="30.0"/>
    <att type="string" name="vizmap:CV-IPN-Endothelial cell activation NODE_WIDTH" value="80.0"/>
    <att type="string" name="vizmap:CV-IPN-Foam cell formation NODE_HEIGHT" value="30.0"/>
    <att type="string" name="vizmap:CV-IPN-Foam cell formation NODE_WIDTH" value="80.0"/>
    <att type="string" name="vizmap:CV-IPN-Plaque destabilization NODE_HEIGHT" value="30.0"/>
    <att type="string" name="vizmap:CV-IPN-Plaque destabilization NODE_WIDTH" value="80.0"/>
    <graphics type="RHOMBUS" h="30.0" w="125.0" x="6853.8291015625" y="290.32720947265625" fill="#ff99ff" width="1" outline="#000000" cy:nodeTransparency="1.0" cy:nodeLabelFont="Default-0-20" cy:nodeLabel="taof(AP-1 complex Hs)" cy:borderLineType="solid"/>
  </node>
  <node label="exp(FASLG)" id="-577">
    <att type="string" name="GSID" value="GS1320535"/>
    <att type="string" name="canonicalName" value="exp(FASLG)"/>
    <att type="string" name="nodeTypeId" value="2"/>
    <att type="string" name="nodeTypeName" value="GeneExpression"/>
    <att type="string" name="vizmap:CV-IPN-Plaque destabilization NODE_HEIGHT" value="60.0"/>
    <att type="string" name="vizmap:CV-IPN-Plaque destabilization NODE_WIDTH" value="60.0"/>
    <graphics type="ELLIPSE" h="30.0" w="75.0" x="5578.81396484375" y="-146.16322326660156" fill="#99ff99" width="1" outline="#000000" cy:nodeTransparency="1.0" cy:nodeLabelFont="Default-0-20" cy:nodeLabel="exp(FASLG)" cy:borderLineType="solid"/>
  </node>
  <node label="exp(SLC9A1)" id="-576">
    <att type="string" name="GSID" value="GS1414165"/>
    <att type="string" name="canonicalName" value="exp(SLC9A1)"/>
    <att type="string" name="nodeTypeId" value="2"/>
    <att type="string" name="nodeTypeName" value="GeneExpression"/>
    <att type="string" name="vizmap:CV-IPN-Plaque destabilization NODE_HEIGHT" value="60.0"/>
    <att type="string" name="vizmap:CV-IPN-Plaque destabilization NODE_WIDTH" value="60.0"/>
    <graphics type="ELLIPSE" h="30.0" w="75.0" x="6267.74658203125" y="737.1509399414062" fill="#99ff99" width="1" outline="#000000" cy:nodeTransparency="1.0" cy:nodeLabelFont="Default-0-20" cy:nodeLabel="exp(SLC9A1)" cy:borderLineType="solid"/>
  </node>
  <node label="sec(MMP2)" id="-575">
    <att type="string" name="GSID" value="GS3367604"/>
    <att type="string" name="canonicalName" value="sec(MMP2)"/>
    <att type="string" name="nodeTypeId" value="6"/>
    <att type="string" name="nodeTypeName" value="Translocation"/>
    <att type="string" name="vizmap:CV-IPN-Plaque destabilization NODE_HEIGHT" value="30.0"/>
    <att type="string" name="vizmap:CV-IPN-Plaque destabilization NODE_WIDTH" value="80.0"/>
    <graphics type="HEXAGON" h="30.000003814697266" w="110.0" x="7960.07666015625" y="68.67970085144043" fill="#9999ff" width="1" outline="#000000" cy:nodeTransparency="1.0" cy:nodeLabelFont="Default-0-20" cy:nodeLabel="sec(MMP2)" cy:borderLineType="solid"/>
  </node>
  <node label="ATP2A2" id="-574">
    <att type="string" name="GSID" value="GS1321730"/>
    <att type="string" name="canonicalName" value="ATP2A2"/>
    <att type="string" name="nodeTypeId" value="1"/>
    <att type="string" name="nodeTypeName" value="Protein"/>
    <att type="string" name="vizmap:CV-IPN-Plaque destabilization NODE_HEIGHT" value="20.0"/>
    <att type="string" name="vizmap:CV-IPN-Plaque destabilization NODE_WIDTH" value="80.0"/>
    <graphics type="ELLIPSE" h="29.999969482421875" w="75.0" x="7391.07275390625" y="-307.05674743652344" fill="#99ffff" width="1" outline="#000000" cy:nodeTransparency="1.0" cy:nodeLabelFont="Default-0-20" cy:nodeLabel="ATP2A2" cy:borderLineType="solid"/>
  </node>
  <node label="NFKB Complex Hs" id="-114">
    <att type="string" name="GSID" value="GS3163627"/>
    <att type="string" name="canonicalName" value="NFKB Complex Hs"/>
    <att type="string" name="nodeTypeId" value="1"/>
    <att type="string" name="nodeTypeName" value="Protein"/>
    <att type="string" name="vizmap:CV-IPN-Endothelial cell activation NODE_HEIGHT" value="20.0"/>
    <att type="string" name="vizmap:CV-IPN-Endothelial cell activation NODE_WIDTH" value="80.0"/>
    <att type="string" name="vizmap:CV-IPN-Foam cell formation NODE_HEIGHT" value="20.0"/>
    <att type="string" name="vizmap:CV-IPN-Foam cell formation NODE_WIDTH" value="80.0"/>
    <att type="string" name="vizmap:CV-IPN-Plaque destabilization NODE_HEIGHT" value="20.0"/>
    <att type="string" name="vizmap:CV-IPN-Plaque destabilization NODE_WIDTH" value="80.0"/>
    <graphics type="ELLIPSE" h="20.0" w="75.0" x="5391.205078125" y="921.2947387695312" fill="#99ffff" width="1" outline="#000000" cy:nodeTransparency="1.0" cy:nodeLabelFont="Default-0-20" cy:nodeLabel="NFKB Complex Hs" cy:borderLineType="solid"/>
  </node>
  <node label="degradationof(Elastin)" id="-573">
    <att type="string" name="GSID" value="GS7355616"/>
    <att type="string" name="canonicalName" value="degradationof(Elastin)"/>
    <att type="string" name="nodeTypeId" value="18"/>
    <att type="string" name="nodeTypeName" value="Degradation"/>
    <att type="string" name="vizmap:CV-IPN-Plaque destabilization NODE_HEIGHT" value="30.0"/>
    <att type="string" name="vizmap:CV-IPN-Plaque destabilization NODE_WIDTH" value="80.0"/>
    <graphics type="RECTANGLE" h="30.0" w="70.0001220703125" x="1890.6901245117188" y="-1122.6856689453125" fill="#fffae0" width="1" outline="#000000" cy:nodeTransparency="1.0" cy:nodeLabelFont="Default-0-20" cy:nodeLabel="degradationof(Elastin)" cy:borderLineType="solid"/>
  </node>
  <node label="exp(EGR1)" id="-207">
    <att type="string" name="GSID" value="GS1340407"/>
    <att type="string" name="canonicalName" value="exp(EGR1)"/>
    <att type="string" name="nodeTypeId" value="2"/>
    <att type="string" name="nodeTypeName" value="GeneExpression"/>
    <att type="string" name="vizmap:CV-IPN-Endothelial cell activation NODE_HEIGHT" value="60.0"/>
    <att type="string" name="vizmap:CV-IPN-Endothelial cell activation NODE_WIDTH" value="60.0"/>
    <att type="string" name="vizmap:CV-IPN-Plaque destabilization NODE_HEIGHT" value="60.0"/>
    <att type="string" name="vizmap:CV-IPN-Plaque destabilization NODE_WIDTH" value="60.0"/>
    <graphics type="ELLIPSE" h="60.00001525878906" w="75.0" x="6665.83837890625" y="-155.55101776123047" fill="#99ff99" width="1" outline="#000000" cy:nodeTransparency="1.0" cy:nodeLabelFont="Default-0-20" cy:nodeLabel="exp(EGR1)" cy:borderLineType="solid"/>
  </node>
  <node label="exp(APOE)" id="-572">
    <att type="string" name="GSID" value="GS1320435"/>
    <att type="string" name="canonicalName" value="exp(APOE)"/>
    <att type="string" name="nodeTypeId" value="2"/>
    <att type="string" name="nodeTypeName" value="GeneExpression"/>
    <att type="string" name="vizmap:CV-IPN-Plaque destabilization NODE_HEIGHT" value="60.0"/>
    <att type="string" name="vizmap:CV-IPN-Plaque destabilization NODE_WIDTH" value="60.0"/>
    <graphics type="ELLIPSE" h="30.0" w="75.0" x="5608.12060546875" y="1786.2152099609375" fill="#99ff99" width="1" outline="#000000" cy:nodeTransparency="1.0" cy:nodeLabelFont="Default-0-20" cy:nodeLabel="exp(APOE)" cy:borderLineType="solid"/>
  </node>
  <node label="PECAM1" id="-78">
    <att type="string" name="GSID" value="GS1376326"/>
    <att type="string" name="canonicalName" value="PECAM1"/>
    <att type="string" name="nodeTypeId" value="1"/>
    <att type="string" name="nodeTypeName" value="Protein"/>
    <att type="string" name="vizmap:CV-IPN-Endothelial cell activation NODE_HEIGHT" value="20.0"/>
    <att type="string" name="vizmap:CV-IPN-Endothelial cell activation NODE_WIDTH" value="80.0"/>
    <att type="string" name="vizmap:CV-IPN-Plaque destabilization NODE_HEIGHT" value="20.0"/>
    <att type="string" name="vizmap:CV-IPN-Plaque destabilization NODE_WIDTH" value="80.0"/>
    <graphics type="ELLIPSE" h="20.0" w="75.0" x="5512.134765625" y="882.54443359375" fill="#99ffff" width="1" outline="#000000" cy:nodeTransparency="1.0" cy:nodeLabelFont="Default-0-20" cy:nodeLabel="PECAM1" cy:borderLineType="solid"/>
  </node>
  <node label="exp(TLR2)" id="-337">
    <att type="string" name="GSID" value="GS1422023"/>
    <att type="string" name="canonicalName" value="exp(TLR2)"/>
    <att type="string" name="nodeTypeId" value="2"/>
    <att type="string" name="nodeTypeName" value="GeneExpression"/>
    <att type="string" name="vizmap:CV-IPN-Foam cell formation NODE_HEIGHT" value="60.0"/>
    <att type="string" name="vizmap:CV-IPN-Foam cell formation NODE_WIDTH" value="60.0"/>
    <att type="string" name="vizmap:CV-IPN-Plaque destabilization NODE_HEIGHT" value="60.0"/>
    <att type="string" name="vizmap:CV-IPN-Plaque destabilization NODE_WIDTH" value="60.0"/>
    <graphics type="ELLIPSE" h="30.0" w="75.0" x="4997.89892578125" y="2237.895751953125" fill="#99ff99" width="1" outline="#000000" cy:nodeTransparency="1.0" cy:nodeLabelFont="Default-0-20" cy:nodeLabel="exp(TLR2)" cy:borderLineType="solid"/>
  </node>
  <node label="TLR2" id="-431">
    <att type="string" name="GSID" value="GS1422026"/>
    <att type="string" name="canonicalName" value="TLR2"/>
    <att type="string" name="nodeTypeId" value="1"/>
    <att type="string" name="nodeTypeName" value="Protein"/>
    <att type="string" name="vizmap:CV-IPN-Foam cell formation NODE_HEIGHT" value="20.0"/>
    <att type="string" name="vizmap:CV-IPN-Foam cell formation NODE_WIDTH" value="80.0"/>
    <att type="string" name="vizmap:CV-IPN-Plaque destabilization NODE_HEIGHT" value="20.0"/>
    <att type="string" name="vizmap:CV-IPN-Plaque destabilization NODE_WIDTH" value="80.0"/>
    <graphics type="ELLIPSE" h="30.0" w="75.0" x="4997.89892578125" y="2087.335693359375" fill="#99ffff" width="1" outline="#000000" cy:nodeTransparency="1.0" cy:nodeLabelFont="Default-0-20" cy:nodeLabel="TLR2" cy:borderLineType="solid"/>
  </node>
  <node label="exp(TNF)" id="-47">
    <att type="string" name="GSID" value="GS1422261"/>
    <att type="string" name="canonicalName" value="exp(TNF)"/>
    <att type="string" name="nodeTypeId" value="2"/>
    <att type="string" name="nodeTypeName" value="GeneExpression"/>
    <att type="string" name="vizmap:CV-IPN-Endothelial cell activation NODE_HEIGHT" value="60.0"/>
    <att type="string" name="vizmap:CV-IPN-Endothelial cell activation NODE_WIDTH" value="60.0"/>
    <att type="string" name="vizmap:CV-IPN-Plaque destabilization NODE_HEIGHT" value="60.0"/>
    <att type="string" name="vizmap:CV-IPN-Plaque destabilization NODE_WIDTH" value="60.0"/>
    <graphics type="ELLIPSE" h="60.0" w="75.0" x="5748.82958984375" y="1412.2430419921875" fill="#99ff99" width="1" outline="#000000" cy:nodeTransparency="1.0" cy:nodeLabelFont="Default-0-20" cy:nodeLabel="exp(TNF)" cy:borderLineType="solid"/>
  </node>
  <node label="MYD88" id="-388">
    <att type="string" name="GSID" value="GS1370433"/>
    <att type="string" name="canonicalName" value="MYD88"/>
    <att type="string" name="nodeTypeId" value="1"/>
    <att type="string" name="nodeTypeName" value="Protein"/>
    <att type="string" name="vizmap:CV-IPN-Foam cell formation NODE_HEIGHT" value="20.0"/>
    <att type="string" name="vizmap:CV-IPN-Foam cell formation NODE_WIDTH" value="80.0"/>
    <att type="string" name="vizmap:CV-IPN-Plaque destabilization NODE_HEIGHT" value="20.0"/>
    <att type="string" name="vizmap:CV-IPN-Plaque destabilization NODE_WIDTH" value="80.0"/>
    <graphics type="ELLIPSE" h="30.0" w="75.0" x="4362.97509765625" y="1786.2152099609375" fill="#99ffff" width="1" outline="#000000" cy:nodeTransparency="1.0" cy:nodeLabelFont="Default-0-20" cy:nodeLabel="MYD88" cy:borderLineType="solid"/>
  </node>
  <node label="exp(SELE)" id="-239">
    <att type="string" name="GSID" value="GS1412470"/>
    <att type="string" name="canonicalName" value="exp(SELE)"/>
    <att type="string" name="nodeTypeId" value="2"/>
    <att type="string" name="nodeTypeName" value="GeneExpression"/>
    <att type="string" name="vizmap:CV-IPN-Endothelial cell activation NODE_HEIGHT" value="60.0"/>
    <att type="string" name="vizmap:CV-IPN-Endothelial cell activation NODE_WIDTH" value="60.0"/>
    <att type="string" name="vizmap:CV-IPN-Endothelial cell-monocyte interaction NODE_HEIGHT" value="60.0"/>
    <att type="string" name="vizmap:CV-IPN-Endothelial cell-monocyte interaction NODE_WIDTH" value="60.0"/>
    <att type="string" name="vizmap:CV-IPN-Plaque destabilization NODE_HEIGHT" value="60.0"/>
    <att type="string" name="vizmap:CV-IPN-Plaque destabilization NODE_WIDTH" value="60.0"/>
    <graphics type="ELLIPSE" h="60.0" w="75.000244140625" x="1725.5989990234375" y="-904.440673828125" fill="#99ff99" width="1" outline="#000000" cy:nodeTransparency="1.0" cy:nodeLabelFont="Default-0-20" cy:nodeLabel="exp(SELE)" cy:borderLineType="solid"/>
  </node>
  <node label="catof(PON2)" id="-571">
    <att type="string" name="GSID" value="GS4422315"/>
    <att type="string" name="canonicalName" value="catof(PON2)"/>
    <att type="string" name="nodeTypeId" value="5"/>
    <att type="string" name="nodeTypeName" value="MolecularFunction"/>
    <att type="string" name="vizmap:CV-IPN-Plaque destabilization NODE_HEIGHT" value="30.0"/>
    <att type="string" name="vizmap:CV-IPN-Plaque destabilization NODE_WIDTH" value="80.0"/>
    <graphics type="RHOMBUS" h="30.0" w="125.0" x="1823.279541015625" y="-904.440673828125" fill="#ff99ff" width="1" outline="#000000" cy:nodeTransparency="1.0" cy:nodeLabelFont="Default-0-20" cy:nodeLabel="catof(PON2)" cy:borderLineType="solid"/>
  </node>
  <node label="exp(CD36)" id="-325">
    <att type="string" name="GSID" value="GS1326636"/>
    <att type="string" name="canonicalName" value="exp(CD36)"/>
    <att type="string" name="nodeTypeId" value="2"/>
    <att type="string" name="nodeTypeName" value="GeneExpression"/>
    <att type="string" name="vizmap:CV-IPN-Foam cell formation NODE_HEIGHT" value="60.0"/>
    <att type="string" name="vizmap:CV-IPN-Foam cell formation NODE_WIDTH" value="60.0"/>
    <att type="string" name="vizmap:CV-IPN-Plaque destabilization NODE_HEIGHT" value="60.0"/>
    <att type="string" name="vizmap:CV-IPN-Plaque destabilization NODE_WIDTH" value="60.0"/>
    <graphics type="ELLIPSE" h="30.0" w="75.0" x="5310.349609375" y="2360.224365234375" fill="#99ff99" width="1" outline="#000000" cy:nodeTransparency="1.0" cy:nodeLabelFont="Default-0-20" cy:nodeLabel="exp(CD36)" cy:borderLineType="solid"/>
  </node>
  <node label="taof(IRF5)" id="-570">
    <att type="string" name="GSID" value="GS4446153"/>
    <att type="string" name="canonicalName" value="taof(IRF5)"/>
    <att type="string" name="nodeTypeId" value="5"/>
    <att type="string" name="nodeTypeName" value="MolecularFunction"/>
    <att type="string" name="vizmap:CV-IPN-Plaque destabilization NODE_HEIGHT" value="30.0"/>
    <att type="string" name="vizmap:CV-IPN-Plaque destabilization NODE_WIDTH" value="80.0"/>
    <graphics type="RHOMBUS" h="30.0" w="125.0" x="5445.21142578125" y="1648.57177734375" fill="#ff99ff" width="1" outline="#000000" cy:nodeTransparency="1.0" cy:nodeLabelFont="Default-0-20" cy:nodeLabel="taof(IRF5)" cy:borderLineType="solid"/>
  </node>
  <node label="kaof(IRAK4)" id="-569">
    <att type="string" name="GSID" value="GS3331126"/>
    <att type="string" name="canonicalName" value="kaof(IRAK4)"/>
    <att type="string" name="nodeTypeId" value="4"/>
    <att type="string" name="nodeTypeName" value="Reaction"/>
    <att type="string" name="vizmap:CV-IPN-Plaque destabilization NODE_HEIGHT" value="30.0"/>
    <att type="string" name="vizmap:CV-IPN-Plaque destabilization NODE_WIDTH" value="80.0"/>
    <graphics type="HEXAGON" h="30.0" w="110.0" x="4460.6552734375" y="1635.6549072265625" fill="#9999ff" width="1" outline="#000000" cy:nodeTransparency="1.0" cy:nodeLabelFont="Default-0-20" cy:nodeLabel="kaof(IRAK4)" cy:borderLineType="solid"/>
  </node>
  <node label="CCL5" id="-568">
    <att type="string" name="GSID" value="GS1412101"/>
    <att type="string" name="canonicalName" value="CCL5"/>
    <att type="string" name="nodeTypeId" value="1"/>
    <att type="string" name="nodeTypeName" value="Protein"/>
    <att type="string" name="vizmap:CV-IPN-Plaque destabilization NODE_HEIGHT" value="20.0"/>
    <att type="string" name="vizmap:CV-IPN-Plaque destabilization NODE_WIDTH" value="80.0"/>
    <graphics type="ELLIPSE" h="30.0" w="75.0" x="7293.39306640625" y="887.711181640625" fill="#99ffff" width="1" outline="#000000" cy:nodeTransparency="1.0" cy:nodeLabelFont="Default-0-20" cy:nodeLabel="CCL5" cy:borderLineType="solid"/>
  </node>
  <node label="macrophage chemotaxis" id="-567">
    <att type="string" name="GSID" value="GS23741"/>
    <att type="string" name="canonicalName" value="macrophage chemotaxis"/>
    <att type="string" name="nodeTypeId" value="10"/>
    <att type="string" name="nodeTypeName" value="BiologicalProcess"/>
    <att type="string" name="vizmap:CV-IPN-Plaque destabilization NODE_HEIGHT" value="20.0"/>
    <att type="string" name="vizmap:CV-IPN-Plaque destabilization NODE_WIDTH" value="80.0"/>
    <graphics type="RHOMBUS" h="30.0" w="125.0001220703125" x="2035.9943237304688" y="-1045.185302734375" fill="#ff99ff" width="1" outline="#000000" cy:nodeTransparency="1.0" cy:nodeLabelFont="Default-0-20" cy:nodeLabel="macrophage chemotaxis" cy:borderLineType="solid"/>
  </node>
  <node label="exp(PPARA)" id="-178">
    <att type="string" name="GSID" value="GS1401276"/>
    <att type="string" name="canonicalName" value="exp(PPARA)"/>
    <att type="string" name="nodeTypeId" value="2"/>
    <att type="string" name="nodeTypeName" value="GeneExpression"/>
    <att type="string" name="vizmap:CV-IPN-Endothelial cell activation NODE_HEIGHT" value="60.0"/>
    <att type="string" name="vizmap:CV-IPN-Endothelial cell activation NODE_WIDTH" value="60.0"/>
    <att type="string" name="vizmap:CV-IPN-Plaque destabilization NODE_HEIGHT" value="60.0"/>
    <att type="string" name="vizmap:CV-IPN-Plaque destabilization NODE_WIDTH" value="60.0"/>
    <graphics type="ELLIPSE" h="60.0" w="75.0" x="5046.73876953125" y="2815.8525390625" fill="#99ff99" width="1" outline="#000000" cy:nodeTransparency="1.0" cy:nodeLabelFont="Default-0-20" cy:nodeLabel="exp(PPARA)" cy:borderLineType="solid"/>
  </node>
  <node label="catof(TLR4)" id="-360">
    <att type="string" name="GSID" value="GS3232677"/>
    <att type="string" name="canonicalName" value="catof(TLR4)"/>
    <att type="string" name="nodeTypeId" value="5"/>
    <att type="string" name="nodeTypeName" value="MolecularFunction"/>
    <att type="string" name="vizmap:CV-IPN-Foam cell formation NODE_HEIGHT" value="30.0"/>
    <att type="string" name="vizmap:CV-IPN-Foam cell formation NODE_WIDTH" value="80.0"/>
    <att type="string" name="vizmap:CV-IPN-Plaque destabilization NODE_HEIGHT" value="30.0"/>
    <att type="string" name="vizmap:CV-IPN-Plaque destabilization NODE_WIDTH" value="80.0"/>
    <graphics type="RHOMBUS" h="30.0" w="125.0" x="6121.22607421875" y="1936.775390625" fill="#ff99ff" width="1" outline="#000000" cy:nodeTransparency="1.0" cy:nodeLabelFont="Default-0-20" cy:nodeLabel="catof(TLR4)" cy:borderLineType="solid"/>
  </node>
  <node label="IL1B" id="-243">
    <att type="string" name="GSID" value="GS1356567"/>
    <att type="string" name="canonicalName" value="IL1B"/>
    <att type="string" name="nodeTypeId" value="1"/>
    <att type="string" name="nodeTypeName" value="Protein"/>
    <att type="string" name="vizmap:CV-IPN-Endothelial cell activation NODE_HEIGHT" value="20.0"/>
    <att type="string" name="vizmap:CV-IPN-Endothelial cell activation NODE_WIDTH" value="80.0"/>
    <att type="string" name="vizmap:CV-IPN-Plaque destabilization NODE_HEIGHT" value="20.0"/>
    <att type="string" name="vizmap:CV-IPN-Plaque destabilization NODE_WIDTH" value="80.0"/>
    <graphics type="ELLIPSE" h="20.0" w="75.0" x="6463.10791015625" y="1261.6829833984375" fill="#99ffff" width="1" outline="#000000" cy:nodeTransparency="1.0" cy:nodeLabelFont="Default-0-20" cy:nodeLabel="IL1B" cy:borderLineType="solid"/>
  </node>
  <node label="ERK Family Hs" id="-210">
    <att type="string" name="GSID" value="GS4716041"/>
    <att type="string" name="canonicalName" value="ERK Family Hs"/>
    <att type="string" name="nodeTypeId" value="1"/>
    <att type="string" name="nodeTypeName" value="Protein"/>
    <att type="string" name="vizmap:CV-IPN-Endothelial cell activation NODE_HEIGHT" value="20.0"/>
    <att type="string" name="vizmap:CV-IPN-Endothelial cell activation NODE_WIDTH" value="80.0"/>
    <att type="string" name="vizmap:CV-IPN-Plaque destabilization NODE_HEIGHT" value="20.0"/>
    <att type="string" name="vizmap:CV-IPN-Plaque destabilization NODE_WIDTH" value="80.0"/>
    <graphics type="ELLIPSE" h="20.000003814697266" w="75.0" x="6609.62841796875" y="66.91524314880371" fill="#99ffff" width="1" outline="#000000" cy:nodeTransparency="1.0" cy:nodeLabelFont="Default-0-20" cy:nodeLabel="ERK Family Hs" cy:borderLineType="solid"/>
  </node>
  <node label="VCAM1" id="-151">
    <att type="string" name="GSID" value="GS1425011"/>
    <att type="string" name="canonicalName" value="VCAM1"/>
    <att type="string" name="nodeTypeId" value="1"/>
    <att type="string" name="nodeTypeName" value="Protein"/>
    <att type="string" name="vizmap:CV-IPN-Endothelial cell activation NODE_HEIGHT" value="20.0"/>
    <att type="string" name="vizmap:CV-IPN-Endothelial cell activation NODE_WIDTH" value="80.0"/>
    <att type="string" name="vizmap:CV-IPN-Endothelial cell-monocyte interaction NODE_HEIGHT" value="20.0"/>
    <att type="string" name="vizmap:CV-IPN-Endothelial cell-monocyte interaction NODE_WIDTH" value="80.0"/>
    <att type="string" name="vizmap:CV-IPN-Plaque destabilization NODE_HEIGHT" value="20.0"/>
    <att type="string" name="vizmap:CV-IPN-Plaque destabilization NODE_WIDTH" value="80.0"/>
    <graphics type="ELLIPSE" h="20.0" w="75.0" x="7860.63330078125" y="323.85198974609375" fill="#99ffff" width="1" outline="#000000" cy:nodeTransparency="1.0" cy:nodeLabelFont="Default-0-20" cy:nodeLabel="VCAM1" cy:borderLineType="solid"/>
  </node>
  <node label="degradationof(COL1A2)" id="-566">
    <att type="string" name="GSID" value="GS3473425"/>
    <att type="string" name="canonicalName" value="degradationof(COL1A2)"/>
    <att type="string" name="nodeTypeId" value="18"/>
    <att type="string" name="nodeTypeName" value="Degradation"/>
    <att type="string" name="vizmap:CV-IPN-Plaque destabilization NODE_HEIGHT" value="30.0"/>
    <att type="string" name="vizmap:CV-IPN-Plaque destabilization NODE_WIDTH" value="80.0"/>
    <graphics type="RECTANGLE" h="29.999969482421875" w="70.0" x="7659.4130859375" y="-289.41212463378906" fill="#fffae0" width="1" outline="#000000" cy:nodeTransparency="1.0" cy:nodeLabelFont="Default-0-20" cy:nodeLabel="degradationof(COL1A2)" cy:borderLineType="solid"/>
  </node>
  <node label="CASP1" id="-565">
    <att type="string" name="GSID" value="GS1325434"/>
    <att type="string" name="canonicalName" value="CASP1"/>
    <att type="string" name="nodeTypeId" value="1"/>
    <att type="string" name="nodeTypeName" value="Protein"/>
    <att type="string" name="vizmap:CV-IPN-Plaque destabilization NODE_HEIGHT" value="20.0"/>
    <att type="string" name="vizmap:CV-IPN-Plaque destabilization NODE_WIDTH" value="80.0"/>
    <graphics type="ELLIPSE" h="30.0" w="75.0" x="5465.39208984375" y="-169.41331481933594" fill="#99ffff" width="1" outline="#000000" cy:nodeTransparency="1.0" cy:nodeLabelFont="Default-0-20" cy:nodeLabel="CASP1" cy:borderLineType="solid"/>
  </node>
  <node label="catof(BAX)" id="-564">
    <att type="string" name="GSID" value="GS3354464"/>
    <att type="string" name="canonicalName" value="catof(BAX)"/>
    <att type="string" name="nodeTypeId" value="5"/>
    <att type="string" name="nodeTypeName" value="MolecularFunction"/>
    <att type="string" name="vizmap:CV-IPN-Plaque destabilization NODE_HEIGHT" value="30.0"/>
    <att type="string" name="vizmap:CV-IPN-Plaque destabilization NODE_WIDTH" value="80.0"/>
    <graphics type="RHOMBUS" h="29.999969482421875" w="125.0" x="5723.24072265625" y="-252.80650329589844" fill="#ff99ff" width="1" outline="#000000" cy:nodeTransparency="1.0" cy:nodeLabelFont="Default-0-20" cy:nodeLabel="catof(BAX)" cy:borderLineType="solid"/>
  </node>
  <node label="exp(TIMP1)" id="-563">
    <att type="string" name="GSID" value="GS1421637"/>
    <att type="string" name="canonicalName" value="exp(TIMP1)"/>
    <att type="string" name="nodeTypeId" value="2"/>
    <att type="string" name="nodeTypeName" value="GeneExpression"/>
    <att type="string" name="vizmap:CV-IPN-Plaque destabilization NODE_HEIGHT" value="60.0"/>
    <att type="string" name="vizmap:CV-IPN-Plaque destabilization NODE_WIDTH" value="60.0"/>
    <graphics type="ELLIPSE" h="30.0" w="75.0" x="3630.370849609375" y="513.7388916015625" fill="#99ff99" width="1" outline="#000000" cy:nodeTransparency="1.0" cy:nodeLabelFont="Default-0-20" cy:nodeLabel="exp(TIMP1)" cy:borderLineType="solid"/>
  </node>
  <node label="NOX4" id="-113">
    <att type="string" name="GSID" value="GS1656253"/>
    <att type="string" name="canonicalName" value="NOX4"/>
    <att type="string" name="nodeTypeId" value="1"/>
    <att type="string" name="nodeTypeName" value="Protein"/>
    <att type="string" name="vizmap:CV-IPN-Endothelial cell activation NODE_HEIGHT" value="20.0"/>
    <att type="string" name="vizmap:CV-IPN-Endothelial cell activation NODE_WIDTH" value="80.0"/>
    <att type="string" name="vizmap:CV-IPN-Plaque destabilization NODE_HEIGHT" value="20.0"/>
    <att type="string" name="vizmap:CV-IPN-Plaque destabilization NODE_WIDTH" value="80.0"/>
    <graphics type="ELLIPSE" h="20.0" w="75.0" x="6804.99072265625" y="-1127.8524169921875" fill="#99ffff" width="1" outline="#000000" cy:nodeTransparency="1.0" cy:nodeLabelFont="Default-0-20" cy:nodeLabel="NOX4" cy:borderLineType="solid"/>
  </node>
  <node label="kaof(MAP2K6)" id="-562">
    <att type="string" name="GSID" value="GS3222027"/>
    <att type="string" name="canonicalName" value="kaof(MAP2K6)"/>
    <att type="string" name="nodeTypeId" value="4"/>
    <att type="string" name="nodeTypeName" value="Reaction"/>
    <att type="string" name="vizmap:CV-IPN-Plaque destabilization NODE_HEIGHT" value="30.0"/>
    <att type="string" name="vizmap:CV-IPN-Plaque destabilization NODE_WIDTH" value="80.0"/>
    <graphics type="HEXAGON" h="30.000003814697266" w="110.0" x="8643.9111328125" y="68.67970085144043" fill="#9999ff" width="1" outline="#000000" cy:nodeTransparency="1.0" cy:nodeLabelFont="Default-0-20" cy:nodeLabel="kaof(MAP2K6)" cy:borderLineType="solid"/>
  </node>
  <node label="degradationof(COL1A1)" id="-561">
    <att type="string" name="GSID" value="GS3473423"/>
    <att type="string" name="canonicalName" value="degradationof(COL1A1)"/>
    <att type="string" name="nodeTypeId" value="18"/>
    <att type="string" name="nodeTypeName" value="Degradation"/>
    <att type="string" name="vizmap:CV-IPN-Plaque destabilization NODE_HEIGHT" value="30.0"/>
    <att type="string" name="vizmap:CV-IPN-Plaque destabilization NODE_WIDTH" value="80.0"/>
    <graphics type="RECTANGLE" h="29.99993896484375" w="70.0" x="7710.0185546875" y="-236.4783477783203" fill="#fffae0" width="1" outline="#000000" cy:nodeTransparency="1.0" cy:nodeLabelFont="Default-0-20" cy:nodeLabel="degradationof(COL1A1)" cy:borderLineType="solid"/>
  </node>
  <node label="Angiotensin II" id="-147">
    <att type="string" name="GSID" value="GS162411"/>
    <att type="string" name="canonicalName" value="Angiotensin II"/>
    <att type="string" name="nodeTypeId" value="12"/>
    <att type="string" name="nodeTypeName" value="ProteinSubset"/>
    <att type="string" name="vizmap:CV-IPN-Endothelial cell activation NODE_HEIGHT" value="20.0"/>
    <att type="string" name="vizmap:CV-IPN-Endothelial cell activation NODE_WIDTH" value="80.0"/>
    <att type="string" name="vizmap:CV-IPN-Foam cell formation NODE_HEIGHT" value="20.0"/>
    <att type="string" name="vizmap:CV-IPN-Foam cell formation NODE_WIDTH" value="80.0"/>
    <att type="string" name="vizmap:CV-IPN-Plaque destabilization NODE_HEIGHT" value="20.0"/>
    <att type="string" name="vizmap:CV-IPN-Plaque destabilization NODE_WIDTH" value="80.0"/>
    <graphics type="ROUNDED_RECTANGLE" h="20.0" w="150.0" x="6926.171875" y="1394.5986328125" fill="#99ccff" width="1" outline="#000000" cy:nodeTransparency="1.0" cy:nodeLabelFont="Default-0-20" cy:nodeLabel="Angiotensin II" cy:borderLineType="solid"/>
  </node>
  <node label="IL6" id="-211">
    <att type="string" name="GSID" value="GS1356737"/>
    <att type="string" name="canonicalName" value="IL6"/>
    <att type="string" name="nodeTypeId" value="1"/>
    <att type="string" name="nodeTypeName" value="Protein"/>
    <att type="string" name="vizmap:CV-IPN-Endothelial cell activation NODE_HEIGHT" value="20.0"/>
    <att type="string" name="vizmap:CV-IPN-Endothelial cell activation NODE_WIDTH" value="80.0"/>
    <att type="string" name="vizmap:CV-IPN-Foam cell formation NODE_HEIGHT" value="20.0"/>
    <att type="string" name="vizmap:CV-IPN-Foam cell formation NODE_WIDTH" value="80.0"/>
    <att type="string" name="vizmap:CV-IPN-Plaque destabilization NODE_HEIGHT" value="20.0"/>
    <att type="string" name="vizmap:CV-IPN-Plaque destabilization NODE_WIDTH" value="80.0"/>
    <graphics type="ELLIPSE" h="20.0" w="75.0" x="3093.12744140625" y="-156.49659729003906" fill="#99ffff" width="1" outline="#000000" cy:nodeTransparency="1.0" cy:nodeLabelFont="Default-0-20" cy:nodeLabel="IL6" cy:borderLineType="solid"/>
  </node>
  <node label="CIITA" id="-560">
    <att type="string" name="GSID" value="GS1366221"/>
    <att type="string" name="canonicalName" value="CIITA"/>
    <att type="string" name="nodeTypeId" value="1"/>
    <att type="string" name="nodeTypeName" value="Protein"/>
    <att type="string" name="vizmap:CV-IPN-Plaque destabilization NODE_HEIGHT" value="20.0"/>
    <att type="string" name="vizmap:CV-IPN-Plaque destabilization NODE_WIDTH" value="80.0"/>
    <graphics type="ELLIPSE" h="30.0" w="75.0" x="2800.085205078125" y="-530.4685668945312" fill="#99ffff" width="1" outline="#000000" cy:nodeTransparency="1.0" cy:nodeLabelFont="Default-0-20" cy:nodeLabel="CIITA" cy:borderLineType="solid"/>
  </node>
  <node label="catof(PLAU)" id="-559">
    <att type="string" name="GSID" value="GS3324175"/>
    <att type="string" name="canonicalName" value="catof(PLAU)"/>
    <att type="string" name="nodeTypeId" value="5"/>
    <att type="string" name="nodeTypeName" value="MolecularFunction"/>
    <att type="string" name="vizmap:CV-IPN-Plaque destabilization NODE_HEIGHT" value="30.0"/>
    <att type="string" name="vizmap:CV-IPN-Plaque destabilization NODE_WIDTH" value="80.0"/>
    <graphics type="RHOMBUS" h="30.0" w="125.0" x="7757.65966796875" y="246.21572875976562" fill="#ff99ff" width="1" outline="#000000" cy:nodeTransparency="1.0" cy:nodeLabelFont="Default-0-20" cy:nodeLabel="catof(PLAU)" cy:borderLineType="solid"/>
  </node>
  <node label="exp(CTGF)" id="-558">
    <att type="string" name="GSID" value="GS1334167"/>
    <att type="string" name="canonicalName" value="exp(CTGF)"/>
    <att type="string" name="nodeTypeId" value="2"/>
    <att type="string" name="nodeTypeName" value="GeneExpression"/>
    <att type="string" name="vizmap:CV-IPN-Plaque destabilization NODE_HEIGHT" value="60.0"/>
    <att type="string" name="vizmap:CV-IPN-Plaque destabilization NODE_WIDTH" value="60.0"/>
    <graphics type="ELLIPSE" h="30.0" w="75.0" x="2604.724365234375" y="-681.0286865234375" fill="#99ff99" width="1" outline="#000000" cy:nodeTransparency="1.0" cy:nodeLabelFont="Default-0-20" cy:nodeLabel="exp(CTGF)" cy:borderLineType="solid"/>
  </node>
  <node label="Cell Surface Expression of F3" id="-557">
    <att type="string" name="GSID" value="GS4367143"/>
    <att type="string" name="canonicalName" value="Cell Surface Expression of F3"/>
    <att type="string" name="nodeTypeId" value="6"/>
    <att type="string" name="nodeTypeName" value="Translocation"/>
    <att type="string" name="vizmap:CV-IPN-Plaque destabilization NODE_HEIGHT" value="20.0"/>
    <att type="string" name="vizmap:CV-IPN-Plaque destabilization NODE_WIDTH" value="80.0"/>
    <graphics type="HEXAGON" h="30.0" w="110.0" x="5779.34375" y="-530.4685668945312" fill="#9999ff" width="1" outline="#000000" cy:nodeTransparency="1.0" cy:nodeLabelFont="Default-0-20" cy:nodeLabel="Cell Surface Expression of F3" cy:borderLineType="solid"/>
  </node>
  <node label="catof(MMP3)" id="-556">
    <att type="string" name="GSID" value="GS3355541"/>
    <att type="string" name="canonicalName" value="catof(MMP3)"/>
    <att type="string" name="nodeTypeId" value="5"/>
    <att type="string" name="nodeTypeName" value="MolecularFunction"/>
    <att type="string" name="vizmap:CV-IPN-Plaque destabilization NODE_HEIGHT" value="30.0"/>
    <att type="string" name="vizmap:CV-IPN-Plaque destabilization NODE_WIDTH" value="80.0"/>
    <graphics type="RHOMBUS" h="29.999969482421875" w="125.0" x="5242.1005859375" y="-307.05674743652344" fill="#ff99ff" width="1" outline="#000000" cy:nodeTransparency="1.0" cy:nodeLabelFont="Default-0-20" cy:nodeLabel="catof(MMP3)" cy:borderLineType="solid"/>
  </node>
  <node label="PDGF Family Hs" id="-555">
    <att type="string" name="GSID" value="GS3162536"/>
    <att type="string" name="canonicalName" value="PDGF Family Hs"/>
    <att type="string" name="nodeTypeId" value="1"/>
    <att type="string" name="nodeTypeName" value="Protein"/>
    <att type="string" name="vizmap:CV-IPN-Plaque destabilization NODE_HEIGHT" value="20.0"/>
    <att type="string" name="vizmap:CV-IPN-Plaque destabilization NODE_WIDTH" value="80.0"/>
    <graphics type="ELLIPSE" h="30.0" w="75.0" x="7574.0830078125" y="-989.134765625" fill="#99ffff" width="1" outline="#000000" cy:nodeTransparency="1.0" cy:nodeLabelFont="Default-0-20" cy:nodeLabel="PDGF Family Hs" cy:borderLineType="solid"/>
  </node>
  <node label="degradationof(collagen type iii)" id="-554">
    <att type="string" name="GSID" value="GS7356047"/>
    <att type="string" name="canonicalName" value="degradationof(collagen type iii)"/>
    <att type="string" name="nodeTypeId" value="18"/>
    <att type="string" name="nodeTypeName" value="Degradation"/>
    <att type="string" name="vizmap:CV-IPN-Plaque destabilization NODE_HEIGHT" value="30.0"/>
    <att type="string" name="vizmap:CV-IPN-Plaque destabilization NODE_WIDTH" value="80.0"/>
    <graphics type="RECTANGLE" h="30.0" w="70.0" x="5290.94091796875" y="-530.4685668945312" fill="#fffae0" width="1" outline="#000000" cy:nodeTransparency="1.0" cy:nodeLabelFont="Default-0-20" cy:nodeLabel="degradationof(collagen type iii)" cy:borderLineType="solid"/>
  </node>
  <node label="serum cholesterol" id="-553">
    <att type="string" name="GSID" value="GS4376312"/>
    <att type="string" name="canonicalName" value="serum cholesterol"/>
    <att type="string" name="nodeTypeId" value="8"/>
    <att type="string" name="nodeTypeName" value="Molecule"/>
    <att type="string" name="vizmap:CV-IPN-Plaque destabilization NODE_HEIGHT" value="20.0"/>
    <att type="string" name="vizmap:CV-IPN-Plaque destabilization NODE_WIDTH" value="80.0"/>
    <graphics type="ELLIPSE" h="30.0" w="74.99951171875" x="4365.801513671875" y="-483.9683837890625" fill="#99ffff" width="1" outline="#000000" cy:nodeTransparency="1.0" cy:nodeLabelFont="Default-0-20" cy:nodeLabel="serum cholesterol" cy:borderLineType="solid"/>
  </node>
  <node label="exp(MMP3)" id="-104">
    <att type="string" name="GSID" value="GS1366556"/>
    <att type="string" name="canonicalName" value="exp(MMP3)"/>
    <att type="string" name="nodeTypeId" value="2"/>
    <att type="string" name="nodeTypeName" value="GeneExpression"/>
    <att type="string" name="vizmap:CV-IPN-Endothelial cell activation NODE_HEIGHT" value="60.0"/>
    <att type="string" name="vizmap:CV-IPN-Endothelial cell activation NODE_WIDTH" value="60.0"/>
    <att type="string" name="vizmap:CV-IPN-Plaque destabilization NODE_HEIGHT" value="60.0"/>
    <att type="string" name="vizmap:CV-IPN-Plaque destabilization NODE_WIDTH" value="60.0"/>
    <graphics type="ELLIPSE" h="60.000003814697266" w="75.0" x="5242.1005859375" y="66.91524314880371" fill="#99ff99" width="1" outline="#000000" cy:nodeTransparency="1.0" cy:nodeLabelFont="Default-0-20" cy:nodeLabel="exp(MMP3)" cy:borderLineType="solid"/>
  </node>
  <node label="dendritic cell activation" id="-552">
    <att type="string" name="GSID" value="GS20561"/>
    <att type="string" name="canonicalName" value="dendritic cell activation"/>
    <att type="string" name="nodeTypeId" value="10"/>
    <att type="string" name="nodeTypeName" value="BiologicalProcess"/>
    <att type="string" name="vizmap:CV-IPN-Plaque destabilization NODE_HEIGHT" value="20.0"/>
    <att type="string" name="vizmap:CV-IPN-Plaque destabilization NODE_WIDTH" value="80.0"/>
    <graphics type="RHOMBUS" h="29.99993896484375" w="125.0" x="7146.8720703125" y="1038.2712707519531" fill="#ff99ff" width="1" outline="#000000" cy:nodeTransparency="1.0" cy:nodeLabelFont="Default-0-20" cy:nodeLabel="dendritic cell activation" cy:borderLineType="solid"/>
  </node>
  <node label="exp(MERTK)" id="-551">
    <att type="string" name="GSID" value="GS1461034"/>
    <att type="string" name="canonicalName" value="exp(MERTK)"/>
    <att type="string" name="nodeTypeId" value="2"/>
    <att type="string" name="nodeTypeName" value="GeneExpression"/>
    <att type="string" name="vizmap:CV-IPN-Plaque destabilization NODE_HEIGHT" value="60.0"/>
    <att type="string" name="vizmap:CV-IPN-Plaque destabilization NODE_WIDTH" value="60.0"/>
    <graphics type="ELLIPSE" h="30.0" w="75.0" x="5681.66259765625" y="1936.775390625" fill="#99ff99" width="1" outline="#000000" cy:nodeTransparency="1.0" cy:nodeLabelFont="Default-0-20" cy:nodeLabel="exp(MERTK)" cy:borderLineType="solid"/>
  </node>
  <node label="blood coagulation" id="-89">
    <att type="string" name="GSID" value="GS26156"/>
    <att type="string" name="canonicalName" value="blood coagulation"/>
    <att type="string" name="nodeTypeId" value="10"/>
    <att type="string" name="nodeTypeName" value="BiologicalProcess"/>
    <att type="string" name="vizmap:CV-IPN-Endothelial cell activation NODE_HEIGHT" value="20.0"/>
    <att type="string" name="vizmap:CV-IPN-Endothelial cell activation NODE_WIDTH" value="80.0"/>
    <att type="string" name="vizmap:CV-IPN-Plaque destabilization NODE_HEIGHT" value="20.0"/>
    <att type="string" name="vizmap:CV-IPN-Plaque destabilization NODE_WIDTH" value="80.0"/>
    <graphics type="RHOMBUS" h="20.0" w="125.0" x="5437.46142578125" y="-1127.8524169921875" fill="#ff99ff" width="1" outline="#000000" cy:nodeTransparency="1.0" cy:nodeLabelFont="Default-0-20" cy:nodeLabel="blood coagulation" cy:borderLineType="solid"/>
  </node>
  <node label="IL17A" id="-550">
    <att type="string" name="GSID" value="GS1357231"/>
    <att type="string" name="canonicalName" value="IL17A"/>
    <att type="string" name="nodeTypeId" value="1"/>
    <att type="string" name="nodeTypeName" value="Protein"/>
    <att type="string" name="vizmap:CV-IPN-Plaque destabilization NODE_HEIGHT" value="20.0"/>
    <att type="string" name="vizmap:CV-IPN-Plaque destabilization NODE_WIDTH" value="80.0"/>
    <graphics type="ELLIPSE" h="30.0" w="75.0" x="7175.7392578125" y="457.27618408203125" fill="#99ffff" width="1" outline="#000000" cy:nodeTransparency="1.0" cy:nodeLabelFont="Default-0-20" cy:nodeLabel="IL17A" cy:borderLineType="solid"/>
  </node>
  <node label="STAT1" id="-216">
    <att type="string" name="GSID" value="GS1416557"/>
    <att type="string" name="canonicalName" value="STAT1"/>
    <att type="string" name="nodeTypeId" value="1"/>
    <att type="string" name="nodeTypeName" value="Protein"/>
    <att type="string" name="vizmap:CV-IPN-Endothelial cell activation NODE_HEIGHT" value="20.0"/>
    <att type="string" name="vizmap:CV-IPN-Endothelial cell activation NODE_WIDTH" value="80.0"/>
    <att type="string" name="vizmap:CV-IPN-Foam cell formation NODE_HEIGHT" value="20.0"/>
    <att type="string" name="vizmap:CV-IPN-Foam cell formation NODE_WIDTH" value="80.0"/>
    <att type="string" name="vizmap:CV-IPN-Plaque destabilization NODE_HEIGHT" value="20.0"/>
    <att type="string" name="vizmap:CV-IPN-Plaque destabilization NODE_WIDTH" value="80.0"/>
    <graphics type="ELLIPSE" h="20.000003814697266" w="75.0" x="6316.58837890625" y="66.91524314880371" fill="#99ffff" width="1" outline="#000000" cy:nodeTransparency="1.0" cy:nodeLabelFont="Default-0-20" cy:nodeLabel="STAT1" cy:borderLineType="solid"/>
  </node>
  <node label="exp(CXCL1)" id="-549">
    <att type="string" name="GSID" value="GS1351246"/>
    <att type="string" name="canonicalName" value="exp(CXCL1)"/>
    <att type="string" name="nodeTypeId" value="2"/>
    <att type="string" name="nodeTypeName" value="GeneExpression"/>
    <att type="string" name="vizmap:CV-IPN-Plaque destabilization NODE_HEIGHT" value="60.0"/>
    <att type="string" name="vizmap:CV-IPN-Plaque destabilization NODE_WIDTH" value="60.0"/>
    <graphics type="ELLIPSE" h="30.0" w="75.0" x="2532.876953125" y="-1063.2689208984375" fill="#99ff99" width="1" outline="#000000" cy:nodeTransparency="1.0" cy:nodeLabelFont="Default-0-20" cy:nodeLabel="exp(CXCL1)" cy:borderLineType="solid"/>
  </node>
  <node label="ABCG1" id="-357">
    <att type="string" name="GSID" value="GS1447474"/>
    <att type="string" name="canonicalName" value="ABCG1"/>
    <att type="string" name="nodeTypeId" value="1"/>
    <att type="string" name="nodeTypeName" value="Protein"/>
    <att type="string" name="vizmap:CV-IPN-Foam cell formation NODE_HEIGHT" value="20.0"/>
    <att type="string" name="vizmap:CV-IPN-Foam cell formation NODE_WIDTH" value="80.0"/>
    <att type="string" name="vizmap:CV-IPN-Plaque destabilization NODE_HEIGHT" value="20.0"/>
    <att type="string" name="vizmap:CV-IPN-Plaque destabilization NODE_WIDTH" value="80.0"/>
    <graphics type="ELLIPSE" h="30.0" w="74.999755859375" x="1237.19677734375" y="-1127.8524169921875" fill="#99ffff" width="1" outline="#000000" cy:nodeTransparency="1.0" cy:nodeLabelFont="Default-0-20" cy:nodeLabel="ABCG1" cy:borderLineType="solid"/>
  </node>
  <node label="IRAK4" id="-548">
    <att type="string" name="GSID" value="GS1662742"/>
    <att type="string" name="canonicalName" value="IRAK4"/>
    <att type="string" name="nodeTypeId" value="1"/>
    <att type="string" name="nodeTypeName" value="Protein"/>
    <att type="string" name="vizmap:CV-IPN-Plaque destabilization NODE_HEIGHT" value="20.0"/>
    <att type="string" name="vizmap:CV-IPN-Plaque destabilization NODE_WIDTH" value="80.0"/>
    <graphics type="ELLIPSE" h="30.0" w="75.0" x="4460.6552734375" y="1786.2152099609375" fill="#99ffff" width="1" outline="#000000" cy:nodeTransparency="1.0" cy:nodeLabelFont="Default-0-20" cy:nodeLabel="IRAK4" cy:borderLineType="solid"/>
  </node>
  <node label="exp(IFNG)" id="-547">
    <att type="string" name="GSID" value="GS1356264"/>
    <att type="string" name="canonicalName" value="exp(IFNG)"/>
    <att type="string" name="nodeTypeId" value="2"/>
    <att type="string" name="nodeTypeName" value="GeneExpression"/>
    <att type="string" name="vizmap:CV-IPN-Plaque destabilization NODE_HEIGHT" value="60.0"/>
    <att type="string" name="vizmap:CV-IPN-Plaque destabilization NODE_WIDTH" value="60.0"/>
    <graphics type="ELLIPSE" h="30.0" w="75.0" x="4558.33642578125" y="290.32720947265625" fill="#99ff99" width="1" outline="#000000" cy:nodeTransparency="1.0" cy:nodeLabelFont="Default-0-20" cy:nodeLabel="exp(IFNG)" cy:borderLineType="solid"/>
  </node>
  <node label="NFKBIA P@S" id="-546">
    <att type="string" name="GSID" value="GS3252242"/>
    <att type="string" name="canonicalName" value="NFKBIA P@S"/>
    <att type="string" name="nodeTypeId" value="-1"/>
    <att type="string" name="nodeTypeName" value="Default"/>
    <att type="string" name="vizmap:CV-IPN-Plaque destabilization NODE_HEIGHT" value="20.0"/>
    <att type="string" name="vizmap:CV-IPN-Plaque destabilization NODE_WIDTH" value="80.0"/>
    <graphics type="RECTANGLE" h="29.99993896484375" w="125.0" x="2391.280029296875" y="-1011.6017150878906" fill="#99ffff" width="1" outline="#000000" cy:nodeTransparency="1.0" cy:nodeLabelFont="Default-0-20" cy:nodeLabel="NFKBIA P@S" cy:borderLineType="solid"/>
  </node>
  <node label="7-Ketocholesterol" id="-545">
    <att type="string" name="GSID" value="GS71124"/>
    <att type="string" name="canonicalName" value="7-Ketocholesterol"/>
    <att type="string" name="nodeTypeId" value="8"/>
    <att type="string" name="nodeTypeName" value="Molecule"/>
    <att type="string" name="vizmap:CV-IPN-Plaque destabilization NODE_HEIGHT" value="20.0"/>
    <att type="string" name="vizmap:CV-IPN-Plaque destabilization NODE_WIDTH" value="80.0"/>
    <graphics type="ELLIPSE" h="30.0" w="75.0009765625" x="8514.39990234375" y="-681.0286865234375" fill="#99ffff" width="1" outline="#000000" cy:nodeTransparency="1.0" cy:nodeLabelFont="Default-0-20" cy:nodeLabel="7-Ketocholesterol" cy:borderLineType="solid"/>
  </node>
  <node label="RELA" id="-77">
    <att type="string" name="GSID" value="GS1406636"/>
    <att type="string" name="canonicalName" value="RELA"/>
    <att type="string" name="nodeTypeId" value="1"/>
    <att type="string" name="nodeTypeName" value="Protein"/>
    <att type="string" name="vizmap:CV-IPN-Endothelial cell activation NODE_HEIGHT" value="20.0"/>
    <att type="string" name="vizmap:CV-IPN-Endothelial cell activation NODE_WIDTH" value="80.0"/>
    <att type="string" name="vizmap:CV-IPN-Plaque destabilization NODE_HEIGHT" value="20.0"/>
    <att type="string" name="vizmap:CV-IPN-Plaque destabilization NODE_WIDTH" value="80.0"/>
    <graphics type="ELLIPSE" h="20.0" w="75.0" x="5334.61328125" y="846.377685546875" fill="#99ffff" width="1" outline="#000000" cy:nodeTransparency="1.0" cy:nodeLabelFont="Default-0-20" cy:nodeLabel="RELA" cy:borderLineType="solid"/>
  </node>
  <node label="exp(PPARG)" id="-544">
    <att type="string" name="GSID" value="GS1401330"/>
    <att type="string" name="canonicalName" value="exp(PPARG)"/>
    <att type="string" name="nodeTypeId" value="2"/>
    <att type="string" name="nodeTypeName" value="GeneExpression"/>
    <att type="string" name="vizmap:CV-IPN-Plaque destabilization NODE_HEIGHT" value="60.0"/>
    <att type="string" name="vizmap:CV-IPN-Plaque destabilization NODE_WIDTH" value="60.0"/>
    <graphics type="ELLIPSE" h="29.99993896484375" w="75.0" x="5144.41943359375" y="1038.2712707519531" fill="#99ff99" width="1" outline="#000000" cy:nodeTransparency="1.0" cy:nodeLabelFont="Default-0-20" cy:nodeLabel="exp(PPARG)" cy:borderLineType="solid"/>
  </node>
  <node label="exp(CCL4)" id="-543">
    <att type="string" name="GSID" value="GS1412070"/>
    <att type="string" name="canonicalName" value="exp(CCL4)"/>
    <att type="string" name="nodeTypeId" value="2"/>
    <att type="string" name="nodeTypeName" value="GeneExpression"/>
    <att type="string" name="vizmap:CV-IPN-Plaque destabilization NODE_HEIGHT" value="60.0"/>
    <att type="string" name="vizmap:CV-IPN-Plaque destabilization NODE_WIDTH" value="60.0"/>
    <graphics type="ELLIPSE" h="30.0" w="75.0" x="2702.40478515625" y="-1127.8524169921875" fill="#99ff99" width="1" outline="#000000" cy:nodeTransparency="1.0" cy:nodeLabelFont="Default-0-20" cy:nodeLabel="exp(CCL4)" cy:borderLineType="solid"/>
  </node>
  <node label="catof(F2)" id="-124">
    <att type="string" name="GSID" value="GS3371375"/>
    <att type="string" name="canonicalName" value="catof(F2)"/>
    <att type="string" name="nodeTypeId" value="5"/>
    <att type="string" name="nodeTypeName" value="MolecularFunction"/>
    <att type="string" name="vizmap:CV-IPN-Endothelial cell activation NODE_HEIGHT" value="30.0"/>
    <att type="string" name="vizmap:CV-IPN-Endothelial cell activation NODE_WIDTH" value="80.0"/>
    <att type="string" name="vizmap:CV-IPN-Plaque destabilization NODE_HEIGHT" value="30.0"/>
    <att type="string" name="vizmap:CV-IPN-Plaque destabilization NODE_WIDTH" value="80.0"/>
    <graphics type="RHOMBUS" h="30.0" w="125.0" x="5486.30126953125" y="1412.2430419921875" fill="#ff99ff" width="1" outline="#000000" cy:nodeTransparency="1.0" cy:nodeLabelFont="Default-0-20" cy:nodeLabel="catof(F2)" cy:borderLineType="solid"/>
  </node>
  <node label="exp(PLAU)" id="-542">
    <att type="string" name="GSID" value="GS1377764"/>
    <att type="string" name="canonicalName" value="exp(PLAU)"/>
    <att type="string" name="nodeTypeId" value="2"/>
    <att type="string" name="nodeTypeName" value="GeneExpression"/>
    <att type="string" name="vizmap:CV-IPN-Plaque destabilization NODE_HEIGHT" value="60.0"/>
    <att type="string" name="vizmap:CV-IPN-Plaque destabilization NODE_WIDTH" value="60.0"/>
    <graphics type="ELLIPSE" h="30.0" w="75.0" x="4607.1767578125" y="737.1509399414062" fill="#99ff99" width="1" outline="#000000" cy:nodeTransparency="1.0" cy:nodeLabelFont="Default-0-20" cy:nodeLabel="exp(PLAU)" cy:borderLineType="solid"/>
  </node>
  <node label="exp(CCL2)" id="-46">
    <att type="string" name="GSID" value="GS1412046"/>
    <att type="string" name="canonicalName" value="exp(CCL2)"/>
    <att type="string" name="nodeTypeId" value="2"/>
    <att type="string" name="nodeTypeName" value="GeneExpression"/>
    <att type="string" name="vizmap:CV-IPN-Endothelial cell activation NODE_HEIGHT" value="60.0"/>
    <att type="string" name="vizmap:CV-IPN-Endothelial cell activation NODE_WIDTH" value="60.0"/>
    <att type="string" name="vizmap:CV-IPN-Endothelial cell-monocyte interaction NODE_HEIGHT" value="60.0"/>
    <att type="string" name="vizmap:CV-IPN-Endothelial cell-monocyte interaction NODE_WIDTH" value="60.0"/>
    <att type="string" name="vizmap:CV-IPN-Plaque destabilization NODE_HEIGHT" value="60.0"/>
    <att type="string" name="vizmap:CV-IPN-Plaque destabilization NODE_WIDTH" value="60.0"/>
    <graphics type="ELLIPSE" h="60.0" w="75.0" x="5162.74755859375" y="593.8225708007812" fill="#99ff99" width="1" outline="#000000" cy:nodeTransparency="1.0" cy:nodeLabelFont="Default-0-20" cy:nodeLabel="exp(CCL2)" cy:borderLineType="solid"/>
  </node>
  <node label="exp(NOX4)" id="-180">
    <att type="string" name="GSID" value="GS1656250"/>
    <att type="string" name="canonicalName" value="exp(NOX4)"/>
    <att type="string" name="nodeTypeId" value="2"/>
    <att type="string" name="nodeTypeName" value="GeneExpression"/>
    <att type="string" name="vizmap:CV-IPN-Endothelial cell activation NODE_HEIGHT" value="60.0"/>
    <att type="string" name="vizmap:CV-IPN-Endothelial cell activation NODE_WIDTH" value="60.0"/>
    <att type="string" name="vizmap:CV-IPN-Plaque destabilization NODE_HEIGHT" value="60.0"/>
    <att type="string" name="vizmap:CV-IPN-Plaque destabilization NODE_WIDTH" value="60.0"/>
    <graphics type="ELLIPSE" h="60.0" w="75.0" x="6804.99072265625" y="-904.440673828125" fill="#99ff99" width="1" outline="#000000" cy:nodeTransparency="1.0" cy:nodeLabelFont="Default-0-20" cy:nodeLabel="exp(NOX4)" cy:borderLineType="solid"/>
  </node>
  <node label="catof(MMP13)" id="-541">
    <att type="string" name="GSID" value="GS3473417"/>
    <att type="string" name="canonicalName" value="catof(MMP13)"/>
    <att type="string" name="nodeTypeId" value="5"/>
    <att type="string" name="nodeTypeName" value="MolecularFunction"/>
    <att type="string" name="vizmap:CV-IPN-Plaque destabilization NODE_HEIGHT" value="30.0"/>
    <att type="string" name="vizmap:CV-IPN-Plaque destabilization NODE_WIDTH" value="80.0"/>
    <graphics type="RHOMBUS" h="29.999969482421875" w="125.0" x="7862.39794921875" y="-363.51942443847656" fill="#ff99ff" width="1" outline="#000000" cy:nodeTransparency="1.0" cy:nodeLabelFont="Default-0-20" cy:nodeLabel="catof(MMP13)" cy:borderLineType="solid"/>
  </node>
  <node label="plaque destabilization" id="-540">
    <att type="string" name="GSID" value="GS7522221"/>
    <att type="string" name="canonicalName" value="plaque destabilization"/>
    <att type="string" name="nodeTypeId" value="-1"/>
    <att type="string" name="nodeTypeName" value="Default"/>
    <att type="string" name="vizmap:CV-IPN-Plaque destabilization NODE_HEIGHT" value="20.0"/>
    <att type="string" name="vizmap:CV-IPN-Plaque destabilization NODE_WIDTH" value="80.0"/>
    <graphics type="RECTANGLE" h="30.0" w="125.0" x="5437.46142578125" y="-904.440673828125" fill="#99ffff" width="1" outline="#000000" cy:nodeTransparency="1.0" cy:nodeLabelFont="Default-0-20" cy:nodeLabel="plaque destabilization" cy:borderLineType="solid"/>
  </node>
  <node label="kaof(MERTK)" id="-539">
    <att type="string" name="GSID" value="GS6216661"/>
    <att type="string" name="canonicalName" value="kaof(MERTK)"/>
    <att type="string" name="nodeTypeId" value="4"/>
    <att type="string" name="nodeTypeName" value="Reaction"/>
    <att type="string" name="vizmap:CV-IPN-Plaque destabilization NODE_HEIGHT" value="30.0"/>
    <att type="string" name="vizmap:CV-IPN-Plaque destabilization NODE_WIDTH" value="80.0"/>
    <graphics type="HEXAGON" h="30.0" w="110.0" x="5759.1630859375" y="1635.6549072265625" fill="#9999ff" width="1" outline="#000000" cy:nodeTransparency="1.0" cy:nodeLabelFont="Default-0-20" cy:nodeLabel="kaof(MERTK)" cy:borderLineType="solid"/>
  </node>
  <node label="exp(VCAM1)" id="-58">
    <att type="string" name="GSID" value="GS1425006"/>
    <att type="string" name="canonicalName" value="exp(VCAM1)"/>
    <att type="string" name="nodeTypeId" value="2"/>
    <att type="string" name="nodeTypeName" value="GeneExpression"/>
    <att type="string" name="vizmap:CV-IPN-Endothelial cell activation NODE_HEIGHT" value="60.0"/>
    <att type="string" name="vizmap:CV-IPN-Endothelial cell activation NODE_WIDTH" value="60.0"/>
    <att type="string" name="vizmap:CV-IPN-Plaque destabilization NODE_HEIGHT" value="60.0"/>
    <att type="string" name="vizmap:CV-IPN-Plaque destabilization NODE_WIDTH" value="60.0"/>
    <graphics type="ELLIPSE" h="60.000030517578125" w="75.0" x="7928.31640625" y="513.7388763427734" fill="#99ff99" width="1" outline="#000000" cy:nodeTransparency="1.0" cy:nodeLabelFont="Default-0-20" cy:nodeLabel="exp(VCAM1)" cy:borderLineType="solid"/>
  </node>
  <node label="lymphocyte chemotaxis" id="-538">
    <att type="string" name="GSID" value="GS23740"/>
    <att type="string" name="canonicalName" value="lymphocyte chemotaxis"/>
    <att type="string" name="nodeTypeId" value="10"/>
    <att type="string" name="nodeTypeName" value="BiologicalProcess"/>
    <att type="string" name="vizmap:CV-IPN-Plaque destabilization NODE_HEIGHT" value="20.0"/>
    <att type="string" name="vizmap:CV-IPN-Plaque destabilization NODE_WIDTH" value="80.0"/>
    <graphics type="RHOMBUS" h="30.0001220703125" w="125.0" x="2630.55712890625" y="-1006.4349975585938" fill="#ff99ff" width="1" outline="#000000" cy:nodeTransparency="1.0" cy:nodeLabelFont="Default-0-20" cy:nodeLabel="lymphocyte chemotaxis" cy:borderLineType="solid"/>
  </node>
  <node label="sec(IL6)" id="-537">
    <att type="string" name="GSID" value="GS3160523"/>
    <att type="string" name="canonicalName" value="sec(IL6)"/>
    <att type="string" name="nodeTypeId" value="6"/>
    <att type="string" name="nodeTypeName" value="Translocation"/>
    <att type="string" name="vizmap:CV-IPN-Plaque destabilization NODE_HEIGHT" value="30.0"/>
    <att type="string" name="vizmap:CV-IPN-Plaque destabilization NODE_WIDTH" value="80.0"/>
    <graphics type="HEXAGON" h="30.000003814697266" w="110.0" x="3093.12744140625" y="66.91524314880371" fill="#9999ff" width="1" outline="#000000" cy:nodeTransparency="1.0" cy:nodeLabelFont="Default-0-20" cy:nodeLabel="sec(IL6)" cy:borderLineType="solid"/>
  </node>
  <node label="Fc-IgE receptor 1 Hs" id="-536">
    <att type="string" name="GSID" value="GS6157340"/>
    <att type="string" name="canonicalName" value="Fc-IgE receptor 1 Hs"/>
    <att type="string" name="nodeTypeId" value="3"/>
    <att type="string" name="nodeTypeName" value="MolecularComplex"/>
    <att type="string" name="vizmap:CV-IPN-Plaque destabilization NODE_HEIGHT" value="20.0"/>
    <att type="string" name="vizmap:CV-IPN-Plaque destabilization NODE_WIDTH" value="80.0"/>
    <graphics type="ROUNDED_RECTANGLE" h="30.0" w="150.0" x="5974.705078125" y="1048.6046142578125" fill="#99ccff" width="1" outline="#000000" cy:nodeTransparency="1.0" cy:nodeLabelFont="Default-0-20" cy:nodeLabel="Fc-IgE receptor 1 Hs" cy:borderLineType="solid"/>
  </node>
  <node label="catof(TIMP2)" id="-535">
    <att type="string" name="GSID" value="GS3366351"/>
    <att type="string" name="canonicalName" value="catof(TIMP2)"/>
    <att type="string" name="nodeTypeId" value="5"/>
    <att type="string" name="nodeTypeName" value="MolecularFunction"/>
    <att type="string" name="vizmap:CV-IPN-Plaque destabilization NODE_HEIGHT" value="30.0"/>
    <att type="string" name="vizmap:CV-IPN-Plaque destabilization NODE_WIDTH" value="80.0"/>
    <graphics type="RHOMBUS" h="30.0" w="125.0" x="7875.94677734375" y="-147.67430114746094" fill="#ff99ff" width="1" outline="#000000" cy:nodeTransparency="1.0" cy:nodeLabelFont="Default-0-20" cy:nodeLabel="catof(TIMP2)" cy:borderLineType="solid"/>
  </node>
  <node label="degradationof(Collagen)" id="-534">
    <att type="string" name="GSID" value="GS3367154"/>
    <att type="string" name="canonicalName" value="degradationof(Collagen)"/>
    <att type="string" name="nodeTypeId" value="18"/>
    <att type="string" name="nodeTypeName" value="Degradation"/>
    <att type="string" name="vizmap:CV-IPN-Plaque destabilization NODE_HEIGHT" value="30.0"/>
    <att type="string" name="vizmap:CV-IPN-Plaque destabilization NODE_WIDTH" value="80.0"/>
    <graphics type="RECTANGLE" h="30.0" w="70.0" x="4954.2255859375" y="-699.1121826171875" fill="#fffae0" width="1" outline="#000000" cy:nodeTransparency="1.0" cy:nodeLabelFont="Default-0-20" cy:nodeLabel="degradationof(Collagen)" cy:borderLineType="solid"/>
  </node>
  <node label="exp(COL1A1)" id="-533">
    <att type="string" name="GSID" value="GS1331642"/>
    <att type="string" name="canonicalName" value="exp(COL1A1)"/>
    <att type="string" name="nodeTypeId" value="2"/>
    <att type="string" name="nodeTypeName" value="GeneExpression"/>
    <att type="string" name="vizmap:CV-IPN-Plaque destabilization NODE_HEIGHT" value="60.0"/>
    <att type="string" name="vizmap:CV-IPN-Plaque destabilization NODE_WIDTH" value="60.0"/>
    <graphics type="ELLIPSE" h="30.0" w="75.0" x="2787.412109375" y="-1016.768310546875" fill="#99ff99" width="1" outline="#000000" cy:nodeTransparency="1.0" cy:nodeLabelFont="Default-0-20" cy:nodeLabel="exp(COL1A1)" cy:borderLineType="solid"/>
  </node>
  <node label="APOE" id="-532">
    <att type="string" name="GSID" value="GS1320440"/>
    <att type="string" name="canonicalName" value="APOE"/>
    <att type="string" name="nodeTypeId" value="1"/>
    <att type="string" name="nodeTypeName" value="Protein"/>
    <att type="string" name="vizmap:CV-IPN-Plaque destabilization NODE_HEIGHT" value="20.0"/>
    <att type="string" name="vizmap:CV-IPN-Plaque destabilization NODE_WIDTH" value="80.0"/>
    <graphics type="ELLIPSE" h="30.0" w="75.0" x="5637.990234375" y="1591.738037109375" fill="#99ffff" width="1" outline="#000000" cy:nodeTransparency="1.0" cy:nodeLabelFont="Default-0-20" cy:nodeLabel="APOE" cy:borderLineType="solid"/>
  </node>
  <node label="Oxidized Low Density Lipoprotein" id="-19">
    <att type="string" name="GSID" value="GS3161706"/>
    <att type="string" name="canonicalName" value="Oxidized Low Density Lipoprotein"/>
    <att type="string" name="nodeTypeId" value="8"/>
    <att type="string" name="nodeTypeName" value="Molecule"/>
    <att type="string" name="vizmap:CV-IPN-Endothelial cell activation NODE_HEIGHT" value="20.0"/>
    <att type="string" name="vizmap:CV-IPN-Endothelial cell activation NODE_WIDTH" value="80.0"/>
    <att type="string" name="vizmap:CV-IPN-Endothelial cell-monocyte interaction NODE_HEIGHT" value="20.0"/>
    <att type="string" name="vizmap:CV-IPN-Endothelial cell-monocyte interaction NODE_WIDTH" value="80.0"/>
    <att type="string" name="vizmap:CV-IPN-Foam cell formation NODE_HEIGHT" value="20.0"/>
    <att type="string" name="vizmap:CV-IPN-Foam cell formation NODE_WIDTH" value="80.0"/>
    <att type="string" name="vizmap:CV-IPN-Plaque destabilization NODE_HEIGHT" value="20.0"/>
    <att type="string" name="vizmap:CV-IPN-Plaque destabilization NODE_WIDTH" value="80.0"/>
    <graphics type="ELLIPSE" h="20.0" w="75.0" x="6005.26513671875" y="2225.544921875" fill="#99ffff" width="1" outline="#000000" cy:nodeTransparency="1.0" cy:nodeLabelFont="Default-0-20" cy:nodeLabel="Oxidized Low Density Lipoprotein" cy:borderLineType="solid"/>
  </node>
  <node label="Low Density Lipoprotein" id="-54">
    <att type="string" name="GSID" value="GS3161457"/>
    <att type="string" name="canonicalName" value="Low Density Lipoprotein"/>
    <att type="string" name="nodeTypeId" value="8"/>
    <att type="string" name="nodeTypeName" value="Molecule"/>
    <att type="string" name="vizmap:CV-IPN-Endothelial cell activation NODE_HEIGHT" value="20.0"/>
    <att type="string" name="vizmap:CV-IPN-Endothelial cell activation NODE_WIDTH" value="80.0"/>
    <att type="string" name="vizmap:CV-IPN-Endothelial cell-monocyte interaction NODE_HEIGHT" value="20.0"/>
    <att type="string" name="vizmap:CV-IPN-Endothelial cell-monocyte interaction NODE_WIDTH" value="80.0"/>
    <att type="string" name="vizmap:CV-IPN-Foam cell formation NODE_HEIGHT" value="20.0"/>
    <att type="string" name="vizmap:CV-IPN-Foam cell formation NODE_WIDTH" value="80.0"/>
    <att type="string" name="vizmap:CV-IPN-Plaque destabilization NODE_HEIGHT" value="20.0"/>
    <att type="string" name="vizmap:CV-IPN-Plaque destabilization NODE_WIDTH" value="80.0"/>
    <graphics type="ELLIPSE" h="20.0" w="75.0" x="5974.705078125" y="2689.576416015625" fill="#99ffff" width="1" outline="#000000" cy:nodeTransparency="1.0" cy:nodeLabelFont="Default-0-20" cy:nodeLabel="Low Density Lipoprotein" cy:borderLineType="solid"/>
  </node>
  <node label="PON1" id="-531">
    <att type="string" name="GSID" value="GS1401115"/>
    <att type="string" name="canonicalName" value="PON1"/>
    <att type="string" name="nodeTypeId" value="1"/>
    <att type="string" name="nodeTypeName" value="Protein"/>
    <att type="string" name="vizmap:CV-IPN-Plaque destabilization NODE_HEIGHT" value="20.0"/>
    <att type="string" name="vizmap:CV-IPN-Plaque destabilization NODE_WIDTH" value="80.0"/>
    <graphics type="ELLIPSE" h="30.0" w="75.0" x="4417.22509765625" y="-540.802001953125" fill="#99ffff" width="1" outline="#000000" cy:nodeTransparency="1.0" cy:nodeLabelFont="Default-0-20" cy:nodeLabel="PON1" cy:borderLineType="solid"/>
  </node>
  <node label="JAK2" id="-132">
    <att type="string" name="GSID" value="GS1360431"/>
    <att type="string" name="canonicalName" value="JAK2"/>
    <att type="string" name="nodeTypeId" value="1"/>
    <att type="string" name="nodeTypeName" value="Protein"/>
    <att type="string" name="vizmap:CV-IPN-Endothelial cell activation NODE_HEIGHT" value="20.0"/>
    <att type="string" name="vizmap:CV-IPN-Endothelial cell activation NODE_WIDTH" value="80.0"/>
    <att type="string" name="vizmap:CV-IPN-Plaque destabilization NODE_HEIGHT" value="20.0"/>
    <att type="string" name="vizmap:CV-IPN-Plaque destabilization NODE_WIDTH" value="80.0"/>
    <graphics type="ELLIPSE" h="20.0" w="75.0" x="8416.720703125" y="-1127.8524169921875" fill="#99ffff" width="1" outline="#000000" cy:nodeTransparency="1.0" cy:nodeLabelFont="Default-0-20" cy:nodeLabel="JAK2" cy:borderLineType="solid"/>
  </node>
  <node label="DDIT3" id="-530">
    <att type="string" name="GSID" value="GS1335540"/>
    <att type="string" name="canonicalName" value="DDIT3"/>
    <att type="string" name="nodeTypeId" value="1"/>
    <att type="string" name="nodeTypeName" value="Protein"/>
    <att type="string" name="vizmap:CV-IPN-Plaque destabilization NODE_HEIGHT" value="20.0"/>
    <att type="string" name="vizmap:CV-IPN-Plaque destabilization NODE_WIDTH" value="80.0"/>
    <graphics type="ELLIPSE" h="30.0" w="75.0" x="5676.73974609375" y="-153.9132537841797" fill="#99ffff" width="1" outline="#000000" cy:nodeTransparency="1.0" cy:nodeLabelFont="Default-0-20" cy:nodeLabel="DDIT3" cy:borderLineType="solid"/>
  </node>
  <node label="taof(DDIT3)" id="-529">
    <att type="string" name="GSID" value="GS3315053"/>
    <att type="string" name="canonicalName" value="taof(DDIT3)"/>
    <att type="string" name="nodeTypeId" value="7"/>
    <att type="string" name="nodeTypeName" value="TranscriptionalActivity"/>
    <att type="string" name="vizmap:CV-IPN-Plaque destabilization NODE_HEIGHT" value="30.0"/>
    <att type="string" name="vizmap:CV-IPN-Plaque destabilization NODE_WIDTH" value="80.0"/>
    <graphics type="HEXAGON" h="29.999969482421875" w="110.0" x="5637.74560546875" y="-312.2234344482422" fill="#9999ff" width="1" outline="#000000" cy:nodeTransparency="1.0" cy:nodeLabelFont="Default-0-20" cy:nodeLabel="taof(DDIT3)" cy:borderLineType="solid"/>
  </node>
  <node label="CD40LG" id="-190">
    <att type="string" name="GSID" value="GS1326753"/>
    <att type="string" name="canonicalName" value="CD40LG"/>
    <att type="string" name="nodeTypeId" value="1"/>
    <att type="string" name="nodeTypeName" value="Protein"/>
    <att type="string" name="vizmap:CV-IPN-Endothelial cell activation NODE_HEIGHT" value="20.0"/>
    <att type="string" name="vizmap:CV-IPN-Endothelial cell activation NODE_WIDTH" value="80.0"/>
    <att type="string" name="vizmap:CV-IPN-Plaque destabilization NODE_HEIGHT" value="20.0"/>
    <att type="string" name="vizmap:CV-IPN-Plaque destabilization NODE_WIDTH" value="80.0"/>
    <graphics type="ELLIPSE" h="19.9998779296875" w="75.0" x="6463.10791015625" y="1038.2713012695312" fill="#99ffff" width="1" outline="#000000" cy:nodeTransparency="1.0" cy:nodeLabelFont="Default-0-20" cy:nodeLabel="CD40LG" cy:borderLineType="solid"/>
  </node>
  <node label="taof(NFKB Complex Hs)" id="-221">
    <att type="string" name="GSID" value="GS3222251"/>
    <att type="string" name="canonicalName" value="taof(NFKB Complex Hs)"/>
    <att type="string" name="nodeTypeId" value="7"/>
    <att type="string" name="nodeTypeName" value="TranscriptionalActivity"/>
    <att type="string" name="vizmap:CV-IPN-Endothelial cell activation NODE_HEIGHT" value="30.0"/>
    <att type="string" name="vizmap:CV-IPN-Endothelial cell activation NODE_WIDTH" value="80.0"/>
    <att type="string" name="vizmap:CV-IPN-Foam cell formation NODE_HEIGHT" value="30.0"/>
    <att type="string" name="vizmap:CV-IPN-Foam cell formation NODE_WIDTH" value="80.0"/>
    <att type="string" name="vizmap:CV-IPN-Plaque destabilization NODE_HEIGHT" value="30.0"/>
    <att type="string" name="vizmap:CV-IPN-Plaque destabilization NODE_WIDTH" value="80.0"/>
    <graphics type="HEXAGON" h="30.0" w="110.0" x="5388.62158203125" y="737.1509399414062" fill="#9999ff" width="1" outline="#000000" cy:nodeTransparency="1.0" cy:nodeLabelFont="Default-0-20" cy:nodeLabel="taof(NFKB Complex Hs)" cy:borderLineType="solid"/>
  </node>
  <node label="MFGE8" id="-528">
    <att type="string" name="GSID" value="GS1366037"/>
    <att type="string" name="canonicalName" value="MFGE8"/>
    <att type="string" name="nodeTypeId" value="1"/>
    <att type="string" name="nodeTypeName" value="Protein"/>
    <att type="string" name="vizmap:CV-IPN-Plaque destabilization NODE_HEIGHT" value="20.0"/>
    <att type="string" name="vizmap:CV-IPN-Plaque destabilization NODE_WIDTH" value="80.0"/>
    <graphics type="ELLIPSE" h="30.0" w="75.0" x="4362.97509765625" y="1635.6549072265625" fill="#99ffff" width="1" outline="#000000" cy:nodeTransparency="1.0" cy:nodeLabelFont="Default-0-20" cy:nodeLabel="MFGE8" cy:borderLineType="solid"/>
  </node>
  <node label="necrosis" id="-527">
    <att type="string" name="GSID" value="GS36226"/>
    <att type="string" name="canonicalName" value="necrosis"/>
    <att type="string" name="nodeTypeId" value="10"/>
    <att type="string" name="nodeTypeName" value="BiologicalProcess"/>
    <att type="string" name="vizmap:CV-IPN-Plaque destabilization NODE_HEIGHT" value="20.0"/>
    <att type="string" name="vizmap:CV-IPN-Plaque destabilization NODE_WIDTH" value="80.0"/>
    <graphics type="RHOMBUS" h="30.0" w="125.0" x="5828.18408203125" y="-156.49659729003906" fill="#ff99ff" width="1" outline="#000000" cy:nodeTransparency="1.0" cy:nodeLabelFont="Default-0-20" cy:nodeLabel="necrosis" cy:borderLineType="solid"/>
  </node>
  <node label="taof(PPARG)" id="-69">
    <att type="string" name="GSID" value="GS3226107"/>
    <att type="string" name="canonicalName" value="taof(PPARG)"/>
    <att type="string" name="nodeTypeId" value="5"/>
    <att type="string" name="nodeTypeName" value="MolecularFunction"/>
    <att type="string" name="vizmap:CV-IPN-Endothelial cell activation NODE_HEIGHT" value="30.0"/>
    <att type="string" name="vizmap:CV-IPN-Endothelial cell activation NODE_WIDTH" value="80.0"/>
    <att type="string" name="vizmap:CV-IPN-Foam cell formation NODE_HEIGHT" value="30.0"/>
    <att type="string" name="vizmap:CV-IPN-Foam cell formation NODE_WIDTH" value="80.0"/>
    <att type="string" name="vizmap:CV-IPN-Plaque destabilization NODE_HEIGHT" value="30.0"/>
    <att type="string" name="vizmap:CV-IPN-Plaque destabilization NODE_WIDTH" value="80.0"/>
    <graphics type="RHOMBUS" h="30.0" w="125.0" x="5242.1005859375" y="737.1509399414062" fill="#ff99ff" width="1" outline="#000000" cy:nodeTransparency="1.0" cy:nodeLabelFont="Default-0-20" cy:nodeLabel="taof(PPARG)" cy:borderLineType="solid"/>
  </node>
  <node label="acetylated-LDL" id="-526">
    <att type="string" name="GSID" value="GS3161701"/>
    <att type="string" name="canonicalName" value="acetylated-LDL"/>
    <att type="string" name="nodeTypeId" value="-1"/>
    <att type="string" name="nodeTypeName" value="Default"/>
    <att type="string" name="vizmap:CV-IPN-Plaque destabilization NODE_HEIGHT" value="20.0"/>
    <att type="string" name="vizmap:CV-IPN-Plaque destabilization NODE_WIDTH" value="80.0"/>
    <graphics type="RECTANGLE" h="30.0" w="125.0" x="5285.6474609375" y="2570.7763671875" fill="#99ffff" width="1" outline="#000000" cy:nodeTransparency="1.0" cy:nodeLabelFont="Default-0-20" cy:nodeLabel="acetylated-LDL" cy:borderLineType="solid"/>
  </node>
  <node label="PON2" id="-525">
    <att type="string" name="GSID" value="GS1401123"/>
    <att type="string" name="canonicalName" value="PON2"/>
    <att type="string" name="nodeTypeId" value="1"/>
    <att type="string" name="nodeTypeName" value="Protein"/>
    <att type="string" name="vizmap:CV-IPN-Plaque destabilization NODE_HEIGHT" value="20.0"/>
    <att type="string" name="vizmap:CV-IPN-Plaque destabilization NODE_WIDTH" value="80.0"/>
    <graphics type="ELLIPSE" h="30.0" w="75.0" x="5339.7802734375" y="1412.2430419921875" fill="#99ffff" width="1" outline="#000000" cy:nodeTransparency="1.0" cy:nodeLabelFont="Default-0-20" cy:nodeLabel="PON2" cy:borderLineType="solid"/>
  </node>
  <node label="sec(MMP8)" id="-524">
    <att type="string" name="GSID" value="GS5007332"/>
    <att type="string" name="canonicalName" value="sec(MMP8)"/>
    <att type="string" name="nodeTypeId" value="6"/>
    <att type="string" name="nodeTypeName" value="Translocation"/>
    <att type="string" name="vizmap:CV-IPN-Plaque destabilization NODE_HEIGHT" value="30.0"/>
    <att type="string" name="vizmap:CV-IPN-Plaque destabilization NODE_WIDTH" value="80.0"/>
    <graphics type="HEXAGON" h="30.00000762939453" w="110.0" x="7525.24267578125" y="107.49779891967773" fill="#9999ff" width="1" outline="#000000" cy:nodeTransparency="1.0" cy:nodeLabelFont="Default-0-20" cy:nodeLabel="sec(MMP8)" cy:borderLineType="solid"/>
  </node>
  <node label="IFNG" id="-14">
    <att type="string" name="GSID" value="GS1356267"/>
    <att type="string" name="canonicalName" value="IFNG"/>
    <att type="string" name="nodeTypeId" value="1"/>
    <att type="string" name="nodeTypeName" value="Protein"/>
    <att type="string" name="vizmap:CV-IPN-Endothelial cell activation NODE_HEIGHT" value="20.0"/>
    <att type="string" name="vizmap:CV-IPN-Endothelial cell activation NODE_WIDTH" value="80.0"/>
    <att type="string" name="vizmap:CV-IPN-Endothelial cell-monocyte interaction NODE_HEIGHT" value="20.0"/>
    <att type="string" name="vizmap:CV-IPN-Endothelial cell-monocyte interaction NODE_WIDTH" value="80.0"/>
    <att type="string" name="vizmap:CV-IPN-Foam cell formation NODE_HEIGHT" value="20.0"/>
    <att type="string" name="vizmap:CV-IPN-Foam cell formation NODE_WIDTH" value="80.0"/>
    <att type="string" name="vizmap:CV-IPN-Plaque destabilization NODE_HEIGHT" value="20.0"/>
    <att type="string" name="vizmap:CV-IPN-Plaque destabilization NODE_WIDTH" value="80.0"/>
    <graphics type="ELLIPSE" h="20.000003814697266" w="75.0" x="4607.1767578125" y="66.91524314880371" fill="#99ffff" width="1" outline="#000000" cy:nodeTransparency="1.0" cy:nodeLabelFont="Default-0-20" cy:nodeLabel="IFNG" cy:borderLineType="solid"/>
  </node>
  <node label="exp(MMP8)" id="-523">
    <att type="string" name="GSID" value="GS1366572"/>
    <att type="string" name="canonicalName" value="exp(MMP8)"/>
    <att type="string" name="nodeTypeId" value="2"/>
    <att type="string" name="nodeTypeName" value="GeneExpression"/>
    <att type="string" name="vizmap:CV-IPN-Plaque destabilization NODE_HEIGHT" value="60.0"/>
    <att type="string" name="vizmap:CV-IPN-Plaque destabilization NODE_WIDTH" value="60.0"/>
    <graphics type="ELLIPSE" h="30.000003814697266" w="75.0" x="7547.6162109375" y="36.919443130493164" fill="#99ff99" width="1" outline="#000000" cy:nodeTransparency="1.0" cy:nodeLabelFont="Default-0-20" cy:nodeLabel="exp(MMP8)" cy:borderLineType="solid"/>
  </node>
  <node label="ICAM1" id="-186">
    <att type="string" name="GSID" value="GS1355625"/>
    <att type="string" name="canonicalName" value="ICAM1"/>
    <att type="string" name="nodeTypeId" value="1"/>
    <att type="string" name="nodeTypeName" value="Protein"/>
    <att type="string" name="vizmap:CV-IPN-Endothelial cell activation NODE_HEIGHT" value="20.0"/>
    <att type="string" name="vizmap:CV-IPN-Endothelial cell activation NODE_WIDTH" value="80.0"/>
    <att type="string" name="vizmap:CV-IPN-Endothelial cell-monocyte interaction NODE_HEIGHT" value="20.0"/>
    <att type="string" name="vizmap:CV-IPN-Endothelial cell-monocyte interaction NODE_WIDTH" value="80.0"/>
    <att type="string" name="vizmap:CV-IPN-Plaque destabilization NODE_HEIGHT" value="20.0"/>
    <att type="string" name="vizmap:CV-IPN-Plaque destabilization NODE_WIDTH" value="80.0"/>
    <graphics type="ELLIPSE" h="20.0" w="75.0" x="8905.123046875" y="-1127.8524169921875" fill="#99ffff" width="1" outline="#000000" cy:nodeTransparency="1.0" cy:nodeLabelFont="Default-0-20" cy:nodeLabel="ICAM1" cy:borderLineType="solid"/>
  </node>
  <node label="response to hypoxia" id="-522">
    <att type="string" name="GSID" value="GS36673"/>
    <att type="string" name="canonicalName" value="response to hypoxia"/>
    <att type="string" name="nodeTypeId" value="10"/>
    <att type="string" name="nodeTypeName" value="BiologicalProcess"/>
    <att type="string" name="vizmap:CV-IPN-Plaque destabilization NODE_HEIGHT" value="20.0"/>
    <att type="string" name="vizmap:CV-IPN-Plaque destabilization NODE_WIDTH" value="80.0"/>
    <graphics type="RHOMBUS" h="30.0" w="125.0" x="5679.89794921875" y="2087.335693359375" fill="#ff99ff" width="1" outline="#000000" cy:nodeTransparency="1.0" cy:nodeLabelFont="Default-0-20" cy:nodeLabel="response to hypoxia" cy:borderLineType="solid"/>
  </node>
  <node label="MMP2" id="-521">
    <att type="string" name="GSID" value="GS1366553"/>
    <att type="string" name="canonicalName" value="MMP2"/>
    <att type="string" name="nodeTypeId" value="1"/>
    <att type="string" name="nodeTypeName" value="Protein"/>
    <att type="string" name="vizmap:CV-IPN-Plaque destabilization NODE_HEIGHT" value="20.0"/>
    <att type="string" name="vizmap:CV-IPN-Plaque destabilization NODE_WIDTH" value="80.0"/>
    <graphics type="ELLIPSE" h="30.0" w="75.0" x="7827.1083984375" y="-191.78575134277344" fill="#99ffff" width="1" outline="#000000" cy:nodeTransparency="1.0" cy:nodeLabelFont="Default-0-20" cy:nodeLabel="MMP2" cy:borderLineType="solid"/>
  </node>
  <node label="IgE" id="-520">
    <att type="string" name="GSID" value="GS407151"/>
    <att type="string" name="canonicalName" value="IgE"/>
    <att type="string" name="nodeTypeId" value="8"/>
    <att type="string" name="nodeTypeName" value="Molecule"/>
    <att type="string" name="vizmap:CV-IPN-Plaque destabilization NODE_HEIGHT" value="20.0"/>
    <att type="string" name="vizmap:CV-IPN-Plaque destabilization NODE_WIDTH" value="80.0"/>
    <graphics type="ELLIPSE" h="30.0" w="75.0" x="5877.02392578125" y="1412.2430419921875" fill="#99ffff" width="1" outline="#000000" cy:nodeTransparency="1.0" cy:nodeLabelFont="Default-0-20" cy:nodeLabel="IgE" cy:borderLineType="solid"/>
  </node>
  <node label="HSP70 Family Hs" id="-519">
    <att type="string" name="GSID" value="GS3162461"/>
    <att type="string" name="canonicalName" value="HSP70 Family Hs"/>
    <att type="string" name="nodeTypeId" value="1"/>
    <att type="string" name="nodeTypeName" value="Protein"/>
    <att type="string" name="vizmap:CV-IPN-Plaque destabilization NODE_HEIGHT" value="20.0"/>
    <att type="string" name="vizmap:CV-IPN-Plaque destabilization NODE_WIDTH" value="80.0"/>
    <graphics type="ELLIPSE" h="30.0" w="75.0" x="5961.7177734375" y="2399.042724609375" fill="#99ffff" width="1" outline="#000000" cy:nodeTransparency="1.0" cy:nodeLabelFont="Default-0-20" cy:nodeLabel="HSP70 Family Hs" cy:borderLineType="solid"/>
  </node>
  <node label="Cholesterol" id="-300">
    <att type="string" name="GSID" value="GS42371"/>
    <att type="string" name="canonicalName" value="Cholesterol"/>
    <att type="string" name="nodeTypeId" value="8"/>
    <att type="string" name="nodeTypeName" value="Molecule"/>
    <att type="string" name="vizmap:CV-IPN-Endothelial cell-monocyte interaction NODE_HEIGHT" value="20.0"/>
    <att type="string" name="vizmap:CV-IPN-Endothelial cell-monocyte interaction NODE_WIDTH" value="80.0"/>
    <att type="string" name="vizmap:CV-IPN-Foam cell formation NODE_HEIGHT" value="20.0"/>
    <att type="string" name="vizmap:CV-IPN-Foam cell formation NODE_WIDTH" value="80.0"/>
    <att type="string" name="vizmap:CV-IPN-Plaque destabilization NODE_HEIGHT" value="20.0"/>
    <att type="string" name="vizmap:CV-IPN-Plaque destabilization NODE_WIDTH" value="80.0"/>
    <graphics type="ELLIPSE" h="30.0" w="75.0" x="5925.8642578125" y="513.7388916015625" fill="#99ffff" width="1" outline="#000000" cy:nodeTransparency="1.0" cy:nodeLabelFont="Default-0-20" cy:nodeLabel="Cholesterol" cy:borderLineType="solid"/>
  </node>
  <node label="MMP3" id="-227">
    <att type="string" name="GSID" value="GS1366561"/>
    <att type="string" name="canonicalName" value="MMP3"/>
    <att type="string" name="nodeTypeId" value="1"/>
    <att type="string" name="nodeTypeName" value="Protein"/>
    <att type="string" name="vizmap:CV-IPN-Endothelial cell activation NODE_HEIGHT" value="20.0"/>
    <att type="string" name="vizmap:CV-IPN-Endothelial cell activation NODE_WIDTH" value="80.0"/>
    <att type="string" name="vizmap:CV-IPN-Plaque destabilization NODE_HEIGHT" value="20.0"/>
    <att type="string" name="vizmap:CV-IPN-Plaque destabilization NODE_WIDTH" value="80.0"/>
    <graphics type="ELLIPSE" h="20.0" w="75.0" x="5242.1005859375" y="-156.49659729003906" fill="#99ffff" width="1" outline="#000000" cy:nodeTransparency="1.0" cy:nodeLabelFont="Default-0-20" cy:nodeLabel="MMP3" cy:borderLineType="solid"/>
  </node>
  <node label="catof(CASP9)" id="-518">
    <att type="string" name="GSID" value="GS3230154"/>
    <att type="string" name="canonicalName" value="catof(CASP9)"/>
    <att type="string" name="nodeTypeId" value="5"/>
    <att type="string" name="nodeTypeName" value="MolecularFunction"/>
    <att type="string" name="vizmap:CV-IPN-Plaque destabilization NODE_HEIGHT" value="30.0"/>
    <att type="string" name="vizmap:CV-IPN-Plaque destabilization NODE_WIDTH" value="80.0"/>
    <graphics type="RHOMBUS" h="29.999969482421875" w="125.0" x="5805.41943359375" y="-309.6400909423828" fill="#ff99ff" width="1" outline="#000000" cy:nodeTransparency="1.0" cy:nodeLabelFont="Default-0-20" cy:nodeLabel="catof(CASP9)" cy:borderLineType="solid"/>
  </node>
  <node label="SOD1" id="-396">
    <att type="string" name="GSID" value="GS1415300"/>
    <att type="string" name="canonicalName" value="SOD1"/>
    <att type="string" name="nodeTypeId" value="1"/>
    <att type="string" name="nodeTypeName" value="Protein"/>
    <att type="string" name="vizmap:CV-IPN-Foam cell formation NODE_HEIGHT" value="20.0"/>
    <att type="string" name="vizmap:CV-IPN-Foam cell formation NODE_WIDTH" value="80.0"/>
    <att type="string" name="vizmap:CV-IPN-Plaque destabilization NODE_HEIGHT" value="20.0"/>
    <att type="string" name="vizmap:CV-IPN-Plaque destabilization NODE_WIDTH" value="80.0"/>
    <graphics type="ELLIPSE" h="30.0" w="75.0" x="5339.7802734375" y="1786.2152099609375" fill="#99ffff" width="1" outline="#000000" cy:nodeTransparency="1.0" cy:nodeLabelFont="Default-0-20" cy:nodeLabel="SOD1" cy:borderLineType="solid"/>
  </node>
  <node label="catof(ERN1)" id="-224">
    <att type="string" name="GSID" value="GS3222240"/>
    <att type="string" name="canonicalName" value="catof(ERN1)"/>
    <att type="string" name="nodeTypeId" value="5"/>
    <att type="string" name="nodeTypeName" value="MolecularFunction"/>
    <att type="string" name="vizmap:CV-IPN-Endothelial cell activation NODE_HEIGHT" value="30.0"/>
    <att type="string" name="vizmap:CV-IPN-Endothelial cell activation NODE_WIDTH" value="80.0"/>
    <att type="string" name="vizmap:CV-IPN-Plaque destabilization NODE_HEIGHT" value="30.0"/>
    <att type="string" name="vizmap:CV-IPN-Plaque destabilization NODE_WIDTH" value="80.0"/>
    <graphics type="RHOMBUS" h="30.0" w="125.0" x="8575.591796875" y="-895.6183471679688" fill="#ff99ff" width="1" outline="#000000" cy:nodeTransparency="1.0" cy:nodeLabelFont="Default-0-20" cy:nodeLabel="catof(ERN1)" cy:borderLineType="solid"/>
  </node>
  <node label="kaof(KDR)" id="-517">
    <att type="string" name="GSID" value="GS3342704"/>
    <att type="string" name="canonicalName" value="kaof(KDR)"/>
    <att type="string" name="nodeTypeId" value="4"/>
    <att type="string" name="nodeTypeName" value="Reaction"/>
    <att type="string" name="vizmap:CV-IPN-Plaque destabilization NODE_HEIGHT" value="30.0"/>
    <att type="string" name="vizmap:CV-IPN-Plaque destabilization NODE_WIDTH" value="80.0"/>
    <graphics type="HEXAGON" h="30.000003814697266" w="110.0" x="3923.411376953125" y="66.91524314880371" fill="#9999ff" width="1" outline="#000000" cy:nodeTransparency="1.0" cy:nodeLabelFont="Default-0-20" cy:nodeLabel="kaof(KDR)" cy:borderLineType="solid"/>
  </node>
  <node label="CCL2" id="-5">
    <att type="string" name="GSID" value="GS1412051"/>
    <att type="string" name="canonicalName" value="CCL2"/>
    <att type="string" name="nodeTypeId" value="1"/>
    <att type="string" name="nodeTypeName" value="Protein"/>
    <att type="string" name="vizmap:CV-IPN-Endothelial cell activation NODE_HEIGHT" value="20.0"/>
    <att type="string" name="vizmap:CV-IPN-Endothelial cell activation NODE_WIDTH" value="80.0"/>
    <att type="string" name="vizmap:CV-IPN-Endothelial cell-monocyte interaction NODE_HEIGHT" value="20.0"/>
    <att type="string" name="vizmap:CV-IPN-Endothelial cell-monocyte interaction NODE_WIDTH" value="80.0"/>
    <att type="string" name="vizmap:CV-IPN-Plaque destabilization NODE_HEIGHT" value="20.0"/>
    <att type="string" name="vizmap:CV-IPN-Plaque destabilization NODE_WIDTH" value="80.0"/>
    <graphics type="ELLIPSE" h="20.0" w="75.0" x="5095.58056640625" y="290.32720947265625" fill="#99ffff" width="1" outline="#000000" cy:nodeTransparency="1.0" cy:nodeLabelFont="Default-0-20" cy:nodeLabel="CCL2" cy:borderLineType="solid"/>
  </node>
  <node label="PPARA" id="-60">
    <att type="string" name="GSID" value="GS1401301"/>
    <att type="string" name="canonicalName" value="PPARA"/>
    <att type="string" name="nodeTypeId" value="1"/>
    <att type="string" name="nodeTypeName" value="Protein"/>
    <att type="string" name="vizmap:CV-IPN-Endothelial cell activation NODE_HEIGHT" value="20.0"/>
    <att type="string" name="vizmap:CV-IPN-Endothelial cell activation NODE_WIDTH" value="80.0"/>
    <att type="string" name="vizmap:CV-IPN-Foam cell formation NODE_HEIGHT" value="20.0"/>
    <att type="string" name="vizmap:CV-IPN-Foam cell formation NODE_WIDTH" value="80.0"/>
    <att type="string" name="vizmap:CV-IPN-Plaque destabilization NODE_HEIGHT" value="20.0"/>
    <att type="string" name="vizmap:CV-IPN-Plaque destabilization NODE_WIDTH" value="80.0"/>
    <graphics type="ELLIPSE" h="20.0" w="75.0" x="5290.94091796875" y="2689.576416015625" fill="#99ffff" width="1" outline="#000000" cy:nodeTransparency="1.0" cy:nodeLabelFont="Default-0-20" cy:nodeLabel="PPARA" cy:borderLineType="solid"/>
  </node>
  <node label="exp(IL6)" id="-26">
    <att type="string" name="GSID" value="GS1356734"/>
    <att type="string" name="canonicalName" value="exp(IL6)"/>
    <att type="string" name="nodeTypeId" value="2"/>
    <att type="string" name="nodeTypeName" value="GeneExpression"/>
    <att type="string" name="vizmap:CV-IPN-Endothelial cell activation NODE_HEIGHT" value="60.0"/>
    <att type="string" name="vizmap:CV-IPN-Endothelial cell activation NODE_WIDTH" value="60.0"/>
    <att type="string" name="vizmap:CV-IPN-Plaque destabilization NODE_HEIGHT" value="60.0"/>
    <att type="string" name="vizmap:CV-IPN-Plaque destabilization NODE_WIDTH" value="60.0"/>
    <graphics type="ELLIPSE" h="60.000003814697266" w="75.0" x="2848.92626953125" y="66.91524314880371" fill="#99ff99" width="1" outline="#000000" cy:nodeTransparency="1.0" cy:nodeLabelFont="Default-0-20" cy:nodeLabel="exp(IL6)" cy:borderLineType="solid"/>
  </node>
  <node label="sec(MMP9)" id="-516">
    <att type="string" name="GSID" value="GS3272564"/>
    <att type="string" name="canonicalName" value="sec(MMP9)"/>
    <att type="string" name="nodeTypeId" value="6"/>
    <att type="string" name="nodeTypeName" value="Translocation"/>
    <att type="string" name="vizmap:CV-IPN-Plaque destabilization NODE_HEIGHT" value="30.0"/>
    <att type="string" name="vizmap:CV-IPN-Plaque destabilization NODE_WIDTH" value="80.0"/>
    <graphics type="HEXAGON" h="29.999969482421875" w="110.0" x="3435.010009765625" y="-307.05674743652344" fill="#9999ff" width="1" outline="#000000" cy:nodeTransparency="1.0" cy:nodeLabelFont="Default-0-20" cy:nodeLabel="sec(MMP9)" cy:borderLineType="solid"/>
  </node>
  <node label="PLAU" id="-515">
    <att type="string" name="GSID" value="GS1377767"/>
    <att type="string" name="canonicalName" value="PLAU"/>
    <att type="string" name="nodeTypeId" value="1"/>
    <att type="string" name="nodeTypeName" value="Protein"/>
    <att type="string" name="vizmap:CV-IPN-Plaque destabilization NODE_HEIGHT" value="20.0"/>
    <att type="string" name="vizmap:CV-IPN-Plaque destabilization NODE_WIDTH" value="80.0"/>
    <graphics type="ELLIPSE" h="30.0" w="75.0" x="4802.537109375" y="513.7388916015625" fill="#99ffff" width="1" outline="#000000" cy:nodeTransparency="1.0" cy:nodeLabelFont="Default-0-20" cy:nodeLabel="PLAU" cy:borderLineType="solid"/>
  </node>
  <node label="taof(ELK1)" id="-514">
    <att type="string" name="GSID" value="GS3222216"/>
    <att type="string" name="canonicalName" value="taof(ELK1)"/>
    <att type="string" name="nodeTypeId" value="5"/>
    <att type="string" name="nodeTypeName" value="MolecularFunction"/>
    <att type="string" name="vizmap:CV-IPN-Plaque destabilization NODE_HEIGHT" value="30.0"/>
    <att type="string" name="vizmap:CV-IPN-Plaque destabilization NODE_WIDTH" value="80.0"/>
    <graphics type="RHOMBUS" h="30.0" w="125.0" x="2929.010009765625" y="-1127.8524169921875" fill="#ff99ff" width="1" outline="#000000" cy:nodeTransparency="1.0" cy:nodeLabelFont="Default-0-20" cy:nodeLabel="taof(ELK1)" cy:borderLineType="solid"/>
  </node>
  <node label="degradationof(COL3A1)" id="-513">
    <att type="string" name="GSID" value="GS3473431"/>
    <att type="string" name="canonicalName" value="degradationof(COL3A1)"/>
    <att type="string" name="nodeTypeId" value="18"/>
    <att type="string" name="nodeTypeName" value="Degradation"/>
    <att type="string" name="vizmap:CV-IPN-Plaque destabilization NODE_HEIGHT" value="30.0"/>
    <att type="string" name="vizmap:CV-IPN-Plaque destabilization NODE_WIDTH" value="80.0"/>
    <graphics type="RECTANGLE" h="29.999969482421875" w="70.0" x="7531.73583984375" y="-337.0525360107422" fill="#fffae0" width="1" outline="#000000" cy:nodeTransparency="1.0" cy:nodeLabelFont="Default-0-20" cy:nodeLabel="degradationof(COL3A1)" cy:borderLineType="solid"/>
  </node>
  <node label="SELE" id="-31">
    <att type="string" name="GSID" value="GS1412473"/>
    <att type="string" name="canonicalName" value="SELE"/>
    <att type="string" name="nodeTypeId" value="1"/>
    <att type="string" name="nodeTypeName" value="Protein"/>
    <att type="string" name="vizmap:CV-IPN-Endothelial cell activation NODE_HEIGHT" value="20.0"/>
    <att type="string" name="vizmap:CV-IPN-Endothelial cell activation NODE_WIDTH" value="80.0"/>
    <att type="string" name="vizmap:CV-IPN-Endothelial cell-monocyte interaction NODE_HEIGHT" value="20.0"/>
    <att type="string" name="vizmap:CV-IPN-Endothelial cell-monocyte interaction NODE_WIDTH" value="80.0"/>
    <att type="string" name="vizmap:CV-IPN-Plaque destabilization NODE_HEIGHT" value="20.0"/>
    <att type="string" name="vizmap:CV-IPN-Plaque destabilization NODE_WIDTH" value="80.0"/>
    <graphics type="ELLIPSE" h="20.0" w="75.000244140625" x="1733.34912109375" y="-1102.019287109375" fill="#99ffff" width="1" outline="#000000" cy:nodeTransparency="1.0" cy:nodeLabelFont="Default-0-20" cy:nodeLabel="SELE" cy:borderLineType="solid"/>
  </node>
  <node label="exp(ABCG1)" id="-356">
    <att type="string" name="GSID" value="GS1447471"/>
    <att type="string" name="canonicalName" value="exp(ABCG1)"/>
    <att type="string" name="nodeTypeId" value="2"/>
    <att type="string" name="nodeTypeName" value="GeneExpression"/>
    <att type="string" name="vizmap:CV-IPN-Foam cell formation NODE_HEIGHT" value="60.0"/>
    <att type="string" name="vizmap:CV-IPN-Foam cell formation NODE_WIDTH" value="60.0"/>
    <att type="string" name="vizmap:CV-IPN-Plaque destabilization NODE_HEIGHT" value="60.0"/>
    <att type="string" name="vizmap:CV-IPN-Plaque destabilization NODE_WIDTH" value="60.0"/>
    <graphics type="ELLIPSE" h="30.0" w="74.999755859375" x="1237.19677734375" y="-904.440673828125" fill="#99ff99" width="1" outline="#000000" cy:nodeTransparency="1.0" cy:nodeLabelFont="Default-0-20" cy:nodeLabel="exp(ABCG1)" cy:borderLineType="solid"/>
  </node>
  <node label="kaof(MAPK9)" id="-373">
    <att type="string" name="GSID" value="GS3221776"/>
    <att type="string" name="canonicalName" value="kaof(MAPK9)"/>
    <att type="string" name="nodeTypeId" value="4"/>
    <att type="string" name="nodeTypeName" value="Reaction"/>
    <att type="string" name="vizmap:CV-IPN-Foam cell formation NODE_HEIGHT" value="30.0"/>
    <att type="string" name="vizmap:CV-IPN-Foam cell formation NODE_WIDTH" value="80.0"/>
    <att type="string" name="vizmap:CV-IPN-Plaque destabilization NODE_HEIGHT" value="30.0"/>
    <att type="string" name="vizmap:CV-IPN-Plaque destabilization NODE_WIDTH" value="80.0"/>
    <graphics type="HEXAGON" h="30.0" w="110.0" x="1383.71728515625" y="-1127.8524169921875" fill="#9999ff" width="1" outline="#000000" cy:nodeTransparency="1.0" cy:nodeLabelFont="Default-0-20" cy:nodeLabel="kaof(MAPK9)" cy:borderLineType="solid"/>
  </node>
  <node label="sec(Casp1)" id="-512">
    <att type="string" name="GSID" value="GS7760712"/>
    <att type="string" name="canonicalName" value="sec(Casp1)"/>
    <att type="string" name="nodeTypeId" value="6"/>
    <att type="string" name="nodeTypeName" value="Translocation"/>
    <att type="string" name="vizmap:CV-IPN-Plaque destabilization NODE_HEIGHT" value="30.0"/>
    <att type="string" name="vizmap:CV-IPN-Plaque destabilization NODE_WIDTH" value="80.0"/>
    <graphics type="HEXAGON" h="30.000003814697266" w="110.0" x="5437.46142578125" y="66.91524314880371" fill="#9999ff" width="1" outline="#000000" cy:nodeTransparency="1.0" cy:nodeLabelFont="Default-0-20" cy:nodeLabel="sec(Casp1)" cy:borderLineType="solid"/>
  </node>
  <node label="exp(HLA-DRA)" id="-511">
    <att type="string" name="GSID" value="GS1353313"/>
    <att type="string" name="canonicalName" value="exp(HLA-DRA)"/>
    <att type="string" name="nodeTypeId" value="2"/>
    <att type="string" name="nodeTypeName" value="GeneExpression"/>
    <att type="string" name="vizmap:CV-IPN-Plaque destabilization NODE_HEIGHT" value="60.0"/>
    <att type="string" name="vizmap:CV-IPN-Plaque destabilization NODE_WIDTH" value="60.0"/>
    <graphics type="ELLIPSE" h="30.0" w="75.0" x="7098.03173828125" y="-681.0286865234375" fill="#99ff99" width="1" outline="#000000" cy:nodeTransparency="1.0" cy:nodeLabelFont="Default-0-20" cy:nodeLabel="exp(HLA-DRA)" cy:borderLineType="solid"/>
  </node>
  <node label="JAK2 P@?" id="-510">
    <att type="string" name="GSID" value="GS3146374"/>
    <att type="string" name="canonicalName" value="JAK2 P@?"/>
    <att type="string" name="nodeTypeId" value="-1"/>
    <att type="string" name="nodeTypeName" value="Default"/>
    <att type="string" name="vizmap:CV-IPN-Plaque destabilization NODE_HEIGHT" value="20.0"/>
    <att type="string" name="vizmap:CV-IPN-Plaque destabilization NODE_WIDTH" value="80.0"/>
    <graphics type="RECTANGLE" h="30.0" w="125.0" x="8612.0810546875" y="513.7388916015625" fill="#99ffff" width="1" outline="#000000" cy:nodeTransparency="1.0" cy:nodeLabelFont="Default-0-20" cy:nodeLabel="JAK2 P@?" cy:borderLineType="solid"/>
  </node>
  <node label="high-fat diet" id="-509">
    <att type="string" name="GSID" value="GS6154304"/>
    <att type="string" name="canonicalName" value="high-fat diet"/>
    <att type="string" name="nodeTypeId" value="10"/>
    <att type="string" name="nodeTypeName" value="BiologicalProcess"/>
    <att type="string" name="vizmap:CV-IPN-Plaque destabilization NODE_HEIGHT" value="20.0"/>
    <att type="string" name="vizmap:CV-IPN-Plaque destabilization NODE_WIDTH" value="80.0"/>
    <graphics type="RHOMBUS" h="30.0" w="125.0" x="8367.8798828125" y="887.711181640625" fill="#ff99ff" width="1" outline="#000000" cy:nodeTransparency="1.0" cy:nodeLabelFont="Default-0-20" cy:nodeLabel="high-fat diet" cy:borderLineType="solid"/>
  </node>
  <node label="ERK Family Hs P@T" id="-508">
    <att type="string" name="GSID" value="GS6761432"/>
    <att type="string" name="canonicalName" value="ERK Family Hs P@T"/>
    <att type="string" name="nodeTypeId" value="-1"/>
    <att type="string" name="nodeTypeName" value="Default"/>
    <att type="string" name="vizmap:CV-IPN-Plaque destabilization NODE_HEIGHT" value="20.0"/>
    <att type="string" name="vizmap:CV-IPN-Plaque destabilization NODE_WIDTH" value="80.0"/>
    <graphics type="RECTANGLE" h="30.00006103515625" w="125.0" x="1681.92578125" y="-1032.2690124511719" fill="#99ffff" width="1" outline="#000000" cy:nodeTransparency="1.0" cy:nodeLabelFont="Default-0-20" cy:nodeLabel="ERK Family Hs P@T" cy:borderLineType="solid"/>
  </node>
  <node label="exp(CXCL10)" id="-507">
    <att type="string" name="GSID" value="GS1357435"/>
    <att type="string" name="canonicalName" value="exp(CXCL10)"/>
    <att type="string" name="nodeTypeId" value="2"/>
    <att type="string" name="nodeTypeName" value="GeneExpression"/>
    <att type="string" name="vizmap:CV-IPN-Plaque destabilization NODE_HEIGHT" value="60.0"/>
    <att type="string" name="vizmap:CV-IPN-Plaque destabilization NODE_WIDTH" value="60.0"/>
    <graphics type="ELLIPSE" h="30.0" w="75.0" x="7342.23291015625" y="-904.440673828125" fill="#99ff99" width="1" outline="#000000" cy:nodeTransparency="1.0" cy:nodeLabelFont="Default-0-20" cy:nodeLabel="exp(CXCL10)" cy:borderLineType="solid"/>
  </node>
  <node label="catof(MSR1)" id="-424">
    <att type="string" name="GSID" value="GS4426712"/>
    <att type="string" name="canonicalName" value="catof(MSR1)"/>
    <att type="string" name="nodeTypeId" value="4"/>
    <att type="string" name="nodeTypeName" value="Reaction"/>
    <att type="string" name="vizmap:CV-IPN-Foam cell formation NODE_HEIGHT" value="30.0"/>
    <att type="string" name="vizmap:CV-IPN-Foam cell formation NODE_WIDTH" value="80.0"/>
    <att type="string" name="vizmap:CV-IPN-Plaque destabilization NODE_HEIGHT" value="30.0"/>
    <att type="string" name="vizmap:CV-IPN-Plaque destabilization NODE_WIDTH" value="80.0"/>
    <graphics type="HEXAGON" h="30.0" w="110.0" x="6170.06591796875" y="887.711181640625" fill="#9999ff" width="1" outline="#000000" cy:nodeTransparency="1.0" cy:nodeLabelFont="Default-0-20" cy:nodeLabel="catof(MSR1)" cy:borderLineType="solid"/>
  </node>
  <node label="Nitric oxide" id="-145">
    <att type="string" name="GSID" value="GS226352"/>
    <att type="string" name="canonicalName" value="Nitric oxide"/>
    <att type="string" name="nodeTypeId" value="8"/>
    <att type="string" name="nodeTypeName" value="Molecule"/>
    <att type="string" name="vizmap:CV-IPN-Endothelial cell activation NODE_HEIGHT" value="20.0"/>
    <att type="string" name="vizmap:CV-IPN-Endothelial cell activation NODE_WIDTH" value="80.0"/>
    <att type="string" name="vizmap:CV-IPN-Plaque destabilization NODE_HEIGHT" value="20.0"/>
    <att type="string" name="vizmap:CV-IPN-Plaque destabilization NODE_WIDTH" value="80.0"/>
    <graphics type="ELLIPSE" h="20.0" w="75.0" x="8269.0703125" y="-1129.6168212890625" fill="#99ffff" width="1" outline="#000000" cy:nodeTransparency="1.0" cy:nodeLabelFont="Default-0-20" cy:nodeLabel="Nitric oxide" cy:borderLineType="solid"/>
  </node>
  <node label="p38 MAPK family Hs P@?" id="-506">
    <att type="string" name="GSID" value="GS6201244"/>
    <att type="string" name="canonicalName" value="p38 MAPK family Hs P@?"/>
    <att type="string" name="nodeTypeId" value="-1"/>
    <att type="string" name="nodeTypeName" value="Default"/>
    <att type="string" name="vizmap:CV-IPN-Plaque destabilization NODE_HEIGHT" value="20.0"/>
    <att type="string" name="vizmap:CV-IPN-Plaque destabilization NODE_WIDTH" value="80.0"/>
    <graphics type="RECTANGLE" h="30.0" w="125.0" x="8807.4423828125" y="290.32720947265625" fill="#99ffff" width="1" outline="#000000" cy:nodeTransparency="1.0" cy:nodeLabelFont="Default-0-20" cy:nodeLabel="p38 MAPK family Hs P@?" cy:borderLineType="solid"/>
  </node>
  <node label="ROS" id="-90">
    <att type="string" name="GSID" value="GS3161305"/>
    <att type="string" name="canonicalName" value="ROS"/>
    <att type="string" name="nodeTypeId" value="8"/>
    <att type="string" name="nodeTypeName" value="Molecule"/>
    <att type="string" name="vizmap:CV-IPN-Endothelial cell activation NODE_HEIGHT" value="20.0"/>
    <att type="string" name="vizmap:CV-IPN-Endothelial cell activation NODE_WIDTH" value="80.0"/>
    <att type="string" name="vizmap:CV-IPN-Foam cell formation NODE_HEIGHT" value="20.0"/>
    <att type="string" name="vizmap:CV-IPN-Foam cell formation NODE_WIDTH" value="80.0"/>
    <att type="string" name="vizmap:CV-IPN-Plaque destabilization NODE_HEIGHT" value="20.0"/>
    <att type="string" name="vizmap:CV-IPN-Plaque destabilization NODE_WIDTH" value="80.0"/>
    <graphics type="ELLIPSE" h="20.0" w="75.0" x="5437.46142578125" y="1261.6829833984375" fill="#99ffff" width="1" outline="#000000" cy:nodeTransparency="1.0" cy:nodeLabelFont="Default-0-20" cy:nodeLabel="ROS" cy:borderLineType="solid"/>
  </node>
  <node label="cell migration" id="-505">
    <att type="string" name="GSID" value="GS23715"/>
    <att type="string" name="canonicalName" value="cell migration"/>
    <att type="string" name="nodeTypeId" value="10"/>
    <att type="string" name="nodeTypeName" value="BiologicalProcess"/>
    <att type="string" name="vizmap:CV-IPN-Plaque destabilization NODE_HEIGHT" value="20.0"/>
    <att type="string" name="vizmap:CV-IPN-Plaque destabilization NODE_WIDTH" value="80.0"/>
    <graphics type="RHOMBUS" h="30.0" w="125.0" x="4265.2939453125" y="-530.4685668945312" fill="#ff99ff" width="1" outline="#000000" cy:nodeTransparency="1.0" cy:nodeLabelFont="Default-0-20" cy:nodeLabel="cell migration" cy:borderLineType="solid"/>
  </node>
  <node label="VEGFA" id="-244">
    <att type="string" name="GSID" value="GS1425077"/>
    <att type="string" name="canonicalName" value="VEGFA"/>
    <att type="string" name="nodeTypeId" value="1"/>
    <att type="string" name="nodeTypeName" value="Protein"/>
    <att type="string" name="vizmap:CV-IPN-Endothelial cell activation NODE_HEIGHT" value="20.0"/>
    <att type="string" name="vizmap:CV-IPN-Endothelial cell activation NODE_WIDTH" value="80.0"/>
    <att type="string" name="vizmap:CV-IPN-Foam cell formation NODE_HEIGHT" value="20.0"/>
    <att type="string" name="vizmap:CV-IPN-Foam cell formation NODE_WIDTH" value="80.0"/>
    <att type="string" name="vizmap:CV-IPN-Plaque destabilization NODE_HEIGHT" value="20.0"/>
    <att type="string" name="vizmap:CV-IPN-Plaque destabilization NODE_WIDTH" value="80.0"/>
    <graphics type="ELLIPSE" h="20.0" w="74.999267578125" x="3874.5721435546875" y="737.1509399414062" fill="#99ffff" width="1" outline="#000000" cy:nodeTransparency="1.0" cy:nodeLabelFont="Default-0-20" cy:nodeLabel="VEGFA" cy:borderLineType="solid"/>
  </node>
  <node label="COL1A2" id="-504">
    <att type="string" name="GSID" value="GS1331653"/>
    <att type="string" name="canonicalName" value="COL1A2"/>
    <att type="string" name="nodeTypeId" value="1"/>
    <att type="string" name="nodeTypeName" value="Protein"/>
    <att type="string" name="vizmap:CV-IPN-Plaque destabilization NODE_HEIGHT" value="20.0"/>
    <att type="string" name="vizmap:CV-IPN-Plaque destabilization NODE_WIDTH" value="80.0"/>
    <graphics type="ELLIPSE" h="30.0" w="75.0" x="1596.91845703125" y="-1130.435791015625" fill="#99ffff" width="1" outline="#000000" cy:nodeTransparency="1.0" cy:nodeLabelFont="Default-0-20" cy:nodeLabel="COL1A2" cy:borderLineType="solid"/>
  </node>
  <node label="exp(COL1A2)" id="-503">
    <att type="string" name="GSID" value="GS1331650"/>
    <att type="string" name="canonicalName" value="exp(COL1A2)"/>
    <att type="string" name="nodeTypeId" value="2"/>
    <att type="string" name="nodeTypeName" value="GeneExpression"/>
    <att type="string" name="vizmap:CV-IPN-Plaque destabilization NODE_HEIGHT" value="60.0"/>
    <att type="string" name="vizmap:CV-IPN-Plaque destabilization NODE_WIDTH" value="60.0"/>
    <graphics type="ELLIPSE" h="30.0" w="75.0001220703125" x="1530.2380981445312" y="-904.440673828125" fill="#99ff99" width="1" outline="#000000" cy:nodeTransparency="1.0" cy:nodeLabelFont="Default-0-20" cy:nodeLabel="exp(COL1A2)" cy:borderLineType="solid"/>
  </node>
  <node label="ERN1" id="-126">
    <att type="string" name="GSID" value="GS1341660"/>
    <att type="string" name="canonicalName" value="ERN1"/>
    <att type="string" name="nodeTypeId" value="1"/>
    <att type="string" name="nodeTypeName" value="Protein"/>
    <att type="string" name="vizmap:CV-IPN-Endothelial cell activation NODE_HEIGHT" value="20.0"/>
    <att type="string" name="vizmap:CV-IPN-Endothelial cell activation NODE_WIDTH" value="80.0"/>
    <att type="string" name="vizmap:CV-IPN-Plaque destabilization NODE_HEIGHT" value="20.0"/>
    <att type="string" name="vizmap:CV-IPN-Plaque destabilization NODE_WIDTH" value="80.0"/>
    <graphics type="ELLIPSE" h="20.0" w="75.0" x="8709.7626953125" y="-681.0286865234375" fill="#99ffff" width="1" outline="#000000" cy:nodeTransparency="1.0" cy:nodeLabelFont="Default-0-20" cy:nodeLabel="ERN1" cy:borderLineType="solid"/>
  </node>
  <node label="ELK1 P@S383" id="-502">
    <att type="string" name="GSID" value="GS4606521"/>
    <att type="string" name="canonicalName" value="ELK1 P@S383"/>
    <att type="string" name="nodeTypeId" value="-1"/>
    <att type="string" name="nodeTypeName" value="Default"/>
    <att type="string" name="vizmap:CV-IPN-Plaque destabilization NODE_HEIGHT" value="20.0"/>
    <att type="string" name="vizmap:CV-IPN-Plaque destabilization NODE_WIDTH" value="80.0"/>
    <graphics type="RECTANGLE" h="30.0" w="125.0" x="2898.009521484375" y="-930.2743530273438" fill="#99ffff" width="1" outline="#000000" cy:nodeTransparency="1.0" cy:nodeLabelFont="Default-0-20" cy:nodeLabel="ELK1 P@S383" cy:borderLineType="solid"/>
  </node>
  <node label="TGM2" id="-501">
    <att type="string" name="GSID" value="GS1421434"/>
    <att type="string" name="canonicalName" value="TGM2"/>
    <att type="string" name="nodeTypeId" value="1"/>
    <att type="string" name="nodeTypeName" value="Protein"/>
    <att type="string" name="vizmap:CV-IPN-Plaque destabilization NODE_HEIGHT" value="20.0"/>
    <att type="string" name="vizmap:CV-IPN-Plaque destabilization NODE_WIDTH" value="80.0"/>
    <graphics type="ELLIPSE" h="30.0" w="75.0" x="5602.0634765625" y="1645.9884033203125" fill="#99ffff" width="1" outline="#000000" cy:nodeTransparency="1.0" cy:nodeLabelFont="Default-0-20" cy:nodeLabel="TGM2" cy:borderLineType="solid"/>
  </node>
  <node label="MMP1" id="-91">
    <att type="string" name="GSID" value="GS1366545"/>
    <att type="string" name="canonicalName" value="MMP1"/>
    <att type="string" name="nodeTypeId" value="1"/>
    <att type="string" name="nodeTypeName" value="Protein"/>
    <att type="string" name="vizmap:CV-IPN-Endothelial cell activation NODE_HEIGHT" value="20.0"/>
    <att type="string" name="vizmap:CV-IPN-Endothelial cell activation NODE_WIDTH" value="80.0"/>
    <att type="string" name="vizmap:CV-IPN-Plaque destabilization NODE_HEIGHT" value="20.0"/>
    <att type="string" name="vizmap:CV-IPN-Plaque destabilization NODE_WIDTH" value="80.0"/>
    <graphics type="ELLIPSE" h="20.000003814697266" w="75.0" x="7439.91357421875" y="66.91524314880371" fill="#99ffff" width="1" outline="#000000" cy:nodeTransparency="1.0" cy:nodeLabelFont="Default-0-20" cy:nodeLabel="MMP1" cy:borderLineType="solid"/>
  </node>
  <node label="STAT1 P@?" id="-500">
    <att type="string" name="GSID" value="GS3144374"/>
    <att type="string" name="canonicalName" value="STAT1 P@?"/>
    <att type="string" name="nodeTypeId" value="-1"/>
    <att type="string" name="nodeTypeName" value="Default"/>
    <att type="string" name="vizmap:CV-IPN-Plaque destabilization NODE_HEIGHT" value="20.0"/>
    <att type="string" name="vizmap:CV-IPN-Plaque destabilization NODE_WIDTH" value="80.0"/>
    <graphics type="RECTANGLE" h="30.0" w="125.0" x="6378.58837890625" y="290.32720947265625" fill="#99ffff" width="1" outline="#000000" cy:nodeTransparency="1.0" cy:nodeLabelFont="Default-0-20" cy:nodeLabel="STAT1 P@?" cy:borderLineType="solid"/>
  </node>
  <node label="Cell Surface Expression of Fc-IgE receptor 1 Hs" id="-499">
    <att type="string" name="GSID" value="GS10054667"/>
    <att type="string" name="canonicalName" value="Cell Surface Expression of Fc-IgE receptor 1 Hs"/>
    <att type="string" name="nodeTypeId" value="6"/>
    <att type="string" name="nodeTypeName" value="Translocation"/>
    <att type="string" name="vizmap:CV-IPN-Plaque destabilization NODE_HEIGHT" value="20.0"/>
    <att type="string" name="vizmap:CV-IPN-Plaque destabilization NODE_WIDTH" value="80.0"/>
    <graphics type="HEXAGON" h="30.0" w="110.0" x="5974.705078125" y="1261.6829833984375" fill="#9999ff" width="1" outline="#000000" cy:nodeTransparency="1.0" cy:nodeLabelFont="Default-0-20" cy:nodeLabel="Cell Surface Expression of Fc-IgE receptor 1 Hs" cy:borderLineType="solid"/>
  </node>
  <node label="MMP8" id="-498">
    <att type="string" name="GSID" value="GS1366575"/>
    <att type="string" name="canonicalName" value="MMP8"/>
    <att type="string" name="nodeTypeId" value="1"/>
    <att type="string" name="nodeTypeName" value="Protein"/>
    <att type="string" name="vizmap:CV-IPN-Plaque destabilization NODE_HEIGHT" value="20.0"/>
    <att type="string" name="vizmap:CV-IPN-Plaque destabilization NODE_WIDTH" value="80.0"/>
    <graphics type="ELLIPSE" h="30.0" w="75.0" x="7586.43408203125" y="-156.49659729003906" fill="#99ffff" width="1" outline="#000000" cy:nodeTransparency="1.0" cy:nodeLabelFont="Default-0-20" cy:nodeLabel="MMP8" cy:borderLineType="solid"/>
  </node>
  <node label="apoptosis" id="-395">
    <att type="string" name="GSID" value="GS20773"/>
    <att type="string" name="canonicalName" value="apoptosis"/>
    <att type="string" name="nodeTypeId" value="10"/>
    <att type="string" name="nodeTypeName" value="BiologicalProcess"/>
    <att type="string" name="vizmap:CV-IPN-Foam cell formation NODE_HEIGHT" value="20.0"/>
    <att type="string" name="vizmap:CV-IPN-Foam cell formation NODE_WIDTH" value="80.0"/>
    <att type="string" name="vizmap:CV-IPN-Plaque destabilization NODE_HEIGHT" value="20.0"/>
    <att type="string" name="vizmap:CV-IPN-Plaque destabilization NODE_WIDTH" value="80.0"/>
    <graphics type="RHOMBUS" h="30.0" w="125.0" x="5583.98046875" y="-530.4685668945312" fill="#ff99ff" width="1" outline="#000000" cy:nodeTransparency="1.0" cy:nodeLabelFont="Default-0-20" cy:nodeLabel="apoptosis" cy:borderLineType="solid"/>
  </node>
  <node label="exp(BAX)" id="-497">
    <att type="string" name="GSID" value="GS1322624"/>
    <att type="string" name="canonicalName" value="exp(BAX)"/>
    <att type="string" name="nodeTypeId" value="2"/>
    <att type="string" name="nodeTypeName" value="GeneExpression"/>
    <att type="string" name="vizmap:CV-IPN-Plaque destabilization NODE_HEIGHT" value="60.0"/>
    <att type="string" name="vizmap:CV-IPN-Plaque destabilization NODE_WIDTH" value="60.0"/>
    <graphics type="ELLIPSE" h="30.000003814697266" w="75.0" x="5877.02392578125" y="66.91524314880371" fill="#99ff99" width="1" outline="#000000" cy:nodeTransparency="1.0" cy:nodeLabelFont="Default-0-20" cy:nodeLabel="exp(BAX)" cy:borderLineType="solid"/>
  </node>
  <node label="extracellular matrix" id="-496">
    <att type="string" name="GSID" value="GS41224"/>
    <att type="string" name="canonicalName" value="extracellular matrix"/>
    <att type="string" name="nodeTypeId" value="11"/>
    <att type="string" name="nodeTypeName" value="CellularComponent"/>
    <att type="string" name="vizmap:CV-IPN-Plaque destabilization NODE_HEIGHT" value="20.0"/>
    <att type="string" name="vizmap:CV-IPN-Plaque destabilization NODE_WIDTH" value="80.0"/>
    <graphics type="RHOMBUS" h="30.0" w="125.0" x="7762.95263671875" y="-670.4419555664062" fill="#ff99ff" width="1" outline="#000000" cy:nodeTransparency="1.0" cy:nodeLabelFont="Default-0-20" cy:nodeLabel="extracellular matrix" cy:borderLineType="solid"/>
  </node>
  <node label="Collagen" id="-495">
    <att type="string" name="GSID" value="GS41241"/>
    <att type="string" name="canonicalName" value="Collagen"/>
    <att type="string" name="nodeTypeId" value="11"/>
    <att type="string" name="nodeTypeName" value="CellularComponent"/>
    <att type="string" name="vizmap:CV-IPN-Plaque destabilization NODE_HEIGHT" value="20.0"/>
    <att type="string" name="vizmap:CV-IPN-Plaque destabilization NODE_WIDTH" value="80.0"/>
    <graphics type="RHOMBUS" h="30.0" w="125.0" x="7752.36572265625" y="-530.4685668945312" fill="#ff99ff" width="1" outline="#000000" cy:nodeTransparency="1.0" cy:nodeLabelFont="Default-0-20" cy:nodeLabel="Collagen" cy:borderLineType="solid"/>
  </node>
  <node label="catof(MMP9)" id="-494">
    <att type="string" name="GSID" value="GS3334222"/>
    <att type="string" name="canonicalName" value="catof(MMP9)"/>
    <att type="string" name="nodeTypeId" value="5"/>
    <att type="string" name="nodeTypeName" value="MolecularFunction"/>
    <att type="string" name="vizmap:CV-IPN-Plaque destabilization NODE_HEIGHT" value="30.0"/>
    <att type="string" name="vizmap:CV-IPN-Plaque destabilization NODE_WIDTH" value="80.0"/>
    <graphics type="RHOMBUS" h="30.0" w="125.0" x="4745.70361328125" y="-642.2784423828125" fill="#ff99ff" width="1" outline="#000000" cy:nodeTransparency="1.0" cy:nodeLabelFont="Default-0-20" cy:nodeLabel="catof(MMP9)" cy:borderLineType="solid"/>
  </node>
  <node label="CD36" id="-366">
    <att type="string" name="GSID" value="GS1326641"/>
    <att type="string" name="canonicalName" value="CD36"/>
    <att type="string" name="nodeTypeId" value="1"/>
    <att type="string" name="nodeTypeName" value="Protein"/>
    <att type="string" name="vizmap:CV-IPN-Foam cell formation NODE_HEIGHT" value="20.0"/>
    <att type="string" name="vizmap:CV-IPN-Foam cell formation NODE_WIDTH" value="80.0"/>
    <att type="string" name="vizmap:CV-IPN-Plaque destabilization NODE_HEIGHT" value="20.0"/>
    <att type="string" name="vizmap:CV-IPN-Plaque destabilization NODE_WIDTH" value="80.0"/>
    <graphics type="ELLIPSE" h="30.0" w="75.0" x="5290.94091796875" y="2237.895751953125" fill="#99ffff" width="1" outline="#000000" cy:nodeTransparency="1.0" cy:nodeLabelFont="Default-0-20" cy:nodeLabel="CD36" cy:borderLineType="solid"/>
  </node>
  <node label="exp(TIMP2)" id="-493">
    <att type="string" name="GSID" value="GS1421645"/>
    <att type="string" name="canonicalName" value="exp(TIMP2)"/>
    <att type="string" name="nodeTypeId" value="2"/>
    <att type="string" name="nodeTypeName" value="GeneExpression"/>
    <att type="string" name="vizmap:CV-IPN-Plaque destabilization NODE_HEIGHT" value="60.0"/>
    <att type="string" name="vizmap:CV-IPN-Plaque destabilization NODE_WIDTH" value="60.0"/>
    <graphics type="ELLIPSE" h="30.0" w="75.0" x="8343.177734375" y="614.3130493164062" fill="#99ff99" width="1" outline="#000000" cy:nodeTransparency="1.0" cy:nodeLabelFont="Default-0-20" cy:nodeLabel="exp(TIMP2)" cy:borderLineType="solid"/>
  </node>
  <node label="MMP9" id="-492">
    <att type="string" name="GSID" value="GS1366603"/>
    <att type="string" name="canonicalName" value="MMP9"/>
    <att type="string" name="nodeTypeId" value="1"/>
    <att type="string" name="nodeTypeName" value="Protein"/>
    <att type="string" name="vizmap:CV-IPN-Plaque destabilization NODE_HEIGHT" value="20.0"/>
    <att type="string" name="vizmap:CV-IPN-Plaque destabilization NODE_WIDTH" value="80.0"/>
    <graphics type="ELLIPSE" h="30.0" w="75.0" x="4021.093017578125" y="-530.4685668945312" fill="#99ffff" width="1" outline="#000000" cy:nodeTransparency="1.0" cy:nodeLabelFont="Default-0-20" cy:nodeLabel="MMP9" cy:borderLineType="solid"/>
  </node>
  <node label="kaof(MEK Family Hs)" id="-491">
    <att type="string" name="GSID" value="GS3224325"/>
    <att type="string" name="canonicalName" value="kaof(MEK Family Hs)"/>
    <att type="string" name="nodeTypeId" value="4"/>
    <att type="string" name="nodeTypeName" value="Reaction"/>
    <att type="string" name="vizmap:CV-IPN-Plaque destabilization NODE_HEIGHT" value="30.0"/>
    <att type="string" name="vizmap:CV-IPN-Plaque destabilization NODE_WIDTH" value="80.0"/>
    <graphics type="HEXAGON" h="29.999969482421875" w="110.0" x="8084.2255859375" y="242.68678283691406" fill="#9999ff" width="1" outline="#000000" cy:nodeTransparency="1.0" cy:nodeLabelFont="Default-0-20" cy:nodeLabel="kaof(MEK Family Hs)" cy:borderLineType="solid"/>
  </node>
  <node label="taof(PPARA)" id="-38">
    <att type="string" name="GSID" value="GS3236636"/>
    <att type="string" name="canonicalName" value="taof(PPARA)"/>
    <att type="string" name="nodeTypeId" value="5"/>
    <att type="string" name="nodeTypeName" value="MolecularFunction"/>
    <att type="string" name="vizmap:CV-IPN-Endothelial cell activation NODE_HEIGHT" value="30.0"/>
    <att type="string" name="vizmap:CV-IPN-Endothelial cell activation NODE_WIDTH" value="80.0"/>
    <att type="string" name="vizmap:CV-IPN-Foam cell formation NODE_HEIGHT" value="30.0"/>
    <att type="string" name="vizmap:CV-IPN-Foam cell formation NODE_WIDTH" value="80.0"/>
    <att type="string" name="vizmap:CV-IPN-Plaque destabilization NODE_HEIGHT" value="30.0"/>
    <att type="string" name="vizmap:CV-IPN-Plaque destabilization NODE_WIDTH" value="80.0"/>
    <graphics type="RHOMBUS" h="30.0" w="125.0" x="5422.70947265625" y="2486.082275390625" fill="#ff99ff" width="1" outline="#000000" cy:nodeTransparency="1.0" cy:nodeLabelFont="Default-0-20" cy:nodeLabel="taof(PPARA)" cy:borderLineType="solid"/>
  </node>
  <node label="TNF" id="-1">
    <att type="string" name="GSID" value="GS1422264"/>
    <att type="string" name="canonicalName" value="TNF"/>
    <att type="string" name="nodeTypeId" value="1"/>
    <att type="string" name="nodeTypeName" value="Protein"/>
    <att type="string" name="vizmap:CV-IPN-Endothelial cell activation NODE_HEIGHT" value="20.0"/>
    <att type="string" name="vizmap:CV-IPN-Endothelial cell activation NODE_WIDTH" value="80.0"/>
    <att type="string" name="vizmap:CV-IPN-Foam cell formation NODE_HEIGHT" value="20.0"/>
    <att type="string" name="vizmap:CV-IPN-Foam cell formation NODE_WIDTH" value="80.0"/>
    <att type="string" name="vizmap:CV-IPN-Plaque destabilization NODE_HEIGHT" value="20.0"/>
    <att type="string" name="vizmap:CV-IPN-Plaque destabilization NODE_WIDTH" value="80.0"/>
    <graphics type="ELLIPSE" h="20.0" w="75.0" x="5681.66259765625" y="1261.6829833984375" fill="#99ffff" width="1" outline="#000000" cy:nodeTransparency="1.0" cy:nodeLabelFont="Default-0-20" cy:nodeLabel="TNF" cy:borderLineType="solid"/>
  </node>
  <node label="macrophage activation" id="-490">
    <att type="string" name="GSID" value="GS20703"/>
    <att type="string" name="canonicalName" value="macrophage activation"/>
    <att type="string" name="nodeTypeId" value="10"/>
    <att type="string" name="nodeTypeName" value="BiologicalProcess"/>
    <att type="string" name="vizmap:CV-IPN-Plaque destabilization NODE_HEIGHT" value="20.0"/>
    <att type="string" name="vizmap:CV-IPN-Plaque destabilization NODE_WIDTH" value="80.0"/>
    <graphics type="RHOMBUS" h="30.0" w="125.0" x="5635.892578125" y="1040.8546142578125" fill="#ff99ff" width="1" outline="#000000" cy:nodeTransparency="1.0" cy:nodeLabelFont="Default-0-20" cy:nodeLabel="macrophage activation" cy:borderLineType="solid"/>
  </node>
  <node label="CD40" id="-144">
    <att type="string" name="GSID" value="GS1326743"/>
    <att type="string" name="canonicalName" value="CD40"/>
    <att type="string" name="nodeTypeId" value="1"/>
    <att type="string" name="nodeTypeName" value="Protein"/>
    <att type="string" name="vizmap:CV-IPN-Endothelial cell activation NODE_HEIGHT" value="20.0"/>
    <att type="string" name="vizmap:CV-IPN-Endothelial cell activation NODE_WIDTH" value="80.0"/>
    <att type="string" name="vizmap:CV-IPN-Plaque destabilization NODE_HEIGHT" value="20.0"/>
    <att type="string" name="vizmap:CV-IPN-Plaque destabilization NODE_WIDTH" value="80.0"/>
    <graphics type="ELLIPSE" h="20.0" w="75.0" x="6902.67041015625" y="1261.6829833984375" fill="#99ffff" width="1" outline="#000000" cy:nodeTransparency="1.0" cy:nodeLabelFont="Default-0-20" cy:nodeLabel="CD40" cy:borderLineType="solid"/>
  </node>
  <node label="catof(MMP1)" id="-489">
    <att type="string" name="GSID" value="GS3354255"/>
    <att type="string" name="canonicalName" value="catof(MMP1)"/>
    <att type="string" name="nodeTypeId" value="5"/>
    <att type="string" name="nodeTypeName" value="MolecularFunction"/>
    <att type="string" name="vizmap:CV-IPN-Plaque destabilization NODE_HEIGHT" value="30.0"/>
    <att type="string" name="vizmap:CV-IPN-Plaque destabilization NODE_WIDTH" value="80.0"/>
    <graphics type="RHOMBUS" h="30.0" w="125.0" x="7459.95703125" y="-152.96768188476562" fill="#ff99ff" width="1" outline="#000000" cy:nodeTransparency="1.0" cy:nodeLabelFont="Default-0-20" cy:nodeLabel="catof(MMP1)" cy:borderLineType="solid"/>
  </node>
  <node label="catof(PLA2 family Hs)" id="-488">
    <att type="string" name="GSID" value="GS3315113"/>
    <att type="string" name="canonicalName" value="catof(PLA2 family Hs)"/>
    <att type="string" name="nodeTypeId" value="5"/>
    <att type="string" name="nodeTypeName" value="MolecularFunction"/>
    <att type="string" name="vizmap:CV-IPN-Plaque destabilization NODE_HEIGHT" value="30.0"/>
    <att type="string" name="vizmap:CV-IPN-Plaque destabilization NODE_WIDTH" value="80.0"/>
    <graphics type="RHOMBUS" h="30.0" w="125.0" x="5632.8232421875" y="290.32720947265625" fill="#ff99ff" width="1" outline="#000000" cy:nodeTransparency="1.0" cy:nodeLabelFont="Default-0-20" cy:nodeLabel="catof(PLA2 family Hs)" cy:borderLineType="solid"/>
  </node>
  <node label="MMP13" id="-487">
    <att type="string" name="GSID" value="GS1366633"/>
    <att type="string" name="canonicalName" value="MMP13"/>
    <att type="string" name="nodeTypeId" value="1"/>
    <att type="string" name="nodeTypeName" value="Protein"/>
    <att type="string" name="vizmap:CV-IPN-Plaque destabilization NODE_HEIGHT" value="20.0"/>
    <att type="string" name="vizmap:CV-IPN-Plaque destabilization NODE_WIDTH" value="80.0"/>
    <graphics type="ELLIPSE" h="30.0" w="75.0" x="7732.95654296875" y="-156.49659729003906" fill="#99ffff" width="1" outline="#000000" cy:nodeTransparency="1.0" cy:nodeLabelFont="Default-0-20" cy:nodeLabel="MMP13" cy:borderLineType="solid"/>
  </node>
  <node label="FASLG" id="-486">
    <att type="string" name="GSID" value="GS1320540"/>
    <att type="string" name="canonicalName" value="FASLG"/>
    <att type="string" name="nodeTypeId" value="1"/>
    <att type="string" name="nodeTypeName" value="Protein"/>
    <att type="string" name="vizmap:CV-IPN-Plaque destabilization NODE_HEIGHT" value="20.0"/>
    <att type="string" name="vizmap:CV-IPN-Plaque destabilization NODE_WIDTH" value="80.0"/>
    <graphics type="ELLIPSE" h="30.0" w="75.0" x="5560.73095703125" y="-369.0570373535156" fill="#99ffff" width="1" outline="#000000" cy:nodeTransparency="1.0" cy:nodeLabelFont="Default-0-20" cy:nodeLabel="FASLG" cy:borderLineType="solid"/>
  </node>
  <node label="sec(MMP1)" id="-485">
    <att type="string" name="GSID" value="GS4366444"/>
    <att type="string" name="canonicalName" value="sec(MMP1)"/>
    <att type="string" name="nodeTypeId" value="6"/>
    <att type="string" name="nodeTypeName" value="Translocation"/>
    <att type="string" name="vizmap:CV-IPN-Plaque destabilization NODE_HEIGHT" value="30.0"/>
    <att type="string" name="vizmap:CV-IPN-Plaque destabilization NODE_WIDTH" value="80.0"/>
    <graphics type="HEXAGON" h="29.999984741210938" w="110.0" x="7244.62255859375" y="260.3313980102539" fill="#9999ff" width="1" outline="#000000" cy:nodeTransparency="1.0" cy:nodeLabelFont="Default-0-20" cy:nodeLabel="sec(MMP1)" cy:borderLineType="solid"/>
  </node>
  <node label="HLA-DR Family Hs" id="-484">
    <att type="string" name="GSID" value="GS3162446"/>
    <att type="string" name="canonicalName" value="HLA-DR Family Hs"/>
    <att type="string" name="nodeTypeId" value="1"/>
    <att type="string" name="nodeTypeName" value="Protein"/>
    <att type="string" name="vizmap:CV-IPN-Plaque destabilization NODE_HEIGHT" value="20.0"/>
    <att type="string" name="vizmap:CV-IPN-Plaque destabilization NODE_WIDTH" value="80.0"/>
    <graphics type="ELLIPSE" h="29.999969482421875" w="75.0" x="7146.8720703125" y="-307.05674743652344" fill="#99ffff" width="1" outline="#000000" cy:nodeTransparency="1.0" cy:nodeLabelFont="Default-0-20" cy:nodeLabel="HLA-DR Family Hs" cy:borderLineType="solid"/>
  </node>
  <node label="NADPH oxidase complex" id="-17">
    <att type="string" name="GSID" value="GS41047"/>
    <att type="string" name="canonicalName" value="NADPH oxidase complex"/>
    <att type="string" name="nodeTypeId" value="11"/>
    <att type="string" name="nodeTypeName" value="CellularComponent"/>
    <att type="string" name="vizmap:CV-IPN-Endothelial cell activation NODE_HEIGHT" value="20.0"/>
    <att type="string" name="vizmap:CV-IPN-Endothelial cell activation NODE_WIDTH" value="80.0"/>
    <att type="string" name="vizmap:CV-IPN-Plaque destabilization NODE_HEIGHT" value="20.0"/>
    <att type="string" name="vizmap:CV-IPN-Plaque destabilization NODE_WIDTH" value="80.0"/>
    <graphics type="RHOMBUS" h="20.0" w="125.0" x="6688.98193359375" y="-896.6906127929688" fill="#ff99ff" width="1" outline="#000000" cy:nodeTransparency="1.0" cy:nodeLabelFont="Default-0-20" cy:nodeLabel="NADPH oxidase complex" cy:borderLineType="solid"/>
  </node>
  <node label="FGF2" id="-483">
    <att type="string" name="GSID" value="GS1343362"/>
    <att type="string" name="canonicalName" value="FGF2"/>
    <att type="string" name="nodeTypeId" value="1"/>
    <att type="string" name="nodeTypeName" value="Protein"/>
    <att type="string" name="vizmap:CV-IPN-Plaque destabilization NODE_HEIGHT" value="20.0"/>
    <att type="string" name="vizmap:CV-IPN-Plaque destabilization NODE_WIDTH" value="80.0"/>
    <graphics type="ELLIPSE" h="30.0" w="75.0" x="8074.837890625" y="-156.49659729003906" fill="#99ffff" width="1" outline="#000000" cy:nodeTransparency="1.0" cy:nodeLabelFont="Default-0-20" cy:nodeLabel="FGF2" cy:borderLineType="solid"/>
  </node>
  <node label="PTGS2" id="-482">
    <att type="string" name="GSID" value="GS1404410"/>
    <att type="string" name="canonicalName" value="PTGS2"/>
    <att type="string" name="nodeTypeId" value="1"/>
    <att type="string" name="nodeTypeName" value="Protein"/>
    <att type="string" name="vizmap:CV-IPN-Plaque destabilization NODE_HEIGHT" value="20.0"/>
    <att type="string" name="vizmap:CV-IPN-Plaque destabilization NODE_WIDTH" value="80.0"/>
    <graphics type="ELLIPSE" h="30.0" w="75.0" x="3337.32861328125" y="-156.49659729003906" fill="#99ffff" width="1" outline="#000000" cy:nodeTransparency="1.0" cy:nodeLabelFont="Default-0-20" cy:nodeLabel="PTGS2" cy:borderLineType="solid"/>
  </node>
  <node label="Atherosclerosis" id="-481">
    <att type="string" name="GSID" value="GS3160213"/>
    <att type="string" name="canonicalName" value="Atherosclerosis"/>
    <att type="string" name="nodeTypeId" value="10"/>
    <att type="string" name="nodeTypeName" value="BiologicalProcess"/>
    <att type="string" name="vizmap:CV-IPN-Plaque destabilization NODE_HEIGHT" value="20.0"/>
    <att type="string" name="vizmap:CV-IPN-Plaque destabilization NODE_WIDTH" value="80.0"/>
    <graphics type="RHOMBUS" h="30.0" w="125.0" x="5016.4677734375" y="-582.8614501953125" fill="#ff99ff" width="1" outline="#000000" cy:nodeTransparency="1.0" cy:nodeLabelFont="Default-0-20" cy:nodeLabel="Atherosclerosis" cy:borderLineType="solid"/>
  </node>
  <node label="kaof(JNK family Hs)" id="-219">
    <att type="string" name="GSID" value="GS3227123"/>
    <att type="string" name="canonicalName" value="kaof(JNK family Hs)"/>
    <att type="string" name="nodeTypeId" value="4"/>
    <att type="string" name="nodeTypeName" value="Reaction"/>
    <att type="string" name="vizmap:CV-IPN-Endothelial cell activation NODE_HEIGHT" value="30.0"/>
    <att type="string" name="vizmap:CV-IPN-Endothelial cell activation NODE_WIDTH" value="80.0"/>
    <att type="string" name="vizmap:CV-IPN-Plaque destabilization NODE_HEIGHT" value="30.0"/>
    <att type="string" name="vizmap:CV-IPN-Plaque destabilization NODE_WIDTH" value="80.0"/>
    <graphics type="HEXAGON" h="30.0" w="110.0" x="5828.18408203125" y="513.7388916015625" fill="#9999ff" width="1" outline="#000000" cy:nodeTransparency="1.0" cy:nodeLabelFont="Default-0-20" cy:nodeLabel="kaof(JNK family Hs)" cy:borderLineType="solid"/>
  </node>
  <node label="catof(MMP8)" id="-480">
    <att type="string" name="GSID" value="GS3370245"/>
    <att type="string" name="canonicalName" value="catof(MMP8)"/>
    <att type="string" name="nodeTypeId" value="5"/>
    <att type="string" name="nodeTypeName" value="MolecularFunction"/>
    <att type="string" name="vizmap:CV-IPN-Plaque destabilization NODE_HEIGHT" value="30.0"/>
    <att type="string" name="vizmap:CV-IPN-Plaque destabilization NODE_WIDTH" value="80.0"/>
    <graphics type="RHOMBUS" h="29.999969482421875" w="125.0" x="7757.0927734375" y="-423.5110321044922" fill="#ff99ff" width="1" outline="#000000" cy:nodeTransparency="1.0" cy:nodeLabelFont="Default-0-20" cy:nodeLabel="catof(MMP8)" cy:borderLineType="solid"/>
  </node>
  <node label="TGFB1" id="-247">
    <att type="string" name="GSID" value="GS1421306"/>
    <att type="string" name="canonicalName" value="TGFB1"/>
    <att type="string" name="nodeTypeId" value="1"/>
    <att type="string" name="nodeTypeName" value="Protein"/>
    <att type="string" name="vizmap:CV-IPN-Endothelial cell-monocyte interaction NODE_HEIGHT" value="20.0"/>
    <att type="string" name="vizmap:CV-IPN-Endothelial cell-monocyte interaction NODE_WIDTH" value="80.0"/>
    <att type="string" name="vizmap:CV-IPN-Foam cell formation NODE_HEIGHT" value="20.0"/>
    <att type="string" name="vizmap:CV-IPN-Foam cell formation NODE_WIDTH" value="80.0"/>
    <att type="string" name="vizmap:CV-IPN-Plaque destabilization NODE_HEIGHT" value="20.0"/>
    <att type="string" name="vizmap:CV-IPN-Plaque destabilization NODE_WIDTH" value="80.0"/>
    <graphics type="ELLIPSE" h="30.0" w="75.0" x="7609.37255859375" y="-735.7269287109375" fill="#99ffff" width="1" outline="#000000" cy:nodeTransparency="1.0" cy:nodeLabelFont="Default-0-20" cy:nodeLabel="TGFB1" cy:borderLineType="solid"/>
  </node>
  <node label="taof(CEBPA)" id="-479">
    <att type="string" name="GSID" value="GS3230131"/>
    <att type="string" name="canonicalName" value="taof(CEBPA)"/>
    <att type="string" name="nodeTypeId" value="7"/>
    <att type="string" name="nodeTypeName" value="TranscriptionalActivity"/>
    <att type="string" name="vizmap:CV-IPN-Plaque destabilization NODE_HEIGHT" value="30.0"/>
    <att type="string" name="vizmap:CV-IPN-Plaque destabilization NODE_WIDTH" value="80.0"/>
    <graphics type="HEXAGON" h="30.0" w="110.0" x="7564.06103515625" y="350.3188171386719" fill="#9999ff" width="1" outline="#000000" cy:nodeTransparency="1.0" cy:nodeLabelFont="Default-0-20" cy:nodeLabel="taof(CEBPA)" cy:borderLineType="solid"/>
  </node>
  <node label="PPARG" id="-177">
    <att type="string" name="GSID" value="GS1401333"/>
    <att type="string" name="canonicalName" value="PPARG"/>
    <att type="string" name="nodeTypeId" value="1"/>
    <att type="string" name="nodeTypeName" value="Protein"/>
    <att type="string" name="vizmap:CV-IPN-Endothelial cell activation NODE_HEIGHT" value="20.0"/>
    <att type="string" name="vizmap:CV-IPN-Endothelial cell activation NODE_WIDTH" value="80.0"/>
    <att type="string" name="vizmap:CV-IPN-Plaque destabilization NODE_HEIGHT" value="20.0"/>
    <att type="string" name="vizmap:CV-IPN-Plaque destabilization NODE_WIDTH" value="80.0"/>
    <graphics type="ELLIPSE" h="20.0" w="75.0" x="5134.0859375" y="918.7113647460938" fill="#99ffff" width="1" outline="#000000" cy:nodeTransparency="1.0" cy:nodeLabelFont="Default-0-20" cy:nodeLabel="PPARG" cy:borderLineType="solid"/>
  </node>
  <node label="exp(TIMP3)" id="-478">
    <att type="string" name="GSID" value="GS1421653"/>
    <att type="string" name="canonicalName" value="exp(TIMP3)"/>
    <att type="string" name="nodeTypeId" value="2"/>
    <att type="string" name="nodeTypeName" value="GeneExpression"/>
    <att type="string" name="vizmap:CV-IPN-Plaque destabilization NODE_HEIGHT" value="60.0"/>
    <att type="string" name="vizmap:CV-IPN-Plaque destabilization NODE_WIDTH" value="60.0"/>
    <graphics type="ELLIPSE" h="29.999969482421875" w="75.0" x="4401.7255859375" y="-304.47340393066406" fill="#99ff99" width="1" outline="#000000" cy:nodeTransparency="1.0" cy:nodeLabelFont="Default-0-20" cy:nodeLabel="exp(TIMP3)" cy:borderLineType="solid"/>
  </node>
  <node label="phagocytosis" id="-477">
    <att type="string" name="GSID" value="GS23642"/>
    <att type="string" name="canonicalName" value="phagocytosis"/>
    <att type="string" name="nodeTypeId" value="10"/>
    <att type="string" name="nodeTypeName" value="BiologicalProcess"/>
    <att type="string" name="vizmap:CV-IPN-Plaque destabilization NODE_HEIGHT" value="20.0"/>
    <att type="string" name="vizmap:CV-IPN-Plaque destabilization NODE_WIDTH" value="80.0"/>
    <graphics type="RHOMBUS" h="30.0" w="125.0" x="5632.8232421875" y="1412.2430419921875" fill="#ff99ff" width="1" outline="#000000" cy:nodeTransparency="1.0" cy:nodeLabelFont="Default-0-20" cy:nodeLabel="phagocytosis" cy:borderLineType="solid"/>
  </node>
  <node label="TIMP2" id="-476">
    <att type="string" name="GSID" value="GS1421650"/>
    <att type="string" name="canonicalName" value="TIMP2"/>
    <att type="string" name="nodeTypeId" value="1"/>
    <att type="string" name="nodeTypeName" value="Protein"/>
    <att type="string" name="vizmap:CV-IPN-Plaque destabilization NODE_HEIGHT" value="20.0"/>
    <att type="string" name="vizmap:CV-IPN-Plaque destabilization NODE_WIDTH" value="80.0"/>
    <graphics type="ELLIPSE" h="30.000015258789062" w="75.0" x="7950.68994140625" y="172.10846710205078" fill="#99ffff" width="1" outline="#000000" cy:nodeTransparency="1.0" cy:nodeLabelFont="Default-0-20" cy:nodeLabel="TIMP2" cy:borderLineType="solid"/>
  </node>
  <node label="exp(MMP13)" id="-475">
    <att type="string" name="GSID" value="GS1366630"/>
    <att type="string" name="canonicalName" value="exp(MMP13)"/>
    <att type="string" name="nodeTypeId" value="2"/>
    <att type="string" name="nodeTypeName" value="GeneExpression"/>
    <att type="string" name="vizmap:CV-IPN-Plaque destabilization NODE_HEIGHT" value="60.0"/>
    <att type="string" name="vizmap:CV-IPN-Plaque destabilization NODE_WIDTH" value="60.0"/>
    <graphics type="ELLIPSE" h="30.0" w="75.0" x="7750.60107421875" y="116.32008361816406" fill="#99ff99" width="1" outline="#000000" cy:nodeTransparency="1.0" cy:nodeLabelFont="Default-0-20" cy:nodeLabel="exp(MMP13)" cy:borderLineType="solid"/>
  </node>
  <node label="atherosclerotic lesion" id="-474">
    <att type="string" name="GSID" value="GS3160243"/>
    <att type="string" name="canonicalName" value="atherosclerotic lesion"/>
    <att type="string" name="nodeTypeId" value="17"/>
    <att type="string" name="nodeTypeName" value="Tissue"/>
    <att type="string" name="vizmap:CV-IPN-Plaque destabilization NODE_HEIGHT" value="20.0"/>
    <att type="string" name="vizmap:CV-IPN-Plaque destabilization NODE_WIDTH" value="80.0"/>
    <graphics type="RECTANGLE" h="30.0" w="70.0" x="4164.78759765625" y="-473.635009765625" fill="#fffae0" width="1" outline="#000000" cy:nodeTransparency="1.0" cy:nodeLabelFont="Default-0-20" cy:nodeLabel="atherosclerotic lesion" cy:borderLineType="solid"/>
  </node>
  <node label="MMP Family Hs" id="-473">
    <att type="string" name="GSID" value="GS3162502"/>
    <att type="string" name="canonicalName" value="MMP Family Hs"/>
    <att type="string" name="nodeTypeId" value="1"/>
    <att type="string" name="nodeTypeName" value="Protein"/>
    <att type="string" name="vizmap:CV-IPN-Plaque destabilization NODE_HEIGHT" value="20.0"/>
    <att type="string" name="vizmap:CV-IPN-Plaque destabilization NODE_WIDTH" value="80.0"/>
    <graphics type="ELLIPSE" h="30.0" w="75.0" x="7664.7060546875" y="304.44287109375" fill="#99ffff" width="1" outline="#000000" cy:nodeTransparency="1.0" cy:nodeLabelFont="Default-0-20" cy:nodeLabel="MMP Family Hs" cy:borderLineType="solid"/>
  </node>
  <node label="exp(CIITA)" id="-472">
    <att type="string" name="GSID" value="GS1366216"/>
    <att type="string" name="canonicalName" value="exp(CIITA)"/>
    <att type="string" name="nodeTypeId" value="2"/>
    <att type="string" name="nodeTypeName" value="GeneExpression"/>
    <att type="string" name="vizmap:CV-IPN-Plaque destabilization NODE_HEIGHT" value="60.0"/>
    <att type="string" name="vizmap:CV-IPN-Plaque destabilization NODE_WIDTH" value="60.0"/>
    <graphics type="ELLIPSE" h="29.999969482421875" w="75.0" x="2800.085205078125" y="-307.05674743652344" fill="#99ff99" width="1" outline="#000000" cy:nodeTransparency="1.0" cy:nodeLabelFont="Default-0-20" cy:nodeLabel="exp(CIITA)" cy:borderLineType="solid"/>
  </node>
  <node label="tportof(SLC9A1)" id="-471">
    <att type="string" name="GSID" value="GS4425014"/>
    <att type="string" name="canonicalName" value="tportof(SLC9A1)"/>
    <att type="string" name="nodeTypeId" value="4"/>
    <att type="string" name="nodeTypeName" value="Reaction"/>
    <att type="string" name="vizmap:CV-IPN-Plaque destabilization NODE_HEIGHT" value="30.0"/>
    <att type="string" name="vizmap:CV-IPN-Plaque destabilization NODE_WIDTH" value="80.0"/>
    <graphics type="HEXAGON" h="30.0" w="110.0" x="6218.9052734375" y="290.32720947265625" fill="#9999ff" width="1" outline="#000000" cy:nodeTransparency="1.0" cy:nodeLabelFont="Default-0-20" cy:nodeLabel="tportof(SLC9A1)" cy:borderLineType="solid"/>
  </node>
  <node label="TLR4" id="-444">
    <att type="string" name="GSID" value="GS1422042"/>
    <att type="string" name="canonicalName" value="TLR4"/>
    <att type="string" name="nodeTypeId" value="1"/>
    <att type="string" name="nodeTypeName" value="Protein"/>
    <att type="string" name="vizmap:CV-IPN-Foam cell formation NODE_HEIGHT" value="20.0"/>
    <att type="string" name="vizmap:CV-IPN-Foam cell formation NODE_WIDTH" value="80.0"/>
    <att type="string" name="vizmap:CV-IPN-Plaque destabilization NODE_HEIGHT" value="20.0"/>
    <att type="string" name="vizmap:CV-IPN-Plaque destabilization NODE_WIDTH" value="80.0"/>
    <graphics type="ELLIPSE" h="30.0" w="75.0" x="5925.8642578125" y="2087.335693359375" fill="#99ffff" width="1" outline="#000000" cy:nodeTransparency="1.0" cy:nodeLabelFont="Default-0-20" cy:nodeLabel="TLR4" cy:borderLineType="solid"/>
  </node>
  <node label="catof(TLR2)" id="-408">
    <att type="string" name="GSID" value="GS3302075"/>
    <att type="string" name="canonicalName" value="catof(TLR2)"/>
    <att type="string" name="nodeTypeId" value="5"/>
    <att type="string" name="nodeTypeName" value="MolecularFunction"/>
    <att type="string" name="vizmap:CV-IPN-Foam cell formation NODE_HEIGHT" value="30.0"/>
    <att type="string" name="vizmap:CV-IPN-Foam cell formation NODE_WIDTH" value="80.0"/>
    <att type="string" name="vizmap:CV-IPN-Plaque destabilization NODE_HEIGHT" value="30.0"/>
    <att type="string" name="vizmap:CV-IPN-Plaque destabilization NODE_WIDTH" value="80.0"/>
    <graphics type="RHOMBUS" h="30.0" w="125.0" x="5199.189453125" y="1927.953369140625" fill="#ff99ff" width="1" outline="#000000" cy:nodeTransparency="1.0" cy:nodeLabelFont="Default-0-20" cy:nodeLabel="catof(TLR2)" cy:borderLineType="solid"/>
  </node>
  <node label="exp(MMP9)" id="-470">
    <att type="string" name="GSID" value="GS1366600"/>
    <att type="string" name="canonicalName" value="exp(MMP9)"/>
    <att type="string" name="nodeTypeId" value="2"/>
    <att type="string" name="nodeTypeName" value="GeneExpression"/>
    <att type="string" name="vizmap:CV-IPN-Plaque destabilization NODE_HEIGHT" value="60.0"/>
    <att type="string" name="vizmap:CV-IPN-Plaque destabilization NODE_WIDTH" value="60.0"/>
    <graphics type="ELLIPSE" h="29.999969482421875" w="75.0" x="3298.33544921875" y="-332.8901824951172" fill="#99ff99" width="1" outline="#000000" cy:nodeTransparency="1.0" cy:nodeLabelFont="Default-0-20" cy:nodeLabel="exp(MMP9)" cy:borderLineType="solid"/>
  </node>
  <node label="angiogenesis" id="-469">
    <att type="string" name="GSID" value="GS24745"/>
    <att type="string" name="canonicalName" value="angiogenesis"/>
    <att type="string" name="nodeTypeId" value="10"/>
    <att type="string" name="nodeTypeName" value="BiologicalProcess"/>
    <att type="string" name="vizmap:CV-IPN-Plaque destabilization NODE_HEIGHT" value="20.0"/>
    <att type="string" name="vizmap:CV-IPN-Plaque destabilization NODE_WIDTH" value="80.0"/>
    <graphics type="RHOMBUS" h="29.999969482421875" w="124.999267578125" x="3952.0721435546875" y="-301.8900604248047" fill="#ff99ff" width="1" outline="#000000" cy:nodeTransparency="1.0" cy:nodeLabelFont="Default-0-20" cy:nodeLabel="angiogenesis" cy:borderLineType="solid"/>
  </node>
  <node label="SLC9A1" id="-468">
    <att type="string" name="GSID" value="GS1414170"/>
    <att type="string" name="canonicalName" value="SLC9A1"/>
    <att type="string" name="nodeTypeId" value="1"/>
    <att type="string" name="nodeTypeName" value="Protein"/>
    <att type="string" name="vizmap:CV-IPN-Plaque destabilization NODE_HEIGHT" value="20.0"/>
    <att type="string" name="vizmap:CV-IPN-Plaque destabilization NODE_WIDTH" value="80.0"/>
    <graphics type="ELLIPSE" h="30.0" w="75.0" x="6218.9052734375" y="513.7388916015625" fill="#99ffff" width="1" outline="#000000" cy:nodeTransparency="1.0" cy:nodeLabelFont="Default-0-20" cy:nodeLabel="SLC9A1" cy:borderLineType="solid"/>
  </node>
  <node label="taof(ETS1)" id="-215">
    <att type="string" name="GSID" value="GS3225204"/>
    <att type="string" name="canonicalName" value="taof(ETS1)"/>
    <att type="string" name="nodeTypeId" value="5"/>
    <att type="string" name="nodeTypeName" value="MolecularFunction"/>
    <att type="string" name="vizmap:CV-IPN-Endothelial cell activation NODE_HEIGHT" value="30.0"/>
    <att type="string" name="vizmap:CV-IPN-Endothelial cell activation NODE_WIDTH" value="80.0"/>
    <att type="string" name="vizmap:CV-IPN-Endothelial cell-monocyte interaction NODE_HEIGHT" value="30.0"/>
    <att type="string" name="vizmap:CV-IPN-Endothelial cell-monocyte interaction NODE_WIDTH" value="80.0"/>
    <att type="string" name="vizmap:CV-IPN-Plaque destabilization NODE_HEIGHT" value="30.0"/>
    <att type="string" name="vizmap:CV-IPN-Plaque destabilization NODE_WIDTH" value="80.0"/>
    <graphics type="RHOMBUS" h="30.0" w="125.0" x="7293.39306640625" y="513.7388916015625" fill="#ff99ff" width="1" outline="#000000" cy:nodeTransparency="1.0" cy:nodeLabelFont="Default-0-20" cy:nodeLabel="taof(ETS1)" cy:borderLineType="solid"/>
  </node>
  <node label="MERTK" id="-467">
    <att type="string" name="GSID" value="GS1461037"/>
    <att type="string" name="canonicalName" value="MERTK"/>
    <att type="string" name="nodeTypeId" value="1"/>
    <att type="string" name="nodeTypeName" value="Protein"/>
    <att type="string" name="vizmap:CV-IPN-Plaque destabilization NODE_HEIGHT" value="20.0"/>
    <att type="string" name="vizmap:CV-IPN-Plaque destabilization NODE_WIDTH" value="80.0"/>
    <graphics type="ELLIPSE" h="30.0" w="75.0" x="5722.2451171875" y="1795.0374755859375" fill="#99ffff" width="1" outline="#000000" cy:nodeTransparency="1.0" cy:nodeLabelFont="Default-0-20" cy:nodeLabel="MERTK" cy:borderLineType="solid"/>
  </node>
  <node label="EGR1" id="-116">
    <att type="string" name="GSID" value="GS1340412"/>
    <att type="string" name="canonicalName" value="EGR1"/>
    <att type="string" name="nodeTypeId" value="1"/>
    <att type="string" name="nodeTypeName" value="Protein"/>
    <att type="string" name="vizmap:CV-IPN-Endothelial cell activation NODE_HEIGHT" value="20.0"/>
    <att type="string" name="vizmap:CV-IPN-Endothelial cell activation NODE_WIDTH" value="80.0"/>
    <att type="string" name="vizmap:CV-IPN-Foam cell formation NODE_HEIGHT" value="20.0"/>
    <att type="string" name="vizmap:CV-IPN-Foam cell formation NODE_WIDTH" value="80.0"/>
    <att type="string" name="vizmap:CV-IPN-Plaque destabilization NODE_HEIGHT" value="20.0"/>
    <att type="string" name="vizmap:CV-IPN-Plaque destabilization NODE_WIDTH" value="80.0"/>
    <graphics type="ELLIPSE" h="19.999969482421875" w="75.0" x="6609.62841796875" y="-307.05674743652344" fill="#99ffff" width="1" outline="#000000" cy:nodeTransparency="1.0" cy:nodeLabelFont="Default-0-20" cy:nodeLabel="EGR1" cy:borderLineType="solid"/>
  </node>
  <node label="exp(PECAM1)" id="-152">
    <att type="string" name="GSID" value="GS1376323"/>
    <att type="string" name="canonicalName" value="exp(PECAM1)"/>
    <att type="string" name="nodeTypeId" value="2"/>
    <att type="string" name="nodeTypeName" value="GeneExpression"/>
    <att type="string" name="vizmap:CV-IPN-Endothelial cell activation NODE_HEIGHT" value="60.0"/>
    <att type="string" name="vizmap:CV-IPN-Endothelial cell activation NODE_WIDTH" value="60.0"/>
    <att type="string" name="vizmap:CV-IPN-Plaque destabilization NODE_HEIGHT" value="60.0"/>
    <att type="string" name="vizmap:CV-IPN-Plaque destabilization NODE_WIDTH" value="60.0"/>
    <graphics type="ELLIPSE" h="59.99993896484375" w="75.0" x="5486.30126953125" y="1038.2712707519531" fill="#99ff99" width="1" outline="#000000" cy:nodeTransparency="1.0" cy:nodeLabelFont="Default-0-20" cy:nodeLabel="exp(PECAM1)" cy:borderLineType="solid"/>
  </node>
  <node label="exp(CCL5)" id="-466">
    <att type="string" name="GSID" value="GS1412076"/>
    <att type="string" name="canonicalName" value="exp(CCL5)"/>
    <att type="string" name="nodeTypeId" value="2"/>
    <att type="string" name="nodeTypeName" value="GeneExpression"/>
    <att type="string" name="vizmap:CV-IPN-Plaque destabilization NODE_HEIGHT" value="60.0"/>
    <att type="string" name="vizmap:CV-IPN-Plaque destabilization NODE_WIDTH" value="60.0"/>
    <graphics type="ELLIPSE" h="29.99993896484375" w="75.0" x="7293.39306640625" y="1038.2712707519531" fill="#99ff99" width="1" outline="#000000" cy:nodeTransparency="1.0" cy:nodeLabelFont="Default-0-20" cy:nodeLabel="exp(CCL5)" cy:borderLineType="solid"/>
  </node>
  <node label="catof(CASP1)" id="-465">
    <att type="string" name="GSID" value="GS3353033"/>
    <att type="string" name="canonicalName" value="catof(CASP1)"/>
    <att type="string" name="nodeTypeId" value="5"/>
    <att type="string" name="nodeTypeName" value="MolecularFunction"/>
    <att type="string" name="vizmap:CV-IPN-Plaque destabilization NODE_HEIGHT" value="30.0"/>
    <att type="string" name="vizmap:CV-IPN-Plaque destabilization NODE_WIDTH" value="80.0"/>
    <graphics type="RHOMBUS" h="29.999969482421875" w="125.0" x="5467.97509765625" y="-307.05674743652344" fill="#ff99ff" width="1" outline="#000000" cy:nodeTransparency="1.0" cy:nodeLabelFont="Default-0-20" cy:nodeLabel="catof(CASP1)" cy:borderLineType="solid"/>
  </node>
  <node label="chemotaxis" id="-276">
    <att type="string" name="GSID" value="GS36365"/>
    <att type="string" name="canonicalName" value="chemotaxis"/>
    <att type="string" name="nodeTypeId" value="10"/>
    <att type="string" name="nodeTypeName" value="BiologicalProcess"/>
    <att type="string" name="vizmap:CV-IPN-Endothelial cell-monocyte interaction NODE_HEIGHT" value="20.0"/>
    <att type="string" name="vizmap:CV-IPN-Endothelial cell-monocyte interaction NODE_WIDTH" value="80.0"/>
    <att type="string" name="vizmap:CV-IPN-Plaque destabilization NODE_HEIGHT" value="20.0"/>
    <att type="string" name="vizmap:CV-IPN-Plaque destabilization NODE_WIDTH" value="80.0"/>
    <graphics type="RHOMBUS" h="29.999969482421875" w="125.0" x="4265.2939453125" y="-307.05674743652344" fill="#ff99ff" width="1" outline="#000000" cy:nodeTransparency="1.0" cy:nodeLabelFont="Default-0-20" cy:nodeLabel="chemotaxis" cy:borderLineType="solid"/>
  </node>
  <node label="exp(HIF1A)" id="-464">
    <att type="string" name="GSID" value="GS1353051"/>
    <att type="string" name="canonicalName" value="exp(HIF1A)"/>
    <att type="string" name="nodeTypeId" value="2"/>
    <att type="string" name="nodeTypeName" value="GeneExpression"/>
    <att type="string" name="vizmap:CV-IPN-Plaque destabilization NODE_HEIGHT" value="60.0"/>
    <att type="string" name="vizmap:CV-IPN-Plaque destabilization NODE_WIDTH" value="60.0"/>
    <graphics type="ELLIPSE" h="29.99993896484375" w="75.0" x="3825.730712890625" y="1038.2712707519531" fill="#99ff99" width="1" outline="#000000" cy:nodeTransparency="1.0" cy:nodeLabelFont="Default-0-20" cy:nodeLabel="exp(HIF1A)" cy:borderLineType="solid"/>
  </node>
  <node label="exp(PTGS2)" id="-463">
    <att type="string" name="GSID" value="GS1404405"/>
    <att type="string" name="canonicalName" value="exp(PTGS2)"/>
    <att type="string" name="nodeTypeId" value="2"/>
    <att type="string" name="nodeTypeName" value="GeneExpression"/>
    <att type="string" name="vizmap:CV-IPN-Plaque destabilization NODE_HEIGHT" value="60.0"/>
    <att type="string" name="vizmap:CV-IPN-Plaque destabilization NODE_WIDTH" value="60.0"/>
    <graphics type="ELLIPSE" h="30.000003814697266" w="75.0" x="3337.32861328125" y="66.91524314880371" fill="#99ff99" width="1" outline="#000000" cy:nodeTransparency="1.0" cy:nodeLabelFont="Default-0-20" cy:nodeLabel="exp(PTGS2)" cy:borderLineType="solid"/>
  </node>
  <node label="exp(TLR4)" id="-462">
    <att type="string" name="GSID" value="GS1422037"/>
    <att type="string" name="canonicalName" value="exp(TLR4)"/>
    <att type="string" name="nodeTypeId" value="2"/>
    <att type="string" name="nodeTypeName" value="GeneExpression"/>
    <att type="string" name="vizmap:CV-IPN-Plaque destabilization NODE_HEIGHT" value="60.0"/>
    <att type="string" name="vizmap:CV-IPN-Plaque destabilization NODE_WIDTH" value="60.0"/>
    <graphics type="ELLIPSE" h="30.0" w="75.0" x="5884.08203125" y="2282.007080078125" fill="#99ff99" width="1" outline="#000000" cy:nodeTransparency="1.0" cy:nodeLabelFont="Default-0-20" cy:nodeLabel="exp(TLR4)" cy:borderLineType="solid"/>
  </node>
  <node label="p38 MAPK Family Hs" id="-88">
    <att type="string" name="GSID" value="GS3162523"/>
    <att type="string" name="canonicalName" value="p38 MAPK Family Hs"/>
    <att type="string" name="nodeTypeId" value="1"/>
    <att type="string" name="nodeTypeName" value="Protein"/>
    <att type="string" name="vizmap:CV-IPN-Endothelial cell activation NODE_HEIGHT" value="20.0"/>
    <att type="string" name="vizmap:CV-IPN-Endothelial cell activation NODE_WIDTH" value="80.0"/>
    <att type="string" name="vizmap:CV-IPN-Plaque destabilization NODE_HEIGHT" value="20.0"/>
    <att type="string" name="vizmap:CV-IPN-Plaque destabilization NODE_WIDTH" value="80.0"/>
    <graphics type="ELLIPSE" h="20.000003814697266" w="75.0" x="8807.4423828125" y="66.91524314880371" fill="#99ffff" width="1" outline="#000000" cy:nodeTransparency="1.0" cy:nodeLabelFont="Default-0-20" cy:nodeLabel="p38 MAPK Family Hs" cy:borderLineType="solid"/>
  </node>
  <node label="IL10" id="-40">
    <att type="string" name="GSID" value="GS1357045"/>
    <att type="string" name="canonicalName" value="IL10"/>
    <att type="string" name="nodeTypeId" value="1"/>
    <att type="string" name="nodeTypeName" value="Protein"/>
    <att type="string" name="vizmap:CV-IPN-Endothelial cell activation NODE_HEIGHT" value="20.0"/>
    <att type="string" name="vizmap:CV-IPN-Endothelial cell activation NODE_WIDTH" value="80.0"/>
    <att type="string" name="vizmap:CV-IPN-Plaque destabilization NODE_HEIGHT" value="20.0"/>
    <att type="string" name="vizmap:CV-IPN-Plaque destabilization NODE_WIDTH" value="80.0"/>
    <graphics type="ELLIPSE" h="20.0" w="75.0" x="5339.7802734375" y="-156.49659729003906" fill="#99ffff" width="1" outline="#000000" cy:nodeTransparency="1.0" cy:nodeLabelFont="Default-0-20" cy:nodeLabel="IL10" cy:borderLineType="solid"/>
  </node>
  <node label="catof(F3)" id="-461">
    <att type="string" name="GSID" value="GS4503757"/>
    <att type="string" name="canonicalName" value="catof(F3)"/>
    <att type="string" name="nodeTypeId" value="5"/>
    <att type="string" name="nodeTypeName" value="MolecularFunction"/>
    <att type="string" name="vizmap:CV-IPN-Plaque destabilization NODE_HEIGHT" value="30.0"/>
    <att type="string" name="vizmap:CV-IPN-Plaque destabilization NODE_WIDTH" value="80.0"/>
    <graphics type="RHOMBUS" h="30.0" w="125.0" x="5243.95458984375" y="-907.0239868164062" fill="#ff99ff" width="1" outline="#000000" cy:nodeTransparency="1.0" cy:nodeLabelFont="Default-0-20" cy:nodeLabel="catof(F3)" cy:borderLineType="solid"/>
  </node>
  <node label="HIF1A" id="-460">
    <att type="string" name="GSID" value="GS1353054"/>
    <att type="string" name="canonicalName" value="HIF1A"/>
    <att type="string" name="nodeTypeId" value="1"/>
    <att type="string" name="nodeTypeName" value="Protein"/>
    <att type="string" name="vizmap:CV-IPN-Plaque destabilization NODE_HEIGHT" value="20.0"/>
    <att type="string" name="vizmap:CV-IPN-Plaque destabilization NODE_WIDTH" value="80.0"/>
    <graphics type="ELLIPSE" h="30.0" w="75.0" x="3825.730712890625" y="887.711181640625" fill="#99ffff" width="1" outline="#000000" cy:nodeTransparency="1.0" cy:nodeLabelFont="Default-0-20" cy:nodeLabel="HIF1A" cy:borderLineType="solid"/>
  </node>
  <node label="degradationof(Collagen type I Family Hs)" id="-459">
    <att type="string" name="GSID" value="GS3367150"/>
    <att type="string" name="canonicalName" value="degradationof(Collagen type I Family Hs)"/>
    <att type="string" name="nodeTypeId" value="18"/>
    <att type="string" name="nodeTypeName" value="Degradation"/>
    <att type="string" name="vizmap:CV-IPN-Plaque destabilization NODE_HEIGHT" value="30.0"/>
    <att type="string" name="vizmap:CV-IPN-Plaque destabilization NODE_WIDTH" value="80.0"/>
    <graphics type="RECTANGLE" h="30.0" w="70.0" x="7907.07177734375" y="-523.4107055664062" fill="#fffae0" width="1" outline="#000000" cy:nodeTransparency="1.0" cy:nodeLabelFont="Default-0-20" cy:nodeLabel="degradationof(Collagen type I Family Hs)" cy:borderLineType="solid"/>
  </node>
  <node label="MAPK9" id="-410">
    <att type="string" name="GSID" value="GS1402727"/>
    <att type="string" name="canonicalName" value="MAPK9"/>
    <att type="string" name="nodeTypeId" value="1"/>
    <att type="string" name="nodeTypeName" value="Protein"/>
    <att type="string" name="vizmap:CV-IPN-Foam cell formation NODE_HEIGHT" value="20.0"/>
    <att type="string" name="vizmap:CV-IPN-Foam cell formation NODE_WIDTH" value="80.0"/>
    <att type="string" name="vizmap:CV-IPN-Plaque destabilization NODE_HEIGHT" value="20.0"/>
    <att type="string" name="vizmap:CV-IPN-Plaque destabilization NODE_WIDTH" value="80.0"/>
    <graphics type="ELLIPSE" h="29.99993896484375" w="75.0" x="6170.06591796875" y="1038.2712707519531" fill="#99ffff" width="1" outline="#000000" cy:nodeTransparency="1.0" cy:nodeLabelFont="Default-0-20" cy:nodeLabel="MAPK9" cy:borderLineType="solid"/>
  </node>
  <node label="HLA-DRA" id="-458">
    <att type="string" name="GSID" value="GS1353316"/>
    <att type="string" name="canonicalName" value="HLA-DRA"/>
    <att type="string" name="nodeTypeId" value="1"/>
    <att type="string" name="nodeTypeName" value="Protein"/>
    <att type="string" name="vizmap:CV-IPN-Plaque destabilization NODE_HEIGHT" value="20.0"/>
    <att type="string" name="vizmap:CV-IPN-Plaque destabilization NODE_WIDTH" value="80.0"/>
    <graphics type="ELLIPSE" h="30.0" w="75.0" x="7195.7119140625" y="-904.440673828125" fill="#99ffff" width="1" outline="#000000" cy:nodeTransparency="1.0" cy:nodeLabelFont="Default-0-20" cy:nodeLabel="HLA-DRA" cy:borderLineType="solid"/>
  </node>
  <node label="catof(CD40)" id="-119">
    <att type="string" name="GSID" value="GS3370326"/>
    <att type="string" name="canonicalName" value="catof(CD40)"/>
    <att type="string" name="nodeTypeId" value="4"/>
    <att type="string" name="nodeTypeName" value="Reaction"/>
    <att type="string" name="vizmap:CV-IPN-Endothelial cell activation NODE_HEIGHT" value="30.0"/>
    <att type="string" name="vizmap:CV-IPN-Endothelial cell activation NODE_WIDTH" value="80.0"/>
    <att type="string" name="vizmap:CV-IPN-Plaque destabilization NODE_HEIGHT" value="30.0"/>
    <att type="string" name="vizmap:CV-IPN-Plaque destabilization NODE_WIDTH" value="80.0"/>
    <graphics type="HEXAGON" h="30.0" w="110.0" x="7537.59375" y="887.711181640625" fill="#9999ff" width="1" outline="#000000" cy:nodeTransparency="1.0" cy:nodeLabelFont="Default-0-20" cy:nodeLabel="catof(CD40)" cy:borderLineType="solid"/>
  </node>
  <node label="CTGF" id="-457">
    <att type="string" name="GSID" value="GS1334172"/>
    <att type="string" name="canonicalName" value="CTGF"/>
    <att type="string" name="nodeTypeId" value="1"/>
    <att type="string" name="nodeTypeName" value="Protein"/>
    <att type="string" name="vizmap:CV-IPN-Plaque destabilization NODE_HEIGHT" value="20.0"/>
    <att type="string" name="vizmap:CV-IPN-Plaque destabilization NODE_WIDTH" value="80.0"/>
    <graphics type="ELLIPSE" h="30.0" w="75.0" x="2604.724365234375" y="-904.440673828125" fill="#99ffff" width="1" outline="#000000" cy:nodeTransparency="1.0" cy:nodeLabelFont="Default-0-20" cy:nodeLabel="CTGF" cy:borderLineType="solid"/>
  </node>
  <node label="IL8" id="-29">
    <att type="string" name="GSID" value="GS1357005"/>
    <att type="string" name="canonicalName" value="IL8"/>
    <att type="string" name="nodeTypeId" value="1"/>
    <att type="string" name="nodeTypeName" value="Protein"/>
    <att type="string" name="vizmap:CV-IPN-Endothelial cell activation NODE_HEIGHT" value="20.0"/>
    <att type="string" name="vizmap:CV-IPN-Endothelial cell activation NODE_WIDTH" value="80.0"/>
    <att type="string" name="vizmap:CV-IPN-Endothelial cell-monocyte interaction NODE_HEIGHT" value="20.0"/>
    <att type="string" name="vizmap:CV-IPN-Endothelial cell-monocyte interaction NODE_WIDTH" value="80.0"/>
    <att type="string" name="vizmap:CV-IPN-Plaque destabilization NODE_HEIGHT" value="20.0"/>
    <att type="string" name="vizmap:CV-IPN-Plaque destabilization NODE_WIDTH" value="80.0"/>
    <graphics type="ELLIPSE" h="20.0" w="75.0" x="6707.310546875" y="887.711181640625" fill="#99ffff" width="1" outline="#000000" cy:nodeTransparency="1.0" cy:nodeLabelFont="Default-0-20" cy:nodeLabel="IL8" cy:borderLineType="solid"/>
  </node>
  <node label="exp(MMP1)" id="-175">
    <att type="string" name="GSID" value="GS1366542"/>
    <att type="string" name="canonicalName" value="exp(MMP1)"/>
    <att type="string" name="nodeTypeId" value="2"/>
    <att type="string" name="nodeTypeName" value="GeneExpression"/>
    <att type="string" name="vizmap:CV-IPN-Endothelial cell activation NODE_HEIGHT" value="60.0"/>
    <att type="string" name="vizmap:CV-IPN-Endothelial cell activation NODE_WIDTH" value="60.0"/>
    <att type="string" name="vizmap:CV-IPN-Plaque destabilization NODE_HEIGHT" value="60.0"/>
    <att type="string" name="vizmap:CV-IPN-Plaque destabilization NODE_WIDTH" value="60.0"/>
    <graphics type="ELLIPSE" h="60.00004577636719" w="75.0" x="7383.4501953125" y="244.45130157470703" fill="#99ff99" width="1" outline="#000000" cy:nodeTransparency="1.0" cy:nodeLabelFont="Default-0-20" cy:nodeLabel="exp(MMP1)" cy:borderLineType="solid"/>
  </node>
  <node label="sec(MMP13)" id="-456">
    <att type="string" name="GSID" value="GS4441355"/>
    <att type="string" name="canonicalName" value="sec(MMP13)"/>
    <att type="string" name="nodeTypeId" value="6"/>
    <att type="string" name="nodeTypeName" value="Translocation"/>
    <att type="string" name="vizmap:CV-IPN-Plaque destabilization NODE_HEIGHT" value="30.0"/>
    <att type="string" name="vizmap:CV-IPN-Plaque destabilization NODE_WIDTH" value="80.0"/>
    <graphics type="HEXAGON" h="30.000007688999176" w="110.0" x="7678.82177734375" y="15.745935410261154" fill="#9999ff" width="1" outline="#000000" cy:nodeTransparency="1.0" cy:nodeLabelFont="Default-0-20" cy:nodeLabel="sec(MMP13)" cy:borderLineType="solid"/>
  </node>
  <node label="exp(CXCL2)" id="-9">
    <att type="string" name="GSID" value="GS1351254"/>
    <att type="string" name="canonicalName" value="exp(CXCL2)"/>
    <att type="string" name="nodeTypeId" value="2"/>
    <att type="string" name="nodeTypeName" value="GeneExpression"/>
    <att type="string" name="vizmap:CV-IPN-Endothelial cell activation NODE_HEIGHT" value="60.0"/>
    <att type="string" name="vizmap:CV-IPN-Endothelial cell activation NODE_WIDTH" value="60.0"/>
    <att type="string" name="vizmap:CV-IPN-Plaque destabilization NODE_HEIGHT" value="60.0"/>
    <att type="string" name="vizmap:CV-IPN-Plaque destabilization NODE_WIDTH" value="60.0"/>
    <graphics type="ELLIPSE" h="60.0" w="75.0" x="2221.751708984375" y="-1055.5186767578125" fill="#99ff99" width="1" outline="#000000" cy:nodeTransparency="1.0" cy:nodeLabelFont="Default-0-20" cy:nodeLabel="exp(CXCL2)" cy:borderLineType="solid"/>
  </node>
  <node label="exp(F3)" id="-64">
    <att type="string" name="GSID" value="GS1342355"/>
    <att type="string" name="canonicalName" value="exp(F3)"/>
    <att type="string" name="nodeTypeId" value="2"/>
    <att type="string" name="nodeTypeName" value="GeneExpression"/>
    <att type="string" name="vizmap:CV-IPN-Endothelial cell activation NODE_HEIGHT" value="60.0"/>
    <att type="string" name="vizmap:CV-IPN-Endothelial cell activation NODE_WIDTH" value="60.0"/>
    <att type="string" name="vizmap:CV-IPN-Plaque destabilization NODE_HEIGHT" value="60.0"/>
    <att type="string" name="vizmap:CV-IPN-Plaque destabilization NODE_WIDTH" value="60.0"/>
    <graphics type="ELLIPSE" h="60.0" w="75.0" x="5828.18408203125" y="-530.4685668945312" fill="#99ff99" width="1" outline="#000000" cy:nodeTransparency="1.0" cy:nodeLabelFont="Default-0-20" cy:nodeLabel="exp(F3)" cy:borderLineType="solid"/>
  </node>
  <node label="catof(MMP family Hs)" id="-455">
    <att type="string" name="GSID" value="GS3354271"/>
    <att type="string" name="canonicalName" value="catof(MMP family Hs)"/>
    <att type="string" name="nodeTypeId" value="5"/>
    <att type="string" name="nodeTypeName" value="MolecularFunction"/>
    <att type="string" name="vizmap:CV-IPN-Plaque destabilization NODE_HEIGHT" value="30.0"/>
    <att type="string" name="vizmap:CV-IPN-Plaque destabilization NODE_WIDTH" value="80.0"/>
    <graphics type="RHOMBUS" h="30.000003814697266" w="125.0" x="7670.56298828125" y="66.91524314880371" fill="#ff99ff" width="1" outline="#000000" cy:nodeTransparency="1.0" cy:nodeLabelFont="Default-0-20" cy:nodeLabel="catof(MMP family Hs)" cy:borderLineType="solid"/>
  </node>
  <node label="kaof(MAP3K1)" id="-454">
    <att type="string" name="GSID" value="GS3226707"/>
    <att type="string" name="canonicalName" value="kaof(MAP3K1)"/>
    <att type="string" name="nodeTypeId" value="4"/>
    <att type="string" name="nodeTypeName" value="Reaction"/>
    <att type="string" name="vizmap:CV-IPN-Plaque destabilization NODE_HEIGHT" value="30.0"/>
    <att type="string" name="vizmap:CV-IPN-Plaque destabilization NODE_WIDTH" value="80.0"/>
    <graphics type="HEXAGON" h="30.0" w="110.0" x="8617.4423828125" y="302.67840576171875" fill="#9999ff" width="1" outline="#000000" cy:nodeTransparency="1.0" cy:nodeLabelFont="Default-0-20" cy:nodeLabel="kaof(MAP3K1)" cy:borderLineType="solid"/>
  </node>
  <node label="IL12 Family Hs" id="-453">
    <att type="string" name="GSID" value="GS7070476"/>
    <att type="string" name="canonicalName" value="IL12 Family Hs"/>
    <att type="string" name="nodeTypeId" value="1"/>
    <att type="string" name="nodeTypeName" value="Protein"/>
    <att type="string" name="vizmap:CV-IPN-Plaque destabilization NODE_HEIGHT" value="20.0"/>
    <att type="string" name="vizmap:CV-IPN-Plaque destabilization NODE_WIDTH" value="80.0"/>
    <graphics type="ELLIPSE" h="30.0" w="75.0" x="7195.7119140625" y="887.711181640625" fill="#99ffff" width="1" outline="#000000" cy:nodeTransparency="1.0" cy:nodeLabelFont="Default-0-20" cy:nodeLabel="IL12 Family Hs" cy:borderLineType="solid"/>
  </node>
  <node label="sec(MMP3)" id="-452">
    <att type="string" name="GSID" value="GS4441350"/>
    <att type="string" name="canonicalName" value="sec(MMP3)"/>
    <att type="string" name="nodeTypeId" value="6"/>
    <att type="string" name="nodeTypeName" value="Translocation"/>
    <att type="string" name="vizmap:CV-IPN-Plaque destabilization NODE_HEIGHT" value="30.0"/>
    <att type="string" name="vizmap:CV-IPN-Plaque destabilization NODE_WIDTH" value="80.0"/>
    <graphics type="HEXAGON" h="30.000003814697266" w="110.0" x="5193.26025390625" y="66.91524314880371" fill="#9999ff" width="1" outline="#000000" cy:nodeTransparency="1.0" cy:nodeLabelFont="Default-0-20" cy:nodeLabel="sec(MMP3)" cy:borderLineType="solid"/>
  </node>
  <node label="hemorrhage" id="-451">
    <att type="string" name="GSID" value="GS3161127"/>
    <att type="string" name="canonicalName" value="hemorrhage"/>
    <att type="string" name="nodeTypeId" value="10"/>
    <att type="string" name="nodeTypeName" value="BiologicalProcess"/>
    <att type="string" name="vizmap:CV-IPN-Plaque destabilization NODE_HEIGHT" value="20.0"/>
    <att type="string" name="vizmap:CV-IPN-Plaque destabilization NODE_WIDTH" value="80.0"/>
    <graphics type="RHOMBUS" h="30.0" w="125.0" x="4784.2109375" y="-763.6957397460938" fill="#ff99ff" width="1" outline="#000000" cy:nodeTransparency="1.0" cy:nodeLabelFont="Default-0-20" cy:nodeLabel="hemorrhage" cy:borderLineType="solid"/>
  </node>
  <node label="response to endoplasmic reticulum stress" id="-138">
    <att type="string" name="GSID" value="GS3160755"/>
    <att type="string" name="canonicalName" value="response to endoplasmic reticulum stress"/>
    <att type="string" name="nodeTypeId" value="10"/>
    <att type="string" name="nodeTypeName" value="BiologicalProcess"/>
    <att type="string" name="vizmap:CV-IPN-Endothelial cell activation NODE_HEIGHT" value="20.0"/>
    <att type="string" name="vizmap:CV-IPN-Endothelial cell activation NODE_WIDTH" value="80.0"/>
    <att type="string" name="vizmap:CV-IPN-Foam cell formation NODE_HEIGHT" value="20.0"/>
    <att type="string" name="vizmap:CV-IPN-Foam cell formation NODE_WIDTH" value="80.0"/>
    <att type="string" name="vizmap:CV-IPN-Plaque destabilization NODE_HEIGHT" value="20.0"/>
    <att type="string" name="vizmap:CV-IPN-Plaque destabilization NODE_WIDTH" value="80.0"/>
    <graphics type="RHOMBUS" h="20.0" w="125.0" x="8612.0810546875" y="-1127.8524169921875" fill="#ff99ff" width="1" outline="#000000" cy:nodeTransparency="1.0" cy:nodeLabelFont="Default-0-20" cy:nodeLabel="response to endoplasmic reticulum stress" cy:borderLineType="solid"/>
  </node>
  <node label="FCER1A" id="-450">
    <att type="string" name="GSID" value="GS1343052"/>
    <att type="string" name="canonicalName" value="FCER1A"/>
    <att type="string" name="nodeTypeId" value="1"/>
    <att type="string" name="nodeTypeName" value="Protein"/>
    <att type="string" name="vizmap:CV-IPN-Plaque destabilization NODE_HEIGHT" value="20.0"/>
    <att type="string" name="vizmap:CV-IPN-Plaque destabilization NODE_WIDTH" value="80.0"/>
    <graphics type="ELLIPSE" h="30.0" w="75.0" x="5974.705078125" y="887.711181640625" fill="#99ffff" width="1" outline="#000000" cy:nodeTransparency="1.0" cy:nodeLabelFont="Default-0-20" cy:nodeLabel="FCER1A" cy:borderLineType="solid"/>
  </node>
  <node label="T-cell" id="-449">
    <att type="string" name="GSID" value="GS7136035"/>
    <att type="string" name="canonicalName" value="T-cell"/>
    <att type="string" name="nodeTypeId" value="11"/>
    <att type="string" name="nodeTypeName" value="CellularComponent"/>
    <att type="string" name="vizmap:CV-IPN-Plaque destabilization NODE_HEIGHT" value="20.0"/>
    <att type="string" name="vizmap:CV-IPN-Plaque destabilization NODE_WIDTH" value="80.0"/>
    <graphics type="RHOMBUS" h="30.0" w="125.0" x="7044.53369140625" y="868.3021240234375" fill="#ff99ff" width="1" outline="#000000" cy:nodeTransparency="1.0" cy:nodeLabelFont="Default-0-20" cy:nodeLabel="T-cell" cy:borderLineType="solid"/>
  </node>
  <edge label="kaof(p38 MAPK family Hs) (pp) taof(DDIT3)" source="-127" target="-529">
    <att type="string" name="canonicalName" value="kaof(p38 MAPK family Hs) (pp) taof(DDIT3)"/>
    <att type="string" name="edgeTypeId" value="134"/>
    <att type="string" name="edgeTypeName" value="-&gt;"/>
    <att type="string" name="interaction" value="pp" cy:editable="false"/>
    <att type="string" name="vizmap:CV-IPN-Plaque destabilization EDGE_COLOR" value="java.awt.Color[r=0,g=0,b=0]"/>
    <att type="string" name="vizmap:CV-IPN-Plaque destabilization EDGE_LINE_WIDTH" value="1.0"/>
    <graphics width="1" fill="#999999" cy:sourceArrow="0" cy:targetArrow="0" cy:sourceArrowColor="#000000" cy:targetArrowColor="#000000" cy:edgeLabelFont="SanSerif-0-10" cy:edgeLabel="" cy:edgeLineType="SOLID" cy:curved="STRAIGHT_LINES"/>
  </edge>
  <edge label="kaof(p38 MAPK family Hs) (pp) exp(ICAM1)" source="-127" target="-18">
    <att type="string" name="canonicalName" value="kaof(p38 MAPK family Hs) (pp) exp(ICAM1)"/>
    <att type="string" name="edgeTypeId" value="134"/>
    <att type="string" name="edgeTypeName" value="-&gt;"/>
    <att type="string" name="interaction" value="pp" cy:editable="false"/>
    <att type="string" name="vizmap:CV-IPN-Plaque destabilization EDGE_COLOR" value="java.awt.Color[r=0,g=0,b=0]"/>
    <att type="string" name="vizmap:CV-IPN-Plaque destabilization EDGE_LINE_WIDTH" value="1.0"/>
    <graphics width="1" fill="#999999" cy:sourceArrow="0" cy:targetArrow="0" cy:sourceArrowColor="#000000" cy:targetArrowColor="#000000" cy:edgeLabelFont="SanSerif-0-10" cy:edgeLabel="" cy:edgeLineType="SOLID" cy:curved="STRAIGHT_LINES">
      <att name="edgeBend">
        <att name="handle" x="8807.4423828125" y="-307.0567626953125" />
        <att name="handle" x="8807.4423828125" y="-530.4685668945312" />
        <att name="handle" x="8807.4423828125" y="-681.0286865234375" />
      </att>
    </graphics>
  </edge>
  <edge label="BAX (pp) catof(BAX)" source="-602" target="-564">
    <att type="string" name="canonicalName" value="BAX (pp) catof(BAX)"/>
    <att type="string" name="edgeTypeId" value="142"/>
    <att type="string" name="edgeTypeName" value="-cat-&gt;"/>
    <att type="string" name="interaction" value="pp" cy:editable="false"/>
    <att type="string" name="vizmap:CV-IPN-Plaque destabilization EDGE_COLOR" value="java.awt.Color[r=0,g=0,b=0]"/>
    <att type="string" name="vizmap:CV-IPN-Plaque destabilization EDGE_LINE_WIDTH" value="3.0"/>
    <graphics width="3" fill="#999999" cy:sourceArrow="0" cy:targetArrow="0" cy:sourceArrowColor="#000000" cy:targetArrowColor="#000000" cy:edgeLabelFont="SanSerif-0-10" cy:edgeLabel="" cy:edgeLineType="SOLID" cy:curved="STRAIGHT_LINES"/>
  </edge>
  <edge label="BAX (pp) apoptosis" source="-602" target="-395">
    <att type="string" name="canonicalName" value="BAX (pp) apoptosis"/>
    <att type="string" name="edgeTypeId" value="134"/>
    <att type="string" name="edgeTypeName" value="-&gt;"/>
    <att type="string" name="interaction" value="pp" cy:editable="false"/>
    <att type="string" name="vizmap:CV-IPN-Plaque destabilization EDGE_COLOR" value="java.awt.Color[r=0,g=0,b=0]"/>
    <att type="string" name="vizmap:CV-IPN-Plaque destabilization EDGE_LINE_WIDTH" value="1.0"/>
    <graphics width="1" fill="#999999" cy:sourceArrow="0" cy:targetArrow="0" cy:sourceArrowColor="#000000" cy:targetArrowColor="#000000" cy:edgeLabelFont="SanSerif-0-10" cy:edgeLabel="" cy:edgeLineType="SOLID" cy:curved="STRAIGHT_LINES">
      <att name="edgeBend">
        <att name="handle" x="5925.8642578125" y="-307.0567626953125" />
      </att>
    </graphics>
  </edge>
  <edge label="JNK family Hs P@? (pp) kaof(JNK family Hs)" source="-601" target="-219">
    <att type="string" name="canonicalName" value="JNK family Hs P@? (pp) kaof(JNK family Hs)"/>
    <att type="string" name="edgeTypeId" value="334"/>
    <att type="string" name="edgeTypeName" value="=&gt;"/>
    <att type="string" name="interaction" value="pp" cy:editable="false"/>
    <att type="string" name="vizmap:CV-IPN-Plaque destabilization EDGE_COLOR" value="java.awt.Color[r=0,g=0,b=0]"/>
    <att type="string" name="vizmap:CV-IPN-Plaque destabilization EDGE_LINE_WIDTH" value="3.0"/>
    <graphics width="3" fill="#999999" cy:sourceArrow="0" cy:targetArrow="0" cy:sourceArrowColor="#000000" cy:targetArrowColor="#000000" cy:edgeLabelFont="SanSerif-0-10" cy:edgeLabel="" cy:edgeLineType="SOLID" cy:curved="STRAIGHT_LINES"/>
  </edge>
  <edge label="kaof(IKBKB) (pp) taof(NFKB Complex Hs)" source="-162" target="-221">
    <att type="string" name="canonicalName" value="kaof(IKBKB) (pp) taof(NFKB Complex Hs)"/>
    <att type="string" name="edgeTypeId" value="134"/>
    <att type="string" name="edgeTypeName" value="-&gt;"/>
    <att type="string" name="interaction" value="pp" cy:editable="false"/>
    <att type="string" name="vizmap:CV-IPN-Plaque destabilization EDGE_COLOR" value="java.awt.Color[r=0,g=0,b=0]"/>
    <att type="string" name="vizmap:CV-IPN-Plaque destabilization EDGE_LINE_WIDTH" value="1.0"/>
    <graphics width="1" fill="#999999" cy:sourceArrow="0" cy:targetArrow="0" cy:sourceArrowColor="#000000" cy:targetArrowColor="#000000" cy:edgeLabelFont="SanSerif-0-10" cy:edgeLabel="" cy:edgeLineType="SOLID" cy:curved="STRAIGHT_LINES"/>
  </edge>
  <edge label="kaof(IKBKB) (pp) NFKBIA P@S" source="-162" target="-546">
    <att type="string" name="canonicalName" value="kaof(IKBKB) (pp) NFKBIA P@S"/>
    <att type="string" name="edgeTypeId" value="334"/>
    <att type="string" name="edgeTypeName" value="=&gt;"/>
    <att type="string" name="interaction" value="pp" cy:editable="false"/>
    <att type="string" name="vizmap:CV-IPN-Plaque destabilization EDGE_COLOR" value="java.awt.Color[r=0,g=0,b=0]"/>
    <att type="string" name="vizmap:CV-IPN-Plaque destabilization EDGE_LINE_WIDTH" value="3.0"/>
    <graphics width="3" fill="#999999" cy:sourceArrow="0" cy:targetArrow="0" cy:sourceArrowColor="#000000" cy:targetArrowColor="#000000" cy:edgeLabelFont="SanSerif-0-10" cy:edgeLabel="" cy:edgeLineType="SOLID" cy:curved="STRAIGHT_LINES">
      <att name="edgeBend">
        <att name="handle" x="2409.36328125" y="737.1509399414062" />
        <att name="handle" x="2409.36328125" y="513.7388916015625" />
        <att name="handle" x="2409.36328125" y="290.32720947265625" />
        <att name="handle" x="2409.36328125" y="66.91524505615234" />
        <att name="handle" x="2409.36328125" y="-156.49659729003906" />
        <att name="handle" x="2409.36328125" y="-307.0567626953125" />
        <att name="handle" x="2409.36328125" y="-530.4685668945312" />
        <att name="handle" x="2409.36328125" y="-681.0286865234375" />
        <att name="handle" x="2409.36328125" y="-904.440673828125" />
      </att>
    </graphics>
  </edge>
  <edge label="MEK Family Hs (pp) kaof(MEK Family Hs)" source="-600" target="-491">
    <att type="string" name="canonicalName" value="MEK Family Hs (pp) kaof(MEK Family Hs)"/>
    <att type="string" name="edgeTypeId" value="142"/>
    <att type="string" name="edgeTypeName" value="-cat-&gt;"/>
    <att type="string" name="interaction" value="pp" cy:editable="false"/>
    <att type="string" name="vizmap:CV-IPN-Plaque destabilization EDGE_COLOR" value="java.awt.Color[r=0,g=0,b=0]"/>
    <att type="string" name="vizmap:CV-IPN-Plaque destabilization EDGE_LINE_WIDTH" value="3.0"/>
    <graphics width="3" fill="#999999" cy:sourceArrow="0" cy:targetArrow="0" cy:sourceArrowColor="#000000" cy:targetArrowColor="#000000" cy:edgeLabelFont="SanSerif-0-10" cy:edgeLabel="" cy:edgeLineType="SOLID" cy:curved="STRAIGHT_LINES"/>
  </edge>
  <edge label="regulation of vascular permeability (pp) angiogenesis" source="-172" target="-469">
    <att type="string" name="canonicalName" value="regulation of vascular permeability (pp) angiogenesis"/>
    <att type="string" name="edgeTypeId" value="134"/>
    <att type="string" name="edgeTypeName" value="-&gt;"/>
    <att type="string" name="interaction" value="pp" cy:editable="false"/>
    <att type="string" name="vizmap:CV-IPN-Plaque destabilization EDGE_COLOR" value="java.awt.Color[r=0,g=0,b=0]"/>
    <att type="string" name="vizmap:CV-IPN-Plaque destabilization EDGE_LINE_WIDTH" value="1.0"/>
    <graphics width="1" fill="#999999" cy:sourceArrow="0" cy:targetArrow="0" cy:sourceArrowColor="#000000" cy:targetArrowColor="#000000" cy:edgeLabelFont="SanSerif-0-10" cy:edgeLabel="" cy:edgeLineType="SOLID" cy:curved="STRAIGHT_LINES"/>
  </edge>
  <edge label="cell death (pp) apoptosis" source="-599" target="-395">
    <att type="string" name="canonicalName" value="cell death (pp) apoptosis"/>
    <att type="string" name="edgeTypeId" value="6"/>
    <att type="string" name="edgeTypeName" value="-sub-&gt;"/>
    <att type="string" name="interaction" value="pp" cy:editable="false"/>
    <att type="string" name="vizmap:CV-IPN-Plaque destabilization EDGE_COLOR" value="java.awt.Color[r=0,g=0,b=0]"/>
    <att type="string" name="vizmap:CV-IPN-Plaque destabilization EDGE_LINE_WIDTH" value="3.0"/>
    <graphics width="1" fill="#999999" cy:sourceArrow="0" cy:targetArrow="0" cy:sourceArrowColor="#000000" cy:targetArrowColor="#000000" cy:edgeLabelFont="SanSerif-0-10" cy:edgeLabel="" cy:edgeLineType="EQUAL_DASH" cy:curved="STRAIGHT_LINES"/>
  </edge>
  <edge label="NOS2 (pp) atherosclerotic lesion" source="-3" target="-474">
    <att type="string" name="canonicalName" value="NOS2 (pp) atherosclerotic lesion"/>
    <att type="string" name="edgeTypeId" value="134"/>
    <att type="string" name="edgeTypeName" value="-&gt;"/>
    <att type="string" name="interaction" value="pp" cy:editable="false"/>
    <att type="string" name="vizmap:CV-IPN-Plaque destabilization EDGE_COLOR" value="java.awt.Color[r=0,g=0,b=0]"/>
    <att type="string" name="vizmap:CV-IPN-Plaque destabilization EDGE_LINE_WIDTH" value="1.0"/>
    <graphics width="1" fill="#999999" cy:sourceArrow="0" cy:targetArrow="0" cy:sourceArrowColor="#000000" cy:targetArrowColor="#000000" cy:edgeLabelFont="SanSerif-0-10" cy:edgeLabel="" cy:edgeLineType="SOLID" cy:curved="STRAIGHT_LINES"/>
  </edge>
  <edge label="NOS2 (pp) catof(NOS2)" source="-3" target="-155">
    <att type="string" name="canonicalName" value="NOS2 (pp) catof(NOS2)"/>
    <att type="string" name="edgeTypeId" value="142"/>
    <att type="string" name="edgeTypeName" value="-cat-&gt;"/>
    <att type="string" name="interaction" value="pp" cy:editable="false"/>
    <att type="string" name="vizmap:CV-IPN-Endothelial cell activation EDGE_COLOR" value="java.awt.Color[r=0,g=0,b=0]"/>
    <att type="string" name="vizmap:CV-IPN-Endothelial cell activation EDGE_LINE_WIDTH" value="3.0"/>
    <att type="string" name="vizmap:CV-IPN-Plaque destabilization EDGE_COLOR" value="java.awt.Color[r=0,g=0,b=0]"/>
    <att type="string" name="vizmap:CV-IPN-Plaque destabilization EDGE_LINE_WIDTH" value="3.0"/>
    <graphics width="3" fill="#999999" cy:sourceArrow="0" cy:targetArrow="0" cy:sourceArrowColor="#000000" cy:targetArrowColor="#000000" cy:edgeLabelFont="SanSerif-0-10" cy:edgeLabel="" cy:edgeLineType="SOLID" cy:curved="STRAIGHT_LINES">
      <att name="edgeBend">
        <att name="handle" x="8267.3056640625" y="-516.3528442382812" />
        <att name="handle" x="8290.244140625" y="-673.9708251953125" />
      </att>
    </graphics>
  </edge>
  <edge label="catof(CD36) (pp) kaof(MAPK9)" source="-332" target="-373">
    <att type="string" name="canonicalName" value="catof(CD36) (pp) kaof(MAPK9)"/>
    <att type="string" name="edgeTypeId" value="134"/>
    <att type="string" name="edgeTypeName" value="-&gt;"/>
    <att type="string" name="interaction" value="pp" cy:editable="false"/>
    <att type="string" name="vizmap:CV-IPN-Foam cell formation EDGE_COLOR" value="java.awt.Color[r=0,g=0,b=0]"/>
    <att type="string" name="vizmap:CV-IPN-Foam cell formation EDGE_LINE_WIDTH" value="1.0"/>
    <att type="string" name="vizmap:CV-IPN-Plaque destabilization EDGE_COLOR" value="java.awt.Color[r=0,g=0,b=0]"/>
    <att type="string" name="vizmap:CV-IPN-Plaque destabilization EDGE_LINE_WIDTH" value="1.0"/>
    <graphics width="1" fill="#999999" cy:sourceArrow="0" cy:targetArrow="0" cy:sourceArrowColor="#000000" cy:targetArrowColor="#000000" cy:edgeLabelFont="SanSerif-0-10" cy:edgeLabel="" cy:edgeLineType="SOLID" cy:curved="STRAIGHT_LINES">
      <att name="edgeBend">
        <att name="handle" x="1383.71728515625" y="1936.775390625" />
        <att name="handle" x="1383.71728515625" y="1786.2152099609375" />
        <att name="handle" x="1383.71728515625" y="1635.6549072265625" />
        <att name="handle" x="1383.71728515625" y="1412.2430419921875" />
        <att name="handle" x="1383.71728515625" y="1261.6829833984375" />
        <att name="handle" x="1383.71728515625" y="1038.271240234375" />
        <att name="handle" x="1383.71728515625" y="887.711181640625" />
        <att name="handle" x="1383.71728515625" y="737.1509399414062" />
        <att name="handle" x="1383.71728515625" y="513.7388916015625" />
        <att name="handle" x="1383.71728515625" y="290.32720947265625" />
        <att name="handle" x="1383.71728515625" y="66.91524505615234" />
        <att name="handle" x="1383.71728515625" y="-156.49659729003906" />
        <att name="handle" x="1383.71728515625" y="-307.0567626953125" />
        <att name="handle" x="1383.71728515625" y="-530.4685668945312" />
        <att name="handle" x="1383.71728515625" y="-681.0286865234375" />
        <att name="handle" x="1383.71728515625" y="-904.440673828125" />
      </att>
    </graphics>
  </edge>
  <edge label="catof(CD36) (pp) catof(TLR4)" source="-332" target="-360">
    <att type="string" name="canonicalName" value="catof(CD36) (pp) catof(TLR4)"/>
    <att type="string" name="edgeTypeId" value="134"/>
    <att type="string" name="edgeTypeName" value="-&gt;"/>
    <att type="string" name="interaction" value="pp" cy:editable="false"/>
    <att type="string" name="vizmap:CV-IPN-Foam cell formation EDGE_COLOR" value="java.awt.Color[r=0,g=0,b=0]"/>
    <att type="string" name="vizmap:CV-IPN-Foam cell formation EDGE_LINE_WIDTH" value="1.0"/>
    <att type="string" name="vizmap:CV-IPN-Plaque destabilization EDGE_COLOR" value="java.awt.Color[r=0,g=0,b=0]"/>
    <att type="string" name="vizmap:CV-IPN-Plaque destabilization EDGE_LINE_WIDTH" value="1.0"/>
    <graphics width="1" fill="#999999" cy:sourceArrow="0" cy:targetArrow="0" cy:sourceArrowColor="#000000" cy:targetArrowColor="#000000" cy:edgeLabelFont="SanSerif-0-10" cy:edgeLabel="" cy:edgeLineType="SOLID" cy:curved="STRAIGHT_LINES"/>
  </edge>
  <edge label="catof(CD36) (pp) catof(TLR2)" source="-332" target="-408">
    <att type="string" name="canonicalName" value="catof(CD36) (pp) catof(TLR2)"/>
    <att type="string" name="edgeTypeId" value="134"/>
    <att type="string" name="edgeTypeName" value="-&gt;"/>
    <att type="string" name="interaction" value="pp" cy:editable="false"/>
    <att type="string" name="vizmap:CV-IPN-Foam cell formation EDGE_COLOR" value="java.awt.Color[r=0,g=0,b=0]"/>
    <att type="string" name="vizmap:CV-IPN-Foam cell formation EDGE_LINE_WIDTH" value="1.0"/>
    <att type="string" name="vizmap:CV-IPN-Plaque destabilization EDGE_COLOR" value="java.awt.Color[r=0,g=0,b=0]"/>
    <att type="string" name="vizmap:CV-IPN-Plaque destabilization EDGE_LINE_WIDTH" value="1.0"/>
    <graphics width="1" fill="#999999" cy:sourceArrow="0" cy:targetArrow="0" cy:sourceArrowColor="#000000" cy:targetArrowColor="#000000" cy:edgeLabelFont="SanSerif-0-10" cy:edgeLabel="" cy:edgeLineType="SOLID" cy:curved="STRAIGHT_LINES"/>
  </edge>
  <edge label="catof(NOS2) (pp) Nitric oxide" source="-155" target="-145">
    <att type="string" name="canonicalName" value="catof(NOS2) (pp) Nitric oxide"/>
    <att type="string" name="edgeTypeId" value="334"/>
    <att type="string" name="edgeTypeName" value="=&gt;"/>
    <att type="string" name="interaction" value="pp" cy:editable="false"/>
    <att type="string" name="vizmap:CV-IPN-Plaque destabilization EDGE_COLOR" value="java.awt.Color[r=0,g=0,b=0]"/>
    <att type="string" name="vizmap:CV-IPN-Plaque destabilization EDGE_LINE_WIDTH" value="3.0"/>
    <graphics width="3" fill="#999999" cy:sourceArrow="0" cy:targetArrow="0" cy:sourceArrowColor="#000000" cy:targetArrowColor="#000000" cy:edgeLabelFont="SanSerif-0-10" cy:edgeLabel="" cy:edgeLineType="SOLID" cy:curved="STRAIGHT_LINES"/>
  </edge>
  <edge label="exp(MAPK9) (pp) MAPK9" source="-597" target="-410">
    <att type="string" name="canonicalName" value="exp(MAPK9) (pp) MAPK9"/>
    <att type="string" name="edgeTypeId" value="115"/>
    <att type="string" name="edgeTypeName" value="-gp-&gt;"/>
    <att type="string" name="interaction" value="pp" cy:editable="false"/>
    <att type="string" name="vizmap:CV-IPN-Plaque destabilization EDGE_COLOR" value="java.awt.Color[r=0,g=0,b=0]"/>
    <att type="string" name="vizmap:CV-IPN-Plaque destabilization EDGE_LINE_WIDTH" value="3.0"/>
    <graphics width="1" fill="#999999" cy:sourceArrow="0" cy:targetArrow="0" cy:sourceArrowColor="#000000" cy:targetArrowColor="#000000" cy:edgeLabelFont="SanSerif-0-10" cy:edgeLabel="" cy:edgeLineType="EQUAL_DASH" cy:curved="STRAIGHT_LINES"/>
  </edge>
  <edge label="exp(ICAM1) (pp) ICAM1" source="-18" target="-186">
    <att type="string" name="canonicalName" value="exp(ICAM1) (pp) ICAM1"/>
    <att type="string" name="edgeTypeId" value="115"/>
    <att type="string" name="edgeTypeName" value="-gp-&gt;"/>
    <att type="string" name="interaction" value="pp" cy:editable="false"/>
    <att type="string" name="vizmap:CV-IPN-Endothelial cell activation EDGE_COLOR" value="java.awt.Color[r=0,g=0,b=0]"/>
    <att type="string" name="vizmap:CV-IPN-Endothelial cell activation EDGE_LINE_WIDTH" value="3.0"/>
    <att type="string" name="vizmap:CV-IPN-Endothelial cell-monocyte interaction EDGE_COLOR" value="java.awt.Color[r=0,g=0,b=0]"/>
    <att type="string" name="vizmap:CV-IPN-Endothelial cell-monocyte interaction EDGE_LINE_WIDTH" value="3.0"/>
    <att type="string" name="vizmap:CV-IPN-Plaque destabilization EDGE_COLOR" value="java.awt.Color[r=0,g=0,b=0]"/>
    <att type="string" name="vizmap:CV-IPN-Plaque destabilization EDGE_LINE_WIDTH" value="3.0"/>
    <graphics width="1" fill="#999999" cy:sourceArrow="0" cy:targetArrow="0" cy:sourceArrowColor="#000000" cy:targetArrowColor="#000000" cy:edgeLabelFont="SanSerif-0-10" cy:edgeLabel="" cy:edgeLineType="EQUAL_DASH" cy:curved="STRAIGHT_LINES"/>
  </edge>
  <edge label="exp(COL3A1) (pp) COL3A1" source="-596" target="-580">
    <att type="string" name="canonicalName" value="exp(COL3A1) (pp) COL3A1"/>
    <att type="string" name="edgeTypeId" value="115"/>
    <att type="string" name="edgeTypeName" value="-gp-&gt;"/>
    <att type="string" name="interaction" value="pp" cy:editable="false"/>
    <att type="string" name="vizmap:CV-IPN-Plaque destabilization EDGE_COLOR" value="java.awt.Color[r=0,g=0,b=0]"/>
    <att type="string" name="vizmap:CV-IPN-Plaque destabilization EDGE_LINE_WIDTH" value="3.0"/>
    <graphics width="1" fill="#999999" cy:sourceArrow="0" cy:targetArrow="0" cy:sourceArrowColor="#000000" cy:targetArrowColor="#000000" cy:edgeLabelFont="SanSerif-0-10" cy:edgeLabel="" cy:edgeLineType="EQUAL_DASH" cy:curved="STRAIGHT_LINES"/>
  </edge>
  <edge label="Collagen type I Family Hs (pp) COL1A1" source="-595" target="-579">
    <att type="string" name="canonicalName" value="Collagen type I Family Hs (pp) COL1A1"/>
    <att type="string" name="edgeTypeId" value="6"/>
    <att type="string" name="edgeTypeName" value="-sub-&gt;"/>
    <att type="string" name="interaction" value="pp" cy:editable="false"/>
    <att type="string" name="vizmap:CV-IPN-Plaque destabilization EDGE_COLOR" value="java.awt.Color[r=0,g=0,b=0]"/>
    <att type="string" name="vizmap:CV-IPN-Plaque destabilization EDGE_LINE_WIDTH" value="3.0"/>
    <graphics width="1" fill="#999999" cy:sourceArrow="0" cy:targetArrow="0" cy:sourceArrowColor="#000000" cy:targetArrowColor="#000000" cy:edgeLabelFont="SanSerif-0-10" cy:edgeLabel="" cy:edgeLineType="EQUAL_DASH" cy:curved="STRAIGHT_LINES"/>
  </edge>
  <edge label="Collagen type I Family Hs (pp) COL1A2" source="-595" target="-504">
    <att type="string" name="canonicalName" value="Collagen type I Family Hs (pp) COL1A2"/>
    <att type="string" name="edgeTypeId" value="6"/>
    <att type="string" name="edgeTypeName" value="-sub-&gt;"/>
    <att type="string" name="interaction" value="pp" cy:editable="false"/>
    <att type="string" name="vizmap:CV-IPN-Plaque destabilization EDGE_COLOR" value="java.awt.Color[r=0,g=0,b=0]"/>
    <att type="string" name="vizmap:CV-IPN-Plaque destabilization EDGE_LINE_WIDTH" value="3.0"/>
    <graphics width="1" fill="#999999" cy:sourceArrow="0" cy:targetArrow="0" cy:sourceArrowColor="#000000" cy:targetArrowColor="#000000" cy:edgeLabelFont="SanSerif-0-10" cy:edgeLabel="" cy:edgeLineType="EQUAL_DASH" cy:curved="STRAIGHT_LINES"/>
  </edge>
  <edge label="F3 (pp) catof(F3)" source="-137" target="-461">
    <att type="string" name="canonicalName" value="F3 (pp) catof(F3)"/>
    <att type="string" name="edgeTypeId" value="142"/>
    <att type="string" name="edgeTypeName" value="-cat-&gt;"/>
    <att type="string" name="interaction" value="pp" cy:editable="false"/>
    <att type="string" name="vizmap:CV-IPN-Plaque destabilization EDGE_COLOR" value="java.awt.Color[r=0,g=0,b=0]"/>
    <att type="string" name="vizmap:CV-IPN-Plaque destabilization EDGE_LINE_WIDTH" value="3.0"/>
    <graphics width="3" fill="#999999" cy:sourceArrow="0" cy:targetArrow="0" cy:sourceArrowColor="#000000" cy:targetArrowColor="#000000" cy:edgeLabelFont="SanSerif-0-10" cy:edgeLabel="" cy:edgeLineType="SOLID" cy:curved="STRAIGHT_LINES"/>
  </edge>
  <edge label="F3 (pp) F2" source="-137" target="-204">
    <att type="string" name="canonicalName" value="F3 (pp) F2"/>
    <att type="string" name="edgeTypeId" value="134"/>
    <att type="string" name="edgeTypeName" value="-&gt;"/>
    <att type="string" name="interaction" value="pp" cy:editable="false"/>
    <att type="string" name="vizmap:CV-IPN-Plaque destabilization EDGE_COLOR" value="java.awt.Color[r=0,g=0,b=0]"/>
    <att type="string" name="vizmap:CV-IPN-Plaque destabilization EDGE_LINE_WIDTH" value="1.0"/>
    <graphics width="1" fill="#999999" cy:sourceArrow="0" cy:targetArrow="0" cy:sourceArrowColor="#000000" cy:targetArrowColor="#000000" cy:edgeLabelFont="SanSerif-0-10" cy:edgeLabel="" cy:edgeLineType="SOLID" cy:curved="STRAIGHT_LINES">
      <att name="edgeBend">
        <att name="handle" x="6023.54541015625" y="-530.4685668945312" />
        <att name="handle" x="6951.51123046875" y="-307.0567626953125" />
        <att name="handle" x="6951.51123046875" y="-156.49659729003906" />
        <att name="handle" x="7049.1904296875" y="66.91524505615234" />
        <att name="handle" x="7049.1904296875" y="290.32720947265625" />
        <att name="handle" x="6951.51123046875" y="513.7388916015625" />
        <att name="handle" x="6951.51123046875" y="737.1509399414062" />
        <att name="handle" x="6951.51123046875" y="887.711181640625" />
        <att name="handle" x="6951.51123046875" y="1038.271240234375" />
        <att name="handle" x="6951.51123046875" y="1261.6829833984375" />
        <att name="handle" x="6951.51123046875" y="1412.2430419921875" />
      </att>
    </graphics>
  </edge>
  <edge label="F3 (pp) blood coagulation" source="-137" target="-89">
    <att type="string" name="canonicalName" value="F3 (pp) blood coagulation"/>
    <att type="string" name="edgeTypeId" value="134"/>
    <att type="string" name="edgeTypeName" value="-&gt;"/>
    <att type="string" name="interaction" value="pp" cy:editable="false"/>
    <att type="string" name="vizmap:CV-IPN-Endothelial cell activation EDGE_COLOR" value="java.awt.Color[r=0,g=0,b=0]"/>
    <att type="string" name="vizmap:CV-IPN-Endothelial cell activation EDGE_LINE_WIDTH" value="1.0"/>
    <att type="string" name="vizmap:CV-IPN-Plaque destabilization EDGE_COLOR" value="java.awt.Color[r=0,g=0,b=0]"/>
    <att type="string" name="vizmap:CV-IPN-Plaque destabilization EDGE_LINE_WIDTH" value="1.0"/>
    <graphics width="1" fill="#999999" cy:sourceArrow="0" cy:targetArrow="0" cy:sourceArrowColor="#000000" cy:targetArrowColor="#000000" cy:edgeLabelFont="SanSerif-0-10" cy:edgeLabel="" cy:edgeLineType="SOLID" cy:curved="STRAIGHT_LINES">
      <att name="edgeBend">
        <att name="handle" x="5486.30126953125" y="-904.440673828125" />
      </att>
    </graphics>
  </edge>
  <edge label="CD4+ T-cell (pp) IL17A" source="-594" target="-550">
    <att type="string" name="canonicalName" value="CD4+ T-cell (pp) IL17A"/>
    <att type="string" name="edgeTypeId" value="134"/>
    <att type="string" name="edgeTypeName" value="-&gt;"/>
    <att type="string" name="interaction" value="pp" cy:editable="false"/>
    <att type="string" name="vizmap:CV-IPN-Plaque destabilization EDGE_COLOR" value="java.awt.Color[r=0,g=0,b=0]"/>
    <att type="string" name="vizmap:CV-IPN-Plaque destabilization EDGE_LINE_WIDTH" value="1.0"/>
    <graphics width="1" fill="#999999" cy:sourceArrow="0" cy:targetArrow="0" cy:sourceArrowColor="#000000" cy:targetArrowColor="#000000" cy:edgeLabelFont="SanSerif-0-10" cy:edgeLabel="" cy:edgeLineType="SOLID" cy:curved="STRAIGHT_LINES"/>
  </edge>
  <edge label="catof(NADPH oxidase complex) (pp) NADPH oxidase complex" source="-592" target="-17">
    <att type="string" name="canonicalName" value="catof(NADPH oxidase complex) (pp) NADPH oxidase complex"/>
    <att type="string" name="edgeTypeId" value="142"/>
    <att type="string" name="edgeTypeName" value="-cat-&gt;"/>
    <att type="string" name="interaction" value="pp" cy:editable="false"/>
    <att type="string" name="vizmap:CV-IPN-Plaque destabilization EDGE_COLOR" value="java.awt.Color[r=0,g=0,b=0]"/>
    <att type="string" name="vizmap:CV-IPN-Plaque destabilization EDGE_LINE_WIDTH" value="3.0"/>
    <graphics width="3" fill="#999999" cy:sourceArrow="0" cy:targetArrow="0" cy:sourceArrowColor="#000000" cy:targetArrowColor="#000000" cy:edgeLabelFont="SanSerif-0-10" cy:edgeLabel="" cy:edgeLineType="SOLID" cy:curved="STRAIGHT_LINES">
      <att name="edgeBend">
        <att name="handle" x="7000.3525390625" y="1038.271240234375" />
        <att name="handle" x="7000.3525390625" y="887.711181640625" />
        <att name="handle" x="7000.3525390625" y="737.1509399414062" />
        <att name="handle" x="7000.3525390625" y="513.7388916015625" />
        <att name="handle" x="7098.03173828125" y="290.32720947265625" />
        <att name="handle" x="7098.03173828125" y="66.91524505615234" />
        <att name="handle" x="7000.3525390625" y="-156.49659729003906" />
        <att name="handle" x="7000.3525390625" y="-307.0567626953125" />
        <att name="handle" x="6756.1494140625" y="-530.4685668945312" />
        <att name="handle" x="6730.31591796875" y="-681.0286865234375" />
      </att>
    </graphics>
  </edge>
  <edge label="catof(NADPH oxidase complex) (pp) MSR1" source="-592" target="-436">
    <att type="string" name="canonicalName" value="catof(NADPH oxidase complex) (pp) MSR1"/>
    <att type="string" name="edgeTypeId" value="134"/>
    <att type="string" name="edgeTypeName" value="-&gt;"/>
    <att type="string" name="interaction" value="pp" cy:editable="false"/>
    <att type="string" name="vizmap:CV-IPN-Plaque destabilization EDGE_COLOR" value="java.awt.Color[r=0,g=0,b=0]"/>
    <att type="string" name="vizmap:CV-IPN-Plaque destabilization EDGE_LINE_WIDTH" value="1.0"/>
    <graphics width="1" fill="#999999" cy:sourceArrow="0" cy:targetArrow="0" cy:sourceArrowColor="#000000" cy:targetArrowColor="#000000" cy:edgeLabelFont="SanSerif-0-10" cy:edgeLabel="" cy:edgeLineType="SOLID" cy:curved="STRAIGHT_LINES"/>
  </edge>
  <edge label="IL18 (pp) exp(MMP9)" source="-591" target="-470">
    <att type="string" name="canonicalName" value="IL18 (pp) exp(MMP9)"/>
    <att type="string" name="edgeTypeId" value="134"/>
    <att type="string" name="edgeTypeName" value="-&gt;"/>
    <att type="string" name="interaction" value="pp" cy:editable="false"/>
    <att type="string" name="vizmap:CV-IPN-Plaque destabilization EDGE_COLOR" value="java.awt.Color[r=0,g=0,b=0]"/>
    <att type="string" name="vizmap:CV-IPN-Plaque destabilization EDGE_LINE_WIDTH" value="1.0"/>
    <graphics width="1" fill="#999999" cy:sourceArrow="0" cy:targetArrow="0" cy:sourceArrowColor="#000000" cy:targetArrowColor="#000000" cy:edgeLabelFont="SanSerif-0-10" cy:edgeLabel="" cy:edgeLineType="SOLID" cy:curved="STRAIGHT_LINES"/>
  </edge>
  <edge label="PON3 (pp) CCL2" source="-590" target="-5">
    <att type="string" name="canonicalName" value="PON3 (pp) CCL2"/>
    <att type="string" name="edgeTypeId" value="137"/>
    <att type="string" name="edgeTypeName" value="-|"/>
    <att type="string" name="interaction" value="pp" cy:editable="false"/>
    <att type="string" name="vizmap:CV-IPN-Plaque destabilization EDGE_COLOR" value="java.awt.Color[r=0,g=0,b=0]"/>
    <att type="string" name="vizmap:CV-IPN-Plaque destabilization EDGE_LINE_WIDTH" value="1.0"/>
    <graphics width="1" fill="#999999" cy:sourceArrow="0" cy:targetArrow="0" cy:sourceArrowColor="#000000" cy:targetArrowColor="#000000" cy:edgeLabelFont="SanSerif-0-10" cy:edgeLabel="" cy:edgeLineType="SOLID" cy:curved="STRAIGHT_LINES"/>
  </edge>
  <edge label="PON3 (pp) Atherosclerosis" source="-590" target="-481">
    <att type="string" name="canonicalName" value="PON3 (pp) Atherosclerosis"/>
    <att type="string" name="edgeTypeId" value="137"/>
    <att type="string" name="edgeTypeName" value="-|"/>
    <att type="string" name="interaction" value="pp" cy:editable="false"/>
    <att type="string" name="vizmap:CV-IPN-Plaque destabilization EDGE_COLOR" value="java.awt.Color[r=0,g=0,b=0]"/>
    <att type="string" name="vizmap:CV-IPN-Plaque destabilization EDGE_LINE_WIDTH" value="1.0"/>
    <graphics width="1" fill="#999999" cy:sourceArrow="0" cy:targetArrow="0" cy:sourceArrowColor="#000000" cy:targetArrowColor="#000000" cy:edgeLabelFont="SanSerif-0-10" cy:edgeLabel="" cy:edgeLineType="SOLID" cy:curved="STRAIGHT_LINES">
      <att name="edgeBend">
        <att name="handle" x="4411.8154296875" y="290.32720947265625" />
        <att name="handle" x="4411.8154296875" y="66.91524505615234" />
        <att name="handle" x="4411.8154296875" y="-156.49659729003906" />
        <att name="handle" x="4411.8154296875" y="-307.0567626953125" />
        <att name="handle" x="4460.6552734375" y="-530.4685668945312" />
      </att>
    </graphics>
  </edge>
  <edge label="taof(STAT1) (pp) apoptosis" source="-206" target="-395">
    <att type="string" name="canonicalName" value="taof(STAT1) (pp) apoptosis"/>
    <att type="string" name="edgeTypeId" value="134"/>
    <att type="string" name="edgeTypeName" value="-&gt;"/>
    <att type="string" name="interaction" value="pp" cy:editable="false"/>
    <att type="string" name="vizmap:CV-IPN-Plaque destabilization EDGE_COLOR" value="java.awt.Color[r=0,g=0,b=0]"/>
    <att type="string" name="vizmap:CV-IPN-Plaque destabilization EDGE_LINE_WIDTH" value="1.0"/>
    <graphics width="1" fill="#999999" cy:sourceArrow="0" cy:targetArrow="0" cy:sourceArrowColor="#000000" cy:targetArrowColor="#000000" cy:edgeLabelFont="SanSerif-0-10" cy:edgeLabel="" cy:edgeLineType="SOLID" cy:curved="STRAIGHT_LINES">
      <att name="edgeBend">
        <att name="handle" x="6316.58837890625" y="-307.0567626953125" />
      </att>
    </graphics>
  </edge>
  <edge label="taof(STAT1) (pp) exp(CIITA)" source="-206" target="-472">
    <att type="string" name="canonicalName" value="taof(STAT1) (pp) exp(CIITA)"/>
    <att type="string" name="edgeTypeId" value="134"/>
    <att type="string" name="edgeTypeName" value="-&gt;"/>
    <att type="string" name="interaction" value="pp" cy:editable="false"/>
    <att type="string" name="vizmap:CV-IPN-Plaque destabilization EDGE_COLOR" value="java.awt.Color[r=0,g=0,b=0]"/>
    <att type="string" name="vizmap:CV-IPN-Plaque destabilization EDGE_LINE_WIDTH" value="1.0"/>
    <graphics width="1" fill="#999999" cy:sourceArrow="0" cy:targetArrow="0" cy:sourceArrowColor="#000000" cy:targetArrowColor="#000000" cy:edgeLabelFont="SanSerif-0-10" cy:edgeLabel="" cy:edgeLineType="SOLID" cy:curved="STRAIGHT_LINES"/>
  </edge>
  <edge label="kaof(ERK family Hs) (pp) EGR1" source="-165" target="-116">
    <att type="string" name="canonicalName" value="kaof(ERK family Hs) (pp) EGR1"/>
    <att type="string" name="edgeTypeId" value="134"/>
    <att type="string" name="edgeTypeName" value="-&gt;"/>
    <att type="string" name="interaction" value="pp" cy:editable="false"/>
    <att type="string" name="vizmap:CV-IPN-Endothelial cell activation EDGE_COLOR" value="java.awt.Color[r=0,g=0,b=0]"/>
    <att type="string" name="vizmap:CV-IPN-Endothelial cell activation EDGE_LINE_WIDTH" value="1.0"/>
    <att type="string" name="vizmap:CV-IPN-Plaque destabilization EDGE_COLOR" value="java.awt.Color[r=0,g=0,b=0]"/>
    <att type="string" name="vizmap:CV-IPN-Plaque destabilization EDGE_LINE_WIDTH" value="1.0"/>
    <graphics width="1" fill="#999999" cy:sourceArrow="0" cy:targetArrow="0" cy:sourceArrowColor="#000000" cy:targetArrowColor="#000000" cy:edgeLabelFont="SanSerif-0-10" cy:edgeLabel="" cy:edgeLineType="SOLID" cy:curved="STRAIGHT_LINES"/>
  </edge>
  <edge label="exp(MMP2) (pp) MMP2" source="-589" target="-521">
    <att type="string" name="canonicalName" value="exp(MMP2) (pp) MMP2"/>
    <att type="string" name="edgeTypeId" value="115"/>
    <att type="string" name="edgeTypeName" value="-gp-&gt;"/>
    <att type="string" name="interaction" value="pp" cy:editable="false"/>
    <att type="string" name="vizmap:CV-IPN-Plaque destabilization EDGE_COLOR" value="java.awt.Color[r=0,g=0,b=0]"/>
    <att type="string" name="vizmap:CV-IPN-Plaque destabilization EDGE_LINE_WIDTH" value="3.0"/>
    <graphics width="1" fill="#999999" cy:sourceArrow="0" cy:targetArrow="0" cy:sourceArrowColor="#000000" cy:targetArrowColor="#000000" cy:edgeLabelFont="SanSerif-0-10" cy:edgeLabel="" cy:edgeLineType="EQUAL_DASH" cy:curved="STRAIGHT_LINES"/>
  </edge>
  <edge label="CEBPA (pp) taof(CEBPA)" source="-587" target="-479">
    <att type="string" name="canonicalName" value="CEBPA (pp) taof(CEBPA)"/>
    <att type="string" name="edgeTypeId" value="166"/>
    <att type="string" name="edgeTypeName" value="-e-&gt;"/>
    <att type="string" name="interaction" value="pp" cy:editable="false"/>
    <att type="string" name="vizmap:CV-IPN-Plaque destabilization EDGE_COLOR" value="java.awt.Color[r=0,g=0,b=0]"/>
    <att type="string" name="vizmap:CV-IPN-Plaque destabilization EDGE_LINE_WIDTH" value="3.0"/>
    <graphics width="1" fill="#999999" cy:sourceArrow="0" cy:targetArrow="0" cy:sourceArrowColor="#000000" cy:targetArrowColor="#000000" cy:edgeLabelFont="SanSerif-0-10" cy:edgeLabel="" cy:edgeLineType="EQUAL_DASH" cy:curved="STRAIGHT_LINES"/>
  </edge>
  <edge label="TIMP3 (pp) Atherosclerosis" source="-586" target="-481">
    <att type="string" name="canonicalName" value="TIMP3 (pp) Atherosclerosis"/>
    <att type="string" name="edgeTypeId" value="137"/>
    <att type="string" name="edgeTypeName" value="-|"/>
    <att type="string" name="interaction" value="pp" cy:editable="false"/>
    <att type="string" name="vizmap:CV-IPN-Plaque destabilization EDGE_COLOR" value="java.awt.Color[r=0,g=0,b=0]"/>
    <att type="string" name="vizmap:CV-IPN-Plaque destabilization EDGE_LINE_WIDTH" value="1.0"/>
    <graphics width="1" fill="#999999" cy:sourceArrow="0" cy:targetArrow="0" cy:sourceArrowColor="#000000" cy:targetArrowColor="#000000" cy:edgeLabelFont="SanSerif-0-10" cy:edgeLabel="" cy:edgeLineType="SOLID" cy:curved="STRAIGHT_LINES"/>
  </edge>
  <edge label="catof(MMP2) (pp) degradationof(Collagen type I Family Hs)" source="-585" target="-459">
    <att type="string" name="canonicalName" value="catof(MMP2) (pp) degradationof(Collagen type I Family Hs)"/>
    <att type="string" name="edgeTypeId" value="134"/>
    <att type="string" name="edgeTypeName" value="-&gt;"/>
    <att type="string" name="interaction" value="pp" cy:editable="false"/>
    <att type="string" name="vizmap:CV-IPN-Plaque destabilization EDGE_COLOR" value="java.awt.Color[r=0,g=0,b=0]"/>
    <att type="string" name="vizmap:CV-IPN-Plaque destabilization EDGE_LINE_WIDTH" value="1.0"/>
    <graphics width="1" fill="#999999" cy:sourceArrow="0" cy:targetArrow="0" cy:sourceArrowColor="#000000" cy:targetArrowColor="#000000" cy:edgeLabelFont="SanSerif-0-10" cy:edgeLabel="" cy:edgeLineType="SOLID" cy:curved="STRAIGHT_LINES"/>
  </edge>
  <edge label="exp(IL1B) (pp) IL1B" source="-583" target="-243">
    <att type="string" name="canonicalName" value="exp(IL1B) (pp) IL1B"/>
    <att type="string" name="edgeTypeId" value="115"/>
    <att type="string" name="edgeTypeName" value="-gp-&gt;"/>
    <att type="string" name="interaction" value="pp" cy:editable="false"/>
    <att type="string" name="vizmap:CV-IPN-Plaque destabilization EDGE_COLOR" value="java.awt.Color[r=0,g=0,b=0]"/>
    <att type="string" name="vizmap:CV-IPN-Plaque destabilization EDGE_LINE_WIDTH" value="3.0"/>
    <graphics width="1" fill="#999999" cy:sourceArrow="0" cy:targetArrow="0" cy:sourceArrowColor="#000000" cy:targetArrowColor="#000000" cy:edgeLabelFont="SanSerif-0-10" cy:edgeLabel="" cy:edgeLineType="EQUAL_DASH" cy:curved="STRAIGHT_LINES"/>
  </edge>
  <edge label="MSR1 (pp) catof(MSR1)" source="-436" target="-424">
    <att type="string" name="canonicalName" value="MSR1 (pp) catof(MSR1)"/>
    <att type="string" name="edgeTypeId" value="142"/>
    <att type="string" name="edgeTypeName" value="-cat-&gt;"/>
    <att type="string" name="interaction" value="pp" cy:editable="false"/>
    <att type="string" name="vizmap:CV-IPN-Foam cell formation EDGE_COLOR" value="java.awt.Color[r=0,g=0,b=0]"/>
    <att type="string" name="vizmap:CV-IPN-Foam cell formation EDGE_LINE_WIDTH" value="3.0"/>
    <att type="string" name="vizmap:CV-IPN-Plaque destabilization EDGE_COLOR" value="java.awt.Color[r=0,g=0,b=0]"/>
    <att type="string" name="vizmap:CV-IPN-Plaque destabilization EDGE_LINE_WIDTH" value="3.0"/>
    <graphics width="3" fill="#999999" cy:sourceArrow="0" cy:targetArrow="0" cy:sourceArrowColor="#000000" cy:targetArrowColor="#000000" cy:edgeLabelFont="SanSerif-0-10" cy:edgeLabel="" cy:edgeLineType="SOLID" cy:curved="STRAIGHT_LINES"/>
  </edge>
  <edge label="taof(TP53) (pp) exp(BAX)" source="-581" target="-497">
    <att type="string" name="canonicalName" value="taof(TP53) (pp) exp(BAX)"/>
    <att type="string" name="edgeTypeId" value="334"/>
    <att type="string" name="edgeTypeName" value="=&gt;"/>
    <att type="string" name="interaction" value="pp" cy:editable="false"/>
    <att type="string" name="vizmap:CV-IPN-Plaque destabilization EDGE_COLOR" value="java.awt.Color[r=0,g=0,b=0]"/>
    <att type="string" name="vizmap:CV-IPN-Plaque destabilization EDGE_LINE_WIDTH" value="3.0"/>
    <graphics width="3" fill="#999999" cy:sourceArrow="0" cy:targetArrow="0" cy:sourceArrowColor="#000000" cy:targetArrowColor="#000000" cy:edgeLabelFont="SanSerif-0-10" cy:edgeLabel="" cy:edgeLineType="SOLID" cy:curved="STRAIGHT_LINES"/>
  </edge>
  <edge label="exp(SOD1) (pp) SOD1" source="-398" target="-396">
    <att type="string" name="canonicalName" value="exp(SOD1) (pp) SOD1"/>
    <att type="string" name="edgeTypeId" value="115"/>
    <att type="string" name="edgeTypeName" value="-gp-&gt;"/>
    <att type="string" name="interaction" value="pp" cy:editable="false"/>
    <att type="string" name="vizmap:CV-IPN-Foam cell formation EDGE_COLOR" value="java.awt.Color[r=0,g=0,b=0]"/>
    <att type="string" name="vizmap:CV-IPN-Foam cell formation EDGE_LINE_WIDTH" value="3.0"/>
    <att type="string" name="vizmap:CV-IPN-Plaque destabilization EDGE_COLOR" value="java.awt.Color[r=0,g=0,b=0]"/>
    <att type="string" name="vizmap:CV-IPN-Plaque destabilization EDGE_LINE_WIDTH" value="3.0"/>
    <graphics width="1" fill="#999999" cy:sourceArrow="0" cy:targetArrow="0" cy:sourceArrowColor="#000000" cy:targetArrowColor="#000000" cy:edgeLabelFont="SanSerif-0-10" cy:edgeLabel="" cy:edgeLineType="EQUAL_DASH" cy:curved="STRAIGHT_LINES"/>
  </edge>
  <edge label="ABCA1 (pp) atherosclerotic lesion" source="-349" target="-474">
    <att type="string" name="canonicalName" value="ABCA1 (pp) atherosclerotic lesion"/>
    <att type="string" name="edgeTypeId" value="137"/>
    <att type="string" name="edgeTypeName" value="-|"/>
    <att type="string" name="interaction" value="pp" cy:editable="false"/>
    <att type="string" name="vizmap:CV-IPN-Plaque destabilization EDGE_COLOR" value="java.awt.Color[r=0,g=0,b=0]"/>
    <att type="string" name="vizmap:CV-IPN-Plaque destabilization EDGE_LINE_WIDTH" value="1.0"/>
    <graphics width="1" fill="#999999" cy:sourceArrow="0" cy:targetArrow="0" cy:sourceArrowColor="#000000" cy:targetArrowColor="#000000" cy:edgeLabelFont="SanSerif-0-10" cy:edgeLabel="" cy:edgeLineType="SOLID" cy:curved="STRAIGHT_LINES"/>
  </edge>
  <edge label="catof(SOD1) (pp) exp(IL6)" source="-445" target="-26">
    <att type="string" name="canonicalName" value="catof(SOD1) (pp) exp(IL6)"/>
    <att type="string" name="edgeTypeId" value="137"/>
    <att type="string" name="edgeTypeName" value="-|"/>
    <att type="string" name="interaction" value="pp" cy:editable="false"/>
    <att type="string" name="vizmap:CV-IPN-Plaque destabilization EDGE_COLOR" value="java.awt.Color[r=0,g=0,b=0]"/>
    <att type="string" name="vizmap:CV-IPN-Plaque destabilization EDGE_LINE_WIDTH" value="1.0"/>
    <graphics width="1" fill="#999999" cy:sourceArrow="0" cy:targetArrow="0" cy:sourceArrowColor="#000000" cy:targetArrowColor="#000000" cy:edgeLabelFont="SanSerif-0-10" cy:edgeLabel="" cy:edgeLineType="SOLID" cy:curved="STRAIGHT_LINES">
      <att name="edgeBend">
        <att name="handle" x="3044.287353515625" y="1412.2430419921875" />
        <att name="handle" x="3044.287353515625" y="1261.6829833984375" />
        <att name="handle" x="3044.287353515625" y="1038.271240234375" />
        <att name="handle" x="3044.287353515625" y="887.711181640625" />
        <att name="handle" x="3044.287353515625" y="737.1509399414062" />
        <att name="handle" x="3044.287353515625" y="513.7388916015625" />
        <att name="handle" x="3044.287353515625" y="290.32720947265625" />
      </att>
    </graphics>
  </edge>
  <edge label="catof(SOD1) (pp) ROS" source="-445" target="-90">
    <att type="string" name="canonicalName" value="catof(SOD1) (pp) ROS"/>
    <att type="string" name="edgeTypeId" value="137"/>
    <att type="string" name="edgeTypeName" value="-|"/>
    <att type="string" name="interaction" value="pp" cy:editable="false"/>
    <att type="string" name="vizmap:CV-IPN-Foam cell formation EDGE_COLOR" value="java.awt.Color[r=0,g=0,b=0]"/>
    <att type="string" name="vizmap:CV-IPN-Foam cell formation EDGE_LINE_WIDTH" value="1.0"/>
    <att type="string" name="vizmap:CV-IPN-Plaque destabilization EDGE_COLOR" value="java.awt.Color[r=0,g=0,b=0]"/>
    <att type="string" name="vizmap:CV-IPN-Plaque destabilization EDGE_LINE_WIDTH" value="1.0"/>
    <graphics width="1" fill="#999999" cy:sourceArrow="0" cy:targetArrow="0" cy:sourceArrowColor="#000000" cy:targetArrowColor="#000000" cy:edgeLabelFont="SanSerif-0-10" cy:edgeLabel="" cy:edgeLineType="SOLID" cy:curved="STRAIGHT_LINES">
      <att name="edgeBend">
        <att name="handle" x="5437.46142578125" y="1412.2430419921875" />
      </att>
    </graphics>
  </edge>
  <edge label="catof(SOD1) (pp) exp(IL1B)" source="-445" target="-583">
    <att type="string" name="canonicalName" value="catof(SOD1) (pp) exp(IL1B)"/>
    <att type="string" name="edgeTypeId" value="137"/>
    <att type="string" name="edgeTypeName" value="-|"/>
    <att type="string" name="interaction" value="pp" cy:editable="false"/>
    <att type="string" name="vizmap:CV-IPN-Plaque destabilization EDGE_COLOR" value="java.awt.Color[r=0,g=0,b=0]"/>
    <att type="string" name="vizmap:CV-IPN-Plaque destabilization EDGE_LINE_WIDTH" value="1.0"/>
    <graphics width="1" fill="#999999" cy:sourceArrow="0" cy:targetArrow="0" cy:sourceArrowColor="#000000" cy:targetArrowColor="#000000" cy:edgeLabelFont="SanSerif-0-10" cy:edgeLabel="" cy:edgeLineType="SOLID" cy:curved="STRAIGHT_LINES"/>
  </edge>
  <edge label="F2 (pp) exp(CCL2)" source="-204" target="-46">
    <att type="string" name="canonicalName" value="F2 (pp) exp(CCL2)"/>
    <att type="string" name="edgeTypeId" value="134"/>
    <att type="string" name="edgeTypeName" value="-&gt;"/>
    <att type="string" name="interaction" value="pp" cy:editable="false"/>
    <att type="string" name="vizmap:CV-IPN-Plaque destabilization EDGE_COLOR" value="java.awt.Color[r=0,g=0,b=0]"/>
    <att type="string" name="vizmap:CV-IPN-Plaque destabilization EDGE_LINE_WIDTH" value="1.0"/>
    <graphics width="1" fill="#999999" cy:sourceArrow="0" cy:targetArrow="0" cy:sourceArrowColor="#000000" cy:targetArrowColor="#000000" cy:edgeLabelFont="SanSerif-0-10" cy:edgeLabel="" cy:edgeLineType="SOLID" cy:curved="STRAIGHT_LINES">
      <att name="edgeBend">
        <att name="handle" x="4997.89892578125" y="1412.2430419921875" />
        <att name="handle" x="4997.89892578125" y="1261.6829833984375" />
        <att name="handle" x="4997.89892578125" y="1038.271240234375" />
        <att name="handle" x="4997.89892578125" y="887.711181640625" />
        <att name="handle" x="5095.58056640625" y="737.1509399414062" />
      </att>
    </graphics>
  </edge>
  <edge label="F2 (pp) exp(CXCL2)" source="-204" target="-9">
    <att type="string" name="canonicalName" value="F2 (pp) exp(CXCL2)"/>
    <att type="string" name="edgeTypeId" value="134"/>
    <att type="string" name="edgeTypeName" value="-&gt;"/>
    <att type="string" name="interaction" value="pp" cy:editable="false"/>
    <att type="string" name="vizmap:CV-IPN-Plaque destabilization EDGE_COLOR" value="java.awt.Color[r=0,g=0,b=0]"/>
    <att type="string" name="vizmap:CV-IPN-Plaque destabilization EDGE_LINE_WIDTH" value="1.0"/>
    <graphics width="1" fill="#999999" cy:sourceArrow="0" cy:targetArrow="0" cy:sourceArrowColor="#000000" cy:targetArrowColor="#000000" cy:edgeLabelFont="SanSerif-0-10" cy:edgeLabel="" cy:edgeLineType="SOLID" cy:curved="STRAIGHT_LINES">
      <att name="edgeBend">
        <att name="handle" x="2116.322265625" y="1412.2430419921875" />
        <att name="handle" x="2116.322265625" y="1261.6829833984375" />
        <att name="handle" x="2116.322265625" y="1038.271240234375" />
        <att name="handle" x="2116.322265625" y="887.711181640625" />
        <att name="handle" x="2116.322265625" y="737.1509399414062" />
        <att name="handle" x="2116.322265625" y="513.7388916015625" />
        <att name="handle" x="2116.322265625" y="290.32720947265625" />
        <att name="handle" x="2116.322265625" y="66.91524505615234" />
        <att name="handle" x="2116.322265625" y="-156.49659729003906" />
        <att name="handle" x="2116.322265625" y="-307.0567626953125" />
        <att name="handle" x="2116.322265625" y="-530.4685668945312" />
        <att name="handle" x="2116.322265625" y="-681.0286865234375" />
        <att name="handle" x="2116.322265625" y="-904.440673828125" />
      </att>
    </graphics>
  </edge>
  <edge label="F2 (pp) catof(F2)" source="-204" target="-124">
    <att type="string" name="canonicalName" value="F2 (pp) catof(F2)"/>
    <att type="string" name="edgeTypeId" value="142"/>
    <att type="string" name="edgeTypeName" value="-cat-&gt;"/>
    <att type="string" name="interaction" value="pp" cy:editable="false"/>
    <att type="string" name="vizmap:CV-IPN-Endothelial cell activation EDGE_COLOR" value="java.awt.Color[r=0,g=0,b=0]"/>
    <att type="string" name="vizmap:CV-IPN-Endothelial cell activation EDGE_LINE_WIDTH" value="3.0"/>
    <att type="string" name="vizmap:CV-IPN-Plaque destabilization EDGE_COLOR" value="java.awt.Color[r=0,g=0,b=0]"/>
    <att type="string" name="vizmap:CV-IPN-Plaque destabilization EDGE_LINE_WIDTH" value="3.0"/>
    <graphics width="3" fill="#999999" cy:sourceArrow="0" cy:targetArrow="0" cy:sourceArrowColor="#000000" cy:targetArrowColor="#000000" cy:edgeLabelFont="SanSerif-0-10" cy:edgeLabel="" cy:edgeLineType="SOLID" cy:curved="STRAIGHT_LINES"/>
  </edge>
  <edge label="MMP14 (pp) Collagen" source="-195" target="-495">
    <att type="string" name="canonicalName" value="MMP14 (pp) Collagen"/>
    <att type="string" name="edgeTypeId" value="137"/>
    <att type="string" name="edgeTypeName" value="-|"/>
    <att type="string" name="interaction" value="pp" cy:editable="false"/>
    <att type="string" name="vizmap:CV-IPN-Plaque destabilization EDGE_COLOR" value="java.awt.Color[r=0,g=0,b=0]"/>
    <att type="string" name="vizmap:CV-IPN-Plaque destabilization EDGE_LINE_WIDTH" value="1.0"/>
    <graphics width="1" fill="#999999" cy:sourceArrow="0" cy:targetArrow="0" cy:sourceArrowColor="#000000" cy:targetArrowColor="#000000" cy:edgeLabelFont="SanSerif-0-10" cy:edgeLabel="" cy:edgeLineType="SOLID" cy:curved="STRAIGHT_LINES"/>
  </edge>
  <edge label="TIMP1 (pp) exp(MMP9)" source="-578" target="-470">
    <att type="string" name="canonicalName" value="TIMP1 (pp) exp(MMP9)"/>
    <att type="string" name="edgeTypeId" value="137"/>
    <att type="string" name="edgeTypeName" value="-|"/>
    <att type="string" name="interaction" value="pp" cy:editable="false"/>
    <att type="string" name="vizmap:CV-IPN-Plaque destabilization EDGE_COLOR" value="java.awt.Color[r=0,g=0,b=0]"/>
    <att type="string" name="vizmap:CV-IPN-Plaque destabilization EDGE_LINE_WIDTH" value="1.0"/>
    <graphics width="1" fill="#999999" cy:sourceArrow="0" cy:targetArrow="0" cy:sourceArrowColor="#000000" cy:targetArrowColor="#000000" cy:edgeLabelFont="SanSerif-0-10" cy:edgeLabel="" cy:edgeLineType="SOLID" cy:curved="STRAIGHT_LINES">
      <att name="edgeBend">
        <att name="handle" x="3239.6484375" y="66.91524505615234" />
        <att name="handle" x="3239.6484375" y="-156.49659729003906" />
      </att>
    </graphics>
  </edge>
  <edge label="TIMP1 (pp) catof(MMP9)" source="-578" target="-494">
    <att type="string" name="canonicalName" value="TIMP1 (pp) catof(MMP9)"/>
    <att type="string" name="edgeTypeId" value="337"/>
    <att type="string" name="edgeTypeName" value="=|"/>
    <att type="string" name="interaction" value="pp" cy:editable="false"/>
    <att type="string" name="vizmap:CV-IPN-Plaque destabilization EDGE_COLOR" value="java.awt.Color[r=0,g=0,b=0]"/>
    <att type="string" name="vizmap:CV-IPN-Plaque destabilization EDGE_LINE_WIDTH" value="3.0"/>
    <graphics width="3" fill="#999999" cy:sourceArrow="0" cy:targetArrow="0" cy:sourceArrowColor="#000000" cy:targetArrowColor="#000000" cy:edgeLabelFont="SanSerif-0-10" cy:edgeLabel="" cy:edgeLineType="SOLID" cy:curved="STRAIGHT_LINES">
      <att name="edgeBend">
        <att name="handle" x="3630.370849609375" y="66.91524505615234" />
        <att name="handle" x="3630.370849609375" y="-156.49659729003906" />
        <att name="handle" x="3630.370849609375" y="-307.0567626953125" />
        <att name="handle" x="4118.77392578125" y="-530.4685668945312" />
      </att>
    </graphics>
  </edge>
  <edge label="TIMP1 (pp) catof(MMP family Hs)" source="-578" target="-455">
    <att type="string" name="canonicalName" value="TIMP1 (pp) catof(MMP family Hs)"/>
    <att type="string" name="edgeTypeId" value="137"/>
    <att type="string" name="edgeTypeName" value="-|"/>
    <att type="string" name="interaction" value="pp" cy:editable="false"/>
    <att type="string" name="vizmap:CV-IPN-Plaque destabilization EDGE_COLOR" value="java.awt.Color[r=0,g=0,b=0]"/>
    <att type="string" name="vizmap:CV-IPN-Plaque destabilization EDGE_LINE_WIDTH" value="1.0"/>
    <graphics width="1" fill="#999999" cy:sourceArrow="0" cy:targetArrow="0" cy:sourceArrowColor="#000000" cy:targetArrowColor="#000000" cy:edgeLabelFont="SanSerif-0-10" cy:edgeLabel="" cy:edgeLineType="SOLID" cy:curved="STRAIGHT_LINES"/>
  </edge>
  <edge label="exp(ABCA1) (pp) ABCA1" source="-314" target="-349">
    <att type="string" name="canonicalName" value="exp(ABCA1) (pp) ABCA1"/>
    <att type="string" name="edgeTypeId" value="115"/>
    <att type="string" name="edgeTypeName" value="-gp-&gt;"/>
    <att type="string" name="interaction" value="pp" cy:editable="false"/>
    <att type="string" name="vizmap:CV-IPN-Foam cell formation EDGE_COLOR" value="java.awt.Color[r=0,g=0,b=0]"/>
    <att type="string" name="vizmap:CV-IPN-Foam cell formation EDGE_LINE_WIDTH" value="3.0"/>
    <att type="string" name="vizmap:CV-IPN-Plaque destabilization EDGE_COLOR" value="java.awt.Color[r=0,g=0,b=0]"/>
    <att type="string" name="vizmap:CV-IPN-Plaque destabilization EDGE_LINE_WIDTH" value="3.0"/>
    <graphics width="1" fill="#999999" cy:sourceArrow="0" cy:targetArrow="0" cy:sourceArrowColor="#000000" cy:targetArrowColor="#000000" cy:edgeLabelFont="SanSerif-0-10" cy:edgeLabel="" cy:edgeLineType="EQUAL_DASH" cy:curved="STRAIGHT_LINES"/>
  </edge>
  <edge label="taof(AP-1 complex Hs) (pp) MMP1" source="-223" target="-91">
    <att type="string" name="canonicalName" value="taof(AP-1 complex Hs) (pp) MMP1"/>
    <att type="string" name="edgeTypeId" value="134"/>
    <att type="string" name="edgeTypeName" value="-&gt;"/>
    <att type="string" name="interaction" value="pp" cy:editable="false"/>
    <att type="string" name="vizmap:CV-IPN-Plaque destabilization EDGE_COLOR" value="java.awt.Color[r=0,g=0,b=0]"/>
    <att type="string" name="vizmap:CV-IPN-Plaque destabilization EDGE_LINE_WIDTH" value="1.0"/>
    <graphics width="1" fill="#999999" cy:sourceArrow="0" cy:targetArrow="0" cy:sourceArrowColor="#000000" cy:targetArrowColor="#000000" cy:edgeLabelFont="SanSerif-0-10" cy:edgeLabel="" cy:edgeLineType="SOLID" cy:curved="STRAIGHT_LINES"/>
  </edge>
  <edge label="taof(AP-1 complex Hs) (pp) exp(MMP9)" source="-223" target="-470">
    <att type="string" name="canonicalName" value="taof(AP-1 complex Hs) (pp) exp(MMP9)"/>
    <att type="string" name="edgeTypeId" value="334"/>
    <att type="string" name="edgeTypeName" value="=&gt;"/>
    <att type="string" name="interaction" value="pp" cy:editable="false"/>
    <att type="string" name="vizmap:CV-IPN-Plaque destabilization EDGE_COLOR" value="java.awt.Color[r=0,g=0,b=0]"/>
    <att type="string" name="vizmap:CV-IPN-Plaque destabilization EDGE_LINE_WIDTH" value="3.0"/>
    <graphics width="3" fill="#999999" cy:sourceArrow="0" cy:targetArrow="0" cy:sourceArrowColor="#000000" cy:targetArrowColor="#000000" cy:edgeLabelFont="SanSerif-0-10" cy:edgeLabel="" cy:edgeLineType="SOLID" cy:curved="STRAIGHT_LINES">
      <att name="edgeBend">
        <att name="handle" x="3190.80810546875" y="66.91524505615234" />
        <att name="handle" x="3190.80810546875" y="-156.49659729003906" />
      </att>
    </graphics>
  </edge>
  <edge label="taof(AP-1 complex Hs) (pp) exp(F3)" source="-223" target="-64">
    <att type="string" name="canonicalName" value="taof(AP-1 complex Hs) (pp) exp(F3)"/>
    <att type="string" name="edgeTypeId" value="134"/>
    <att type="string" name="edgeTypeName" value="-&gt;"/>
    <att type="string" name="interaction" value="pp" cy:editable="false"/>
    <att type="string" name="vizmap:CV-IPN-Plaque destabilization EDGE_COLOR" value="java.awt.Color[r=0,g=0,b=0]"/>
    <att type="string" name="vizmap:CV-IPN-Plaque destabilization EDGE_LINE_WIDTH" value="1.0"/>
    <graphics width="1" fill="#999999" cy:sourceArrow="0" cy:targetArrow="0" cy:sourceArrowColor="#000000" cy:targetArrowColor="#000000" cy:edgeLabelFont="SanSerif-0-10" cy:edgeLabel="" cy:edgeLineType="SOLID" cy:curved="STRAIGHT_LINES">
      <att name="edgeBend">
        <att name="handle" x="6853.8291015625" y="66.91524505615234" />
        <att name="handle" x="6756.1494140625" y="-156.49659729003906" />
        <att name="handle" x="6756.1494140625" y="-307.0567626953125" />
      </att>
    </graphics>
  </edge>
  <edge label="exp(FASLG) (pp) FASLG" source="-577" target="-486">
    <att type="string" name="canonicalName" value="exp(FASLG) (pp) FASLG"/>
    <att type="string" name="edgeTypeId" value="115"/>
    <att type="string" name="edgeTypeName" value="-gp-&gt;"/>
    <att type="string" name="interaction" value="pp" cy:editable="false"/>
    <att type="string" name="vizmap:CV-IPN-Plaque destabilization EDGE_COLOR" value="java.awt.Color[r=0,g=0,b=0]"/>
    <att type="string" name="vizmap:CV-IPN-Plaque destabilization EDGE_LINE_WIDTH" value="3.0"/>
    <graphics width="1" fill="#999999" cy:sourceArrow="0" cy:targetArrow="0" cy:sourceArrowColor="#000000" cy:targetArrowColor="#000000" cy:edgeLabelFont="SanSerif-0-10" cy:edgeLabel="" cy:edgeLineType="EQUAL_DASH" cy:curved="STRAIGHT_LINES"/>
  </edge>
  <edge label="exp(SLC9A1) (pp) SLC9A1" source="-576" target="-468">
    <att type="string" name="canonicalName" value="exp(SLC9A1) (pp) SLC9A1"/>
    <att type="string" name="edgeTypeId" value="115"/>
    <att type="string" name="edgeTypeName" value="-gp-&gt;"/>
    <att type="string" name="interaction" value="pp" cy:editable="false"/>
    <att type="string" name="vizmap:CV-IPN-Plaque destabilization EDGE_COLOR" value="java.awt.Color[r=0,g=0,b=0]"/>
    <att type="string" name="vizmap:CV-IPN-Plaque destabilization EDGE_LINE_WIDTH" value="3.0"/>
    <graphics width="1" fill="#999999" cy:sourceArrow="0" cy:targetArrow="0" cy:sourceArrowColor="#000000" cy:targetArrowColor="#000000" cy:edgeLabelFont="SanSerif-0-10" cy:edgeLabel="" cy:edgeLineType="EQUAL_DASH" cy:curved="STRAIGHT_LINES"/>
  </edge>
  <edge label="sec(MMP2) (pp) MMP2" source="-575" target="-521">
    <att type="string" name="canonicalName" value="sec(MMP2) (pp) MMP2"/>
    <att type="string" name="edgeTypeId" value="150"/>
    <att type="string" name="edgeTypeName" value="-translocates-*"/>
    <att type="string" name="interaction" value="pp" cy:editable="false"/>
    <att type="string" name="vizmap:CV-IPN-Plaque destabilization EDGE_COLOR" value="java.awt.Color[r=153,g=153,b=153]"/>
    <att type="string" name="vizmap:CV-IPN-Plaque destabilization EDGE_LINE_WIDTH" value="3.0"/>
    <graphics width="1" fill="#999999" cy:sourceArrow="0" cy:targetArrow="0" cy:sourceArrowColor="#000000" cy:targetArrowColor="#000000" cy:edgeLabelFont="SanSerif-0-10" cy:edgeLabel="" cy:edgeLineType="EQUAL_DASH" cy:curved="STRAIGHT_LINES"/>
  </edge>
  <edge label="sec(MMP2) (pp) catof(MMP2)" source="-575" target="-585">
    <att type="string" name="canonicalName" value="sec(MMP2) (pp) catof(MMP2)"/>
    <att type="string" name="edgeTypeId" value="334"/>
    <att type="string" name="edgeTypeName" value="=&gt;"/>
    <att type="string" name="interaction" value="pp" cy:editable="false"/>
    <att type="string" name="vizmap:CV-IPN-Plaque destabilization EDGE_COLOR" value="java.awt.Color[r=0,g=0,b=0]"/>
    <att type="string" name="vizmap:CV-IPN-Plaque destabilization EDGE_LINE_WIDTH" value="3.0"/>
    <graphics width="3" fill="#999999" cy:sourceArrow="0" cy:targetArrow="0" cy:sourceArrowColor="#000000" cy:targetArrowColor="#000000" cy:edgeLabelFont="SanSerif-0-10" cy:edgeLabel="" cy:edgeLineType="SOLID" cy:curved="STRAIGHT_LINES">
      <att name="edgeBend">
        <att name="handle" x="7928.31640625" y="-156.49659729003906" />
      </att>
    </graphics>
  </edge>
  <edge label="ATP2A2 (pp) apoptosis" source="-574" target="-395">
    <att type="string" name="canonicalName" value="ATP2A2 (pp) apoptosis"/>
    <att type="string" name="edgeTypeId" value="137"/>
    <att type="string" name="edgeTypeName" value="-|"/>
    <att type="string" name="interaction" value="pp" cy:editable="false"/>
    <att type="string" name="vizmap:CV-IPN-Plaque destabilization EDGE_COLOR" value="java.awt.Color[r=0,g=0,b=0]"/>
    <att type="string" name="vizmap:CV-IPN-Plaque destabilization EDGE_LINE_WIDTH" value="1.0"/>
    <graphics width="1" fill="#999999" cy:sourceArrow="0" cy:targetArrow="0" cy:sourceArrowColor="#000000" cy:targetArrowColor="#000000" cy:edgeLabelFont="SanSerif-0-10" cy:edgeLabel="" cy:edgeLineType="SOLID" cy:curved="STRAIGHT_LINES"/>
  </edge>
  <edge label="ATP2A2 (pp) tportof(ATP2A2)" source="-574" target="-582">
    <att type="string" name="canonicalName" value="ATP2A2 (pp) tportof(ATP2A2)"/>
    <att type="string" name="edgeTypeId" value="142"/>
    <att type="string" name="edgeTypeName" value="-cat-&gt;"/>
    <att type="string" name="interaction" value="pp" cy:editable="false"/>
    <att type="string" name="vizmap:CV-IPN-Plaque destabilization EDGE_COLOR" value="java.awt.Color[r=0,g=0,b=0]"/>
    <att type="string" name="vizmap:CV-IPN-Plaque destabilization EDGE_LINE_WIDTH" value="3.0"/>
    <graphics width="3" fill="#999999" cy:sourceArrow="0" cy:targetArrow="0" cy:sourceArrowColor="#000000" cy:targetArrowColor="#000000" cy:edgeLabelFont="SanSerif-0-10" cy:edgeLabel="" cy:edgeLineType="SOLID" cy:curved="STRAIGHT_LINES">
      <att name="edgeBend">
        <att name="handle" x="7439.91357421875" y="-530.4685668945312" />
        <att name="handle" x="7439.91357421875" y="-681.0286865234375" />
        <att name="handle" x="7439.91357421875" y="-904.440673828125" />
      </att>
    </graphics>
  </edge>
  <edge label="NFKB Complex Hs (pp) taof(NFKB Complex Hs)" source="-114" target="-221">
    <att type="string" name="canonicalName" value="NFKB Complex Hs (pp) taof(NFKB Complex Hs)"/>
    <att type="string" name="edgeTypeId" value="166"/>
    <att type="string" name="edgeTypeName" value="-e-&gt;"/>
    <att type="string" name="interaction" value="pp" cy:editable="false"/>
    <att type="string" name="vizmap:CV-IPN-Endothelial cell activation EDGE_COLOR" value="java.awt.Color[r=0,g=0,b=0]"/>
    <att type="string" name="vizmap:CV-IPN-Endothelial cell activation EDGE_LINE_WIDTH" value="3.0"/>
    <att type="string" name="vizmap:CV-IPN-Foam cell formation EDGE_COLOR" value="java.awt.Color[r=0,g=0,b=0]"/>
    <att type="string" name="vizmap:CV-IPN-Foam cell formation EDGE_LINE_WIDTH" value="3.0"/>
    <att type="string" name="vizmap:CV-IPN-Plaque destabilization EDGE_COLOR" value="java.awt.Color[r=0,g=0,b=0]"/>
    <att type="string" name="vizmap:CV-IPN-Plaque destabilization EDGE_LINE_WIDTH" value="3.0"/>
    <graphics width="1" fill="#999999" cy:sourceArrow="0" cy:targetArrow="0" cy:sourceArrowColor="#000000" cy:targetArrowColor="#000000" cy:edgeLabelFont="SanSerif-0-10" cy:edgeLabel="" cy:edgeLineType="EQUAL_DASH" cy:curved="STRAIGHT_LINES"/>
  </edge>
  <edge label="exp(EGR1) (pp) EGR1" source="-207" target="-116">
    <att type="string" name="canonicalName" value="exp(EGR1) (pp) EGR1"/>
    <att type="string" name="edgeTypeId" value="115"/>
    <att type="string" name="edgeTypeName" value="-gp-&gt;"/>
    <att type="string" name="interaction" value="pp" cy:editable="false"/>
    <att type="string" name="vizmap:CV-IPN-Endothelial cell activation EDGE_COLOR" value="java.awt.Color[r=0,g=0,b=0]"/>
    <att type="string" name="vizmap:CV-IPN-Endothelial cell activation EDGE_LINE_WIDTH" value="3.0"/>
    <att type="string" name="vizmap:CV-IPN-Plaque destabilization EDGE_COLOR" value="java.awt.Color[r=0,g=0,b=0]"/>
    <att type="string" name="vizmap:CV-IPN-Plaque destabilization EDGE_LINE_WIDTH" value="3.0"/>
    <graphics width="1" fill="#999999" cy:sourceArrow="0" cy:targetArrow="0" cy:sourceArrowColor="#000000" cy:targetArrowColor="#000000" cy:edgeLabelFont="SanSerif-0-10" cy:edgeLabel="" cy:edgeLineType="EQUAL_DASH" cy:curved="STRAIGHT_LINES"/>
  </edge>
  <edge label="exp(APOE) (pp) APOE" source="-572" target="-532">
    <att type="string" name="canonicalName" value="exp(APOE) (pp) APOE"/>
    <att type="string" name="edgeTypeId" value="115"/>
    <att type="string" name="edgeTypeName" value="-gp-&gt;"/>
    <att type="string" name="interaction" value="pp" cy:editable="false"/>
    <att type="string" name="vizmap:CV-IPN-Plaque destabilization EDGE_COLOR" value="java.awt.Color[r=0,g=0,b=0]"/>
    <att type="string" name="vizmap:CV-IPN-Plaque destabilization EDGE_LINE_WIDTH" value="3.0"/>
    <graphics width="1" fill="#999999" cy:sourceArrow="0" cy:targetArrow="0" cy:sourceArrowColor="#000000" cy:targetArrowColor="#000000" cy:edgeLabelFont="SanSerif-0-10" cy:edgeLabel="" cy:edgeLineType="EQUAL_DASH" cy:curved="STRAIGHT_LINES"/>
  </edge>
  <edge label="PECAM1 (pp) taof(NFKB Complex Hs)" source="-78" target="-221">
    <att type="string" name="canonicalName" value="PECAM1 (pp) taof(NFKB Complex Hs)"/>
    <att type="string" name="edgeTypeId" value="134"/>
    <att type="string" name="edgeTypeName" value="-&gt;"/>
    <att type="string" name="interaction" value="pp" cy:editable="false"/>
    <att type="string" name="vizmap:CV-IPN-Plaque destabilization EDGE_COLOR" value="java.awt.Color[r=0,g=0,b=0]"/>
    <att type="string" name="vizmap:CV-IPN-Plaque destabilization EDGE_LINE_WIDTH" value="1.0"/>
    <graphics width="1" fill="#999999" cy:sourceArrow="0" cy:targetArrow="0" cy:sourceArrowColor="#000000" cy:targetArrowColor="#000000" cy:edgeLabelFont="SanSerif-0-10" cy:edgeLabel="" cy:edgeLineType="SOLID" cy:curved="STRAIGHT_LINES"/>
  </edge>
  <edge label="PECAM1 (pp) VCAM1" source="-78" target="-151">
    <att type="string" name="canonicalName" value="PECAM1 (pp) VCAM1"/>
    <att type="string" name="edgeTypeId" value="134"/>
    <att type="string" name="edgeTypeName" value="-&gt;"/>
    <att type="string" name="interaction" value="pp" cy:editable="false"/>
    <att type="string" name="vizmap:CV-IPN-Plaque destabilization EDGE_COLOR" value="java.awt.Color[r=0,g=0,b=0]"/>
    <att type="string" name="vizmap:CV-IPN-Plaque destabilization EDGE_LINE_WIDTH" value="1.0"/>
    <graphics width="1" fill="#999999" cy:sourceArrow="0" cy:targetArrow="0" cy:sourceArrowColor="#000000" cy:targetArrowColor="#000000" cy:edgeLabelFont="SanSerif-0-10" cy:edgeLabel="" cy:edgeLineType="SOLID" cy:curved="STRAIGHT_LINES">
      <att name="edgeBend">
        <att name="handle" x="8221.357421875" y="737.1509399414062" />
        <att name="handle" x="8221.357421875" y="513.7388916015625" />
      </att>
    </graphics>
  </edge>
  <edge label="PECAM1 (pp) Atherosclerosis" source="-78" target="-481">
    <att type="string" name="canonicalName" value="PECAM1 (pp) Atherosclerosis"/>
    <att type="string" name="edgeTypeId" value="134"/>
    <att type="string" name="edgeTypeName" value="-&gt;"/>
    <att type="string" name="interaction" value="pp" cy:editable="false"/>
    <att type="string" name="vizmap:CV-IPN-Plaque destabilization EDGE_COLOR" value="java.awt.Color[r=0,g=0,b=0]"/>
    <att type="string" name="vizmap:CV-IPN-Plaque destabilization EDGE_LINE_WIDTH" value="1.0"/>
    <graphics width="1" fill="#999999" cy:sourceArrow="0" cy:targetArrow="0" cy:sourceArrowColor="#000000" cy:targetArrowColor="#000000" cy:edgeLabelFont="SanSerif-0-10" cy:edgeLabel="" cy:edgeLineType="SOLID" cy:curved="STRAIGHT_LINES">
      <att name="edgeBend">
        <att name="handle" x="4460.6552734375" y="737.1509399414062" />
        <att name="handle" x="4656.017578125" y="513.7388916015625" />
        <att name="handle" x="4656.017578125" y="290.32720947265625" />
        <att name="handle" x="4656.017578125" y="66.91524505615234" />
        <att name="handle" x="4656.017578125" y="-156.49659729003906" />
        <att name="handle" x="4656.017578125" y="-307.0567626953125" />
        <att name="handle" x="4704.85693359375" y="-530.4685668945312" />
      </att>
    </graphics>
  </edge>
  <edge label="exp(TLR2) (pp) TLR2" source="-337" target="-431">
    <att type="string" name="canonicalName" value="exp(TLR2) (pp) TLR2"/>
    <att type="string" name="edgeTypeId" value="115"/>
    <att type="string" name="edgeTypeName" value="-gp-&gt;"/>
    <att type="string" name="interaction" value="pp" cy:editable="false"/>
    <att type="string" name="vizmap:CV-IPN-Foam cell formation EDGE_COLOR" value="java.awt.Color[r=0,g=0,b=0]"/>
    <att type="string" name="vizmap:CV-IPN-Foam cell formation EDGE_LINE_WIDTH" value="3.0"/>
    <att type="string" name="vizmap:CV-IPN-Plaque destabilization EDGE_COLOR" value="java.awt.Color[r=0,g=0,b=0]"/>
    <att type="string" name="vizmap:CV-IPN-Plaque destabilization EDGE_LINE_WIDTH" value="3.0"/>
    <graphics width="1" fill="#999999" cy:sourceArrow="0" cy:targetArrow="0" cy:sourceArrowColor="#000000" cy:targetArrowColor="#000000" cy:edgeLabelFont="SanSerif-0-10" cy:edgeLabel="" cy:edgeLineType="EQUAL_DASH" cy:curved="STRAIGHT_LINES"/>
  </edge>
  <edge label="TLR2 (pp) Atherosclerosis" source="-431" target="-481">
    <att type="string" name="canonicalName" value="TLR2 (pp) Atherosclerosis"/>
    <att type="string" name="edgeTypeId" value="134"/>
    <att type="string" name="edgeTypeName" value="-&gt;"/>
    <att type="string" name="interaction" value="pp" cy:editable="false"/>
    <att type="string" name="vizmap:CV-IPN-Plaque destabilization EDGE_COLOR" value="java.awt.Color[r=0,g=0,b=0]"/>
    <att type="string" name="vizmap:CV-IPN-Plaque destabilization EDGE_LINE_WIDTH" value="1.0"/>
    <graphics width="1" fill="#999999" cy:sourceArrow="0" cy:targetArrow="0" cy:sourceArrowColor="#000000" cy:targetArrowColor="#000000" cy:edgeLabelFont="SanSerif-0-10" cy:edgeLabel="" cy:edgeLineType="SOLID" cy:curved="STRAIGHT_LINES">
      <att name="edgeBend">
        <att name="handle" x="4704.85693359375" y="1936.775390625" />
        <att name="handle" x="4704.85693359375" y="1786.2152099609375" />
        <att name="handle" x="4704.85693359375" y="1635.6549072265625" />
        <att name="handle" x="4704.85693359375" y="1412.2430419921875" />
        <att name="handle" x="4704.85693359375" y="1261.6829833984375" />
        <att name="handle" x="4704.85693359375" y="1038.271240234375" />
        <att name="handle" x="4704.85693359375" y="887.711181640625" />
        <att name="handle" x="4753.6982421875" y="737.1509399414062" />
        <att name="handle" x="4949.05859375" y="513.7388916015625" />
        <att name="handle" x="4997.89892578125" y="290.32720947265625" />
        <att name="handle" x="4997.89892578125" y="66.91524505615234" />
        <att name="handle" x="5046.73876953125" y="-156.49659729003906" />
        <att name="handle" x="5046.73876953125" y="-307.0567626953125" />
        <att name="handle" x="5095.58056640625" y="-530.4685668945312" />
      </att>
    </graphics>
  </edge>
  <edge label="TLR2 (pp) atherosclerotic lesion" source="-431" target="-474">
    <att type="string" name="canonicalName" value="TLR2 (pp) atherosclerotic lesion"/>
    <att type="string" name="edgeTypeId" value="134"/>
    <att type="string" name="edgeTypeName" value="-&gt;"/>
    <att type="string" name="interaction" value="pp" cy:editable="false"/>
    <att type="string" name="vizmap:CV-IPN-Plaque destabilization EDGE_COLOR" value="java.awt.Color[r=0,g=0,b=0]"/>
    <att type="string" name="vizmap:CV-IPN-Plaque destabilization EDGE_LINE_WIDTH" value="1.0"/>
    <graphics width="1" fill="#999999" cy:sourceArrow="0" cy:targetArrow="0" cy:sourceArrowColor="#000000" cy:targetArrowColor="#000000" cy:edgeLabelFont="SanSerif-0-10" cy:edgeLabel="" cy:edgeLineType="SOLID" cy:curved="STRAIGHT_LINES">
      <att name="edgeBend">
        <att name="handle" x="3972.2529296875" y="1936.775390625" />
        <att name="handle" x="3972.2529296875" y="1786.2152099609375" />
        <att name="handle" x="3972.2529296875" y="1635.6549072265625" />
        <att name="handle" x="3972.2529296875" y="1412.2430419921875" />
        <att name="handle" x="3972.2529296875" y="1261.6829833984375" />
        <att name="handle" x="3972.2529296875" y="1038.271240234375" />
        <att name="handle" x="3972.2529296875" y="887.711181640625" />
        <att name="handle" x="3972.2529296875" y="737.1509399414062" />
        <att name="handle" x="4069.932861328125" y="513.7388916015625" />
        <att name="handle" x="4069.932861328125" y="290.32720947265625" />
        <att name="handle" x="4069.932861328125" y="66.91524505615234" />
        <att name="handle" x="4069.932861328125" y="-156.49659729003906" />
        <att name="handle" x="3972.2529296875" y="-307.0567626953125" />
      </att>
    </graphics>
  </edge>
  <edge label="TLR2 (pp) catof(TLR2)" source="-431" target="-408">
    <att type="string" name="canonicalName" value="TLR2 (pp) catof(TLR2)"/>
    <att type="string" name="edgeTypeId" value="142"/>
    <att type="string" name="edgeTypeName" value="-cat-&gt;"/>
    <att type="string" name="interaction" value="pp" cy:editable="false"/>
    <att type="string" name="vizmap:CV-IPN-Foam cell formation EDGE_COLOR" value="java.awt.Color[r=0,g=0,b=0]"/>
    <att type="string" name="vizmap:CV-IPN-Foam cell formation EDGE_LINE_WIDTH" value="3.0"/>
    <att type="string" name="vizmap:CV-IPN-Plaque destabilization EDGE_COLOR" value="java.awt.Color[r=0,g=0,b=0]"/>
    <att type="string" name="vizmap:CV-IPN-Plaque destabilization EDGE_LINE_WIDTH" value="3.0"/>
    <graphics width="3" fill="#999999" cy:sourceArrow="0" cy:targetArrow="0" cy:sourceArrowColor="#000000" cy:targetArrowColor="#000000" cy:edgeLabelFont="SanSerif-0-10" cy:edgeLabel="" cy:edgeLineType="SOLID" cy:curved="STRAIGHT_LINES"/>
  </edge>
  <edge label="TLR2 (pp) exp(CCL2)" source="-431" target="-46">
    <att type="string" name="canonicalName" value="TLR2 (pp) exp(CCL2)"/>
    <att type="string" name="edgeTypeId" value="134"/>
    <att type="string" name="edgeTypeName" value="-&gt;"/>
    <att type="string" name="interaction" value="pp" cy:editable="false"/>
    <att type="string" name="vizmap:CV-IPN-Plaque destabilization EDGE_COLOR" value="java.awt.Color[r=0,g=0,b=0]"/>
    <att type="string" name="vizmap:CV-IPN-Plaque destabilization EDGE_LINE_WIDTH" value="1.0"/>
    <graphics width="1" fill="#999999" cy:sourceArrow="0" cy:targetArrow="0" cy:sourceArrowColor="#000000" cy:targetArrowColor="#000000" cy:edgeLabelFont="SanSerif-0-10" cy:edgeLabel="" cy:edgeLineType="SOLID" cy:curved="STRAIGHT_LINES">
      <att name="edgeBend">
        <att name="handle" x="4900.2177734375" y="1936.775390625" />
        <att name="handle" x="4900.2177734375" y="1786.2152099609375" />
        <att name="handle" x="4900.2177734375" y="1635.6549072265625" />
        <att name="handle" x="4900.2177734375" y="1412.2430419921875" />
        <att name="handle" x="4900.2177734375" y="1261.6829833984375" />
        <att name="handle" x="4900.2177734375" y="1038.271240234375" />
        <att name="handle" x="4900.2177734375" y="887.711181640625" />
        <att name="handle" x="4997.89892578125" y="737.1509399414062" />
      </att>
    </graphics>
  </edge>
  <edge label="TLR2 (pp) exp(IL1B)" source="-431" target="-583">
    <att type="string" name="canonicalName" value="TLR2 (pp) exp(IL1B)"/>
    <att type="string" name="edgeTypeId" value="134"/>
    <att type="string" name="edgeTypeName" value="-&gt;"/>
    <att type="string" name="interaction" value="pp" cy:editable="false"/>
    <att type="string" name="vizmap:CV-IPN-Plaque destabilization EDGE_COLOR" value="java.awt.Color[r=0,g=0,b=0]"/>
    <att type="string" name="vizmap:CV-IPN-Plaque destabilization EDGE_LINE_WIDTH" value="1.0"/>
    <graphics width="1" fill="#999999" cy:sourceArrow="0" cy:targetArrow="0" cy:sourceArrowColor="#000000" cy:targetArrowColor="#000000" cy:edgeLabelFont="SanSerif-0-10" cy:edgeLabel="" cy:edgeLineType="SOLID" cy:curved="STRAIGHT_LINES">
      <att name="edgeBend">
        <att name="handle" x="6463.10791015625" y="1936.775390625" />
        <att name="handle" x="6463.10791015625" y="1786.2152099609375" />
        <att name="handle" x="6463.10791015625" y="1635.6549072265625" />
      </att>
    </graphics>
  </edge>
  <edge label="exp(TNF) (pp) TNF" source="-47" target="-1">
    <att type="string" name="canonicalName" value="exp(TNF) (pp) TNF"/>
    <att type="string" name="edgeTypeId" value="115"/>
    <att type="string" name="edgeTypeName" value="-gp-&gt;"/>
    <att type="string" name="interaction" value="pp" cy:editable="false"/>
    <att type="string" name="vizmap:CV-IPN-Endothelial cell activation EDGE_COLOR" value="java.awt.Color[r=0,g=0,b=0]"/>
    <att type="string" name="vizmap:CV-IPN-Endothelial cell activation EDGE_LINE_WIDTH" value="3.0"/>
    <att type="string" name="vizmap:CV-IPN-Plaque destabilization EDGE_COLOR" value="java.awt.Color[r=0,g=0,b=0]"/>
    <att type="string" name="vizmap:CV-IPN-Plaque destabilization EDGE_LINE_WIDTH" value="3.0"/>
    <graphics width="1" fill="#999999" cy:sourceArrow="0" cy:targetArrow="0" cy:sourceArrowColor="#000000" cy:targetArrowColor="#000000" cy:edgeLabelFont="SanSerif-0-10" cy:edgeLabel="" cy:edgeLineType="EQUAL_DASH" cy:curved="STRAIGHT_LINES"/>
  </edge>
  <edge label="MYD88 (pp) PTGS2" source="-388" target="-482">
    <att type="string" name="canonicalName" value="MYD88 (pp) PTGS2"/>
    <att type="string" name="edgeTypeId" value="134"/>
    <att type="string" name="edgeTypeName" value="-&gt;"/>
    <att type="string" name="interaction" value="pp" cy:editable="false"/>
    <att type="string" name="vizmap:CV-IPN-Plaque destabilization EDGE_COLOR" value="java.awt.Color[r=0,g=0,b=0]"/>
    <att type="string" name="vizmap:CV-IPN-Plaque destabilization EDGE_LINE_WIDTH" value="1.0"/>
    <graphics width="1" fill="#999999" cy:sourceArrow="0" cy:targetArrow="0" cy:sourceArrowColor="#000000" cy:targetArrowColor="#000000" cy:edgeLabelFont="SanSerif-0-10" cy:edgeLabel="" cy:edgeLineType="SOLID" cy:curved="STRAIGHT_LINES">
      <att name="edgeBend">
        <att name="handle" x="3435.010009765625" y="1635.6549072265625" />
        <att name="handle" x="3435.010009765625" y="1412.2430419921875" />
        <att name="handle" x="3435.010009765625" y="1261.6829833984375" />
        <att name="handle" x="3435.010009765625" y="1038.271240234375" />
        <att name="handle" x="3435.010009765625" y="887.711181640625" />
        <att name="handle" x="3435.010009765625" y="737.1509399414062" />
        <att name="handle" x="3435.010009765625" y="513.7388916015625" />
        <att name="handle" x="3435.010009765625" y="290.32720947265625" />
        <att name="handle" x="3435.010009765625" y="66.91524505615234" />
      </att>
    </graphics>
  </edge>
  <edge label="MYD88 (pp) taof(IRF5)" source="-388" target="-570">
    <att type="string" name="canonicalName" value="MYD88 (pp) taof(IRF5)"/>
    <att type="string" name="edgeTypeId" value="134"/>
    <att type="string" name="edgeTypeName" value="-&gt;"/>
    <att type="string" name="interaction" value="pp" cy:editable="false"/>
    <att type="string" name="vizmap:CV-IPN-Plaque destabilization EDGE_COLOR" value="java.awt.Color[r=0,g=0,b=0]"/>
    <att type="string" name="vizmap:CV-IPN-Plaque destabilization EDGE_LINE_WIDTH" value="1.0"/>
    <graphics width="1" fill="#999999" cy:sourceArrow="0" cy:targetArrow="0" cy:sourceArrowColor="#000000" cy:targetArrowColor="#000000" cy:edgeLabelFont="SanSerif-0-10" cy:edgeLabel="" cy:edgeLineType="SOLID" cy:curved="STRAIGHT_LINES"/>
  </edge>
  <edge label="MYD88 (pp) Atherosclerosis" source="-388" target="-481">
    <att type="string" name="canonicalName" value="MYD88 (pp) Atherosclerosis"/>
    <att type="string" name="edgeTypeId" value="134"/>
    <att type="string" name="edgeTypeName" value="-&gt;"/>
    <att type="string" name="interaction" value="pp" cy:editable="false"/>
    <att type="string" name="vizmap:CV-IPN-Plaque destabilization EDGE_COLOR" value="java.awt.Color[r=0,g=0,b=0]"/>
    <att type="string" name="vizmap:CV-IPN-Plaque destabilization EDGE_LINE_WIDTH" value="1.0"/>
    <graphics width="1" fill="#999999" cy:sourceArrow="0" cy:targetArrow="0" cy:sourceArrowColor="#000000" cy:targetArrowColor="#000000" cy:edgeLabelFont="SanSerif-0-10" cy:edgeLabel="" cy:edgeLineType="SOLID" cy:curved="STRAIGHT_LINES">
      <att name="edgeBend">
        <att name="handle" x="4314.134765625" y="1635.6549072265625" />
        <att name="handle" x="4314.134765625" y="1412.2430419921875" />
        <att name="handle" x="4314.134765625" y="1261.6829833984375" />
        <att name="handle" x="4314.134765625" y="1038.271240234375" />
        <att name="handle" x="4314.134765625" y="887.711181640625" />
        <att name="handle" x="4314.134765625" y="737.1509399414062" />
        <att name="handle" x="4509.49658203125" y="513.7388916015625" />
        <att name="handle" x="4509.49658203125" y="290.32720947265625" />
        <att name="handle" x="4509.49658203125" y="66.91524505615234" />
        <att name="handle" x="4509.49658203125" y="-156.49659729003906" />
        <att name="handle" x="4509.49658203125" y="-307.0567626953125" />
        <att name="handle" x="4558.33642578125" y="-530.4685668945312" />
      </att>
    </graphics>
  </edge>
  <edge label="exp(SELE) (pp) SELE" source="-239" target="-31">
    <att type="string" name="canonicalName" value="exp(SELE) (pp) SELE"/>
    <att type="string" name="edgeTypeId" value="115"/>
    <att type="string" name="edgeTypeName" value="-gp-&gt;"/>
    <att type="string" name="interaction" value="pp" cy:editable="false"/>
    <att type="string" name="vizmap:CV-IPN-Endothelial cell activation EDGE_COLOR" value="java.awt.Color[r=0,g=0,b=0]"/>
    <att type="string" name="vizmap:CV-IPN-Endothelial cell activation EDGE_LINE_WIDTH" value="3.0"/>
    <att type="string" name="vizmap:CV-IPN-Endothelial cell-monocyte interaction EDGE_COLOR" value="java.awt.Color[r=0,g=0,b=0]"/>
    <att type="string" name="vizmap:CV-IPN-Endothelial cell-monocyte interaction EDGE_LINE_WIDTH" value="3.0"/>
    <att type="string" name="vizmap:CV-IPN-Plaque destabilization EDGE_COLOR" value="java.awt.Color[r=0,g=0,b=0]"/>
    <att type="string" name="vizmap:CV-IPN-Plaque destabilization EDGE_LINE_WIDTH" value="3.0"/>
    <graphics width="1" fill="#999999" cy:sourceArrow="0" cy:targetArrow="0" cy:sourceArrowColor="#000000" cy:targetArrowColor="#000000" cy:edgeLabelFont="SanSerif-0-10" cy:edgeLabel="" cy:edgeLineType="EQUAL_DASH" cy:curved="STRAIGHT_LINES"/>
  </edge>
  <edge label="catof(PON2) (pp) macrophage chemotaxis" source="-571" target="-567">
    <att type="string" name="canonicalName" value="catof(PON2) (pp) macrophage chemotaxis"/>
    <att type="string" name="edgeTypeId" value="137"/>
    <att type="string" name="edgeTypeName" value="-|"/>
    <att type="string" name="interaction" value="pp" cy:editable="false"/>
    <att type="string" name="vizmap:CV-IPN-Plaque destabilization EDGE_COLOR" value="java.awt.Color[r=0,g=0,b=0]"/>
    <att type="string" name="vizmap:CV-IPN-Plaque destabilization EDGE_LINE_WIDTH" value="1.0"/>
    <graphics width="1" fill="#999999" cy:sourceArrow="0" cy:targetArrow="0" cy:sourceArrowColor="#000000" cy:targetArrowColor="#000000" cy:edgeLabelFont="SanSerif-0-10" cy:edgeLabel="" cy:edgeLineType="SOLID" cy:curved="STRAIGHT_LINES"/>
  </edge>
  <edge label="exp(CD36) (pp) CD36" source="-325" target="-366">
    <att type="string" name="canonicalName" value="exp(CD36) (pp) CD36"/>
    <att type="string" name="edgeTypeId" value="115"/>
    <att type="string" name="edgeTypeName" value="-gp-&gt;"/>
    <att type="string" name="interaction" value="pp" cy:editable="false"/>
    <att type="string" name="vizmap:CV-IPN-Foam cell formation EDGE_COLOR" value="java.awt.Color[r=0,g=0,b=0]"/>
    <att type="string" name="vizmap:CV-IPN-Foam cell formation EDGE_LINE_WIDTH" value="3.0"/>
    <att type="string" name="vizmap:CV-IPN-Plaque destabilization EDGE_COLOR" value="java.awt.Color[r=0,g=0,b=0]"/>
    <att type="string" name="vizmap:CV-IPN-Plaque destabilization EDGE_LINE_WIDTH" value="3.0"/>
    <graphics width="1" fill="#999999" cy:sourceArrow="0" cy:targetArrow="0" cy:sourceArrowColor="#000000" cy:targetArrowColor="#000000" cy:edgeLabelFont="SanSerif-0-10" cy:edgeLabel="" cy:edgeLineType="EQUAL_DASH" cy:curved="STRAIGHT_LINES"/>
  </edge>
  <edge label="taof(IRF5) (pp) exp(TNF)" source="-570" target="-47">
    <att type="string" name="canonicalName" value="taof(IRF5) (pp) exp(TNF)"/>
    <att type="string" name="edgeTypeId" value="134"/>
    <att type="string" name="edgeTypeName" value="-&gt;"/>
    <att type="string" name="interaction" value="pp" cy:editable="false"/>
    <att type="string" name="vizmap:CV-IPN-Plaque destabilization EDGE_COLOR" value="java.awt.Color[r=0,g=0,b=0]"/>
    <att type="string" name="vizmap:CV-IPN-Plaque destabilization EDGE_LINE_WIDTH" value="1.0"/>
    <graphics width="1" fill="#999999" cy:sourceArrow="0" cy:targetArrow="0" cy:sourceArrowColor="#000000" cy:targetArrowColor="#000000" cy:edgeLabelFont="SanSerif-0-10" cy:edgeLabel="" cy:edgeLineType="SOLID" cy:curved="STRAIGHT_LINES"/>
  </edge>
  <edge label="taof(IRF5) (pp) exp(IL6)" source="-570" target="-26">
    <att type="string" name="canonicalName" value="taof(IRF5) (pp) exp(IL6)"/>
    <att type="string" name="edgeTypeId" value="134"/>
    <att type="string" name="edgeTypeName" value="-&gt;"/>
    <att type="string" name="interaction" value="pp" cy:editable="false"/>
    <att type="string" name="vizmap:CV-IPN-Plaque destabilization EDGE_COLOR" value="java.awt.Color[r=0,g=0,b=0]"/>
    <att type="string" name="vizmap:CV-IPN-Plaque destabilization EDGE_LINE_WIDTH" value="1.0"/>
    <graphics width="1" fill="#999999" cy:sourceArrow="0" cy:targetArrow="0" cy:sourceArrowColor="#000000" cy:targetArrowColor="#000000" cy:edgeLabelFont="SanSerif-0-10" cy:edgeLabel="" cy:edgeLineType="SOLID" cy:curved="STRAIGHT_LINES">
      <att name="edgeBend">
        <att name="handle" x="2946.60693359375" y="1412.2430419921875" />
        <att name="handle" x="2946.60693359375" y="1261.6829833984375" />
        <att name="handle" x="2946.60693359375" y="1038.271240234375" />
        <att name="handle" x="2946.60693359375" y="887.711181640625" />
        <att name="handle" x="2946.60693359375" y="737.1509399414062" />
        <att name="handle" x="2946.60693359375" y="513.7388916015625" />
        <att name="handle" x="2946.60693359375" y="290.32720947265625" />
      </att>
    </graphics>
  </edge>
  <edge label="kaof(IRAK4) (pp) exp(CXCL10)" source="-569" target="-507">
    <att type="string" name="canonicalName" value="kaof(IRAK4) (pp) exp(CXCL10)"/>
    <att type="string" name="edgeTypeId" value="134"/>
    <att type="string" name="edgeTypeName" value="-&gt;"/>
    <att type="string" name="interaction" value="pp" cy:editable="false"/>
    <att type="string" name="vizmap:CV-IPN-Plaque destabilization EDGE_COLOR" value="java.awt.Color[r=0,g=0,b=0]"/>
    <att type="string" name="vizmap:CV-IPN-Plaque destabilization EDGE_LINE_WIDTH" value="1.0"/>
    <graphics width="1" fill="#999999" cy:sourceArrow="0" cy:targetArrow="0" cy:sourceArrowColor="#000000" cy:targetArrowColor="#000000" cy:edgeLabelFont="SanSerif-0-10" cy:edgeLabel="" cy:edgeLineType="SOLID" cy:curved="STRAIGHT_LINES">
      <att name="edgeBend">
        <att name="handle" x="7049.1904296875" y="1412.2430419921875" />
        <att name="handle" x="7049.1904296875" y="1261.6829833984375" />
        <att name="handle" x="7049.1904296875" y="1038.271240234375" />
        <att name="handle" x="7049.1904296875" y="887.711181640625" />
        <att name="handle" x="7146.8720703125" y="737.1509399414062" />
        <att name="handle" x="7146.8720703125" y="513.7388916015625" />
        <att name="handle" x="7244.552734375" y="290.32720947265625" />
        <att name="handle" x="7293.39306640625" y="66.91524505615234" />
        <att name="handle" x="7342.23291015625" y="-156.49659729003906" />
        <att name="handle" x="7342.23291015625" y="-307.0567626953125" />
        <att name="handle" x="7342.23291015625" y="-530.4685668945312" />
        <att name="handle" x="7342.23291015625" y="-681.0286865234375" />
      </att>
    </graphics>
  </edge>
  <edge label="kaof(IRAK4) (pp) taof(NFKB Complex Hs)" source="-569" target="-221">
    <att type="string" name="canonicalName" value="kaof(IRAK4) (pp) taof(NFKB Complex Hs)"/>
    <att type="string" name="edgeTypeId" value="134"/>
    <att type="string" name="edgeTypeName" value="-&gt;"/>
    <att type="string" name="interaction" value="pp" cy:editable="false"/>
    <att type="string" name="vizmap:CV-IPN-Plaque destabilization EDGE_COLOR" value="java.awt.Color[r=0,g=0,b=0]"/>
    <att type="string" name="vizmap:CV-IPN-Plaque destabilization EDGE_LINE_WIDTH" value="1.0"/>
    <graphics width="1" fill="#999999" cy:sourceArrow="0" cy:targetArrow="0" cy:sourceArrowColor="#000000" cy:targetArrowColor="#000000" cy:edgeLabelFont="SanSerif-0-10" cy:edgeLabel="" cy:edgeLineType="SOLID" cy:curved="STRAIGHT_LINES">
      <att name="edgeBend">
        <att name="handle" x="5290.94091796875" y="1412.2430419921875" />
        <att name="handle" x="5339.7802734375" y="1261.6829833984375" />
        <att name="handle" x="5437.46142578125" y="1038.271240234375" />
        <att name="handle" x="5437.46142578125" y="887.711181640625" />
      </att>
    </graphics>
  </edge>
  <edge label="kaof(IRAK4) (pp) exp(CXCL1)" source="-569" target="-549">
    <att type="string" name="canonicalName" value="kaof(IRAK4) (pp) exp(CXCL1)"/>
    <att type="string" name="edgeTypeId" value="134"/>
    <att type="string" name="edgeTypeName" value="-&gt;"/>
    <att type="string" name="interaction" value="pp" cy:editable="false"/>
    <att type="string" name="vizmap:CV-IPN-Plaque destabilization EDGE_COLOR" value="java.awt.Color[r=0,g=0,b=0]"/>
    <att type="string" name="vizmap:CV-IPN-Plaque destabilization EDGE_LINE_WIDTH" value="1.0"/>
    <graphics width="1" fill="#999999" cy:sourceArrow="0" cy:targetArrow="0" cy:sourceArrowColor="#000000" cy:targetArrowColor="#000000" cy:edgeLabelFont="SanSerif-0-10" cy:edgeLabel="" cy:edgeLineType="SOLID" cy:curved="STRAIGHT_LINES">
      <att name="edgeBend">
        <att name="handle" x="2507.04345703125" y="1412.2430419921875" />
        <att name="handle" x="2507.04345703125" y="1261.6829833984375" />
        <att name="handle" x="2507.04345703125" y="1038.271240234375" />
        <att name="handle" x="2507.04345703125" y="887.711181640625" />
        <att name="handle" x="2507.04345703125" y="737.1509399414062" />
        <att name="handle" x="2507.04345703125" y="513.7388916015625" />
        <att name="handle" x="2507.04345703125" y="290.32720947265625" />
        <att name="handle" x="2507.04345703125" y="66.91524505615234" />
        <att name="handle" x="2507.04345703125" y="-156.49659729003906" />
        <att name="handle" x="2507.04345703125" y="-307.0567626953125" />
        <att name="handle" x="2507.04345703125" y="-530.4685668945312" />
        <att name="handle" x="2507.04345703125" y="-681.0286865234375" />
        <att name="handle" x="2507.04345703125" y="-904.440673828125" />
      </att>
    </graphics>
  </edge>
  <edge label="kaof(IRAK4) (pp) Atherosclerosis" source="-569" target="-481">
    <att type="string" name="canonicalName" value="kaof(IRAK4) (pp) Atherosclerosis"/>
    <att type="string" name="edgeTypeId" value="134"/>
    <att type="string" name="edgeTypeName" value="-&gt;"/>
    <att type="string" name="interaction" value="pp" cy:editable="false"/>
    <att type="string" name="vizmap:CV-IPN-Plaque destabilization EDGE_COLOR" value="java.awt.Color[r=0,g=0,b=0]"/>
    <att type="string" name="vizmap:CV-IPN-Plaque destabilization EDGE_LINE_WIDTH" value="1.0"/>
    <graphics width="1" fill="#999999" cy:sourceArrow="0" cy:targetArrow="0" cy:sourceArrowColor="#000000" cy:targetArrowColor="#000000" cy:edgeLabelFont="SanSerif-0-10" cy:edgeLabel="" cy:edgeLineType="SOLID" cy:curved="STRAIGHT_LINES">
      <att name="edgeBend">
        <att name="handle" x="4460.6552734375" y="1412.2430419921875" />
        <att name="handle" x="4460.6552734375" y="1261.6829833984375" />
        <att name="handle" x="4460.6552734375" y="1038.271240234375" />
        <att name="handle" x="4460.6552734375" y="887.711181640625" />
        <att name="handle" x="4509.49658203125" y="737.1509399414062" />
        <att name="handle" x="4704.85693359375" y="513.7388916015625" />
        <att name="handle" x="4704.85693359375" y="290.32720947265625" />
        <att name="handle" x="4704.85693359375" y="66.91524505615234" />
        <att name="handle" x="4704.85693359375" y="-156.49659729003906" />
        <att name="handle" x="4704.85693359375" y="-307.0567626953125" />
        <att name="handle" x="4753.6982421875" y="-530.4685668945312" />
      </att>
    </graphics>
  </edge>
  <edge label="kaof(IRAK4) (pp) exp(TNF)" source="-569" target="-47">
    <att type="string" name="canonicalName" value="kaof(IRAK4) (pp) exp(TNF)"/>
    <att type="string" name="edgeTypeId" value="134"/>
    <att type="string" name="edgeTypeName" value="-&gt;"/>
    <att type="string" name="interaction" value="pp" cy:editable="false"/>
    <att type="string" name="vizmap:CV-IPN-Plaque destabilization EDGE_COLOR" value="java.awt.Color[r=0,g=0,b=0]"/>
    <att type="string" name="vizmap:CV-IPN-Plaque destabilization EDGE_LINE_WIDTH" value="1.0"/>
    <graphics width="1" fill="#999999" cy:sourceArrow="0" cy:targetArrow="0" cy:sourceArrowColor="#000000" cy:targetArrowColor="#000000" cy:edgeLabelFont="SanSerif-0-10" cy:edgeLabel="" cy:edgeLineType="SOLID" cy:curved="STRAIGHT_LINES"/>
  </edge>
  <edge label="kaof(IRAK4) (pp) exp(CXCL2)" source="-569" target="-9">
    <att type="string" name="canonicalName" value="kaof(IRAK4) (pp) exp(CXCL2)"/>
    <att type="string" name="edgeTypeId" value="134"/>
    <att type="string" name="edgeTypeName" value="-&gt;"/>
    <att type="string" name="interaction" value="pp" cy:editable="false"/>
    <att type="string" name="vizmap:CV-IPN-Plaque destabilization EDGE_COLOR" value="java.awt.Color[r=0,g=0,b=0]"/>
    <att type="string" name="vizmap:CV-IPN-Plaque destabilization EDGE_LINE_WIDTH" value="1.0"/>
    <graphics width="1" fill="#999999" cy:sourceArrow="0" cy:targetArrow="0" cy:sourceArrowColor="#000000" cy:targetArrowColor="#000000" cy:edgeLabelFont="SanSerif-0-10" cy:edgeLabel="" cy:edgeLineType="SOLID" cy:curved="STRAIGHT_LINES">
      <att name="edgeBend">
        <att name="handle" x="2214.001953125" y="1412.2430419921875" />
        <att name="handle" x="2214.001953125" y="1261.6829833984375" />
        <att name="handle" x="2214.001953125" y="1038.271240234375" />
        <att name="handle" x="2214.001953125" y="887.711181640625" />
        <att name="handle" x="2214.001953125" y="737.1509399414062" />
        <att name="handle" x="2214.001953125" y="513.7388916015625" />
        <att name="handle" x="2214.001953125" y="290.32720947265625" />
        <att name="handle" x="2214.001953125" y="66.91524505615234" />
        <att name="handle" x="2214.001953125" y="-156.49659729003906" />
        <att name="handle" x="2214.001953125" y="-307.0567626953125" />
        <att name="handle" x="2214.001953125" y="-530.4685668945312" />
        <att name="handle" x="2214.001953125" y="-681.0286865234375" />
        <att name="handle" x="2214.001953125" y="-904.440673828125" />
      </att>
    </graphics>
  </edge>
  <edge label="kaof(IRAK4) (pp) exp(CCL2)" source="-569" target="-46">
    <att type="string" name="canonicalName" value="kaof(IRAK4) (pp) exp(CCL2)"/>
    <att type="string" name="edgeTypeId" value="134"/>
    <att type="string" name="edgeTypeName" value="-&gt;"/>
    <att type="string" name="interaction" value="pp" cy:editable="false"/>
    <att type="string" name="vizmap:CV-IPN-Plaque destabilization EDGE_COLOR" value="java.awt.Color[r=0,g=0,b=0]"/>
    <att type="string" name="vizmap:CV-IPN-Plaque destabilization EDGE_LINE_WIDTH" value="1.0"/>
    <graphics width="1" fill="#999999" cy:sourceArrow="0" cy:targetArrow="0" cy:sourceArrowColor="#000000" cy:targetArrowColor="#000000" cy:edgeLabelFont="SanSerif-0-10" cy:edgeLabel="" cy:edgeLineType="SOLID" cy:curved="STRAIGHT_LINES">
      <att name="edgeBend">
        <att name="handle" x="4802.537109375" y="1412.2430419921875" />
        <att name="handle" x="4802.537109375" y="1261.6829833984375" />
        <att name="handle" x="4802.537109375" y="1038.271240234375" />
        <att name="handle" x="4802.537109375" y="887.711181640625" />
        <att name="handle" x="4900.2177734375" y="737.1509399414062" />
      </att>
    </graphics>
  </edge>
  <edge label="kaof(IRAK4) (pp) exp(IL6)" source="-569" target="-26">
    <att type="string" name="canonicalName" value="kaof(IRAK4) (pp) exp(IL6)"/>
    <att type="string" name="edgeTypeId" value="134"/>
    <att type="string" name="edgeTypeName" value="-&gt;"/>
    <att type="string" name="interaction" value="pp" cy:editable="false"/>
    <att type="string" name="vizmap:CV-IPN-Plaque destabilization EDGE_COLOR" value="java.awt.Color[r=0,g=0,b=0]"/>
    <att type="string" name="vizmap:CV-IPN-Plaque destabilization EDGE_LINE_WIDTH" value="1.0"/>
    <graphics width="1" fill="#999999" cy:sourceArrow="0" cy:targetArrow="0" cy:sourceArrowColor="#000000" cy:targetArrowColor="#000000" cy:edgeLabelFont="SanSerif-0-10" cy:edgeLabel="" cy:edgeLineType="SOLID" cy:curved="STRAIGHT_LINES">
      <att name="edgeBend">
        <att name="handle" x="2848.92626953125" y="1412.2430419921875" />
        <att name="handle" x="2848.92626953125" y="1261.6829833984375" />
        <att name="handle" x="2848.92626953125" y="1038.271240234375" />
        <att name="handle" x="2848.92626953125" y="887.711181640625" />
        <att name="handle" x="2848.92626953125" y="737.1509399414062" />
        <att name="handle" x="2848.92626953125" y="513.7388916015625" />
        <att name="handle" x="2848.92626953125" y="290.32720947265625" />
      </att>
    </graphics>
  </edge>
  <edge label="kaof(IRAK4) (pp) exp(IL1B)" source="-569" target="-583">
    <att type="string" name="canonicalName" value="kaof(IRAK4) (pp) exp(IL1B)"/>
    <att type="string" name="edgeTypeId" value="134"/>
    <att type="string" name="edgeTypeName" value="-&gt;"/>
    <att type="string" name="interaction" value="pp" cy:editable="false"/>
    <att type="string" name="vizmap:CV-IPN-Plaque destabilization EDGE_COLOR" value="java.awt.Color[r=0,g=0,b=0]"/>
    <att type="string" name="vizmap:CV-IPN-Plaque destabilization EDGE_LINE_WIDTH" value="1.0"/>
    <graphics width="1" fill="#999999" cy:sourceArrow="0" cy:targetArrow="0" cy:sourceArrowColor="#000000" cy:targetArrowColor="#000000" cy:edgeLabelFont="SanSerif-0-10" cy:edgeLabel="" cy:edgeLineType="SOLID" cy:curved="STRAIGHT_LINES"/>
  </edge>
  <edge label="kaof(IRAK4) (pp) exp(CCL4)" source="-569" target="-543">
    <att type="string" name="canonicalName" value="kaof(IRAK4) (pp) exp(CCL4)"/>
    <att type="string" name="edgeTypeId" value="134"/>
    <att type="string" name="edgeTypeName" value="-&gt;"/>
    <att type="string" name="interaction" value="pp" cy:editable="false"/>
    <att type="string" name="vizmap:CV-IPN-Plaque destabilization EDGE_COLOR" value="java.awt.Color[r=0,g=0,b=0]"/>
    <att type="string" name="vizmap:CV-IPN-Plaque destabilization EDGE_LINE_WIDTH" value="1.0"/>
    <graphics width="1" fill="#999999" cy:sourceArrow="0" cy:targetArrow="0" cy:sourceArrowColor="#000000" cy:targetArrowColor="#000000" cy:edgeLabelFont="SanSerif-0-10" cy:edgeLabel="" cy:edgeLineType="SOLID" cy:curved="STRAIGHT_LINES">
      <att name="edgeBend">
        <att name="handle" x="2702.40478515625" y="1412.2430419921875" />
        <att name="handle" x="2702.40478515625" y="1261.6829833984375" />
        <att name="handle" x="2702.40478515625" y="1038.271240234375" />
        <att name="handle" x="2702.40478515625" y="887.711181640625" />
        <att name="handle" x="2702.40478515625" y="737.1509399414062" />
        <att name="handle" x="2702.40478515625" y="513.7388916015625" />
        <att name="handle" x="2702.40478515625" y="290.32720947265625" />
        <att name="handle" x="2702.40478515625" y="66.91524505615234" />
        <att name="handle" x="2702.40478515625" y="-156.49659729003906" />
        <att name="handle" x="2702.40478515625" y="-307.0567626953125" />
        <att name="handle" x="2702.40478515625" y="-530.4685668945312" />
        <att name="handle" x="2702.40478515625" y="-681.0286865234375" />
        <att name="handle" x="2702.40478515625" y="-904.440673828125" />
      </att>
    </graphics>
  </edge>
  <edge label="kaof(IRAK4) (pp) NFKBIA P@S" source="-569" target="-546">
    <att type="string" name="canonicalName" value="kaof(IRAK4) (pp) NFKBIA P@S"/>
    <att type="string" name="edgeTypeId" value="134"/>
    <att type="string" name="edgeTypeName" value="-&gt;"/>
    <att type="string" name="interaction" value="pp" cy:editable="false"/>
    <att type="string" name="vizmap:CV-IPN-Plaque destabilization EDGE_COLOR" value="java.awt.Color[r=0,g=0,b=0]"/>
    <att type="string" name="vizmap:CV-IPN-Plaque destabilization EDGE_LINE_WIDTH" value="1.0"/>
    <graphics width="1" fill="#999999" cy:sourceArrow="0" cy:targetArrow="0" cy:sourceArrowColor="#000000" cy:targetArrowColor="#000000" cy:edgeLabelFont="SanSerif-0-10" cy:edgeLabel="" cy:edgeLineType="SOLID" cy:curved="STRAIGHT_LINES">
      <att name="edgeBend">
        <att name="handle" x="2360.522705078125" y="1412.2430419921875" />
        <att name="handle" x="2360.522705078125" y="1261.6829833984375" />
        <att name="handle" x="2360.522705078125" y="1038.271240234375" />
        <att name="handle" x="2360.522705078125" y="887.711181640625" />
        <att name="handle" x="2360.522705078125" y="737.1509399414062" />
        <att name="handle" x="2360.522705078125" y="513.7388916015625" />
        <att name="handle" x="2360.522705078125" y="290.32720947265625" />
        <att name="handle" x="2360.522705078125" y="66.91524505615234" />
        <att name="handle" x="2360.522705078125" y="-156.49659729003906" />
        <att name="handle" x="2360.522705078125" y="-307.0567626953125" />
        <att name="handle" x="2360.522705078125" y="-530.4685668945312" />
        <att name="handle" x="2360.522705078125" y="-681.0286865234375" />
        <att name="handle" x="2360.522705078125" y="-904.440673828125" />
      </att>
    </graphics>
  </edge>
  <edge label="CCL5 (pp) CD4+ T-cell" source="-568" target="-594">
    <att type="string" name="canonicalName" value="CCL5 (pp) CD4+ T-cell"/>
    <att type="string" name="edgeTypeId" value="134"/>
    <att type="string" name="edgeTypeName" value="-&gt;"/>
    <att type="string" name="interaction" value="pp" cy:editable="false"/>
    <att type="string" name="vizmap:CV-IPN-Plaque destabilization EDGE_COLOR" value="java.awt.Color[r=0,g=0,b=0]"/>
    <att type="string" name="vizmap:CV-IPN-Plaque destabilization EDGE_LINE_WIDTH" value="1.0"/>
    <graphics width="1" fill="#999999" cy:sourceArrow="0" cy:targetArrow="0" cy:sourceArrowColor="#000000" cy:targetArrowColor="#000000" cy:edgeLabelFont="SanSerif-0-10" cy:edgeLabel="" cy:edgeLineType="SOLID" cy:curved="STRAIGHT_LINES"/>
  </edge>
  <edge label="exp(PPARA) (pp) PPARA" source="-178" target="-60">
    <att type="string" name="canonicalName" value="exp(PPARA) (pp) PPARA"/>
    <att type="string" name="edgeTypeId" value="115"/>
    <att type="string" name="edgeTypeName" value="-gp-&gt;"/>
    <att type="string" name="interaction" value="pp" cy:editable="false"/>
    <att type="string" name="vizmap:CV-IPN-Endothelial cell activation EDGE_COLOR" value="java.awt.Color[r=0,g=0,b=0]"/>
    <att type="string" name="vizmap:CV-IPN-Endothelial cell activation EDGE_LINE_WIDTH" value="3.0"/>
    <att type="string" name="vizmap:CV-IPN-Plaque destabilization EDGE_COLOR" value="java.awt.Color[r=0,g=0,b=0]"/>
    <att type="string" name="vizmap:CV-IPN-Plaque destabilization EDGE_LINE_WIDTH" value="3.0"/>
    <graphics width="1" fill="#999999" cy:sourceArrow="0" cy:targetArrow="0" cy:sourceArrowColor="#000000" cy:targetArrowColor="#000000" cy:edgeLabelFont="SanSerif-0-10" cy:edgeLabel="" cy:edgeLineType="EQUAL_DASH" cy:curved="STRAIGHT_LINES"/>
  </edge>
  <edge label="catof(TLR4) (pp) apoptosis" source="-360" target="-395">
    <att type="string" name="canonicalName" value="catof(TLR4) (pp) apoptosis"/>
    <att type="string" name="edgeTypeId" value="134"/>
    <att type="string" name="edgeTypeName" value="-&gt;"/>
    <att type="string" name="interaction" value="pp" cy:editable="false"/>
    <att type="string" name="vizmap:CV-IPN-Plaque destabilization EDGE_COLOR" value="java.awt.Color[r=0,g=0,b=0]"/>
    <att type="string" name="vizmap:CV-IPN-Plaque destabilization EDGE_LINE_WIDTH" value="1.0"/>
    <graphics width="1" fill="#999999" cy:sourceArrow="0" cy:targetArrow="0" cy:sourceArrowColor="#000000" cy:targetArrowColor="#000000" cy:edgeLabelFont="SanSerif-0-10" cy:edgeLabel="" cy:edgeLineType="SOLID" cy:curved="STRAIGHT_LINES">
      <att name="edgeBend">
        <att name="handle" x="6267.74658203125" y="1786.2152099609375" />
        <att name="handle" x="6267.74658203125" y="1635.6549072265625" />
        <att name="handle" x="6267.74658203125" y="1412.2430419921875" />
        <att name="handle" x="6267.74658203125" y="1261.6829833984375" />
        <att name="handle" x="6267.74658203125" y="1038.271240234375" />
        <att name="handle" x="6267.74658203125" y="887.711181640625" />
        <att name="handle" x="6218.9052734375" y="737.1509399414062" />
        <att name="handle" x="6170.06591796875" y="513.7388916015625" />
        <att name="handle" x="6170.06591796875" y="290.32720947265625" />
        <att name="handle" x="6170.06591796875" y="66.91524505615234" />
        <att name="handle" x="6218.9052734375" y="-156.49659729003906" />
        <att name="handle" x="6218.9052734375" y="-307.0567626953125" />
      </att>
    </graphics>
  </edge>
  <edge label="catof(TLR4) (pp) macrophage chemotaxis" source="-360" target="-567">
    <att type="string" name="canonicalName" value="catof(TLR4) (pp) macrophage chemotaxis"/>
    <att type="string" name="edgeTypeId" value="134"/>
    <att type="string" name="edgeTypeName" value="-&gt;"/>
    <att type="string" name="interaction" value="pp" cy:editable="false"/>
    <att type="string" name="vizmap:CV-IPN-Plaque destabilization EDGE_COLOR" value="java.awt.Color[r=0,g=0,b=0]"/>
    <att type="string" name="vizmap:CV-IPN-Plaque destabilization EDGE_LINE_WIDTH" value="1.0"/>
    <graphics width="1" fill="#999999" cy:sourceArrow="0" cy:targetArrow="0" cy:sourceArrowColor="#000000" cy:targetArrowColor="#000000" cy:edgeLabelFont="SanSerif-0-10" cy:edgeLabel="" cy:edgeLineType="SOLID" cy:curved="STRAIGHT_LINES">
      <att name="edgeBend">
        <att name="handle" x="2018.6402587890625" y="1786.2152099609375" />
        <att name="handle" x="2018.6402587890625" y="1635.6549072265625" />
        <att name="handle" x="2018.6402587890625" y="1412.2430419921875" />
        <att name="handle" x="2018.6402587890625" y="1261.6829833984375" />
        <att name="handle" x="2018.6402587890625" y="1038.271240234375" />
        <att name="handle" x="2018.6402587890625" y="887.711181640625" />
        <att name="handle" x="2018.6402587890625" y="737.1509399414062" />
        <att name="handle" x="2018.6402587890625" y="513.7388916015625" />
        <att name="handle" x="2018.6402587890625" y="290.32720947265625" />
        <att name="handle" x="2018.6402587890625" y="66.91524505615234" />
        <att name="handle" x="2018.6402587890625" y="-156.49659729003906" />
        <att name="handle" x="2018.6402587890625" y="-307.0567626953125" />
        <att name="handle" x="2018.6402587890625" y="-530.4685668945312" />
        <att name="handle" x="2018.6402587890625" y="-681.0286865234375" />
        <att name="handle" x="2018.6402587890625" y="-904.440673828125" />
      </att>
    </graphics>
  </edge>
  <edge label="catof(TLR4) (pp) dendritic cell activation" source="-360" target="-552">
    <att type="string" name="canonicalName" value="catof(TLR4) (pp) dendritic cell activation"/>
    <att type="string" name="edgeTypeId" value="134"/>
    <att type="string" name="edgeTypeName" value="-&gt;"/>
    <att type="string" name="interaction" value="pp" cy:editable="false"/>
    <att type="string" name="vizmap:CV-IPN-Plaque destabilization EDGE_COLOR" value="java.awt.Color[r=0,g=0,b=0]"/>
    <att type="string" name="vizmap:CV-IPN-Plaque destabilization EDGE_LINE_WIDTH" value="1.0"/>
    <graphics width="1" fill="#999999" cy:sourceArrow="0" cy:targetArrow="0" cy:sourceArrowColor="#000000" cy:targetArrowColor="#000000" cy:edgeLabelFont="SanSerif-0-10" cy:edgeLabel="" cy:edgeLineType="SOLID" cy:curved="STRAIGHT_LINES">
      <att name="edgeBend">
        <att name="handle" x="7146.8720703125" y="1786.2152099609375" />
        <att name="handle" x="7146.8720703125" y="1635.6549072265625" />
        <att name="handle" x="7146.8720703125" y="1412.2430419921875" />
        <att name="handle" x="7146.8720703125" y="1261.6829833984375" />
      </att>
    </graphics>
  </edge>
  <edge label="catof(TLR4) (pp) macrophage activation" source="-360" target="-490">
    <att type="string" name="canonicalName" value="catof(TLR4) (pp) macrophage activation"/>
    <att type="string" name="edgeTypeId" value="134"/>
    <att type="string" name="edgeTypeName" value="-&gt;"/>
    <att type="string" name="interaction" value="pp" cy:editable="false"/>
    <att type="string" name="vizmap:CV-IPN-Plaque destabilization EDGE_COLOR" value="java.awt.Color[r=0,g=0,b=0]"/>
    <att type="string" name="vizmap:CV-IPN-Plaque destabilization EDGE_LINE_WIDTH" value="1.0"/>
    <graphics width="1" fill="#999999" cy:sourceArrow="0" cy:targetArrow="0" cy:sourceArrowColor="#000000" cy:targetArrowColor="#000000" cy:edgeLabelFont="SanSerif-0-10" cy:edgeLabel="" cy:edgeLineType="SOLID" cy:curved="STRAIGHT_LINES">
      <att name="edgeBend">
        <att name="handle" x="5535.142578125" y="1786.2152099609375" />
        <att name="handle" x="5535.142578125" y="1635.6549072265625" />
        <att name="handle" x="5583.98046875" y="1412.2430419921875" />
        <att name="handle" x="5535.142578125" y="1261.6829833984375" />
      </att>
    </graphics>
  </edge>
  <edge label="catof(TLR4) (pp) taof(STAT1)" source="-360" target="-206">
    <att type="string" name="canonicalName" value="catof(TLR4) (pp) taof(STAT1)"/>
    <att type="string" name="edgeTypeId" value="134"/>
    <att type="string" name="edgeTypeName" value="-&gt;"/>
    <att type="string" name="interaction" value="pp" cy:editable="false"/>
    <att type="string" name="vizmap:CV-IPN-Plaque destabilization EDGE_COLOR" value="java.awt.Color[r=0,g=0,b=0]"/>
    <att type="string" name="vizmap:CV-IPN-Plaque destabilization EDGE_LINE_WIDTH" value="1.0"/>
    <graphics width="1" fill="#999999" cy:sourceArrow="0" cy:targetArrow="0" cy:sourceArrowColor="#000000" cy:targetArrowColor="#000000" cy:edgeLabelFont="SanSerif-0-10" cy:edgeLabel="" cy:edgeLineType="SOLID" cy:curved="STRAIGHT_LINES">
      <att name="edgeBend">
        <att name="handle" x="6365.42822265625" y="1786.2152099609375" />
        <att name="handle" x="6365.42822265625" y="1635.6549072265625" />
        <att name="handle" x="6365.42822265625" y="1412.2430419921875" />
        <att name="handle" x="6365.42822265625" y="1261.6829833984375" />
        <att name="handle" x="6365.42822265625" y="1038.271240234375" />
        <att name="handle" x="6365.42822265625" y="887.711181640625" />
        <att name="handle" x="6316.58837890625" y="737.1509399414062" />
        <att name="handle" x="6267.74658203125" y="513.7388916015625" />
        <att name="handle" x="6267.74658203125" y="290.32720947265625" />
        <att name="handle" x="6267.74658203125" y="66.91524505615234" />
      </att>
    </graphics>
  </edge>
  <edge label="catof(TLR4) (pp) MYD88" source="-360" target="-388">
    <att type="string" name="canonicalName" value="catof(TLR4) (pp) MYD88"/>
    <att type="string" name="edgeTypeId" value="134"/>
    <att type="string" name="edgeTypeName" value="-&gt;"/>
    <att type="string" name="interaction" value="pp" cy:editable="false"/>
    <att type="string" name="vizmap:CV-IPN-Plaque destabilization EDGE_COLOR" value="java.awt.Color[r=0,g=0,b=0]"/>
    <att type="string" name="vizmap:CV-IPN-Plaque destabilization EDGE_LINE_WIDTH" value="1.0"/>
    <graphics width="1" fill="#999999" cy:sourceArrow="0" cy:targetArrow="0" cy:sourceArrowColor="#000000" cy:targetArrowColor="#000000" cy:edgeLabelFont="SanSerif-0-10" cy:edgeLabel="" cy:edgeLineType="SOLID" cy:curved="STRAIGHT_LINES"/>
  </edge>
  <edge label="catof(TLR4) (pp) VCAM1" source="-360" target="-151">
    <att type="string" name="canonicalName" value="catof(TLR4) (pp) VCAM1"/>
    <att type="string" name="edgeTypeId" value="134"/>
    <att type="string" name="edgeTypeName" value="-&gt;"/>
    <att type="string" name="interaction" value="pp" cy:editable="false"/>
    <att type="string" name="vizmap:CV-IPN-Plaque destabilization EDGE_COLOR" value="java.awt.Color[r=0,g=0,b=0]"/>
    <att type="string" name="vizmap:CV-IPN-Plaque destabilization EDGE_LINE_WIDTH" value="1.0"/>
    <graphics width="1" fill="#999999" cy:sourceArrow="0" cy:targetArrow="0" cy:sourceArrowColor="#000000" cy:targetArrowColor="#000000" cy:edgeLabelFont="SanSerif-0-10" cy:edgeLabel="" cy:edgeLineType="SOLID" cy:curved="STRAIGHT_LINES">
      <att name="edgeBend">
        <att name="handle" x="8074.837890625" y="1786.2152099609375" />
        <att name="handle" x="8074.837890625" y="1635.6549072265625" />
        <att name="handle" x="8074.837890625" y="1412.2430419921875" />
        <att name="handle" x="8074.837890625" y="1261.6829833984375" />
        <att name="handle" x="8074.837890625" y="1038.271240234375" />
        <att name="handle" x="8074.837890625" y="887.711181640625" />
        <att name="handle" x="8074.837890625" y="737.1509399414062" />
        <att name="handle" x="8074.837890625" y="513.7388916015625" />
      </att>
    </graphics>
  </edge>
  <edge label="IL1B (pp) NFKBIA P@S" source="-243" target="-546">
    <att type="string" name="canonicalName" value="IL1B (pp) NFKBIA P@S"/>
    <att type="string" name="edgeTypeId" value="134"/>
    <att type="string" name="edgeTypeName" value="-&gt;"/>
    <att type="string" name="interaction" value="pp" cy:editable="false"/>
    <att type="string" name="vizmap:CV-IPN-Plaque destabilization EDGE_COLOR" value="java.awt.Color[r=0,g=0,b=0]"/>
    <att type="string" name="vizmap:CV-IPN-Plaque destabilization EDGE_LINE_WIDTH" value="1.0"/>
    <graphics width="1" fill="#999999" cy:sourceArrow="0" cy:targetArrow="0" cy:sourceArrowColor="#000000" cy:targetArrowColor="#000000" cy:edgeLabelFont="SanSerif-0-10" cy:edgeLabel="" cy:edgeLineType="SOLID" cy:curved="STRAIGHT_LINES">
      <att name="edgeBend">
        <att name="handle" x="2458.20361328125" y="1038.271240234375" />
        <att name="handle" x="2458.20361328125" y="887.711181640625" />
        <att name="handle" x="2458.20361328125" y="737.1509399414062" />
        <att name="handle" x="2458.20361328125" y="513.7388916015625" />
        <att name="handle" x="2458.20361328125" y="290.32720947265625" />
        <att name="handle" x="2458.20361328125" y="66.91524505615234" />
        <att name="handle" x="2458.20361328125" y="-156.49659729003906" />
        <att name="handle" x="2458.20361328125" y="-307.0567626953125" />
        <att name="handle" x="2458.20361328125" y="-530.4685668945312" />
        <att name="handle" x="2458.20361328125" y="-681.0286865234375" />
        <att name="handle" x="2458.20361328125" y="-904.440673828125" />
      </att>
    </graphics>
  </edge>
  <edge label="IL1B (pp) CD40LG" source="-243" target="-190">
    <att type="string" name="canonicalName" value="IL1B (pp) CD40LG"/>
    <att type="string" name="edgeTypeId" value="134"/>
    <att type="string" name="edgeTypeName" value="-&gt;"/>
    <att type="string" name="interaction" value="pp" cy:editable="false"/>
    <att type="string" name="vizmap:CV-IPN-Plaque destabilization EDGE_COLOR" value="java.awt.Color[r=0,g=0,b=0]"/>
    <att type="string" name="vizmap:CV-IPN-Plaque destabilization EDGE_LINE_WIDTH" value="1.0"/>
    <graphics width="1" fill="#999999" cy:sourceArrow="0" cy:targetArrow="0" cy:sourceArrowColor="#000000" cy:targetArrowColor="#000000" cy:edgeLabelFont="SanSerif-0-10" cy:edgeLabel="" cy:edgeLineType="SOLID" cy:curved="STRAIGHT_LINES"/>
  </edge>
  <edge label="IL1B (pp) Atherosclerosis" source="-243" target="-481">
    <att type="string" name="canonicalName" value="IL1B (pp) Atherosclerosis"/>
    <att type="string" name="edgeTypeId" value="134"/>
    <att type="string" name="edgeTypeName" value="-&gt;"/>
    <att type="string" name="interaction" value="pp" cy:editable="false"/>
    <att type="string" name="vizmap:CV-IPN-Plaque destabilization EDGE_COLOR" value="java.awt.Color[r=0,g=0,b=0]"/>
    <att type="string" name="vizmap:CV-IPN-Plaque destabilization EDGE_LINE_WIDTH" value="1.0"/>
    <graphics width="1" fill="#999999" cy:sourceArrow="0" cy:targetArrow="0" cy:sourceArrowColor="#000000" cy:targetArrowColor="#000000" cy:edgeLabelFont="SanSerif-0-10" cy:edgeLabel="" cy:edgeLineType="SOLID" cy:curved="STRAIGHT_LINES">
      <att name="edgeBend">
        <att name="handle" x="4656.017578125" y="1038.271240234375" />
        <att name="handle" x="4656.017578125" y="887.711181640625" />
        <att name="handle" x="4704.85693359375" y="737.1509399414062" />
        <att name="handle" x="4900.2177734375" y="513.7388916015625" />
        <att name="handle" x="4949.05859375" y="290.32720947265625" />
        <att name="handle" x="4949.05859375" y="66.91524505615234" />
        <att name="handle" x="4997.89892578125" y="-156.49659729003906" />
        <att name="handle" x="4997.89892578125" y="-307.0567626953125" />
        <att name="handle" x="5046.73876953125" y="-530.4685668945312" />
      </att>
    </graphics>
  </edge>
  <edge label="IL1B (pp) sec(MMP9)" source="-243" target="-516">
    <att type="string" name="canonicalName" value="IL1B (pp) sec(MMP9)"/>
    <att type="string" name="edgeTypeId" value="134"/>
    <att type="string" name="edgeTypeName" value="-&gt;"/>
    <att type="string" name="interaction" value="pp" cy:editable="false"/>
    <att type="string" name="vizmap:CV-IPN-Plaque destabilization EDGE_COLOR" value="java.awt.Color[r=0,g=0,b=0]"/>
    <att type="string" name="vizmap:CV-IPN-Plaque destabilization EDGE_LINE_WIDTH" value="1.0"/>
    <graphics width="1" fill="#999999" cy:sourceArrow="0" cy:targetArrow="0" cy:sourceArrowColor="#000000" cy:targetArrowColor="#000000" cy:edgeLabelFont="SanSerif-0-10" cy:edgeLabel="" cy:edgeLineType="SOLID" cy:curved="STRAIGHT_LINES">
      <att name="edgeBend">
        <att name="handle" x="3581.5302734375" y="1038.271240234375" />
        <att name="handle" x="3581.5302734375" y="887.711181640625" />
        <att name="handle" x="3581.5302734375" y="737.1509399414062" />
        <att name="handle" x="3581.5302734375" y="513.7388916015625" />
        <att name="handle" x="3581.5302734375" y="290.32720947265625" />
        <att name="handle" x="3581.5302734375" y="66.91524505615234" />
        <att name="handle" x="3483.849365234375" y="-156.49659729003906" />
      </att>
    </graphics>
  </edge>
  <edge label="IL1B (pp) exp(MMP2)" source="-243" target="-589">
    <att type="string" name="canonicalName" value="IL1B (pp) exp(MMP2)"/>
    <att type="string" name="edgeTypeId" value="134"/>
    <att type="string" name="edgeTypeName" value="-&gt;"/>
    <att type="string" name="interaction" value="pp" cy:editable="false"/>
    <att type="string" name="vizmap:CV-IPN-Plaque destabilization EDGE_COLOR" value="java.awt.Color[r=0,g=0,b=0]"/>
    <att type="string" name="vizmap:CV-IPN-Plaque destabilization EDGE_LINE_WIDTH" value="1.0"/>
    <graphics width="1" fill="#999999" cy:sourceArrow="0" cy:targetArrow="0" cy:sourceArrowColor="#000000" cy:targetArrowColor="#000000" cy:edgeLabelFont="SanSerif-0-10" cy:edgeLabel="" cy:edgeLineType="SOLID" cy:curved="STRAIGHT_LINES">
      <att name="edgeBend">
        <att name="handle" x="8270.1982421875" y="1038.271240234375" />
        <att name="handle" x="8270.1982421875" y="887.711181640625" />
        <att name="handle" x="8270.1982421875" y="737.1509399414062" />
        <att name="handle" x="8270.1982421875" y="513.7388916015625" />
        <att name="handle" x="7879.4755859375" y="290.32720947265625" />
      </att>
    </graphics>
  </edge>
  <edge label="IL1B (pp) exp(MMP8)" source="-243" target="-523">
    <att type="string" name="canonicalName" value="IL1B (pp) exp(MMP8)"/>
    <att type="string" name="edgeTypeId" value="134"/>
    <att type="string" name="edgeTypeName" value="-&gt;"/>
    <att type="string" name="interaction" value="pp" cy:editable="false"/>
    <att type="string" name="vizmap:CV-IPN-Plaque destabilization EDGE_COLOR" value="java.awt.Color[r=0,g=0,b=0]"/>
    <att type="string" name="vizmap:CV-IPN-Plaque destabilization EDGE_LINE_WIDTH" value="1.0"/>
    <graphics width="1" fill="#999999" cy:sourceArrow="0" cy:targetArrow="0" cy:sourceArrowColor="#000000" cy:targetArrowColor="#000000" cy:edgeLabelFont="SanSerif-0-10" cy:edgeLabel="" cy:edgeLineType="SOLID" cy:curved="STRAIGHT_LINES">
      <att name="edgeBend">
        <att name="handle" x="7684.115234375" y="1038.271240234375" />
        <att name="handle" x="7684.115234375" y="887.711181640625" />
        <att name="handle" x="7684.115234375" y="737.1509399414062" />
        <att name="handle" x="7684.115234375" y="513.7388916015625" />
        <att name="handle" x="7635.27392578125" y="290.32720947265625" />
      </att>
    </graphics>
  </edge>
  <edge label="IL1B (pp) FGF2" source="-243" target="-483">
    <att type="string" name="canonicalName" value="IL1B (pp) FGF2"/>
    <att type="string" name="edgeTypeId" value="134"/>
    <att type="string" name="edgeTypeName" value="-&gt;"/>
    <att type="string" name="interaction" value="pp" cy:editable="false"/>
    <att type="string" name="vizmap:CV-IPN-Plaque destabilization EDGE_COLOR" value="java.awt.Color[r=0,g=0,b=0]"/>
    <att type="string" name="vizmap:CV-IPN-Plaque destabilization EDGE_LINE_WIDTH" value="1.0"/>
    <graphics width="1" fill="#999999" cy:sourceArrow="0" cy:targetArrow="0" cy:sourceArrowColor="#000000" cy:targetArrowColor="#000000" cy:edgeLabelFont="SanSerif-0-10" cy:edgeLabel="" cy:edgeLineType="SOLID" cy:curved="STRAIGHT_LINES">
      <att name="edgeBend">
        <att name="handle" x="8465.55859375" y="1038.271240234375" />
        <att name="handle" x="8465.55859375" y="887.711181640625" />
        <att name="handle" x="8465.55859375" y="737.1509399414062" />
        <att name="handle" x="8465.55859375" y="513.7388916015625" />
        <att name="handle" x="8074.837890625" y="290.32720947265625" />
        <att name="handle" x="8074.837890625" y="66.91524505615234" />
      </att>
    </graphics>
  </edge>
  <edge label="ERK Family Hs (pp) kaof(ERK family Hs)" source="-210" target="-165">
    <att type="string" name="canonicalName" value="ERK Family Hs (pp) kaof(ERK family Hs)"/>
    <att type="string" name="edgeTypeId" value="142"/>
    <att type="string" name="edgeTypeName" value="-cat-&gt;"/>
    <att type="string" name="interaction" value="pp" cy:editable="false"/>
    <att type="string" name="vizmap:CV-IPN-Endothelial cell activation EDGE_COLOR" value="java.awt.Color[r=0,g=0,b=0]"/>
    <att type="string" name="vizmap:CV-IPN-Endothelial cell activation EDGE_LINE_WIDTH" value="3.0"/>
    <att type="string" name="vizmap:CV-IPN-Plaque destabilization EDGE_COLOR" value="java.awt.Color[r=0,g=0,b=0]"/>
    <att type="string" name="vizmap:CV-IPN-Plaque destabilization EDGE_LINE_WIDTH" value="3.0"/>
    <graphics width="3" fill="#999999" cy:sourceArrow="0" cy:targetArrow="0" cy:sourceArrowColor="#000000" cy:targetArrowColor="#000000" cy:edgeLabelFont="SanSerif-0-10" cy:edgeLabel="" cy:edgeLineType="SOLID" cy:curved="STRAIGHT_LINES"/>
  </edge>
  <edge label="VCAM1 (pp) exp(MMP2)" source="-151" target="-589">
    <att type="string" name="canonicalName" value="VCAM1 (pp) exp(MMP2)"/>
    <att type="string" name="edgeTypeId" value="134"/>
    <att type="string" name="edgeTypeName" value="-&gt;"/>
    <att type="string" name="interaction" value="pp" cy:editable="false"/>
    <att type="string" name="vizmap:CV-IPN-Plaque destabilization EDGE_COLOR" value="java.awt.Color[r=0,g=0,b=0]"/>
    <att type="string" name="vizmap:CV-IPN-Plaque destabilization EDGE_LINE_WIDTH" value="1.0"/>
    <graphics width="1" fill="#999999" cy:sourceArrow="0" cy:targetArrow="0" cy:sourceArrowColor="#000000" cy:targetArrowColor="#000000" cy:edgeLabelFont="SanSerif-0-10" cy:edgeLabel="" cy:edgeLineType="SOLID" cy:curved="STRAIGHT_LINES"/>
  </edge>
  <edge label="degradationof(COL1A2) (pp) COL1A2" source="-566" target="-504">
    <att type="string" name="canonicalName" value="degradationof(COL1A2) (pp) COL1A2"/>
    <att type="string" name="edgeTypeId" value="337"/>
    <att type="string" name="edgeTypeName" value="=|"/>
    <att type="string" name="interaction" value="pp" cy:editable="false"/>
    <att type="string" name="vizmap:CV-IPN-Plaque destabilization EDGE_COLOR" value="java.awt.Color[r=0,g=0,b=0]"/>
    <att type="string" name="vizmap:CV-IPN-Plaque destabilization EDGE_LINE_WIDTH" value="3.0"/>
    <graphics width="3" fill="#999999" cy:sourceArrow="0" cy:targetArrow="0" cy:sourceArrowColor="#000000" cy:targetArrowColor="#000000" cy:edgeLabelFont="SanSerif-0-10" cy:edgeLabel="" cy:edgeLineType="SOLID" cy:curved="STRAIGHT_LINES">
      <att name="edgeBend">
        <att name="handle" x="1627.9185791015625" y="-530.4685668945312" />
        <att name="handle" x="1627.9185791015625" y="-681.0286865234375" />
        <att name="handle" x="1627.9185791015625" y="-904.440673828125" />
      </att>
    </graphics>
  </edge>
  <edge label="degradationof(COL1A2) (pp) degradationof(Collagen type I Family Hs)" source="-566" target="-459">
    <att type="string" name="canonicalName" value="degradationof(COL1A2) (pp) degradationof(Collagen type I Family Hs)"/>
    <att type="string" name="edgeTypeId" value="6"/>
    <att type="string" name="edgeTypeName" value="-sub-&gt;"/>
    <att type="string" name="interaction" value="pp" cy:editable="false"/>
    <att type="string" name="vizmap:CV-IPN-Plaque destabilization EDGE_COLOR" value="java.awt.Color[r=0,g=0,b=0]"/>
    <att type="string" name="vizmap:CV-IPN-Plaque destabilization EDGE_LINE_WIDTH" value="3.0"/>
    <graphics width="1" fill="#999999" cy:sourceArrow="0" cy:targetArrow="0" cy:sourceArrowColor="#000000" cy:targetArrowColor="#000000" cy:edgeLabelFont="SanSerif-0-10" cy:edgeLabel="" cy:edgeLineType="EQUAL_DASH" cy:curved="STRAIGHT_LINES"/>
  </edge>
  <edge label="CASP1 (pp) catof(CASP1)" source="-565" target="-465">
    <att type="string" name="canonicalName" value="CASP1 (pp) catof(CASP1)"/>
    <att type="string" name="edgeTypeId" value="142"/>
    <att type="string" name="edgeTypeName" value="-cat-&gt;"/>
    <att type="string" name="interaction" value="pp" cy:editable="false"/>
    <att type="string" name="vizmap:CV-IPN-Plaque destabilization EDGE_COLOR" value="java.awt.Color[r=0,g=0,b=0]"/>
    <att type="string" name="vizmap:CV-IPN-Plaque destabilization EDGE_LINE_WIDTH" value="3.0"/>
    <graphics width="3" fill="#999999" cy:sourceArrow="0" cy:targetArrow="0" cy:sourceArrowColor="#000000" cy:targetArrowColor="#000000" cy:edgeLabelFont="SanSerif-0-10" cy:edgeLabel="" cy:edgeLineType="SOLID" cy:curved="STRAIGHT_LINES"/>
  </edge>
  <edge label="catof(BAX) (pp) apoptosis" source="-564" target="-395">
    <att type="string" name="canonicalName" value="catof(BAX) (pp) apoptosis"/>
    <att type="string" name="edgeTypeId" value="134"/>
    <att type="string" name="edgeTypeName" value="-&gt;"/>
    <att type="string" name="interaction" value="pp" cy:editable="false"/>
    <att type="string" name="vizmap:CV-IPN-Plaque destabilization EDGE_COLOR" value="java.awt.Color[r=0,g=0,b=0]"/>
    <att type="string" name="vizmap:CV-IPN-Plaque destabilization EDGE_LINE_WIDTH" value="1.0"/>
    <graphics width="1" fill="#999999" cy:sourceArrow="0" cy:targetArrow="0" cy:sourceArrowColor="#000000" cy:targetArrowColor="#000000" cy:edgeLabelFont="SanSerif-0-10" cy:edgeLabel="" cy:edgeLineType="SOLID" cy:curved="STRAIGHT_LINES"/>
  </edge>
  <edge label="exp(TIMP1) (pp) TIMP1" source="-563" target="-578">
    <att type="string" name="canonicalName" value="exp(TIMP1) (pp) TIMP1"/>
    <att type="string" name="edgeTypeId" value="115"/>
    <att type="string" name="edgeTypeName" value="-gp-&gt;"/>
    <att type="string" name="interaction" value="pp" cy:editable="false"/>
    <att type="string" name="vizmap:CV-IPN-Plaque destabilization EDGE_COLOR" value="java.awt.Color[r=0,g=0,b=0]"/>
    <att type="string" name="vizmap:CV-IPN-Plaque destabilization EDGE_LINE_WIDTH" value="3.0"/>
    <graphics width="1" fill="#999999" cy:sourceArrow="0" cy:targetArrow="0" cy:sourceArrowColor="#000000" cy:targetArrowColor="#000000" cy:edgeLabelFont="SanSerif-0-10" cy:edgeLabel="" cy:edgeLineType="EQUAL_DASH" cy:curved="STRAIGHT_LINES"/>
  </edge>
  <edge label="kaof(MAP2K6) (pp) kaof(p38 MAPK family Hs)" source="-562" target="-127">
    <att type="string" name="canonicalName" value="kaof(MAP2K6) (pp) kaof(p38 MAPK family Hs)"/>
    <att type="string" name="edgeTypeId" value="334"/>
    <att type="string" name="edgeTypeName" value="=&gt;"/>
    <att type="string" name="interaction" value="pp" cy:editable="false"/>
    <att type="string" name="vizmap:CV-IPN-Plaque destabilization EDGE_COLOR" value="java.awt.Color[r=0,g=0,b=0]"/>
    <att type="string" name="vizmap:CV-IPN-Plaque destabilization EDGE_LINE_WIDTH" value="3.0"/>
    <graphics width="3" fill="#999999" cy:sourceArrow="0" cy:targetArrow="0" cy:sourceArrowColor="#000000" cy:targetArrowColor="#000000" cy:edgeLabelFont="SanSerif-0-10" cy:edgeLabel="" cy:edgeLineType="SOLID" cy:curved="STRAIGHT_LINES"/>
  </edge>
  <edge label="degradationof(COL1A1) (pp) degradationof(Collagen type I Family Hs)" source="-561" target="-459">
    <att type="string" name="canonicalName" value="degradationof(COL1A1) (pp) degradationof(Collagen type I Family Hs)"/>
    <att type="string" name="edgeTypeId" value="6"/>
    <att type="string" name="edgeTypeName" value="-sub-&gt;"/>
    <att type="string" name="interaction" value="pp" cy:editable="false"/>
    <att type="string" name="vizmap:CV-IPN-Plaque destabilization EDGE_COLOR" value="java.awt.Color[r=0,g=0,b=0]"/>
    <att type="string" name="vizmap:CV-IPN-Plaque destabilization EDGE_LINE_WIDTH" value="3.0"/>
    <graphics width="1" fill="#999999" cy:sourceArrow="0" cy:targetArrow="0" cy:sourceArrowColor="#000000" cy:targetArrowColor="#000000" cy:edgeLabelFont="SanSerif-0-10" cy:edgeLabel="" cy:edgeLineType="EQUAL_DASH" cy:curved="STRAIGHT_LINES"/>
  </edge>
  <edge label="Angiotensin II (pp) exp(ABCA1)" source="-147" target="-314">
    <att type="string" name="canonicalName" value="Angiotensin II (pp) exp(ABCA1)"/>
    <att type="string" name="edgeTypeId" value="137"/>
    <att type="string" name="edgeTypeName" value="-|"/>
    <att type="string" name="interaction" value="pp" cy:editable="false"/>
    <att type="string" name="vizmap:CV-IPN-Plaque destabilization EDGE_COLOR" value="java.awt.Color[r=0,g=0,b=0]"/>
    <att type="string" name="vizmap:CV-IPN-Plaque destabilization EDGE_LINE_WIDTH" value="1.0"/>
    <graphics width="1" fill="#999999" cy:sourceArrow="0" cy:targetArrow="0" cy:sourceArrowColor="#000000" cy:targetArrowColor="#000000" cy:edgeLabelFont="SanSerif-0-10" cy:edgeLabel="" cy:edgeLineType="SOLID" cy:curved="STRAIGHT_LINES">
      <att name="edgeBend">
        <att name="handle" x="3728.051025390625" y="1261.6829833984375" />
        <att name="handle" x="3728.051025390625" y="1038.271240234375" />
        <att name="handle" x="3728.051025390625" y="887.711181640625" />
        <att name="handle" x="3776.89208984375" y="737.1509399414062" />
        <att name="handle" x="3776.89208984375" y="513.7388916015625" />
        <att name="handle" x="3776.89208984375" y="290.32720947265625" />
        <att name="handle" x="3776.89208984375" y="66.91524505615234" />
      </att>
    </graphics>
  </edge>
  <edge label="Angiotensin II (pp) CD40" source="-147" target="-144">
    <att type="string" name="canonicalName" value="Angiotensin II (pp) CD40"/>
    <att type="string" name="edgeTypeId" value="134"/>
    <att type="string" name="edgeTypeName" value="-&gt;"/>
    <att type="string" name="interaction" value="pp" cy:editable="false"/>
    <att type="string" name="vizmap:CV-IPN-Plaque destabilization EDGE_COLOR" value="java.awt.Color[r=0,g=0,b=0]"/>
    <att type="string" name="vizmap:CV-IPN-Plaque destabilization EDGE_LINE_WIDTH" value="1.0"/>
    <graphics width="1" fill="#999999" cy:sourceArrow="0" cy:targetArrow="0" cy:sourceArrowColor="#000000" cy:targetArrowColor="#000000" cy:edgeLabelFont="SanSerif-0-10" cy:edgeLabel="" cy:edgeLineType="SOLID" cy:curved="STRAIGHT_LINES"/>
  </edge>
  <edge label="Angiotensin II (pp) exp(MMP13)" source="-147" target="-475">
    <att type="string" name="canonicalName" value="Angiotensin II (pp) exp(MMP13)"/>
    <att type="string" name="edgeTypeId" value="134"/>
    <att type="string" name="edgeTypeName" value="-&gt;"/>
    <att type="string" name="interaction" value="pp" cy:editable="false"/>
    <att type="string" name="vizmap:CV-IPN-Plaque destabilization EDGE_COLOR" value="java.awt.Color[r=0,g=0,b=0]"/>
    <att type="string" name="vizmap:CV-IPN-Plaque destabilization EDGE_LINE_WIDTH" value="1.0"/>
    <graphics width="1" fill="#999999" cy:sourceArrow="0" cy:targetArrow="0" cy:sourceArrowColor="#000000" cy:targetArrowColor="#000000" cy:edgeLabelFont="SanSerif-0-10" cy:edgeLabel="" cy:edgeLineType="SOLID" cy:curved="STRAIGHT_LINES">
      <att name="edgeBend">
        <att name="handle" x="7879.4755859375" y="1261.6829833984375" />
        <att name="handle" x="7879.4755859375" y="1038.271240234375" />
        <att name="handle" x="7879.4755859375" y="887.711181640625" />
        <att name="handle" x="7879.4755859375" y="737.1509399414062" />
        <att name="handle" x="7879.4755859375" y="513.7388916015625" />
        <att name="handle" x="7781.794921875" y="290.32720947265625" />
      </att>
    </graphics>
  </edge>
  <edge label="Angiotensin II (pp) exp(MMP8)" source="-147" target="-523">
    <att type="string" name="canonicalName" value="Angiotensin II (pp) exp(MMP8)"/>
    <att type="string" name="edgeTypeId" value="134"/>
    <att type="string" name="edgeTypeName" value="-&gt;"/>
    <att type="string" name="interaction" value="pp" cy:editable="false"/>
    <att type="string" name="vizmap:CV-IPN-Plaque destabilization EDGE_COLOR" value="java.awt.Color[r=0,g=0,b=0]"/>
    <att type="string" name="vizmap:CV-IPN-Plaque destabilization EDGE_LINE_WIDTH" value="1.0"/>
    <graphics width="1" fill="#999999" cy:sourceArrow="0" cy:targetArrow="0" cy:sourceArrowColor="#000000" cy:targetArrowColor="#000000" cy:edgeLabelFont="SanSerif-0-10" cy:edgeLabel="" cy:edgeLineType="SOLID" cy:curved="STRAIGHT_LINES">
      <att name="edgeBend">
        <att name="handle" x="7635.27392578125" y="1261.6829833984375" />
        <att name="handle" x="7635.27392578125" y="1038.271240234375" />
        <att name="handle" x="7635.27392578125" y="887.711181640625" />
        <att name="handle" x="7635.27392578125" y="737.1509399414062" />
        <att name="handle" x="7635.27392578125" y="513.7388916015625" />
        <att name="handle" x="7586.43408203125" y="290.32720947265625" />
      </att>
    </graphics>
  </edge>
  <edge label="Angiotensin II (pp) Atherosclerosis" source="-147" target="-481">
    <att type="string" name="canonicalName" value="Angiotensin II (pp) Atherosclerosis"/>
    <att type="string" name="edgeTypeId" value="134"/>
    <att type="string" name="edgeTypeName" value="-&gt;"/>
    <att type="string" name="interaction" value="pp" cy:editable="false"/>
    <att type="string" name="vizmap:CV-IPN-Plaque destabilization EDGE_COLOR" value="java.awt.Color[r=0,g=0,b=0]"/>
    <att type="string" name="vizmap:CV-IPN-Plaque destabilization EDGE_LINE_WIDTH" value="1.0"/>
    <graphics width="1" fill="#999999" cy:sourceArrow="0" cy:targetArrow="0" cy:sourceArrowColor="#000000" cy:targetArrowColor="#000000" cy:edgeLabelFont="SanSerif-0-10" cy:edgeLabel="" cy:edgeLineType="SOLID" cy:curved="STRAIGHT_LINES">
      <att name="edgeBend">
        <att name="handle" x="4509.49658203125" y="1261.6829833984375" />
        <att name="handle" x="4509.49658203125" y="1038.271240234375" />
        <att name="handle" x="4509.49658203125" y="887.711181640625" />
        <att name="handle" x="4558.33642578125" y="737.1509399414062" />
        <att name="handle" x="4753.6982421875" y="513.7388916015625" />
        <att name="handle" x="4753.6982421875" y="290.32720947265625" />
        <att name="handle" x="4753.6982421875" y="66.91524505615234" />
        <att name="handle" x="4802.537109375" y="-156.49659729003906" />
        <att name="handle" x="4802.537109375" y="-307.0567626953125" />
        <att name="handle" x="4851.3779296875" y="-530.4685668945312" />
      </att>
    </graphics>
  </edge>
  <edge label="Angiotensin II (pp) catof(PLA2 family Hs)" source="-147" target="-488">
    <att type="string" name="canonicalName" value="Angiotensin II (pp) catof(PLA2 family Hs)"/>
    <att type="string" name="edgeTypeId" value="134"/>
    <att type="string" name="edgeTypeName" value="-&gt;"/>
    <att type="string" name="interaction" value="pp" cy:editable="false"/>
    <att type="string" name="vizmap:CV-IPN-Plaque destabilization EDGE_COLOR" value="java.awt.Color[r=0,g=0,b=0]"/>
    <att type="string" name="vizmap:CV-IPN-Plaque destabilization EDGE_LINE_WIDTH" value="1.0"/>
    <graphics width="1" fill="#999999" cy:sourceArrow="0" cy:targetArrow="0" cy:sourceArrowColor="#000000" cy:targetArrowColor="#000000" cy:edgeLabelFont="SanSerif-0-10" cy:edgeLabel="" cy:edgeLineType="SOLID" cy:curved="STRAIGHT_LINES">
      <att name="edgeBend">
        <att name="handle" x="5730.5029296875" y="1261.6829833984375" />
        <att name="handle" x="5730.5029296875" y="1038.271240234375" />
        <att name="handle" x="5730.5029296875" y="887.711181640625" />
        <att name="handle" x="5632.8232421875" y="737.1509399414062" />
        <att name="handle" x="5632.8232421875" y="513.7388916015625" />
      </att>
    </graphics>
  </edge>
  <edge label="Angiotensin II (pp) ROS" source="-147" target="-90">
    <att type="string" name="canonicalName" value="Angiotensin II (pp) ROS"/>
    <att type="string" name="edgeTypeId" value="134"/>
    <att type="string" name="edgeTypeName" value="-&gt;"/>
    <att type="string" name="interaction" value="pp" cy:editable="false"/>
    <att type="string" name="vizmap:CV-IPN-Endothelial cell activation EDGE_COLOR" value="java.awt.Color[r=0,g=0,b=0]"/>
    <att type="string" name="vizmap:CV-IPN-Endothelial cell activation EDGE_LINE_WIDTH" value="1.0"/>
    <att type="string" name="vizmap:CV-IPN-Plaque destabilization EDGE_COLOR" value="java.awt.Color[r=0,g=0,b=0]"/>
    <att type="string" name="vizmap:CV-IPN-Plaque destabilization EDGE_LINE_WIDTH" value="1.0"/>
    <graphics width="1" fill="#999999" cy:sourceArrow="0" cy:targetArrow="0" cy:sourceArrowColor="#000000" cy:targetArrowColor="#000000" cy:edgeLabelFont="SanSerif-0-10" cy:edgeLabel="" cy:edgeLineType="SOLID" cy:curved="STRAIGHT_LINES"/>
  </edge>
  <edge label="Angiotensin II (pp) VCAM1" source="-147" target="-151">
    <att type="string" name="canonicalName" value="Angiotensin II (pp) VCAM1"/>
    <att type="string" name="edgeTypeId" value="134"/>
    <att type="string" name="edgeTypeName" value="-&gt;"/>
    <att type="string" name="interaction" value="pp" cy:editable="false"/>
    <att type="string" name="vizmap:CV-IPN-Plaque destabilization EDGE_COLOR" value="java.awt.Color[r=0,g=0,b=0]"/>
    <att type="string" name="vizmap:CV-IPN-Plaque destabilization EDGE_LINE_WIDTH" value="1.0"/>
    <graphics width="1" fill="#999999" cy:sourceArrow="0" cy:targetArrow="0" cy:sourceArrowColor="#000000" cy:targetArrowColor="#000000" cy:edgeLabelFont="SanSerif-0-10" cy:edgeLabel="" cy:edgeLineType="SOLID" cy:curved="STRAIGHT_LINES">
      <att name="edgeBend">
        <att name="handle" x="7977.1572265625" y="1261.6829833984375" />
        <att name="handle" x="7977.1572265625" y="1038.271240234375" />
        <att name="handle" x="7977.1572265625" y="887.711181640625" />
        <att name="handle" x="7977.1572265625" y="737.1509399414062" />
        <att name="handle" x="7977.1572265625" y="513.7388916015625" />
      </att>
    </graphics>
  </edge>
  <edge label="Angiotensin II (pp) F3" source="-147" target="-137">
    <att type="string" name="canonicalName" value="Angiotensin II (pp) F3"/>
    <att type="string" name="edgeTypeId" value="134"/>
    <att type="string" name="edgeTypeName" value="-&gt;"/>
    <att type="string" name="interaction" value="pp" cy:editable="false"/>
    <att type="string" name="vizmap:CV-IPN-Plaque destabilization EDGE_COLOR" value="java.awt.Color[r=0,g=0,b=0]"/>
    <att type="string" name="vizmap:CV-IPN-Plaque destabilization EDGE_LINE_WIDTH" value="1.0"/>
    <graphics width="1" fill="#999999" cy:sourceArrow="0" cy:targetArrow="0" cy:sourceArrowColor="#000000" cy:targetArrowColor="#000000" cy:edgeLabelFont="SanSerif-0-10" cy:edgeLabel="" cy:edgeLineType="SOLID" cy:curved="STRAIGHT_LINES">
      <att name="edgeBend">
        <att name="handle" x="6853.8291015625" y="1261.6829833984375" />
        <att name="handle" x="6853.8291015625" y="1038.271240234375" />
        <att name="handle" x="6853.8291015625" y="887.711181640625" />
        <att name="handle" x="6853.8291015625" y="737.1509399414062" />
        <att name="handle" x="6853.8291015625" y="513.7388916015625" />
        <att name="handle" x="6951.51123046875" y="290.32720947265625" />
        <att name="handle" x="6951.51123046875" y="66.91524505615234" />
        <att name="handle" x="6853.8291015625" y="-156.49659729003906" />
        <att name="handle" x="6853.8291015625" y="-307.0567626953125" />
        <att name="handle" x="5925.8642578125" y="-530.4685668945312" />
      </att>
    </graphics>
  </edge>
  <edge label="IL6 (pp) exp(MMP9)" source="-211" target="-470">
    <att type="string" name="canonicalName" value="IL6 (pp) exp(MMP9)"/>
    <att type="string" name="edgeTypeId" value="134"/>
    <att type="string" name="edgeTypeName" value="-&gt;"/>
    <att type="string" name="interaction" value="pp" cy:editable="false"/>
    <att type="string" name="vizmap:CV-IPN-Plaque destabilization EDGE_COLOR" value="java.awt.Color[r=0,g=0,b=0]"/>
    <att type="string" name="vizmap:CV-IPN-Plaque destabilization EDGE_LINE_WIDTH" value="1.0"/>
    <graphics width="1" fill="#999999" cy:sourceArrow="0" cy:targetArrow="0" cy:sourceArrowColor="#000000" cy:targetArrowColor="#000000" cy:edgeLabelFont="SanSerif-0-10" cy:edgeLabel="" cy:edgeLineType="SOLID" cy:curved="STRAIGHT_LINES"/>
  </edge>
  <edge label="CIITA (pp) exp(COL1A1)" source="-560" target="-533">
    <att type="string" name="canonicalName" value="CIITA (pp) exp(COL1A1)"/>
    <att type="string" name="edgeTypeId" value="137"/>
    <att type="string" name="edgeTypeName" value="-|"/>
    <att type="string" name="interaction" value="pp" cy:editable="false"/>
    <att type="string" name="vizmap:CV-IPN-Plaque destabilization EDGE_COLOR" value="java.awt.Color[r=0,g=0,b=0]"/>
    <att type="string" name="vizmap:CV-IPN-Plaque destabilization EDGE_LINE_WIDTH" value="1.0"/>
    <graphics width="1" fill="#999999" cy:sourceArrow="0" cy:targetArrow="0" cy:sourceArrowColor="#000000" cy:targetArrowColor="#000000" cy:edgeLabelFont="SanSerif-0-10" cy:edgeLabel="" cy:edgeLineType="SOLID" cy:curved="STRAIGHT_LINES">
      <att name="edgeBend">
        <att name="handle" x="2751.245361328125" y="-681.0286865234375" />
        <att name="handle" x="2751.245361328125" y="-904.440673828125" />
      </att>
    </graphics>
  </edge>
  <edge label="CIITA (pp) exp(HLA-DRA)" source="-560" target="-511">
    <att type="string" name="canonicalName" value="CIITA (pp) exp(HLA-DRA)"/>
    <att type="string" name="edgeTypeId" value="134"/>
    <att type="string" name="edgeTypeName" value="-&gt;"/>
    <att type="string" name="interaction" value="pp" cy:editable="false"/>
    <att type="string" name="vizmap:CV-IPN-Plaque destabilization EDGE_COLOR" value="java.awt.Color[r=0,g=0,b=0]"/>
    <att type="string" name="vizmap:CV-IPN-Plaque destabilization EDGE_LINE_WIDTH" value="1.0"/>
    <graphics width="1" fill="#999999" cy:sourceArrow="0" cy:targetArrow="0" cy:sourceArrowColor="#000000" cy:targetArrowColor="#000000" cy:edgeLabelFont="SanSerif-0-10" cy:edgeLabel="" cy:edgeLineType="SOLID" cy:curved="STRAIGHT_LINES"/>
  </edge>
  <edge label="CIITA (pp) exp(COL1A2)" source="-560" target="-503">
    <att type="string" name="canonicalName" value="CIITA (pp) exp(COL1A2)"/>
    <att type="string" name="edgeTypeId" value="137"/>
    <att type="string" name="edgeTypeName" value="-|"/>
    <att type="string" name="interaction" value="pp" cy:editable="false"/>
    <att type="string" name="vizmap:CV-IPN-Plaque destabilization EDGE_COLOR" value="java.awt.Color[r=0,g=0,b=0]"/>
    <att type="string" name="vizmap:CV-IPN-Plaque destabilization EDGE_LINE_WIDTH" value="1.0"/>
    <graphics width="1" fill="#999999" cy:sourceArrow="0" cy:targetArrow="0" cy:sourceArrowColor="#000000" cy:targetArrowColor="#000000" cy:edgeLabelFont="SanSerif-0-10" cy:edgeLabel="" cy:edgeLineType="SOLID" cy:curved="STRAIGHT_LINES">
      <att name="edgeBend">
        <att name="handle" x="1530.23828125" y="-681.0286865234375" />
      </att>
    </graphics>
  </edge>
  <edge label="catof(PLAU) (pp) catof(MMP family Hs)" source="-559" target="-455">
    <att type="string" name="canonicalName" value="catof(PLAU) (pp) catof(MMP family Hs)"/>
    <att type="string" name="edgeTypeId" value="134"/>
    <att type="string" name="edgeTypeName" value="-&gt;"/>
    <att type="string" name="interaction" value="pp" cy:editable="false"/>
    <att type="string" name="vizmap:CV-IPN-Plaque destabilization EDGE_COLOR" value="java.awt.Color[r=0,g=0,b=0]"/>
    <att type="string" name="vizmap:CV-IPN-Plaque destabilization EDGE_LINE_WIDTH" value="1.0"/>
    <graphics width="1" fill="#999999" cy:sourceArrow="0" cy:targetArrow="0" cy:sourceArrowColor="#000000" cy:targetArrowColor="#000000" cy:edgeLabelFont="SanSerif-0-10" cy:edgeLabel="" cy:edgeLineType="SOLID" cy:curved="STRAIGHT_LINES"/>
  </edge>
  <edge label="exp(CTGF) (pp) CTGF" source="-558" target="-457">
    <att type="string" name="canonicalName" value="exp(CTGF) (pp) CTGF"/>
    <att type="string" name="edgeTypeId" value="115"/>
    <att type="string" name="edgeTypeName" value="-gp-&gt;"/>
    <att type="string" name="interaction" value="pp" cy:editable="false"/>
    <att type="string" name="vizmap:CV-IPN-Plaque destabilization EDGE_COLOR" value="java.awt.Color[r=0,g=0,b=0]"/>
    <att type="string" name="vizmap:CV-IPN-Plaque destabilization EDGE_LINE_WIDTH" value="3.0"/>
    <graphics width="1" fill="#999999" cy:sourceArrow="0" cy:targetArrow="0" cy:sourceArrowColor="#000000" cy:targetArrowColor="#000000" cy:edgeLabelFont="SanSerif-0-10" cy:edgeLabel="" cy:edgeLineType="EQUAL_DASH" cy:curved="STRAIGHT_LINES"/>
  </edge>
  <edge label="Cell Surface Expression of F3 (pp) F3" source="-557" target="-137">
    <att type="string" name="canonicalName" value="Cell Surface Expression of F3 (pp) F3"/>
    <att type="string" name="edgeTypeId" value="150"/>
    <att type="string" name="edgeTypeName" value="-translocates-*"/>
    <att type="string" name="interaction" value="pp" cy:editable="false"/>
    <att type="string" name="vizmap:CV-IPN-Plaque destabilization EDGE_COLOR" value="java.awt.Color[r=153,g=153,b=153]"/>
    <att type="string" name="vizmap:CV-IPN-Plaque destabilization EDGE_LINE_WIDTH" value="3.0"/>
    <graphics width="1" fill="#999999" cy:sourceArrow="0" cy:targetArrow="0" cy:sourceArrowColor="#000000" cy:targetArrowColor="#000000" cy:edgeLabelFont="SanSerif-0-10" cy:edgeLabel="" cy:edgeLineType="EQUAL_DASH" cy:curved="STRAIGHT_LINES"/>
  </edge>
  <edge label="catof(MMP3) (pp) degradationof(collagen type iii)" source="-556" target="-554">
    <att type="string" name="canonicalName" value="catof(MMP3) (pp) degradationof(collagen type iii)"/>
    <att type="string" name="edgeTypeId" value="134"/>
    <att type="string" name="edgeTypeName" value="-&gt;"/>
    <att type="string" name="interaction" value="pp" cy:editable="false"/>
    <att type="string" name="vizmap:CV-IPN-Plaque destabilization EDGE_COLOR" value="java.awt.Color[r=0,g=0,b=0]"/>
    <att type="string" name="vizmap:CV-IPN-Plaque destabilization EDGE_LINE_WIDTH" value="1.0"/>
    <graphics width="1" fill="#999999" cy:sourceArrow="0" cy:targetArrow="0" cy:sourceArrowColor="#000000" cy:targetArrowColor="#000000" cy:edgeLabelFont="SanSerif-0-10" cy:edgeLabel="" cy:edgeLineType="SOLID" cy:curved="STRAIGHT_LINES"/>
  </edge>
  <edge label="PDGF Family Hs (pp) COL3A1" source="-555" target="-580">
    <att type="string" name="canonicalName" value="PDGF Family Hs (pp) COL3A1"/>
    <att type="string" name="edgeTypeId" value="134"/>
    <att type="string" name="edgeTypeName" value="-&gt;"/>
    <att type="string" name="interaction" value="pp" cy:editable="false"/>
    <att type="string" name="vizmap:CV-IPN-Plaque destabilization EDGE_COLOR" value="java.awt.Color[r=0,g=0,b=0]"/>
    <att type="string" name="vizmap:CV-IPN-Plaque destabilization EDGE_LINE_WIDTH" value="1.0"/>
    <graphics width="1" fill="#999999" cy:sourceArrow="0" cy:targetArrow="0" cy:sourceArrowColor="#000000" cy:targetArrowColor="#000000" cy:edgeLabelFont="SanSerif-0-10" cy:edgeLabel="" cy:edgeLineType="SOLID" cy:curved="STRAIGHT_LINES"/>
  </edge>
  <edge label="PDGF Family Hs (pp) COL1A2" source="-555" target="-504">
    <att type="string" name="canonicalName" value="PDGF Family Hs (pp) COL1A2"/>
    <att type="string" name="edgeTypeId" value="134"/>
    <att type="string" name="edgeTypeName" value="-&gt;"/>
    <att type="string" name="interaction" value="pp" cy:editable="false"/>
    <att type="string" name="vizmap:CV-IPN-Plaque destabilization EDGE_COLOR" value="java.awt.Color[r=0,g=0,b=0]"/>
    <att type="string" name="vizmap:CV-IPN-Plaque destabilization EDGE_LINE_WIDTH" value="1.0"/>
    <graphics width="1" fill="#999999" cy:sourceArrow="0" cy:targetArrow="0" cy:sourceArrowColor="#000000" cy:targetArrowColor="#000000" cy:edgeLabelFont="SanSerif-0-10" cy:edgeLabel="" cy:edgeLineType="SOLID" cy:curved="STRAIGHT_LINES"/>
  </edge>
  <edge label="degradationof(collagen type iii) (pp) degradationof(Collagen)" source="-554" target="-534">
    <att type="string" name="canonicalName" value="degradationof(collagen type iii) (pp) degradationof(Collagen)"/>
    <att type="string" name="edgeTypeId" value="6"/>
    <att type="string" name="edgeTypeName" value="-sub-&gt;"/>
    <att type="string" name="interaction" value="pp" cy:editable="false"/>
    <att type="string" name="vizmap:CV-IPN-Plaque destabilization EDGE_COLOR" value="java.awt.Color[r=0,g=0,b=0]"/>
    <att type="string" name="vizmap:CV-IPN-Plaque destabilization EDGE_LINE_WIDTH" value="3.0"/>
    <graphics width="1" fill="#999999" cy:sourceArrow="0" cy:targetArrow="0" cy:sourceArrowColor="#000000" cy:targetArrowColor="#000000" cy:edgeLabelFont="SanSerif-0-10" cy:edgeLabel="" cy:edgeLineType="EQUAL_DASH" cy:curved="STRAIGHT_LINES"/>
  </edge>
  <edge label="serum cholesterol (pp) Atherosclerosis" source="-553" target="-481">
    <att type="string" name="canonicalName" value="serum cholesterol (pp) Atherosclerosis"/>
    <att type="string" name="edgeTypeId" value="134"/>
    <att type="string" name="edgeTypeName" value="-&gt;"/>
    <att type="string" name="interaction" value="pp" cy:editable="false"/>
    <att type="string" name="vizmap:CV-IPN-Plaque destabilization EDGE_COLOR" value="java.awt.Color[r=0,g=0,b=0]"/>
    <att type="string" name="vizmap:CV-IPN-Plaque destabilization EDGE_LINE_WIDTH" value="1.0"/>
    <graphics width="1" fill="#999999" cy:sourceArrow="0" cy:targetArrow="0" cy:sourceArrowColor="#000000" cy:targetArrowColor="#000000" cy:edgeLabelFont="SanSerif-0-10" cy:edgeLabel="" cy:edgeLineType="SOLID" cy:curved="STRAIGHT_LINES"/>
  </edge>
  <edge label="exp(MMP3) (pp) MMP3" source="-104" target="-227">
    <att type="string" name="canonicalName" value="exp(MMP3) (pp) MMP3"/>
    <att type="string" name="edgeTypeId" value="115"/>
    <att type="string" name="edgeTypeName" value="-gp-&gt;"/>
    <att type="string" name="interaction" value="pp" cy:editable="false"/>
    <att type="string" name="vizmap:CV-IPN-Endothelial cell activation EDGE_COLOR" value="java.awt.Color[r=0,g=0,b=0]"/>
    <att type="string" name="vizmap:CV-IPN-Endothelial cell activation EDGE_LINE_WIDTH" value="3.0"/>
    <att type="string" name="vizmap:CV-IPN-Plaque destabilization EDGE_COLOR" value="java.awt.Color[r=0,g=0,b=0]"/>
    <att type="string" name="vizmap:CV-IPN-Plaque destabilization EDGE_LINE_WIDTH" value="3.0"/>
    <graphics width="1" fill="#999999" cy:sourceArrow="0" cy:targetArrow="0" cy:sourceArrowColor="#000000" cy:targetArrowColor="#000000" cy:edgeLabelFont="SanSerif-0-10" cy:edgeLabel="" cy:edgeLineType="EQUAL_DASH" cy:curved="STRAIGHT_LINES"/>
  </edge>
  <edge label="dendritic cell activation (pp) IL6" source="-552" target="-211">
    <att type="string" name="canonicalName" value="dendritic cell activation (pp) IL6"/>
    <att type="string" name="edgeTypeId" value="134"/>
    <att type="string" name="edgeTypeName" value="-&gt;"/>
    <att type="string" name="interaction" value="pp" cy:editable="false"/>
    <att type="string" name="vizmap:CV-IPN-Plaque destabilization EDGE_COLOR" value="java.awt.Color[r=0,g=0,b=0]"/>
    <att type="string" name="vizmap:CV-IPN-Plaque destabilization EDGE_LINE_WIDTH" value="1.0"/>
    <graphics width="1" fill="#999999" cy:sourceArrow="0" cy:targetArrow="0" cy:sourceArrowColor="#000000" cy:targetArrowColor="#000000" cy:edgeLabelFont="SanSerif-0-10" cy:edgeLabel="" cy:edgeLineType="SOLID" cy:curved="STRAIGHT_LINES">
      <att name="edgeBend">
        <att name="handle" x="3190.80810546875" y="887.711181640625" />
        <att name="handle" x="3190.80810546875" y="737.1509399414062" />
        <att name="handle" x="3190.80810546875" y="513.7388916015625" />
        <att name="handle" x="3190.80810546875" y="290.32720947265625" />
        <att name="handle" x="2995.44677734375" y="66.91524505615234" />
      </att>
    </graphics>
  </edge>
  <edge label="dendritic cell activation (pp) CD4+ T-cell" source="-552" target="-594">
    <att type="string" name="canonicalName" value="dendritic cell activation (pp) CD4+ T-cell"/>
    <att type="string" name="edgeTypeId" value="134"/>
    <att type="string" name="edgeTypeName" value="-&gt;"/>
    <att type="string" name="interaction" value="pp" cy:editable="false"/>
    <att type="string" name="vizmap:CV-IPN-Plaque destabilization EDGE_COLOR" value="java.awt.Color[r=0,g=0,b=0]"/>
    <att type="string" name="vizmap:CV-IPN-Plaque destabilization EDGE_LINE_WIDTH" value="1.0"/>
    <graphics width="1" fill="#999999" cy:sourceArrow="0" cy:targetArrow="0" cy:sourceArrowColor="#000000" cy:targetArrowColor="#000000" cy:edgeLabelFont="SanSerif-0-10" cy:edgeLabel="" cy:edgeLineType="SOLID" cy:curved="STRAIGHT_LINES">
      <att name="edgeBend">
        <att name="handle" x="7244.552734375" y="887.711181640625" />
      </att>
    </graphics>
  </edge>
  <edge label="dendritic cell activation (pp) CCL5" source="-552" target="-568">
    <att type="string" name="canonicalName" value="dendritic cell activation (pp) CCL5"/>
    <att type="string" name="edgeTypeId" value="134"/>
    <att type="string" name="edgeTypeName" value="-&gt;"/>
    <att type="string" name="interaction" value="pp" cy:editable="false"/>
    <att type="string" name="vizmap:CV-IPN-Plaque destabilization EDGE_COLOR" value="java.awt.Color[r=0,g=0,b=0]"/>
    <att type="string" name="vizmap:CV-IPN-Plaque destabilization EDGE_LINE_WIDTH" value="1.0"/>
    <graphics width="1" fill="#999999" cy:sourceArrow="0" cy:targetArrow="0" cy:sourceArrowColor="#000000" cy:targetArrowColor="#000000" cy:edgeLabelFont="SanSerif-0-10" cy:edgeLabel="" cy:edgeLineType="SOLID" cy:curved="STRAIGHT_LINES"/>
  </edge>
  <edge label="exp(MERTK) (pp) MERTK" source="-551" target="-467">
    <att type="string" name="canonicalName" value="exp(MERTK) (pp) MERTK"/>
    <att type="string" name="edgeTypeId" value="115"/>
    <att type="string" name="edgeTypeName" value="-gp-&gt;"/>
    <att type="string" name="interaction" value="pp" cy:editable="false"/>
    <att type="string" name="vizmap:CV-IPN-Plaque destabilization EDGE_COLOR" value="java.awt.Color[r=0,g=0,b=0]"/>
    <att type="string" name="vizmap:CV-IPN-Plaque destabilization EDGE_LINE_WIDTH" value="3.0"/>
    <graphics width="1" fill="#999999" cy:sourceArrow="0" cy:targetArrow="0" cy:sourceArrowColor="#000000" cy:targetArrowColor="#000000" cy:edgeLabelFont="SanSerif-0-10" cy:edgeLabel="" cy:edgeLineType="EQUAL_DASH" cy:curved="STRAIGHT_LINES"/>
  </edge>
  <edge label="IL17A (pp) sec(MMP3)" source="-550" target="-452">
    <att type="string" name="canonicalName" value="IL17A (pp) sec(MMP3)"/>
    <att type="string" name="edgeTypeId" value="134"/>
    <att type="string" name="edgeTypeName" value="-&gt;"/>
    <att type="string" name="interaction" value="pp" cy:editable="false"/>
    <att type="string" name="vizmap:CV-IPN-Plaque destabilization EDGE_COLOR" value="java.awt.Color[r=0,g=0,b=0]"/>
    <att type="string" name="vizmap:CV-IPN-Plaque destabilization EDGE_LINE_WIDTH" value="1.0"/>
    <graphics width="1" fill="#999999" cy:sourceArrow="0" cy:targetArrow="0" cy:sourceArrowColor="#000000" cy:targetArrowColor="#000000" cy:edgeLabelFont="SanSerif-0-10" cy:edgeLabel="" cy:edgeLineType="SOLID" cy:curved="STRAIGHT_LINES">
      <att name="edgeBend">
        <att name="handle" x="5242.1005859375" y="290.32720947265625" />
      </att>
    </graphics>
  </edge>
  <edge label="IL17A (pp) sec(MMP1)" source="-550" target="-485">
    <att type="string" name="canonicalName" value="IL17A (pp) sec(MMP1)"/>
    <att type="string" name="edgeTypeId" value="134"/>
    <att type="string" name="edgeTypeName" value="-&gt;"/>
    <att type="string" name="interaction" value="pp" cy:editable="false"/>
    <att type="string" name="vizmap:CV-IPN-Plaque destabilization EDGE_COLOR" value="java.awt.Color[r=0,g=0,b=0]"/>
    <att type="string" name="vizmap:CV-IPN-Plaque destabilization EDGE_LINE_WIDTH" value="1.0"/>
    <graphics width="1" fill="#999999" cy:sourceArrow="0" cy:targetArrow="0" cy:sourceArrowColor="#000000" cy:targetArrowColor="#000000" cy:edgeLabelFont="SanSerif-0-10" cy:edgeLabel="" cy:edgeLineType="SOLID" cy:curved="STRAIGHT_LINES"/>
  </edge>
  <edge label="IL17A (pp) Atherosclerosis" source="-550" target="-481">
    <att type="string" name="canonicalName" value="IL17A (pp) Atherosclerosis"/>
    <att type="string" name="edgeTypeId" value="134"/>
    <att type="string" name="edgeTypeName" value="-&gt;"/>
    <att type="string" name="interaction" value="pp" cy:editable="false"/>
    <att type="string" name="vizmap:CV-IPN-Plaque destabilization EDGE_COLOR" value="java.awt.Color[r=0,g=0,b=0]"/>
    <att type="string" name="vizmap:CV-IPN-Plaque destabilization EDGE_LINE_WIDTH" value="1.0"/>
    <graphics width="1" fill="#999999" cy:sourceArrow="0" cy:targetArrow="0" cy:sourceArrowColor="#000000" cy:targetArrowColor="#000000" cy:edgeLabelFont="SanSerif-0-10" cy:edgeLabel="" cy:edgeLineType="SOLID" cy:curved="STRAIGHT_LINES">
      <att name="edgeBend">
        <att name="handle" x="4900.2177734375" y="290.32720947265625" />
        <att name="handle" x="4900.2177734375" y="66.91524505615234" />
        <att name="handle" x="4949.05859375" y="-156.49659729003906" />
        <att name="handle" x="4949.05859375" y="-307.0567626953125" />
        <att name="handle" x="4997.89892578125" y="-530.4685668945312" />
      </att>
    </graphics>
  </edge>
  <edge label="IL17A (pp) VCAM1" source="-550" target="-151">
    <att type="string" name="canonicalName" value="IL17A (pp) VCAM1"/>
    <att type="string" name="edgeTypeId" value="134"/>
    <att type="string" name="edgeTypeName" value="-&gt;"/>
    <att type="string" name="interaction" value="pp" cy:editable="false"/>
    <att type="string" name="vizmap:CV-IPN-Plaque destabilization EDGE_COLOR" value="java.awt.Color[r=0,g=0,b=0]"/>
    <att type="string" name="vizmap:CV-IPN-Plaque destabilization EDGE_LINE_WIDTH" value="1.0"/>
    <graphics width="1" fill="#999999" cy:sourceArrow="0" cy:targetArrow="0" cy:sourceArrowColor="#000000" cy:targetArrowColor="#000000" cy:edgeLabelFont="SanSerif-0-10" cy:edgeLabel="" cy:edgeLineType="SOLID" cy:curved="STRAIGHT_LINES"/>
  </edge>
  <edge label="STAT1 (pp) taof(STAT1)" source="-216" target="-206">
    <att type="string" name="canonicalName" value="STAT1 (pp) taof(STAT1)"/>
    <att type="string" name="edgeTypeId" value="166"/>
    <att type="string" name="edgeTypeName" value="-e-&gt;"/>
    <att type="string" name="interaction" value="pp" cy:editable="false"/>
    <att type="string" name="vizmap:CV-IPN-Endothelial cell activation EDGE_COLOR" value="java.awt.Color[r=0,g=0,b=0]"/>
    <att type="string" name="vizmap:CV-IPN-Endothelial cell activation EDGE_LINE_WIDTH" value="3.0"/>
    <att type="string" name="vizmap:CV-IPN-Foam cell formation EDGE_COLOR" value="java.awt.Color[r=0,g=0,b=0]"/>
    <att type="string" name="vizmap:CV-IPN-Foam cell formation EDGE_LINE_WIDTH" value="3.0"/>
    <att type="string" name="vizmap:CV-IPN-Plaque destabilization EDGE_COLOR" value="java.awt.Color[r=0,g=0,b=0]"/>
    <att type="string" name="vizmap:CV-IPN-Plaque destabilization EDGE_LINE_WIDTH" value="3.0"/>
    <graphics width="1" fill="#999999" cy:sourceArrow="0" cy:targetArrow="0" cy:sourceArrowColor="#000000" cy:targetArrowColor="#000000" cy:edgeLabelFont="SanSerif-0-10" cy:edgeLabel="" cy:edgeLineType="EQUAL_DASH" cy:curved="STRAIGHT_LINES"/>
  </edge>
  <edge label="IRAK4 (pp) kaof(IRAK4)" source="-548" target="-569">
    <att type="string" name="canonicalName" value="IRAK4 (pp) kaof(IRAK4)"/>
    <att type="string" name="edgeTypeId" value="142"/>
    <att type="string" name="edgeTypeName" value="-cat-&gt;"/>
    <att type="string" name="interaction" value="pp" cy:editable="false"/>
    <att type="string" name="vizmap:CV-IPN-Plaque destabilization EDGE_COLOR" value="java.awt.Color[r=0,g=0,b=0]"/>
    <att type="string" name="vizmap:CV-IPN-Plaque destabilization EDGE_LINE_WIDTH" value="3.0"/>
    <graphics width="3" fill="#999999" cy:sourceArrow="0" cy:targetArrow="0" cy:sourceArrowColor="#000000" cy:targetArrowColor="#000000" cy:edgeLabelFont="SanSerif-0-10" cy:edgeLabel="" cy:edgeLineType="SOLID" cy:curved="STRAIGHT_LINES"/>
  </edge>
  <edge label="exp(IFNG) (pp) IFNG" source="-547" target="-14">
    <att type="string" name="canonicalName" value="exp(IFNG) (pp) IFNG"/>
    <att type="string" name="edgeTypeId" value="115"/>
    <att type="string" name="edgeTypeName" value="-gp-&gt;"/>
    <att type="string" name="interaction" value="pp" cy:editable="false"/>
    <att type="string" name="vizmap:CV-IPN-Plaque destabilization EDGE_COLOR" value="java.awt.Color[r=0,g=0,b=0]"/>
    <att type="string" name="vizmap:CV-IPN-Plaque destabilization EDGE_LINE_WIDTH" value="3.0"/>
    <graphics width="1" fill="#999999" cy:sourceArrow="0" cy:targetArrow="0" cy:sourceArrowColor="#000000" cy:targetArrowColor="#000000" cy:edgeLabelFont="SanSerif-0-10" cy:edgeLabel="" cy:edgeLineType="EQUAL_DASH" cy:curved="STRAIGHT_LINES"/>
  </edge>
  <edge label="7-Ketocholesterol (pp) catof(ERN1)" source="-545" target="-224">
    <att type="string" name="canonicalName" value="7-Ketocholesterol (pp) catof(ERN1)"/>
    <att type="string" name="edgeTypeId" value="134"/>
    <att type="string" name="edgeTypeName" value="-&gt;"/>
    <att type="string" name="interaction" value="pp" cy:editable="false"/>
    <att type="string" name="vizmap:CV-IPN-Plaque destabilization EDGE_COLOR" value="java.awt.Color[r=0,g=0,b=0]"/>
    <att type="string" name="vizmap:CV-IPN-Plaque destabilization EDGE_LINE_WIDTH" value="1.0"/>
    <graphics width="1" fill="#999999" cy:sourceArrow="0" cy:targetArrow="0" cy:sourceArrowColor="#000000" cy:targetArrowColor="#000000" cy:edgeLabelFont="SanSerif-0-10" cy:edgeLabel="" cy:edgeLineType="SOLID" cy:curved="STRAIGHT_LINES"/>
  </edge>
  <edge label="7-Ketocholesterol (pp) exp(NOX4)" source="-545" target="-180">
    <att type="string" name="canonicalName" value="7-Ketocholesterol (pp) exp(NOX4)"/>
    <att type="string" name="edgeTypeId" value="134"/>
    <att type="string" name="edgeTypeName" value="-&gt;"/>
    <att type="string" name="interaction" value="pp" cy:editable="false"/>
    <att type="string" name="vizmap:CV-IPN-Plaque destabilization EDGE_COLOR" value="java.awt.Color[r=0,g=0,b=0]"/>
    <att type="string" name="vizmap:CV-IPN-Plaque destabilization EDGE_LINE_WIDTH" value="1.0"/>
    <graphics width="1" fill="#999999" cy:sourceArrow="0" cy:targetArrow="0" cy:sourceArrowColor="#000000" cy:targetArrowColor="#000000" cy:edgeLabelFont="SanSerif-0-10" cy:edgeLabel="" cy:edgeLineType="SOLID" cy:curved="STRAIGHT_LINES"/>
  </edge>
  <edge label="7-Ketocholesterol (pp) response to endoplasmic reticulum stress" source="-545" target="-138">
    <att type="string" name="canonicalName" value="7-Ketocholesterol (pp) response to endoplasmic reticulum stress"/>
    <att type="string" name="edgeTypeId" value="134"/>
    <att type="string" name="edgeTypeName" value="-&gt;"/>
    <att type="string" name="interaction" value="pp" cy:editable="false"/>
    <att type="string" name="vizmap:CV-IPN-Plaque destabilization EDGE_COLOR" value="java.awt.Color[r=0,g=0,b=0]"/>
    <att type="string" name="vizmap:CV-IPN-Plaque destabilization EDGE_LINE_WIDTH" value="1.0"/>
    <graphics width="1" fill="#999999" cy:sourceArrow="0" cy:targetArrow="0" cy:sourceArrowColor="#000000" cy:targetArrowColor="#000000" cy:edgeLabelFont="SanSerif-0-10" cy:edgeLabel="" cy:edgeLineType="SOLID" cy:curved="STRAIGHT_LINES">
      <att name="edgeBend">
        <att name="handle" x="8514.3984375" y="-904.440673828125" />
      </att>
    </graphics>
  </edge>
  <edge label="RELA (pp) taof(NFKB Complex Hs)" source="-77" target="-221">
    <att type="string" name="canonicalName" value="RELA (pp) taof(NFKB Complex Hs)"/>
    <att type="string" name="edgeTypeId" value="334"/>
    <att type="string" name="edgeTypeName" value="=&gt;"/>
    <att type="string" name="interaction" value="pp" cy:editable="false"/>
    <att type="string" name="vizmap:CV-IPN-Plaque destabilization EDGE_COLOR" value="java.awt.Color[r=0,g=0,b=0]"/>
    <att type="string" name="vizmap:CV-IPN-Plaque destabilization EDGE_LINE_WIDTH" value="3.0"/>
    <graphics width="3" fill="#999999" cy:sourceArrow="0" cy:targetArrow="0" cy:sourceArrowColor="#000000" cy:targetArrowColor="#000000" cy:edgeLabelFont="SanSerif-0-10" cy:edgeLabel="" cy:edgeLineType="SOLID" cy:curved="STRAIGHT_LINES"/>
  </edge>
  <edge label="exp(PPARG) (pp) PPARG" source="-544" target="-177">
    <att type="string" name="canonicalName" value="exp(PPARG) (pp) PPARG"/>
    <att type="string" name="edgeTypeId" value="115"/>
    <att type="string" name="edgeTypeName" value="-gp-&gt;"/>
    <att type="string" name="interaction" value="pp" cy:editable="false"/>
    <att type="string" name="vizmap:CV-IPN-Plaque destabilization EDGE_COLOR" value="java.awt.Color[r=0,g=0,b=0]"/>
    <att type="string" name="vizmap:CV-IPN-Plaque destabilization EDGE_LINE_WIDTH" value="3.0"/>
    <graphics width="1" fill="#999999" cy:sourceArrow="0" cy:targetArrow="0" cy:sourceArrowColor="#000000" cy:targetArrowColor="#000000" cy:edgeLabelFont="SanSerif-0-10" cy:edgeLabel="" cy:edgeLineType="EQUAL_DASH" cy:curved="STRAIGHT_LINES"/>
  </edge>
  <edge label="catof(F2) (pp) exp(CCL2)" source="-124" target="-46">
    <att type="string" name="canonicalName" value="catof(F2) (pp) exp(CCL2)"/>
    <att type="string" name="edgeTypeId" value="134"/>
    <att type="string" name="edgeTypeName" value="-&gt;"/>
    <att type="string" name="interaction" value="pp" cy:editable="false"/>
    <att type="string" name="vizmap:CV-IPN-Plaque destabilization EDGE_COLOR" value="java.awt.Color[r=0,g=0,b=0]"/>
    <att type="string" name="vizmap:CV-IPN-Plaque destabilization EDGE_LINE_WIDTH" value="1.0"/>
    <graphics width="1" fill="#999999" cy:sourceArrow="0" cy:targetArrow="0" cy:sourceArrowColor="#000000" cy:targetArrowColor="#000000" cy:edgeLabelFont="SanSerif-0-10" cy:edgeLabel="" cy:edgeLineType="SOLID" cy:curved="STRAIGHT_LINES">
      <att name="edgeBend">
        <att name="handle" x="4949.05859375" y="1261.6829833984375" />
        <att name="handle" x="4949.05859375" y="1038.271240234375" />
        <att name="handle" x="4949.05859375" y="887.711181640625" />
        <att name="handle" x="5046.73876953125" y="737.1509399414062" />
      </att>
    </graphics>
  </edge>
  <edge label="catof(F2) (pp) exp(PLAU)" source="-124" target="-542">
    <att type="string" name="canonicalName" value="catof(F2) (pp) exp(PLAU)"/>
    <att type="string" name="edgeTypeId" value="134"/>
    <att type="string" name="edgeTypeName" value="-&gt;"/>
    <att type="string" name="interaction" value="pp" cy:editable="false"/>
    <att type="string" name="vizmap:CV-IPN-Plaque destabilization EDGE_COLOR" value="java.awt.Color[r=0,g=0,b=0]"/>
    <att type="string" name="vizmap:CV-IPN-Plaque destabilization EDGE_LINE_WIDTH" value="1.0"/>
    <graphics width="1" fill="#999999" cy:sourceArrow="0" cy:targetArrow="0" cy:sourceArrowColor="#000000" cy:targetArrowColor="#000000" cy:edgeLabelFont="SanSerif-0-10" cy:edgeLabel="" cy:edgeLineType="SOLID" cy:curved="STRAIGHT_LINES">
      <att name="edgeBend">
        <att name="handle" x="4558.33642578125" y="1261.6829833984375" />
        <att name="handle" x="4558.33642578125" y="1038.271240234375" />
        <att name="handle" x="4558.33642578125" y="887.711181640625" />
      </att>
    </graphics>
  </edge>
  <edge label="catof(F2) (pp) ICAM1" source="-124" target="-186">
    <att type="string" name="canonicalName" value="catof(F2) (pp) ICAM1"/>
    <att type="string" name="edgeTypeId" value="134"/>
    <att type="string" name="edgeTypeName" value="-&gt;"/>
    <att type="string" name="interaction" value="pp" cy:editable="false"/>
    <att type="string" name="vizmap:CV-IPN-Plaque destabilization EDGE_COLOR" value="java.awt.Color[r=0,g=0,b=0]"/>
    <att type="string" name="vizmap:CV-IPN-Plaque destabilization EDGE_LINE_WIDTH" value="1.0"/>
    <graphics width="1" fill="#999999" cy:sourceArrow="0" cy:targetArrow="0" cy:sourceArrowColor="#000000" cy:targetArrowColor="#000000" cy:edgeLabelFont="SanSerif-0-10" cy:edgeLabel="" cy:edgeLineType="SOLID" cy:curved="STRAIGHT_LINES">
      <att name="edgeBend">
        <att name="handle" x="9002.8056640625" y="1261.6829833984375" />
        <att name="handle" x="9002.8056640625" y="1038.271240234375" />
        <att name="handle" x="9002.8056640625" y="887.711181640625" />
        <att name="handle" x="9002.8056640625" y="737.1509399414062" />
        <att name="handle" x="9002.8056640625" y="513.7388916015625" />
        <att name="handle" x="9002.8056640625" y="290.32720947265625" />
        <att name="handle" x="9002.8056640625" y="66.91524505615234" />
        <att name="handle" x="8953.9638671875" y="-156.49659729003906" />
        <att name="handle" x="8953.9638671875" y="-307.0567626953125" />
        <att name="handle" x="8953.9638671875" y="-530.4685668945312" />
        <att name="handle" x="8953.9638671875" y="-681.0286865234375" />
        <att name="handle" x="8953.9638671875" y="-904.440673828125" />
      </att>
    </graphics>
  </edge>
  <edge label="catof(F2) (pp) ROS" source="-124" target="-90">
    <att type="string" name="canonicalName" value="catof(F2) (pp) ROS"/>
    <att type="string" name="edgeTypeId" value="134"/>
    <att type="string" name="edgeTypeName" value="-&gt;"/>
    <att type="string" name="interaction" value="pp" cy:editable="false"/>
    <att type="string" name="vizmap:CV-IPN-Plaque destabilization EDGE_COLOR" value="java.awt.Color[r=0,g=0,b=0]"/>
    <att type="string" name="vizmap:CV-IPN-Plaque destabilization EDGE_LINE_WIDTH" value="1.0"/>
    <graphics width="1" fill="#999999" cy:sourceArrow="0" cy:targetArrow="0" cy:sourceArrowColor="#000000" cy:targetArrowColor="#000000" cy:edgeLabelFont="SanSerif-0-10" cy:edgeLabel="" cy:edgeLineType="SOLID" cy:curved="STRAIGHT_LINES"/>
  </edge>
  <edge label="exp(PLAU) (pp) PLAU" source="-542" target="-515">
    <att type="string" name="canonicalName" value="exp(PLAU) (pp) PLAU"/>
    <att type="string" name="edgeTypeId" value="115"/>
    <att type="string" name="edgeTypeName" value="-gp-&gt;"/>
    <att type="string" name="interaction" value="pp" cy:editable="false"/>
    <att type="string" name="vizmap:CV-IPN-Plaque destabilization EDGE_COLOR" value="java.awt.Color[r=0,g=0,b=0]"/>
    <att type="string" name="vizmap:CV-IPN-Plaque destabilization EDGE_LINE_WIDTH" value="3.0"/>
    <graphics width="1" fill="#999999" cy:sourceArrow="0" cy:targetArrow="0" cy:sourceArrowColor="#000000" cy:targetArrowColor="#000000" cy:edgeLabelFont="SanSerif-0-10" cy:edgeLabel="" cy:edgeLineType="EQUAL_DASH" cy:curved="STRAIGHT_LINES"/>
  </edge>
  <edge label="exp(CCL2) (pp) CCL2" source="-46" target="-5">
    <att type="string" name="canonicalName" value="exp(CCL2) (pp) CCL2"/>
    <att type="string" name="edgeTypeId" value="115"/>
    <att type="string" name="edgeTypeName" value="-gp-&gt;"/>
    <att type="string" name="interaction" value="pp" cy:editable="false"/>
    <att type="string" name="vizmap:CV-IPN-Endothelial cell activation EDGE_COLOR" value="java.awt.Color[r=0,g=0,b=0]"/>
    <att type="string" name="vizmap:CV-IPN-Endothelial cell activation EDGE_LINE_WIDTH" value="3.0"/>
    <att type="string" name="vizmap:CV-IPN-Endothelial cell-monocyte interaction EDGE_COLOR" value="java.awt.Color[r=0,g=0,b=0]"/>
    <att type="string" name="vizmap:CV-IPN-Endothelial cell-monocyte interaction EDGE_LINE_WIDTH" value="3.0"/>
    <att type="string" name="vizmap:CV-IPN-Plaque destabilization EDGE_COLOR" value="java.awt.Color[r=0,g=0,b=0]"/>
    <att type="string" name="vizmap:CV-IPN-Plaque destabilization EDGE_LINE_WIDTH" value="3.0"/>
    <graphics width="1" fill="#999999" cy:sourceArrow="0" cy:targetArrow="0" cy:sourceArrowColor="#000000" cy:targetArrowColor="#000000" cy:edgeLabelFont="SanSerif-0-10" cy:edgeLabel="" cy:edgeLineType="EQUAL_DASH" cy:curved="STRAIGHT_LINES"/>
  </edge>
  <edge label="exp(NOX4) (pp) NOX4" source="-180" target="-113">
    <att type="string" name="canonicalName" value="exp(NOX4) (pp) NOX4"/>
    <att type="string" name="edgeTypeId" value="115"/>
    <att type="string" name="edgeTypeName" value="-gp-&gt;"/>
    <att type="string" name="interaction" value="pp" cy:editable="false"/>
    <att type="string" name="vizmap:CV-IPN-Endothelial cell activation EDGE_COLOR" value="java.awt.Color[r=0,g=0,b=0]"/>
    <att type="string" name="vizmap:CV-IPN-Endothelial cell activation EDGE_LINE_WIDTH" value="3.0"/>
    <att type="string" name="vizmap:CV-IPN-Plaque destabilization EDGE_COLOR" value="java.awt.Color[r=0,g=0,b=0]"/>
    <att type="string" name="vizmap:CV-IPN-Plaque destabilization EDGE_LINE_WIDTH" value="3.0"/>
    <graphics width="1" fill="#999999" cy:sourceArrow="0" cy:targetArrow="0" cy:sourceArrowColor="#000000" cy:targetArrowColor="#000000" cy:edgeLabelFont="SanSerif-0-10" cy:edgeLabel="" cy:edgeLineType="EQUAL_DASH" cy:curved="STRAIGHT_LINES"/>
  </edge>
  <edge label="catof(MMP13) (pp) degradationof(Collagen type I Family Hs)" source="-541" target="-459">
    <att type="string" name="canonicalName" value="catof(MMP13) (pp) degradationof(Collagen type I Family Hs)"/>
    <att type="string" name="edgeTypeId" value="134"/>
    <att type="string" name="edgeTypeName" value="-&gt;"/>
    <att type="string" name="interaction" value="pp" cy:editable="false"/>
    <att type="string" name="vizmap:CV-IPN-Plaque destabilization EDGE_COLOR" value="java.awt.Color[r=0,g=0,b=0]"/>
    <att type="string" name="vizmap:CV-IPN-Plaque destabilization EDGE_LINE_WIDTH" value="1.0"/>
    <graphics width="1" fill="#999999" cy:sourceArrow="0" cy:targetArrow="0" cy:sourceArrowColor="#000000" cy:targetArrowColor="#000000" cy:edgeLabelFont="SanSerif-0-10" cy:edgeLabel="" cy:edgeLineType="SOLID" cy:curved="STRAIGHT_LINES"/>
  </edge>
  <edge label="plaque destabilization (pp) blood coagulation" source="-540" target="-89">
    <att type="string" name="canonicalName" value="plaque destabilization (pp) blood coagulation"/>
    <att type="string" name="edgeTypeId" value="134"/>
    <att type="string" name="edgeTypeName" value="-&gt;"/>
    <att type="string" name="interaction" value="pp" cy:editable="false"/>
    <att type="string" name="vizmap:CV-IPN-Plaque destabilization EDGE_COLOR" value="java.awt.Color[r=0,g=0,b=0]"/>
    <att type="string" name="vizmap:CV-IPN-Plaque destabilization EDGE_LINE_WIDTH" value="1.0"/>
    <graphics width="1" fill="#999999" cy:sourceArrow="0" cy:targetArrow="0" cy:sourceArrowColor="#000000" cy:targetArrowColor="#000000" cy:edgeLabelFont="SanSerif-0-10" cy:edgeLabel="" cy:edgeLineType="SOLID" cy:curved="STRAIGHT_LINES"/>
  </edge>
  <edge label="kaof(MERTK) (pp) phagocytosis" source="-539" target="-477">
    <att type="string" name="canonicalName" value="kaof(MERTK) (pp) phagocytosis"/>
    <att type="string" name="edgeTypeId" value="134"/>
    <att type="string" name="edgeTypeName" value="-&gt;"/>
    <att type="string" name="interaction" value="pp" cy:editable="false"/>
    <att type="string" name="vizmap:CV-IPN-Plaque destabilization EDGE_COLOR" value="java.awt.Color[r=0,g=0,b=0]"/>
    <att type="string" name="vizmap:CV-IPN-Plaque destabilization EDGE_LINE_WIDTH" value="1.0"/>
    <graphics width="1" fill="#999999" cy:sourceArrow="0" cy:targetArrow="0" cy:sourceArrowColor="#000000" cy:targetArrowColor="#000000" cy:edgeLabelFont="SanSerif-0-10" cy:edgeLabel="" cy:edgeLineType="SOLID" cy:curved="STRAIGHT_LINES"/>
  </edge>
  <edge label="exp(VCAM1) (pp) VCAM1" source="-58" target="-151">
    <att type="string" name="canonicalName" value="exp(VCAM1) (pp) VCAM1"/>
    <att type="string" name="edgeTypeId" value="115"/>
    <att type="string" name="edgeTypeName" value="-gp-&gt;"/>
    <att type="string" name="interaction" value="pp" cy:editable="false"/>
    <att type="string" name="vizmap:CV-IPN-Endothelial cell activation EDGE_COLOR" value="java.awt.Color[r=0,g=0,b=0]"/>
    <att type="string" name="vizmap:CV-IPN-Endothelial cell activation EDGE_LINE_WIDTH" value="3.0"/>
    <att type="string" name="vizmap:CV-IPN-Plaque destabilization EDGE_COLOR" value="java.awt.Color[r=0,g=0,b=0]"/>
    <att type="string" name="vizmap:CV-IPN-Plaque destabilization EDGE_LINE_WIDTH" value="3.0"/>
    <graphics width="1" fill="#999999" cy:sourceArrow="0" cy:targetArrow="0" cy:sourceArrowColor="#000000" cy:targetArrowColor="#000000" cy:edgeLabelFont="SanSerif-0-10" cy:edgeLabel="" cy:edgeLineType="EQUAL_DASH" cy:curved="STRAIGHT_LINES"/>
  </edge>
  <edge label="sec(IL6) (pp) IL6" source="-537" target="-211">
    <att type="string" name="canonicalName" value="sec(IL6) (pp) IL6"/>
    <att type="string" name="edgeTypeId" value="134"/>
    <att type="string" name="edgeTypeName" value="-&gt;"/>
    <att type="string" name="interaction" value="pp" cy:editable="false"/>
    <att type="string" name="vizmap:CV-IPN-Plaque destabilization EDGE_COLOR" value="java.awt.Color[r=0,g=0,b=0]"/>
    <att type="string" name="vizmap:CV-IPN-Plaque destabilization EDGE_LINE_WIDTH" value="1.0"/>
    <graphics width="1" fill="#999999" cy:sourceArrow="0" cy:targetArrow="0" cy:sourceArrowColor="#000000" cy:targetArrowColor="#000000" cy:edgeLabelFont="SanSerif-0-10" cy:edgeLabel="" cy:edgeLineType="SOLID" cy:curved="STRAIGHT_LINES"/>
  </edge>
  <edge label="Fc-IgE receptor 1 Hs (pp) FCER1A" source="-536" target="-450">
    <att type="string" name="canonicalName" value="Fc-IgE receptor 1 Hs (pp) FCER1A"/>
    <att type="string" name="edgeTypeId" value="79"/>
    <att type="string" name="edgeTypeName" value="-cc-"/>
    <att type="string" name="interaction" value="pp" cy:editable="false"/>
    <att type="string" name="vizmap:CV-IPN-Plaque destabilization EDGE_COLOR" value="java.awt.Color[r=153,g=153,b=153]"/>
    <att type="string" name="vizmap:CV-IPN-Plaque destabilization EDGE_LINE_WIDTH" value="3.0"/>
    <graphics width="1" fill="#999999" cy:sourceArrow="0" cy:targetArrow="0" cy:sourceArrowColor="#000000" cy:targetArrowColor="#000000" cy:edgeLabelFont="SanSerif-0-10" cy:edgeLabel="" cy:edgeLineType="EQUAL_DASH" cy:curved="STRAIGHT_LINES"/>
  </edge>
  <edge label="catof(TIMP2) (pp) catof(MMP2)" source="-535" target="-585">
    <att type="string" name="canonicalName" value="catof(TIMP2) (pp) catof(MMP2)"/>
    <att type="string" name="edgeTypeId" value="137"/>
    <att type="string" name="edgeTypeName" value="-|"/>
    <att type="string" name="interaction" value="pp" cy:editable="false"/>
    <att type="string" name="vizmap:CV-IPN-Plaque destabilization EDGE_COLOR" value="java.awt.Color[r=0,g=0,b=0]"/>
    <att type="string" name="vizmap:CV-IPN-Plaque destabilization EDGE_LINE_WIDTH" value="1.0"/>
    <graphics width="1" fill="#999999" cy:sourceArrow="0" cy:targetArrow="0" cy:sourceArrowColor="#000000" cy:targetArrowColor="#000000" cy:edgeLabelFont="SanSerif-0-10" cy:edgeLabel="" cy:edgeLineType="SOLID" cy:curved="STRAIGHT_LINES"/>
  </edge>
  <edge label="degradationof(Collagen) (pp) plaque destabilization" source="-534" target="-540">
    <att type="string" name="canonicalName" value="degradationof(Collagen) (pp) plaque destabilization"/>
    <att type="string" name="edgeTypeId" value="134"/>
    <att type="string" name="edgeTypeName" value="-&gt;"/>
    <att type="string" name="interaction" value="pp" cy:editable="false"/>
    <att type="string" name="vizmap:CV-IPN-Plaque destabilization EDGE_COLOR" value="java.awt.Color[r=0,g=0,b=0]"/>
    <att type="string" name="vizmap:CV-IPN-Plaque destabilization EDGE_LINE_WIDTH" value="1.0"/>
    <graphics width="1" fill="#999999" cy:sourceArrow="0" cy:targetArrow="0" cy:sourceArrowColor="#000000" cy:targetArrowColor="#000000" cy:edgeLabelFont="SanSerif-0-10" cy:edgeLabel="" cy:edgeLineType="SOLID" cy:curved="STRAIGHT_LINES"/>
  </edge>
  <edge label="APOE (pp) atherosclerotic lesion" source="-532" target="-474">
    <att type="string" name="canonicalName" value="APOE (pp) atherosclerotic lesion"/>
    <att type="string" name="edgeTypeId" value="137"/>
    <att type="string" name="edgeTypeName" value="-|"/>
    <att type="string" name="interaction" value="pp" cy:editable="false"/>
    <att type="string" name="vizmap:CV-IPN-Plaque destabilization EDGE_COLOR" value="java.awt.Color[r=0,g=0,b=0]"/>
    <att type="string" name="vizmap:CV-IPN-Plaque destabilization EDGE_LINE_WIDTH" value="1.0"/>
    <graphics width="1" fill="#999999" cy:sourceArrow="0" cy:targetArrow="0" cy:sourceArrowColor="#000000" cy:targetArrowColor="#000000" cy:edgeLabelFont="SanSerif-0-10" cy:edgeLabel="" cy:edgeLineType="SOLID" cy:curved="STRAIGHT_LINES">
      <att name="edgeBend">
        <att name="handle" x="4069.932861328125" y="1412.2430419921875" />
        <att name="handle" x="4069.932861328125" y="1261.6829833984375" />
        <att name="handle" x="4069.932861328125" y="1038.271240234375" />
        <att name="handle" x="4069.932861328125" y="887.711181640625" />
        <att name="handle" x="4069.932861328125" y="737.1509399414062" />
        <att name="handle" x="4167.61279296875" y="513.7388916015625" />
        <att name="handle" x="4167.61279296875" y="290.32720947265625" />
        <att name="handle" x="4167.61279296875" y="66.91524505615234" />
        <att name="handle" x="4167.61279296875" y="-156.49659729003906" />
        <att name="handle" x="4069.932861328125" y="-307.0567626953125" />
      </att>
    </graphics>
  </edge>
  <edge label="APOE (pp) phagocytosis" source="-532" target="-477">
    <att type="string" name="canonicalName" value="APOE (pp) phagocytosis"/>
    <att type="string" name="edgeTypeId" value="134"/>
    <att type="string" name="edgeTypeName" value="-&gt;"/>
    <att type="string" name="interaction" value="pp" cy:editable="false"/>
    <att type="string" name="vizmap:CV-IPN-Plaque destabilization EDGE_COLOR" value="java.awt.Color[r=0,g=0,b=0]"/>
    <att type="string" name="vizmap:CV-IPN-Plaque destabilization EDGE_LINE_WIDTH" value="1.0"/>
    <graphics width="1" fill="#999999" cy:sourceArrow="0" cy:targetArrow="0" cy:sourceArrowColor="#000000" cy:targetArrowColor="#000000" cy:edgeLabelFont="SanSerif-0-10" cy:edgeLabel="" cy:edgeLineType="SOLID" cy:curved="STRAIGHT_LINES"/>
  </edge>
  <edge label="APOE (pp) Cholesterol" source="-532" target="-300">
    <att type="string" name="canonicalName" value="APOE (pp) Cholesterol"/>
    <att type="string" name="edgeTypeId" value="137"/>
    <att type="string" name="edgeTypeName" value="-|"/>
    <att type="string" name="interaction" value="pp" cy:editable="false"/>
    <att type="string" name="vizmap:CV-IPN-Plaque destabilization EDGE_COLOR" value="java.awt.Color[r=0,g=0,b=0]"/>
    <att type="string" name="vizmap:CV-IPN-Plaque destabilization EDGE_LINE_WIDTH" value="1.0"/>
    <graphics width="1" fill="#999999" cy:sourceArrow="0" cy:targetArrow="0" cy:sourceArrowColor="#000000" cy:targetArrowColor="#000000" cy:edgeLabelFont="SanSerif-0-10" cy:edgeLabel="" cy:edgeLineType="SOLID" cy:curved="STRAIGHT_LINES">
      <att name="edgeBend">
        <att name="handle" x="6121.22607421875" y="1412.2430419921875" />
        <att name="handle" x="6121.22607421875" y="1261.6829833984375" />
        <att name="handle" x="6121.22607421875" y="1038.271240234375" />
        <att name="handle" x="6121.22607421875" y="887.711181640625" />
        <att name="handle" x="5974.705078125" y="737.1509399414062" />
      </att>
    </graphics>
  </edge>
  <edge label="APOE (pp) Atherosclerosis" source="-532" target="-481">
    <att type="string" name="canonicalName" value="APOE (pp) Atherosclerosis"/>
    <att type="string" name="edgeTypeId" value="137"/>
    <att type="string" name="edgeTypeName" value="-|"/>
    <att type="string" name="interaction" value="pp" cy:editable="false"/>
    <att type="string" name="vizmap:CV-IPN-Plaque destabilization EDGE_COLOR" value="java.awt.Color[r=0,g=0,b=0]"/>
    <att type="string" name="vizmap:CV-IPN-Plaque destabilization EDGE_LINE_WIDTH" value="1.0"/>
    <graphics width="1" fill="#999999" cy:sourceArrow="0" cy:targetArrow="0" cy:sourceArrowColor="#000000" cy:targetArrowColor="#000000" cy:edgeLabelFont="SanSerif-0-10" cy:edgeLabel="" cy:edgeLineType="SOLID" cy:curved="STRAIGHT_LINES">
      <att name="edgeBend">
        <att name="handle" x="4265.2939453125" y="1412.2430419921875" />
        <att name="handle" x="4265.2939453125" y="1261.6829833984375" />
        <att name="handle" x="4265.2939453125" y="1038.271240234375" />
        <att name="handle" x="4265.2939453125" y="887.711181640625" />
        <att name="handle" x="4265.2939453125" y="737.1509399414062" />
        <att name="handle" x="4460.6552734375" y="513.7388916015625" />
        <att name="handle" x="4460.6552734375" y="290.32720947265625" />
        <att name="handle" x="4460.6552734375" y="66.91524505615234" />
        <att name="handle" x="4460.6552734375" y="-156.49659729003906" />
        <att name="handle" x="4460.6552734375" y="-307.0567626953125" />
        <att name="handle" x="4509.49658203125" y="-530.4685668945312" />
      </att>
    </graphics>
  </edge>
  <edge label="Oxidized Low Density Lipoprotein (pp) exp(CTGF)" source="-19" target="-558">
    <att type="string" name="canonicalName" value="Oxidized Low Density Lipoprotein (pp) exp(CTGF)"/>
    <att type="string" name="edgeTypeId" value="134"/>
    <att type="string" name="edgeTypeName" value="-&gt;"/>
    <att type="string" name="interaction" value="pp" cy:editable="false"/>
    <att type="string" name="vizmap:CV-IPN-Plaque destabilization EDGE_COLOR" value="java.awt.Color[r=0,g=0,b=0]"/>
    <att type="string" name="vizmap:CV-IPN-Plaque destabilization EDGE_LINE_WIDTH" value="1.0"/>
    <graphics width="1" fill="#999999" cy:sourceArrow="0" cy:targetArrow="0" cy:sourceArrowColor="#000000" cy:targetArrowColor="#000000" cy:edgeLabelFont="SanSerif-0-10" cy:edgeLabel="" cy:edgeLineType="SOLID" cy:curved="STRAIGHT_LINES">
      <att name="edgeBend">
        <att name="handle" x="2604.724365234375" y="2087.335693359375" />
        <att name="handle" x="2604.724365234375" y="1936.775390625" />
        <att name="handle" x="2604.724365234375" y="1786.2152099609375" />
        <att name="handle" x="2604.724365234375" y="1635.6549072265625" />
        <att name="handle" x="2604.724365234375" y="1412.2430419921875" />
        <att name="handle" x="2604.724365234375" y="1261.6829833984375" />
        <att name="handle" x="2604.724365234375" y="1038.271240234375" />
        <att name="handle" x="2604.724365234375" y="887.711181640625" />
        <att name="handle" x="2604.724365234375" y="737.1509399414062" />
        <att name="handle" x="2604.724365234375" y="513.7388916015625" />
        <att name="handle" x="2604.724365234375" y="290.32720947265625" />
        <att name="handle" x="2604.724365234375" y="66.91524505615234" />
        <att name="handle" x="2604.724365234375" y="-156.49659729003906" />
        <att name="handle" x="2604.724365234375" y="-307.0567626953125" />
        <att name="handle" x="2604.724365234375" y="-530.4685668945312" />
      </att>
    </graphics>
  </edge>
  <edge label="Oxidized Low Density Lipoprotein (pp) chemotaxis" source="-19" target="-276">
    <att type="string" name="canonicalName" value="Oxidized Low Density Lipoprotein (pp) chemotaxis"/>
    <att type="string" name="edgeTypeId" value="134"/>
    <att type="string" name="edgeTypeName" value="-&gt;"/>
    <att type="string" name="interaction" value="pp" cy:editable="false"/>
    <att type="string" name="vizmap:CV-IPN-Plaque destabilization EDGE_COLOR" value="java.awt.Color[r=0,g=0,b=0]"/>
    <att type="string" name="vizmap:CV-IPN-Plaque destabilization EDGE_LINE_WIDTH" value="1.0"/>
    <graphics width="1" fill="#999999" cy:sourceArrow="0" cy:targetArrow="0" cy:sourceArrowColor="#000000" cy:targetArrowColor="#000000" cy:edgeLabelFont="SanSerif-0-10" cy:edgeLabel="" cy:edgeLineType="SOLID" cy:curved="STRAIGHT_LINES">
      <att name="edgeBend">
        <att name="handle" x="4167.61279296875" y="2087.335693359375" />
        <att name="handle" x="4167.61279296875" y="1936.775390625" />
        <att name="handle" x="4167.61279296875" y="1786.2152099609375" />
        <att name="handle" x="4167.61279296875" y="1635.6549072265625" />
        <att name="handle" x="4167.61279296875" y="1412.2430419921875" />
        <att name="handle" x="4167.61279296875" y="1261.6829833984375" />
        <att name="handle" x="4167.61279296875" y="1038.271240234375" />
        <att name="handle" x="4167.61279296875" y="887.711181640625" />
        <att name="handle" x="4167.61279296875" y="737.1509399414062" />
        <att name="handle" x="4265.2939453125" y="513.7388916015625" />
        <att name="handle" x="4265.2939453125" y="290.32720947265625" />
        <att name="handle" x="4265.2939453125" y="66.91524505615234" />
        <att name="handle" x="4265.2939453125" y="-156.49659729003906" />
      </att>
    </graphics>
  </edge>
  <edge label="Oxidized Low Density Lipoprotein (pp) NOS2" source="-19" target="-3">
    <att type="string" name="canonicalName" value="Oxidized Low Density Lipoprotein (pp) NOS2"/>
    <att type="string" name="edgeTypeId" value="134"/>
    <att type="string" name="edgeTypeName" value="-&gt;"/>
    <att type="string" name="interaction" value="pp" cy:editable="false"/>
    <att type="string" name="vizmap:CV-IPN-Plaque destabilization EDGE_COLOR" value="java.awt.Color[r=0,g=0,b=0]"/>
    <att type="string" name="vizmap:CV-IPN-Plaque destabilization EDGE_LINE_WIDTH" value="1.0"/>
    <graphics width="1" fill="#999999" cy:sourceArrow="0" cy:targetArrow="0" cy:sourceArrowColor="#000000" cy:targetArrowColor="#000000" cy:edgeLabelFont="SanSerif-0-10" cy:edgeLabel="" cy:edgeLineType="SOLID" cy:curved="STRAIGHT_LINES">
      <att name="edgeBend">
        <att name="handle" x="8563.2412109375" y="2087.335693359375" />
        <att name="handle" x="8563.2412109375" y="1936.775390625" />
        <att name="handle" x="8563.2412109375" y="1786.2152099609375" />
        <att name="handle" x="8563.2412109375" y="1635.6549072265625" />
        <att name="handle" x="8563.2412109375" y="1412.2430419921875" />
        <att name="handle" x="8563.2412109375" y="1261.6829833984375" />
        <att name="handle" x="8563.2412109375" y="1038.271240234375" />
        <att name="handle" x="8563.2412109375" y="887.711181640625" />
        <att name="handle" x="8563.2412109375" y="737.1509399414062" />
        <att name="handle" x="8563.2412109375" y="513.7388916015625" />
        <att name="handle" x="8172.517578125" y="290.32720947265625" />
        <att name="handle" x="8172.517578125" y="66.91524505615234" />
        <att name="handle" x="8172.517578125" y="-156.49659729003906" />
      </att>
    </graphics>
  </edge>
  <edge label="Oxidized Low Density Lipoprotein (pp) kaof(JNK family Hs)" source="-19" target="-219">
    <att type="string" name="canonicalName" value="Oxidized Low Density Lipoprotein (pp) kaof(JNK family Hs)"/>
    <att type="string" name="edgeTypeId" value="134"/>
    <att type="string" name="edgeTypeName" value="-&gt;"/>
    <att type="string" name="interaction" value="pp" cy:editable="false"/>
    <att type="string" name="vizmap:CV-IPN-Plaque destabilization EDGE_COLOR" value="java.awt.Color[r=0,g=0,b=0]"/>
    <att type="string" name="vizmap:CV-IPN-Plaque destabilization EDGE_LINE_WIDTH" value="1.0"/>
    <graphics width="1" fill="#999999" cy:sourceArrow="0" cy:targetArrow="0" cy:sourceArrowColor="#000000" cy:targetArrowColor="#000000" cy:edgeLabelFont="SanSerif-0-10" cy:edgeLabel="" cy:edgeLineType="SOLID" cy:curved="STRAIGHT_LINES">
      <att name="edgeBend">
[truncated: 349,835 more chars]
