# Supplementary material for: A vascular biology network model focused on inflammatory processes to investigate atherogenesis and plaque instability
Source: J Transl Med. 2014 Jun 26;12:185. doi: 10.1186/1479-5876-12-185 (PMC4227037; doi:10.1186/1479-5876-12-185)
Supplement: Additional file 7 — Datasets_Analysis_Dashboards. [file 1479-5876-12-185-S7.xlsx]

## Sheet: Grand_table_Hs_mm_only_homolog_
pvalue threshold concordance and richness 0.05		Mm
Nose Hs	Node Mm	Type_node	node_EC_activation	node_Platelet_activation	node_EC-monocyte_interaction	node_Foam_cell_formation	node_SMC_activation	node_Plaque_destabilization	hyp_EC_activation	hyp_Platelet_activation	hyp_EC-monocyte_interaction	hyp_Foam_cell_formation	hyp_SMC_activation	hyp_Plaque_destabilization	sign_hyp_ApoE_vivotecnia	sign_hyp_GSE10000	node_EC_activation	node_Platelet_activation	node_EC-monocyte_interaction	node_Foam_cell_formation	node_SMC_activation	node_Plaque_destabilization	hyp_EC_activation	hyp_Platelet_activation	hyp_EC-monocyte_interaction	hyp_Foam_cell_formation	hyp_SMC_activation	hyp_Plaque_destabilization	sign_hyp_GSE13139_GFP_oxLDL_24h	sign_hyp_GSE13139_LOX1_oxLDL_24h	sign_hyp_GSE20060	sign_hyp_GSE40231	sign_hyp_E-MTAB-1173_HCAEC_I	sign_hyp_E-MTAB-1173_HCAEC_TNF	sign_hyp_E-MTAB-1173_HUVEC_I	sign_hyp_E-MTAB-1173_HUVEC_TNF	sign_hyp_PNS_inhibitor_8h	sign_hyp_PNS_inhibitor_2h	sign_hyp_GSE11341_cardiac_hypoxia_3h	sign_hyp_GSE11341_cardiac_hypoxia_24h	sign_hyp_GSE11341_cardiac_hypoxia_48h	sign_hyp_GSE11341_lung_hypoxia_3h	sign_hyp_GSE11341_lung_hypoxia_24h	sign_hyp_GSE11341_lung_hypoxia_48h	sign_hyp_GSE37302_pomalinomide	sign_hyp_GSE37302_lenalinomide	sign_hyp_GSE46909_arsenic
			242	132	84	192	134	244	151	57	27	115	85	102	52	109	243	132	84	192	135	243	154	59	29	118	87	103	31	52	76	80	51	72	65	80	53	90	5	48	36	8	42	40	42	42	31
15-deoxy-D12,14-prostaglandin J2	15-deoxy-D12,14-prostaglandin J2	Molecule	1	0	0	0	0	0	1	0	0	0	0	0	0	0	1	0	0	0	0	0	1	0	0	0	0	0	0	0	1	0	0	0	0	0	0	0	0	0	0	0	0	0	0	0	0
1-Alkyl-2-acetyl-sn-glycero-3-phosphocholine	1-Alkyl-2-acetyl-sn-glycero-3-phosphocholine	Default	1	0	0	0	0	0	1	0	0	0	0	0	0	0	1	0	0	0	0	0	1	0	0	0	0	0	0	0	0	0	0	0	0	0	0	0	0	0	0	0	0	0	0	0	0
25-Hydroxycholesterol	25-Hydroxycholesterol	Molecule	0	0	0	1	0	0	0	0	0	1	0	0	0	0	0	0	0	1	0	0	0	0	0	1	0	0	0	0	0	0	0	0	0	0	0	0	0	0	0	0	0	0	0	0	0
27-Hydroxycholesterol	27-Hydroxycholesterol	Molecule	0	0	0	1	0	0	0	0	0	0	0	0	0	0	0	0	0	1	0	0	0	0	0	0	0	0	0	0	0	0	0	0	0	0	0	0	0	0	0	0	0	0	0	0	0
3',5'-Cyclic AMP	3',5'-Cyclic AMP	Molecule	0	1	0	0	0	0	0	1	0	0	0	0	0	0	0	1	0	0	0	0	0	1	0	0	0	0	0	0	1	0	1	0	0	0	0	0	0	1	0	0	0	0	0	0	0
3',5'-Cyclic GMP	3',5'-Cyclic GMP	Molecule	0	1	0	0	0	0	0	1	0	0	0	0	0	0	0	1	0	0	0	0	0	1	0	0	0	0	0	0	0	0	0	0	0	0	0	0	0	0	0	0	0	0	0	0	0
7-Ketocholesterol	7-Ketocholesterol	Molecule	0	0	0	0	0	1	0	0	0	0	0	0	0	0	0	0	0	0	0	1	0	0	0	0	0	0	0	0	0	0	0	0	0	0	0	0	0	0	0	0	0	0	0	0	0
ABCA1	Abca1	Protein	0	0	0	1	0	1	0	0	0	1	0	1	0	0	0	0	0	1	0	1	0	0	0	1	0	1	0	0	0	0	0	0	0	0	0	0	0	0	0	0	0	0	0	0	0
ABCG1	Abcg1	Protein	0	0	0	1	0	1	0	0	0	1	0	1	0	0	0	0	0	1	0	1	0	0	0	1	0	1	0	0	0	1	0	0	0	0	0	0	0	0	0	0	0	0	0	0	0
ACAT1	Acat1	Protein	0	0	0	1	0	0	0	0	0	1	0	0	0	0	0	0	0	1	0	0	0	0	0	1	0	0	0	0	0	0	0	0	0	0	0	0	0	0	0	0	0	0	0	0	0
acetylated-LDL	acetylated-LDL	Default	0	0	0	0	0	1	0	0	0	0	0	1	0	1	0	0	0	0	0	1	0	0	0	0	0	1	0	0	0	0	0	0	0	0	0	0	0	0	0	0	1	0	0	0	0
ADAM17	Adam17	Protein	0	0	0	1	0	0	0	0	0	1	0	0	0	1	0	0	0	1	0	0	0	0	0	1	0	0	0	1	0	0	0	1	0	0	0	0	0	0	0	0	0	0	0	1	0
ADFP	Adfp	Protein	0	0	0	0	1	0	0	0	0	0	1	0	0	0	0	0	0	0	1	0	0	0	0	0	1	0	0	0	0	0	0	0	0	0	0	0	0	0	0	0	0	0	0	0	0
ADP	ADP	Molecule	0	1	0	0	0	0	0	0	0	0	0	0	0	0	0	1	0	0	0	0	0	0	0	0	0	0	0	0	0	0	0	0	0	0	0	0	0	0	0	0	0	0	0	0	0
AGER	Ager	Protein	1	0	0	0	0	0	0	0	0	0	0	0	0	0	1	0	0	0	0	0	0	0	0	0	0	0	0	0	0	0	0	0	0	0	0	0	0	0	0	0	0	0	0	0	0
AGTR1	Agtr1a	Protein	1	0	0	1	1	0	0	0	0	0	0	0	0	0	1	0	0	1	1	0	0	0	0	0	0	0	0	0	0	0	0	0	0	0	0	0	0	0	0	0	0	0	0	0	0
AKR1B1	Akr1b3	Protein	0	0	0	0	1	0	0	0	0	0	0	0	0	0	0	0	0	0	1	0	0	0	0	0	0	0	0	0	0	0	0	0	0	0	0	0	0	0	0	0	0	0	0	0	0
AKT1	Akt1	Protein	1	1	0	1	1	0	0	0	0	0	0	0	0	0	1	1	0	1	1	0	0	0	0	0	0	0	0	0	0	0	0	0	0	0	0	0	0	0	0	0	0	0	0	0	0
AKT1 P@S473	Akt1 P@S473	Default	1	1	0	0	0	0	0	0	0	0	0	0	0	0	1	1	0	0	0	0	0	0	0	0	0	0	0	0	0	0	0	0	0	0	0	0	0	0	0	0	0	0	0	0	0
AKT1 P@T308	Akt1 P@T308	Default	0	1	0	0	0	0	0	0	0	0	0	0	0	0	0	1	0	0	0	0	0	0	0	0	0	0	0	0	0	0	0	0	0	0	0	0	0	0	0	0	0	0	0	0	0
AKT Family Hs	Akt Family Mm	Protein	1	1	0	0	0	0	0	0	0	0	0	0	0	0	1	1	0	0	0	0	0	0	0	0	0	0	0	0	0	0	0	0	0	0	0	0	0	0	0	0	0	0	0	0	0
Aldosterone	Aldosterone	Molecule	1	0	0	0	0	0	1	0	0	0	0	0	0	1	1	0	0	0	0	0	1	0	0	0	0	0	0	0	1	0	0	0	0	0	0	0	0	1	1	0	1	1	0	0	0
Alprostadil	Alprostadil	Molecule	0	1	0	0	0	0	0	1	0	0	0	0	0	0	0	1	0	0	0	0	0	1	0	0	0	0	0	0	0	0	0	0	0	0	0	0	0	0	0	0	0	0	0	0	0
And of IL1A and TNF	And of Il1a and Tnf	Default	0	0	1	0	0	0	0	0	0	0	0	0	0	0	0	0	1	0	0	0	0	0	0	0	0	0	0	0	0	0	0	0	0	0	0	0	0	0	0	0	0	0	0	0	0
angiogenesis	angiogenesis	BiologicalProcess	0	0	0	0	0	1	0	0	0	0	0	1	0	1	0	0	0	0	0	1	0	0	0	0	0	1	0	1	1	0	0	1	1	1	0	1	0	0	0	0	0	0	1	1	0
Angiotensin II	Angiotensin II Mm	ProteinSubset	1	0	0	1	1	1	1	0	0	1	1	1	1	1	1	0	0	1	1	1	1	0	0	1	1	1	1	0	1	1	0	1	1	1	0	1	0	0	1	0	1	1	0	0	0
ANGPT1	Angpt1	Protein	1	0	0	0	0	0	1	0	0	0	0	0	0	0	1	0	0	0	0	0	1	0	0	0	0	0	0	0	0	1	1	0	0	0	0	0	0	0	0	0	0	0	1	0	0
AP-1 Complex Hs	AP-1 Complex Mm	Default	1	0	0	1	0	0	0	0	0	0	0	0	0	0	1	0	0	1	0	0	0	0	0	0	0	0	0	0	0	0	0	0	0	0	0	0	0	0	0	0	0	0	0	0	0
APOA1	Apoa1	Protein	0	0	0	1	0	0	0	0	0	1	0	0	0	0	0	0	0	1	0	0	0	0	0	1	0	0	0	0	0	0	0	0	0	0	0	0	0	0	0	0	0	0	0	0	0
APOE	Apoe	Protein	0	0	0	0	1	1	0	0	0	0	1	1	0	1	0	0	0	0	1	1	0	0	0	0	1	1	0	0	0	0	0	0	0	0	0	0	0	0	0	0	0	0	0	0	0
apoptosis	apoptosis	BiologicalProcess	0	0	0	1	0	1	0	0	0	1	0	1	0	0	0	0	0	1	0	1	0	0	0	1	0	1	0	0	0	0	0	0	0	0	0	0	0	0	0	0	0	0	0	0	0
Arachidonate	Arachidonate	Molecule	0	1	1	0	0	0	0	1	1	0	0	0	0	0	0	1	1	0	0	0	0	1	1	0	0	0	1	1	1	1	0	1	0	1	0	1	0	0	0	0	0	1	0	0	1
arachidonic acid metabolism	arachidonic acid metabolism	BiologicalProcess	0	0	1	0	0	0	0	0	0	0	0	0	0	0	0	0	1	0	0	0	0	0	0	0	0	0	0	0	0	0	0	0	0	0	0	0	0	0	0	0	0	0	0	0	0
ATF4	Atf4	Protein	1	0	0	0	0	0	1	0	0	0	0	0	0	1	1	0	0	0	0	0	1	0	0	0	0	0	0	0	1	0	0	0	0	0	0	1	0	0	0	0	0	1	0	0	1
ATF6	Atf6	Protein	1	0	0	0	0	0	1	0	0	0	0	0	1	1	1	0	0	0	0	0	1	0	0	0	0	0	0	1	1	1	0	1	0	1	0	0	0	0	0	0	0	1	0	0	0
Atherosclerosis	Atherosclerosis	BiologicalProcess	0	0	0	0	0	1	0	0	0	0	0	0	0	0	0	0	0	0	0	1	0	0	0	0	0	0	0	0	0	0	0	0	0	0	0	0	0	0	0	0	0	0	0	0	0
atherosclerotic lesion	atherosclerotic lesion	Tissue	0	0	0	0	0	1	0	0	0	0	0	0	0	0	0	0	0	0	0	1	0	0	0	0	0	0	0	0	0	0	0	0	0	0	0	0	0	0	0	0	0	0	0	0	0
ATP2A2	Atp2a2	Protein	0	0	0	0	0	1	0	0	0	0	0	0	0	0	0	0	0	0	0	1	0	0	0	0	0	0	0	0	0	0	0	0	0	0	0	0	0	0	0	0	0	0	0	0	0
Atrial natriuretic factor	Atrial natriuretic factor	Molecule	1	0	0	0	0	0	0	0	0	0	0	0	0	0	1	0	0	0	0	0	0	0	0	0	0	0	0	0	0	0	0	0	0	0	0	0	0	0	0	0	0	0	0	0	0
BAX	Bax	Protein	0	0	0	0	0	1	0	0	0	0	0	0	0	0	0	0	0	0	0	1	0	0	0	0	0	0	0	0	0	0	0	0	0	0	0	0	0	0	0	0	0	0	0	0	0
BIRC5	Birc5	Protein	0	0	0	1	0	0	0	0	0	1	0	0	1	1	0	0	0	1	0	0	0	0	0	1	0	0	1	1	1	0	0	0	0	0	1	0	0	0	0	0	0	0	0	0	0
blood coagulation	blood coagulation	BiologicalProcess	1	0	0	0	0	1	0	0	0	0	0	0	0	0	1	0	0	0	0	1	0	0	0	0	0	0	0	0	0	0	0	0	0	0	0	0	0	0	0	0	0	0	0	0	0
Bradykinin	Bradykinin	Molecule	1	0	0	0	0	0	0	0	0	0	0	0	0	0	1	0	0	0	0	0	0	0	0	0	0	0	0	0	0	0	0	0	0	0	0	0	0	0	0	0	0	0	0	0	0
calcineurin complex Hs	Calcineurin complex Mm	MolecularComplex	1	0	0	0	0	0	1	0	0	0	0	0	0	0	1	0	0	0	0	0	1	0	0	0	0	0	0	0	0	0	0	0	0	0	0	0	0	0	0	0	0	0	0	0	0
Calcium	Calcium	Molecule	0	1	0	1	1	0	0	1	0	1	1	0	0	1	0	1	0	1	1	0	0	1	0	1	1	0	0	0	0	0	1	0	0	0	0	0	0	0	0	0	0	0	0	0	0
CASP1	Casp1	Protein	0	0	0	0	1	1	0	0	0	0	1	1	0	0	0	0	0	0	1	1	0	0	0	0	1	1	0	0	0	0	0	0	0	0	0	0	0	0	0	0	0	0	0	0	0
catof(ACAT1)	catof(Acat1)	Reaction	0	0	0	1	0	0	0	0	0	0	0	0	0	0	0	0	0	1	0	0	0	0	0	0	0	0	0	0	0	0	0	0	0	0	0	0	0	0	0	0	0	0	0	0	0
catof(AGER)	catof(Ager)	Reaction	1	0	0	0	0	0	1	0	0	0	0	0	0	0	1	0	0	0	0	0	1	0	0	0	0	0	0	0	0	0	0	0	0	0	0	0	0	0	0	0	0	0	0	0	0
catof(AGTR1)	catof(Agtr1a)	MolecularFunction	1	0	0	1	1	0	1	0	0	1	1	0	1	1	1	0	0	1	1	0	1	0	0	1	1	0	1	1	0	0	0	0	0	0	0	1	0	1	1	0	0	0	1	1	0
catof(AKR1B1)	catof(Akr1b3)	MolecularFunction	0	0	0	0	1	0	0	0	0	0	1	0	0	0	0	0	0	0	1	0	0	0	0	0	1	0	0	0	0	0	0	0	0	0	0	0	0	0	0	0	0	0	0	0	0
catof(BAX)	catof(Bax)	MolecularFunction	0	0	0	0	0	1	0	0	0	0	0	0	0	0	0	0	0	0	0	1	0	0	0	0	0	0	0	0	0	0	0	0	0	0	0	0	0	0	0	0	0	0	0	0	0
catof(CASP1)	catof(Casp1)	Reaction	0	0	0	0	1	1	0	0	0	0	0	0	0	0	0	0	0	0	1	1	0	0	0	0	0	0	0	0	0	0	0	0	0	0	0	0	0	0	0	0	0	0	0	0	0
catof(CASP9)	catof(Casp9)	MolecularFunction	0	0	0	0	0	1	0	0	0	0	0	0	0	0	0	0	0	0	0	1	0	0	0	0	0	0	0	0	0	0	0	0	0	0	0	0	0	0	0	0	0	0	0	0	0
catof(CCR2)	catof(Ccr2)	MolecularFunction	0	0	1	0	0	0	0	0	0	0	0	0	0	0	0	0	1	0	0	0	0	0	0	0	0	0	0	0	0	0	0	0	0	0	0	0	0	0	0	0	0	0	0	0	0
catof(CCR3)	catof(Ccr3)	MolecularFunction	0	0	0	0	1	0	0	0	0	0	1	0	0	1	0	0	0	0	1	0	0	0	0	0	1	0	0	0	0	0	0	0	0	0	0	0	0	0	0	0	0	0	0	0	0
catof(CD36)	catof(Cd36)	MolecularFunction	0	1	0	1	0	1	0	0	0	0	0	0	0	0	0	1	0	1	0	1	0	0	0	0	0	0	0	0	0	0	0	0	0	0	0	0	0	0	0	0	0	0	0	0	0
catof(CD40)	catof(Cd40)	Reaction	1	0	0	0	1	1	1	0	0	0	1	1	0	1	1	0	0	0	1	1	1	0	0	0	1	1	0	0	0	0	0	0	0	1	0	0	0	0	0	0	0	0	0	0	0
catof(CPT1A)	catof(Cpt1a)	MolecularFunction	0	0	0	1	0	0	0	0	0	0	0	0	0	0	0	0	0	1	0	0	0	0	0	0	0	0	0	0	0	0	0	0	0	0	0	0	0	0	0	0	0	0	0	0	0
catof(CPT1B)	catof(Cpt1b)	MolecularFunction	0	0	0	1	0	0	0	0	0	0	0	0	0	0	0	0	0	1	0	0	0	0	0	0	0	0	0	0	0	0	0	0	0	0	0	0	0	0	0	0	0	0	0	0	0
catof(CX3CL1)	catof(Cx3cl1)	MolecularFunction	0	0	1	0	0	0	0	0	0	0	0	0	0	0	0	0	1	0	0	0	0	0	0	0	0	0	0	0	0	0	0	0	0	0	0	0	0	0	0	0	0	0	0	0	0
catof(CX3CR1)	catof(Cx3cr1)	MolecularFunction	0	0	1	0	0	0	0	0	0	0	0	0	0	0	0	0	1	0	0	0	0	0	0	0	0	0	0	0	0	0	0	0	0	0	0	0	0	0	0	0	0	0	0	0	0
catof(CYP27A1)	catof(Cyp27a1)	MolecularFunction	0	0	0	1	0	0	0	0	0	0	0	0	0	0	0	0	0	1	0	0	0	0	0	0	0	0	0	0	0	0	0	0	0	0	0	0	0	0	0	0	0	0	0	0	0
catof(EDNRA)	catof(Ednra)	Reaction	0	0	0	1	0	0	0	0	0	1	0	0	0	1	0	0	0	1	0	0	0	0	0	1	0	0	0	0	0	0	0	0	0	0	0	0	0	0	0	0	0	0	0	0	0
catof(EDNRB)	catof(Ednrb)	Reaction	0	0	0	1	0	0	0	0	0	1	0	0	0	1	0	0	0	1	0	0	0	0	0	1	0	0	0	0	0	0	0	0	0	0	0	0	0	0	0	0	0	0	0	0	0
catof(ENTPD1)	catof(Entpd1)	Reaction	0	1	0	0	0	0	0	0	0	0	0	0	0	0	0	1	0	0	0	0	0	0	0	0	0	0	0	0	0	0	0	0	0	0	0	0	0	0	0	0	0	0	0	0	0
catof(ERN1)	catof(Ern1)	MolecularFunction	1	0	0	0	0	1	0	0	0	0	0	0	0	0	1	0	0	0	0	1	0	0	0	0	0	0	0	0	0	0	0	0	0	0	0	0	0	0	0	0	0	0	0	0	0
catof(F2)	catof(F2)	MolecularFunction	1	1	0	0	0	1	1	1	0	0	0	1	0	1	1	1	0	0	0	1	1	1	0	0	0	1	1	1	0	1	1	1	1	1	0	1	0	1	1	0	1	1	0	0	1
catof(F2R)	catof(F2r)	Reaction	0	1	0	0	0	0	0	1	0	0	0	0	0	0	0	1	0	0	0	0	0	1	0	0	0	0	0	0	0	1	0	0	0	0	0	0	0	0	0	0	0	0	0	0	0
catof(F2RL3)	catof(F2rl3)	MolecularFunction	0	1	0	0	0	0	0	0	0	0	0	0	0	0	0	1	0	0	0	0	0	0	0	0	0	0	0	0	0	0	0	0	0	0	0	0	0	0	0	0	0	0	0	0	0
catof(F3)	catof(F3)	MolecularFunction	0	0	0	0	0	1	0	0	0	0	0	0	0	0	0	0	0	0	0	1	0	0	0	0	0	0	0	0	0	0	0	0	0	0	0	0	0	0	0	0	0	0	0	0	0
catof(HMOX1)	catof(Hmox1)	MolecularFunction	1	0	0	0	0	0	1	0	0	0	0	0	0	0	1	0	0	0	0	0	1	0	0	0	0	0	0	0	0	0	0	0	0	0	0	0	0	0	0	0	0	0	0	0	0
catof(IL8RB)	catof(Il8rb)	MolecularFunction	0	0	1	0	0	0	0	0	0	0	0	0	0	0	0	0	1	0	0	0	0	0	0	0	0	0	0	0	0	0	0	0	0	0	0	0	0	0	0	0	0	0	0	0	0
catof(ITGA2B:ITGB3)	catof(Itga2b:Itgb3)	MolecularFunction	0	1	0	0	0	0	0	0	0	0	0	0	0	0	0	1	0	0	0	0	0	0	0	0	0	0	0	0	0	0	0	0	0	0	0	0	0	0	0	0	0	0	0	0	0
catof(ITGAM)	catof(Itgam)	MolecularFunction	0	0	1	0	0	0	0	0	0	0	0	0	0	0	0	0	1	0	0	0	0	0	0	0	0	0	0	0	0	0	0	0	0	0	0	0	0	0	0	0	0	0	0	0	0
catof(ITGAV:ITGB3)	catof(Itgav:Itgb3)	MolecularFunction	1	0	0	0	0	0	1	0	0	0	0	0	0	0	1	0	0	0	0	0	0	0	0	0	0	0	0	0	0	0	0	0	0	0	0	0	0	0	0	0	0	0	0	0	0
catof(ITGB2)	catof(Itgb2)	MolecularFunction	0	0	1	0	0	0	0	0	0	0	0	0	0	0	0	0	1	0	0	0	0	0	0	0	0	0	0	0	0	0	0	0	0	0	0	0	0	0	0	0	0	0	0	0	0
catof(LCAT)	catof(Lcat)	Reaction	0	0	0	1	0	0	0	0	0	0	0	0	0	0	0	0	0	1	0	0	0	0	0	0	0	0	0	0	0	0	0	0	0	0	0	0	0	0	0	0	0	0	0	0	0
catof(LRP1)	catof(Lrp1)	Reaction	0	0	0	0	1	0	0	0	0	0	0	0	0	0	0	0	0	0	1	0	0	0	0	0	0	0	0	0	0	0	0	0	0	0	0	0	0	0	0	0	0	0	0	0	0
catof(LRP6)	catof(Lrp6)	Reaction	0	0	0	0	1	0	0	0	0	0	0	0	0	0	0	0	0	0	1	0	0	0	0	0	0	0	0	0	0	0	0	0	0	0	0	0	0	0	0	0	0	0	0	0	0
catof(LTB4R)	catof(Ltb4r1)	MolecularFunction	0	0	1	0	0	0	0	0	0	0	0	0	0	0	0	0	1	0	0	0	0	0	0	0	0	0	0	0	0	0	0	0	0	0	0	0	0	0	0	0	0	0	0	0	0
catof(MMP1)	catof(Mmp13)	MolecularFunction	0	0	0	0	0	1	0	0	0	0	0	0	0	0	0	0	0	0	0	1	0	0	0	0	0	0	0	0	0	0	0	0	0	0	0	0	0	0	0	0	0	0	0	0	0
catof(MMP13)	catof(Mmp13)	MolecularFunction	0	0	0	0	0	1	0	0	0	0	0	0	0	0	0	0	0	0	0	1	0	0	0	0	0	0	0	0	0	0	0	0	0	0	0	0	0	0	0	0	0	0	0	0	0
catof(MMP14)	catof(Mmp14)	Reaction	1	0	0	0	0	0	0	0	0	0	0	0	0	0	1	0	0	0	0	0	0	0	0	0	0	0	0	0	0	0	0	0	0	0	0	0	0	0	0	0	0	0	0	0	0
catof(MMP2)	catof(Mmp2)	MolecularFunction	0	0	0	0	1	1	0	0	0	0	0	0	0	0	0	0	0	0	1	1	0	0	0	0	0	0	0	0	0	0	0	0	0	0	0	0	0	0	0	0	0	0	0	0	0
catof(MMP3)	catof(Mmp3)	MolecularFunction	0	0	0	0	0	1	0	0	0	0	0	0	0	0	0	0	0	0	0	1	0	0	0	0	0	0	0	0	0	0	0	0	0	0	0	0	0	0	0	0	0	0	0	0	0
catof(MMP8)	catof(Mmp8)	MolecularFunction	0	0	0	0	0	1	0	0	0	0	0	0	0	0	0	0	0	0	0	1	0	0	0	0	0	0	0	0	0	0	0	0	0	0	0	0	0	0	0	0	0	0	0	0	0
catof(MMP9)	catof(Mmp9)	MolecularFunction	0	0	0	0	0	1	0	0	0	0	0	0	0	0	0	0	0	0	0	1	0	0	0	0	0	0	0	0	0	0	0	0	0	0	0	0	0	0	0	0	0	0	0	0	0
catof(MMP family Hs)	catof(Mmp Family Mm)	MolecularFunction	0	0	0	0	0	1	0	0	0	0	0	0	0	0	0	0	0	0	0	1	0	0	0	0	0	0	0	0	0	0	0	0	0	0	0	0	0	0	0	0	0	0	0	0	0
catof(MSR1)	catof(Msr1)	MolecularFunction	0	0	0	1	0	1	0	0	0	0	0	0	0	0	0	0	0	1	0	1	0	0	0	0	0	0	0	0	0	0	0	0	0	0	0	0	0	0	0	0	0	0	0	0	0
catof(MYD88)	catof(Myd88)	Reaction	0	1	0	1	1	0	0	1	0	1	1	0	0	0	0	1	0	1	1	0	0	1	0	1	1	0	0	0	0	0	0	0	0	0	0	0	0	0	0	0	0	0	0	0	0
catof(NOS2)	catof(Nos2)	Reaction	1	0	0	0	0	1	1	0	0	0	0	1	0	0	1	0	0	0	0	1	1	0	0	0	0	1	0	0	0	0	0	0	0	0	0	0	0	0	0	0	0	0	0	0	0
catof(NOS3)	catof(Nos3)	MolecularFunction	1	0	0	0	0	0	1	0	0	0	0	0	0	0	1	0	0	0	0	0	1	0	0	0	0	0	0	0	1	0	0	0	0	0	0	0	0	0	0	0	0	0	0	0	0
catof(OLR1)	catof(Olr1)	MolecularFunction	1	0	0	1	0	0	1	0	0	1	0	0	0	0	1	0	0	1	0	0	1	0	0	1	0	0	0	0	0	0	1	1	1	1	0	1	0	0	0	0	0	0	0	0	0
catof(P2RY1)	catof(P2ry1)	Reaction	0	1	0	0	0	0	0	1	0	0	0	0	0	0	0	1	0	0	0	0	0	1	0	0	0	0	0	0	0	0	0	0	0	0	0	0	0	0	0	0	0	0	0	0	0
catof(P2RY12)	catof(P2ry12)	MolecularFunction	0	1	0	0	0	0	0	0	0	0	0	0	0	0	0	1	0	0	0	0	0	0	0	0	0	0	0	0	0	0	0	0	0	0	0	0	0	0	0	0	0	0	0	0	0
catof(Phospholipase C-beta Family Hs)	catof(Phospholipase C-beta family Mm)	Reaction	0	1	0	0	0	0	0	0	0	0	0	0	0	0	0	1	0	0	0	0	0	0	0	0	0	0	0	0	0	0	0	0	0	0	0	0	0	0	0	0	0	0	0	0	0
catof(Phospholipase C family Hs)	catof(Phospholipase C family Mm)	MolecularFunction	0	1	0	0	1	0	0	0	0	0	0	0	0	0	0	1	0	0	1	0	0	0	0	0	0	0	0	0	0	0	0	0	0	0	0	0	0	0	0	0	0	0	0	0	0
catof(Phospholipase D family Hs)	catof(Phospholipase D family Mm)	MolecularFunction	0	0	0	0	1	0	0	0	0	0	0	0	0	0	0	0	0	0	1	0	0	0	0	0	0	0	0	0	0	0	0	0	0	0	0	0	0	0	0	0	0	0	0	0	0
catof(PLA2 family Hs)	catof(PLA2 Family Mm)	MolecularFunction	0	1	0	0	0	1	0	0	0	0	0	0	0	0	0	1	0	0	0	1	0	0	0	0	0	0	0	0	0	0	0	0	0	0	0	0	0	0	0	0	0	0	0	0	0
catof(PLAU)	catof(Plau)	MolecularFunction	0	0	0	0	0	1	0	0	0	0	0	1	0	0	0	0	0	0	0	1	0	0	0	0	0	1	0	0	0	0	0	0	0	0	0	0	0	0	0	0	0	0	0	0	0
catof(PLAUR)	catof(PLAUR)	MolecularFunction	0	0	0	0	1	0	0	0	0	0	0	0	0	0	0	0	0	0	1	0	0	0	0	0	0	0	0	0	0	0	0	0	0	0	0	0	0	0	0	0	0	0	0	0	0
catof(PLCG1)	catof(Plcg1)	Reaction	1	0	0	0	0	0	1	0	0	0	0	0	0	0	1	0	0	0	0	0	1	0	0	0	0	0	0	0	0	0	0	0	0	0	0	0	0	0	0	0	0	0	0	0	0
catof(PON2)	catof(Pon2)	MolecularFunction	0	0	0	0	0	1	0	0	0	0	0	0	0	0	0	0	0	0	0	1	0	0	0	0	0	0	0	0	0	0	0	0	0	0	0	0	0	0	0	0	0	0	0	0	0
catof(PTAFR)	catof(Ptafr)	MolecularFunction	0	0	0	1	0	0	0	0	0	1	0	0	0	0	0	0	0	1	0	0	0	0	0	1	0	0	0	0	0	0	0	0	0	0	0	0	0	0	0	0	0	0	0	0	0
catof(PTGER3)	catof(Ptger3)	MolecularFunction	0	1	0	0	0	0	0	1	0	0	0	0	1	0	0	1	0	0	0	0	0	0	0	0	0	0	0	0	0	0	0	0	0	0	0	0	0	0	0	0	0	0	0	0	0
catof(S1PR1)	catof(S1pr1)	MolecularFunction	1	0	0	0	0	0	0	0	0	0	0	0	0	0	1	0	0	0	0	0	0	0	0	0	0	0	0	0	0	0	0	0	0	0	0	0	0	0	0	0	0	0	0	0	0
catof(SCARB1)	catof(Scarb1)	MolecularFunction	1	0	0	0	0	0	0	0	0	0	0	0	0	0	1	0	0	0	0	0	0	0	0	0	0	0	0	0	0	0	0	0	0	0	0	0	0	0	0	0	0	0	0	0	0
catof(SIRT1)	catof(Sirt1)	MolecularFunction	0	0	0	1	0	0	0	0	0	1	0	0	0	0	0	0	0	1	0	0	0	0	0	1	0	0	0	0	0	0	0	0	0	0	0	0	0	0	0	0	0	0	0	0	0
catof(SOD1)	catof(Sod1)	MolecularFunction	0	0	0	1	0	1	0	0	0	1	0	1	0	1	0	0	0	1	0	1	0	0	0	1	0	1	0	0	1	1	0	1	0	1	0	1	0	0	0	0	0	0	0	0	0
catof(TBXA2R)	catof(Tbxa2r)	MolecularFunction	0	1	0	0	0	0	0	1	0	0	0	0	0	0	0	1	0	0	0	0	0	1	0	0	0	0	0	0	0	0	0	0	0	0	0	0	0	0	0	0	0	0	0	0	0
catof(THY1)	catof(Thy1)	MolecularFunction	0	0	1	0	0	0	0	0	0	0	0	0	0	0	0	0	1	0	0	0	0	0	0	0	0	0	0	0	0	0	0	0	0	0	0	0	0	0	0	0	0	0	0	0	0
catof(TIMP2)	catof(Timp2)	MolecularFunction	0	0	0	0	0	1	0	0	0	0	0	0	0	0	0	0	0	0	0	1	0	0	0	0	0	0	0	0	0	0	0	0	0	0	0	0	0	0	0	0	0	0	0	0	0
catof(TLR1)	catof(Tlr1)	Reaction	0	1	0	0	0	0	0	1	0	0	0	0	0	0	0	1	0	0	0	0	0	1	0	0	0	0	0	0	0	0	0	0	0	0	0	0	0	0	0	0	0	0	0	0	0
catof(TLR2)	catof(Tlr2)	Reaction	0	1	0	1	0	1	0	1	0	1	0	1	0	1	0	1	0	1	0	1	0	1	0	1	0	1	0	0	0	1	0	0	1	0	0	1	0	0	0	0	0	0	0	0	0
catof(TLR4)	catof(Tlr4)	Reaction	0	1	0	1	1	1	0	1	0	1	1	1	1	1	0	1	0	1	1	1	0	1	0	1	1	1	0	1	1	1	1	1	1	1	0	1	0	0	0	0	0	0	1	1	0
catof(TLR6)	catof(Tlr6)	Reaction	0	1	0	0	0	0	0	0	0	0	0	0	0	0	0	1	0	0	0	0	0	0	0	0	0	0	0	0	0	0	0	0	0	0	0	0	0	0	0	0	0	0	0	0	0
catof(TLR9)	catof(Tlr9)	Reaction	0	0	0	1	0	0	0	0	0	1	0	0	0	0	0	0	0	1	0	0	0	0	0	1	0	0	0	0	0	0	0	0	0	0	0	0	0	0	0	0	0	0	0	0	0
catof(TNFRSF1A)	catof(Tnfrsf1a)	MolecularFunction	1	0	0	1	0	0	1	0	0	1	0	0	0	0	1	0	0	1	0	0	1	0	0	1	0	0	0	0	0	0	0	0	0	0	0	0	0	0	0	0	0	0	0	0	0
catof(TNFRSF1B)	catof(Tnfrsf1b)	MolecularFunction	1	0	0	0	0	0	1	0	0	0	0	0	0	0	1	0	0	0	0	0	1	0	0	0	0	0	0	0	0	0	0	0	0	0	0	0	0	0	0	0	0	0	0	0	0
catof(TRADD)	catof(Tradd)	Reaction	0	0	0	1	0	0	0	0	0	0	0	0	0	0	0	0	0	1	0	0	0	0	0	0	0	0	0	0	0	0	0	0	0	0	0	0	0	0	0	0	0	0	0	0	0
catof(TRAF2)	catof(Traf2)	MolecularFunction	1	0	0	1	0	0	0	0	0	0	0	0	0	0	1	0	0	1	0	0	0	0	0	0	0	0	0	0	0	0	0	0	0	0	0	0	0	0	0	0	0	0	0	0	0
CAV1	Cav1	Protein	1	0	0	0	0	0	1	0	0	0	0	0	1	0	1	0	0	0	0	0	1	0	0	0	0	0	0	0	0	0	0	0	0	0	0	1	0	0	0	0	0	0	0	0	0
CCL11	Ccl11	Protein	0	0	0	0	1	0	0	0	0	0	0	0	0	0	0	0	0	0	1	0	0	0	0	0	0	0	0	0	0	0	0	0	0	0	0	0	0	0	0	0	0	0	0	0	0
CCL2	Ccl2	Protein	1	0	1	0	0	1	1	0	1	0	0	1	1	0	1	0	1	0	0	1	1	0	1	0	0	1	0	0	1	1	0	1	1	1	0	1	0	1	0	0	0	0	0	0	0
CCL5	Ccl5	Protein	0	1	0	0	0	1	0	1	0	0	0	1	0	1	0	1	0	0	0	1	0	1	0	0	0	1	0	0	1	1	0	1	0	0	0	1	0	0	0	0	0	0	0	0	0
CCND1	Ccnd1	Protein	0	0	0	0	1	0	0	0	0	0	1	0	1	1	0	0	0	0	1	0	0	0	0	0	1	0	0	0	1	0	1	0	0	0	1	1	0	0	0	0	0	0	0	1	0
CCNE1	Ccne1	Protein	0	0	0	0	1	0	0	0	0	0	1	0	0	0	0	0	0	0	1	0	0	0	0	0	1	0	0	0	0	0	0	0	0	0	0	0	0	0	0	0	0	0	0	0	0
CCR2	Ccr2	Protein	0	0	1	0	0	0	0	0	1	0	0	0	0	0	0	0	1	0	0	0	0	0	0	0	0	0	0	0	0	0	0	0	0	0	0	0	0	0	0	0	0	0	0	0	0
CCR7	Ccr7	Protein	0	0	0	1	0	0	0	0	0	0	0	0	0	0	0	0	0	1	0	0	0	0	0	0	0	0	0	0	0	0	0	0	0	0	0	0	0	0	0	0	0	0	0	0	0
CD14	Cd14	Protein	0	0	0	1	0	0	0	0	0	0	0	0	0	0	0	0	0	1	0	0	0	0	0	0	0	0	0	0	0	0	0	0	0	0	0	0	0	0	0	0	0	0	0	0	0
CD14:TLR4	Cd14:Tlr4	MolecularComplex	0	0	0	1	0	0	0	0	0	0	0	0	0	0	0	0	0	1	0	0	0	0	0	0	0	0	0	0	0	0	0	0	0	0	0	0	0	0	0	0	0	0	0	0	0
CD36	Cd36	Protein	0	1	0	1	0	1	0	1	0	1	0	1	0	0	0	1	0	1	0	1	0	1	0	1	0	1	0	0	0	0	0	0	0	0	0	0	0	0	0	0	0	0	0	0	0
CD40	Cd40	Protein	1	0	0	0	1	1	1	0	0	0	1	1	0	0	1	0	0	0	1	1	1	0	0	0	1	1	0	0	0	0	0	0	0	0	0	0	0	0	0	0	0	0	0	0	0
CD40LG	Cd40lg	Protein	1	1	0	0	1	1	1	1	0	0	1	1	1	0	1	1	0	0	1	1	1	1	0	0	1	1	0	0	1	0	1	1	1	1	0	1	0	0	1	0	0	1	0	0	1
CD4+ T-cell	CD4+ T-cell	Default	0	0	0	0	0	1	0	0	0	0	0	0	0	0	0	0	0	0	0	1	0	0	0	0	0	0	0	0	0	0	0	0	0	0	0	0	0	0	0	0	0	0	0	0	0
CDC42	Cdc42	Protein	0	0	0	1	0	0	0	0	0	0	0	0	0	0	0	0	0	1	0	0	0	0	0	0	0	0	0	0	0	0	0	0	0	0	0	0	0	0	0	0	0	0	0	0	0
CDK4	Cdk4	Protein	0	0	0	0	1	0	0	0	0	0	1	0	0	0	0	0	0	0	1	0	0	0	0	0	1	0	0	0	1	0	0	0	0	1	1	1	0	0	0	0	0	0	0	0	1
CDKN1A	Cdkn1a	Protein	1	0	0	0	0	0	1	0	0	0	0	0	0	0	1	0	0	0	0	0	1	0	0	0	0	0	0	0	1	0	0	0	0	0	1	1	0	1	1	0	1	1	1	0	1
CDKN2A	Cdkn2a	Protein	0	0	0	0	1	0	0	0	0	0	1	0	0	0	0	0	0	0	1	0	0	0	0	0	1	0	0	0	0	1	0	0	0	0	0	0	0	0	0	0	0	0	0	0	0
CEBPA	Cebpa	Protein	0	0	0	0	0	1	0	0	0	0	0	1	0	0	0	0	0	0	0	1	0	0	0	0	0	1	0	0	0	0	0	0	0	0	0	0	0	0	0	0	0	0	0	0	0
CEBPD	Cebpd	Protein	0	0	0	0	1	0	0	0	0	0	1	0	0	0	0	0	0	0	1	0	0	0	0	0	1	0	0	0	0	0	0	0	0	0	0	0	0	0	0	0	0	0	0	0	0
cell adhesion	cell adhesion	BiologicalProcess	1	0	0	0	0	0	0	0	0	0	0	0	0	0	1	0	0	0	0	0	0	0	0	0	0	0	0	0	0	0	0	0	0	0	0	0	0	0	0	0	0	0	0	0	0
cell death	cell death	BiologicalProcess	0	0	0	0	0	1	0	0	0	0	0	0	0	0	0	0	0	0	0	1	0	0	0	0	0	0	0	0	0	0	0	0	0	0	0	0	0	0	0	0	0	0	0	0	0
Cell-derived microparticle	Cell-derived microparticle	Default	0	0	1	0	0	0	0	0	0	0	0	0	0	0	0	0	1	0	0	0	0	0	0	0	0	0	0	0	0	0	0	0	0	0	0	0	0	0	0	0	0	0	0	0	0
cell junction	cell junction	CellularComponent	1	0	0	0	0	0	0	0	0	0	0	0	0	0	1	0	0	0	0	0	0	0	0	0	0	0	0	0	0	0	0	0	0	0	0	0	0	0	0	0	0	0	0	0	0
cell migration	cell migration	BiologicalProcess	0	0	0	0	0	1	0	0	0	0	0	0	0	0	0	0	0	0	0	1	0	0	0	0	0	0	0	0	0	0	0	0	0	0	0	0	0	0	0	0	0	0	0	0	0
cell proliferation	cell proliferation	BiologicalProcess	0	0	0	0	1	0	0	0	0	0	0	0	1	0	0	0	0	0	1	0	0	0	0	0	0	0	0	0	0	0	0	0	0	0	0	0	0	0	0	0	0	0	0	0	0
Cell Surface Expression of CCR2	Cell Surface Expression of Ccr2	Translocation	0	0	1	0	0	0	0	0	0	0	0	0	0	0	0	0	1	0	0	0	0	0	0	0	0	0	0	0	0	0	0	0	0	0	0	0	0	0	0	0	0	0	0	0	0
Cell Surface Expression of CD36	Cell Surface Expression of Cd36	Translocation	0	0	0	1	0	0	0	0	0	0	0	0	0	0	0	0	0	1	0	0	0	0	0	0	0	0	0	0	0	0	0	0	0	0	0	0	0	0	0	0	0	0	0	0	0
Cell Surface Expression of F3	Cell Surface Expression of F3	Translocation	0	0	0	0	0	1	0	0	0	0	0	0	0	0	0	0	0	0	0	1	0	0	0	0	0	0	0	0	0	0	0	0	0	0	0	0	0	0	0	0	0	0	0	0	0
Cell Surface Expression of Fc-IgE receptor 1 Hs	Cell Surface Expression of Fc-IgE receptor 1	Translocation	0	0	0	0	0	1	0	0	0	0	0	0	0	0	0	0	0	0	0	1	0	0	0	0	0	0	0	0	0	0	0	0	0	0	0	0	0	0	0	0	0	0	0	0	0
Cell Surface Expression of ICAM1	Cell Surface Expression of Icam1	Translocation	0	0	1	0	0	0	0	0	0	0	0	0	0	0	0	0	1	0	0	0	0	0	0	0	0	0	0	0	0	0	0	0	0	0	0	0	0	0	0	0	0	0	0	0	0
Cell Surface Expression of ITGAM	Cell Surface Expression of Itgam	Translocation	0	0	1	0	0	0	0	0	0	0	0	0	0	0	0	0	1	0	0	0	0	0	0	0	0	0	0	0	0	0	0	0	0	0	0	0	0	0	0	0	0	0	0	0	0
Cell Surface Expression of SELE	Cell Surface Expression of Sele	Translocation	0	0	1	0	0	0	0	0	0	0	0	0	0	0	0	0	1	0	0	0	0	0	0	0	0	0	0	0	0	0	0	0	0	0	0	0	0	0	0	0	0	0	0	0	0
Cell Surface Expression of SELP	Cell Surface Expression of Selp	Translocation	0	1	0	0	0	0	0	0	0	0	0	0	0	0	0	1	0	0	0	0	0	0	0	0	0	0	0	0	0	0	0	0	0	0	0	0	0	0	0	0	0	0	0	0	0
Cell Surface Expression of STAB1	Cell Surface Expression of Stab1	Translocation	0	0	1	0	0	0	0	0	0	0	0	0	0	0	0	0	1	0	0	0	0	0	0	0	0	0	0	0	0	0	0	0	0	0	0	0	0	0	0	0	0	0	0	0	0
Cell Surface Expression of Thy1	Cell Surface Expression of Thy1	Translocation	0	0	1	0	0	0	0	0	0	0	0	0	0	0	0	0	1	0	0	0	0	0	0	0	0	0	0	0	0	0	0	0	0	0	0	0	0	0	0	0	0	0	0	0	0
Ceramide	Ceramide	Molecule	1	0	0	0	0	0	1	0	0	0	0	0	0	1	1	0	0	0	0	0	1	0	0	0	0	0	0	0	0	0	0	0	1	0	0	0	0	0	0	0	0	0	0	0	0
chemotaxis	chemotaxis	BiologicalProcess	0	0	1	0	0	1	0	0	0	0	0	0	0	0	0	0	1	0	0	1	0	0	0	0	0	0	0	0	0	0	0	0	0	0	0	0	0	0	0	0	0	0	0	0	0
Cholesterol	Cholesterol	Molecule	0	0	1	1	0	1	0	0	1	1	0	1	0	1	0	0	1	1	0	1	0	0	1	1	0	1	0	0	0	0	0	0	0	0	0	0	0	0	0	0	0	0	0	0	0
Cholesterol ester	Cholesterol ester	MolecularComplex	0	0	0	1	0	0	0	0	0	0	0	0	0	0	0	0	0	1	0	0	0	0	0	0	0	0	0	0	0	0	0	0	0	0	0	0	0	0	0	0	0	0	0	0	0
CHUK	Chuk	Protein	1	0	0	1	0	0	0	0	0	0	0	0	0	0	1	0	0	1	0	0	0	0	0	0	0	0	0	0	0	0	0	0	0	0	0	0	0	0	0	0	0	0	0	0	0
CIITA	Ciita	Protein	0	0	0	0	0	1	0	0	0	0	0	1	0	0	0	0	0	0	0	1	0	0	0	0	0	1	0	0	0	0	0	0	0	0	0	0	0	0	0	0	0	0	0	0	0
CLEC1B P@Y	Clec1b P@Y	Default	0	1	0	0	0	0	0	0	0	0	0	0	0	0	0	1	0	0	0	0	0	0	0	0	0	0	0	0	0	0	0	0	0	0	0	0	0	0	0	0	0	0	0	0	0
COL1A1	Col1a1	Protein	0	0	0	0	0	1	0	0	0	0	0	0	0	0	0	0	0	0	0	1	0	0	0	0	0	0	0	0	0	0	0	0	0	0	0	0	0	0	0	0	0	0	0	0	0
COL1A2	Col1a2	Protein	0	0	0	0	0	1	0	0	0	0	0	0	0	0	0	0	0	0	0	1	0	0	0	0	0	0	0	0	0	0	0	0	0	0	0	0	0	0	0	0	0	0	0	0	0
COL3A1	Col3a1	Protein	0	0	0	0	0	1	0	0	0	0	0	0	0	0	0	0	0	0	0	1	0	0	0	0	0	0	0	0	0	0	0	0	0	0	0	0	0	0	0	0	0	0	0	0	0
Collagen	Collagen	CellularComponent	0	0	0	0	0	1	0	0	0	0	0	0	0	0	0	0	0	0	0	1	0	0	0	0	0	0	0	0	0	0	0	0	0	0	0	0	0	0	0	0	0	0	0	0	0
Collagen type I Family Hs	Collagen type I Family Mm	Protein	0	0	0	0	0	1	0	0	0	0	0	0	0	0	0	0	0	0	0	1	0	0	0	0	0	1	1	1	1	0	1	1	1	1	0	0	0	1	1	0	0	0	0	0	1
Cortisol	Cortisol	Molecule	0	0	0	1	0	0	0	0	0	1	0	0	0	0	0	0	0	1	0	0	0	0	0	1	0	0	0	1	0	1	0	1	0	0	0	0	0	1	1	0	1	1	0	0	0
CPG-oligonucleotide	CPG-oligonucleotide	Default	0	0	0	1	0	0	0	0	0	1	0	0	0	1	0	0	0	1	0	0	0	0	0	1	0	0	0	0	0	0	1	1	1	1	1	0	0	0	0	0	0	0	0	0	0
CPT1A	Cpt1a	Protein	0	0	0	1	0	0	0	0	0	0	0	0	0	0	0	0	0	1	0	0	0	0	0	0	0	0	0	0	0	0	0	0	0	0	0	0	0	0	0	0	0	0	0	0	0
CPT1B	Cpt1b	Protein	0	0	0	1	0	0	0	0	0	0	0	0	0	0	0	0	0	1	0	0	0	0	0	0	0	0	0	0	0	0	0	0	0	0	0	0	0	0	0	0	0	0	0	0	0
CREB1	Creb1	Protein	1	0	0	0	1	0	1	0	0	0	1	0	0	0	1	0	0	0	1	0	1	0	0	0	1	0	0	0	0	0	0	0	0	0	0	0	0	0	0	0	0	0	0	0	0
CRP	Crp	Protein	1	0	0	0	0	0	1	0	0	0	0	0	0	0	1	0	0	0	0	0	1	0	0	0	0	0	0	0	0	0	0	0	0	0	1	1	0	0	0	0	0	1	0	0	0
CSF1	Csf1	Protein	1	0	0	0	0	0	1	0	0	0	0	0	0	1	1	0	0	0	0	0	1	0	0	0	0	0	0	0	0	1	0	0	1	1	0	0	0	0	1	0	0	0	0	0	0
CSF2	Csf2	Protein	1	0	0	0	0	0	1	0	0	0	0	0	0	1	1	0	0	0	0	0	1	0	0	0	0	0	0	1	1	1	1	1	1	1	0	1	0	0	0	0	0	0	0	0	0
CSF3	Csf3	Protein	1	0	0	0	0	0	1	0	0	0	0	0	0	1	1	0	0	0	0	0	1	0	0	0	0	0	0	0	0	0	0	0	0	0	0	1	0	0	0	0	0	0	0	0	0
CTGF	Ctgf	Protein	0	0	0	0	0	1	0	0	0	0	0	1	1	1	0	0	0	0	0	1	0	0	0	0	0	1	0	0	0	0	0	0	0	0	1	1	0	0	0	0	0	0	0	0	0
CTNNB1	Ctnnb1	Protein	0	0	0	0	1	0	0	0	0	0	1	0	0	0	0	0	0	0	1	0	0	0	0	0	1	0	0	0	0	0	0	0	1	0	0	0	0	0	0	0	0	0	0	0	0
CTNNB1 P@S33	Ctnnb1 P@S	Default	0	0	0	0	1	0	0	0	0	0	0	0	0	0	0	0	0	0	1	0	0	0	0	0	0	0	0	0	0	0	0	0	0	0	0	0	0	0	0	0	0	0	0	0	0
CTNNB1 P@S37	Ctnnb1 P@S	Default	0	0	0	0	1	0	0	0	0	0	0	0	0	0	0	0	0	0	1	0	0	0	0	0	0	0	0	0	0	0	0	0	0	0	0	0	0	0	0	0	0	0	0	0	0
CX3CL1	Cx3cl1	Protein	0	0	1	0	0	0	0	0	1	0	0	0	0	0	0	0	1	0	0	0	0	0	1	0	0	0	0	0	0	0	0	0	0	0	0	0	0	0	0	0	0	0	0	0	0
CX3CR1	Cx3cr1	Protein	0	0	1	0	0	0	0	0	0	0	0	0	0	0	0	0	1	0	0	0	0	0	0	0	0	0	0	0	0	0	0	0	0	0	0	0	0	0	0	0	0	0	0	0	0
CXCL10	Cxcl10	Protein	0	0	0	0	0	1	0	0	0	0	0	1	0	0	0	0	0	0	0	1	0	0	0	0	0	1	0	0	0	0	0	0	0	0	0	0	0	0	0	0	0	0	0	0	0
CXCL12	Cxcl12	Protein	1	1	0	0	0	0	1	1	0	0	0	0	0	0	1	1	0	0	0	0	1	1	0	0	0	0	0	0	0	0	0	0	0	1	0	0	0	0	0	0	0	0	0	0	0
CXCL16	Cxcl16	Protein	0	0	1	0	0	0	0	0	0	0	0	0	0	0	0	0	1	0	0	0	0	0	0	0	0	0	0	0	0	0	0	0	0	0	0	0	0	0	0	0	0	0	0	0	0
CXCL2	Cxcl2	Protein	1	0	0	0	0	0	1	0	0	0	0	0	0	1	1	0	0	0	0	0	1	0	0	0	0	0	0	0	0	0	0	0	0	0	0	0	0	0	0	0	0	0	0	0	0
CXCR6	Cxcr6	Protein	0	0	1	0	0	0	0	0	0	0	0	0	0	0	0	0	1	0	0	0	0	0	0	0	0	0	0	0	0	0	0	0	0	0	0	0	0	0	0	0	0	0	0	0	0
CXCR6:CXCL16	Cxcr6:Cxcl16	MolecularComplex	0	0	1	0	0	0	0	0	0	0	0	0	0	0	0	0	1	0	0	0	0	0	0	0	0	0	0	0	0	0	0	0	0	0	0	0	0	0	0	0	0	0	0	0	0
CYP27A1	Cyp27a1	Protein	0	0	0	1	0	0	0	0	0	0	0	0	0	0	0	0	0	1	0	0	0	0	0	0	0	0	0	0	0	0	0	0	0	0	0	0	0	0	0	0	0	0	0	0	0
DCBLD2	Dcbld2	Protein	0	0	0	0	1	0	0	0	0	0	0	0	0	0	0	0	0	0	1	0	0	0	0	0	0	0	0	0	0	0	0	0	0	0	0	0	0	0	0	0	0	0	0	0	0
DDIT3	Ddit3	Protein	0	0	0	0	0	1	0	0	0	0	0	1	0	0	0	0	0	0	0	1	0	0	0	0	0	1	0	0	0	0	0	0	0	0	1	1	0	1	1	0	0	1	0	0	0
degradationof(COL1A1)	degradationof(col1a1)	Degradation	0	0	0	0	0	1	0	0	0	0	0	0	0	0	0	0	0	0	0	1	0	0	0	0	0	0	0	0	0	0	0	0	0	0	0	0	0	0	0	0	0	0	0	0	0
degradationof(COL1A2)	degradationof(col1a2)	Degradation	0	0	0	0	0	1	0	0	0	0	0	0	0	0	0	0	0	0	0	1	0	0	0	0	0	0	0	0	0	0	0	0	0	0	0	0	0	0	0	0	0	0	0	0	0
degradationof(COL3A1)	degradationof(col3a1)	Degradation	0	0	0	0	0	1	0	0	0	0	0	0	0	0	0	0	0	0	0	1	0	0	0	0	0	0	0	0	0	0	0	0	0	0	0	0	0	0	0	0	0	0	0	0	0
degradationof(Collagen)	degradationof(Collagen)	Degradation	0	0	0	0	0	1	0	0	0	0	0	0	0	0	0	0	0	0	0	1	0	0	0	0	0	0	0	0	0	0	0	0	0	0	0	0	0	0	0	0	0	0	0	0	0
degradationof(Collagen type I Family Hs)	degradationof(Collagen type I Family Mm)	Degradation	0	0	0	0	0	1	0	0	0	0	0	0	0	0	0	0	0	0	0	1	0	0	0	0	0	0	0	0	0	0	0	0	0	0	0	0	0	0	0	0	0	0	0	0	0
degradationof(collagen type iii)	degradationof(collagen type iii)	Degradation	0	0	0	0	0	1	0	0	0	0	0	0	0	0	0	0	0	0	0	1	0	0	0	0	0	0	0	0	0	0	0	0	0	0	0	0	0	0	0	0	0	0	0	0	0
degradationof(CTNNB1)	degradationof(Ctnnb1)	Degradation	0	0	0	0	1	0	0	0	0	0	0	0	0	0	0	0	0	0	1	0	0	0	0	0	0	0	0	0	0	0	0	0	0	0	0	0	0	0	0	0	0	0	0	0	0
degradationof(Elastin)	degradationof(Elastin)	Degradation	0	0	0	0	0	1	0	0	0	0	0	0	0	0	0	0	0	0	0	1	0	0	0	0	0	0	0	0	0	0	0	0	0	0	0	0	0	0	0	0	0	0	0	0	0
dendritic cell activation	dendritic cell activation	BiologicalProcess	0	0	0	0	0	1	0	0	0	0	0	1	0	0	0	0	0	0	0	1	0	0	0	0	0	1	1	1	0	0	1	1	1	1	0	0	0	1	0	0	1	0	1	1	0
D-Glucose	D-Glucose	Molecule	1	0	0	0	0	0	1	0	0	0	0	0	0	0	1	0	0	0	0	0	1	0	0	0	0	0	0	0	0	0	0	0	0	0	0	0	0	0	0	0	0	0	0	0	0
Diacylglycerol	Diacylglycerol	Molecule	0	1	0	0	0	0	0	0	0	0	0	0	0	0	0	1	0	0	0	0	0	0	0	0	0	0	0	0	0	0	0	0	0	0	0	0	0	0	0	0	0	0	0	0	0
D-myo-Inositol 1,4,5-trisphosphate	D-myo-Inositol 1,4,5-trisphosphate	Molecule	0	1	0	0	0	0	0	0	0	0	0	0	0	0	0	1	0	0	0	0	0	0	0	0	0	0	0	0	0	0	0	0	0	0	0	0	0	0	0	0	0	0	0	0	0
E2F1	E2f1	Protein	0	0	0	0	1	0	0	0	0	0	1	0	0	1	0	0	0	0	1	0	0	0	0	0	1	0	0	1	1	0	1	0	1	0	1	1	0	1	0	0	1	1	0	0	1
EDN1	Edn1	Protein	0	0	0	1	1	0	0	0	0	1	1	0	0	1	0	0	0	1	1	0	0	0	0	1	1	0	0	0	1	0	0	1	0	0	1	1	0	1	1	0	1	1	0	0	0
EDNRA	Ednra	Protein	0	0	0	1	0	0	0	0	0	0	0	0	0	0	0	0	0	1	0	0	0	0	0	0	0	0	0	0	0	0	0	0	0	0	0	0	0	0	0	0	0	0	0	0	0
EDNRB	Ednrb	Protein	0	0	0	1	0	0	0	0	0	0	0	0	0	0	0	0	0	1	0	0	0	0	0	0	0	0	0	0	0	0	0	0	0	0	0	0	0	0	0	0	0	0	0	0	0
EGR1	Egr1	Protein	1	0	0	1	0	1	1	0	0	1	0	1	0	0	1	0	0	1	0	1	1	0	0	1	0	1	0	0	0	1	0	0	0	0	0	0	0	0	0	0	0	0	0	0	0
EIF2AK3	Eif2ak3	Protein	1	0	0	0	0	0	1	0	0	0	0	0	1	0	1	0	0	0	0	0	1	0	0	0	0	0	0	1	0	0	0	0	0	1	0	1	0	0	0	0	0	0	1	1	0
EIF2S1	Eif2s1	Protein	1	0	0	0	0	0	0	0	0	0	0	0	0	0	1	0	0	0	0	0	0	0	0	0	0	0	0	0	0	0	0	0	0	0	0	0	0	0	0	0	0	0	0	0	0
EIF2S1 P@S52	Eif2s1 P@S52	Default	1	0	0	0	0	0	0	0	0	0	0	0	0	0	1	0	0	0	0	0	0	0	0	0	0	0	0	0	0	0	0	0	0	0	0	0	0	0	0	0	0	0	0	0	0
ELK1 P@S383	Elk1 P@S383	Default	0	0	0	0	0	1	0	0	0	0	0	0	0	0	0	0	0	0	0	1	0	0	0	0	0	0	0	0	0	0	0	0	0	0	0	0	0	0	0	0	0	0	0	0	0
endothelial cell activation	endothelial cell activation	BiologicalProcess	1	0	0	0	0	0	0	0	0	0	0	0	0	0	1	0	0	0	0	0	0	0	0	0	0	0	0	0	0	0	0	0	0	0	0	0	0	0	0	0	0	0	0	0	0
ENTPD1	Entpd1	Protein	0	1	0	0	0	0	0	0	0	0	0	0	0	0	0	1	0	0	0	0	0	0	0	0	0	0	0	0	0	0	0	0	0	0	0	0	0	0	0	0	0	0	0	0	0
EP300	Ep300	Protein	1	0	0	0	0	0	1	0	0	0	0	0	0	0	1	0	0	0	0	0	1	0	0	0	0	0	0	0	0	0	0	0	0	0	0	0	0	0	0	0	0	0	0	0	0
Epoprostenol	Epoprostenol	Molecule	0	1	0	0	0	0	0	1	0	0	0	0	0	0	0	1	0	0	0	0	0	1	0	0	0	0	0	0	0	0	0	0	0	0	0	0	0	0	0	0	0	0	0	0	0
ERK Family Hs	ERK Family Mm	Protein	1	1	0	0	0	1	0	0	0	0	0	0	0	0	1	1	0	0	0	1	0	0	0	0	0	0	0	0	0	0	0	0	0	0	0	0	0	0	0	0	0	0	0	0	0
ERK Family Hs P@T	ERK Family Mm P@T	Default	0	0	0	0	0	1	0	0	0	0	0	0	0	0	0	0	0	0	0	1	0	0	0	0	0	0	0	0	0	0	0	0	0	0	0	0	0	0	0	0	0	0	0	0	0
ERN1	Ern1	Protein	1	0	0	0	0	1	1	0	0	0	0	1	0	0	1	0	0	0	0	1	1	0	0	0	0	1	0	0	0	0	0	0	0	0	0	0	0	0	0	0	0	0	0	0	0
ESR1	Esr1	Protein	1	0	0	0	0	0	1	0	0	0	0	0	0	0	1	0	0	0	0	0	1	0	0	0	0	0	0	0	0	0	0	0	0	0	0	0	0	0	0	0	0	0	0	0	0
Estradiol-17beta	Estradiol-17beta	Molecule	1	0	0	0	0	0	1	0	0	0	0	0	0	1	1	0	0	0	0	0	1	0	0	0	0	0	0	0	0	0	1	0	0	0	1	1	0	1	0	0	1	0	1	1	1
ETS1	Ets1	Protein	1	0	1	0	0	0	1	0	1	0	0	0	0	0	1	0	1	0	0	0	1	0	1	0	0	0	0	0	0	0	0	0	0	0	0	0	0	0	0	0	0	0	0	0	0
exp(ABCA1)	exp(Abca1)	GeneExpression	0	0	0	1	0	1	0	0	0	0	0	0	0	0	0	0	0	1	0	1	0	0	0	0	0	0	0	0	0	0	0	0	0	0	0	0	0	0	0	0	0	0	0	0	0
exp(ABCG1)	exp(Abcg1)	GeneExpression	0	0	0	1	0	1	0	0	0	0	0	0	0	0	0	0	0	1	0	1	0	0	0	0	0	0	0	0	0	0	0	0	0	0	0	0	0	0	0	0	0	0	0	0	0
exp(ACAT1)	exp(Acat1)	GeneExpression	0	0	0	1	0	0	0	0	0	0	0	0	0	0	0	0	0	1	0	0	0	0	0	0	0	0	0	0	0	0	0	0	0	0	0	0	0	0	0	0	0	0	0	0	0
exp(ADFP)	exp(Adfp)	GeneExpression	0	0	0	0	1	0	0	0	0	0	0	0	0	0	0	0	0	0	1	0	0	0	0	0	0	0	0	0	0	0	0	0	0	0	0	0	0	0	0	0	0	0	0	0	0
exp(APOA1)	exp(Apoa1)	GeneExpression	0	0	0	1	0	0	0	0	0	0	0	0	0	0	0	0	0	1	0	0	0	0	0	0	0	0	0	0	0	0	0	0	0	0	0	0	0	0	0	0	0	0	0	0	0
exp(APOE)	exp(Apoe)	GeneExpression	0	0	0	0	0	1	0	0	0	0	0	0	0	0	0	0	0	0	0	1	0	0	0	0	0	0	0	0	0	0	0	0	0	0	0	0	0	0	0	0	0	0	0	0	0
exp(ATF4)	exp(Atf4)	GeneExpression	1	0	0	0	0	0	0	0	0	0	0	0	0	0	1	0	0	0	0	0	0	0	0	0	0	0	0	0	0	0	0	0	0	0	0	0	0	0	0	0	0	0	0	0	0
exp(BAX)	exp(Bax)	GeneExpression	0	0	0	0	0	1	0	0	0	0	0	0	0	0	0	0	0	0	0	1	0	0	0	0	0	0	0	0	0	0	0	0	0	0	0	0	0	0	0	0	0	0	0	0	0
exp(BIRC5)	exp(Birc5)	GeneExpression	0	0	0	1	0	0	0	0	0	0	0	0	0	0	0	0	0	1	0	0	0	0	0	0	0	0	0	0	0	0	0	0	0	0	0	0	0	0	0	0	0	0	0	0	0
exp(CAV1)	exp(Cav1)	GeneExpression	1	0	0	0	0	0	0	0	0	0	0	0	0	0	1	0	0	0	0	0	0	0	0	0	0	0	0	0	0	0	0	0	0	0	0	0	0	0	0	0	0	0	0	0	0
exp(CCL2)	exp(Ccl2)	GeneExpression	1	0	1	0	0	1	0	0	0	0	0	0	0	0	1	0	1	0	0	1	0	0	0	0	0	0	0	0	0	0	0	0	0	0	0	0	0	0	0	0	0	0	0	0	0
exp(CCL4)	exp(Ccl4)	GeneExpression	0	0	0	0	0	1	0	0	0	0	0	0	0	0	0	0	0	0	0	1	0	0	0	0	0	0	0	0	0	0	0	0	0	0	0	0	0	0	0	0	0	0	0	0	0
exp(CCL5)	exp(Ccl5)	GeneExpression	0	0	0	0	0	1	0	0	0	0	0	0	0	0	0	0	0	0	0	1	0	0	0	0	0	0	0	0	0	0	0	0	0	0	0	0	0	0	0	0	0	0	0	0	0
exp(CCND1)	exp(Ccnd1)	GeneExpression	0	0	0	0	1	0	0	0	0	0	0	0	0	0	0	0	0	0	1	0	0	0	0	0	0	0	0	0	0	0	0	0	0	0	0	0	0	0	0	0	0	0	0	0	0
exp(CCNE1)	exp(Ccne1)	GeneExpression	0	0	0	0	1	0	0	0	0	0	0	0	0	0	0	0	0	0	1	0	0	0	0	0	0	0	0	0	0	0	0	0	0	0	0	0	0	0	0	0	0	0	0	0	0
exp(CCR2)	exp(Ccr2)	GeneExpression	0	0	1	0	0	0	0	0	0	0	0	0	0	0	0	0	1	0	0	0	0	0	0	0	0	0	0	0	0	0	0	0	0	0	0	0	0	0	0	0	0	0	0	0	0
exp(CCR7)	exp(Ccr7)	GeneExpression	0	0	0	1	0	0	0	0	0	0	0	0	0	0	0	0	0	1	0	0	0	0	0	0	0	0	0	0	0	0	0	0	0	0	0	0	0	0	0	0	0	0	0	0	0
exp(CD36)	exp(Cd36)	GeneExpression	0	0	0	1	0	1	0	0	0	0	0	0	0	0	0	0	0	1	0	1	0	0	0	0	0	0	0	0	0	0	0	0	0	0	0	0	0	0	0	0	0	0	0	0	0
exp(CD40)	exp(Cd40)	GeneExpression	1	0	0	0	0	0	0	0	0	0	0	0	0	0	1	0	0	0	0	0	0	0	0	0	0	0	0	0	0	0	0	0	0	0	0	0	0	0	0	0	0	0	0	0	0
exp(CDKN1A)	exp(Cdkn1a)	GeneExpression	1	0	0	0	0	0	0	0	0	0	0	0	0	0	1	0	0	0	0	0	0	0	0	0	0	0	0	0	0	0	0	0	0	0	0	0	0	0	0	0	0	0	0	0	0
exp(CIITA)	exp(Ciita)	GeneExpression	0	0	0	0	0	1	0	0	0	0	0	0	0	0	0	0	0	0	0	1	0	0	0	0	0	0	0	0	0	0	0	0	0	0	0	0	0	0	0	0	0	0	0	0	0
exp(COL1A1)	exp(Col1a1)	GeneExpression	0	0	0	0	0	1	0	0	0	0	0	0	0	0	0	0	0	0	0	1	0	0	0	0	0	0	0	0	0	0	0	0	0	0	0	0	0	0	0	0	0	0	0	0	0
exp(COL1A2)	exp(Col1a2)	GeneExpression	0	0	0	0	0	1	0	0	0	0	0	0	0	0	0	0	0	0	0	1	0	0	0	0	0	0	0	0	0	0	0	0	0	0	0	0	0	0	0	0	0	0	0	0	0
exp(COL3A1)	exp(Col3a1)	GeneExpression	0	0	0	0	0	1	0	0	0	0	0	0	0	0	0	0	0	0	0	1	0	0	0	0	0	0	0	0	0	0	0	0	0	0	0	0	0	0	0	0	0	0	0	0	0
exp(CPT1A)	exp(Cpt1a)	GeneExpression	0	0	0	1	0	0	0	0	0	0	0	0	0	0	0	0	0	1	0	0	0	0	0	0	0	0	0	0	0	0	0	0	0	0	0	0	0	0	0	0	0	0	0	0	0
exp(CPT1B)	exp(Cpt1b)	GeneExpression	0	0	0	1	0	0	0	0	0	0	0	0	0	0	0	0	0	1	0	0	0	0	0	0	0	0	0	0	0	0	0	0	0	0	0	0	0	0	0	0	0	0	0	0	0
exp(CSF1)	exp(Csf1)	GeneExpression	1	0	0	0	0	0	0	0	0	0	0	0	0	0	1	0	0	0	0	0	0	0	0	0	0	0	0	0	0	0	0	0	0	0	0	0	0	0	0	0	0	0	0	0	0
exp(CSF2)	exp(Csf2)	GeneExpression	1	0	0	0	0	0	0	0	0	0	0	0	0	0	1	0	0	0	0	0	0	0	0	0	0	0	0	0	0	0	0	0	0	0	0	0	0	0	0	0	0	0	0	0	0
exp(CSF3)	exp(Csf3)	GeneExpression	1	0	0	0	0	0	0	0	0	0	0	0	0	0	1	0	0	0	0	0	0	0	0	0	0	0	0	0	0	0	0	0	0	0	0	0	0	0	0	0	0	0	0	0	0
exp(CTGF)	exp(Ctgf)	GeneExpression	0	0	0	0	0	1	0	0	0	0	0	0	0	0	0	0	0	0	0	1	0	0	0	0	0	0	0	0	0	0	0	0	0	0	0	0	0	0	0	0	0	0	0	0	0
exp(CXCL10)	exp(Cxcl10)	GeneExpression	0	0	0	0	0	1	0	0	0	0	0	0	0	0	0	0	0	0	0	1	0	0	0	0	0	0	0	0	0	0	0	0	0	0	0	0	0	0	0	0	0	0	0	0	0
exp(CXCL16)	exp(Cxcl16)	GeneExpression	0	0	1	0	0	0	0	0	0	0	0	0	0	0	0	0	1	0	0	0	0	0	0	0	0	0	0	0	0	0	0	0	0	0	0	0	0	0	0	0	0	0	0	0	0
exp(CXCL2)	exp(Cxcl2)	GeneExpression	1	0	0	0	0	1	0	0	0	0	0	0	0	0	1	0	0	0	0	1	0	0	0	0	0	0	0	0	0	0	0	0	0	0	0	0	0	0	0	0	0	0	0	0	0
exp(CXCL3)	exp(Cxcl3)	GeneExpression	0	0	0	0	0	1	0	0	0	0	0	0	0	0	1	0	0	0	0	0	0	0	0	0	0	0	0	0	0	0	0	0	0	0	0	0	0	0	0	0	0	0	0	0	0
exp(CXCR6)	exp(Cxcr6)	GeneExpression	0	0	1	0	0	0	0	0	0	0	0	0	0	0	0	0	1	0	0	0	0	0	0	0	0	0	0	0	0	0	0	0	0	0	0	0	0	0	0	0	0	0	0	0	0
exp(CYP27A1)	exp(Cyp27a1)	GeneExpression	0	0	0	1	0	0	0	0	0	0	0	0	0	0	0	0	0	1	0	0	0	0	0	0	0	0	0	0	0	0	0	0	0	0	0	0	0	0	0	0	0	0	0	0	0
exp(EGR1)	exp(Egr1)	GeneExpression	1	0	0	0	0	1	0	0	0	0	0	0	0	0	1	0	0	0	0	1	0	0	0	0	0	0	0	0	0	0	0	0	0	0	0	0	0	0	0	0	0	0	0	0	0
exp(ETS1)	exp(Ets1)	GeneExpression	0	0	1	0	0	0	0	0	0	0	0	0	0	0	0	0	1	0	0	0	0	0	0	0	0	0	0	0	0	0	0	0	0	0	0	0	0	0	0	0	0	0	0	0	0
exp(F3)	exp(F3)	GeneExpression	1	0	0	0	1	1	0	0	0	0	0	0	0	0	1	0	0	0	1	1	0	0	0	0	0	0	0	0	0	0	0	0	0	0	0	0	0	0	0	0	0	0	0	0	0
exp(FABP4)	exp(Fabp4)	GeneExpression	0	0	0	1	0	0	0	0	0	0	0	0	0	0	0	0	0	1	0	0	0	0	0	0	0	0	0	0	0	0	0	0	0	0	0	0	0	0	0	0	0	0	0	0	0
exp(FASLG)	exp(Fasl)	GeneExpression	0	0	0	0	0	1	0	0	0	0	0	0	0	0	0	0	0	0	0	1	0	0	0	0	0	0	0	0	0	0	0	0	0	0	0	0	0	0	0	0	0	0	0	0	0
exp(GATA3)	exp(Gata3)	GeneExpression	1	0	0	0	0	0	0	0	0	0	0	0	0	0	1	0	0	0	0	0	0	0	0	0	0	0	0	0	0	0	0	0	0	0	0	0	0	0	0	0	0	0	0	0	0
exp(GATA6)	exp(Gata6)	GeneExpression	1	0	0	0	0	0	0	0	0	0	0	0	0	0	1	0	0	0	0	0	0	0	0	0	0	0	0	0	0	0	0	0	0	0	0	0	0	0	0	0	0	0	0	0	0
exp(HIF1A)	exp(Hif1a)	GeneExpression	0	0	0	0	1	1	0	0	0	0	0	0	0	0	0	0	0	0	1	1	0	0	0	0	0	0	0	0	0	0	0	0	0	0	0	0	0	0	0	0	0	0	0	0	0
exp(HLA-DRA)	exp(H2-Ea)	GeneExpression	0	0	0	0	0	1	0	0	0	0	0	0	0	0	0	0	0	0	0	1	0	0	0	0	0	0	0	0	0	0	0	0	0	0	0	0	0	0	0	0	0	0	0	0	0
exp(HMOX1)	exp(Hmox1)	GeneExpression	1	0	0	0	0	0	0	0	0	0	0	0	0	0	1	0	0	0	0	0	0	0	0	0	0	0	0	0	0	0	0	0	0	0	0	0	0	0	0	0	0	0	0	0	0
exp(ICAM1)	exp(Icam1)	GeneExpression	1	0	1	0	0	1	0	0	0	0	0	0	0	0	1	0	1	0	0	1	0	0	0	0	0	0	0	0	0	0	0	0	0	0	0	0	0	0	0	0	0	0	0	0	0
exp(IFNG)	exp(Ifng)	GeneExpression	0	0	0	0	0	1	0	0	0	0	0	0	0	0	0	0	0	0	0	1	0	0	0	0	0	0	0	0	0	0	0	0	0	0	0	0	0	0	0	0	0	0	0	0	0
exp(IL10)	exp(Il10)	GeneExpression	0	0	0	1	0	0	0	0	0	0	0	0	0	0	0	0	0	1	0	0	0	0	0	0	0	0	0	0	0	0	0	0	0	0	0	0	0	0	0	0	0	0	0	0	0
exp(IL1B)	exp(Il1b)	GeneExpression	0	0	0	0	1	1	0	0	0	0	0	0	0	0	0	0	0	0	1	1	0	0	0	0	0	0	0	0	0	0	0	0	0	0	0	0	0	0	0	0	0	0	0	0	0
exp(IL6)	exp(Il6)	GeneExpression	1	0	0	0	1	1	0	0	0	0	0	0	0	0	1	0	0	0	1	1	0	0	0	0	0	0	0	0	0	0	0	0	0	0	0	0	0	0	0	0	0	0	0	0	0
exp(ITGAM)	exp(Itgam)	GeneExpression	0	0	1	0	0	0	0	0	0	0	0	0	0	0	0	0	1	0	0	0	0	0	0	0	0	0	0	0	0	0	0	0	0	0	0	0	0	0	0	0	0	0	0	0	0
exp(ITGB2)	exp(Itgb2)	GeneExpression	0	0	1	0	0	0	0	0	0	0	0	0	0	0	0	0	1	0	0	0	0	0	0	0	0	0	0	0	0	0	0	0	0	0	0	0	0	0	0	0	0	0	0	0	0
exp(ITGB3)	exp(Itgb3)	GeneExpression	1	0	0	0	0	0	0	0	0	0	0	0	0	0	1	0	0	0	0	0	0	0	0	0	0	0	0	0	0	0	0	0	0	0	0	0	0	0	0	0	0	0	0	0	0
exp(LDLR)	exp(Ldlr)	GeneExpression	0	0	0	1	0	0	0	0	0	0	0	0	0	0	0	0	0	1	0	0	0	0	0	0	0	0	0	0	0	0	0	0	0	0	0	0	0	0	0	0	0	0	0	0	0
exp(MAPK9)	exp(Mapk9)	GeneExpression	0	0	0	0	0	1	0	0	0	0	0	0	0	0	0	0	0	0	0	1	0	0	0	0	0	0	0	0	0	0	0	0	0	0	0	0	0	0	0	0	0	0	0	0	0
exp(MERTK)	exp(Mertk)	GeneExpression	0	0	0	0	0	1	0	0	0	0	0	0	0	0	0	0	0	0	0	1	0	0	0	0	0	0	0	0	0	0	0	0	0	0	0	0	0	0	0	0	0	0	0	0	0
exp(MMP1)	exp(Mmp1a)	GeneExpression	1	0	0	0	0	1	0	0	0	0	0	0	0	0	1	0	0	0	0	1	0	0	0	0	0	0	0	0	0	0	0	0	0	0	0	0	0	0	0	0	0	0	0	0	0
exp(MMP13)	exp(Mmp13)	GeneExpression	0	0	0	0	0	1	0	0	0	0	0	0	0	0	0	0	0	0	0	1	0	0	0	0	0	0	0	0	0	0	0	0	0	0	0	0	0	0	0	0	0	0	0	0	0
exp(MMP2)	exp(Mmp2)	GeneExpression	0	0	0	0	1	1	0	0	0	0	0	0	0	0	0	0	0	0	1	1	0	0	0	0	0	0	0	0	0	0	0	0	0	0	0	0	0	0	0	0	0	0	0	0	0
exp(MMP3)	exp(Mmp3)	GeneExpression	1	0	0	0	0	1	0	0	0	0	0	0	0	0	1	0	0	0	0	1	0	0	0	0	0	0	0	0	0	0	0	0	0	0	0	0	0	0	0	0	0	0	0	0	0
exp(MMP8)	exp(Mmp8)	GeneExpression	0	0	0	0	0	1	0	0	0	0	0	0	0	0	0	0	0	0	0	1	0	0	0	0	0	0	0	0	0	0	0	0	0	0	0	0	0	0	0	0	0	0	0	0	0
exp(MMP9)	exp(Mmp9)	GeneExpression	0	0	0	0	0	1	0	0	0	0	0	0	0	0	0	0	0	0	0	1	0	0	0	0	0	0	0	0	0	0	0	0	0	0	0	0	0	0	0	0	0	0	0	0	0
exp(MSR1)	exp(Msr1)	GeneExpression	0	0	0	1	0	0	0	0	0	0	0	0	0	0	0	0	0	1	0	0	0	0	0	0	0	0	0	0	0	0	0	0	0	0	0	0	0	0	0	0	0	0	0	0	0
exp(MYC)	exp(Myc)	GeneExpression	0	0	0	0	1	0	0	0	0	0	0	0	0	0	0	0	0	0	1	0	0	0	0	0	0	0	0	0	0	0	0	0	0	0	0	0	0	0	0	0	0	0	0	0	0
exp(NOS2)	exp(Nos2)	GeneExpression	1	0	0	0	1	0	0	0	0	0	0	0	0	0	1	0	0	0	1	0	0	0	0	0	0	0	0	0	0	0	0	0	0	0	0	0	0	0	0	0	0	0	0	0	0
exp(NOS3)	exp(Nos3)	GeneExpression	1	0	0	0	0	0	0	0	0	0	0	0	0	0	1	0	0	0	0	0	0	0	0	0	0	0	0	0	0	0	0	0	0	0	0	0	0	0	0	0	0	0	0	0	0
exp(NOX1)	exp(Nox1)	GeneExpression	0	0	0	1	0	0	0	0	0	0	0	0	0	0	0	0	0	1	0	0	0	0	0	0	0	0	0	0	0	0	0	0	0	0	0	0	0	0	0	0	0	0	0	0	0
exp(NOX4)	exp(Nox4)	GeneExpression	1	0	0	0	0	1	0	0	0	0	0	0	0	0	1	0	0	0	0	1	0	0	0	0	0	0	0	0	0	0	0	0	0	0	0	0	0	0	0	0	0	0	0	0	0
exp(NR4A3)	exp(Nr4a3)	GeneExpression	0	0	0	0	1	0	0	0	0	0	0	0	0	0	0	0	0	0	1	0	0	0	0	0	0	0	0	0	0	0	0	0	0	0	0	0	0	0	0	0	0	0	0	0	0
exp(OLR1)	exp(Olr1)	GeneExpression	1	0	0	1	0	0	0	0	0	0	0	0	0	0	1	0	0	1	0	0	0	0	0	0	0	0	0	0	0	0	0	0	0	0	0	0	0	0	0	0	0	0	0	0	0
exp(PCNA)	exp(Pcna)	GeneExpression	0	0	0	0	1	0	0	0	0	0	0	0	0	0	0	0	0	0	1	0	0	0	0	0	0	0	0	0	0	0	0	0	0	0	0	0	0	0	0	0	0	0	0	0	0
exp(PECAM1)	exp(Pecam1)	GeneExpression	1	0	0	0	0	1	0	0	0	0	0	0	0	0	1	0	0	0	0	1	0	0	0	0	0	0	0	0	0	0	0	0	0	0	0	0	0	0	0	0	0	0	0	0	0
exp(PLAU)	exp(Plau)	GeneExpression	0	0	0	0	0	1	0	0	0	0	0	0	0	0	0	0	0	0	0	1	0	0	0	0	0	0	0	0	0	0	0	0	0	0	0	0	0	0	0	0	0	0	0	0	0
exp(PLVAP)	exp(Plvap)	GeneExpression	1	0	0	0	0	0	0	0	0	0	0	0	0	0	1	0	0	0	0	0	0	0	0	0	0	0	0	0	0	0	0	0	0	0	0	0	0	0	0	0	0	0	0	0	0
exp(PPARA)	exp(Ppara)	GeneExpression	1	0	0	0	0	1	0	0	0	0	0	0	0	0	1	0	0	0	0	1	0	0	0	0	0	0	0	0	0	0	0	0	0	0	0	0	0	0	0	0	0	0	0	0	0
exp(PPARG)	exp(Pparg)	GeneExpression	0	0	0	0	0	1	0	0	0	0	0	0	0	0	0	0	0	0	0	1	0	0	0	0	0	0	0	0	0	0	0	0	0	0	0	0	0	0	0	0	0	0	0	0	0
exp(PTGS2)	exp(Ptgs2)	GeneExpression	0	0	0	0	1	1	0	0	0	0	0	0	0	0	0	0	0	0	1	1	0	0	0	0	0	0	0	0	0	0	0	0	0	0	0	0	0	0	0	0	0	0	0	0	0
exp(SCAP)	exp(Scap)	GeneExpression	0	0	0	1	0	0	0	0	0	0	0	0	0	0	0	0	0	1	0	0	0	0	0	0	0	0	0	0	0	0	0	0	0	0	0	0	0	0	0	0	0	0	0	0	0
exp(SCARB1)	exp(Scarb1)	GeneExpression	0	0	0	1	0	0	0	0	0	0	0	0	0	0	0	0	0	1	0	0	0	0	0	0	0	0	0	0	0	0	0	0	0	0	0	0	0	0	0	0	0	0	0	0	0
exp(SELE)	exp(Sele)	GeneExpression	1	0	1	0	0	1	0	0	0	0	0	0	0	0	1	0	1	0	0	1	0	0	0	0	0	0	0	0	0	0	0	0	0	0	0	0	0	0	0	0	0	0	0	0	0
exp(SELP)	exp(Selp)	GeneExpression	1	0	0	0	0	0	0	0	0	0	0	0	0	0	1	0	0	0	0	0	0	0	0	0	0	0	0	0	0	0	0	0	0	0	0	0	0	0	0	0	0	0	0	0	0
exp(SELPLG)	exp(Selplg)	GeneExpression	0	0	1	0	0	0	0	0	0	0	0	0	0	0	0	0	1	0	0	0	0	0	0	0	0	0	0	0	0	0	0	0	0	0	0	0	0	0	0	0	0	0	0	0	0
exp(SLC9A1)	exp(Slc9a1)	GeneExpression	0	0	0	0	0	1	0	0	0	0	0	0	0	0	0	0	0	0	0	1	0	0	0	0	0	0	0	0	0	0	0	0	0	0	0	0	0	0	0	0	0	0	0	0	0
exp(SOD1)	exp(Sod1)	GeneExpression	0	0	0	1	0	1	0	0	0	0	0	0	0	0	0	0	0	1	0	1	0	0	0	0	0	0	0	0	0	0	0	0	0	0	0	0	0	0	0	0	0	0	0	0	0
exp(SREBF1A)	exp(Srebf1a)	GeneExpression	0	0	0	1	0	0	0	0	0	0	0	0	0	0	0	0	0	1	0	0	0	0	0	0	0	0	0	0	0	0	0	0	0	0	0	0	0	0	0	0	0	0	0	0	0
exp(SREBF1C)	exp(Srebf1c)	GeneExpression	0	0	0	1	0	0	0	0	0	0	0	0	0	0	0	0	0	1	0	0	0	0	0	0	0	0	0	0	0	0	0	0	0	0	0	0	0	0	0	0	0	0	0	0	0
exp(SREBF2)	exp(Srebf2)	GeneExpression	0	0	0	1	0	0	0	0	0	0	0	0	0	0	0	0	0	1	0	0	0	0	0	0	0	0	0	0	0	0	0	0	0	0	0	0	0	0	0	0	0	0	0	0	0
exp(STAB1)	exp(Stab1)	GeneExpression	0	0	1	0	0	0	0	0	0	0	0	0	0	0	0	0	1	0	0	0	0	0	0	0	0	0	0	0	0	0	0	0	0	0	0	0	0	0	0	0	0	0	0	0	0
exp(THY1)	exp(Thy1)	GeneExpression	0	0	1	0	0	0	0	0	0	0	0	0	0	0	0	0	1	0	0	0	0	0	0	0	0	0	0	0	0	0	0	0	0	0	0	0	0	0	0	0	0	0	0	0	0
exp(TIMP1)	exp(Timp1)	GeneExpression	0	0	0	0	0	1	0	0	0	0	0	0	0	0	0	0	0	0	0	1	0	0	0	0	0	0	0	0	0	0	0	0	0	0	0	0	0	0	0	0	0	0	0	0	0
exp(TIMP2)	exp(Timp2)	GeneExpression	0	0	0	0	0	1	0	0	0	0	0	0	0	0	0	0	0	0	0	1	0	0	0	0	0	0	0	0	0	0	0	0	0	0	0	0	0	0	0	0	0	0	0	0	0
exp(TIMP3)	exp(Timp3)	GeneExpression	0	0	0	0	0	1	0	0	0	0	0	0	0	0	0	0	0	0	0	1	0	0	0	0	0	0	0	0	0	0	0	0	0	0	0	0	0	0	0	0	0	0	0	0	0
exp(TLR2)	exp(Tlr2)	GeneExpression	0	0	0	1	0	1	0	0	0	0	0	0	0	0	0	0	0	1	0	1	0	0	0	0	0	0	0	0	0	0	0	0	0	0	0	0	0	0	0	0	0	0	0	0	0
exp(TLR4)	exp(Tlr4)	GeneExpression	0	0	0	0	0	1	0	0	0	0	0	0	0	0	0	0	0	0	0	1	0	0	0	0	0	0	0	0	0	0	0	0	0	0	0	0	0	0	0	0	0	0	0	0	0
exp(TNF)	exp(Tnf)	GeneExpression	1	0	0	0	1	1	0	0	0	0	0	0	0	0	1	0	0	0	1	1	0	0	0	0	0	0	0	0	0	0	0	0	0	0	0	0	0	0	0	0	0	0	0	0	0
exp(TNFSF14)	exp(Tnfsf14)	GeneExpression	0	0	0	1	0	0	0	0	0	0	0	0	0	0	0	0	0	1	0	0	0	0	0	0	0	0	0	0	0	0	0	0	0	0	0	0	0	0	0	0	0	0	0	0	0
exp(VCAM1)	exp(Vcam1)	GeneExpression	1	0	0	0	0	1	0	0	0	0	0	0	0	0	1	0	0	0	0	1	0	0	0	0	0	0	0	0	0	0	0	0	0	0	0	0	0	0	0	0	0	0	0	0	0
exp(VEGFA)	exp(Vegfa)	GeneExpression	1	0	0	0	0	0	0	0	0	0	0	0	0	0	1	0	0	0	0	0	0	0	0	0	0	0	0	0	0	0	0	0	0	0	0	0	0	0	0	0	0	0	0	0	0
exp(XDH)	exp(Xdh)	GeneExpression	0	0	0	1	0	0	0	0	0	0	0	0	0	0	0	0	0	1	0	0	0	0	0	0	0	0	0	0	0	0	0	0	0	0	0	0	0	0	0	0	0	0	0	0	0
extracellular matrix	extracellular matrix	CellularComponent	0	0	0	0	0	1	0	0	0	0	0	0	0	0	0	0	0	0	0	1	0	0	0	0	0	0	0	0	0	0	0	0	0	0	0	0	0	0	0	0	0	0	0	0	0
F2	F2	Protein	1	1	0	0	0	1	1	0	0	0	0	1	1	1	1	1	0	0	0	1	1	0	0	0	0	1	0	1	1	1	0	1	1	1	0	1	0	1	1	0	1	1	0	0	0
F2R	F2r	Protein	0	1	0	0	0	0	0	1	0	0	0	0	0	0	0	1	0	0	0	0	0	1	0	0	0	0	0	0	0	0	0	0	0	0	0	0	0	0	0	0	0	0	0	0	0
F2RL3	F2rl3	Protein	0	1	0	0	0	0	0	0	0	0	0	0	0	0	0	1	0	0	0	0	0	0	0	0	0	0	0	0	0	0	0	0	0	0	0	0	0	0	0	0	0	0	0	0	0
F3	F3	Protein	1	0	0	0	1	1	1	0	0	0	1	1	0	0	1	0	0	0	1	1	1	0	0	0	1	1	0	1	0	0	0	0	0	0	0	0	0	0	0	0	0	0	0	0	0
FABP4	Fabp4	Protein	0	0	0	1	0	0	0	0	0	1	0	0	0	0	0	0	0	1	0	0	0	0	0	1	0	0	0	0	0	0	0	0	0	0	0	0	0	0	0	0	0	0	0	0	0
FASLG	Fasl	Protein	0	0	0	0	0	1	0	0	0	0	0	1	0	0	0	0	0	0	0	1	0	0	0	0	0	1	0	0	0	0	0	0	0	0	0	0	0	0	0	0	0	0	0	0	0
fatty acid beta-oxidation	fatty acid beta-oxidation	BiologicalProcess	0	0	0	1	0	0	0	0	0	0	0	0	0	0	0	0	0	1	0	0	0	0	0	0	0	0	0	0	0	0	0	0	0	0	0	0	0	0	0	0	0	0	0	0	0
fatty acyl transport	fatty acyl transport	BiologicalProcess	0	0	0	1	0	0	0	0	0	0	0	0	0	0	0	0	0	1	0	0	0	0	0	0	0	0	0	0	0	0	0	0	0	0	0	0	0	0	0	0	0	0	0	0	0
FCER1A	Fcer1a	Protein	0	0	0	0	0	1	0	0	0	0	0	0	0	0	0	0	0	0	0	1	0	0	0	0	0	0	0	0	0	0	0	0	0	0	0	0	0	0	0	0	0	0	0	0	0
Fc-IgE receptor 1 Hs	Fc-IgE receptor 1 Mm	MolecularComplex	0	0	0	0	0	1	0	0	0	0	0	0	0	0	0	0	0	0	0	1	0	0	0	0	0	0	0	0	0	0	0	0	0	0	0	0	0	0	0	0	0	0	0	0	0
FGA	Fga	Protein	0	1	0	0	0	0	0	0	0	0	0	0	0	0	0	1	0	0	0	0	0	0	0	0	0	0	0	0	0	0	0	0	0	0	0	0	0	0	0	0	0	0	0	0	0
FGB	Fgb	Protein	0	1	0	0	0	0	0	0	0	0	0	0	0	0	0	1	0	0	0	0	0	0	0	0	0	0	0	0	0	0	0	0	0	0	0	0	0	0	0	0	0	0	0	0	0
FGF2	Fgf2	Protein	0	0	0	0	0	1	0	0	0	0	0	1	1	1	0	0	0	0	0	1	0	0	0	0	0	1	0	1	1	1	0	0	0	0	1	1	0	1	1	1	1	1	1	1	1
foam cell	foam cell	BiologicalProcess	0	0	0	1	0	0	0	0	0	0	0	0	0	0	0	0	0	1	0	0	0	0	0	0	0	0	0	0	0	0	0	0	0	0	0	0	0	0	0	0	0	0	0	0	0
FOXO1	Foxo1	Protein	1	0	0	0	0	0	1	0	0	0	0	0	0	0	1	0	0	0	0	0	1	0	0	0	0	0	0	0	0	0	0	0	0	0	0	0	0	0	0	0	0	0	0	0	0
G1 phase of mitotic cell cycle	G1 phase of mitotic cell cycle	BiologicalProcess	0	0	0	0	1	0	0	0	0	0	0	0	0	0	0	0	0	0	1	0	0	0	0	0	0	0	0	0	0	0	0	0	0	0	0	0	0	0	0	0	0	0	0	0	0
GATA3	Gata3	Protein	1	0	0	0	0	0	0	0	0	0	0	0	0	0	1	0	0	0	0	0	0	0	0	0	0	0	0	0	0	0	0	0	0	0	0	0	0	0	0	0	0	0	0	0	0
GATA6	Gata6	Protein	1	0	0	0	0	0	1	0	0	0	0	0	0	0	1	0	0	0	0	0	1	0	0	0	0	0	0	0	0	1	0	0	0	0	0	0	0	0	0	0	0	0	0	0	0
GJA1	Gja1	Protein	0	0	0	0	1	0	0	0	0	0	1	0	1	1	0	0	0	0	1	0	0	0	0	0	1	0	0	0	0	1	0	1	0	0	0	0	0	0	0	0	0	0	1	1	1
GP6	Gp6	Protein	0	1	0	0	0	0	0	0	0	0	0	0	0	0	0	1	0	0	0	0	0	0	0	0	0	0	0	0	0	0	0	0	0	0	0	0	0	0	0	0	0	0	0	0	0
GSK3B	Gsk3b	Protein	1	0	0	0	1	0	1	0	0	0	1	0	0	0	1	0	0	0	1	0	1	0	0	0	1	0	0	0	0	0	0	0	0	0	0	0	0	0	0	0	0	0	0	0	0
GSN	Gsn	Protein	0	1	0	0	0	0	0	1	0	0	0	0	0	0	0	1	0	0	0	0	0	1	0	0	0	0	0	0	0	0	0	0	0	0	0	0	0	0	0	0	0	0	0	0	0
gtpof(CDC42)	gtpof(Cdc42)	Reaction	0	0	0	1	0	0	0	0	0	1	0	0	0	0	0	0	0	1	0	0	0	0	0	1	0	0	0	0	0	0	0	0	0	0	0	0	0	0	0	0	0	0	0	0	0
gtpof(RAC1)	gtpof(Rac1)	Reaction	1	0	0	1	1	0	1	0	0	1	1	0	1	0	1	0	0	1	1	0	1	0	0	1	1	0	0	0	0	0	0	0	0	0	0	1	0	0	0	0	0	0	0	0	0
gtpof(RAP1B)	gtpof(Rap1b)	Reaction	0	1	0	0	0	0	0	0	0	0	0	0	0	0	0	1	0	0	0	0	0	0	0	0	0	0	0	0	0	0	0	0	0	0	0	0	0	0	0	0	0	0	0	0	0
gtpof(RHOA)	gtpof(Rhoa)	Reaction	1	0	1	0	1	0	1	0	1	0	1	0	0	1	1	0	1	0	1	0	1	0	1	0	1	0	0	1	1	0	0	0	1	0	1	1	0	1	1	0	1	1	1	1	1
gtpof(RHO Family Hs)	gtpof(RHO family Mm)	Reaction	1	0	0	0	0	0	0	0	0	0	0	0	0	0	1	0	0	0	0	0	0	0	0	0	0	0	0	0	0	0	0	0	0	0	0	0	0	0	0	0	0	0	0	0	0
H2O2	H2O2	Molecule	1	0	1	0	0	0	0	0	0	0	0	0	0	0	1	0	1	0	0	0	0	0	0	0	0	0	0	0	0	0	0	0	0	0	0	0	0	0	0	0	0	0	0	0	0
HDL	HDL	CellularComponent	1	0	0	0	0	0	1	0	0	0	0	0	0	0	1	0	0	0	0	0	1	0	0	0	0	0	0	0	0	0	0	0	0	0	0	0	0	0	0	0	0	0	0	0	0
hemorrhage	hemorrhage	BiologicalProcess	0	0	0	0	0	1	0	0	0	0	0	0	0	0	0	0	0	0	0	1	0	0	0	0	0	0	0	0	0	0	0	0	0	0	0	0	0	0	0	0	0	0	0	0	0
HEXIM1	Hexim1	Protein	0	0	0	0	1	0	0	0	0	0	1	0	0	1	0	0	0	0	1	0	0	0	0	0	1	0	0	0	0	0	0	1	1	1	0	0	0	0	0	0	0	0	1	0	0
HIF1A	Hif1a	Protein	0	0	0	0	1	1	0	0	0	0	1	1	0	1	0	0	0	0	1	1	0	0	0	0	1	1	0	1	1	1	1	1	1	1	0	1	1	0	0	0	1	1	1	1	0
high-fat diet	high-fat diet	BiologicalProcess	0	0	0	0	0	1	0	0	0	0	0	1	1	0	0	0	0	0	0	1	0	0	0	0	0	1	0	0	0	0	0	0	0	0	1	0	0	0	0	0	0	0	1	0	0
Histamine	Histamine	Molecule	1	0	0	0	0	0	1	0	0	0	0	0	0	1	1	0	0	0	0	0	1	0	0	0	0	0	0	0	0	0	0	1	1	1	0	0	0	0	0	0	0	0	0	0	0
HLA-DRA	H2-Ea	Protein	0	0	0	0	0	1	0	0	0	0	0	0	0	0	0	0	0	0	0	1	0	0	0	0	0	0	0	0	0	0	0	0	0	0	0	0	0	0	0	0	0	0	0	0	0
HLA-DR Family Hs	H2-E Family Mm	Protein	0	0	0	0	0	1	0	0	0	0	0	0	0	0	0	0	0	0	0	1	0	0	0	0	0	0	0	0	0	0	0	0	0	0	0	0	0	0	0	0	0	0	0	0	0
HMGB1	Hmgb1	Protein	1	0	0	1	0	0	0	0	0	0	0	0	0	0	1	0	0	1	1	0	1	0	0	1	1	0	0	0	0	0	0	0	0	0	0	0	0	0	0	0	0	0	0	0	0
HMOX1	Hmox1	Protein	1	0	0	0	0	0	1	0	0	0	0	0	0	0	1	0	0	0	0	0	1	0	0	0	0	0	0	0	0	0	0	0	0	0	0	0	0	0	0	0	0	0	0	0	0
HSP70 Family Hs	HSP70 Family Mm	Protein	0	0	0	0	0	1	0	0	0	0	0	0	0	0	0	0	0	0	0	1	0	0	0	0	0	0	0	0	0	0	0	0	0	0	0	0	0	0	0	0	0	0	0	0	0
ICAM1	Icam1	Protein	1	0	1	0	0	1	1	0	1	0	0	1	0	1	1	0	1	0	0	1	1	0	1	0	0	1	0	0	0	0	1	1	0	1	0	0	0	0	0	0	0	0	0	0	0
ICAM1:ITGAM:ITGB2	Icam1:Itgam:Itgb2	MolecularComplex	0	0	1	0	0	0	0	0	0	0	0	0	0	0	0	0	1	0	0	0	0	0	0	0	0	0	0	0	0	0	0	0	0	0	0	0	0	0	0	0	0	0	0	0	0
IFNA1	Ifna1	Protein	0	0	0	1	0	0	0	0	0	0	0	0	0	0	0	0	0	1	0	0	0	0	0	1	0	0	1	0	1	1	1	1	1	1	0	1	0	1	0	0	0	0	1	1	0
IFNB1	Ifnb1	Protein	1	0	0	0	0	0	1	0	0	0	0	0	0	1	1	0	0	0	0	0	1	0	0	0	0	0	1	1	1	1	1	1	1	1	1	1	0	1	0	0	1	1	0	0	1
IFNG	Ifng	Protein	1	0	1	1	0	1	1	0	1	1	0	1	0	1	1	0	1	1	0	1	1	0	1	1	0	1	1	1	0	1	1	1	1	1	1	1	0	1	0	0	1	0	1	1	0
IgE	IgE	Molecule	0	0	0	0	0	1	0	0	0	0	0	0	0	0	0	0	0	0	0	1	0	0	0	0	0	0	0	0	0	0	0	0	0	0	0	0	0	0	0	0	0	0	0	0	0
IGF1	Igf1	Protein	0	0	0	0	1	0	0	0	0	0	1	0	0	0	0	0	0	0	1	0	0	0	0	0	1	0	0	0	1	0	0	0	0	0	0	1	0	0	0	0	1	0	1	1	0
IkappaB kinase complex Hs	IkappaB kinase complex Mm	MolecularComplex	1	0	0	1	0	0	0	0	0	0	0	0	0	0	1	0	0	1	0	0	0	0	0	0	0	0	0	0	0	0	0	0	0	0	0	0	0	0	0	0	0	0	0	0	0
IKBKB	Ikbkb	Protein	1	0	0	1	0	0	0	0	0	0	0	0	0	0	1	0	0	1	0	0	0	0	0	0	0	0	0	0	0	0	0	0	0	0	0	0	0	0	0	0	0	0	0	0	0
IL10	Il10	Protein	1	0	0	0	0	1	1	0	0	0	0	1	0	0	1	0	0	0	0	1	1	0	0	0	0	1	0	0	0	0	0	0	0	0	0	0	0	0	0	0	0	0	0	0	0
IL12B	Il12b	Protein	0	0	0	0	0	1	0	0	0	0	0	1	0	0	0	0	0	0	0	1	0	0	0	0	0	1	0	0	0	0	0	0	0	0	0	0	0	0	0	0	0	0	0	0	0
IL12 Family Hs	IL12 Family Mm	Protein	0	0	0	0	0	1	0	0	0	0	0	0	0	0	0	0	0	0	0	1	0	0	0	0	0	0	0	0	0	0	0	0	0	0	0	0	0	0	0	0	0	0	0	0	0
IL17A	Il17a	Protein	0	0	0	0	0	1	0	0	0	0	0	1	0	1	0	0	0	0	0	1	0	0	0	0	0	1	1	1	1	1	1	1	1	1	0	1	0	0	0	0	0	0	1	1	0
IL18	Il18	Protein	0	0	0	0	0	1	0	0	0	0	0	1	0	1	0	0	0	0	0	1	0	0	0	0	0	1	0	1	0	1	1	1	1	1	0	1	0	0	0	0	0	0	0	0	1
IL1A	Il1a	Protein	1	0	1	0	0	0	1	0	1	0	0	0	0	1	1	0	1	0	0	0	1	0	1	0	0	0	0	1	1	0	1	1	1	1	1	1	0	0	0	0	1	0	0	0	0
IL1B	Il1b	Protein	1	1	0	0	1	1	1	1	0	0	1	1	0	1	1	1	0	0	1	1	1	1	0	0	1	1	0	1	1	1	1	1	1	1	0	1	0	1	0	1	0	0	0	0	0
IL1 Family Hs	IL1 Family Mm	Protein	1	0	0	0	0	0	0	0	0	0	0	0	0	0	1	0	0	0	0	0	1	0	0	0	0	0	0	0	0	0	0	0	0	0	0	0	0	0	0	0	0	0	0	0	0
IL6	Il6	Protein	1	0	0	1	1	1	1	0	0	1	1	1	0	1	1	0	0	1	1	1	1	0	0	1	1	1	0	0	0	1	0	0	0	1	1	1	1	1	1	0	1	0	1	1	0
inflammatory response	inflammatory response	BiologicalProcess	0	0	1	0	0	0	0	0	1	0	0	0	0	1	0	0	1	0	0	0	0	0	1	0	0	0	0	0	0	0	0	0	0	0	1	1	0	0	0	0	0	0	0	0	0
INSR	Insr	Protein	0	0	0	1	0	0	0	0	0	1	0	0	0	0	0	0	0	1	0	0	0	0	0	1	0	0	0	0	0	0	0	0	0	0	0	0	0	0	0	0	0	0	0	0	1
Insulin	Insulin	Molecule	0	1	0	0	0	0	0	1	0	0	0	0	0	0	0	1	0	0	0	0	0	1	0	0	0	0	0	0	0	0	0	0	0	0	0	0	0	0	0	0	0	0	0	0	0
IRAK1	Irak1	Protein	0	0	0	0	1	0	0	0	0	0	1	0	0	0	0	0	0	0	1	0	0	0	0	0	1	0	0	0	0	0	0	0	0	0	0	0	0	0	0	0	0	0	0	0	0
IRAK4	Irak4	Protein	0	0	0	0	0	1	0	0	0	0	0	0	0	0	0	0	0	0	0	1	0	0	0	0	0	0	0	0	0	0	0	0	0	0	0	0	0	0	0	0	0	0	0	0	0
ITGA2B	Itga2b	Protein	0	1	0	0	0	0	0	0	0	0	0	0	0	0	0	1	0	0	0	0	0	0	0	0	0	0	0	0	0	0	0	0	0	0	0	0	0	0	0	0	0	0	0	0	0
ITGA2B:ITGB3	Itga2b:Itgb3	MolecularComplex	0	1	0	0	0	0	0	0	0	0	0	0	0	0	0	1	0	0	0	0	0	0	0	0	0	0	0	0	0	0	0	0	0	0	0	0	0	0	0	0	0	0	0	0	0
ITGA2:ITGB1	Itga2:Itgb1	MolecularComplex	0	1	0	0	0	0	0	0	0	0	0	0	0	0	0	1	0	0	0	0	0	0	0	0	0	0	0	0	0	0	0	0	0	0	0	0	0	0	0	0	0	0	0	0	0
ITGA4	Itga4	Protein	0	0	1	0	0	0	0	0	0	0	0	0	0	0	0	0	1	0	0	0	0	0	0	0	0	0	0	0	0	0	0	0	0	0	0	0	0	0	0	0	0	0	0	0	0
ITGA4:ITGB1	Itga4:Itgb1	MolecularComplex	0	0	1	0	0	0	0	0	0	0	0	0	0	0	0	0	1	0	0	0	0	0	0	0	0	0	0	0	0	0	0	0	0	0	0	0	0	0	0	0	0	0	0	0	0
ITGAL	Itgal	Protein	0	0	1	0	0	0	0	0	0	0	0	0	0	0	0	0	1	0	0	0	0	0	0	0	0	0	0	0	0	0	0	0	0	0	0	0	0	0	0	0	0	0	0	0	0
ITGAL:ITGB2	Itgal:Itgb2	MolecularComplex	0	0	1	0	0	0	0	0	0	0	0	0	0	0	0	0	1	0	0	0	0	0	0	0	0	0	0	0	0	0	0	0	0	0	0	0	0	0	0	0	0	0	0	0	0
ITGAM	Itgam	Protein	0	0	1	0	0	0	0	0	0	0	0	0	0	0	0	0	1	0	0	0	0	0	1	0	0	0	0	0	0	0	0	0	0	0	0	0	0	0	0	0	0	0	0	0	0
ITGAM:ITGB2	Itgam:Itgb2	MolecularComplex	0	0	1	0	0	0	0	0	0	0	0	0	0	0	0	0	1	0	0	0	0	0	0	0	0	0	0	0	0	0	0	0	0	0	0	0	0	0	0	0	0	0	0	0	0
ITGAV	Itgav	Protein	1	0	0	0	0	0	0	0	0	0	0	0	0	0	1	0	0	0	0	0	0	0	0	0	0	0	0	0	0	0	0	0	0	0	0	0	0	0	0	0	0	0	0	0	0
ITGAV:ITGB3	Itgav:Itgb3	MolecularComplex	1	0	0	0	0	0	0	0	0	0	0	0	0	0	1	0	0	0	0	0	0	0	0	0	0	0	0	0	0	0	0	0	0	0	0	0	0	0	0	0	0	0	0	0	0
ITGAX	Itgax	Protein	0	0	1	0	0	0	0	0	0	0	0	0	0	0	0	0	1	0	0	0	0	0	0	0	0	0	0	0	0	0	0	0	0	0	0	0	0	0	0	0	0	0	0	0	0
ITGAX:ITGB2	Itgax:Itgb2	MolecularComplex	0	0	1	0	0	0	0	0	0	0	0	0	0	0	0	0	1	0	0	0	0	0	0	0	0	0	0	0	0	0	0	0	0	0	0	0	0	0	0	0	0	0	0	0	0
ITGB1	Itgb1	Protein	0	0	1	0	0	0	0	0	1	0	0	0	0	0	0	0	1	0	0	0	0	0	1	0	0	0	0	0	0	0	0	0	0	0	0	0	0	0	0	0	0	0	0	0	0
ITGB2	Itgb2	Protein	0	0	1	0	0	0	0	0	0	0	0	0	0	0	0	0	1	0	0	0	0	0	0	0	0	0	0	0	0	0	0	0	0	0	0	0	0	0	0	0	0	0	0	0	0
ITGB2:ITGAL:ICAM1	Itgb2:Itgal:Icam1	MolecularComplex	0	0	1	0	0	0	0	0	0	0	0	0	0	0	0	0	1	0	0	0	0	0	0	0	0	0	0	0	0	0	0	0	0	0	0	0	0	0	0	0	0	0	0	0	0
ITGB3	Itgb3	Protein	1	1	0	0	0	0	1	1	0	0	0	0	0	0	1	1	0	0	0	0	1	1	0	0	0	0	0	0	0	0	0	0	0	0	0	0	0	0	0	0	0	0	0	0	0
JAK2	Jak2	Protein	1	0	0	0	0	1	1	0	0	0	0	1	0	1	1	0	0	0	0	1	1	0	0	0	0	1	1	0	1	0	0	0	0	0	1	1	0	1	1	0	1	1	0	0	1
JAK2 P@?	Jak2 P@?	Default	0	0	0	0	0	1	0	0	0	0	0	0	0	0	0	0	0	0	0	1	0	0	0	0	0	0	0	0	0	0	0	0	0	0	0	0	0	0	0	0	0	0	0	0	0
JNK Family Hs	JNK Family Mm	Protein	1	0	0	0	0	0	0	0	0	0	0	0	0	0	1	0	0	0	0	0	0	0	0	0	0	0	0	0	0	0	0	0	0	0	0	0	0	0	0	0	0	0	0	0	0
JNK family Hs P@?	JNK Family Mm P@?	Default	0	0	0	0	0	1	0	0	0	0	0	0	0	0	0	0	0	0	0	1	0	0	0	0	0	0	0	0	0	0	0	0	0	0	0	0	0	0	0	0	0	0	0	0	0
JUN	Jun	Protein	1	0	0	0	0	0	1	0	0	0	0	0	0	0	1	0	0	0	0	0	1	0	0	0	0	0	0	0	0	0	0	0	0	0	0	0	0	0	0	0	0	0	0	0	0
kaof(AKT1)	kaof(Akt1)	Reaction	1	1	0	1	1	0	1	1	0	1	1	0	0	0	1	1	0	1	1	0	1	1	0	1	1	0	0	0	0	0	0	0	0	0	0	0	0	0	0	0	0	0	0	0	0
kaof(AKT Family Hs)	kaof(AKT family Mm)	Reaction	1	1	0	0	0	0	1	1	0	0	0	0	0	0	1	1	0	0	0	0	1	1	0	0	0	0	0	0	1	1	0	0	0	0	0	0	0	1	0	0	0	0	0	0	0
kaof(CDK4)	kaof(Cdk4)	Reaction	0	0	0	0	1	0	0	0	0	0	1	0	0	0	0	0	0	0	1	0	0	0	0	0	1	0	0	0	0	0	0	0	0	0	0	0	0	0	0	0	0	0	0	0	0
kaof(CHUK)	kaof(Chuk)	Reaction	1	0	0	1	0	0	1	0	0	1	0	0	0	1	1	0	0	1	0	0	1	0	0	1	0	0	0	0	0	1	1	1	1	1	0	0	0	1	0	0	1	1	1	0	0
kaof(EIF2AK3)	kaof(Eif2ak3)	Reaction	1	0	0	0	0	0	1	0	0	0	0	0	0	1	1	0	0	0	0	0	1	0	0	0	0	0	0	0	0	0	0	0	0	0	0	1	0	0	0	0	0	0	1	0	1
kaof(ERK family Hs)	kaof(ERK Family Mm)	Reaction	1	1	0	0	0	1	1	1	0	0	0	1	1	0	1	1	0	0	0	1	1	1	0	0	0	1	0	0	0	0	0	0	0	0	0	0	0	0	0	0	0	0	0	0	0
kaof(GSK3B)	kaof(Gsk3b)	Reaction	1	0	0	0	1	0	1	0	0	0	1	0	0	0	1	0	0	0	1	0	1	0	0	0	1	0	0	0	0	0	0	0	0	0	0	0	0	0	0	0	0	0	0	0	0
kaof(IkappaB kinase complex Hs)	kaof(IkappaB kinase complex Mm)	Reaction	1	0	0	1	0	0	1	0	0	1	0	0	0	1	1	0	0	1	0	0	1	0	0	1	0	0	0	0	1	0	1	1	1	1	0	1	0	0	0	0	0	0	0	1	0
kaof(IKBKB)	kaof(Ikbkb)	Reaction	1	0	0	1	0	1	1	0	0	1	0	1	0	1	1	0	0	1	0	1	1	0	0	1	0	1	0	0	1	0	1	1	1	1	0	1	0	0	0	0	1	1	0	0	0
kaof(INSR)	kaof(Insr)	Reaction	0	1	0	0	0	0	0	1	0	0	0	0	0	0	0	1	0	0	0	0	0	1	0	0	0	0	0	0	0	0	0	0	0	0	1	1	0	1	1	0	1	1	0	0	1
kaof(IRAK1)	kaof(Irak1)	Reaction	0	0	0	0	1	0	0	0	0	0	1	0	0	0	0	0	0	0	1	0	0	0	0	0	1	0	0	0	0	0	0	0	0	0	0	0	0	0	0	0	0	0	0	0	0
kaof(IRAK4)	kaof(Irak4)	Reaction	0	0	0	0	0	1	0	0	0	0	0	1	0	0	0	0	0	0	0	1	0	0	0	0	0	1	0	0	0	1	0	0	0	0	0	0	0	0	0	0	0	0	0	0	0
kaof(JAK2)	kaof(Jak2)	Reaction	1	0	0	0	0	0	1	0	0	0	0	0	0	0	1	0	0	0	0	0	1	0	1	0	0	0	0	0	0	0	0	1	1	1	0	0	0	0	0	0	0	0	0	0	0
kaof(JNK family Hs)	kaof(JNK family Mm)	Reaction	1	0	0	0	0	1	1	0	0	0	0	1	0	0	1	0	0	0	0	1	1	0	0	0	0	1	0	0	0	0	0	1	1	1	0	0	0	0	0	0	0	0	0	0	0
kaof(KDR)	kaof(Kdr)	Reaction	0	0	0	0	0	1	0	0	0	0	0	1	0	0	0	0	0	0	0	1	0	0	0	0	0	1	0	0	0	0	1	1	1	1	0	0	0	0	0	0	0	0	0	0	0
kaof(LYN)	kaof(Lyn)	Reaction	0	1	0	0	0	0	0	0	0	0	0	0	0	0	0	1	0	0	0	0	0	0	0	0	0	0	0	0	0	0	0	0	0	0	0	0	0	0	0	0	0	0	0	0	0
kaof(MAP2K4)	kaof(Map2k4)	Reaction	0	1	0	0	0	0	0	0	0	0	0	0	0	0	0	1	0	0	0	0	0	0	0	0	0	0	0	0	0	0	0	0	0	0	0	0	0	0	0	0	0	0	0	0	0
kaof(MAP2K6)	kaof(Map2k6)	Reaction	0	0	0	0	0	1	0	0	0	0	0	1	0	0	0	0	0	0	0	1	0	0	0	0	0	1	0	0	1	1	0	0	0	0	0	0	0	0	0	0	0	0	0	0	0
kaof(MAP3K1)	kaof(Map3k1)	Reaction	0	0	0	0	0	1	0	0	0	0	0	1	0	1	0	0	0	0	0	1	0	0	0	0	0	1	0	0	0	0	0	0	0	0	0	0	0	0	0	0	0	0	0	0	0
kaof(MAP3K7)	kaof(Map3k7)	Reaction	0	0	0	1	0	0	0	0	0	0	0	0	0	0	0	0	0	1	0	0	0	0	0	0	0	0	0	0	0	0	0	0	0	0	0	0	0	0	0	0	0	0	0	0	0
kaof(MAPK1)	kaof(Mapk1)	Reaction	1	1	0	1	1	0	1	1	0	1	1	0	0	0	1	1	0	1	1	0	1	1	0	1	1	0	1	1	0	1	1	1	1	1	0	1	0	0	0	0	0	0	0	0	0
kaof(MAPK3)	kaof(Mapk3)	Reaction	1	1	0	1	1	0	1	1	0	1	1	0	0	0	1	1	0	1	1	0	1	1	0	1	1	0	0	1	0	1	1	1	1	1	1	1	0	1	0	0	0	1	0	0	0
kaof(MAPK8)	kaof(Mapk8)	Reaction	1	0	0	0	0	0	0	0	0	0	0	0	0	0	1	0	0	0	0	0	1	0	0	0	0	0	0	0	1	1	0	1	1	1	0	0	0	0	0	0	0	0	0	0	0
kaof(MAPK9)	kaof(Mapk9)	Reaction	0	1	0	1	0	1	0	0	0	0	0	0	0	0	0	1	0	1	0	1	0	1	0	1	0	1	0	0	0	0	0	0	1	0	0	0	0	0	0	0	0	0	0	0	0
kaof(MEK Family Hs)	kaof(MEK Family Mm)	Reaction	0	0	0	0	0	1	0	0	0	0	0	1	0	0	0	0	0	0	0	1	0	0	0	0	0	1	0	0	0	1	0	0	0	0	0	0	0	0	0	0	0	0	0	0	0
kaof(MERTK)	kaof(Mertk)	Reaction	0	0	0	0	0	1	0	0	0	0	0	0	0	0	0	0	0	0	0	1	0	0	0	0	0	0	0	0	0	0	0	0	0	0	0	0	0	0	0	0	0	0	0	0	0
kaof(p110-PI3K family Hs)	kaof(p110-PI3K family Mm)	Reaction	0	1	0	0	0	0	0	0	0	0	0	0	0	0	0	1	0	0	0	0	0	0	0	0	0	0	0	0	0	0	0	0	0	0	0	0	0	0	0	0	0	0	0	0	0
kaof(p38 MAPK family Hs)	kaof(p38 MAPK family Mm)	Reaction	1	1	0	1	0	1	1	1	0	1	0	1	0	1	1	1	0	1	0	1	1	1	0	1	0	1	0	0	0	1	1	1	1	1	0	1	0	1	0	0	1	0	0	0	0
kaof(PDGFRA)	kaof(Pdgfra)	Reaction	0	0	0	0	1	0	0	0	0	0	1	0	0	0	0	0	0	0	1	0	0	0	0	0	1	0	0	0	0	0	0	0	0	0	0	0	0	0	0	0	0	0	0	0	0
kaof(PDGFRB)	kaof(Pdgfrb)	Reaction	0	0	0	0	1	0	0	0	0	0	1	0	0	1	0	0	0	0	1	0	0	0	0	0	1	0	0	1	0	1	0	1	0	1	0	1	0	1	0	0	0	0	0	0	0
kaof(PI3K Family Hs)	kaof(PI3K Family Mm)	Reaction	1	1	0	1	1	0	1	1	0	1	1	0	0	0	1	1	0	1	1	0	1	1	0	1	1	0	0	0	0	1	0	0	0	0	1	0	0	0	0	0	0	0	0	0	0
kaof(PIK3CA)	kaof(Pik3ca)	Reaction	0	0	1	0	0	0	0	0	0	0	0	0	0	0	0	0	1	0	0	0	0	0	0	0	0	0	0	0	0	0	0	0	0	0	0	0	0	0	0	0	0	0	0	0	0
kaof(PIK3CB)	kaof(Pik3cb)	Reaction	0	1	0	0	0	0	0	0	0	0	0	0	0	0	0	1	0	0	0	0	0	0	0	0	0	0	0	0	0	0	0	0	0	0	0	0	0	0	0	0	0	0	0	0	0
kaof(PKA Family Hs)	kaof(PKA Family Mm)	Reaction	1	1	0	0	0	0	1	1	0	0	0	0	0	0	1	1	0	0	0	0	1	1	0	0	0	0	0	0	1	0	0	0	0	0	0	0	0	0	0	0	0	0	1	1	1
kaof(PKC Family Hs)	kaof(Prkc family Mm)	Reaction	1	1	0	1	1	0	1	1	0	1	1	0	1	1	1	1	0	1	1	0	1	1	0	1	1	0	0	0	1	1	0	0	0	0	1	1	0	0	0	0	0	0	0	0	0
kaof(PRKCB)	kaof(Prkcb)	Reaction	1	0	0	0	0	0	1	0	0	0	0	0	0	0	1	0	0	0	0	0	1	0	0	0	0	0	0	0	0	0	0	0	0	0	0	0	0	0	0	0	0	0	0	0	0
kaof(PRKCD)	kaof(Prkcd)	Reaction	0	1	0	0	1	0	0	1	0	0	1	0	0	0	0	1	0	0	1	0	0	1	0	0	1	0	0	0	0	0	0	0	0	0	0	0	0	0	0	0	0	0	0	0	0
kaof(PRKCZ)	kaof(Prkcz)	Reaction	1	0	0	1	0	0	1	0	0	1	0	0	0	0	1	0	0	1	0	0	1	0	0	1	0	0	0	0	0	0	0	0	0	0	0	0	0	0	0	0	0	0	0	0	0
kaof(PRKG1)	kaof(Prkg1)	Reaction	0	1	0	0	0	0	0	1	0	0	0	0	0	0	0	1	0	0	0	0	0	1	0	0	0	0	0	0	0	0	0	0	0	0	0	0	0	0	0	0	0	0	0	0	0
kaof(PTK2)	kaof(Ptk2)	Reaction	1	0	0	0	0	0	1	0	0	0	0	0	0	0	1	0	0	0	0	0	1	0	0	0	0	0	0	0	0	0	0	0	0	0	0	0	0	0	0	0	0	0	0	0	0
kaof(PTK2B)	kaof(Ptk2b)	Reaction	0	1	0	1	0	0	0	0	0	0	0	0	0	0	0	1	0	1	0	0	0	0	0	0	0	0	0	0	0	0	0	0	0	0	0	0	0	0	0	0	0	0	0	0	0
kaof(ROCK1)	kaof(Rock1)	Reaction	1	0	0	0	0	0	1	0	0	0	0	0	0	0	1	0	0	0	0	0	1	0	0	0	0	0	0	0	0	0	0	0	0	0	1	0	0	0	0	0	0	0	0	0	0
kaof(ROCK2)	kaof(Rock2)	Reaction	1	0	0	0	0	0	0	0	0	0	0	0	0	0	1	0	0	0	0	0	0	0	0	0	0	0	0	0	0	0	0	0	0	0	0	0	0	0	0	0	0	0	0	0	0
kaof(ROCK Family Hs)	kaof(ROCK Family Mm)	Reaction	1	0	0	0	0	0	0	0	0	0	0	0	0	0	1	0	0	0	0	0	0	0	0	0	0	0	0	0	0	0	0	0	0	0	0	0	0	0	0	0	0	0	0	0	0
kaof(SPHK1)	kaof(Sphk1)	Reaction	1	0	0	0	0	0	0	0	0	0	0	0	0	0	1	0	0	0	0	0	0	0	0	0	0	0	0	0	0	0	0	0	0	0	0	0	0	0	0	0	0	0	0	0	0
kaof(SRC)	kaof(Src)	Reaction	1	0	0	0	0	0	1	0	0	0	0	0	0	1	1	0	0	0	0	0	1	0	0	0	0	0	0	0	0	1	0	0	0	0	0	0	0	0	0	0	0	0	1	0	0
kaof(SRC family Hs)	kaof(SRC family Mm)	Reaction	0	1	0	1	0	0	0	1	0	1	0	0	0	0	0	1	0	1	0	0	0	1	0	1	0	0	0	0	0	0	0	0	0	0	0	0	0	0	0	0	0	0	0	0	0
kaof(SYK)	kaof(Syk)	Reaction	0	1	0	1	0	0	0	1	0	1	0	0	0	0	0	1	0	1	0	0	0	1	0	1	0	0	0	0	0	0	0	0	0	0	0	0	0	0	0	0	0	0	0	0	0
laminar shear stress	laminar shear stress	Default	1	0	0	0	0	0	1	0	0	0	0	0	0	0	1	0	0	0	0	0	1	0	0	0	0	0	0	0	1	1	1	0	1	0	1	1	0	0	1	0	0	0	0	0	1
LCAT	Lcat	Protein	0	0	0	1	0	0	0	0	0	0	0	0	0	0	0	0	0	1	0	0	0	0	0	0	0	0	0	0	0	0	0	0	0	0	0	0	0	0	0	0	0	0	0	0	0
LDL aggregates	LDL aggregates	Default	0	0	0	0	1	0	0	0	0	0	0	0	0	0	0	0	0	0	1	0	0	0	0	0	0	0	0	0	0	0	0	0	0	0	0	0	0	0	0	0	0	0	0	0	0
LDLR	Ldlr	Protein	0	0	0	1	0	0	0	0	0	1	0	0	0	0	0	0	0	1	0	0	0	0	0	1	0	0	0	0	0	1	0	1	0	1	0	0	0	0	0	0	0	0	0	0	0
Leukotriene	Leukotriene	Molecule	0	0	1	0	0	0	0	0	0	0	0	0	0	0	0	0	1	0	0	0	0	0	0	0	0	0	0	0	0	0	0	0	0	0	0	0	0	0	0	0	0	0	0	0	0
Leukotriene B4	Leukotriene B4	Molecule	0	0	1	1	0	0	0	0	1	1	0	0	0	1	0	0	1	1	0	0	0	0	1	1	0	0	0	0	0	1	0	0	1	0	0	0	0	0	0	0	0	0	0	0	0
L-Homocysteine	L-Homocysteine	Molecule	1	0	0	0	0	0	1	0	0	0	0	0	0	0	1	0	0	0	0	0	1	0	0	0	0	0	0	0	0	0	0	0	0	0	0	1	0	0	0	0	0	0	0	0	0
lipid biosynthesis	lipid biosynthesis	BiologicalProcess	0	0	0	1	0	0	0	0	0	0	0	0	0	0	0	0	0	1	0	0	0	0	0	0	0	0	0	0	0	0	0	0	0	0	0	0	0	0	0	0	0	0	0	0	0
Lipopolysaccharide	Lipopolysaccharide	Molecule	1	0	0	0	0	0	1	0	0	0	0	0	0	1	1	0	0	0	0	0	1	0	0	0	0	0	0	0	1	1	1	1	1	1	1	1	0	1	1	0	1	1	1	0	1
Low Density Lipoprotein	Low Density Lipoprotein	Molecule	1	0	1	1	1	1	1	0	1	1	1	1	0	1	1	0	1	1	1	1	1	0	1	1	1	1	0	0	0	0	0	0	0	0	0	0	0	0	0	0	0	0	0	1	0
LRP1	Lrp1	Protein	0	0	0	0	1	0	0	0	0	0	1	0	0	0	0	0	0	0	1	0	0	0	0	0	1	0	0	0	0	0	0	0	0	0	0	0	0	0	0	0	0	0	0	0	0
LRP6	Lrp6	Protein	0	0	0	0	1	0	0	0	0	0	0	0	0	0	0	0	0	0	1	0	0	0	0	0	0	0	0	0	0	0	0	0	0	0	0	0	0	0	0	0	0	0	0	0	0
LTBR	Ltbr	Protein	0	0	0	0	1	0	0	0	0	0	1	0	0	1	0	0	0	0	1	0	0	0	0	0	1	0	0	0	0	0	1	1	1	1	0	0	0	0	0	0	0	0	0	0	0
lymphocyte chemotaxis	lymphocyte chemotaxis	BiologicalProcess	0	0	0	0	0	1	0	0	0	0	0	0	0	0	0	0	0	0	0	1	0	0	0	0	0	0	0	0	0	0	0	0	0	0	0	0	0	0	0	0	0	0	0	0	0
LYN	Lyn	Protein	0	1	0	0	0	0	0	1	0	0	0	0	0	0	0	1	0	0	0	0	0	1	0	0	0	0	0	0	0	0	0	0	0	0	0	0	0	0	0	0	0	0	0	0	0
macrophage activation	macrophage activation	BiologicalProcess	0	0	0	0	0	1	0	0	0	0	0	1	0	1	0	0	0	0	0	1	0	0	0	0	0	1	0	0	0	1	0	0	0	0	0	0	0	0	0	0	0	0	0	0	0
macrophage chemotaxis	macrophage chemotaxis	BiologicalProcess	0	0	0	0	0	1	0	0	0	0	0	0	0	0	0	0	0	0	0	1	0	0	0	0	0	0	0	0	0	0	0	0	0	0	0	0	0	0	0	0	0	0	0	0	0
MAP2K4	Map2k4	Protein	0	1	0	0	0	0	0	1	0	0	0	0	0	0	0	1	0	0	0	0	0	1	0	0	0	0	0	0	0	1	0	0	0	0	0	0	0	0	0	0	0	0	0	0	0
MAP3K7	Map3k7	Protein	0	0	0	1	0	0	0	0	0	1	0	0	0	0	0	0	0	1	0	0	0	0	0	1	0	0	0	0	0	0	0	0	0	0	0	0	0	0	0	0	0	0	0	0	0
MAPK1	Mapk1	Protein	1	1	0	1	1	0	1	1	0	1	1	0	0	0	1	1	0	1	1	0	1	1	0	1	1	0	0	0	0	0	0	0	0	0	0	0	0	0	0	0	0	0	0	0	0
MAPK1 P@T185	Mapk1 P@T183	Default	0	1	0	0	0	0	0	0	0	0	0	0	0	0	0	1	0	0	0	0	0	0	0	0	0	0	0	0	0	0	0	0	0	0	0	0	0	0	0	0	0	0	0	0	0
MAPK1 P@Y187	Mapk1 P@Y185	Default	0	1	0	0	0	0	0	0	0	0	0	0	0	0	0	1	0	0	0	0	0	0	0	0	0	0	0	0	0	0	0	0	0	0	0	0	0	0	0	0	0	0	0	0	0
MAPK3	Mapk3	Protein	1	1	0	1	1	0	1	1	0	1	1	0	0	0	1	1	0	1	1	0	1	1	0	1	1	0	0	0	0	0	0	0	0	0	0	0	0	0	0	0	0	0	0	0	0
MAPK8	Mapk8	Protein	1	0	0	0	0	0	1	0	0	0	0	0	0	0	1	0	0	0	0	0	1	0	0	0	0	0	0	0	0	0	0	0	0	0	0	0	0	0	0	0	0	0	0	0	0
MAPK9	Mapk9	Protein	0	1	0	1	0	1	0	0	0	0	0	0	0	0	0	1	0	1	0	1	0	0	0	0	0	0	0	0	0	0	0	0	0	0	0	0	0	0	0	0	0	0	0	0	0
MEK Family Hs	MEK Family Mm	Protein	0	0	0	0	0	1	0	0	0	0	0	0	0	0	0	0	0	0	0	1	0	0	0	0	0	0	0	0	0	0	0	0	0	0	0	0	0	0	0	0	0	0	0	0	0
MERTK	Mertk	Protein	0	0	0	0	0	1	0	0	0	0	0	0	0	0	0	0	0	0	0	1	0	0	0	0	0	0	0	0	0	0	0	0	0	0	0	0	0	0	0	0	0	0	0	0	0
MFGE8	Mfge8	Protein	0	0	0	0	0	1	0	0	0	0	0	0	0	0	0	0	0	0	0	1	0	0	0	0	0	0	0	0	0	0	0	0	0	0	0	0	0	0	0	0	0	0	0	0	0
MHC class II complex Hs	MHC class II complex Mm	Default	0	0	0	0	0	1	0	0	0	0	0	0	0	0	0	0	0	0	0	1	0	0	0	0	0	0	0	0	0	0	0	0	0	0	0	0	0	0	0	0	0	0	0	0	0
MIF	Mif	Protein	0	0	1	0	0	0	0	0	1	0	0	0	0	0	0	0	1	0	0	0	0	0	1	0	0	0	0	0	0	0	0	0	0	0	0	1	0	0	0	0	0	0	0	0	0
MMP1	Mmp1a	Protein	1	0	0	0	0	1	1	0	0	0	0	1	0	0	1	0	0	0	0	1	1	0	0	0	0	1	0	0	0	0	0	0	0	0	0	0	0	0	0	0	0	0	0	0	0
MMP13	Mmp13	Protein	0	0	0	0	0	1	0	0	0	0	0	1	0	0	0	0	0	0	0	1	0	0	0	0	0	1	0	0	0	0	0	0	0	0	0	0	0	0	0	0	0	0	0	0	0
MMP14	Mmp14	Protein	1	0	0	0	0	1	1	0	0	0	0	1	0	0	1	0	0	0	0	1	1	0	0	0	0	1	0	0	0	0	0	0	0	0	0	0	0	0	0	0	0	0	0	0	0
MMP2	Mmp2	Protein	0	0	0	0	1	1	0	0	0	0	0	0	0	0	0	0	0	0	1	1	0	0	0	0	0	0	0	0	0	0	0	0	0	0	0	0	0	0	0	0	0	0	0	0	0
MMP3	Mmp3	Protein	1	0	0	0	0	1	1	0	0	0	0	1	0	0	1	0	0	0	0	1	1	0	0	0	0	1	0	0	0	0	0	0	0	0	0	0	0	0	0	0	0	0	0	0	0
MMP8	Mmp8	Protein	0	0	0	0	0	1	0	0	0	0	0	1	0	0	0	0	0	0	0	1	0	0	0	0	0	1	0	0	0	0	0	0	0	0	0	0	0	0	0	0	0	0	0	0	0
MMP9	Mmp9	Protein	0	0	0	0	1	1	0	0	0	0	1	1	0	0	0	0	0	0	1	1	0	0	0	0	1	1	0	0	0	0	0	0	0	0	0	0	0	0	0	0	0	0	0	0	0
MMP Family Hs	MMP Family Mm	Protein	0	0	0	0	0	1	0	0	0	0	0	0	0	0	0	0	0	0	0	1	0	0	0	0	0	0	0	0	0	0	0	0	0	0	0	0	0	0	0	0	0	0	0	0	0
monocyte adherence	monocyte adherence	BiologicalProcess	0	0	1	0	0	0	0	0	1	0	0	0	0	1	0	0	1	0	0	0	0	0	1	0	0	0	0	1	1	1	0	1	0	1	0	1	0	0	0	0	0	0	1	1	0
monocyte extravasation	monocyte extravasation	Default	0	0	1	0	0	0	0	0	0	0	0	0	0	0	0	0	1	0	0	0	0	0	0	0	0	0	0	0	0	0	0	0	0	0	0	0	0	0	0	0	0	0	0	0	0
MSR1	Msr1	Protein	0	0	0	1	0	1	0	0	0	1	0	1	0	0	0	0	0	1	0	1	0	0	0	1	0	1	0	0	0	0	0	0	0	0	0	0	0	0	0	0	0	0	0	0	0
MYC	Myc	Protein	0	0	0	0	1	0	0	0	0	0	1	0	0	0	0	0	0	0	1	0	0	0	0	0	1	0	0	0	0	0	0	0	0	0	1	1	0	0	0	0	0	0	0	1	0
MYD88	Myd88	Protein	0	1	0	1	1	1	0	1	0	1	1	1	0	1	0	1	0	1	1	1	0	1	0	1	1	1	0	0	0	0	0	0	0	0	0	0	0	0	0	0	0	0	0	0	0
NADPH oxidase complex	NADPH oxidase complex	CellularComponent	1	0	0	0	1	1	0	0	0	0	0	0	0	0	1	0	0	0	1	1	0	0	0	0	0	0	0	0	0	0	0	0	0	0	0	0	0	0	0	0	0	0	0	0	0
NCOR1	Ncor1	Protein	0	0	0	1	0	0	0	0	0	0	0	0	0	0	0	0	0	1	0	0	0	0	0	0	0	0	0	0	0	0	0	0	0	0	0	0	0	0	0	0	0	0	0	0	0
necrosis	necrosis	BiologicalProcess	0	0	0	0	0	1	0	0	0	0	0	0	0	0	0	0	0	0	0	1	0	0	0	0	0	0	0	0	0	0	0	0	0	0	0	0	0	0	0	0	0	0	0	0	0
NFAT Family Hs	Nfat Family Mm	Protein	1	0	0	0	0	0	1	0	0	0	0	0	0	0	1	0	0	0	0	0	1	0	0	0	0	0	0	0	0	0	0	0	0	0	0	0	0	0	0	0	0	0	0	0	0
NFKB1	Nfkb1	Protein	0	0	0	1	0	0	0	0	0	1	0	0	0	0	0	0	0	1	0	0	0	0	0	1	0	0	0	0	0	0	0	0	0	0	0	0	0	0	0	0	0	0	0	0	0
NFKB Complex Hs	NFKB Complex Mm	Protein	1	0	0	1	1	1	1	0	0	1	1	1	0	0	1	0	0	1	1	1	1	0	0	1	1	1	0	0	0	0	0	1	0	1	0	0	0	1	0	0	0	1	0	0	0
NFKBIA	Nfkbia	Protein	0	0	0	1	0	0	0	0	0	1	0	0	0	0	0	0	0	1	0	0	0	0	0	1	0	0	0	0	0	0	0	0	0	0	0	0	0	0	0	0	0	0	0	0	0
NFKBIA P@S	Nfkbia P@S	Default	0	0	0	0	0	1	0	0	0	0	0	0	0	0	0	0	0	0	0	1	0	0	0	0	0	0	0	0	0	0	0	0	0	0	0	0	0	0	0	0	0	0	0	0	0
Nitric oxide	Nitric oxide	Molecule	1	1	0	0	1	1	0	0	0	0	0	0	0	0	1	1	0	0	1	1	0	0	0	0	0	0	0	0	0	0	0	0	0	0	0	0	0	0	0	0	0	0	0	0	0
NOS2	Nos2	Protein	1	0	0	0	1	1	1	0	0	0	1	1	0	0	1	0	0	0	1	1	1	0	0	0	1	1	0	0	0	0	0	0	0	0	0	0	0	0	0	0	0	0	0	0	0
NOS3	Nos3	Protein	1	0	0	0	0	0	1	0	0	0	0	0	1	1	1	0	0	0	0	0	1	0	0	0	0	0	0	0	1	1	0	1	0	1	0	0	0	1	1	0	0	0	0	1	0
NOX1	Nox1	Protein	0	0	0	1	1	0	0	0	0	1	1	0	0	0	0	0	0	1	1	0	0	0	0	1	1	0	0	0	0	0	0	0	0	0	0	0	0	0	0	0	0	0	0	0	0
NOX4	Nox4	Protein	1	0	0	0	1	1	0	0	0	0	0	0	0	0	1	0	0	0	1	1	0	0	0	0	0	0	0	0	0	0	0	0	0	0	0	0	0	0	0	0	0	0	0	0	0
NR1H2	Nr1h2	Protein	0	0	0	1	0	0	0	0	0	1	0	0	0	0	0	0	0	1	0	0	0	0	0	1	0	0	0	0	0	0	0	0	0	0	0	0	0	0	0	0	0	0	0	0	0
NR1H3	Nr1h3	Protein	0	0	0	1	0	0	0	0	0	1	0	0	0	0	0	0	0	1	0	0	0	0	0	1	0	0	0	0	0	0	0	0	0	0	0	0	0	0	0	0	0	0	0	0	0
NR3C1	Nr3c1	Protein	0	0	0	1	0	0	0	0	0	1	0	0	0	0	0	0	0	1	0	0	0	0	0	1	0	0	0	0	0	0	0	0	0	0	0	0	0	0	0	0	0	0	0	0	0
NR3C2	Nr3c2	Protein	1	0	0	0	0	0	1	0	0	0	0	0	0	0	1	0	0	0	0	0	1	0	0	0	0	0	0	0	0	0	0	0	0	0	0	0	0	0	0	0	0	0	0	0	0
NR4A3	Nr4a3	Protein	0	0	0	0	1	0	0	0	0	0	1	0	0	0	0	0	0	0	1	0	0	0	0	0	1	0	0	0	0	0	0	0	0	0	0	0	0	0	0	0	0	0	0	0	0
O2.-	O2.-	Molecule	0	0	0	0	1	0	0	0	0	0	1	0	0	0	0	0	0	0	1	0	0	0	0	0	1	0	0	0	0	0	0	0	0	0	0	0	0	0	0	0	0	0	0	0	0
OLR1	Olr1	Protein	1	0	0	1	0	0	1	0	0	1	0	0	0	1	1	0	0	1	0	0	1	0	0	1	0	0	1	1	1	1	0	1	0	1	1	1	0	0	0	0	0	0	0	0	0
oxidized 1-palmitoyl-2-arachidonyl-sn-3-glycero-phosphorylcholine	oxidized 1-palmitoyl-2-arachidonyl-sn-3-glycero-phosphorylcholine	Default	1	0	1	0	0	0	1	0	1	0	0	0	0	0	1	0	1	0	0	0	1	0	1	0	0	0	1	1	1	0	1	0	0	1	1	1	0	0	0	0	0	0	0	0	1
Oxidized HDL	Oxidized HDL	CellularComponent	0	0	0	1	0	0	0	0	0	1	0	0	0	0	0	0	0	1	0	0	0	0	0	1	0	0	0	0	0	1	0	0	0	0	0	0	0	0	0	0	0	0	0	0	0
Oxidized Low Density Lipoprotein	Oxidized Low Density Lipoprotein	Molecule	1	1	1	1	1	1	1	1	1	1	1	1	0	0	1	1	1	1	1	1	1	1	1	1	1	1	1	1	0	1	0	0	0	1	0	1	0	0	0	0	0	0	0	0	0
oxof(HMOX1)	oxof(Hmox1)	MolecularFunction	1	0	0	0	0	0	0	0	0	0	0	0	0	0	1	0	0	0	0	0	0	0	0	0	0	0	0	0	0	0	0	0	0	0	0	0	0	0	0	0	0	0	0	0	0
oxof(NADPH oxidase complex)	oxof(NADPH oxidase complex)	MolecularFunction	1	0	0	1	1	0	1	0	0	1	1	0	0	0	1	0	0	1	1	0	1	0	0	1	1	0	0	0	0	0	0	0	0	0	0	0	0	0	0	0	0	0	0	0	0
Oxysterol	Oxysterol	Default	0	0	0	1	0	0	0	0	0	1	0	0	0	0	0	0	0	1	0	0	0	0	0	1	0	0	0	0	0	0	0	0	0	0	0	0	0	0	0	0	0	0	0	0	0
P2RY1	P2ry1	Protein	0	1	0	0	0	0	0	0	0	0	0	0	0	0	0	1	0	0	0	0	0	0	0	0	0	0	0	0	0	0	0	0	0	0	0	0	0	0	0	0	0	0	0	0	0
P2RY12	P2ry12	Protein	0	1	0	0	0	0	0	0	0	0	0	0	0	0	0	1	0	0	0	0	0	0	0	0	0	0	0	0	0	0	0	0	0	0	0	0	0	0	0	0	0	0	0	0	0
p38 MAPK Family Hs	p38 MAPK Family Mm	Protein	1	0	0	0	0	1	0	0	0	0	0	0	0	0	1	0	0	0	0	1	0	0	0	0	0	0	0	0	0	0	0	0	0	0	0	0	0	0	0	0	0	0	0	0	0
p38 MAPK family Hs P@?	p38 MAPK Family Mm P@?	Default	0	0	0	0	0	1	0	0	0	0	0	0	0	0	0	0	0	0	0	1	0	0	0	0	0	0	0	0	0	0	0	0	0	0	0	0	0	0	0	0	0	0	0	0	0
paof(Calcineurin complex Hs)	paof(Calcineurin complex Mm)	MolecularFunction	1	0	0	0	0	0	1	0	0	0	0	0	0	0	1	0	0	0	0	0	1	0	0	0	0	0	0	1	1	0	0	0	0	0	0	0	0	0	0	0	0	0	0	0	0
paof(PTEN)	paof(Pten)	MolecularFunction	1	0	0	0	0	0	1	0	0	0	0	0	0	1	1	0	0	0	0	0	1	0	0	0	0	0	0	1	0	0	1	1	1	1	1	1	0	1	1	0	1	1	0	0	1
paof(PTPN11)	paof(Ptpn11)	MolecularFunction	0	0	0	0	1	0	0	0	0	0	1	0	0	0	0	0	0	0	1	0	0	0	0	0	1	0	0	0	0	0	0	0	0	0	0	0	0	0	0	0	0	0	0	0	0
PCNA	Pcna	Protein	0	0	0	0	1	0	0	0	0	0	0	0	0	0	0	0	0	0	1	0	0	0	0	0	0	0	0	0	0	0	0	0	0	0	0	0	0	0	0	0	0	0	0	0	0
PDGFA	Pdgfa	Protein	0	0	0	0	1	0	0	0	0	0	1	0	0	0	0	0	0	0	1	0	0	0	0	0	1	0	0	0	0	0	0	0	0	0	0	1	0	0	0	0	0	0	0	0	0
PDGFB	Pdgfb	Protein	0	0	0	0	1	0	0	0	0	0	1	0	1	1	0	0	0	0	1	0	0	0	0	0	1	0	0	0	1	1	0	0	0	1	0	1	0	0	0	0	0	0	0	0	0
PDGFB:PDGFB	Pdgfb:Pdgfb	MolecularComplex	0	0	0	0	1	0	0	0	0	0	0	0	0	0	0	0	0	0	1	0	0	0	0	0	1	0	0	0	0	0	0	0	0	0	0	0	0	0	0	0	0	0	0	0	0
PDGF Family Hs	Pdgf Family Mm	Protein	0	0	0	0	0	1	0	0	0	0	0	1	0	1	0	0	0	0	0	1	0	0	0	0	0	1	0	0	1	0	0	0	0	1	0	0	0	0	0	0	0	0	0	0	0
PDGFRA	Pdgfra	Protein	0	0	0	0	1	0	0	0	0	0	0	0	0	0	0	0	0	0	1	0	0	0	0	0	0	0	0	0	0	0	0	0	0	0	0	0	0	0	0	0	0	0	0	0	0
PDGFRB	Pdgfrb	Protein	0	0	0	0	1	0	0	0	0	0	1	0	0	0	0	0	0	0	1	0	0	0	0	0	1	0	0	0	0	0	0	0	0	0	0	0	0	0	0	0	0	0	0	0	0
PECAM1	Pecam1	Protein	1	0	0	0	0	1	0	0	0	0	0	0	0	0	1	0	0	0	0	1	0	0	0	0	0	0	0	0	0	0	0	0	0	0	0	0	0	0	0	0	0	0	0	0	0
PF4	Pf4	Protein	1	1	0	0	0	0	0	0	0	0	0	0	0	0	1	1	0	0	0	0	1	1	0	0	0	0	0	0	0	0	0	0	0	0	0	0	0	0	0	0	0	0	0	0	0
phagocytosis	phagocytosis	BiologicalProcess	0	0	0	0	0	1	0	0	0	0	0	1	0	0	0	0	0	0	0	1	0	0	0	0	0	1	0	0	0	0	0	0	0	0	0	0	0	0	0	0	0	0	0	0	0
Phosphatidate	Phosphatidate	Molecule	0	0	0	0	1	0	0	0	0	0	0	0	0	0	0	0	0	0	1	0	0	0	0	0	0	0	0	0	0	0	0	0	0	0	0	0	0	0	0	0	0	0	0	0	0
Phosphatidylinositol-3,4,5-trisphosphate	Phosphatidylinositol-3,4,5-trisphosphate	Molecule	0	1	0	0	0	0	0	0	0	0	0	0	0	0	0	1	0	0	0	0	0	0	0	0	0	0	0	0	0	0	0	0	0	0	0	0	0	0	0	0	0	0	0	0	0
Phospholipase C-beta Family Hs	Phospholipase C-beta Family Mm	Protein	0	1	0	0	0	0	0	0	0	0	0	0	0	0	0	1	0	0	0	0	0	0	0	0	0	0	0	0	0	0	0	0	0	0	0	0	0	0	0	0	0	0	0	0	0
Phospholipase C Family Hs	Phospholipase C Family Mm	Protein	0	1	0	0	1	0	0	0	0	0	0	0	0	0	0	1	0	0	1	0	0	0	0	0	0	0	0	0	0	0	0	0	0	0	0	0	0	0	0	0	0	0	0	0	0
Phospholipase D Family Hs	Phospholipase D family Mm	Protein	0	0	0	0	1	0	0	0	0	0	0	0	0	0	0	0	0	0	1	0	0	0	0	0	0	0	0	0	0	0	0	0	0	0	0	0	0	0	0	0	0	0	0	0	0
PI3K Family Hs	PI3K Family Mm	Protein	1	1	0	1	1	0	1	1	0	1	1	0	0	0	1	1	0	1	1	0	1	1	0	1	1	0	0	0	0	0	0	0	0	0	0	0	0	0	0	0	0	0	0	0	0
PIK3CB	Pik3cb	Protein	0	1	0	0	0	0	0	0	0	0	0	0	0	0	0	1	0	0	0	0	0	0	0	0	0	0	0	0	0	0	0	0	0	0	0	0	0	0	0	0	0	0	0	0	0
pinocytosis	pinocytosis	BiologicalProcess	0	0	0	1	0	0	0	0	0	0	0	0	0	0	0	0	0	1	0	0	0	0	0	0	0	0	0	0	0	0	0	0	0	0	0	0	0	0	0	0	0	0	0	0	0
PKA Family Hs	PKA Family Mm	Protein	1	1	0	0	0	0	0	0	0	0	0	0	0	0	1	1	0	0	0	0	0	0	0	0	0	0	0	0	0	0	0	0	0	0	0	0	0	0	0	0	0	0	0	0	0
PKC Family Hs	Prkc Family Mm	Protein	1	1	0	1	1	0	1	1	0	1	1	0	0	0	1	1	0	1	1	0	1	1	0	1	1	0	0	0	0	0	0	0	0	0	0	0	0	0	0	0	0	0	0	0	0
PLA2 Family Hs	PLA2 Family Mm	Protein	0	1	0	0	0	0	0	0	0	0	0	0	0	0	0	1	0	0	0	0	0	0	0	0	0	0	0	0	0	0	0	0	0	0	0	0	0	0	0	0	0	0	0	0	0
plaque destabilization	plaque destabilization	Default	0	0	0	0	0	1	0	0	0	0	0	0	0	0	0	0	0	0	0	1	0	0	0	0	0	0	0	0	0	0	0	0	0	0	0	0	0	0	0	0	0	0	0	0	0
platelet activation	platelet activation	BiologicalProcess	0	1	0	0	0	0	0	0	0	0	0	0	0	0	0	1	0	0	0	0	0	0	0	0	0	0	0	0	0	0	0	0	0	0	0	0	0	0	0	0	0	0	0	0	0
PLAU	Plau	Protein	0	0	0	0	1	1	0	0	0	0	1	1	0	0	0	0	0	0	1	1	0	0	0	0	1	1	0	0	0	0	0	0	0	0	0	0	0	0	0	0	0	0	0	0	0
PLAUR	Plaur	Protein	0	0	0	0	1	0	0	0	0	0	1	0	0	0	0	0	0	0	1	0	0	0	0	0	1	0	0	0	0	0	0	0	0	0	0	0	0	0	0	0	0	0	0	0	0
PLCG1	Plcg1	Protein	1	0	0	0	0	0	0	0	0	0	0	0	0	0	1	0	0	0	0	0	0	0	0	0	0	0	0	0	0	0	0	0	0	0	0	0	0	0	0	0	0	0	0	0	0
PLVAP	Plvap	Protein	1	0	0	0	0	0	0	0	0	0	0	0	0	0	1	0	0	0	0	0	0	0	0	0	0	0	0	0	0	0	0	0	0	0	0	0	0	0	0	0	0	0	0	0	0
PON1	Pon1	Protein	0	0	0	0	0	1	0	0	0	0	0	0	0	0	0	0	0	0	0	1	0	0	0	0	0	0	0	0	0	0	0	0	0	0	0	0	0	0	0	0	0	0	0	0	0
PON2	Pon2	Protein	0	0	0	0	0	1	0	0	0	0	0	0	0	0	0	0	0	0	0	1	0	0	0	0	0	0	0	0	0	0	0	0	0	0	0	0	0	0	0	0	0	0	0	0	0
PON3	Pon3	Protein	0	0	0	0	0	1	0	0	0	0	0	0	0	0	0	0	0	0	0	1	0	0	0	0	0	0	0	0	0	0	0	0	0	0	0	0	0	0	0	0	0	0	0	0	0
PPARA	Ppara	Protein	1	0	0	1	1	1	1	0	0	1	1	1	1	0	1	0	0	1	1	1	1	0	0	1	1	1	0	1	0	0	0	0	0	0	0	0	0	0	0	0	0	0	0	1	0
PPARD	Ppard	Protein	0	0	0	1	0	0	0	0	0	1	0	0	0	0	0	0	0	1	0	0	0	0	0	1	0	0	0	0	0	0	0	0	0	0	0	0	0	0	0	0	0	0	0	0	0
PPARG	Pparg	Protein	1	0	0	0	0	1	1	0	0	0	0	1	0	0	1	0	0	0	0	1	1	0	0	0	0	1	0	0	0	1	0	0	0	0	0	0	0	0	0	0	0	0	0	0	0
PPBP	Ppbp	Protein	0	1	0	0	0	0	0	1	0	0	0	0	0	0	0	1	0	0	0	0	0	1	0	0	0	0	0	0	1	0	1	1	1	1	0	0	0	0	0	0	0	0	0	0	0
PRKACA	Prkaca	Protein	1	0	0	0	0	0	0	0	0	0	0	0	0	0	1	0	0	0	0	0	0	0	0	0	0	0	0	0	0	0	0	0	0	0	0	0	0	0	0	0	0	0	0	0	0
PRKCB	Prkcb	Protein	1	0	0	0	0	0	0	0	0	0	0	0	0	0	1	0	0	0	0	0	0	0	0	0	0	0	0	0	0	0	0	0	0	0	0	0	0	0	0	0	0	0	0	0	0
PRKCD	Prkcd	Protein	0	1	0	0	0	0	0	1	0	0	0	0	0	0	0	1	0	0	0	0	0	1	0	0	0	0	0	0	0	0	0	0	0	0	0	0	0	0	0	0	0	0	0	0	0
PRKCD P@Y313	Prkcd P@Y311	Default	0	1	0	0	0	0	0	0	0	0	0	0	0	0	0	1	0	0	0	0	0	0	0	0	0	0	0	0	0	0	0	0	0	0	0	0	0	0	0	0	0	0	0	0	0
PRKCZ	Prkcz	Protein	1	0	0	0	0	0	0	0	0	0	0	0	0	0	1	0	0	0	0	0	0	0	0	0	0	0	0	0	0	0	0	0	0	0	0	0	0	0	0	0	0	0	0	0	0
PRKG1	Prkg1	Protein	0	1	0	0	0	0	0	0	0	0	0	0	0	0	0	1	0	0	0	0	0	0	0	0	0	0	0	0	0	0	0	0	0	0	0	0	0	0	0	0	0	0	0	0	0
Prostaglandin E2	Prostaglandin E2	Molecule	0	1	0	0	0	0	0	1	0	0	0	0	1	0	0	1	0	0	0	0	0	1	0	0	0	0	0	0	0	0	0	0	0	0	0	1	0	0	0	0	0	0	0	0	0
PTAFR	Ptafr	Protein	0	0	0	1	0	0	0	0	0	0	0	0	0	0	0	0	0	1	0	0	0	0	0	0	0	0	0	0	0	0	0	0	0	0	0	0	0	0	0	0	0	0	0	0	0
PTEN	Pten	Protein	1	1	0	0	0	0	1	1	0	0	0	0	0	0	1	1	0	0	0	0	1	1	0	0	0	0	0	0	0	0	0	0	0	0	0	0	0	0	0	0	0	0	0	0	0
PTGER3	Ptger3	Protein	0	1	0	0	0	0	0	0	0	0	0	0	0	0	0	1	0	0	0	0	0	0	0	0	0	0	0	0	0	0	0	0	0	0	0	0	0	0	0	0	0	0	0	0	0
PTGS2	Ptgs2	Protein	0	0	0	0	1	1	0	0	0	0	1	1	0	0	0	0	0	0	1	1	0	0	0	0	1	1	0	0	0	0	0	0	0	0	0	0	0	0	0	0	0	0	0	0	0
PTK2	Ptk2	Protein	1	0	0	0	0	0	1	0	0	0	0	0	0	1	1	0	0	0	0	0	1	0	0	0	0	0	0	0	0	0	0	0	0	0	0	0	0	0	0	0	0	0	0	0	0
PTK2B	Ptk2b	Protein	0	1	0	1	0	0	0	0	0	0	0	0	0	0	0	1	0	1	0	0	0	0	0	0	0	0	0	0	0	0	0	0	0	0	0	0	0	0	0	0	0	0	0	0	0
PTK2 P@Y	Ptk2 P@Y	Default	1	0	0	0	0	0	0	0	0	0	0	0	0	0	1	0	0	0	0	0	0	0	0	0	0	0	0	0	0	0	0	0	0	0	0	0	0	0	0	0	0	0	0	0	0
PTK2 P@Y576	Ptk2 P@Y576	Default	1	0	0	0	0	0	0	0	0	0	0	0	0	0	1	0	0	0	0	0	0	0	0	0	0	0	0	0	0	0	0	0	0	0	0	0	0	0	0	0	0	0	0	0	0
PTPN11	Ptpn11	Protein	0	0	0	0	1	0	0	0	0	0	0	0	0	0	0	0	0	0	1	0	0	0	0	0	0	0	0	0	0	0	0	0	0	0	0	0	0	0	0	0	0	0	0	0	0
PUFA	PUFA	Default	0	0	0	1	0	0	0	0	0	1	0	0	0	0	0	0	0	1	0	0	0	0	0	1	0	0	0	0	0	0	0	0	0	0	0	0	0	0	0	0	0	0	0	0	0
PXN	Pxn	Protein	0	0	0	1	0	0	0	0	0	0	0	0	0	0	0	0	0	1	0	0	0	0	0	0	0	0	0	0	0	0	0	0	0	0	0	0	0	0	0	0	0	0	0	0	0
PXN P@S126	Pxn P@S126	Default	0	0	0	1	0	0	0	0	0	0	0	0	0	0	0	0	0	1	0	0	0	0	0	0	0	0	0	0	0	0	0	0	0	0	0	0	0	0	0	0	0	0	0	0	0
RAC1	Rac1	Protein	1	0	0	1	1	0	1	0	0	1	1	0	0	1	1	0	0	1	1	0	1	0	0	1	1	0	0	0	0	0	0	0	0	0	1	1	0	1	1	0	1	1	0	0	0
RAP1B	Rap1b	Protein	0	1	0	0	0	0	0	0	0	0	0	0	0	0	0	1	0	0	0	0	0	0	0	0	0	0	0	0	0	0	0	0	0	0	0	0	0	0	0	0	0	0	0	0	0
RAP1B P@S179	Rap1b P@S179	Phosphorylation	0	1	0	0	0	0	0	0	0	0	0	0	0	0	0	1	0	0	0	0	0	0	0	0	0	0	0	0	0	0	0	0	0	0	0	0	0	0	0	0	0	0	0	0	0
RB1	Rb1	Protein	0	0	0	0	1	0	0	0	0	0	1	0	1	1	0	0	0	0	1	0	0	0	0	0	1	0	1	0	1	0	0	0	0	0	1	1	0	1	1	0	1	1	0	0	1
regulation of vascular permeability	regulation of vascular permeability	BiologicalProcess	1	0	0	0	0	1	0	0	0	0	0	0	0	0	1	0	0	0	0	1	0	0	0	0	0	0	0	0	0	0	0	0	0	0	0	0	0	0	0	0	0	0	0	0	0
REL	Rel	Protein	1	0	0	0	0	0	1	0	0	0	0	0	0	1	1	0	0	0	0	0	1	0	0	0	0	0	0	0	1	0	0	0	0	0	0	0	0	0	0	0	0	0	0	0	0
RELA	Rela	Protein	1	0	0	0	0	1	1	0	0	0	0	1	0	1	1	0	0	0	0	1	1	0	0	0	0	1	0	1	1	0	1	1	1	1	0	0	0	1	0	0	0	0	0	0	0
response to endoplasmic reticulum stress	response to endoplasmic reticulum stress	BiologicalProcess	1	0	0	1	0	1	1	0	0	1	0	1	0	1	1	0	0	1	0	1	1	0	0	1	0	1	0	1	0	0	0	0	0	0	0	1	0	0	0	0	0	0	0	0	0
response to hypoxia	response to hypoxia	BiologicalProcess	0	0	0	0	1	1	0	0	0	0	1	1	1	0	0	0	0	0	1	1	0	0	0	0	1	1	0	0	1	1	0	0	1	1	1	1	1	1	1	1	1	1	1	1	1
RHOA	Rhoa	Protein	1	0	0	0	1	0	0	0	0	0	0	0	0	0	1	0	0	0	1	0	0	0	0	0	0	0	0	0	0	0	0	0	0	0	0	0	0	0	0	0	0	0	0	0	0
RHO Family Hs	RHO Family Mm	Protein	1	0	0	0	0	0	0	0	0	0	0	0	0	0	1	0	0	0	0	0	0	0	0	0	0	0	0	0	0	0	0	0	0	0	0	0	0	0	0	0	0	0	0	0	0
ROCK2	Rock2	Protein	1	0	0	0	0	0	0	0	0	0	0	0	0	0	1	0	0	0	0	0	0	0	0	0	0	0	0	0	0	0	0	0	0	0	0	0	0	0	0	0	0	0	0	0	0
ROCK Family Hs	ROCK Family Mm	Protein	1	0	0	0	0	0	0	0	0	0	0	0	0	0	1	0	0	0	0	0	0	0	0	0	0	0	0	0	0	0	0	0	0	0	0	0	0	0	0	0	0	0	0	0	0
ROS	ROS	Molecule	1	0	0	1	1	1	1	0	0	1	1	1	1	1	1	0	0	1	1	1	1	0	0	1	1	1	1	1	1	1	0	1	1	1	0	1	0	0	0	0	0	0	0	0	0
S1PR1	S1pr1	Protein	1	0	0	0	0	0	1	0	0	0	0	0	0	0	1	0	0	0	0	0	1	0	0	0	0	0	0	0	0	0	0	0	0	0	0	0	0	0	0	0	0	0	0	0	0
SCAP	Scap	Protein	0	0	0	1	0	0	0	0	0	1	0	0	1	0	0	0	0	1	0	0	0	0	0	1	0	0	1	1	0	0	0	0	0	0	0	0	0	0	1	0	0	0	0	0	0
SCARB1	Scarb1	Protein	1	0	0	1	0	0	1	0	0	1	0	0	0	0	1	0	0	1	0	0	1	0	0	1	0	0	0	0	0	0	0	0	0	0	0	0	0	0	0	0	0	0	0	0	0
sec(Casp1)	sec(Casp1)	Translocation	0	0	0	0	0	1	0	0	0	0	0	0	0	0	0	0	0	0	0	1	0	0	0	0	0	0	0	0	0	0	0	0	0	0	0	0	0	0	0	0	0	0	0	0	0
sec(CCL5)	sec(Ccl5)	Translocation	0	1	0	0	0	0	0	0	0	0	0	0	0	0	0	1	0	0	0	0	0	0	0	0	0	0	0	0	0	0	0	0	0	0	0	0	0	0	0	0	0	0	0	0	0
sec(CD40LG)	sec(Cd40lg)	Translocation	0	1	0	0	0	0	0	0	0	0	0	0	0	0	0	1	0	0	0	0	0	0	0	0	0	0	0	0	0	0	0	0	0	0	0	0	0	0	0	0	0	0	0	0	0
sec(CXCL12)	sec(Cxcl12)	Translocation	0	1	0	0	0	0	0	0	0	0	0	0	0	0	0	1	0	0	0	0	0	0	0	0	0	0	0	0	0	0	0	0	0	0	0	0	0	0	0	0	0	0	0	0	0
sec(FGA)	sec(Fga)	Translocation	0	1	0	0	0	0	0	0	0	0	0	0	0	0	0	1	0	0	0	0	0	0	0	0	0	0	0	0	0	0	0	0	0	0	0	0	0	0	0	0	0	0	0	0	0
sec(FGB)	sec(Fgb)	Translocation	0	1	0	0	0	0	0	0	0	0	0	0	0	0	0	1	0	0	0	0	0	0	0	0	0	0	0	0	0	0	0	0	0	0	0	0	0	0	0	0	0	0	0	0	0
sec(GSN)	sec(Gsn)	Translocation	0	1	0	0	0	0	0	0	0	0	0	0	0	0	0	1	0	0	0	0	0	0	0	0	0	0	0	0	0	0	0	0	0	0	0	0	0	0	0	0	0	0	0	0	0
sec(IL1B)	sec(Il1b)	Translocation	0	1	0	0	1	0	0	0	0	0	0	0	0	0	0	1	0	0	1	0	0	0	0	0	0	0	0	0	0	0	0	0	0	0	0	0	0	0	0	0	0	0	0	0	0
sec(IL6)	sec(IL6)	Translocation	0	0	0	0	0	1	0	0	0	0	0	0	0	0	0	0	0	0	0	1	0	0	0	0	0	0	0	0	0	0	0	0	0	0	0	0	0	0	0	0	0	0	0	0	0
sec(MMP1)	sec(Mmp1a)	Translocation	0	0	0	0	0	1	0	0	0	0	0	0	0	0	0	0	0	0	0	1	0	0	0	0	0	0	0	0	0	0	0	0	0	0	0	0	0	0	0	0	0	0	0	0	0
sec(MMP13)	sec(Mmp13)	Translocation	0	0	0	0	0	1	0	0	0	0	0	0	0	0	0	0	0	0	0	1	0	0	0	0	0	0	0	0	0	0	0	0	0	0	0	0	0	0	0	0	0	0	0	0	0
sec(MMP2)	sec(Mmp2)	Translocation	0	0	0	0	0	1	0	0	0	0	0	0	0	0	0	0	0	0	0	1	0	0	0	0	0	0	0	0	0	0	0	0	0	0	0	0	0	0	0	0	0	0	0	0	0
sec(MMP3)	sec(Mmp3)	Translocation	0	0	0	0	0	1	0	0	0	0	0	0	0	0	0	0	0	0	0	1	0	0	0	0	0	0	0	0	0	0	0	0	0	0	0	0	0	0	0	0	0	0	0	0	0
sec(MMP8)	sec(Mmp8)	Translocation	0	0	0	0	0	1	0	0	0	0	0	0	0	0	0	0	0	0	0	1	0	0	0	0	0	0	0	0	0	0	0	0	0	0	0	0	0	0	0	0	0	0	0	0	0
sec(MMP9)	sec(Mmp9)	Translocation	0	0	0	0	0	1	0	0	0	0	0	0	0	0	0	0	0	0	0	1	0	0	0	0	0	0	0	0	0	0	0	0	0	0	0	0	0	0	0	0	0	0	0	0	0
sec(OLR1)	sec(Olr1)	Translocation	0	0	0	1	0	0	0	0	0	0	0	0	0	0	0	0	0	1	0	0	0	0	0	0	0	0	0	0	0	0	0	0	0	0	0	0	0	0	0	0	0	0	0	0	0
sec(PF4)	sec(Pf4)	Translocation	0	1	0	0	0	0	0	0	0	0	0	0	0	0	0	1	0	0	0	0	0	0	0	0	0	0	0	0	0	0	0	0	0	0	0	0	0	0	0	0	0	0	0	0	0
sec(PPBP)	sec(Ppbp)	Translocation	0	1	0	0	0	0	0	0	0	0	0	0	0	0	0	1	0	0	0	0	0	0	0	0	0	0	0	0	0	0	0	0	0	0	0	0	0	0	0	0	0	0	0	0	0
sec(VEGFA)	sec(Vegfa)	Translocation	0	1	0	1	0	0	0	0	0	0	0	0	0	0	0	1	0	1	0	0	0	0	0	0	0	0	0	0	0	0	0	0	0	0	0	0	0	0	0	0	0	0	0	0	0
sec(VWF)	sec(Vwf)	Translocation	1	0	0	0	0	0	0	0	0	0	0	0	0	0	1	0	0	0	0	0	0	0	0	0	0	0	0	0	0	0	0	0	0	0	0	0	0	0	0	0	0	0	0	0	0
SELE	Sele	Protein	1	0	1	0	0	1	1	0	1	0	0	1	0	0	1	0	1	0	0	1	1	0	1	0	0	1	0	0	0	0	0	0	0	0	0	0	0	0	0	0	0	0	0	0	0
SELP	Selp	Protein	1	1	1	0	0	0	1	1	1	0	0	0	0	0	1	1	1	0	0	0	1	1	1	0	0	0	0	0	0	0	0	0	0	0	0	0	0	0	0	0	0	0	0	0	0
SELPLG	Selplg	Protein	0	0	1	0	0	0	0	0	1	0	0	0	0	0	0	0	1	0	0	0	0	0	1	0	0	0	0	0	0	0	0	0	0	0	0	0	0	0	0	0	0	0	0	0	0
SELP:SELPLG	Selp:Selplg	MolecularComplex	0	0	1	0	0	0	0	0	0	0	0	0	0	0	0	0	1	0	0	0	0	0	0	0	0	0	0	0	0	0	0	0	0	0	0	0	0	0	0	0	0	0	0	0	0
serum cholesterol	serum cholesterol	Molecule	0	0	0	0	0	1	0	0	0	0	0	1	0	0	0	0	0	0	0	1	0	0	0	0	0	1	0	0	0	0	0	0	0	0	0	0	0	0	0	0	0	0	0	0	0
serum glucose	serum glucose	Molecule	0	0	0	1	0	0	0	0	0	1	0	0	0	0	0	0	0	1	0	0	0	0	0	1	0	0	0	0	0	0	1	0	1	0	0	0	0	0	0	0	0	1	0	0	0
SIRPA	Sirpa	Protein	0	0	1	0	0	0	0	0	1	0	0	0	0	0	0	0	1	0	0	0	0	0	1	0	0	0	0	0	0	0	0	0	0	0	0	0	0	0	0	0	0	0	0	0	0
SIRT1	Sirt1	Protein	0	0	0	1	0	0	0	0	0	1	0	0	1	0	0	0	0	1	0	0	0	0	0	1	0	0	0	0	1	0	0	1	0	0	0	0	0	0	0	0	0	0	0	0	0
SLC9A1	Slc9a1	Protein	0	0	0	0	0	1	0	0	0	0	0	1	0	0	0	0	0	0	0	1	0	0	0	0	0	0	0	0	0	0	0	0	0	0	0	0	0	0	0	0	0	0	0	0	0
smooth muscle contraction	smooth muscle contraction	BiologicalProcess	0	0	0	0	1	0	0	0	0	0	0	0	0	0	0	0	0	0	1	0	0	0	0	0	0	0	0	0	0	0	0	0	0	0	0	0	0	0	0	0	0	0	0	0	0
SOCS2	Socs2	Protein	1	0	0	0	0	0	1	0	0	0	0	0	0	1	1	0	0	0	0	0	1	0	0	0	0	0	0	0	0	0	0	0	0	0	0	0	0	0	0	0	0	0	0	0	0
SOD1	Sod1	Protein	0	0	0	1	0	1	0	0	0	1	0	1	0	0	0	0	0	1	0	1	0	0	0	1	0	1	0	0	0	0	0	0	0	0	0	0	0	0	0	0	0	0	0	0	0
SP1	Sp1	Protein	1	0	0	0	0	0	1	0	0	0	0	0	0	0	1	0	0	0	0	0	1	0	0	0	0	0	0	0	0	0	0	0	0	0	0	0	0	0	0	0	0	0	0	0	0
Sphingosine 1-phosphate	Sphingosine 1-phosphate	Molecule	1	0	0	0	0	0	1	0	0	0	0	0	0	0	1	0	0	0	0	0	1	0	0	0	0	0	0	0	0	0	0	0	0	0	0	0	0	0	0	0	0	0	0	0	0
Sphingosine phosphorylcholine	Sphingosine phosphorylcholine	Molecule	1	0	0	0	0	0	0	0	0	0	0	0	0	0	1	0	0	0	0	0	0	0	0	0	0	0	0	0	0	0	0	0	0	0	0	0	0	0	0	0	0	0	0	0	0
SPHK1	Sphk1	Protein	1	0	0	0	0	0	0	0	0	0	0	0	0	0	1	0	0	0	0	0	0	0	0	0	0	0	0	0	0	0	0	0	0	0	0	0	0	0	0	0	0	0	0	0	0
SPI1	Sfpi1	Protein	0	0	0	1	0	0	0	0	0	1	0	0	0	0	0	0	0	1	0	0	0	0	0	1	0	0	0	0	0	0	0	0	0	0	0	0	0	0	0	0	0	0	0	0	0
SRC	Src	Protein	1	0	0	0	0	0	1	0	0	0	0	0	0	0	1	0	0	0	0	0	1	0	0	0	0	0	0	0	0	0	0	0	0	0	0	0	0	0	0	0	0	0	0	0	0
SRC Family Hs	SRC Family Mm	Protein	0	1	0	0	0	0	0	0	0	0	0	0	0	0	0	1	0	0	0	0	0	0	0	0	0	0	0	0	0	0	0	0	0	0	0	0	0	0	0	0	0	0	0	0	0
SREBF1	Srebf1	Protein	0	0	0	1	0	0	0	0	0	1	0	0	1	0	0	0	0	1	0	0	0	0	0	1	0	0	0	0	0	0	0	0	0	0	0	0	0	0	0	0	0	0	0	0	0
SREBF1A	Srebf1a	ProteinSubset	0	0	0	1	0	0	0	0	0	0	0	0	0	0	0	0	0	1	0	0	0	0	0	0	0	0	0	0	0	0	0	0	0	0	0	0	0	0	0	0	0	0	0	0	0
SREBF1C	Srebf1c	ProteinSubset	0	0	0	1	0	0	0	0	0	1	0	0	0	0	0	0	0	1	0	0	0	0	0	1	0	0	0	0	0	0	0	0	0	0	0	0	0	0	0	0	0	0	0	0	0
SREBF2	Srebf2	Protein	0	0	0	1	0	0	0	0	0	0	0	0	0	0	0	0	0	1	0	0	0	0	0	0	0	0	0	0	0	0	0	0	0	0	0	0	0	0	0	0	0	0	0	0	0
SREBF2 P@S432	Srebf2 P@S421	Phosphorylation	0	0	0	1	0	0	0	0	0	0	0	0	0	0	0	0	0	1	0	0	0	0	0	0	0	0	0	0	0	0	0	0	0	0	0	0	0	0	0	0	0	0	0	0	0
SREBF2 P@S455	Srebf2 P@S444	Phosphorylation	0	0	0	1	0	0	0	0	0	0	0	0	0	0	0	0	0	1	0	0	0	0	0	0	0	0	0	0	0	0	0	0	0	0	0	0	0	0	0	0	0	0	0	0	0
STAB1	Stab1	Protein	0	0	1	0	0	0	0	0	0	0	0	0	0	0	0	0	1	0	0	0	0	0	0	0	0	0	0	0	0	0	0	0	0	0	0	0	0	0	0	0	0	0	0	0	0
STAT1	Stat1	Protein	1	0	0	1	0	1	1	0	0	1	0	1	0	1	1	0	0	1	0	1	1	0	0	1	0	1	0	0	0	0	0	0	0	0	0	1	0	0	0	0	0	0	0	0	0
STAT1 P@?	Stat1 P@?	Default	0	0	0	0	0	1	0	0	0	0	0	0	0	0	0	0	0	0	0	1	0	0	0	0	0	0	0	0	0	0	0	0	0	0	0	0	0	0	0	0	0	0	0	0	0
STAT1 P@S727	Stat1 P@S727	Default	1	0	0	0	0	0	0	0	0	0	0	0	0	0	1	0	0	0	0	0	0	0	0	0	0	0	0	0	0	0	0	0	0	0	0	0	0	0	0	0	0	0	0	0	0
STAT3	Stat3	Protein	1	0	0	1	0	0	1	0	0	1	0	0	0	0	1	0	0	1	0	0	1	0	0	1	0	0	0	0	0	0	0	0	0	0	0	0	0	0	0	0	0	0	0	0	0
STAT5A	Stat5a	Protein	0	0	1	0	0	0	0	0	1	0	0	0	0	1	0	0	1	0	0	0	0	0	1	0	0	0	0	0	0	1	0	0	0	0	0	0	0	0	0	0	0	0	0	0	0
Sterol	Sterol	Default	0	0	0	1	0	0	0	0	0	1	0	0	0	0	0	0	0	1	0	0	0	0	0	1	0	0	0	0	0	0	0	0	0	0	0	0	0	0	0	0	0	0	0	0	0
SYK	Syk	Protein	0	1	0	0	0	0	0	1	0	0	0	0	1	0	0	1	0	0	0	0	0	1	0	0	0	0	0	0	0	0	0	0	0	1	0	0	0	1	1	1	1	1	0	0	0
T0901317	T0901317	Molecule	0	0	0	1	0	0	0	0	0	1	0	0	0	0	0	0	0	1	0	0	0	0	0	1	0	0	0	0	0	0	0	0	0	0	0	0	0	0	0	0	0	0	0	0	0
taof(AP-1 complex Hs)	taof(AP-1 Complex Mm)	TranscriptionalActivity	1	0	0	1	0	1	1	0	0	1	0	1	0	1	1	0	0	1	0	1	1	0	0	1	0	1	0	0	1	1	0	1	0	1	0	1	0	0	0	0	0	0	0	0	0
taof(ATF4)	taof(Atf4)	MolecularFunction	1	0	0	0	0	0	1	0	0	0	0	0	0	0	1	0	0	0	0	0	1	0	0	0	0	0	1	1	1	0	0	1	0	1	0	1	0	0	0	0	0	0	0	0	0
taof(ATF6)	taof(Atf6)	MolecularFunction	1	0	0	0	0	0	1	0	0	0	0	0	0	0	1	0	0	0	0	0	1	0	0	0	0	0	0	0	0	0	0	0	0	0	0	0	0	0	0	0	0	0	0	0	0
taof(CEBPA)	taof(Cebpa)	TranscriptionalActivity	0	0	0	0	0	1	0	0	0	0	0	1	0	0	0	0	0	0	0	1	0	0	0	0	0	1	1	1	0	1	1	0	1	1	0	0	0	0	0	0	0	0	0	0	0
taof(CEBPD)	taof(Cebpd)	MolecularFunction	0	0	0	0	1	0	0	0	0	0	1	0	0	1	0	0	0	0	1	0	0	0	0	0	1	0	1	0	1	0	0	0	0	1	0	0	0	0	0	0	0	0	0	0	0
taof(CREB1)	taof(Creb1)	MolecularFunction	1	0	0	0	1	0	1	0	0	0	1	0	0	1	1	0	0	0	1	0	1	0	0	0	1	0	1	1	1	0	0	0	0	0	0	1	0	0	0	0	0	0	0	1	0
taof(CTNNB1)	taof(Ctnnb1)	TranscriptionalActivity	0	0	0	0	1	0	0	0	0	0	1	0	1	0	0	0	0	0	1	0	0	0	0	0	1	0	0	0	0	0	0	0	0	0	0	0	0	0	0	0	0	0	0	0	0
taof(DDIT3)	taof(Ddit3)	TranscriptionalActivity	0	0	0	0	0	1	0	0	0	0	0	1	0	0	0	0	0	0	0	1	0	0	0	0	0	1	0	0	0	0	0	0	0	0	0	0	0	0	0	0	0	0	0	0	0
taof(E2F1)	taof(E2f1)	TranscriptionalActivity	0	0	0	0	1	0	0	0	0	0	1	0	0	1	0	0	0	0	1	0	0	0	0	0	1	0	0	0	1	0	0	0	0	0	1	1	0	1	1	0	1	1	0	0	0
taof(EGR1)	taof(Egr1)	MolecularFunction	1	0	0	0	0	0	1	0	0	0	0	0	1	0	1	0	0	0	0	0	1	0	0	0	0	0	0	0	0	0	0	0	0	0	0	0	0	0	0	0	0	0	1	0	0
taof(ELK1)	taof(Elk1)	MolecularFunction	0	0	0	0	0	1	0	0	0	0	0	1	0	1	0	0	0	0	0	1	0	0	0	0	0	1	0	0	0	0	0	0	0	0	0	0	0	0	0	0	0	0	0	0	0
taof(EP300)	taof(Ep300)	MolecularFunction	1	0	0	0	0	0	1	0	0	0	0	0	0	1	1	0	0	0	0	0	1	0	0	0	0	0	0	0	0	0	0	0	0	0	1	1	0	0	0	0	0	0	0	0	0
taof(ESR1)	taof(Esr1)	MolecularFunction	1	0	0	0	0	0	1	0	0	0	0	0	0	0	1	0	0	0	0	0	1	0	0	0	0	0	0	0	1	0	0	0	1	0	1	1	0	1	1	0	1	0	0	0	0
taof(ETS1)	taof(Ets1)	MolecularFunction	1	0	1	0	0	1	1	0	1	0	0	1	0	1	1	0	1	0	0	1	1	0	1	0	0	1	0	0	0	1	0	0	0	0	0	0	0	0	0	0	0	0	0	0	0
taof(FOXO1)	taof(Foxo1)	MolecularFunction	1	0	0	0	0	0	1	0	0	0	0	0	0	0	1	0	0	0	0	0	1	0	0	0	0	0	0	1	1	0	0	0	0	0	1	1	0	1	0	0	1	0	1	1	1
taof(GATA6)	taof(Gata6)	MolecularFunction	1	0	0	0	0	0	1	0	0	0	0	0	1	0	1	0	0	0	0	0	1	0	0	0	0	0	0	0	0	0	0	0	0	0	0	0	0	0	0	0	0	0	0	0	0
taof(HIF1A)	taof(Hif1a)	MolecularFunction	0	0	0	0	1	0	0	0	0	0	1	0	1	0	0	0	0	0	1	0	0	0	0	0	1	0	0	1	0	1	0	0	0	0	1	1	1	1	1	1	1	1	0	0	1
taof(IRF3)	taof(Irf3)	MolecularFunction	0	0	0	1	0	0	0	0	0	1	0	0	0	1	0	0	0	1	0	0	0	0	0	1	0	0	1	0	0	1	1	1	1	1	1	1	0	0	0	0	0	0	1	1	0
taof(IRF5)	taof(Irf5)	MolecularFunction	0	0	0	0	0	1	0	0	0	0	0	1	0	1	0	0	0	0	0	1	0	0	0	0	0	1	1	0	0	0	1	1	1	1	1	0	0	0	0	0	0	0	0	1	0
taof(JUN)	taof(Jun)	MolecularFunction	1	0	0	0	0	0	1	0	0	0	0	0	1	1	1	0	0	0	0	0	1	0	0	0	0	0	0	1	1	1	0	0	0	0	0	0	0	0	0	0	0	0	1	1	0
taof(NCOR1)	taof(Ncor1)	MolecularFunction	0	0	0	1	0	0	0	0	0	1	0	0	0	1	0	0	0	1	0	0	0	0	0	1	0	0	0	0	0	1	0	0	1	0	1	1	0	0	0	0	1	1	0	0	1
taof(NFAT family Hs)	taof(Nfat family Mm)	MolecularFunction	1	0	0	0	0	0	1	0	0	0	0	0	0	0	1	0	0	0	0	0	1	0	0	0	0	0	0	0	0	0	0	0	0	0	0	0	0	0	0	0	0	0	0	0	0
taof(NFKB Complex Hs)	taof(NFKB Complex Mm)	TranscriptionalActivity	1	0	0	1	1	1	1	0	0	1	1	1	1	1	1	0	0	1	1	1	1	0	0	1	1	1	0	0	1	1	1	1	1	1	1	1	0	1	0	0	0	0	1	1	0
taof(NR1H2)	taof(Nr1h2)	MolecularFunction	0	0	0	1	0	0	0	0	0	1	0	0	0	0	0	0	0	1	0	0	0	0	0	1	0	0	0	0	0	0	0	0	0	0	0	0	0	0	0	0	0	0	0	0	0
taof(NR1H3)	taof(Nr1h3)	MolecularFunction	0	0	0	1	0	0	0	0	0	1	0	0	0	0	0	0	0	1	0	0	0	0	0	1	0	0	0	0	0	0	0	0	0	0	0	0	0	0	0	0	0	0	0	0	0
taof(NR3C1)	taof(Nr3c1)	TranscriptionalActivity	0	0	0	1	0	0	0	0	0	1	0	0	0	0	0	0	0	1	0	0	0	0	0	1	0	0	0	1	0	0	0	0	0	0	0	0	0	1	1	1	1	0	1	1	0
taof(NR3C2)	taof(Nr3c2)	MolecularFunction	1	0	0	0	0	0	1	0	0	0	0	0	0	1	1	0	0	0	0	0	1	0	0	0	0	0	0	0	0	0	0	0	0	0	0	0	0	0	1	0	1	0	0	0	0
taof(PPARA)	taof(Ppara)	MolecularFunction	1	0	0	1	1	1	1	0	0	1	1	1	1	1	1	0	0	1	1	1	1	0	1	1	1	1	0	1	0	1	1	1	1	1	0	0	0	0	0	0	0	0	1	1	0
taof(PPARD)	taof(Ppard)	MolecularFunction	0	0	0	1	0	0	0	0	0	1	0	0	1	1	0	0	0	1	0	0	0	0	0	1	0	0	0	0	0	0	0	0	0	0	0	0	0	0	0	0	0	0	0	0	0
taof(PPARG)	taof(Pparg)	MolecularFunction	1	0	0	1	0	1	1	0	0	1	0	1	1	0	1	0	0	1	0	1	1	0	0	1	0	1	0	0	1	1	0	0	0	0	0	0	0	0	0	0	0	0	0	0	0
taof(RB1)	taof(Rb1)	TranscriptionalActivity	0	0	0	0	1	0	0	0	0	0	1	0	0	1	0	0	0	0	1	0	0	0	0	0	1	0	0	0	1	0	0	0	0	0	1	1	0	1	0	0	1	1	0	0	1
taof(REL)	taof(Rel)	MolecularFunction	1	0	0	0	0	0	1	0	0	0	0	0	0	1	1	0	0	0	0	0	1	0	0	0	0	0	0	0	1	1	1	1	1	1	1	1	0	0	0	0	0	0	1	1	0
taof(RELA)	taof(Rela)	MolecularFunction	1	0	0	1	1	0	1	0	0	1	1	0	1	0	1	0	0	1	1	0	1	0	0	1	1	0	0	0	0	0	1	1	1	1	0	0	0	0	0	0	0	0	0	0	0
taof(SP1)	taof(Sp1)	MolecularFunction	1	0	0	0	0	0	1	0	0	0	0	0	1	1	1	0	0	0	0	0	1	0	0	0	0	0	0	0	1	0	0	1	1	1	0	0	0	0	0	0	0	0	1	0	0
taof(SPI1)	taof(Sfpi1)	MolecularFunction	0	0	0	1	0	0	0	0	0	1	0	0	0	1	0	0	0	1	0	0	0	0	0	1	0	0	0	0	0	1	1	1	1	1	1	1	0	1	1	0	1	1	1	1	0
taof(SREBF1)	taof(Srebf1)	TranscriptionalActivity	0	0	0	1	0	0	0	0	0	1	0	0	1	0	0	0	0	1	0	0	0	0	0	1	0	0	1	1	1	1	0	0	0	0	0	0	0	0	0	0	0	0	0	0	0
taof(SREBF1A)	taof(Srebf1a)	TranscriptionalActivity	0	0	0	1	0	0	0	0	0	1	0	0	1	1	0	0	0	1	0	0	0	0	0	1	0	0	0	0	0	0	0	1	0	1	1	1	0	0	1	0	0	0	0	0	1
taof(SREBF1C)	taof(Srebf1c)	TranscriptionalActivity	0	0	0	1	0	0	0	0	0	1	0	0	1	0	0	0	0	1	0	0	0	0	0	1	0	0	0	0	0	0	0	0	0	0	0	0	0	0	0	0	0	0	0	1	0
taof(SREBF2)	taof(Srebf2)	TranscriptionalActivity	0	0	0	1	0	0	0	0	0	1	0	0	1	0	0	0	0	1	0	0	0	0	0	1	0	0	1	1	1	0	0	0	0	0	0	0	0	0	1	0	0	1	0	0	0
taof(STAT1)	taof(Stat1)	MolecularFunction	1	0	0	1	0	1	1	0	0	1	0	1	0	1	1	0	0	1	0	1	1	0	0	1	0	1	1	0	0	1	1	1	1	1	0	0	0	0	0	0	0	0	1	1	0
taof(STAT3)	taof(Stat3)	TranscriptionalActivity	1	0	0	1	0	0	1	0	0	1	0	0	1	1	1	0	0	1	0	0	1	0	0	1	0	0	0	1	1	1	0	1	1	1	1	1	1	1	1	0	1	1	1	1	0
taof(STAT5A)	taof(Stat5a)	MolecularFunction	0	0	1	0	0	0	0	0	1	0	0	0	1	1	0	0	1	0	0	0	0	0	1	0	0	0	0	0	0	1	0	0	0	0	1	1	0	0	0	0	0	0	0	0	0
taof(TP53)	taof(Trp53)	MolecularFunction	0	0	0	0	0	1	0	0	0	0	0	1	1	1	0	0	0	0	0	1	0	0	0	0	0	1	1	0	0	1	1	0	0	0	1	0	0	1	0	0	0	0	1	1	1
TBXA2R	Tbxa2r	Protein	0	1	0	0	0	0	0	0	0	0	0	0	0	0	0	1	0	0	0	0	0	0	0	0	0	0	0	0	0	0	0	0	0	0	0	0	0	0	0	0	0	0	0	0	0
T-cell	T-cell	CellularComponent	0	0	0	0	0	1	0	0	0	0	0	0	0	0	0	0	0	0	0	1	0	0	0	0	0	0	0	0	0	0	0	0	0	0	0	0	0	0	0	0	0	0	0	0	0
TGFB1	Tgfb1	Protein	0	0	1	1	0	1	0	0	1	1	0	1	1	0	0	0	1	1	0	1	0	0	1	1	0	1	0	0	1	1	0	0	0	0	1	1	0	1	1	0	1	1	1	1	0
TGM2	Tgm2	Protein	0	0	0	0	0	1	0	0	0	0	0	1	0	0	0	0	0	0	0	1	0	0	0	0	0	1	0	0	0	0	0	0	0	0	0	0	0	0	0	0	0	0	0	0	0
THBS1	Thbs1	Protein	0	1	0	0	1	0	0	1	0	0	1	0	0	0	0	1	0	0	1	0	0	1	0	0	1	0	0	0	0	0	0	0	0	0	0	0	0	0	0	0	0	0	0	0	0
Thromboxane A2	Thromboxane A2	Molecule	0	1	0	0	0	0	0	0	0	0	0	0	0	0	0	1	0	0	0	0	0	1	0	0	0	0	0	0	0	0	0	0	0	0	0	0	0	0	0	0	0	0	0	0	0
THY1	Thy1	Protein	0	0	1	0	0	0	0	0	0	0	0	0	0	0	0	0	1	0	0	0	0	0	0	0	0	0	0	0	0	0	0	0	0	0	0	0	0	0	0	0	0	0	0	0	0
THY1:ITGAM	Thy1:Itgam	MolecularComplex	0	0	1	0	0	0	0	0	0	0	0	0	0	0	0	0	1	0	0	0	0	0	0	0	0	0	0	0	0	0	0	0	0	0	0	0	0	0	0	0	0	0	0	0	0
TIMP1	Timp1	Protein	0	0	0	0	0	1	0	0	0	0	0	1	0	0	0	0	0	0	0	1	0	0	0	0	0	1	0	0	0	0	0	0	0	0	0	0	0	0	0	0	0	0	0	0	0
TIMP2	Timp2	Protein	0	0	0	0	0	1	0	0	0	0	0	1	0	0	0	0	0	0	0	1	0	0	0	0	0	1	0	0	0	0	0	0	0	0	0	0	0	0	0	0	0	0	0	0	0
TIMP3	Timp3	Protein	0	0	0	0	0	1	0	0	0	0	0	1	0	0	0	0	0	0	0	1	0	0	0	0	0	1	0	0	0	0	0	0	0	0	0	0	0	0	0	0	0	0	0	0	0
tissue damage	tissue damage	BiologicalProcess	0	1	0	0	0	0	0	1	0	0	0	0	1	1	0	1	0	0	0	0	0	1	0	0	0	0	0	0	1	1	0	1	0	1	0	0	0	0	0	0	0	0	1	1	0
TLR1	Tlr1	Protein	0	1	0	0	0	0	0	0	0	0	0	0	0	0	0	1	0	0	0	0	0	0	0	0	0	0	0	0	0	0	0	0	0	0	0	0	0	0	0	0	0	0	0	0	0
TLR2	Tlr2	Protein	0	1	0	1	0	1	0	1	0	1	0	1	0	0	0	1	0	1	0	1	0	1	0	1	0	1	0	0	0	0	0	0	0	0	0	0	0	0	0	0	0	0	0	0	0
TLR4	Tlr4	Protein	0	1	0	1	1	1	0	1	0	1	1	1	0	0	0	1	0	1	1	1	0	1	0	1	1	1	0	0	0	0	0	0	0	0	0	0	0	0	0	0	0	0	0	0	0
TLR6	Tlr6	Protein	0	1	0	0	0	0	0	0	0	0	0	0	0	0	0	1	0	0	0	0	0	0	0	0	0	0	0	0	0	0	0	0	0	0	0	0	0	0	0	0	0	0	0	0	0
TLR9	Tlr9	Protein	0	0	0	1	0	0	0	0	0	0	0	0	0	0	0	0	0	1	0	0	0	0	0	0	0	0	0	0	0	0	0	0	0	0	0	0	0	0	0	0	0	0	0	0	0
TNF	Tnf	Protein	1	0	0	1	1	1	1	0	0	1	1	1	1	1	1	0	0	1	1	1	1	0	0	1	1	1	1	0	1	1	1	1	1	1	1	0	0	0	0	1	0	0	1	1	0
TNFRSF1A	Tnfrsf1a	Protein	1	0	0	1	0	0	1	0	0	1	0	0	0	1	1	0	0	1	0	0	1	0	0	1	0	0	1	0	0	1	1	1	1	1	0	1	0	0	0	0	0	0	0	0	0
TNFRSF1B	Tnfrsf1b	Protein	1	0	0	0	0	0	1	0	0	0	0	0	0	0	1	0	0	0	0	0	1	0	0	0	0	0	0	0	0	0	0	0	0	0	0	0	0	0	0	0	0	0	0	0	0
TNFSF14	Tnfsf14	Protein	0	0	0	1	0	0	0	0	0	1	0	0	0	0	0	0	0	1	0	0	0	0	0	1	0	0	0	0	0	0	0	0	0	0	0	0	0	0	0	0	0	0	0	0	0
TNFSF15	Tnfsf15	Protein	0	0	0	1	0	0	0	0	0	1	0	0	0	0	0	0	0	1	0	0	0	0	0	1	0	0	0	0	0	0	0	0	0	0	0	0	0	0	0	0	0	0	0	0	0
tportof(ATP2A2)	tportof(Atp2a2)	Reaction	0	0	0	0	0	1	0	0	0	0	0	0	0	0	0	0	0	0	0	1	0	0	0	0	0	0	0	0	0	0	0	0	0	0	0	0	0	0	0	0	0	0	0	0	0
tportof(SCARB1)	tportof(Scarb1)	Reaction	0	0	0	1	0	0	0	0	0	0	0	0	0	0	0	0	0	1	0	0	0	0	0	0	0	0	0	0	0	0	0	0	0	0	0	0	0	0	0	0	0	0	0	0	0
tportof(SLC9A1)	tportof(Slc9a1)	Reaction	0	0	0	0	0	1	0	0	0	0	0	0	0	0	0	0	0	0	0	1	0	0	0	0	0	0	0	0	0	0	0	0	0	0	0	0	0	0	0	0	0	0	0	0	0
TRADD	Tradd	Protein	0	0	0	1	0	0	0	0	0	1	0	0	0	0	0	0	0	1	0	0	0	0	0	1	0	0	0	1	0	0	1	1	1	1	0	0	0	0	0	0	1	0	0	0	0
TRAF2	Traf2	Protein	1	0	0	1	0	0	1	0	0	1	0	0	0	1	1	0	0	1	0	0	1	0	0	1	0	0	0	0	0	0	0	0	0	0	0	0	0	0	0	0	0	0	0	0	0
vascular smooth muscle	vascular smooth muscle	BiologicalProcess	0	0	0	0	0	1	0	0	0	0	0	0	0	0	0	0	0	0	0	1	0	0	0	0	0	0	0	0	0	0	0	0	0	0	0	0	0	0	0	0	0	0	0	0	0
vascular smooth muscle cell migration	vascular smooth muscle cell migration	BiologicalProcess	0	0	0	0	1	0	0	0	0	0	0	0	0	0	0	0	0	0	1	0	0	0	0	0	0	0	0	0	0	0	0	0	0	0	0	0	0	0	0	0	0	0	0	0	0
vascular smooth muscle cell proliferation	vascular smooth muscle cell proliferation	BiologicalProcess	0	0	0	0	1	0	0	0	0	0	0	0	0	0	0	0	0	0	1	0	0	0	0	0	0	0	0	0	0	0	0	0	0	0	0	0	0	0	0	0	0	0	0	0	0
VASP	Vasp	Protein	0	1	0	0	0	0	0	0	0	0	0	0	0	0	0	1	0	0	0	0	0	0	0	0	0	0	0	0	0	0	0	0	0	0	0	0	0	0	0	0	0	0	0	0	0
VASP P@S	Vasp P@S	Default	0	1	0	0	0	0	0	0	0	0	0	0	0	0	0	1	0	0	0	0	0	0	0	0	0	0	0	0	0	0	0	0	0	0	0	0	0	0	0	0	0	0	0	0	0
VASP P@S157	Vasp P@S153	Phosphorylation	0	1	0	0	0	0	0	0	0	0	0	0	0	0	0	1	0	0	0	0	0	0	0	0	0	0	0	0	0	0	0	0	0	0	0	0	0	0	0	0	0	0	0	0	0
VCAM1	Vcam1	Protein	1	0	1	0	0	1	1	0	1	0	0	1	0	0	1	0	1	0	0	1	1	0	1	0	0	1	0	0	0	0	0	0	0	0	0	0	0	0	0	0	0	0	0	0	0
VCAM1:ITGA4	Vcam1:Itga4	MolecularComplex	0	0	1	0	0	0	0	0	0	0	0	0	0	0	0	0	1	0	0	0	0	0	0	0	0	0	0	0	0	0	0	0	0	0	0	0	0	0	0	0	0	0	0	0	0
VCAM1:ITGA4:ITGB1	Vcam1:Itga4:Itgb1	MolecularComplex	0	0	1	0	0	0	0	0	0	0	0	0	0	0	0	0	1	0	0	0	0	0	0	0	0	0	0	0	0	0	0	0	0	0	0	0	0	0	0	0	0	0	0	0	0
VCAM1:ITGAX	Vcam1:Itgax	MolecularComplex	0	0	1	0	0	0	0	0	0	0	0	0	0	0	0	0	1	0	0	0	0	0	0	0	0	0	0	0	0	0	0	0	0	0	0	0	0	0	0	0	0	0	0	0	0
Vcam1:ITGAX:ITGB2	Vcam1:Itgax:Itgb2	MolecularComplex	0	0	1	0	0	0	0	0	0	0	0	0	0	0	0	0	1	0	0	0	0	0	0	0	0	0	0	0	0	0	0	0	0	0	0	0	0	0	0	0	0	0	0	0	0
VEGFA	Vegfa	Protein	1	1	0	1	0	1	1	1	0	1	0	1	0	1	1	1	0	1	0	1	1	1	0	1	0	1	0	1	1	1	0	1	0	1	1	1	0	0	0	1	0	1	0	0	0
VWF	Vwf	Protein	1	1	0	0	0	0	0	0	0	0	0	0	0	0	1	1	0	0	0	0	0	0	0	0	0	0	0	0	0	0	0	0	0	0	0	0	0	0	0	0	0	0	0	0	0
VWF:Ib-V-IX complex Hs	Vwf:Ib-V-IX complex Mm	MolecularComplex	0	1	0	0	0	0	0	0	0	0	0	0	0	0	0	1	0	0	0	0	0	0	0	0	0	0	0	0	0	0	0	0	0	0	0	0	0	0	0	0	0	0	0	0	0
XDH	Xdh	Protein	0	0	0	1	0	0	0	0	0	1	0	0	0	0	0	0	0	1	0	0	0	0	0	1	0	0	0	0	0	0	0	0	0	0	0	0	0	0	0	0	0	0	0	0	0

## Sheet: primary_vs_immortalized
pvalue threshold concordance and richness 0.05						Hs																		Pattern
Nose Hs	Node Mm	Function (NCBI PubMed, Gene)	Relevant PMIDs	Functional Category	Type_node	node_EC_activation	node_Platelet_activation	node_EC-monocyte_interaction	node_Foam_cell_formation	node_SMC_activation	node_Plaque_destabilization	hyp_EC_activation	hyp_Platelet_activation	hyp_EC-monocyte_interaction	hyp_Foam_cell_formation	hyp_SMC_activation	hyp_Plaque_destabilization	sign_hyp_GSE13139_GFP_oxLDL_24h	sign_hyp_GSE13139_LOX1_oxLDL_24h	sign_hyp_GSE20060		40		GSE13139_GFP_oxLDL_24h	GSE13139_LOX1_oxLDL_24h	GSE20060		EC_activation	Platelet_activation	EC-monocyte_interaction	Foam_cell_formation	SMC_activation	Plaque_destabilization			hyp_EC_activation	hyp_Platelet_activation	hyp_EC-monocyte_interaction	hyp_Foam_cell_formation	hyp_SMC_activation	hyp_Plaque_destabilization
						243	132	84	192	135	243	154	59	29	118	87	103	31	52	76	3	0		0	0	1		155	59	30	118	88	104	554		23	8	2	10	11	12
Arachidonate	Arachidonate	0	0	0	Molecule	0	1	1	0	0	0	0	1	1	0	0	0	1	1	1	3	0														0	0	0	0	0	0
BIRC5	Birc5	baculoviral IAP repeat containing 5. This gene is a member of the inhibitor of apoptosis (IAP) gene family, which encode negative regulatory proteins that prevent apoptotic cell death. IAP family members usually contain multiple baculovirus IAP repeat (BIR) domains, but this gene encodes proteins with only a single BIR domain. The encoded proteins also lack a C-terminus RING finger domain. Gene e…	0	Apop	Protein	0	0	0	1	0	0	0	0	0	1	0	0	1	1	1	3	0		1	1	1	12	6	1	2	5	2	3			0	0	0	0	0	0
Collagen type I Family Hs	Collagen type I Family Mm	0	0	0	Protein	0	0	0	0	0	1	0	0	0	0	0	1	1	1	1	3	0		1	1	0	8	5	3	2	5	3	5			0	0	0	0	0	0
IFNB1	Ifnb1	Interferon, beta 1, fibroblast.	0	Inflam	Protein	1	0	0	0	0	0	1	0	0	0	0	0	1	1	1	3	0		1	0	1	6	3	0	0	3	4	3			0	0	0	0	0	0
IL17A	Il17a	Interleukin 17A. The protein encoded by this gene is a proinflammatory cytokine produced by activated T cells. This cytokine regulates the activities of NF-kappaB and mitogen-activated protein kinases. This cytokine can stimulate the expression of IL6 and cyclooxygenase-2 (PTGS2/COX-2), as well as enhance the production of nitric oxide (NO). High levels of this cytokine are associated with severa…	0	Inflam	Protein	0	0	0	0	0	1	0	0	0	0	0	1	1	1	1	3	0		0	1	1	18	12	3	3	3	5	8			0	0	0	0	0	0
OLR1	Olr1	oxidized low density lipoprotein (lectin-like) receptor 1. This gene encodes a low density lipoprotein receptor that belongs to the C-type lectin superfamily. This gene is regulated through the cyclic AMP signaling pathway. The encoded protein binds, internalizes and degrades oxidized low-density lipoprotein. This protein may be involved in the regulation of Fas-induced apoptosis. This protein ma…	0	Lipid Metab	Protein	1	0	0	1	0	0	1	0	0	1	0	0	1	1	1	3	0		1	0	0	5	2	0	0	3	0	3			0	0	0	0	0	0
oxidized 1-palmitoyl-2-arachidonyl-sn-3-glycero-phosphorylcholine	oxidized 1-palmitoyl-2-arachidonyl-sn-3-glycero-phosphorylcholine	0	0	0	Default	1	0	1	0	0	0	1	0	1	0	0	0	1	1	1	3	0		0	1	0	14	7	1	1	8	6	5			0	0	0	0	0	0
ROS	ROS	Reactive oxygen species	0	Inflam	Molecule	1	0	0	1	1	1	1	0	0	1	1	1	1	1	1	3	0		0	0	1	40	23	8	2	10	11	12			0	0	0	0	0	0
taof(ATF4)	taof(Atf4)	activating transcription factor 4 (tax-responsive enhancer element B67). This gene encodes a transcription factor that was originally identified as a widely expressed mammalian DNA binding protein that could bind a tax-responsive enhancer element in the LTR of HTLV-1. The encoded protein was also isolated and characterized as the cAMP-response element binding protein 2 (CREB-2). The protein encod…	0	TF/ Inflam	MolecularFunction	1	0	0	0	0	0	1	0	0	0	0	0	1	1	1	3	0		0	0	0	639	96	43	19	81	56	64			0	0	0	0	0	0
taof(CREB1)	taof(Creb1)	cAMP responsive element binding protein 1. This gene encodes a transcription factor that is a member of the leucine zipper family of DNA binding proteins. This protein binds as a homodimer to the cAMP-responsive element, an octameric palindrome. The protein is phosphorylated by several protein kinases, and induces transcription of genes in response to hormonal stimulation of the cAMP pathway	0	TF	MolecularFunction	1	0	0	0	1	0	1	0	0	0	1	0	1	1	1	3	0														0	0	0	0	0	0
taof(SREBF1)	taof(Srebf1)	Transcription factor, binds to the sterol regulatory element 1 (SRE1). Regulates transcription of genes important for sterol biosynthesis. It flanks the LDLR gene (NCBI Gene)	Another transcription factor expressed only in whole vascular tissue. Draw a point on the expression of SCAB, its binding to SREBPs and lipid metabolism of biomembranes	TF	TranscriptionalActivity	0	0	0	1	0	0	0	0	0	1	0	0	1	1	1	3	0		1	1	1		0.0387097	0.0169492	0.0666667	0.0423729	0.0227273	0.0288462			0	0	0	0	0	0
taof(SREBF2)	taof(Srebf2)	This gene encodes a ubiquitously expressed transcription factor that controls cholesterol homeostasis by stimulating transcription of sterol-regulated genes	Another transcription factor expressed only in whole vascular tissue. Draw a point on the expression of SCAB, its binding to SREBPs and lipid metabolism of biomembranes	TF /Lipid Metab	TranscriptionalActivity	0	0	0	1	0	0	0	0	0	1	0	0	1	1	1	3	0		1	1	0		0.0322581	0.0508475	0.0666667	0.0423729	0.0340909	0.0480769			0	0	0	0	0	0
catof(AGTR1)	catof(Agtr1a)	Angiotensin II receptor, type 1.	0	0	MolecularFunction	1	0	0	1	1	0	1	0	0	1	1	0	1	1	0	2	0		1	0	1		0.0193548	0	0	0.0254237	0.0454545	0.0288462			0	0	0	0	0	0
catof(F2)	catof(F2)	0	0	0	MolecularFunction	1	1	0	0	0	1	1	1	0	0	0	1	1	1	0	2	0		0	1	1		0.0774194	0.0508475	0.1	0.0254237	0.0568182	0.0769231			0	0	0	0	0	0
dendritic cell activation	dendritic cell activation	0	0	0	BiologicalProcess	0	0	0	0	0	1	0	0	0	0	0	1	1	1	0	2	0		1	0	0		0.0129032	0	0	0.0254237	0	0.0288462			0	0	0	0	0	0
IFNG	Ifng	Interferon, gamma. This gene encodes a member of the type II interferon family. The protein encoded is a soluble cytokine with antiviral, immunoregulatory and anti-tumor properties and is a potent activator of macrophages	0	Inflam	Protein	1	0	1	1	0	1	1	0	1	1	0	1	1	1	0	2	0		0	1	0		0.0451613	0.0169492	0.0333333	0.0677966	0.0681818	0.0480769			0	0	0	0	0	0
kaof(MAPK1)	kaof(Mapk1)	0	0	0	Reaction	1	1	0	1	1	0	1	1	0	1	1	0	1	1	0	2	0		0	0	1		0.148387	0.135593	0.0666667	0.0847458	0.125	0.115385			0	0	0	0	0	0
Oxidized Low Density Lipoprotein	Oxidized Low Density Lipoprotein	0	0	0	Molecule	1	1	1	1	1	1	1	1	1	1	1	1	1	1	0	2	0		0	0	0		0.619355	0.728814	0.633333	0.686441	0.636364	0.615385			0	0	0	0	0	0
SCAP	Scap	SCAB SREBF chaperone. This gene codes for a protein with a sterol sensing domain (SSD) and seven WD domains. In the presence of cholesterol, this protein binds to sterol regulatory element binding proteins (SREBPs) and mediates their transport from the ER to the Golgi. The SREBPs are then proteolytically cleaved and regulate sterol biosynthesis.	0	Lipid Metab	Protein	0	0	0	1	0	0	0	0	0	1	0	0	1	1	0	2	0														0	0	0	0	0	0
taof(CEBPA)	taof(Cebpa)	CCAAT/enhancer binding protein (C/EBP), alpha. The protein encoded by this intronless gene is a bZIP transcription factor which can bind as a homodimer to certain promoters and enhancers. It can also form heterodimers with the related proteins CEBP-beta and CEBP-gamma. The encoded protein has been shown to bind to the promoter and modulate the expression of the gene encoding leptin, a protein tha…	0	0	TranscriptionalActivity	0	0	0	0	0	1	0	0	0	0	0	1	1	1	0	2	0														0	0	0	0	0	0
Angiotensin II	Angiotensin II Mm	0	0	Vasoactive	ProteinSubset	1	0	0	1	1	1	1	0	0	1	1	1	1	0	1	2	0														0	0	0	0	0	0
IFNA1	Ifna1	Interferon, alpha 1. The protein encoded by this gene is produced by macrophages and has antiviral activity. This gene is intronless and the encoded protein is secreted	0	Inflam	Protein	0	0	0	1	0	0	0	0	0	1	0	0	1	0	1	2	0														0	0	0	0	0	0
JAK2	Jak2	Janus kinase 2. This gene product is a protein tyrosine kinase involved in a specific subset of cytokine receptor signaling pathways. It has been found to be constituitively associated with the prolactin receptor and is required for responses to gamma interferon. Mice that do not express an active protein for this gene exhibit embryonic lethality associated with the absence of definitive erythrop…	0	IC-Signal	Protein	1	0	0	0	0	1	1	0	0	0	0	1	1	0	1	2	0														0	0	0	0	0	0
RB1	Rb1	The protein encoded by this gene is a negative regulator of the cell cycle and was the first tumor suppressor gene found. The encoded protein also stabilizes constitutive heterochromatin to maintain the overall chromatin structure. The active, hypophosphorylated form of the protein binds transcription factor E2F1. Defects in this gene are a cause of childhood cancer retinoblastoma (RB), bladder c…	0	0	Protein	0	0	0	0	1	0	0	0	0	0	1	0	1	0	1	2	0														0	0	0	0	0	0
taof(CEBPD)	taof(Cebpd)	CCAAT/enhancer binding protein (C/EBP), delta. The protein encoded by this intronless gene is a bZIP transcription factor which can bind as a homodimer to certain DNA regulatory regions. It can also form heterodimers with the related protein CEBP-alpha. The encoded protein is important in the regulation of genes involved in immune and inflammatory responses, and may be involved in the regulation …	0	TF	MolecularFunction	0	0	0	0	1	0	0	0	0	0	1	0	1	0	1	2	0														0	0	0	0	0	0
TNF	Tnf	This gene encodes a multifunctional proinflammatory cytokine that belongs to the tumor necrosis factor (TNF) superfamily. This cytokine is mainly secreted by macrophages. It can bind to, and thus functions through its receptors TNFRSF1A/TNFR1 and TNFRSF1B/TNFBR. This cytokine is involved in the regulation of a wide spectrum of biological processes including cell proliferation, differentiation, ap…	0	Inflam	Protein	1	0	0	1	1	1	1	0	0	1	1	1	1	0	1	2	0														0	0	0	0	0	0
taof(IRF3)	taof(Irf3)	0	0	0	MolecularFunction	0	0	0	1	0	0	0	0	0	1	0	0	1	0	0	1	0														0	0	0	0	0	0
taof(IRF5)	taof(Irf5)	0	0	0	MolecularFunction	0	0	0	0	0	1	0	0	0	0	0	1	1	0	0	1	0														0	0	0	0	0	0
taof(STAT1)	taof(Stat1)	0	0	0	MolecularFunction	1	0	0	1	0	1	1	0	0	1	0	1	1	0	0	1	0														0	0	0	0	0	0
taof(TP53)	taof(Trp53)	0	0	0	MolecularFunction	0	0	0	0	0	1	0	0	0	0	0	1	1	0	0	1	0														0	0	0	0	0	0
TNFRSF1A	Tnfrsf1a	0	0	0	Protein	1	0	0	1	0	0	1	0	0	1	0	0	1	0	0	1	0														0	0	0	0	0	0
angiogenesis	angiogenesis	0	0	0	BiologicalProcess	0	0	0	0	0	1	0	0	0	0	0	1	0	1	1	2	0														0	0	0	0	0	0
ATF6	Atf6	Activating TF 6. This gene encodes a transcription factor that activates target genes for the unfolded protein response (UPR) during endoplasmic reticulum (ER) stress. Although it is a transcription factor, this protein is unusual in that it is synthesized as a transmembrane protein that is embedded in the ER. It functions as an ER stress sensor/transducer, and following ER stress-induced proteol…	0	TF	Protein	1	0	0	0	0	0	1	0	0	0	0	0	0	1	1	2	0														0	0	0	0	0	0
catof(TLR4)	catof(Tlr4)	0	0	Inflam	Reaction	0	1	0	1	1	1	0	1	0	1	1	1	0	1	1	2	0														0	0	0	0	0	0
CSF2	Csf2	Colony stimulating factor 2. The protein encoded by this gene is a cytokine that controls the production, differentiation, and function of granulocytes and macrophages. The active form of the protein is found extracellularly as a homodimer. This gene has been localized to a cluster of related genes at chromosome region 5q31, which is known to be associated with interstitial deletions in the 5q- s…	0	Inflam	Protein	1	0	0	0	0	0	1	0	0	0	0	0	0	1	1	2	0														0	0	0	0	0	0
E2F1	E2f1	E2F1 tanscription factor. The protein encoded by this gene is a member of the E2F family of transcription factors. The E2F family plays a crucial role in the control of cell cycle and action of tumor suppressor proteins and is also a target of the transforming proteins of small DNA tumor viruses. The E2F proteins contain several evolutionally conserved domains found in most members of the family.…	0	0	Protein	0	0	0	0	1	0	0	0	0	0	1	0	0	1	1	2	0														0	0	0	0	0	0
F2	F2	0	0	0	Protein	1	1	0	0	0	1	1	0	0	0	0	1	0	1	1	2	0														0	0	0	0	0	0
FGF2	Fgf2	0	0	GF	Protein	0	0	0	0	0	1	0	0	0	0	0	1	0	1	1	2	0														0	0	0	0	0	0
gtpof(RHOA)	gtpof(Rhoa)	ras homolog family member A. Migration of various cell types. Promotes cell proliferation and migration in cancer cells	0	Migration	Reaction	1	0	1	0	1	0	1	0	1	0	1	0	0	1	1	2	0														0	0	0	0	0	0
HIF1A	Hif1a	Master regulator of hypoxia response. This gene encodes the alpha subunit of transcription factor hypoxia-inducible factor-1 (HIF-1), which is a heterodimer composed of an alpha and a beta subunit. HIF-1 functions as a master regulator of cellular and systemic homeostatic response to hypoxia by activating transcription of many genes, including those involved in energy metabolism, angiogenesis, ap…	0	TF	Protein	0	0	0	0	1	1	0	0	0	0	1	1	0	1	1	2	0														0	0	0	0	0	0
IL1A	Il1a	0	0	Inflam	Protein	1	0	1	0	0	0	1	0	1	0	0	0	0	1	1	2	0														0	0	0	0	0	0
IL1B	Il1b	The protein encoded by this gene is a member of the interleukin 1 cytokine family. This cytokine is produced by activated macrophages as a proprotein, which is proteolytically processed to its active form by caspase 1 (CASP1/ICE). This cytokine is an important mediator of the inflammatory response, and is involved in a variety of cellular activities, including cell proliferation, differentiation,…	0	Inflam	Protein	1	1	0	0	1	1	1	1	0	0	1	1	0	1	1	2	0														0	0	0	0	0	0
monocyte adherence	monocyte adherence	0	0	0	BiologicalProcess	0	0	1	0	0	0	0	0	1	0	0	0	0	1	1	2	0														0	0	0	0	0	0
paof(Calcineurin complex Hs)	paof(Calcineurin complex Mm)	PPP3CA protein phosphatase 3, catalytic subunit, alpha isozyme.	Not sure this is the gene… check the model	0	MolecularFunction	1	0	0	0	0	0	1	0	0	0	0	0	0	1	1	2	0														0	0	0	0	0	0
RELA	Rela	0	0	0	Protein	1	0	0	0	0	1	1	0	0	0	0	1	0	1	1	2	0														0	0	0	0	0	0
taof(FOXO1)	taof(Foxo1)	Forkhead box O1. This gene belongs to the forkhead family of transcription factors which are characterized by a distinct forkhead domain. The specific function of this gene has not yet been determined; however, it may play a role in myogenic growth and differentiation. Translocation of this gene with PAX3 has been associated with alveolar rhabdomyosarcoma	see references 27 and 28 in paper and make a case for FOXO1 being also present in one of the evaluation datasets (this one here, GSE2006)	TF	MolecularFunction	1	0	0	0	0	0	1	0	0	0	0	0	0	1	1	2	0														0	0	0	0	0	0
taof(JUN)	taof(Jun)	0	0	0	MolecularFunction	1	0	0	0	0	0	1	0	0	0	0	0	0	1	1	2	0														0	0	0	0	0	0
taof(STAT3)	taof(Stat3)	0	0	0	TranscriptionalActivity	1	0	0	1	0	0	1	0	0	1	0	0	0	1	1	2	0														0	0	0	0	0	0
VEGFA	Vegfa	0	0	0	Protein	1	1	0	1	0	1	1	1	0	1	0	1	0	1	1	2	0														0	0	0	0	0	0
ADAM17	Adam17	ADAM metallopeptidase domain 17. This gene encodes a member of the ADAM (a disintegrin and metalloprotease domain) family. Members of this family are membrane-anchored proteins structurally related to snake venom disintegrins, and have been implicated in a variety of biologic processes involving cell-cell and cell-matrix interactions, including fertilization, muscle development, and neurogenesis.…	0	0	Protein	0	0	0	1	0	0	0	0	0	1	0	0	0	1	0	1	0														0	0	0	0	0	0
Cortisol	Cortisol	0	0	0	Molecule	0	0	0	1	0	0	0	0	0	1	0	0	0	1	0	1	0														0	0	0	0	0	0
EIF2AK3	Eif2ak3	0	0	0	Protein	1	0	0	0	0	0	1	0	0	0	0	0	0	1	0	1	0														0	0	0	0	0	0
F3	F3	0	0	0	Protein	1	0	0	0	1	1	1	0	0	0	1	1	0	1	0	1	0														0	0	0	0	0	0
IL18	Il18	0	0	Inflam	Protein	0	0	0	0	0	1	0	0	0	0	0	1	0	1	0	1	0														0	0	0	0	0	0
kaof(MAPK3)	kaof(Mapk3)	0	0	0	Reaction	1	1	0	1	1	0	1	1	0	1	1	0	0	1	0	1	0														0	0	0	0	0	0
kaof(PDGFRB)	kaof(Pdgfrb)	0	0	0	Reaction	0	0	0	0	1	0	0	0	0	0	1	0	0	1	0	1	0														0	0	0	0	0	0
paof(PTEN)	paof(Pten)	0	0	0	MolecularFunction	1	0	0	0	0	0	1	0	0	0	0	0	0	1	0	1	0														0	0	0	0	0	0
PPARA	Ppara	0	0	0	Protein	1	0	0	1	1	1	1	0	0	1	1	1	0	1	0	1	0														0	0	0	0	0	0
response to endoplasmic reticulum stress	response to endoplasmic reticulum stress	0	0	0	BiologicalProcess	1	0	0	1	0	1	1	0	0	1	0	1	0	1	0	1	0														0	0	0	0	0	0
taof(HIF1A)	taof(Hif1a)	Master regulator of hypoxia response. This gene encodes the alpha subunit of transcription factor hypoxia-inducible factor-1 (HIF-1), which is a heterodimer composed of an alpha and a beta subunit. HIF-1 functions as a master regulator of cellular and systemic homeostatic response to hypoxia by activating transcription of many genes, including those involved in energy metabolism, angiogenesis, ap…	22842216 (reduced expression of HIF1A after CS exposure)	0	MolecularFunction	0	0	0	0	1	0	0	0	0	0	1	0	0	1	0	1	0														0	0	0	0	0	0
taof(NR3C1)	taof(Nr3c1)	0	0	0	TranscriptionalActivity	0	0	0	1	0	0	0	0	0	1	0	0	0	1	0	1	0														0	0	0	0	0	0
taof(PPARA)	taof(Ppara)	0	0	0	MolecularFunction	1	0	0	1	1	1	1	0	1	1	1	1	0	1	0	1	0														0	0	0	0	0	0
TRADD	Tradd	TNFRSF1A-associated via death domain. The protein encoded by this gene is a death domain containing adaptor molecule that interacts with TNFRSF1A/TNFR1 and mediates programmed cell death signaling and NF-kappaB activation. This protein binds adaptor protein TRAF2, reduces the recruitment of inhibitor-of-apoptosis proteins (IAPs) by TRAF2, and thus suppresses TRAF2 mediated apoptosis. This protein…	0	Apop	Protein	0	0	0	1	0	0	0	0	0	1	0	0	0	1	0	1	0														0	0	0	0	0	0
15-deoxy-D12,14-prostaglandin J2	15-deoxy-D12,14-prostaglandin J2	0	0	0	Molecule	1	0	0	0	0	0	1	0	0	0	0	0	0	0	1	1	1														1	0	0	0	0	0
3',5'-Cyclic AMP	3',5'-Cyclic AMP	0	0	0	Molecule	0	1	0	0	0	0	0	1	0	0	0	0	0	0	1	1	1														0	1	0	0	0	0
Aldosterone	Aldosterone	0	0	0	Molecule	1	0	0	0	0	0	1	0	0	0	0	0	0	0	1	1	1														1	0	0	0	0	0
ATF4	Atf4	activating transcription factor 4 (tax-responsive enhancer element B67). This gene encodes a transcription factor that was originally identified as a widely expressed mammalian DNA binding protein that could bind a tax-responsive enhancer element in the LTR of HTLV-1. The encoded protein was also isolated and characterized as the cAMP-response element binding protein 2 (CREB-2). The protein encod…	0	TF	Protein	1	0	0	0	0	0	1	0	0	0	0	0	0	0	1	1	1														1	0	0	0	0	0
catof(NOS3)	catof(Nos3)	0	0	Vasoactive	MolecularFunction	1	0	0	0	0	0	1	0	0	0	0	0	0	0	1	1	1														1	0	0	0	0	0
catof(SOD1)	catof(Sod1)	0	0	Oxid Stress	MolecularFunction	0	0	0	1	0	1	0	0	0	1	0	1	0	0	1	1	1														0	0	0	1	0	1
CCL2	Ccl2	Cytokine involved in chemotaxis (monocytes)	0	Inflam	Protein	1	0	1	0	0	1	1	0	1	0	0	1	0	0	1	1	1														1	0	1	0	0	1
CCL5	Ccl5	0	0	Inflam	Protein	0	1	0	0	0	1	0	1	0	0	0	1	0	0	1	1	1														0	1	0	0	0	1
CCND1	Ccnd1	Cyclin D1. Regulator of CDK kinases (cell cycly) CDK4 or CDK6, whose activity is required for cell cycle G1/S transition.	0	Cell Cycle	Protein	0	0	0	0	1	0	0	0	0	0	1	0	0	0	1	1	1														0	0	0	0	1	0
CD40LG	Cd40lg	0	0	Inflam	Protein	1	1	0	0	1	1	1	1	0	0	1	1	0	0	1	1	1														1	1	0	0	1	1
CDK4	Cdk4	0	0	Cell Cycle	Protein	0	0	0	0	1	0	0	0	0	0	1	0	0	0	1	1	1														0	0	0	0	1	0
CDKN1A	Cdkn1a	0	0	Cell Cycle	Protein	1	0	0	0	0	0	1	0	0	0	0	0	0	0	1	1	1														1	0	0	0	0	0
EDN1	Edn1	Endothelin 1. The protein encoded by this gene is proteolytically processed to release a secreted peptide termed endothelin 1. This peptide is a potent vasoconstrictor and is produced by vascular endothelial cells.	0	Vasoactive	Protein	0	0	0	1	1	0	0	0	0	1	1	0	0	0	1	1	1														0	0	0	1	1	0
IGF1	Igf1	0	0	GF	Protein	0	0	0	0	1	0	0	0	0	0	1	0	0	0	1	1	1														0	0	0	0	1	0
kaof(AKT Family Hs)	kaof(AKT family Mm)	0	0	IC-Signal	Reaction	1	1	0	0	0	0	1	1	0	0	0	0	0	0	1	1	1														1	1	0	0	0	0
kaof(IkappaB kinase complex Hs)	kaof(IkappaB kinase complex Mm)	0	0	0	Reaction	1	0	0	1	0	0	1	0	0	1	0	0	0	0	1	1	1														1	0	0	1	0	0
kaof(IKBKB)	kaof(Ikbkb)	inhibitor of kappa light polypeptide gene enhancer in B-cells, kinase beta. The protein encoded by this gene phosphorylates the inhibitor in the inhibitor/NF-kappa-B complex, causing dissociation of the inhibitor and activation of NF-kappa-B. The encoded protein itself is found in a complex of proteins	0	TF / Inflam	Reaction	1	0	0	1	0	1	1	0	0	1	0	1	0	0	1	1	1														1	0	0	1	0	1
kaof(MAP2K6)	kaof(Map2k6)	mitogen-activated protein kinase kinase 6. This gene encodes a member of the dual specificity protein kinase family, which functions as a mitogen-activated protein (MAP) kinase kinase. MAP kinases, also known as extracellular signal-regulated kinases (ERKs), act as an integration point for multiple biochemical signals. This protein phosphorylates and activates p38 MAP kinase in response to inflam…	0	IC-Signal	Reaction	0	0	0	0	0	1	0	0	0	0	0	1	0	0	1	1	1														0	0	0	0	0	1
kaof(MAPK8)	kaof(Mapk8)	mitogen-activated protein kinase 8. The protein encoded by this gene is a member of the MAP kinase family. MAP kinases act as an integration point for multiple biochemical signals, and are involved in a wide variety of cellular processes such as proliferation, differentiation, transcription regulation and development. This kinase is activated by various cell stimuli, and targets specific transcri…	0	IC-Signal	Reaction	1	0	0	0	0	0	1	0	0	0	0	0	0	0	1	1	1														1	0	0	0	0	0
kaof(PKA Family Hs)	kaof(PKA Family Mm)	PRKACA protein kinase, cAMP-dependent, catalytic, alpha. cAMP is a signaling molecule important for a variety of cellular functions. cAMP exerts its effects by activating the cAMP-dependent protein kinase, which transduces the signal through phosphorylation of different target proteins. The inactive kinase holoenzyme is a tetramer composed of two regulatory and two catalytic subunits. cAMP causes…	0	IC-Signal	Reaction	1	1	0	0	0	0	1	1	0	0	0	0	0	0	1	1	1														1	1	0	0	0	0
kaof(PKC Family Hs)	kaof(Prkc family Mm)	PKC (A and B in humans). PKC family members phosphorylate a wide variety of protein targets and are known to be involved in diverse cellular signaling pathways. PKC family members also serve as major receptors for phorbol esters, a class of tumor promoters. Each member of the PKC family has a specific expression profile and is believed to play a distinct role in cells. The protein encoded by this…	0	IC-Signal	Reaction	1	1	0	1	1	0	1	1	0	1	1	0	0	0	1	1	1														1	1	0	1	1	0
laminar shear stress	laminar shear stress	0	0	0	Default	1	0	0	0	0	0	1	0	0	0	0	0	0	0	1	1	1														1	0	0	0	0	0
Lipopolysaccharide	Lipopolysaccharide	0	0	0	Molecule	1	0	0	0	0	0	1	0	0	0	0	0	0	0	1	1	1														1	0	0	0	0	0
NOS3	Nos3	0	0	Vasoactive	Protein	1	0	0	0	0	0	1	0	0	0	0	0	0	0	1	1	1														1	0	0	0	0	0
PDGFB	Pdgfb	0	0	GF	Protein	0	0	0	0	1	0	0	0	0	0	1	0	0	0	1	1	1														0	0	0	0	1	0
PDGF Family Hs	Pdgf Family Mm	0	0	GF	Protein	0	0	0	0	0	1	0	0	0	0	0	1	0	0	1	1	1														0	0	0	0	0	1
PPBP	Ppbp	pro-platelet basic protein (chemokine (C-X-C motif) ligand 7). The protein encoded by this gene is a platelet-derived growth factor that belongs to the CXC chemokine family. This growth factor is a potent chemoattractant and activator of neutrophils. It has been shown to stimulate various cellular processes including DNA synthesis, mitosis, glycolysis, intracellular cAMP accumulation, prostagland…	0	GF	Protein	0	1	0	0	0	0	0	1	0	0	0	0	0	0	1	1	1														0	1	0	0	0	0
REL	Rel	v-rel reticuloendotheliosis viral oncogene homolog (avian). The REL gene encodes c-Rel, a transcription factor that is a member of the Rel/NFKB family, which also includes RELA (MIM 164014), RELB (604758), NFKB1 (MIM 164011), and NFKB2 (MIM 164012). These proteins are related through a highly conserved N-terminal region termed the 'Rel domain,' which is responsible for DNA binding, dimerization, …	0	TF / Inflam	Protein	1	0	0	0	0	0	1	0	0	0	0	0	0	0	1	1	1														1	0	0	0	0	0
response to hypoxia	response to hypoxia	0	0	0	BiologicalProcess	0	0	0	0	1	1	0	0	0	0	1	1	0	0	1	1	1														0	0	0	0	1	1
SIRT1	Sirt1	A member of the sirtuin family. Not known function in human. In yeast sirtuins regulate epigenetic gene silencing.	0	?	Protein	0	0	0	1	0	0	0	0	0	1	0	0	0	0	1	1	1														0	0	0	1	0	0
taof(AP-1 complex Hs)	taof(AP-1 Complex Mm)	JUN - proto-oncogene (aka Ap-1, AP1, c-Jun). This gene is the putative transforming gene of avian sarcoma virus 17. It encodes a protein which is highly similar to the viral protein, and which interacts directly with specific target DNA sequences to regulate gene expression	0	TF	TranscriptionalActivity	1	0	0	1	0	1	1	0	0	1	0	1	0	0	1	1	1														1	0	0	1	0	1
taof(E2F1)	taof(E2f1)	E2F1 tanscription factor. The protein encoded by this gene is a member of the E2F family of transcription factors. The E2F family plays a crucial role in the control of cell cycle and action of tumor suppressor proteins and is also a target of the transforming proteins of small DNA tumor viruses. The E2F proteins contain several evolutionally conserved domains found in most members of the family.…	0	TF	TranscriptionalActivity	0	0	0	0	1	0	0	0	0	0	1	0	0	0	1	1	1														0	0	0	0	1	0
taof(ESR1)	taof(Esr1)	estrogen receptor 1. This gene encodes an estrogen receptor, a ligand-activated transcription factor composed of several domains important for hormone binding, DNA binding, and activation of transcription. The protein localizes to the nucleus where it may form a homodimer or a heterodimer with estrogen receptor 2. Estrogen and its receptors are essential for sexual development and reproductive fu…	0	0	MolecularFunction	1	0	0	0	0	0	1	0	0	0	0	0	0	0	1	1	1														1	0	0	0	0	0
taof(NFKB Complex Hs)	taof(NFKB Complex Mm)	0	0	0	TranscriptionalActivity	1	0	0	1	1	1	1	0	0	1	1	1	0	0	1	1	1														1	0	0	1	1	1
taof(PPARG)	taof(Pparg)	PPARs form heterodimers with retinoid X receptors (RXRs) and these heterodimers regulate transcription of various genes. Three subtypes of PPARs are known: PPAR-alpha, PPAR-delta, and PPAR-gamma. The protein encoded by this gene is PPAR-gamma and is a regulator of adipocyte differentiation. Additionally, PPAR-gamma has been implicated in the pathology of numerous diseases including obesity, diabe…	0	TF	MolecularFunction	1	0	0	1	0	1	1	0	0	1	0	1	0	0	1	1	1														1	0	0	1	0	1
taof(RB1)	taof(Rb1)	The protein encoded by this gene is a negative regulator of the cell cycle and was the first tumor suppressor gene found. The encoded protein also stabilizes constitutive heterochromatin to maintain the overall chromatin structure. The active, hypophosphorylated form of the protein binds transcription factor E2F1. Defects in this gene are a cause of childhood cancer retinoblastoma (RB), bladder c…	0	TF	TranscriptionalActivity	0	0	0	0	1	0	0	0	0	0	1	0	0	0	1	1	1														0	0	0	0	1	0
taof(REL)	taof(Rel)	see above	0	0	MolecularFunction	1	0	0	0	0	0	1	0	0	0	0	0	0	0	1	1	1														1	0	0	0	0	0
taof(SP1)	taof(Sp1)	Transcription factor. The protein encoded by this gene is a zinc finger transcription factor that binds to GC-rich motifs of many promoters. The encoded protein is involved in many cellular processes, including cell differentiation, cell growth, apoptosis, immune responses, response to DNA damage, and chromatin remodeling. Post-translational modifications such as phosphorylation, acetylation, gly…	0	TF	MolecularFunction	1	0	0	0	0	0	1	0	0	0	0	0	0	0	1	1	1														1	0	0	0	0	0
TGFB1	Tgfb1	Transforming growth factor, beta 1. This gene encodes a member of the transforming growth factor beta (TGFB) family of cytokines, which are multifunctional peptides that regulate proliferation, differentiation, adhesion, migration, and other functions in many cell types. Many cells have TGFB receptors, and the protein positively and negatively regulates many other growth factors.	0	GF	Protein	0	0	1	1	0	1	0	0	1	1	0	1	0	0	1	1	1														0	0	1	1	0	1
tissue damage	tissue damage	0	0	0	BiologicalProcess	0	1	0	0	0	0	0	1	0	0	0	0	0	0	1	1	1														0	1	0	0	0	0
1-Alkyl-2-acetyl-sn-glycero-3-phosphocholine	1-Alkyl-2-acetyl-sn-glycero-3-phosphocholine	0	0	0	Default	1	0	0	0	0	0	1	0	0	0	0	0	0	0	0	0	0														0	0	0	0	0	0
25-Hydroxycholesterol	25-Hydroxycholesterol	0	0	0	Molecule	0	0	0	1	0	0	0	0	0	1	0	0	0	0	0	0	0														0	0	0	0	0	0
27-Hydroxycholesterol	27-Hydroxycholesterol	0	0	0	Molecule	0	0	0	1	0	0	0	0	0	0	0	0	0	0	0	0	0														0	0	0	0	0	0
3',5'-Cyclic GMP	3',5'-Cyclic GMP	0	0	0	Molecule	0	1	0	0	0	0	0	1	0	0	0	0	0	0	0	0	0														0	0	0	0	0	0
7-Ketocholesterol	7-Ketocholesterol	0	0	0	Molecule	0	0	0	0	0	1	0	0	0	0	0	0	0	0	0	0	0														0	0	0	0	0	0
ABCA1	Abca1	0	0	0	Protein	0	0	0	1	0	1	0	0	0	1	0	1	0	0	0	0	0														0	0	0	0	0	0
ABCG1	Abcg1	0	0	0	Protein	0	0	0	1	0	1	0	0	0	1	0	1	0	0	0	0	0														0	0	0	0	0	0
ACAT1	Acat1	0	0	0	Protein	0	0	0	1	0	0	0	0	0	1	0	0	0	0	0	0	0														0	0	0	0	0	0
acetylated-LDL	acetylated-LDL	0	0	0	Default	0	0	0	0	0	1	0	0	0	0	0	1	0	0	0	0	0														0	0	0	0	0	0
ADFP	Adfp	0	0	0	Protein	0	0	0	0	1	0	0	0	0	0	1	0	0	0	0	0	0														0	0	0	0	0	0
ADP	ADP	0	0	0	Molecule	0	1	0	0	0	0	0	0	0	0	0	0	0	0	0	0	0														0	0	0	0	0	0
AGER	Ager	0	0	0	Protein	1	0	0	0	0	0	0	0	0	0	0	0	0	0	0	0	0														0	0	0	0	0	0
AGTR1	Agtr1a	0	0	0	Protein	1	0	0	1	1	0	0	0	0	0	0	0	0	0	0	0	0														0	0	0	0	0	0
AKR1B1	Akr1b3	0	0	0	Protein	0	0	0	0	1	0	0	0	0	0	0	0	0	0	0	0	0														0	0	0	0	0	0
AKT1	Akt1	0	0	0	Protein	1	1	0	1	1	0	0	0	0	0	0	0	0	0	0	0	0														0	0	0	0	0	0
AKT1 P@S473	Akt1 P@S473	0	0	0	Default	1	1	0	0	0	0	0	0	0	0	0	0	0	0	0	0	0														0	0	0	0	0	0
AKT1 P@T308	Akt1 P@T308	0	0	0	Default	0	1	0	0	0	0	0	0	0	0	0	0	0	0	0	0	0														0	0	0	0	0	0
AKT Family Hs	Akt Family Mm	0	0	0	Protein	1	1	0	0	0	0	0	0	0	0	0	0	0	0	0	0	0														0	0	0	0	0	0
Alprostadil	Alprostadil	0	0	0	Molecule	0	1	0	0	0	0	0	1	0	0	0	0	0	0	0	0	0														0	0	0	0	0	0
And of IL1A and TNF	And of Il1a and Tnf	0	0	0	Default	0	0	1	0	0	0	0	0	0	0	0	0	0	0	0	0	0														0	0	0	0	0	0
ANGPT1	Angpt1	0	0	0	Protein	1	0	0	0	0	0	1	0	0	0	0	0	0	0	0	0	0														0	0	0	0	0	0
AP-1 Complex Hs	AP-1 Complex Mm	0	0	0	Default	1	0	0	1	0	0	0	0	0	0	0	0	0	0	0	0	0														0	0	0	0	0	0
APOA1	Apoa1	0	0	0	Protein	0	0	0	1	0	0	0	0	0	1	0	0	0	0	0	0	0														0	0	0	0	0	0
APOE	Apoe	0	0	0	Protein	0	0	0	0	1	1	0	0	0	0	1	1	0	0	0	0	0														0	0	0	0	0	0
apoptosis	apoptosis	0	0	0	BiologicalProcess	0	0	0	1	0	1	0	0	0	1	0	1	0	0	0	0	0														0	0	0	0	0	0
arachidonic acid metabolism	arachidonic acid metabolism	0	0	0	BiologicalProcess	0	0	1	0	0	0	0	0	0	0	0	0	0	0	0	0	0														0	0	0	0	0	0
Atherosclerosis	Atherosclerosis	0	0	0	BiologicalProcess	0	0	0	0	0	1	0	0	0	0	0	0	0	0	0	0	0														0	0	0	0	0	0
atherosclerotic lesion	atherosclerotic lesion	0	0	0	Tissue	0	0	0	0	0	1	0	0	0	0	0	0	0	0	0	0	0														0	0	0	0	0	0
ATP2A2	Atp2a2	0	0	0	Protein	0	0	0	0	0	1	0	0	0	0	0	0	0	0	0	0	0														0	0	0	0	0	0
Atrial natriuretic factor	Atrial natriuretic factor	0	0	0	Molecule	1	0	0	0	0	0	0	0	0	0	0	0	0	0	0	0	0														0	0	0	0	0	0
BAX	Bax	0	0	0	Protein	0	0	0	0	0	1	0	0	0	0	0	0	0	0	0	0	0														0	0	0	0	0	0
blood coagulation	blood coagulation	0	0	0	BiologicalProcess	1	0	0	0	0	1	0	0	0	0	0	0	0	0	0	0	0														0	0	0	0	0	0
Bradykinin	Bradykinin	0	0	0	Molecule	1	0	0	0	0	0	0	0	0	0	0	0	0	0	0	0	0														0	0	0	0	0	0
calcineurin complex Hs	Calcineurin complex Mm	0	0	0	MolecularComplex	1	0	0	0	0	0	1	0	0	0	0	0	0	0	0	0	0														0	0	0	0	0	0
Calcium	Calcium	0	0	0	Molecule	0	1	0	1	1	0	0	1	0	1	1	0	0	0	0	0	0														0	0	0	0	0	0
CASP1	Casp1	0	0	0	Protein	0	0	0	0	1	1	0	0	0	0	1	1	0	0	0	0	0														0	0	0	0	0	0
catof(ACAT1)	catof(Acat1)	0	0	0	Reaction	0	0	0	1	0	0	0	0	0	0	0	0	0	0	0	0	0														0	0	0	0	0	0
catof(AGER)	catof(Ager)	0	0	0	Reaction	1	0	0	0	0	0	1	0	0	0	0	0	0	0	0	0	0														0	0	0	0	0	0
catof(AKR1B1)	catof(Akr1b3)	0	0	0	MolecularFunction	0	0	0	0	1	0	0	0	0	0	1	0	0	0	0	0	0														0	0	0	0	0	0
catof(BAX)	catof(Bax)	0	0	0	MolecularFunction	0	0	0	0	0	1	0	0	0	0	0	0	0	0	0	0	0														0	0	0	0	0	0
catof(CASP1)	catof(Casp1)	0	0	0	Reaction	0	0	0	0	1	1	0	0	0	0	0	0	0	0	0	0	0														0	0	0	0	0	0
catof(CASP9)	catof(Casp9)	0	0	0	MolecularFunction	0	0	0	0	0	1	0	0	0	0	0	0	0	0	0	0	0														0	0	0	0	0	0
catof(CCR2)	catof(Ccr2)	0	0	0	MolecularFunction	0	0	1	0	0	0	0	0	0	0	0	0	0	0	0	0	0														0	0	0	0	0	0
catof(CCR3)	catof(Ccr3)	0	0	0	MolecularFunction	0	0	0	0	1	0	0	0	0	0	1	0	0	0	0	0	0														0	0	0	0	0	0
catof(CD36)	catof(Cd36)	0	0	0	MolecularFunction	0	1	0	1	0	1	0	0	0	0	0	0	0	0	0	0	0														0	0	0	0	0	0
catof(CD40)	catof(Cd40)	0	0	0	Reaction	1	0	0	0	1	1	1	0	0	0	1	1	0	0	0	0	0														0	0	0	0	0	0
catof(CPT1A)	catof(Cpt1a)	0	0	0	MolecularFunction	0	0	0	1	0	0	0	0	0	0	0	0	0	0	0	0	0														0	0	0	0	0	0
catof(CPT1B)	catof(Cpt1b)	0	0	0	MolecularFunction	0	0	0	1	0	0	0	0	0	0	0	0	0	0	0	0	0														0	0	0	0	0	0
catof(CX3CL1)	catof(Cx3cl1)	0	0	0	MolecularFunction	0	0	1	0	0	0	0	0	0	0	0	0	0	0	0	0	0														0	0	0	0	0	0
catof(CX3CR1)	catof(Cx3cr1)	0	0	0	MolecularFunction	0	0	1	0	0	0	0	0	0	0	0	0	0	0	0	0	0														0	0	0	0	0	0
catof(CYP27A1)	catof(Cyp27a1)	0	0	0	MolecularFunction	0	0	0	1	0	0	0	0	0	0	0	0	0	0	0	0	0														0	0	0	0	0	0
catof(EDNRA)	catof(Ednra)	0	0	0	Reaction	0	0	0	1	0	0	0	0	0	1	0	0	0	0	0	0	0														0	0	0	0	0	0
catof(EDNRB)	catof(Ednrb)	0	0	0	Reaction	0	0	0	1	0	0	0	0	0	1	0	0	0	0	0	0	0														0	0	0	0	0	0
catof(ENTPD1)	catof(Entpd1)	0	0	0	Reaction	0	1	0	0	0	0	0	0	0	0	0	0	0	0	0	0	0														0	0	0	0	0	0
catof(ERN1)	catof(Ern1)	0	0	0	MolecularFunction	1	0	0	0	0	1	0	0	0	0	0	0	0	0	0	0	0														0	0	0	0	0	0
catof(F2R)	catof(F2r)	0	0	0	Reaction	0	1	0	0	0	0	0	1	0	0	0	0	0	0	0	0	0														0	0	0	0	0	0
catof(F2RL3)	catof(F2rl3)	0	0	0	MolecularFunction	0	1	0	0	0	0	0	0	0	0	0	0	0	0	0	0	0														0	0	0	0	0	0
catof(F3)	catof(F3)	0	0	0	MolecularFunction	0	0	0	0	0	1	0	0	0	0	0	0	0	0	0	0	0														0	0	0	0	0	0
catof(HMOX1)	catof(Hmox1)	0	0	0	MolecularFunction	1	0	0	0	0	0	1	0	0	0	0	0	0	0	0	0	0														0	0	0	0	0	0
catof(IL8RB)	catof(Il8rb)	0	0	0	MolecularFunction	0	0	1	0	0	0	0	0	0	0	0	0	0	0	0	0	0														0	0	0	0	0	0
catof(ITGA2B:ITGB3)	catof(Itga2b:Itgb3)	0	0	0	MolecularFunction	0	1	0	0	0	0	0	0	0	0	0	0	0	0	0	0	0														0	0	0	0	0	0
catof(ITGAM)	catof(Itgam)	0	0	0	MolecularFunction	0	0	1	0	0	0	0	0	0	0	0	0	0	0	0	0	0														0	0	0	0	0	0
catof(ITGAV:ITGB3)	catof(Itgav:Itgb3)	0	0	0	MolecularFunction	1	0	0	0	0	0	0	0	0	0	0	0	0	0	0	0	0														0	0	0	0	0	0
catof(ITGB2)	catof(Itgb2)	0	0	0	MolecularFunction	0	0	1	0	0	0	0	0	0	0	0	0	0	0	0	0	0														0	0	0	0	0	0
catof(LCAT)	catof(Lcat)	0	0	0	Reaction	0	0	0	1	0	0	0	0	0	0	0	0	0	0	0	0	0														0	0	0	0	0	0
catof(LRP1)	catof(Lrp1)	0	0	0	Reaction	0	0	0	0	1	0	0	0	0	0	0	0	0	0	0	0	0														0	0	0	0	0	0
catof(LRP6)	catof(Lrp6)	0	0	0	Reaction	0	0	0	0	1	0	0	0	0	0	0	0	0	0	0	0	0														0	0	0	0	0	0
catof(LTB4R)	catof(Ltb4r1)	0	0	0	MolecularFunction	0	0	1	0	0	0	0	0	0	0	0	0	0	0	0	0	0														0	0	0	0	0	0
catof(MMP1)	catof(Mmp13)	0	0	0	MolecularFunction	0	0	0	0	0	1	0	0	0	0	0	0	0	0	0	0	0														0	0	0	0	0	0
catof(MMP13)	catof(Mmp13)	0	0	0	MolecularFunction	0	0	0	0	0	1	0	0	0	0	0	0	0	0	0	0	0														0	0	0	0	0	0
catof(MMP14)	catof(Mmp14)	0	0	0	Reaction	1	0	0	0	0	0	0	0	0	0	0	0	0	0	0	0	0														0	0	0	0	0	0
catof(MMP2)	catof(Mmp2)	0	0	0	MolecularFunction	0	0	0	0	1	1	0	0	0	0	0	0	0	0	0	0	0														0	0	0	0	0	0
catof(MMP3)	catof(Mmp3)	0	0	0	MolecularFunction	0	0	0	0	0	1	0	0	0	0	0	0	0	0	0	0	0														0	0	0	0	0	0
catof(MMP8)	catof(Mmp8)	0	0	0	MolecularFunction	0	0	0	0	0	1	0	0	0	0	0	0	0	0	0	0	0														0	0	0	0	0	0
catof(MMP9)	catof(Mmp9)	0	0	0	MolecularFunction	0	0	0	0	0	1	0	0	0	0	0	0	0	0	0	0	0														0	0	0	0	0	0
catof(MMP family Hs)	catof(Mmp Family Mm)	0	0	0	MolecularFunction	0	0	0	0	0	1	0	0	0	0	0	0	0	0	0	0	0														0	0	0	0	0	0
catof(MSR1)	catof(Msr1)	0	0	0	MolecularFunction	0	0	0	1	0	1	0	0	0	0	0	0	0	0	0	0	0														0	0	0	0	0	0
catof(MYD88)	catof(Myd88)	0	0	0	Reaction	0	1	0	1	1	0	0	1	0	1	1	0	0	0	0	0	0														0	0	0	0	0	0
catof(NOS2)	catof(Nos2)	0	0	0	Reaction	1	0	0	0	0	1	1	0	0	0	0	1	0	0	0	0	0														0	0	0	0	0	0
catof(OLR1)	catof(Olr1)	oxidized low density lipoprotein (lectin-like) receptor 1. This gene encodes a low density lipoprotein receptor that belongs to the C-type lectin superfamily. This gene is regulated through the cyclic AMP signaling pathway. The encoded protein binds, internalizes and degrades oxidized low-density lipoprotein. This protein may be involved in the regulation of Fas-induced apoptosis. This protein ma…	0	Lipid Metab	MolecularFunction	1	0	0	1	0	0	1	0	0	1	0	0	0	0	0	0	0														0	0	0	0	0	0
catof(P2RY1)	catof(P2ry1)	0	0	0	Reaction	0	1	0	0	0	0	0	1	0	0	0	0	0	0	0	0	0														0	0	0	0	0	0
catof(P2RY12)	catof(P2ry12)	0	0	0	MolecularFunction	0	1	0	0	0	0	0	0	0	0	0	0	0	0	0	0	0														0	0	0	0	0	0
catof(Phospholipase C-beta Family Hs)	catof(Phospholipase C-beta family Mm)	0	0	0	Reaction	0	1	0	0	0	0	0	0	0	0	0	0	0	0	0	0	0														0	0	0	0	0	0
catof(Phospholipase C family Hs)	catof(Phospholipase C family Mm)	0	0	0	MolecularFunction	0	1	0	0	1	0	0	0	0	0	0	0	0	0	0	0	0														0	0	0	0	0	0
catof(Phospholipase D family Hs)	catof(Phospholipase D family Mm)	0	0	0	MolecularFunction	0	0	0	0	1	0	0	0	0	0	0	0	0	0	0	0	0														0	0	0	0	0	0
catof(PLA2 family Hs)	catof(PLA2 Family Mm)	0	0	0	MolecularFunction	0	1	0	0	0	1	0	0	0	0	0	0	0	0	0	0	0														0	0	0	0	0	0
catof(PLAU)	catof(Plau)	0	0	0	MolecularFunction	0	0	0	0	0	1	0	0	0	0	0	1	0	0	0	0	0														0	0	0	0	0	0
catof(PLAUR)	catof(PLAUR)	0	0	0	MolecularFunction	0	0	0	0	1	0	0	0	0	0	0	0	0	0	0	0	0														0	0	0	0	0	0
catof(PLCG1)	catof(Plcg1)	0	0	0	Reaction	1	0	0	0	0	0	1	0	0	0	0	0	0	0	0	0	0														0	0	0	0	0	0
catof(PON2)	catof(Pon2)	0	0	0	MolecularFunction	0	0	0	0	0	1	0	0	0	0	0	0	0	0	0	0	0														0	0	0	0	0	0
catof(PTAFR)	catof(Ptafr)	0	0	0	MolecularFunction	0	0	0	1	0	0	0	0	0	1	0	0	0	0	0	0	0														0	0	0	0	0	0
catof(PTGER3)	catof(Ptger3)	0	0	0	MolecularFunction	0	1	0	0	0	0	0	0	0	0	0	0	0	0	0	0	0														0	0	0	0	0	0
catof(S1PR1)	catof(S1pr1)	0	0	0	MolecularFunction	1	0	0	0	0	0	0	0	0	0	0	0	0	0	0	0	0														0	0	0	0	0	0
catof(SCARB1)	catof(Scarb1)	0	0	0	MolecularFunction	1	0	0	0	0	0	0	0	0	0	0	0	0	0	0	0	0														0	0	0	0	0	0
catof(SIRT1)	catof(Sirt1)	A member of the sirtuin family. Not known function in human. In yeast sirtuins regulate epigenetic gene silencing.	0	0	MolecularFunction	0	0	0	1	0	0	0	0	0	1	0	0	0	0	0	0	0														0	0	0	0	0	0
catof(TBXA2R)	catof(Tbxa2r)	0	0	0	MolecularFunction	0	1	0	0	0	0	0	1	0	0	0	0	0	0	0	0	0														0	0	0	0	0	0
catof(THY1)	catof(Thy1)	0	0	0	MolecularFunction	0	0	1	0	0	0	0	0	0	0	0	0	0	0	0	0	0														0	0	0	0	0	0
catof(TIMP2)	catof(Timp2)	0	0	0	MolecularFunction	0	0	0	0	0	1	0	0	0	0	0	0	0	0	0	0	0														0	0	0	0	0	0
catof(TLR1)	catof(Tlr1)	0	0	0	Reaction	0	1	0	0	0	0	0	1	0	0	0	0	0	0	0	0	0														0	0	0	0	0	0
catof(TLR2)	catof(Tlr2)	0	0	Inflam	Reaction	0	1	0	1	0	1	0	1	0	1	0	1	0	0	0	0	0														0	0	0	0	0	0
catof(TLR6)	catof(Tlr6)	0	0	0	Reaction	0	1	0	0	0	0	0	0	0	0	0	0	0	0	0	0	0														0	0	0	0	0	0
catof(TLR9)	catof(Tlr9)	0	0	0	Reaction	0	0	0	1	0	0	0	0	0	1	0	0	0	0	0	0	0														0	0	0	0	0	0
catof(TNFRSF1A)	catof(Tnfrsf1a)	0	0	0	MolecularFunction	1	0	0	1	0	0	1	0	0	1	0	0	0	0	0	0	0														0	0	0	0	0	0
catof(TNFRSF1B)	catof(Tnfrsf1b)	0	0	0	MolecularFunction	1	0	0	0	0	0	1	0	0	0	0	0	0	0	0	0	0														0	0	0	0	0	0
catof(TRADD)	catof(Tradd)	0	0	0	Reaction	0	0	0	1	0	0	0	0	0	0	0	0	0	0	0	0	0														0	0	0	0	0	0
catof(TRAF2)	catof(Traf2)	0	0	0	MolecularFunction	1	0	0	1	0	0	0	0	0	0	0	0	0	0	0	0	0														0	0	0	0	0	0
CAV1	Cav1	0	0	0	Protein	1	0	0	0	0	0	1	0	0	0	0	0	0	0	0	0	0														0	0	0	0	0	0
CCL11	Ccl11	0	0	0	Protein	0	0	0	0	1	0	0	0	0	0	0	0	0	0	0	0	0														0	0	0	0	0	0
CCNE1	Ccne1	0	0	0	Protein	0	0	0	0	1	0	0	0	0	0	1	0	0	0	0	0	0														0	0	0	0	0	0
CCR2	Ccr2	0	0	0	Protein	0	0	1	0	0	0	0	0	0	0	0	0	0	0	0	0	0														0	0	0	0	0	0
CCR7	Ccr7	0	0	0	Protein	0	0	0	1	0	0	0	0	0	0	0	0	0	0	0	0	0														0	0	0	0	0	0
CD14	Cd14	0	0	0	Protein	0	0	0	1	0	0	0	0	0	0	0	0	0	0	0	0	0														0	0	0	0	0	0
CD14:TLR4	Cd14:Tlr4	0	0	0	MolecularComplex	0	0	0	1	0	0	0	0	0	0	0	0	0	0	0	0	0														0	0	0	0	0	0
CD36	Cd36	0	0	0	Protein	0	1	0	1	0	1	0	1	0	1	0	1	0	0	0	0	0														0	0	0	0	0	0
CD40	Cd40	0	0	0	Protein	1	0	0	0	1	1	1	0	0	0	1	1	0	0	0	0	0														0	0	0	0	0	0
CD4+ T-cell	CD4+ T-cell	0	0	0	Default	0	0	0	0	0	1	0	0	0	0	0	0	0	0	0	0	0														0	0	0	0	0	0
CDC42	Cdc42	0	0	0	Protein	0	0	0	1	0	0	0	0	0	0	0	0	0	0	0	0	0														0	0	0	0	0	0
CDKN2A	Cdkn2a	0	0	0	Protein	0	0	0	0	1	0	0	0	0	0	1	0	0	0	0	0	0														0	0	0	0	0	0
CEBPA	Cebpa	0	0	0	Protein	0	0	0	0	0	1	0	0	0	0	0	1	0	0	0	0	0														0	0	0	0	0	0
CEBPD	Cebpd	0	0	0	Protein	0	0	0	0	1	0	0	0	0	0	1	0	0	0	0	0	0														0	0	0	0	0	0
cell adhesion	cell adhesion	0	0	0	BiologicalProcess	1	0	0	0	0	0	0	0	0	0	0	0	0	0	0	0	0														0	0	0	0	0	0
cell death	cell death	0	0	0	BiologicalProcess	0	0	0	0	0	1	0	0	0	0	0	0	0	0	0	0	0														0	0	0	0	0	0
Cell-derived microparticle	Cell-derived microparticle	0	0	0	Default	0	0	1	0	0	0	0	0	0	0	0	0	0	0	0	0	0														0	0	0	0	0	0
cell junction	cell junction	0	0	0	CellularComponent	1	0	0	0	0	0	0	0	0	0	0	0	0	0	0	0	0														0	0	0	0	0	0
cell migration	cell migration	0	0	0	BiologicalProcess	0	0	0	0	0	1	0	0	0	0	0	0	0	0	0	0	0														0	0	0	0	0	0
cell proliferation	cell proliferation	0	0	0	BiologicalProcess	0	0	0	0	1	0	0	0	0	0	0	0	0	0	0	0	0														0	0	0	0	0	0
Cell Surface Expression of CCR2	Cell Surface Expression of Ccr2	0	0	0	Translocation	0	0	1	0	0	0	0	0	0	0	0	0	0	0	0	0	0														0	0	0	0	0	0
Cell Surface Expression of CD36	Cell Surface Expression of Cd36	0	0	0	Translocation	0	0	0	1	0	0	0	0	0	0	0	0	0	0	0	0	0														0	0	0	0	0	0
Cell Surface Expression of F3	Cell Surface Expression of F3	0	0	0	Translocation	0	0	0	0	0	1	0	0	0	0	0	0	0	0	0	0	0														0	0	0	0	0	0
Cell Surface Expression of Fc-IgE receptor 1 Hs	Cell Surface Expression of Fc-IgE receptor 1	0	0	0	Translocation	0	0	0	0	0	1	0	0	0	0	0	0	0	0	0	0	0														0	0	0	0	0	0
Cell Surface Expression of ICAM1	Cell Surface Expression of Icam1	0	0	0	Translocation	0	0	1	0	0	0	0	0	0	0	0	0	0	0	0	0	0														0	0	0	0	0	0
Cell Surface Expression of ITGAM	Cell Surface Expression of Itgam	0	0	0	Translocation	0	0	1	0	0	0	0	0	0	0	0	0	0	0	0	0	0														0	0	0	0	0	0
Cell Surface Expression of SELE	Cell Surface Expression of Sele	0	0	0	Translocation	0	0	1	0	0	0	0	0	0	0	0	0	0	0	0	0	0														0	0	0	0	0	0
Cell Surface Expression of SELP	Cell Surface Expression of Selp	0	0	0	Translocation	0	1	0	0	0	0	0	0	0	0	0	0	0	0	0	0	0														0	0	0	0	0	0
Cell Surface Expression of STAB1	Cell Surface Expression of Stab1	0	0	0	Translocation	0	0	1	0	0	0	0	0	0	0	0	0	0	0	0	0	0														0	0	0	0	0	0
Cell Surface Expression of Thy1	Cell Surface Expression of Thy1	0	0	0	Translocation	0	0	1	0	0	0	0	0	0	0	0	0	0	0	0	0	0														0	0	0	0	0	0
Ceramide	Ceramide	0	0	0	Molecule	1	0	0	0	0	0	1	0	0	0	0	0	0	0	0	0	0														0	0	0	0	0	0
chemotaxis	chemotaxis	0	0	0	BiologicalProcess	0	0	1	0	0	1	0	0	0	0	0	0	0	0	0	0	0														0	0	0	0	0	0
Cholesterol	Cholesterol	0	0	0	Molecule	0	0	1	1	0	1	0	0	1	1	0	1	0	0	0	0	0														0	0	0	0	0	0
Cholesterol ester	Cholesterol ester	0	0	0	MolecularComplex	0	0	0	1	0	0	0	0	0	0	0	0	0	0	0	0	0														0	0	0	0	0	0
CHUK	Chuk	0	0	0	Protein	1	0	0	1	0	0	0	0	0	0	0	0	0	0	0	0	0														0	0	0	0	0	0
CIITA	Ciita	0	0	0	Protein	0	0	0	0	0	1	0	0	0	0	0	1	0	0	0	0	0														0	0	0	0	0	0
CLEC1B P@Y	Clec1b P@Y	0	0	0	Default	0	1	0	0	0	0	0	0	0	0	0	0	0	0	0	0	0														0	0	0	0	0	0
COL1A1	Col1a1	0	0	0	Protein	0	0	0	0	0	1	0	0	0	0	0	0	0	0	0	0	0														0	0	0	0	0	0
COL1A2	Col1a2	0	0	0	Protein	0	0	0	0	0	1	0	0	0	0	0	0	0	0	0	0	0														0	0	0	0	0	0
COL3A1	Col3a1	0	0	0	Protein	0	0	0	0	0	1	0	0	0	0	0	0	0	0	0	0	0														0	0	0	0	0	0
Collagen	Collagen	0	0	0	CellularComponent	0	0	0	0	0	1	0	0	0	0	0	0	0	0	0	0	0														0	0	0	0	0	0
CPG-oligonucleotide	CPG-oligonucleotide	0	0	0	Default	0	0	0	1	0	0	0	0	0	1	0	0	0	0	0	0	0														0	0	0	0	0	0
CPT1A	Cpt1a	0	0	0	Protein	0	0	0	1	0	0	0	0	0	0	0	0	0	0	0	0	0														0	0	0	0	0	0
CPT1B	Cpt1b	0	0	0	Protein	0	0	0	1	0	0	0	0	0	0	0	0	0	0	0	0	0														0	0	0	0	0	0
CREB1	Creb1	0	0	0	Protein	1	0	0	0	1	0	1	0	0	0	1	0	0	0	0	0	0														0	0	0	0	0	0
CRP	Crp	0	0	Inflam	Protein	1	0	0	0	0	0	1	0	0	0	0	0	0	0	0	0	0														0	0	0	0	0	0
CSF1	Csf1	0	0	0	Protein	1	0	0	0	0	0	1	0	0	0	0	0	0	0	0	0	0														0	0	0	0	0	0
CSF3	Csf3	0	0	0	Protein	1	0	0	0	0	0	1	0	0	0	0	0	0	0	0	0	0														0	0	0	0	0	0
CTGF	Ctgf	0	0	0	Protein	0	0	0	0	0	1	0	0	0	0	0	1	0	0	0	0	0														0	0	0	0	0	0
CTNNB1	Ctnnb1	0	0	0	Protein	0	0	0	0	1	0	0	0	0	0	1	0	0	0	0	0	0														0	0	0	0	0	0
CTNNB1 P@S33	Ctnnb1 P@S	0	0	0	Default	0	0	0	0	1	0	0	0	0	0	0	0	0	0	0	0	0														0	0	0	0	0	0
CTNNB1 P@S37	Ctnnb1 P@S	0	0	0	Default	0	0	0	0	1	0	0	0	0	0	0	0	0	0	0	0	0														0	0	0	0	0	0
CX3CL1	Cx3cl1	0	0	0	Protein	0	0	1	0	0	0	0	0	1	0	0	0	0	0	0	0	0														0	0	0	0	0	0
CX3CR1	Cx3cr1	0	0	0	Protein	0	0	1	0	0	0	0	0	0	0	0	0	0	0	0	0	0														0	0	0	0	0	0
CXCL10	Cxcl10	0	0	0	Protein	0	0	0	0	0	1	0	0	0	0	0	1	0	0	0	0	0														0	0	0	0	0	0
CXCL12	Cxcl12	0	0	0	Protein	1	1	0	0	0	0	1	1	0	0	0	0	0	0	0	0	0														0	0	0	0	0	0
CXCL16	Cxcl16	0	0	0	Protein	0	0	1	0	0	0	0	0	0	0	0	0	0	0	0	0	0														0	0	0	0	0	0
CXCL2	Cxcl2	0	0	0	Protein	1	0	0	0	0	0	1	0	0	0	0	0	0	0	0	0	0														0	0	0	0	0	0
CXCR6	Cxcr6	0	0	0	Protein	0	0	1	0	0	0	0	0	0	0	0	0	0	0	0	0	0														0	0	0	0	0	0
CXCR6:CXCL16	Cxcr6:Cxcl16	0	0	0	MolecularComplex	0	0	1	0	0	0	0	0	0	0	0	0	0	0	0	0	0														0	0	0	0	0	0
CYP27A1	Cyp27a1	0	0	0	Protein	0	0	0	1	0	0	0	0	0	0	0	0	0	0	0	0	0														0	0	0	0	0	0
DCBLD2	Dcbld2	0	0	0	Protein	0	0	0	0	1	0	0	0	0	0	0	0	0	0	0	0	0														0	0	0	0	0	0
DDIT3	Ddit3	0	0	0	Protein	0	0	0	0	0	1	0	0	0	0	0	1	0	0	0	0	0														0	0	0	0	0	0
degradationof(COL1A1)	degradationof(col1a1)	0	0	0	Degradation	0	0	0	0	0	1	0	0	0	0	0	0	0	0	0	0	0														0	0	0	0	0	0
degradationof(COL1A2)	degradationof(col1a2)	0	0	0	Degradation	0	0	0	0	0	1	0	0	0	0	0	0	0	0	0	0	0														0	0	0	0	0	0
degradationof(COL3A1)	degradationof(col3a1)	0	0	0	Degradation	0	0	0	0	0	1	0	0	0	0	0	0	0	0	0	0	0														0	0	0	0	0	0
degradationof(Collagen)	degradationof(Collagen)	0	0	0	Degradation	0	0	0	0	0	1	0	0	0	0	0	0	0	0	0	0	0														0	0	0	0	0	0
degradationof(Collagen type I Family Hs)	degradationof(Collagen type I Family Mm)	0	0	0	Degradation	0	0	0	0	0	1	0	0	0	0	0	0	0	0	0	0	0														0	0	0	0	0	0
degradationof(collagen type iii)	degradationof(collagen type iii)	0	0	0	Degradation	0	0	0	0	0	1	0	0	0	0	0	0	0	0	0	0	0														0	0	0	0	0	0
degradationof(CTNNB1)	degradationof(Ctnnb1)	0	0	0	Degradation	0	0	0	0	1	0	0	0	0	0	0	0	0	0	0	0	0														0	0	0	0	0	0
degradationof(Elastin)	degradationof(Elastin)	0	0	0	Degradation	0	0	0	0	0	1	0	0	0	0	0	0	0	0	0	0	0														0	0	0	0	0	0
D-Glucose	D-Glucose	0	0	0	Molecule	1	0	0	0	0	0	1	0	0	0	0	0	0	0	0	0	0														0	0	0	0	0	0
Diacylglycerol	Diacylglycerol	0	0	0	Molecule	0	1	0	0	0	0	0	0	0	0	0	0	0	0	0	0	0														0	0	0	0	0	0
D-myo-Inositol 1,4,5-trisphosphate	D-myo-Inositol 1,4,5-trisphosphate	0	0	0	Molecule	0	1	0	0	0	0	0	0	0	0	0	0	0	0	0	0	0														0	0	0	0	0	0
EDNRA	Ednra	0	0	0	Protein	0	0	0	1	0	0	0	0	0	0	0	0	0	0	0	0	0														0	0	0	0	0	0
EDNRB	Ednrb	0	0	0	Protein	0	0	0	1	0	0	0	0	0	0	0	0	0	0	0	0	0														0	0	0	0	0	0
EGR1	Egr1	The protein encoded by this gene belongs to the EGR family of C2H2-type zinc-finger proteins. It is a nuclear protein and functions as a transcriptional regulator. The products of target genes it activates are required for differentitation and mitogenesis. Studies suggest this is a cancer suppresor gene	0	TF	Protein	1	0	0	1	0	1	1	0	0	1	0	1	0	0	0	0	0														0	0	0	0	0	0
EIF2S1	Eif2s1	0	0	0	Protein	1	0	0	0	0	0	0	0	0	0	0	0	0	0	0	0	0														0	0	0	0	0	0
EIF2S1 P@S52	Eif2s1 P@S52	0	0	0	Default	1	0	0	0	0	0	0	0	0	0	0	0	0	0	0	0	0														0	0	0	0	0	0
ELK1 P@S383	Elk1 P@S383	0	0	0	Default	0	0	0	0	0	1	0	0	0	0	0	0	0	0	0	0	0														0	0	0	0	0	0
endothelial cell activation	endothelial cell activation	0	0	0	BiologicalProcess	1	0	0	0	0	0	0	0	0	0	0	0	0	0	0	0	0														0	0	0	0	0	0
ENTPD1	Entpd1	0	0	0	Protein	0	1	0	0	0	0	0	0	0	0	0	0	0	0	0	0	0														0	0	0	0	0	0
EP300	Ep300	0	0	0	Protein	1	0	0	0	0	0	1	0	0	0	0	0	0	0	0	0	0														0	0	0	0	0	0
Epoprostenol	Epoprostenol	0	0	0	Molecule	0	1	0	0	0	0	0	1	0	0	0	0	0	0	0	0	0														0	0	0	0	0	0
ERK Family Hs	ERK Family Mm	0	0	0	Protein	1	1	0	0	0	1	0	0	0	0	0	0	0	0	0	0	0														0	0	0	0	0	0
ERK Family Hs P@T	ERK Family Mm P@T	0	0	0	Default	0	0	0	0	0	1	0	0	0	0	0	0	0	0	0	0	0														0	0	0	0	0	0
ERN1	Ern1	0	0	0	Protein	1	0	0	0	0	1	1	0	0	0	0	1	0	0	0	0	0														0	0	0	0	0	0
ESR1	Esr1	0	0	0	Protein	1	0	0	0	0	0	1	0	0	0	0	0	0	0	0	0	0														0	0	0	0	0	0
Estradiol-17beta	Estradiol-17beta	0	0	0	Molecule	1	0	0	0	0	0	1	0	0	0	0	0	0	0	0	0	0														0	0	0	0	0	0
ETS1	Ets1	0	0	0	Protein	1	0	1	0	0	0	1	0	1	0	0	0	0	0	0	0	0														0	0	0	0	0	0
exp(ABCA1)	exp(Abca1)	0	0	0	GeneExpression	0	0	0	1	0	1	0	0	0	0	0	0	0	0	0	0	0														0	0	0	0	0	0
exp(ABCG1)	exp(Abcg1)	0	0	0	GeneExpression	0	0	0	1	0	1	0	0	0	0	0	0	0	0	0	0	0														0	0	0	0	0	0
exp(ACAT1)	exp(Acat1)	0	0	0	GeneExpression	0	0	0	1	0	0	0	0	0	0	0	0	0	0	0	0	0														0	0	0	0	0	0
exp(ADFP)	exp(Adfp)	0	0	0	GeneExpression	0	0	0	0	1	0	0	0	0	0	0	0	0	0	0	0	0														0	0	0	0	0	0
exp(APOA1)	exp(Apoa1)	0	0	0	GeneExpression	0	0	0	1	0	0	0	0	0	0	0	0	0	0	0	0	0														0	0	0	0	0	0
exp(APOE)	exp(Apoe)	0	0	0	GeneExpression	0	0	0	0	0	1	0	0	0	0	0	0	0	0	0	0	0														0	0	0	0	0	0
exp(ATF4)	exp(Atf4)	0	0	0	GeneExpression	1	0	0	0	0	0	0	0	0	0	0	0	0	0	0	0	0														0	0	0	0	0	0
exp(BAX)	exp(Bax)	0	0	0	GeneExpression	0	0	0	0	0	1	0	0	0	0	0	0	0	0	0	0	0														0	0	0	0	0	0
exp(BIRC5)	exp(Birc5)	0	0	0	GeneExpression	0	0	0	1	0	0	0	0	0	0	0	0	0	0	0	0	0														0	0	0	0	0	0
exp(CAV1)	exp(Cav1)	0	0	0	GeneExpression	1	0	0	0	0	0	0	0	0	0	0	0	0	0	0	0	0														0	0	0	0	0	0
exp(CCL2)	exp(Ccl2)	0	0	0	GeneExpression	1	0	1	0	0	1	0	0	0	0	0	0	0	0	0	0	0														0	0	0	0	0	0
exp(CCL4)	exp(Ccl4)	0	0	0	GeneExpression	0	0	0	0	0	1	0	0	0	0	0	0	0	0	0	0	0														0	0	0	0	0	0
exp(CCL5)	exp(Ccl5)	0	0	0	GeneExpression	0	0	0	0	0	1	0	0	0	0	0	0	0	0	0	0	0														0	0	0	0	0	0
exp(CCND1)	exp(Ccnd1)	0	0	0	GeneExpression	0	0	0	0	1	0	0	0	0	0	0	0	0	0	0	0	0														0	0	0	0	0	0
exp(CCNE1)	exp(Ccne1)	0	0	0	GeneExpression	0	0	0	0	1	0	0	0	0	0	0	0	0	0	0	0	0														0	0	0	0	0	0
exp(CCR2)	exp(Ccr2)	0	0	0	GeneExpression	0	0	1	0	0	0	0	0	0	0	0	0	0	0	0	0	0														0	0	0	0	0	0
exp(CCR7)	exp(Ccr7)	0	0	0	GeneExpression	0	0	0	1	0	0	0	0	0	0	0	0	0	0	0	0	0														0	0	0	0	0	0
exp(CD36)	exp(Cd36)	0	0	0	GeneExpression	0	0	0	1	0	1	0	0	0	0	0	0	0	0	0	0	0														0	0	0	0	0	0
exp(CD40)	exp(Cd40)	0	0	0	GeneExpression	1	0	0	0	0	0	0	0	0	0	0	0	0	0	0	0	0														0	0	0	0	0	0
exp(CDKN1A)	exp(Cdkn1a)	0	0	0	GeneExpression	1	0	0	0	0	0	0	0	0	0	0	0	0	0	0	0	0														0	0	0	0	0	0
exp(CIITA)	exp(Ciita)	0	0	0	GeneExpression	0	0	0	0	0	1	0	0	0	0	0	0	0	0	0	0	0														0	0	0	0	0	0
exp(COL1A1)	exp(Col1a1)	0	0	0	GeneExpression	0	0	0	0	0	1	0	0	0	0	0	0	0	0	0	0	0														0	0	0	0	0	0
exp(COL1A2)	exp(Col1a2)	0	0	0	GeneExpression	0	0	0	0	0	1	0	0	0	0	0	0	0	0	0	0	0														0	0	0	0	0	0
exp(COL3A1)	exp(Col3a1)	0	0	0	GeneExpression	0	0	0	0	0	1	0	0	0	0	0	0	0	0	0	0	0														0	0	0	0	0	0
exp(CPT1A)	exp(Cpt1a)	0	0	0	GeneExpression	0	0	0	1	0	0	0	0	0	0	0	0	0	0	0	0	0														0	0	0	0	0	0
exp(CPT1B)	exp(Cpt1b)	0	0	0	GeneExpression	0	0	0	1	0	0	0	0	0	0	0	0	0	0	0	0	0														0	0	0	0	0	0
exp(CSF1)	exp(Csf1)	0	0	0	GeneExpression	1	0	0	0	0	0	0	0	0	0	0	0	0	0	0	0	0														0	0	0	0	0	0
exp(CSF2)	exp(Csf2)	0	0	0	GeneExpression	1	0	0	0	0	0	0	0	0	0	0	0	0	0	0	0	0														0	0	0	0	0	0
exp(CSF3)	exp(Csf3)	0	0	0	GeneExpression	1	0	0	0	0	0	0	0	0	0	0	0	0	0	0	0	0														0	0	0	0	0	0
exp(CTGF)	exp(Ctgf)	0	0	0	GeneExpression	0	0	0	0	0	1	0	0	0	0	0	0	0	0	0	0	0														0	0	0	0	0	0
exp(CXCL10)	exp(Cxcl10)	0	0	0	GeneExpression	0	0	0	0	0	1	0	0	0	0	0	0	0	0	0	0	0														0	0	0	0	0	0
exp(CXCL16)	exp(Cxcl16)	0	0	0	GeneExpression	0	0	1	0	0	0	0	0	0	0	0	0	0	0	0	0	0														0	0	0	0	0	0
exp(CXCL2)	exp(Cxcl2)	0	0	0	GeneExpression	1	0	0	0	0	1	0	0	0	0	0	0	0	0	0	0	0														0	0	0	0	0	0
exp(CXCL3)	exp(Cxcl3)	0	0	0	GeneExpression	1	0	0	0	0	0	0	0	0	0	0	0	0	0	0	0	0														0	0	0	0	0	0
exp(CXCR6)	exp(Cxcr6)	0	0	0	GeneExpression	0	0	1	0	0	0	0	0	0	0	0	0	0	0	0	0	0														0	0	0	0	0	0
exp(CYP27A1)	exp(Cyp27a1)	0	0	0	GeneExpression	0	0	0	1	0	0	0	0	0	0	0	0	0	0	0	0	0														0	0	0	0	0	0
exp(EGR1)	exp(Egr1)	0	0	0	GeneExpression	1	0	0	0	0	1	0	0	0	0	0	0	0	0	0	0	0														0	0	0	0	0	0
exp(ETS1)	exp(Ets1)	0	0	0	GeneExpression	0	0	1	0	0	0	0	0	0	0	0	0	0	0	0	0	0														0	0	0	0	0	0
exp(F3)	exp(F3)	0	0	0	GeneExpression	1	0	0	0	1	1	0	0	0	0	0	0	0	0	0	0	0														0	0	0	0	0	0
exp(FABP4)	exp(Fabp4)	0	0	0	GeneExpression	0	0	0	1	0	0	0	0	0	0	0	0	0	0	0	0	0														0	0	0	0	0	0
exp(FASLG)	exp(Fasl)	0	0	0	GeneExpression	0	0	0	0	0	1	0	0	0	0	0	0	0	0	0	0	0														0	0	0	0	0	0
exp(GATA3)	exp(Gata3)	0	0	0	GeneExpression	1	0	0	0	0	0	0	0	0	0	0	0	0	0	0	0	0														0	0	0	0	0	0
exp(GATA6)	exp(Gata6)	0	0	0	GeneExpression	1	0	0	0	0	0	0	0	0	0	0	0	0	0	0	0	0														0	0	0	0	0	0
exp(HIF1A)	exp(Hif1a)	0	0	0	GeneExpression	0	0	0	0	1	1	0	0	0	0	0	0	0	0	0	0	0														0	0	0	0	0	0
exp(HLA-DRA)	exp(H2-Ea)	0	0	0	GeneExpression	0	0	0	0	0	1	0	0	0	0	0	0	0	0	0	0	0														0	0	0	0	0	0
exp(HMOX1)	exp(Hmox1)	0	0	0	GeneExpression	1	0	0	0	0	0	0	0	0	0	0	0	0	0	0	0	0														0	0	0	0	0	0
exp(ICAM1)	exp(Icam1)	0	0	0	GeneExpression	1	0	1	0	0	1	0	0	0	0	0	0	0	0	0	0	0														0	0	0	0	0	0
exp(IFNG)	exp(Ifng)	0	0	0	GeneExpression	0	0	0	0	0	1	0	0	0	0	0	0	0	0	0	0	0														0	0	0	0	0	0
exp(IL10)	exp(Il10)	0	0	0	GeneExpression	0	0	0	1	0	0	0	0	0	0	0	0	0	0	0	0	0														0	0	0	0	0	0
exp(IL1B)	exp(Il1b)	0	0	0	GeneExpression	0	0	0	0	1	1	0	0	0	0	0	0	0	0	0	0	0														0	0	0	0	0	0
exp(IL6)	exp(Il6)	0	0	0	GeneExpression	1	0	0	0	1	1	0	0	0	0	0	0	0	0	0	0	0														0	0	0	0	0	0
exp(ITGAM)	exp(Itgam)	0	0	0	GeneExpression	0	0	1	0	0	0	0	0	0	0	0	0	0	0	0	0	0														0	0	0	0	0	0
exp(ITGB2)	exp(Itgb2)	0	0	0	GeneExpression	0	0	1	0	0	0	0	0	0	0	0	0	0	0	0	0	0														0	0	0	0	0	0
exp(ITGB3)	exp(Itgb3)	0	0	0	GeneExpression	1	0	0	0	0	0	0	0	0	0	0	0	0	0	0	0	0														0	0	0	0	0	0
exp(LDLR)	exp(Ldlr)	0	0	0	GeneExpression	0	0	0	1	0	0	0	0	0	0	0	0	0	0	0	0	0														0	0	0	0	0	0
exp(MAPK9)	exp(Mapk9)	0	0	0	GeneExpression	0	0	0	0	0	1	0	0	0	0	0	0	0	0	0	0	0														0	0	0	0	0	0
exp(MERTK)	exp(Mertk)	0	0	0	GeneExpression	0	0	0	0	0	1	0	0	0	0	0	0	0	0	0	0	0														0	0	0	0	0	0
exp(MMP1)	exp(Mmp1a)	0	0	0	GeneExpression	1	0	0	0	0	1	0	0	0	0	0	0	0	0	0	0	0														0	0	0	0	0	0
exp(MMP13)	exp(Mmp13)	0	0	0	GeneExpression	0	0	0	0	0	1	0	0	0	0	0	0	0	0	0	0	0														0	0	0	0	0	0
exp(MMP2)	exp(Mmp2)	0	0	0	GeneExpression	0	0	0	0	1	1	0	0	0	0	0	0	0	0	0	0	0														0	0	0	0	0	0
exp(MMP3)	exp(Mmp3)	0	0	0	GeneExpression	1	0	0	0	0	1	0	0	0	0	0	0	0	0	0	0	0														0	0	0	0	0	0
exp(MMP8)	exp(Mmp8)	0	0	0	GeneExpression	0	0	0	0	0	1	0	0	0	0	0	0	0	0	0	0	0														0	0	0	0	0	0
exp(MMP9)	exp(Mmp9)	0	0	0	GeneExpression	0	0	0	0	0	1	0	0	0	0	0	0	0	0	0	0	0														0	0	0	0	0	0
exp(MSR1)	exp(Msr1)	0	0	0	GeneExpression	0	0	0	1	0	0	0	0	0	0	0	0	0	0	0	0	0														0	0	0	0	0	0
exp(MYC)	exp(Myc)	0	0	0	GeneExpression	0	0	0	0	1	0	0	0	0	0	0	0	0	0	0	0	0														0	0	0	0	0	0
exp(NOS2)	exp(Nos2)	0	0	0	GeneExpression	1	0	0	0	1	0	0	0	0	0	0	0	0	0	0	0	0														0	0	0	0	0	0
exp(NOS3)	exp(Nos3)	0	0	0	GeneExpression	1	0	0	0	0	0	0	0	0	0	0	0	0	0	0	0	0														0	0	0	0	0	0
exp(NOX1)	exp(Nox1)	0	0	0	GeneExpression	0	0	0	1	0	0	0	0	0	0	0	0	0	0	0	0	0														0	0	0	0	0	0
exp(NOX4)	exp(Nox4)	0	0	0	GeneExpression	1	0	0	0	0	1	0	0	0	0	0	0	0	0	0	0	0														0	0	0	0	0	0
exp(NR4A3)	exp(Nr4a3)	0	0	0	GeneExpression	0	0	0	0	1	0	0	0	0	0	0	0	0	0	0	0	0														0	0	0	0	0	0
exp(OLR1)	exp(Olr1)	0	0	0	GeneExpression	1	0	0	1	0	0	0	0	0	0	0	0	0	0	0	0	0														0	0	0	0	0	0
exp(PCNA)	exp(Pcna)	0	0	0	GeneExpression	0	0	0	0	1	0	0	0	0	0	0	0	0	0	0	0	0														0	0	0	0	0	0
exp(PECAM1)	exp(Pecam1)	0	0	0	GeneExpression	1	0	0	0	0	1	0	0	0	0	0	0	0	0	0	0	0														0	0	0	0	0	0
exp(PLAU)	exp(Plau)	0	0	0	GeneExpression	0	0	0	0	0	1	0	0	0	0	0	0	0	0	0	0	0														0	0	0	0	0	0
exp(PLVAP)	exp(Plvap)	0	0	0	GeneExpression	1	0	0	0	0	0	0	0	0	0	0	0	0	0	0	0	0														0	0	0	0	0	0
exp(PPARA)	exp(Ppara)	0	0	0	GeneExpression	1	0	0	0	0	1	0	0	0	0	0	0	0	0	0	0	0														0	0	0	0	0	0
exp(PPARG)	exp(Pparg)	0	0	0	GeneExpression	0	0	0	0	0	1	0	0	0	0	0	0	0	0	0	0	0														0	0	0	0	0	0
exp(PTGS2)	exp(Ptgs2)	0	0	0	GeneExpression	0	0	0	0	1	1	0	0	0	0	0	0	0	0	0	0	0														0	0	0	0	0	0
exp(SCAP)	exp(Scap)	0	0	0	GeneExpression	0	0	0	1	0	0	0	0	0	0	0	0	0	0	0	0	0														0	0	0	0	0	0
exp(SCARB1)	exp(Scarb1)	0	0	0	GeneExpression	0	0	0	1	0	0	0	0	0	0	0	0	0	0	0	0	0														0	0	0	0	0	0
exp(SELE)	exp(Sele)	0	0	0	GeneExpression	1	0	1	0	0	1	0	0	0	0	0	0	0	0	0	0	0														0	0	0	0	0	0
exp(SELP)	exp(Selp)	0	0	0	GeneExpression	1	0	0	0	0	0	0	0	0	0	0	0	0	0	0	0	0														0	0	0	0	0	0
exp(SELPLG)	exp(Selplg)	0	0	0	GeneExpression	0	0	1	0	0	0	0	0	0	0	0	0	0	0	0	0	0														0	0	0	0	0	0
exp(SLC9A1)	exp(Slc9a1)	0	0	0	GeneExpression	0	0	0	0	0	1	0	0	0	0	0	0	0	0	0	0	0														0	0	0	0	0	0
exp(SOD1)	exp(Sod1)	0	0	0	GeneExpression	0	0	0	1	0	1	0	0	0	0	0	0	0	0	0	0	0														0	0	0	0	0	0
exp(SREBF1A)	exp(Srebf1a)	0	0	0	GeneExpression	0	0	0	1	0	0	0	0	0	0	0	0	0	0	0	0	0														0	0	0	0	0	0
exp(SREBF1C)	exp(Srebf1c)	0	0	0	GeneExpression	0	0	0	1	0	0	0	0	0	0	0	0	0	0	0	0	0														0	0	0	0	0	0
exp(SREBF2)	exp(Srebf2)	0	0	0	GeneExpression	0	0	0	1	0	0	0	0	0	0	0	0	0	0	0	0	0														0	0	0	0	0	0
exp(STAB1)	exp(Stab1)	0	0	0	GeneExpression	0	0	1	0	0	0	0	0	0	0	0	0	0	0	0	0	0														0	0	0	0	0	0
exp(THY1)	exp(Thy1)	0	0	0	GeneExpression	0	0	1	0	0	0	0	0	0	0	0	0	0	0	0	0	0														0	0	0	0	0	0
exp(TIMP1)	exp(Timp1)	0	0	0	GeneExpression	0	0	0	0	0	1	0	0	0	0	0	0	0	0	0	0	0														0	0	0	0	0	0
exp(TIMP2)	exp(Timp2)	0	0	0	GeneExpression	0	0	0	0	0	1	0	0	0	0	0	0	0	0	0	0	0														0	0	0	0	0	0
exp(TIMP3)	exp(Timp3)	0	0	0	GeneExpression	0	0	0	0	0	1	0	0	0	0	0	0	0	0	0	0	0														0	0	0	0	0	0
exp(TLR2)	exp(Tlr2)	0	0	0	GeneExpression	0	0	0	1	0	1	0	0	0	0	0	0	0	0	0	0	0														0	0	0	0	0	0
exp(TLR4)	exp(Tlr4)	0	0	0	GeneExpression	0	0	0	0	0	1	0	0	0	0	0	0	0	0	0	0	0														0	0	0	0	0	0
exp(TNF)	exp(Tnf)	0	0	0	GeneExpression	1	0	0	0	1	1	0	0	0	0	0	0	0	0	0	0	0														0	0	0	0	0	0
exp(TNFSF14)	exp(Tnfsf14)	0	0	0	GeneExpression	0	0	0	1	0	0	0	0	0	0	0	0	0	0	0	0	0														0	0	0	0	0	0
exp(VCAM1)	exp(Vcam1)	0	0	0	GeneExpression	1	0	0	0	0	1	0	0	0	0	0	0	0	0	0	0	0														0	0	0	0	0	0
exp(VEGFA)	exp(Vegfa)	0	0	0	GeneExpression	1	0	0	0	0	0	0	0	0	0	0	0	0	0	0	0	0														0	0	0	0	0	0
exp(XDH)	exp(Xdh)	0	0	0	GeneExpression	0	0	0	1	0	0	0	0	0	0	0	0	0	0	0	0	0														0	0	0	0	0	0
extracellular matrix	extracellular matrix	0	0	0	CellularComponent	0	0	0	0	0	1	0	0	0	0	0	0	0	0	0	0	0														0	0	0	0	0	0
F2R	F2r	0	0	0	Protein	0	1	0	0	0	0	0	1	0	0	0	0	0	0	0	0	0														0	0	0	0	0	0
F2RL3	F2rl3	0	0	0	Protein	0	1	0	0	0	0	0	0	0	0	0	0	0	0	0	0	0														0	0	0	0	0	0
FABP4	Fabp4	0	0	0	Protein	0	0	0	1	0	0	0	0	0	1	0	0	0	0	0	0	0														0	0	0	0	0	0
FASLG	Fasl	0	0	0	Protein	0	0	0	0	0	1	0	0	0	0	0	1	0	0	0	0	0														0	0	0	0	0	0
fatty acid beta-oxidation	fatty acid beta-oxidation	0	0	0	BiologicalProcess	0	0	0	1	0	0	0	0	0	0	0	0	0	0	0	0	0														0	0	0	0	0	0
fatty acyl transport	fatty acyl transport	0	0	0	BiologicalProcess	0	0	0	1	0	0	0	0	0	0	0	0	0	0	0	0	0														0	0	0	0	0	0
FCER1A	Fcer1a	0	0	0	Protein	0	0	0	0	0	1	0	0	0	0	0	0	0	0	0	0	0														0	0	0	0	0	0
Fc-IgE receptor 1 Hs	Fc-IgE receptor 1 Mm	0	0	0	MolecularComplex	0	0	0	0	0	1	0	0	0	0	0	0	0	0	0	0	0														0	0	0	0	0	0
FGA	Fga	0	0	0	Protein	0	1	0	0	0	0	0	0	0	0	0	0	0	0	0	0	0														0	0	0	0	0	0
FGB	Fgb	0	0	0	Protein	0	1	0	0	0	0	0	0	0	0	0	0	0	0	0	0	0														0	0	0	0	0	0
foam cell	foam cell	0	0	0	BiologicalProcess	0	0	0	1	0	0	0	0	0	0	0	0	0	0	0	0	0														0	0	0	0	0	0
FOXO1	Foxo1	0	0	0	Protein	1	0	0	0	0	0	1	0	0	0	0	0	0	0	0	0	0														0	0	0	0	0	0
G1 phase of mitotic cell cycle	G1 phase of mitotic cell cycle	0	0	0	BiologicalProcess	0	0	0	0	1	0	0	0	0	0	0	0	0	0	0	0	0														0	0	0	0	0	0
GATA3	Gata3	0	0	0	Protein	1	0	0	0	0	0	0	0	0	0	0	0	0	0	0	0	0														0	0	0	0	0	0
GATA6	Gata6	Zinc finger transcription factor that plays a role in cellular differentiation and organogenesis	0	0	Protein	1	0	0	0	0	0	1	0	0	0	0	0	0	0	0	0	0														0	0	0	0	0	0
GJA1	Gja1	0	0	0	Protein	0	0	0	0	1	0	0	0	0	0	1	0	0	0	0	0	0														0	0	0	0	0	0
GP6	Gp6	0	0	0	Protein	0	1	0	0	0	0	0	0	0	0	0	0	0	0	0	0	0														0	0	0	0	0	0
GSK3B	Gsk3b	0	0	0	Protein	1	0	0	0	1	0	1	0	0	0	1	0	0	0	0	0	0														0	0	0	0	0	0
GSN	Gsn	0	0	0	Protein	0	1	0	0	0	0	0	1	0	0	0	0	0	0	0	0	0														0	0	0	0	0	0
gtpof(CDC42)	gtpof(Cdc42)	0	0	0	Reaction	0	0	0	1	0	0	0	0	0	1	0	0	0	0	0	0	0														0	0	0	0	0	0
gtpof(RAC1)	gtpof(Rac1)	0	0	0	Reaction	1	0	0	1	1	0	1	0	0	1	1	0	0	0	0	0	0														0	0	0	0	0	0
gtpof(RAP1B)	gtpof(Rap1b)	0	0	0	Reaction	0	1	0	0	0	0	0	0	0	0	0	0	0	0	0	0	0														0	0	0	0	0	0
gtpof(RHO Family Hs)	gtpof(RHO family Mm)	0	0	0	Reaction	1	0	0	0	0	0	0	0	0	0	0	0	0	0	0	0	0														0	0	0	0	0	0
H2O2	H2O2	0	0	0	Molecule	1	0	1	0	0	0	0	0	0	0	0	0	0	0	0	0	0														0	0	0	0	0	0
HDL	HDL	0	0	0	CellularComponent	1	0	0	0	0	0	1	0	0	0	0	0	0	0	0	0	0														0	0	0	0	0	0
hemorrhage	hemorrhage	0	0	0	BiologicalProcess	0	0	0	0	0	1	0	0	0	0	0	0	0	0	0	0	0														0	0	0	0	0	0
HEXIM1	Hexim1	0	0	0	Protein	0	0	0	0	1	0	0	0	0	0	1	0	0	0	0	0	0														0	0	0	0	0	0
high-fat diet	high-fat diet	0	0	0	BiologicalProcess	0	0	0	0	0	1	0	0	0	0	0	1	0	0	0	0	0														0	0	0	0	0	0
Histamine	Histamine	0	0	0	Molecule	1	0	0	0	0	0	1	0	0	0	0	0	0	0	0	0	0														0	0	0	0	0	0
HLA-DRA	H2-Ea	0	0	0	Protein	0	0	0	0	0	1	0	0	0	0	0	0	0	0	0	0	0														0	0	0	0	0	0
HLA-DR Family Hs	H2-E Family Mm	0	0	0	Protein	0	0	0	0	0	1	0	0	0	0	0	0	0	0	0	0	0														0	0	0	0	0	0
HMGB1	Hmgb1	0	0	0	Protein	1	0	0	1	1	0	1	0	0	1	1	0	0	0	0	0	0														0	0	0	0	0	0
HMOX1	Hmox1	0	0	0	Protein	1	0	0	0	0	0	1	0	0	0	0	0	0	0	0	0	0														0	0	0	0	0	0
HSP70 Family Hs	HSP70 Family Mm	0	0	0	Protein	0	0	0	0	0	1	0	0	0	0	0	0	0	0	0	0	0														0	0	0	0	0	0
ICAM1	Icam1	0	0	0	Protein	1	0	1	0	0	1	1	0	1	0	0	1	0	0	0	0	0														0	0	0	0	0	0
ICAM1:ITGAM:ITGB2	Icam1:Itgam:Itgb2	0	0	0	MolecularComplex	0	0	1	0	0	0	0	0	0	0	0	0	0	0	0	0	0														0	0	0	0	0	0
IgE	IgE	0	0	0	Molecule	0	0	0	0	0	1	0	0	0	0	0	0	0	0	0	0	0														0	0	0	0	0	0
IkappaB kinase complex Hs	IkappaB kinase complex Mm	0	0	0	MolecularComplex	1	0	0	1	0	0	0	0	0	0	0	0	0	0	0	0	0														0	0	0	0	0	0
IKBKB	Ikbkb	0	0	0	Protein	1	0	0	1	0	0	0	0	0	0	0	0	0	0	0	0	0														0	0	0	0	0	0
IL10	Il10	0	0	0	Protein	1	0	0	0	0	1	1	0	0	0	0	1	0	0	0	0	0														0	0	0	0	0	0
IL12B	Il12b	0	0	0	Protein	0	0	0	0	0	1	0	0	0	0	0	1	0	0	0	0	0														0	0	0	0	0	0
IL12 Family Hs	IL12 Family Mm	0	0	0	Protein	0	0	0	0	0	1	0	0	0	0	0	0	0	0	0	0	0														0	0	0	0	0	0
IL1 Family Hs	IL1 Family Mm	0	0	0	Protein	1	0	0	0	0	0	1	0	0	0	0	0	0	0	0	0	0														0	0	0	0	0	0
IL6	Il6	0	0	0	Protein	1	0	0	1	1	1	1	0	0	1	1	1	0	0	0	0	0														0	0	0	0	0	0
inflammatory response	inflammatory response	0	0	0	BiologicalProcess	0	0	1	0	0	0	0	0	1	0	0	0	0	0	0	0	0														0	0	0	0	0	0
INSR	Insr	Insulin receptor. After removal of the precursor signal peptide, the insulin receptor precursor is post-translationally cleaved into two chains (alpha and beta) that are covalently linked. Binding of insulin to the insulin receptor (INSR) stimulates glucose uptake	0	GF	Protein	0	0	0	1	0	0	0	0	0	1	0	0	0	0	0	0	0														0	0	0	0	0	0
Insulin	Insulin	0	0	0	Molecule	0	1	0	0	0	0	0	1	0	0	0	0	0	0	0	0	0														0	0	0	0	0	0
IRAK1	Irak1	0	0	0	Protein	0	0	0	0	1	0	0	0	0	0	1	0	0	0	0	0	0														0	0	0	0	0	0
IRAK4	Irak4	0	0	0	Protein	0	0	0	0	0	1	0	0	0	0	0	0	0	0	0	0	0														0	0	0	0	0	0
ITGA2B	Itga2b	0	0	0	Protein	0	1	0	0	0	0	0	0	0	0	0	0	0	0	0	0	0														0	0	0	0	0	0
ITGA2B:ITGB3	Itga2b:Itgb3	0	0	0	MolecularComplex	0	1	0	0	0	0	0	0	0	0	0	0	0	0	0	0	0														0	0	0	0	0	0
ITGA2:ITGB1	Itga2:Itgb1	0	0	0	MolecularComplex	0	1	0	0	0	0	0	0	0	0	0	0	0	0	0	0	0														0	0	0	0	0	0
ITGA4	Itga4	0	0	0	Protein	0	0	1	0	0	0	0	0	0	0	0	0	0	0	0	0	0														0	0	0	0	0	0
ITGA4:ITGB1	Itga4:Itgb1	0	0	0	MolecularComplex	0	0	1	0	0	0	0	0	0	0	0	0	0	0	0	0	0														0	0	0	0	0	0
ITGAL	Itgal	0	0	0	Protein	0	0	1	0	0	0	0	0	0	0	0	0	0	0	0	0	0														0	0	0	0	0	0
ITGAL:ITGB2	Itgal:Itgb2	0	0	0	MolecularComplex	0	0	1	0	0	0	0	0	0	0	0	0	0	0	0	0	0														0	0	0	0	0	0
ITGAM	Itgam	0	0	0	Protein	0	0	1	0	0	0	0	0	1	0	0	0	0	0	0	0	0														0	0	0	0	0	0
ITGAM:ITGB2	Itgam:Itgb2	0	0	0	MolecularComplex	0	0	1	0	0	0	0	0	0	0	0	0	0	0	0	0	0														0	0	0	0	0	0
ITGAV	Itgav	0	0	0	Protein	1	0	0	0	0	0	0	0	0	0	0	0	0	0	0	0	0														0	0	0	0	0	0
ITGAV:ITGB3	Itgav:Itgb3	0	0	0	MolecularComplex	1	0	0	0	0	0	0	0	0	0	0	0	0	0	0	0	0														0	0	0	0	0	0
ITGAX	Itgax	0	0	0	Protein	0	0	1	0	0	0	0	0	0	0	0	0	0	0	0	0	0														0	0	0	0	0	0
ITGAX:ITGB2	Itgax:Itgb2	0	0	0	MolecularComplex	0	0	1	0	0	0	0	0	0	0	0	0	0	0	0	0	0														0	0	0	0	0	0
ITGB1	Itgb1	0	0	0	Protein	0	0	1	0	0	0	0	0	1	0	0	0	0	0	0	0	0														0	0	0	0	0	0
ITGB2	Itgb2	0	0	0	Protein	0	0	1	0	0	0	0	0	0	0	0	0	0	0	0	0	0														0	0	0	0	0	0
ITGB2:ITGAL:ICAM1	Itgb2:Itgal:Icam1	0	0	0	MolecularComplex	0	0	1	0	0	0	0	0	0	0	0	0	0	0	0	0	0														0	0	0	0	0	0
ITGB3	Itgb3	0	0	0	Protein	1	1	0	0	0	0	1	1	0	0	0	0	0	0	0	0	0														0	0	0	0	0	0
JAK2 P@?	Jak2 P@?	0	0	0	Default	0	0	0	0	0	1	0	0	0	0	0	0	0	0	0	0	0														0	0	0	0	0	0
JNK Family Hs	JNK Family Mm	0	0	0	Protein	1	0	0	0	0	0	0	0	0	0	0	0	0	0	0	0	0														0	0	0	0	0	0
JNK family Hs P@?	JNK Family Mm P@?	0	0	0	Default	0	0	0	0	0	1	0	0	0	0	0	0	0	0	0	0	0														0	0	0	0	0	0
JUN	Jun	0	0	0	Protein	1	0	0	0	0	0	1	0	0	0	0	0	0	0	0	0	0														0	0	0	0	0	0
kaof(AKT1)	kaof(Akt1)	0	0	0	Reaction	1	1	0	1	1	0	1	1	0	1	1	0	0	0	0	0	0														0	0	0	0	0	0
kaof(CDK4)	kaof(Cdk4)	0	0	0	Reaction	0	0	0	0	1	0	0	0	0	0	1	0	0	0	0	0	0														0	0	0	0	0	0
kaof(CHUK)	kaof(Chuk)	0	0	0	Reaction	1	0	0	1	0	0	1	0	0	1	0	0	0	0	0	0	0														0	0	0	0	0	0
kaof(EIF2AK3)	kaof(Eif2ak3)	Phosphorylates and inactivates eukaryotic translation-initiation factor 2 (EIF2). Represes global protein synthesis. Locates to the ER and it is induced by ER stress caused by malfolded proteins.	0	ER Stress	Reaction	1	0	0	0	0	0	1	0	0	0	0	0	0	0	0	0	0														0	0	0	0	0	0
kaof(ERK family Hs)	kaof(ERK Family Mm)	0	0	0	Reaction	1	1	0	0	0	1	1	1	0	0	0	1	0	0	0	0	0														0	0	0	0	0	0
kaof(GSK3B)	kaof(Gsk3b)	Glycogen synthase kinase 3 beta. The protein encoded by this gene is a serine-threonine kinase, belonging to the glycogen synthase kinase subfamily. It is involved in energy metabolism, neuronal cell development, and body pattern formation	0	Metabolism	Reaction	1	0	0	0	1	0	1	0	0	0	1	0	0	0	0	0	0														0	0	0	0	0	0
kaof(INSR)	kaof(Insr)	0	0	0	Reaction	0	1	0	0	0	0	0	1	0	0	0	0	0	0	0	0	0														0	0	0	0	0	0
kaof(IRAK1)	kaof(Irak1)	0	0	0	Reaction	0	0	0	0	1	0	0	0	0	0	1	0	0	0	0	0	0														0	0	0	0	0	0
kaof(IRAK4)	kaof(Irak4)	0	0	0	Reaction	0	0	0	0	0	1	0	0	0	0	0	1	0	0	0	0	0														0	0	0	0	0	0
kaof(JAK2)	kaof(Jak2)	0	0	0	Reaction	1	0	0	0	0	0	1	0	1	0	0	0	0	0	0	0	0														0	0	0	0	0	0
kaof(JNK family Hs)	kaof(JNK family Mm)	0	0	0	Reaction	1	0	0	0	0	1	1	0	0	0	0	1	0	0	0	0	0														0	0	0	0	0	0
kaof(KDR)	kaof(Kdr)	Kinase insert domain receptor (a type III receptor tyrosine kinase). Vascular endothelial growth factor (VEGF) is a major growth factor for endothelial cells. This gene encodes one of the two receptors of the VEGF. This receptor, known as kinase insert domain receptor, is a type III receptor tyrosine kinase. It functions as the main mediator of VEGF-induced endothelial proliferation, survival, mi…	0	GF	Reaction	0	0	0	0	0	1	0	0	0	0	0	1	0	0	0	0	0														0	0	0	0	0	0
kaof(LYN)	kaof(Lyn)	0	0	0	Reaction	0	1	0	0	0	0	0	0	0	0	0	0	0	0	0	0	0														0	0	0	0	0	0
kaof(MAP2K4)	kaof(Map2k4)	0	0	0	Reaction	0	1	0	0	0	0	0	0	0	0	0	0	0	0	0	0	0														0	0	0	0	0	0
kaof(MAP3K1)	kaof(Map3k1)	0	0	0	Reaction	0	0	0	0	0	1	0	0	0	0	0	1	0	0	0	0	0														0	0	0	0	0	0
kaof(MAP3K7)	kaof(Map3k7)	0	0	0	Reaction	0	0	0	1	0	0	0	0	0	0	0	0	0	0	0	0	0														0	0	0	0	0	0
kaof(MAPK9)	kaof(Mapk9)	mitogen-activated protein kinase 9. The protein encoded by this gene is a member of the MAP kinase family. MAP kinases act as an integration point for multiple biochemical signals, and are involved in a wide variety of cellular processes such as proliferation, differentiation, transcription regulation and development. This kinase targets specific transcription factors, and thus mediates immediate…	0	IC-Signal	Reaction	0	1	0	1	0	1	0	1	0	1	0	1	0	0	0	0	0														0	0	0	0	0	0
kaof(MEK Family Hs)	kaof(MEK Family Mm)	0	0	0	Reaction	0	0	0	0	0	1	0	0	0	0	0	1	0	0	0	0	0														0	0	0	0	0	0
kaof(MERTK)	kaof(Mertk)	0	0	0	Reaction	0	0	0	0	0	1	0	0	0	0	0	0	0	0	0	0	0														0	0	0	0	0	0
kaof(p110-PI3K family Hs)	kaof(p110-PI3K family Mm)	0	0	0	Reaction	0	1	0	0	0	0	0	0	0	0	0	0	0	0	0	0	0														0	0	0	0	0	0
kaof(p38 MAPK family Hs)	kaof(p38 MAPK family Mm)	0	0	0	Reaction	1	1	0	1	0	1	1	1	0	1	0	1	0	0	0	0	0														0	0	0	0	0	0
kaof(PDGFRA)	kaof(Pdgfra)	0	0	0	Reaction	0	0	0	0	1	0	0	0	0	0	1	0	0	0	0	0	0														0	0	0	0	0	0
kaof(PI3K Family Hs)	kaof(PI3K Family Mm)	0	0	0	Reaction	1	1	0	1	1	0	1	1	0	1	1	0	0	0	0	0	0														0	0	0	0	0	0
kaof(PIK3CA)	kaof(Pik3ca)	0	0	0	Reaction	0	0	1	0	0	0	0	0	0	0	0	0	0	0	0	0	0														0	0	0	0	0	0
kaof(PIK3CB)	kaof(Pik3cb)	0	0	0	Reaction	0	1	0	0	0	0	0	0	0	0	0	0	0	0	0	0	0														0	0	0	0	0	0
kaof(PRKCB)	kaof(Prkcb)	0	0	0	Reaction	1	0	0	0	0	0	1	0	0	0	0	0	0	0	0	0	0														0	0	0	0	0	0
kaof(PRKCD)	kaof(Prkcd)	0	0	0	Reaction	0	1	0	0	1	0	0	1	0	0	1	0	0	0	0	0	0														0	0	0	0	0	0
kaof(PRKCZ)	kaof(Prkcz)	0	0	0	Reaction	1	0	0	1	0	0	1	0	0	1	0	0	0	0	0	0	0														0	0	0	0	0	0
kaof(PRKG1)	kaof(Prkg1)	0	0	0	Reaction	0	1	0	0	0	0	0	1	0	0	0	0	0	0	0	0	0														0	0	0	0	0	0
kaof(PTK2)	kaof(Ptk2)	0	0	0	Reaction	1	0	0	0	0	0	1	0	0	0	0	0	0	0	0	0	0														0	0	0	0	0	0
kaof(PTK2B)	kaof(Ptk2b)	0	0	0	Reaction	0	1	0	1	0	0	0	0	0	0	0	0	0	0	0	0	0														0	0	0	0	0	0
kaof(ROCK1)	kaof(Rock1)	0	0	0	Reaction	1	0	0	0	0	0	1	0	0	0	0	0	0	0	0	0	0														0	0	0	0	0	0
kaof(ROCK2)	kaof(Rock2)	0	0	0	Reaction	1	0	0	0	0	0	0	0	0	0	0	0	0	0	0	0	0														0	0	0	0	0	0
kaof(ROCK Family Hs)	kaof(ROCK Family Mm)	0	0	0	Reaction	1	0	0	0	0	0	0	0	0	0	0	0	0	0	0	0	0														0	0	0	0	0	0
kaof(SPHK1)	kaof(Sphk1)	0	0	0	Reaction	1	0	0	0	0	0	0	0	0	0	0	0	0	0	0	0	0														0	0	0	0	0	0
kaof(SRC)	kaof(Src)	This gene is highly similar to the v-src gene of Rous sarcoma virus. This proto-oncogene may play a role in the regulation of embryonic development and cell growth. The protein encoded by this gene is a tyrosine-protein kinase whose activity can be inhibited by phosphorylation by c-SRC kinase.	0	IC-Signal	Reaction	1	0	0	0	0	0	1	0	0	0	0	0	0	0	0	0	0														0	0	0	0	0	0
kaof(SRC family Hs)	kaof(SRC family Mm)	0	0	0	Reaction	0	1	0	1	0	0	0	1	0	1	0	0	0	0	0	0	0														0	0	0	0	0	0
kaof(SYK)	kaof(Syk)	0	0	IC-Signal	Reaction	0	1	0	1	0	0	0	1	0	1	0	0	0	0	0	0	0														0	0	0	0	0	0
LCAT	Lcat	0	0	0	Protein	0	0	0	1	0	0	0	0	0	0	0	0	0	0	0	0	0														0	0	0	0	0	0
LDL aggregates	LDL aggregates	0	0	0	Default	0	0	0	0	1	0	0	0	0	0	0	0	0	0	0	0	0														0	0	0	0	0	0
LDLR	Ldlr	0	0	0	Protein	0	0	0	1	0	0	0	0	0	1	0	0	0	0	0	0	0														0	0	0	0	0	0
Leukotriene	Leukotriene	0	0	0	Molecule	0	0	1	0	0	0	0	0	0	0	0	0	0	0	0	0	0														0	0	0	0	0	0
Leukotriene B4	Leukotriene B4	0	0	0	Molecule	0	0	1	1	0	0	0	0	1	1	0	0	0	0	0	0	0														0	0	0	0	0	0
L-Homocysteine	L-Homocysteine	0	0	0	Molecule	1	0	0	0	0	0	1	0	0	0	0	0	0	0	0	0	0														0	0	0	0	0	0
lipid biosynthesis	lipid biosynthesis	0	0	0	BiologicalProcess	0	0	0	1	0	0	0	0	0	0	0	0	0	0	0	0	0														0	0	0	0	0	0
Low Density Lipoprotein	Low Density Lipoprotein	0	0	0	Molecule	1	0	1	1	1	1	1	0	1	1	1	1	0	0	0	0	0														0	0	0	0	0	0
LRP1	Lrp1	0	0	0	Protein	0	0	0	0	1	0	0	0	0	0	1	0	0	0	0	0	0														0	0	0	0	0	0
LRP6	Lrp6	0	0	0	Protein	0	0	0	0	1	0	0	0	0	0	0	0	0	0	0	0	0														0	0	0	0	0	0
LTBR	Ltbr	0	0	0	Protein	0	0	0	0	1	0	0	0	0	0	1	0	0	0	0	0	0														0	0	0	0	0	0
lymphocyte chemotaxis	lymphocyte chemotaxis	0	0	0	BiologicalProcess	0	0	0	0	0	1	0	0	0	0	0	0	0	0	0	0	0														0	0	0	0	0	0
LYN	Lyn	v-yes-1 Yamaguchi sarcoma viral related oncogene homolog. This gene encodes a tyrosine protein kinase, which maybe involved in the regulation of mast cell degranulation, and erythroid differentiation	0	IC-Signal	Protein	0	1	0	0	0	0	0	1	0	0	0	0	0	0	0	0	0														0	0	0	0	0	0
macrophage activation	macrophage activation	0	0	0	BiologicalProcess	0	0	0	0	0	1	0	0	0	0	0	1	0	0	0	0	0														0	0	0	0	0	0
macrophage chemotaxis	macrophage chemotaxis	0	0	0	BiologicalProcess	0	0	0	0	0	1	0	0	0	0	0	0	0	0	0	0	0														0	0	0	0	0	0
MAP2K4	Map2k4	0	0	0	Protein	0	1	0	0	0	0	0	1	0	0	0	0	0	0	0	0	0														0	0	0	0	0	0
MAP3K7	Map3k7	0	0	0	Protein	0	0	0	1	0	0	0	0	0	1	0	0	0	0	0	0	0														0	0	0	0	0	0
MAPK1	Mapk1	0	0	0	Protein	1	1	0	1	1	0	1	1	0	1	1	0	0	0	0	0	0														0	0	0	0	0	0
MAPK1 P@T185	Mapk1 P@T183	0	0	0	Default	0	1	0	0	0	0	0	0	0	0	0	0	0	0	0	0	0														0	0	0	0	0	0
MAPK1 P@Y187	Mapk1 P@Y185	0	0	0	Default	0	1	0	0	0	0	0	0	0	0	0	0	0	0	0	0	0														0	0	0	0	0	0
MAPK3	Mapk3	0	0	0	Protein	1	1	0	1	1	0	1	1	0	1	1	0	0	0	0	0	0														0	0	0	0	0	0
MAPK8	Mapk8	0	0	0	Protein	1	0	0	0	0	0	1	0	0	0	0	0	0	0	0	0	0														0	0	0	0	0	0
MAPK9	Mapk9	0	0	0	Protein	0	1	0	1	0	1	0	0	0	0	0	0	0	0	0	0	0														0	0	0	0	0	0
MEK Family Hs	MEK Family Mm	0	0	0	Protein	0	0	0	0	0	1	0	0	0	0	0	0	0	0	0	0	0														0	0	0	0	0	0
MERTK	Mertk	0	0	0	Protein	0	0	0	0	0	1	0	0	0	0	0	0	0	0	0	0	0														0	0	0	0	0	0
MFGE8	Mfge8	0	0	0	Protein	0	0	0	0	0	1	0	0	0	0	0	0	0	0	0	0	0														0	0	0	0	0	0
MHC class II complex Hs	MHC class II complex Mm	0	0	0	Default	0	0	0	0	0	1	0	0	0	0	0	0	0	0	0	0	0														0	0	0	0	0	0
MIF	Mif	0	0	0	Protein	0	0	1	0	0	0	0	0	1	0	0	0	0	0	0	0	0														0	0	0	0	0	0
MMP1	Mmp1a	0	0	0	Protein	1	0	0	0	0	1	1	0	0	0	0	1	0	0	0	0	0														0	0	0	0	0	0
MMP13	Mmp13	0	0	0	Protein	0	0	0	0	0	1	0	0	0	0	0	1	0	0	0	0	0														0	0	0	0	0	0
MMP14	Mmp14	0	0	0	Protein	1	0	0	0	0	1	1	0	0	0	0	1	0	0	0	0	0														0	0	0	0	0	0
MMP2	Mmp2	0	0	0	Protein	0	0	0	0	1	1	0	0	0	0	0	0	0	0	0	0	0														0	0	0	0	0	0
MMP3	Mmp3	0	0	0	Protein	1	0	0	0	0	1	1	0	0	0	0	1	0	0	0	0	0														0	0	0	0	0	0
MMP8	Mmp8	0	0	0	Protein	0	0	0	0	0	1	0	0	0	0	0	1	0	0	0	0	0														0	0	0	0	0	0
MMP9	Mmp9	0	0	0	Protein	0	0	0	0	1	1	0	0	0	0	1	1	0	0	0	0	0														0	0	0	0	0	0
MMP Family Hs	MMP Family Mm	0	0	0	Protein	0	0	0	0	0	1	0	0	0	0	0	0	0	0	0	0	0														0	0	0	0	0	0
monocyte extravasation	monocyte extravasation	0	0	0	Default	0	0	1	0	0	0	0	0	0	0	0	0	0	0	0	0	0														0	0	0	0	0	0
MSR1	Msr1	0	0	0	Protein	0	0	0	1	0	1	0	0	0	1	0	1	0	0	0	0	0														0	0	0	0	0	0
MYC	Myc	0	0	0	Protein	0	0	0	0	1	0	0	0	0	0	1	0	0	0	0	0	0														0	0	0	0	0	0
MYD88	Myd88	0	0	0	Protein	0	1	0	1	1	1	0	1	0	1	1	1	0	0	0	0	0														0	0	0	0	0	0
NADPH oxidase complex	NADPH oxidase complex	0	0	0	CellularComponent	1	0	0	0	1	1	0	0	0	0	0	0	0	0	0	0	0														0	0	0	0	0	0
NCOR1	Ncor1	0	0	0	Protein	0	0	0	1	0	0	0	0	0	0	0	0	0	0	0	0	0														0	0	0	0	0	0
necrosis	necrosis	0	0	0	BiologicalProcess	0	0	0	0	0	1	0	0	0	0	0	0	0	0	0	0	0														0	0	0	0	0	0
NFAT Family Hs	Nfat Family Mm	0	0	0	Protein	1	0	0	0	0	0	1	0	0	0	0	0	0	0	0	0	0														0	0	0	0	0	0
NFKB1	Nfkb1	0	0	0	Protein	0	0	0	1	0	0	0	0	0	1	0	0	0	0	0	0	0														0	0	0	0	0	0
NFKB Complex Hs	NFKB Complex Mm	0	0	Inflam	Protein	1	0	0	1	1	1	1	0	0	1	1	1	0	0	0	0	0														0	0	0	0	0	0
NFKBIA	Nfkbia	0	0	0	Protein	0	0	0	1	0	0	0	0	0	1	0	0	0	0	0	0	0														0	0	0	0	0	0
NFKBIA P@S	Nfkbia P@S	0	0	0	Default	0	0	0	0	0	1	0	0	0	0	0	0	0	0	0	0	0														0	0	0	0	0	0
Nitric oxide	Nitric oxide	0	0	0	Molecule	1	1	0	0	1	1	0	0	0	0	0	0	0	0	0	0	0														0	0	0	0	0	0
NOS2	Nos2	0	0	0	Protein	1	0	0	0	1	1	1	0	0	0	1	1	0	0	0	0	0														0	0	0	0	0	0
NOX1	Nox1	0	0	0	Protein	0	0	0	1	1	0	0	0	0	1	1	0	0	0	0	0	0														0	0	0	0	0	0
NOX4	Nox4	0	0	0	Protein	1	0	0	0	1	1	0	0	0	0	0	0	0	0	0	0	0														0	0	0	0	0	0
NR1H2	Nr1h2	0	0	0	Protein	0	0	0	1	0	0	0	0	0	1	0	0	0	0	0	0	0														0	0	0	0	0	0
NR1H3	Nr1h3	0	0	0	Protein	0	0	0	1	0	0	0	0	0	1	0	0	0	0	0	0	0														0	0	0	0	0	0
NR3C1	Nr3c1	0	0	0	Protein	0	0	0	1	0	0	0	0	0	1	0	0	0	0	0	0	0														0	0	0	0	0	0
NR3C2	Nr3c2	0	0	0	Protein	1	0	0	0	0	0	1	0	0	0	0	0	0	0	0	0	0														0	0	0	0	0	0
NR4A3	Nr4a3	0	0	0	Protein	0	0	0	0	1	0	0	0	0	0	1	0	0	0	0	0	0														0	0	0	0	0	0
O2.-	O2.-	0	0	0	Molecule	0	0	0	0	1	0	0	0	0	0	1	0	0	0	0	0	0														0	0	0	0	0	0
Oxidized HDL	Oxidized HDL	0	0	0	CellularComponent	0	0	0	1	0	0	0	0	0	1	0	0	0	0	0	0	0														0	0	0	0	0	0
oxof(HMOX1)	oxof(Hmox1)	0	0	0	MolecularFunction	1	0	0	0	0	0	0	0	0	0	0	0	0	0	0	0	0														0	0	0	0	0	0
oxof(NADPH oxidase complex)	oxof(NADPH oxidase complex)	0	0	0	MolecularFunction	1	0	0	1	1	0	1	0	0	1	1	0	0	0	0	0	0														0	0	0	0	0	0
Oxysterol	Oxysterol	0	0	0	Default	0	0	0	1	0	0	0	0	0	1	0	0	0	0	0	0	0														0	0	0	0	0	0
P2RY1	P2ry1	0	0	0	Protein	0	1	0	0	0	0	0	0	0	0	0	0	0	0	0	0	0														0	0	0	0	0	0
P2RY12	P2ry12	0	0	0	Protein	0	1	0	0	0	0	0	0	0	0	0	0	0	0	0	0	0														0	0	0	0	0	0
p38 MAPK Family Hs	p38 MAPK Family Mm	0	0	0	Protein	1	0	0	0	0	1	0	0	0	0	0	0	0	0	0	0	0														0	0	0	0	0	0
p38 MAPK family Hs P@?	p38 MAPK Family Mm P@?	0	0	0	Default	0	0	0	0	0	1	0	0	0	0	0	0	0	0	0	0	0														0	0	0	0	0	0
paof(PTPN11)	paof(Ptpn11)	0	0	0	MolecularFunction	0	0	0	0	1	0	0	0	0	0	1	0	0	0	0	0	0														0	0	0	0	0	0
PCNA	Pcna	0	0	0	Protein	0	0	0	0	1	0	0	0	0	0	0	0	0	0	0	0	0														0	0	0	0	0	0
PDGFA	Pdgfa	0	0	0	Protein	0	0	0	0	1	0	0	0	0	0	1	0	0	0	0	0	0														0	0	0	0	0	0
PDGFB:PDGFB	Pdgfb:Pdgfb	0	0	0	MolecularComplex	0	0	0	0	1	0	0	0	0	0	1	0	0	0	0	0	0														0	0	0	0	0	0
PDGFRA	Pdgfra	0	0	0	Protein	0	0	0	0	1	0	0	0	0	0	0	0	0	0	0	0	0														0	0	0	0	0	0
PDGFRB	Pdgfrb	0	0	0	Protein	0	0	0	0	1	0	0	0	0	0	1	0	0	0	0	0	0														0	0	0	0	0	0
PECAM1	Pecam1	0	0	0	Protein	1	0	0	0	0	1	0	0	0	0	0	0	0	0	0	0	0														0	0	0	0	0	0
PF4	Pf4	0	0	0	Protein	1	1	0	0	0	0	1	1	0	0	0	0	0	0	0	0	0														0	0	0	0	0	0
phagocytosis	phagocytosis	0	0	0	BiologicalProcess	0	0	0	0	0	1	0	0	0	0	0	1	0	0	0	0	0														0	0	0	0	0	0
Phosphatidate	Phosphatidate	0	0	0	Molecule	0	0	0	0	1	0	0	0	0	0	0	0	0	0	0	0	0														0	0	0	0	0	0
Phosphatidylinositol-3,4,5-trisphosphate	Phosphatidylinositol-3,4,5-trisphosphate	0	0	0	Molecule	0	1	0	0	0	0	0	0	0	0	0	0	0	0	0	0	0														0	0	0	0	0	0
Phospholipase C-beta Family Hs	Phospholipase C-beta Family Mm	0	0	0	Protein	0	1	0	0	0	0	0	0	0	0	0	0	0	0	0	0	0														0	0	0	0	0	0
Phospholipase C Family Hs	Phospholipase C Family Mm	0	0	0	Protein	0	1	0	0	1	0	0	0	0	0	0	0	0	0	0	0	0														0	0	0	0	0	0
Phospholipase D Family Hs	Phospholipase D family Mm	0	0	0	Protein	0	0	0	0	1	0	0	0	0	0	0	0	0	0	0	0	0														0	0	0	0	0	0
PI3K Family Hs	PI3K Family Mm	0	0	0	Protein	1	1	0	1	1	0	1	1	0	1	1	0	0	0	0	0	0														0	0	0	0	0	0
PIK3CB	Pik3cb	0	0	0	Protein	0	1	0	0	0	0	0	0	0	0	0	0	0	0	0	0	0														0	0	0	0	0	0
pinocytosis	pinocytosis	0	0	0	BiologicalProcess	0	0	0	1	0	0	0	0	0	0	0	0	0	0	0	0	0														0	0	0	0	0	0
PKA Family Hs	PKA Family Mm	0	0	0	Protein	1	1	0	0	0	0	0	0	0	0	0	0	0	0	0	0	0														0	0	0	0	0	0
PKC Family Hs	Prkc Family Mm	0	0	0	Protein	1	1	0	1	1	0	1	1	0	1	1	0	0	0	0	0	0														0	0	0	0	0	0
PLA2 Family Hs	PLA2 Family Mm	0	0	0	Protein	0	1	0	0	0	0	0	0	0	0	0	0	0	0	0	0	0														0	0	0	0	0	0
plaque destabilization	plaque destabilization	0	0	0	Default	0	0	0	0	0	1	0	0	0	0	0	0	0	0	0	0	0														0	0	0	0	0	0
platelet activation	platelet activation	0	0	0	BiologicalProcess	0	1	0	0	0	0	0	0	0	0	0	0	0	0	0	0	0														0	0	0	0	0	0
PLAU	Plau	0	0	0	Protein	0	0	0	0	1	1	0	0	0	0	1	1	0	0	0	0	0														0	0	0	0	0	0
PLAUR	Plaur	0	0	0	Protein	0	0	0	0	1	0	0	0	0	0	1	0	0	0	0	0	0														0	0	0	0	0	0
PLCG1	Plcg1	0	0	0	Protein	1	0	0	0	0	0	0	0	0	0	0	0	0	0	0	0	0														0	0	0	0	0	0
PLVAP	Plvap	0	0	0	Protein	1	0	0	0	0	0	0	0	0	0	0	0	0	0	0	0	0														0	0	0	0	0	0
PON1	Pon1	0	0	0	Protein	0	0	0	0	0	1	0	0	0	0	0	0	0	0	0	0	0														0	0	0	0	0	0
PON2	Pon2	0	0	0	Protein	0	0	0	0	0	1	0	0	0	0	0	0	0	0	0	0	0														0	0	0	0	0	0
PON3	Pon3	0	0	0	Protein	0	0	0	0	0	1	0	0	0	0	0	0	0	0	0	0	0														0	0	0	0	0	0
PPARD	Ppard	0	0	0	Protein	0	0	0	1	0	0	0	0	0	1	0	0	0	0	0	0	0														0	0	0	0	0	0
PPARG	Pparg	0	0	0	Protein	1	0	0	0	0	1	1	0	0	0	0	1	0	0	0	0	0														0	0	0	0	0	0
PRKACA	Prkaca	0	0	0	Protein	1	0	0	0	0	0	0	0	0	0	0	0	0	0	0	0	0														0	0	0	0	0	0
PRKCB	Prkcb	0	0	0	Protein	1	0	0	0	0	0	0	0	0	0	0	0	0	0	0	0	0														0	0	0	0	0	0
PRKCD	Prkcd	Protein kinase C, delta. Protein kinase C (PKC) is a family of serine- and threonine-specific protein kinases that can be activated by calcium and the second messenger diacylglycerol. PKC family members phosphorylate a wide variety of protein targets and are known to be involved in diverse cellular signaling pathways. PKC family members also serve as major receptors for phorbol esters, a class of…	0	0	Protein	0	1	0	0	0	0	0	1	0	0	0	0	0	0	0	0	0														0	0	0	0	0	0
PRKCD P@Y313	Prkcd P@Y311	0	0	0	Default	0	1	0	0	0	0	0	0	0	0	0	0	0	0	0	0	0														0	0	0	0	0	0
PRKCZ	Prkcz	0	0	0	Protein	1	0	0	0	0	0	0	0	0	0	0	0	0	0	0	0	0														0	0	0	0	0	0
PRKG1	Prkg1	0	0	0	Protein	0	1	0	0	0	0	0	0	0	0	0	0	0	0	0	0	0														0	0	0	0	0	0
Prostaglandin E2	Prostaglandin E2	0	0	0	Molecule	0	1	0	0	0	0	0	1	0	0	0	0	0	0	0	0	0														0	0	0	0	0	0
PTAFR	Ptafr	0	0	0	Protein	0	0	0	1	0	0	0	0	0	0	0	0	0	0	0	0	0														0	0	0	0	0	0
PTEN	Pten	0	0	0	Protein	1	1	0	0	0	0	1	1	0	0	0	0	0	0	0	0	0														0	0	0	0	0	0
PTGER3	Ptger3	0	0	0	Protein	0	1	0	0	0	0	0	0	0	0	0	0	0	0	0	0	0														0	0	0	0	0	0
PTGS2	Ptgs2	Prostaglandin-endoperoxide synthase (PTGS), also known as cyclooxygenase, is the key enzyme in prostaglandin biosynthesis, and acts both as a dioxygenase and as a peroxidase. There are two isozymes of PTGS: a constitutive PTGS1 and an inducible PTGS2, which differ in their regulation of expression and tissue distribution. This gene encodes the inducible isozyme. It is regulated by specific stimul…	0	Inflam	Protein	0	0	0	0	1	1	0	0	0	0	1	1	0	0	0	0	0														0	0	0	0	0	0
PTK2	Ptk2	0	0	0	Protein	1	0	0	0	0	0	1	0	0	0	0	0	0	0	0	0	0														0	0	0	0	0	0
PTK2B	Ptk2b	0	0	0	Protein	0	1	0	1	0	0	0	0	0	0	0	0	0	0	0	0	0														0	0	0	0	0	0
PTK2 P@Y	Ptk2 P@Y	0	0	0	Default	1	0	0	0	0	0	0	0	0	0	0	0	0	0	0	0	0														0	0	0	0	0	0
PTK2 P@Y576	Ptk2 P@Y576	0	0	0	Default	1	0	0	0	0	0	0	0	0	0	0	0	0	0	0	0	0														0	0	0	0	0	0
PTPN11	Ptpn11	0	0	0	Protein	0	0	0	0	1	0	0	0	0	0	0	0	0	0	0	0	0														0	0	0	0	0	0
PUFA	PUFA	0	0	0	Default	0	0	0	1	0	0	0	0	0	1	0	0	0	0	0	0	0														0	0	0	0	0	0
PXN	Pxn	0	0	0	Protein	0	0	0	1	0	0	0	0	0	0	0	0	0	0	0	0	0														0	0	0	0	0	0
PXN P@S126	Pxn P@S126	0	0	0	Default	0	0	0	1	0	0	0	0	0	0	0	0	0	0	0	0	0														0	0	0	0	0	0
RAC1	Rac1	0	0	0	Protein	1	0	0	1	1	0	1	0	0	1	1	0	0	0	0	0	0														0	0	0	0	0	0
RAP1B	Rap1b	0	0	0	Protein	0	1	0	0	0	0	0	0	0	0	0	0	0	0	0	0	0														0	0	0	0	0	0
RAP1B P@S179	Rap1b P@S179	0	0	0	Phosphorylation	0	1	0	0	0	0	0	0	0	0	0	0	0	0	0	0	0														0	0	0	0	0	0
regulation of vascular permeability	regulation of vascular permeability	0	0	0	BiologicalProcess	1	0	0	0	0	1	0	0	0	0	0	0	0	0	0	0	0														0	0	0	0	0	0
RHOA	Rhoa	0	0	0	Protein	1	0	0	0	1	0	0	0	0	0	0	0	0	0	0	0	0														0	0	0	0	0	0
RHO Family Hs	RHO Family Mm	0	0	0	Protein	1	0	0	0	0	0	0	0	0	0	0	0	0	0	0	0	0														0	0	0	0	0	0
ROCK2	Rock2	0	0	0	Protein	1	0	0	0	0	0	0	0	0	0	0	0	0	0	0	0	0														0	0	0	0	0	0
ROCK Family Hs	ROCK Family Mm	0	0	0	Protein	1	0	0	0	0	0	0	0	0	0	0	0	0	0	0	0	0														0	0	0	0	0	0
S1PR1	S1pr1	0	0	0	Protein	1	0	0	0	0	0	1	0	0	0	0	0	0	0	0	0	0														0	0	0	0	0	0
SCARB1	Scarb1	0	0	0	Protein	1	0	0	1	0	0	1	0	0	1	0	0	0	0	0	0	0														0	0	0	0	0	0
sec(Casp1)	sec(Casp1)	0	0	0	Translocation	0	0	0	0	0	1	0	0	0	0	0	0	0	0	0	0	0														0	0	0	0	0	0
sec(CCL5)	sec(Ccl5)	0	0	0	Translocation	0	1	0	0	0	0	0	0	0	0	0	0	0	0	0	0	0														0	0	0	0	0	0
sec(CD40LG)	sec(Cd40lg)	0	0	0	Translocation	0	1	0	0	0	0	0	0	0	0	0	0	0	0	0	0	0														0	0	0	0	0	0
sec(CXCL12)	sec(Cxcl12)	0	0	0	Translocation	0	1	0	0	0	0	0	0	0	0	0	0	0	0	0	0	0														0	0	0	0	0	0
sec(FGA)	sec(Fga)	0	0	0	Translocation	0	1	0	0	0	0	0	0	0	0	0	0	0	0	0	0	0														0	0	0	0	0	0
sec(FGB)	sec(Fgb)	0	0	0	Translocation	0	1	0	0	0	0	0	0	0	0	0	0	0	0	0	0	0														0	0	0	0	0	0
sec(GSN)	sec(Gsn)	0	0	0	Translocation	0	1	0	0	0	0	0	0	0	0	0	0	0	0	0	0	0														0	0	0	0	0	0
sec(IL1B)	sec(Il1b)	0	0	0	Translocation	0	1	0	0	1	0	0	0	0	0	0	0	0	0	0	0	0														0	0	0	0	0	0
sec(IL6)	sec(IL6)	0	0	0	Translocation	0	0	0	0	0	1	0	0	0	0	0	0	0	0	0	0	0														0	0	0	0	0	0
sec(MMP1)	sec(Mmp1a)	0	0	0	Translocation	0	0	0	0	0	1	0	0	0	0	0	0	0	0	0	0	0														0	0	0	0	0	0
sec(MMP13)	sec(Mmp13)	0	0	0	Translocation	0	0	0	0	0	1	0	0	0	0	0	0	0	0	0	0	0														0	0	0	0	0	0
sec(MMP2)	sec(Mmp2)	0	0	0	Translocation	0	0	0	0	0	1	0	0	0	0	0	0	0	0	0	0	0														0	0	0	0	0	0
sec(MMP3)	sec(Mmp3)	0	0	0	Translocation	0	0	0	0	0	1	0	0	0	0	0	0	0	0	0	0	0														0	0	0	0	0	0
sec(MMP8)	sec(Mmp8)	0	0	0	Translocation	0	0	0	0	0	1	0	0	0	0	0	0	0	0	0	0	0														0	0	0	0	0	0
sec(MMP9)	sec(Mmp9)	0	0	0	Translocation	0	0	0	0	0	1	0	0	0	0	0	0	0	0	0	0	0														0	0	0	0	0	0
sec(OLR1)	sec(Olr1)	0	0	0	Translocation	0	0	0	1	0	0	0	0	0	0	0	0	0	0	0	0	0														0	0	0	0	0	0
sec(PF4)	sec(Pf4)	0	0	0	Translocation	0	1	0	0	0	0	0	0	0	0	0	0	0	0	0	0	0														0	0	0	0	0	0
sec(PPBP)	sec(Ppbp)	0	0	0	Translocation	0	1	0	0	0	0	0	0	0	0	0	0	0	0	0	0	0														0	0	0	0	0	0
sec(VEGFA)	sec(Vegfa)	0	0	0	Translocation	0	1	0	1	0	0	0	0	0	0	0	0	0	0	0	0	0														0	0	0	0	0	0
sec(VWF)	sec(Vwf)	0	0	0	Translocation	1	0	0	0	0	0	0	0	0	0	0	0	0	0	0	0	0														0	0	0	0	0	0
SELE	Sele	0	0	0	Protein	1	0	1	0	0	1	1	0	1	0	0	1	0	0	0	0	0														0	0	0	0	0	0
SELP	Selp	0	0	0	Protein	1	1	1	0	0	0	1	1	1	0	0	0	0	0	0	0	0														0	0	0	0	0	0
SELPLG	Selplg	0	0	0	Protein	0	0	1	0	0	0	0	0	1	0	0	0	0	0	0	0	0														0	0	0	0	0	0
SELP:SELPLG	Selp:Selplg	0	0	0	MolecularComplex	0	0	1	0	0	0	0	0	0	0	0	0	0	0	0	0	0														0	0	0	0	0	0
serum cholesterol	serum cholesterol	0	0	0	Molecule	0	0	0	0	0	1	0	0	0	0	0	1	0	0	0	0	0														0	0	0	0	0	0
serum glucose	serum glucose	0	0	0	Molecule	0	0	0	1	0	0	0	0	0	1	0	0	0	0	0	0	0														0	0	0	0	0	0
SIRPA	Sirpa	0	0	0	Protein	0	0	1	0	0	0	0	0	1	0	0	0	0	0	0	0	0														0	0	0	0	0	0
SLC9A1	Slc9a1	0	0	0	Protein	0	0	0	0	0	1	0	0	0	0	0	0	0	0	0	0	0														0	0	0	0	0	0
smooth muscle contraction	smooth muscle contraction	0	0	0	BiologicalProcess	0	0	0	0	1	0	0	0	0	0	0	0	0	0	0	0	0														0	0	0	0	0	0
SOCS2	Socs2	0	0	0	Protein	1	0	0	0	0	0	1	0	0	0	0	0	0	0	0	0	0														0	0	0	0	0	0
SOD1	Sod1	0	0	0	Protein	0	0	0	1	0	1	0	0	0	1	0	1	0	0	0	0	0														0	0	0	0	0	0
SP1	Sp1	0	0	0	Protein	1	0	0	0	0	0	1	0	0	0	0	0	0	0	0	0	0														0	0	0	0	0	0
Sphingosine 1-phosphate	Sphingosine 1-phosphate	0	0	0	Molecule	1	0	0	0	0	0	1	0	0	0	0	0	0	0	0	0	0														0	0	0	0	0	0
Sphingosine phosphorylcholine	Sphingosine phosphorylcholine	0	0	0	Molecule	1	0	0	0	0	0	0	0	0	0	0	0	0	0	0	0	0														0	0	0	0	0	0
SPHK1	Sphk1	0	0	0	Protein	1	0	0	0	0	0	0	0	0	0	0	0	0	0	0	0	0														0	0	0	0	0	0
SPI1	Sfpi1	Spleen focus forming virus (SFFV) proviral integration oncogene SPI1. Myeloid and B-lymphoid cell development. Binds to PU box sequence near promoters of target genes (NCBI gene)	0	TF/ Inflam	Protein	0	0	0	1	0	0	0	0	0	1	0	0	0	0	0	0	0														0	0	0	0	0	0
SRC	Src	v-src sarcoma (Schmidt-Ruppin A-2) viral oncogene homolog (avian). This gene is highly similar to the v-src gene of Rous sarcoma virus. This proto-oncogene may play a role in the regulation of embryonic development and cell growth. The protein encoded by this gene is a tyrosine-protein kinase whose activity can be inhibited by phosphorylation by c-SRC kinase.	0	IC-Signal	Protein	1	0	0	0	0	0	1	0	0	0	0	0	0	0	0	0	0														0	0	0	0	0	0
SRC Family Hs	SRC Family Mm	0	0	0	Protein	0	1	0	0	0	0	0	0	0	0	0	0	0	0	0	0	0														0	0	0	0	0	0
SREBF1	Srebf1	Transcription factor, binds to the sterol regulatory element 1 (SRE1). Regulates transcription of genes important for sterol biosynthesis. It flanks the LDLR gene (NCBI Gene)	Another transcription factor expressed only in whole vascular tissue. Draw a point on the expression of SCAB, its binding to SREBPs and lipid metabolism of biomembranes	0	Protein	0	0	0	1	0	0	0	0	0	1	0	0	0	0	0	0	0														0	0	0	0	0	0
SREBF1A	Srebf1a	0	0	0	ProteinSubset	0	0	0	1	0	0	0	0	0	0	0	0	0	0	0	0	0														0	0	0	0	0	0
SREBF1C	Srebf1c	0	0	0	ProteinSubset	0	0	0	1	0	0	0	0	0	1	0	0	0	0	0	0	0														0	0	0	0	0	0
SREBF2	Srebf2	0	0	0	Protein	0	0	0	1	0	0	0	0	0	0	0	0	0	0	0	0	0														0	0	0	0	0	0
SREBF2 P@S432	Srebf2 P@S421	0	0	0	Phosphorylation	0	0	0	1	0	0	0	0	0	0	0	0	0	0	0	0	0														0	0	0	0	0	0
SREBF2 P@S455	Srebf2 P@S444	0	0	0	Phosphorylation	0	0	0	1	0	0	0	0	0	0	0	0	0	0	0	0	0														0	0	0	0	0	0
STAB1	Stab1	0	0	0	Protein	0	0	1	0	0	0	0	0	0	0	0	0	0	0	0	0	0														0	0	0	0	0	0
STAT1	Stat1	0	TF / Inflammation	TF	Protein	1	0	0	1	0	1	1	0	0	1	0	1	0	0	0	0	0														0	0	0	0	0	0
STAT1 P@?	Stat1 P@?	0	0	0	Default	0	0	0	0	0	1	0	0	0	0	0	0	0	0	0	0	0														0	0	0	0	0	0
STAT1 P@S727	Stat1 P@S727	0	0	0	Default	1	0	0	0	0	0	0	0	0	0	0	0	0	0	0	0	0														0	0	0	0	0	0
STAT3	Stat3	0	0	0	Protein	1	0	0	1	0	0	1	0	0	1	0	0	0	0	0	0	0														0	0	0	0	0	0
STAT5A	Stat5a	0	0	0	Protein	0	0	1	0	0	0	0	0	1	0	0	0	0	0	0	0	0														0	0	0	0	0	0
Sterol	Sterol	0	0	0	Default	0	0	0	1	0	0	0	0	0	1	0	0	0	0	0	0	0														0	0	0	0	0	0
SYK	Syk	Spleen tyrosine kinase. This gene encodes a member of the family of non-receptor type Tyr protein kinases. This protein is widely expressed in hematopoietic cells and is involved in coupling activated immunoreceptors to downstream signaling events that mediate diverse cellular responses, including proliferation, differentiation, and phagocytosis. It is thought to be a modulator of epithelial cell…	0	IC-Signal	Protein	0	1	0	0	0	0	0	1	0	0	0	0	0	0	0	0	0														0	0	0	0	0	0
T0901317	T0901317	0	0	0	Molecule	0	0	0	1	0	0	0	0	0	1	0	0	0	0	0	0	0														0	0	0	0	0	0
taof(ATF6)	taof(Atf6)	0	0	0	MolecularFunction	1	0	0	0	0	0	1	0	0	0	0	0	0	0	0	0	0														0	0	0	0	0	0
taof(CTNNB1)	taof(Ctnnb1)	0	0	0	TranscriptionalActivity	0	0	0	0	1	0	0	0	0	0	1	0	0	0	0	0	0														0	0	0	0	0	0
taof(DDIT3)	taof(Ddit3)	0	0	0	TranscriptionalActivity	0	0	0	0	0	1	0	0	0	0	0	1	0	0	0	0	0														0	0	0	0	0	0
taof(EGR1)	taof(Egr1)	0	0	0	MolecularFunction	1	0	0	0	0	0	1	0	0	0	0	0	0	0	0	0	0														0	0	0	0	0	0
taof(ELK1)	taof(Elk1)	member of ETS oncogene family. This gene is a member of the Ets family of transcription factors and of the ternary complex factor (TCF) subfamily. Proteins of the TCF subfamily form a ternary complex by binding to the the serum response factor and the serum response element in the promoter of the c-fos proto-oncogene. The protein encoded by this gene is a nuclear target for the ras-raf-MAPK signa…	0	TF	MolecularFunction	0	0	0	0	0	1	0	0	0	0	0	1	0	0	0	0	0														0	0	0	0	0	0
taof(EP300)	taof(Ep300)	This gene encodes the adenovirus E1A-associated cellular p300 transcriptional co-activator protein. It functions as histone acetyltransferase that regulates transcription via chromatin remodeling and is important in the processes of cell proliferation and differentiation. It mediates cAMP-gene regulation by binding specifically to phosphorylated CREB protein. This gene has also been identified as…	0	TF	MolecularFunction	1	0	0	0	0	0	1	0	0	0	0	0	0	0	0	0	0														0	0	0	0	0	0
taof(ETS1)	taof(Ets1)	0	0	0	MolecularFunction	1	0	1	0	0	1	1	0	1	0	0	1	0	0	0	0	0														0	0	0	0	0	0
taof(GATA6)	taof(Gata6)	0	0	0	MolecularFunction	1	0	0	0	0	0	1	0	0	0	0	0	0	0	0	0	0														0	0	0	0	0	0
taof(NCOR1)	taof(Ncor1)	0	0	IC-Signal	MolecularFunction	0	0	0	1	0	0	0	0	0	1	0	0	0	0	0	0	0														0	0	0	0	0	0
taof(NFAT family Hs)	taof(Nfat family Mm)	0	0	0	MolecularFunction	1	0	0	0	0	0	1	0	0	0	0	0	0	0	0	0	0														0	0	0	0	0	0
taof(NR1H2)	taof(Nr1h2)	0	0	0	MolecularFunction	0	0	0	1	0	0	0	0	0	1	0	0	0	0	0	0	0														0	0	0	0	0	0
taof(NR1H3)	taof(Nr1h3)	0	0	0	MolecularFunction	0	0	0	1	0	0	0	0	0	1	0	0	0	0	0	0	0														0	0	0	0	0	0
taof(NR3C2)	taof(Nr3c2)	0	0	0	MolecularFunction	1	0	0	0	0	0	1	0	0	0	0	0	0	0	0	0	0														0	0	0	0	0	0
taof(PPARD)	taof(Ppard)	0	0	0	MolecularFunction	0	0	0	1	0	0	0	0	0	1	0	0	0	0	0	0	0														0	0	0	0	0	0
taof(RELA)	taof(Rela)	0	0	0	MolecularFunction	1	0	0	1	1	0	1	0	0	1	1	0	0	0	0	0	0														0	0	0	0	0	0
taof(SPI1)	taof(Sfpi1)	0	0	0	MolecularFunction	0	0	0	1	0	0	0	0	0	1	0	0	0	0	0	0	0														0	0	0	0	0	0
taof(SREBF1A)	taof(Srebf1a)	0	0	0	TranscriptionalActivity	0	0	0	1	0	0	0	0	0	1	0	0	0	0	0	0	0														0	0	0	0	0	0
taof(SREBF1C)	taof(Srebf1c)	0	0	0	TranscriptionalActivity	0	0	0	1	0	0	0	0	0	1	0	0	0	0	0	0	0														0	0	0	0	0	0
taof(STAT5A)	taof(Stat5a)	0	0	0	MolecularFunction	0	0	1	0	0	0	0	0	1	0	0	0	0	0	0	0	0														0	0	0	0	0	0
TBXA2R	Tbxa2r	0	0	0	Protein	0	1	0	0	0	0	0	0	0	0	0	0	0	0	0	0	0														0	0	0	0	0	0
T-cell	T-cell	0	0	0	CellularComponent	0	0	0	0	0	1	0	0	0	0	0	0	0	0	0	0	0														0	0	0	0	0	0
TGM2	Tgm2	0	0	0	Protein	0	0	0	0	0	1	0	0	0	0	0	1	0	0	0	0	0														0	0	0	0	0	0
THBS1	Thbs1	0	0	0	Protein	0	1	0	0	1	0	0	1	0	0	1	0	0	0	0	0	0														0	0	0	0	0	0
Thromboxane A2	Thromboxane A2	0	0	0	Molecule	0	1	0	0	0	0	0	1	0	0	0	0	0	0	0	0	0														0	0	0	0	0	0
THY1	Thy1	0	0	0	Protein	0	0	1	0	0	0	0	0	0	0	0	0	0	0	0	0	0														0	0	0	0	0	0
THY1:ITGAM	Thy1:Itgam	0	0	0	MolecularComplex	0	0	1	0	0	0	0	0	0	0	0	0	0	0	0	0	0														0	0	0	0	0	0
TIMP1	Timp1	0	0	0	Protein	0	0	0	0	0	1	0	0	0	0	0	1	0	0	0	0	0														0	0	0	0	0	0
TIMP2	Timp2	0	0	0	Protein	0	0	0	0	0	1	0	0	0	0	0	1	0	0	0	0	0														0	0	0	0	0	0
TIMP3	Timp3	0	0	0	Protein	0	0	0	0	0	1	0	0	0	0	0	1	0	0	0	0	0														0	0	0	0	0	0
TLR1	Tlr1	0	0	0	Protein	0	1	0	0	0	0	0	0	0	0	0	0	0	0	0	0	0														0	0	0	0	0	0
TLR2	Tlr2	0	0	0	Protein	0	1	0	1	0	1	0	1	0	1	0	1	0	0	0	0	0														0	0	0	0	0	0
TLR4	Tlr4	0	0	0	Protein	0	1	0	1	1	1	0	1	0	1	1	1	0	0	0	0	0														0	0	0	0	0	0
TLR6	Tlr6	0	0	0	Protein	0	1	0	0	0	0	0	0	0	0	0	0	0	0	0	0	0														0	0	0	0	0	0
TLR9	Tlr9	0	0	0	Protein	0	0	0	1	0	0	0	0	0	0	0	0	0	0	0	0	0														0	0	0	0	0	0
TNFRSF1B	Tnfrsf1b	0	0	0	Protein	1	0	0	0	0	0	1	0	0	0	0	0	0	0	0	0	0														0	0	0	0	0	0
TNFSF14	Tnfsf14	0	0	0	Protein	0	0	0	1	0	0	0	0	0	1	0	0	0	0	0	0	0														0	0	0	0	0	0
TNFSF15	Tnfsf15	0	0	0	Protein	0	0	0	1	0	0	0	0	0	1	0	0	0	0	0	0	0														0	0	0	0	0	0
tportof(ATP2A2)	tportof(Atp2a2)	0	0	0	Reaction	0	0	0	0	0	1	0	0	0	0	0	0	0	0	0	0	0														0	0	0	0	0	0
tportof(SCARB1)	tportof(Scarb1)	0	0	0	Reaction	0	0	0	1	0	0	0	0	0	0	0	0	0	0	0	0	0														0	0	0	0	0	0
tportof(SLC9A1)	tportof(Slc9a1)	0	0	0	Reaction	0	0	0	0	0	1	0	0	0	0	0	0	0	0	0	0	0														0	0	0	0	0	0
TRAF2	Traf2	0	0	0	Protein	1	0	0	1	0	0	1	0	0	1	0	0	0	0	0	0	0														0	0	0	0	0	0
vascular smooth muscle	vascular smooth muscle	0	0	0	BiologicalProcess	0	0	0	0	0	1	0	0	0	0	0	0	0	0	0	0	0														0	0	0	0	0	0
vascular smooth muscle cell migration	vascular smooth muscle cell migration	0	0	0	BiologicalProcess	0	0	0	0	1	0	0	0	0	0	0	0	0	0	0	0	0														0	0	0	0	0	0
vascular smooth muscle cell proliferation	vascular smooth muscle cell proliferation	0	0	0	BiologicalProcess	0	0	0	0	1	0	0	0	0	0	0	0	0	0	0	0	0														0	0	0	0	0	0
VASP	Vasp	0	0	0	Protein	0	1	0	0	0	0	0	0	0	0	0	0	0	0	0	0	0														0	0	0	0	0	0
VASP P@S	Vasp P@S	0	0	0	Default	0	1	0	0	0	0	0	0	0	0	0	0	0	0	0	0	0														0	0	0	0	0	0
VASP P@S157	Vasp P@S153	0	0	0	Phosphorylation	0	1	0	0	0	0	0	0	0	0	0	0	0	0	0	0	0														0	0	0	0	0	0
VCAM1	Vcam1	0	0	0	Protein	1	0	1	0	0	1	1	0	1	0	0	1	0	0	0	0	0														0	0	0	0	0	0
VCAM1:ITGA4	Vcam1:Itga4	0	0	0	MolecularComplex	0	0	1	0	0	0	0	0	0	0	0	0	0	0	0	0	0														0	0	0	0	0	0
VCAM1:ITGA4:ITGB1	Vcam1:Itga4:Itgb1	0	0	0	MolecularComplex	0	0	1	0	0	0	0	0	0	0	0	0	0	0	0	0	0														0	0	0	0	0	0
VCAM1:ITGAX	Vcam1:Itgax	0	0	0	MolecularComplex	0	0	1	0	0	0	0	0	0	0	0	0	0	0	0	0	0														0	0	0	0	0	0
Vcam1:ITGAX:ITGB2	Vcam1:Itgax:Itgb2	0	0	0	MolecularComplex	0	0	1	0	0	0	0	0	0	0	0	0	0	0	0	0	0														0	0	0	0	0	0
VWF	Vwf	0	0	0	Protein	1	1	0	0	0	0	0	0	0	0	0	0	0	0	0	0	0														0	0	0	0	0	0
VWF:Ib-V-IX complex Hs	Vwf:Ib-V-IX complex Mm	0	0	0	MolecularComplex	0	1	0	0	0	0	0	0	0	0	0	0	0	0	0	0	0														0	0	0	0	0	0
XDH	Xdh	0	0	0	Protein	0	0	0	1	0	0	0	0	0	1	0	0	0	0	0	0	0														0	0	0	0	0	0

## Sheet: mouse_vs_human
pvalue threshold concordance and richness 0.05		Mm																																Pattern
Nose Hs	Node Mm	Type_node	Function (NCBI PubMed, Gene)	Relevant PMIDs	Functional Category	node_EC_activation	node_Platelet_activation	node_EC-monocyte_interaction	node_Foam_cell_formation	node_SMC_activation	node_Plaque_destabilization	hyp_EC_activation	hyp_Platelet_activation	hyp_EC-monocyte_interaction	hyp_Foam_cell_formation	hyp_SMC_activation	hyp_Plaque_destabilization	sign_hyp_ApoE_vivotecnia	sign_hyp_GSE10000	node_EC_activation	node_Platelet_activation	node_EC-monocyte_interaction	node_Foam_cell_formation	node_SMC_activation	node_Plaque_destabilization	hyp_EC_activation	hyp_Platelet_activation	hyp_EC-monocyte_interaction	hyp_Foam_cell_formation	hyp_SMC_activation	hyp_Plaque_destabilization	sign_hyp_GSE40231		ApoE_vivotecnia	GSE10000	GSE40231		EC_activation	Platelet_activation	EC-monocyte_interaction	Foam_cell_formation	SMC_activation	Plaque_destabilization		EC_activation	Platelet_activation	EC-monocyte_interaction	Foam_cell_formation	SMC_activation
						242	132	84	192	134	244	151	57	27	115	85	102	52	109	243	132	84	192	135	243	154	59	29	118	87	103	80	583	0	0	0		154	59	29	118	87	103		73	36	12	55	43
Angiotensin II	Angiotensin II Mm	ProteinSubset	0	0	GF	1	0	0	1	1	1	1	0	0	1	1	1	1	1	1	0	0	1	1	1	1	0	0	1	1	1	1	0												0	0	0	0	0
ATF6	Atf6	Protein	0	0	TF	1	0	0	0	0	0	1	0	0	0	0	0	1	1	1	0	0	0	0	0	1	0	0	0	0	0	1	0	1	1	1	18	11	3	2	8	9	9		0	0	0	0	0
catof(TLR4)	catof(Tlr4)	Reaction	0	0	Inflam	0	1	0	1	1	1	0	1	0	1	1	1	1	1	0	1	0	1	1	1	0	1	0	1	1	1	1	0	1	1	0	8	2	0	0	4	3	1		0	0	0	0	0
F2	F2	Protein	0	0	Coag	1	1	0	0	0	1	1	0	0	0	0	1	1	1	1	1	0	0	0	1	1	0	0	0	0	1	1	0	1	0	1	6	2	0	2	3	2	4		0	0	0	0	0
FGF2	Fgf2	Protein	0	0	GF	0	0	0	0	0	1	0	0	0	0	0	1	1	1	0	0	0	0	0	1	0	0	0	0	0	1	1	0	0	1	1	32	18	6	5	15	4	16		0	0	0	0	0
GJA1	Gja1	Protein	0	0	??	0	0	0	0	1	0	0	0	0	0	1	0	1	1	0	0	0	0	1	0	0	0	0	0	1	0	1	0	1	0	0	20	9	4	0	8	5	4		0	0	0	0	0
kaof(PKC Family Hs)	kaof(Prkc family Mm)	Reaction	0	0	0	1	1	0	1	1	0	1	1	0	1	1	0	1	1	1	1	0	1	1	0	1	1	0	1	1	0	1	0	0	1	0	51	28	2	6	15	16	17		0	0	0	0	0
NOS3	Nos3	Protein	0	0	0	1	0	0	0	0	0	1	0	0	0	0	0	1	1	1	0	0	0	0	0	1	0	0	0	0	0	1	0	0	0	1	24	11	8	2	10	5	8		0	0	0	0	0
PDGFB	Pdgfb	Protein	0	0	0	0	0	0	0	1	0	0	0	0	0	1	0	1	1	0	0	0	0	1	0	0	0	0	0	1	0	1	0	0	0	0	583	73	36	12	55	43	44		0	0	0	0	0
ROS	ROS	Molecule	0	0	0	1	0	0	1	1	1	1	0	0	1	1	1	1	1	1	0	0	1	1	1	1	0	0	1	1	1	1	0												0	0	0	0	0
taof(JUN)	taof(Jun)	MolecularFunction	0	0	0	1	0	0	0	0	0	1	0	0	0	0	0	1	1	1	0	0	0	0	0	1	0	0	0	0	0	1	0	1	1	1		0.0714286	0.0508475	0.0689655	0.0677966	0.103448	0.0873786		0	0	0	0	0
taof(NFKB Complex Hs)	taof(NFKB Complex Mm)	TranscriptionalActivity	0	0	0	1	0	0	1	1	1	1	0	0	1	1	1	1	1	1	0	0	1	1	1	1	0	0	1	1	1	1	0	1	1	0		0.012987	0	0	0.0338983	0.0344828	0.00970874		0	0	0	0	0
taof(PPARA)	taof(Ppara)	MolecularFunction	0	0	0	1	0	0	1	1	1	1	0	0	1	1	1	1	1	1	0	0	1	1	1	1	0	1	1	1	1	1	0	1	0	1		0.012987	0	0.0689655	0.0254237	0.0229885	0.038835		0	0	0	0	0
taof(STAT3)	taof(Stat3)	TranscriptionalActivity	0	0	0	1	0	0	1	0	0	1	0	0	1	0	0	1	1	1	0	0	1	0	0	1	0	0	1	0	0	1	0	0	1	1		0.116883	0.101695	0.172414	0.127119	0.045977	0.15534		0	0	0	0	0
taof(STAT5A)	taof(Stat5a)	MolecularFunction	0	0	0	0	0	1	0	0	0	0	0	1	0	0	0	1	1	0	0	1	0	0	0	0	0	1	0	0	0	1	0	1	0	0		0.0584416	0.0677966	0	0.0677966	0.0574713	0.038835		0	0	0	0	0
taof(TP53)	taof(Trp53)	MolecularFunction	0	0	0	0	0	0	0	0	1	0	0	0	0	0	1	1	1	0	0	0	0	0	1	0	0	0	0	0	1	1	0	0	1	0		0.181818	0.0338983	0.206897	0.127119	0.183908	0.165049		0	0	0	0	0
tissue damage	tissue damage	BiologicalProcess	0	0	0	0	1	0	0	0	0	0	1	0	0	0	0	1	1	0	1	0	0	0	0	0	1	0	0	0	0	1	0	0	0	1		0.0714286	0.135593	0.0689655	0.0847458	0.0574713	0.0776699		0	0	0	0	0
TNF	Tnf	Protein	0	0	0	1	0	0	1	1	1	1	0	0	1	1	1	1	1	1	0	0	1	1	1	1	0	0	1	1	1	1	0	0	0	0		0.474026	0.610169	0.413793	0.466102	0.494253	0.427184		0	0	0	0	0
BIRC5	Birc5	Protein	0	0	0	0	0	0	1	0	0	0	0	0	1	0	0	1	1	0	0	0	1	0	0	0	0	0	1	0	0	0	0												0	0	0	0	0
catof(AGTR1)	catof(Agtr1a)	MolecularFunction	0	0	0	1	0	0	1	1	0	1	0	0	1	1	0	1	1	1	0	0	1	1	0	1	0	0	1	1	0	0	0												0	0	0	0	0
CCND1	Ccnd1	Protein	0	0	0	0	0	0	0	1	0	0	0	0	0	1	0	1	1	0	0	0	0	1	0	0	0	0	0	1	0	0	0												0	0	0	0	0
CTGF	Ctgf	Protein	0	0	0	0	0	0	0	0	1	0	0	0	0	0	1	1	1	0	0	0	0	0	1	0	0	0	0	0	1	0	0												0	0	0	0	0
RB1	Rb1	Protein	0	0	0	0	0	0	0	1	0	0	0	0	0	1	0	1	1	0	0	0	0	1	0	0	0	0	0	1	0	0	0												0	0	0	0	0
taof(PPARD)	taof(Ppard)	MolecularFunction	0	0	0	0	0	0	1	0	0	0	0	0	1	0	0	1	1	0	0	0	1	0	0	0	0	0	1	0	0	0	0												0	0	0	0	0
taof(SP1)	taof(Sp1)	MolecularFunction	0	0	0	1	0	0	0	0	0	1	0	0	0	0	0	1	1	1	0	0	0	0	0	1	0	0	0	0	0	0	0												0	0	0	0	0
taof(SREBF1A)	taof(Srebf1a)	TranscriptionalActivity	0	0	0	0	0	0	1	0	0	0	0	0	1	0	0	1	1	0	0	0	1	0	0	0	0	0	1	0	0	0	0												0	0	0	0	0
CCL2	Ccl2	Protein	0	0	0	1	0	1	0	0	1	1	0	1	0	0	1	1	0	1	0	1	0	0	1	1	0	1	0	0	1	1	0												0	0	0	0	0
response to hypoxia	response to hypoxia	BiologicalProcess	0	0	0	0	0	0	0	1	1	0	0	0	0	1	1	1	0	0	0	0	0	1	1	0	0	0	0	1	1	1	0												0	0	0	0	0
taof(HIF1A)	taof(Hif1a)	MolecularFunction	0	0	0	0	0	0	0	1	0	0	0	0	0	1	0	1	0	0	0	0	0	1	0	0	0	0	0	1	0	1	0												0	0	0	0	0
taof(PPARG)	taof(Pparg)	MolecularFunction	0	0	0	1	0	0	1	0	1	1	0	0	1	0	1	1	0	1	0	0	1	0	1	1	0	0	1	0	1	1	0												0	0	0	0	0
taof(SREBF1)	taof(Srebf1)	TranscriptionalActivity	0	0	0	0	0	0	1	0	0	0	0	0	1	0	0	1	0	0	0	0	1	0	0	0	0	0	1	0	0	1	0												0	0	0	0	0
TGFB1	Tgfb1	Protein	0	0	0	0	0	1	1	0	1	0	0	1	1	0	1	1	0	0	0	1	1	0	1	0	0	1	1	0	1	1	0												0	0	0	0	0
catof(PTGER3)	catof(Ptger3)	MolecularFunction	0	0	0	0	1	0	0	0	0	0	1	0	0	0	0	1	0	0	1	0	0	0	0	0	0	0	0	0	0	0	0												0	0	0	0	0
CAV1	Cav1	Protein	0	0	0	1	0	0	0	0	0	1	0	0	0	0	0	1	0	1	0	0	0	0	0	1	0	0	0	0	0	0	0												0	0	0	0	0
CD40LG	Cd40lg	Protein	0	0	0	1	1	0	0	1	1	1	1	0	0	1	1	1	0	1	1	0	0	1	1	1	1	0	0	1	1	0	0												0	0	0	0	0
cell proliferation	cell proliferation	BiologicalProcess	0	0	0	0	0	0	0	1	0	0	0	0	0	0	0	1	0	0	0	0	0	1	0	0	0	0	0	0	0	0	0												0	0	0	0	0
EIF2AK3	Eif2ak3	Protein	0	0	0	1	0	0	0	0	0	1	0	0	0	0	0	1	0	1	0	0	0	0	0	1	0	0	0	0	0	0	0												0	0	0	0	0
gtpof(RAC1)	gtpof(Rac1)	Reaction	0	0	0	1	0	0	1	1	0	1	0	0	1	1	0	1	0	1	0	0	1	1	0	1	0	0	1	1	0	0	0												0	0	0	0	0
high-fat diet	high-fat diet	BiologicalProcess	0	0	0	0	0	0	0	0	1	0	0	0	0	0	1	1	0	0	0	0	0	0	1	0	0	0	0	0	1	0	0												0	0	0	0	0
kaof(ERK family Hs)	kaof(ERK Family Mm)	Reaction	0	0	0	1	1	0	0	0	1	1	1	0	0	0	1	1	0	1	1	0	0	0	1	1	1	0	0	0	1	0	0												0	0	0	0	0
PPARA	Ppara	Protein	0	0	0	1	0	0	1	1	1	1	0	0	1	1	1	1	0	1	0	0	1	1	1	1	0	0	1	1	1	0	0												0	0	0	0	0
Prostaglandin E2	Prostaglandin E2	Molecule	0	0	0	0	1	0	0	0	0	0	1	0	0	0	0	1	0	0	1	0	0	0	0	0	1	0	0	0	0	0	0												0	0	0	0	0
SCAP	Scap	Protein	0	0	0	0	0	0	1	0	0	0	0	0	1	0	0	1	0	0	0	0	1	0	0	0	0	0	1	0	0	0	0												0	0	0	0	0
SIRT1	Sirt1	Protein	0	0	0	0	0	0	1	0	0	0	0	0	1	0	0	1	0	0	0	0	1	0	0	0	0	0	1	0	0	0	0												0	0	0	0	0
SREBF1	Srebf1	Protein	0	0	0	0	0	0	1	0	0	0	0	0	1	0	0	1	0	0	0	0	1	0	0	0	0	0	1	0	0	0	0												0	0	0	0	0
SYK	Syk	Protein	0	0	0	0	1	0	0	0	0	0	1	0	0	0	0	1	0	0	1	0	0	0	0	0	1	0	0	0	0	0	0												0	0	0	0	0
taof(CTNNB1)	taof(Ctnnb1)	TranscriptionalActivity	0	0	0	0	0	0	0	1	0	0	0	0	0	1	0	1	0	0	0	0	0	1	0	0	0	0	0	1	0	0	0												0	0	0	0	0
taof(EGR1)	taof(Egr1)	MolecularFunction	0	0	0	1	0	0	0	0	0	1	0	0	0	0	0	1	0	1	0	0	0	0	0	1	0	0	0	0	0	0	0												0	0	0	0	0
taof(GATA6)	taof(Gata6)	MolecularFunction	0	0	0	1	0	0	0	0	0	1	0	0	0	0	0	1	0	1	0	0	0	0	0	1	0	0	0	0	0	0	0												0	0	0	0	0
taof(RELA)	taof(Rela)	MolecularFunction	0	0	0	1	0	0	1	1	0	1	0	0	1	1	0	1	0	1	0	0	1	1	0	1	0	0	1	1	0	0	0												0	0	0	0	0
taof(SREBF1C)	taof(Srebf1c)	TranscriptionalActivity	0	0	0	0	0	0	1	0	0	0	0	0	1	0	0	1	0	0	0	0	1	0	0	0	0	0	1	0	0	0	0												0	0	0	0	0
taof(SREBF2)	taof(Srebf2)	TranscriptionalActivity	0	0	0	0	0	0	1	0	0	0	0	0	1	0	0	1	0	0	0	0	1	0	0	0	0	0	1	0	0	0	0												0	0	0	0	0
catof(F2)	catof(F2)	MolecularFunction	Coagulation factor II is proteolytically cleaved to form thrombin in the first step of the coagulation cascade which ultimately results in the stemming of blood loss. F2 also plays a role in maintaining vascular integrity during development and postnatal life. Mutations in F2 leads to various forms of thrombosis and dysprothrombinemia.	0	THR	1	1	0	0	0	1	1	1	0	0	0	1	0	1	1	1	0	0	0	1	1	1	0	0	0	1	1	0												0	0	0	0	0
catof(SOD1)	catof(Sod1)	MolecularFunction	0	0	Ox stress	0	0	0	1	0	1	0	0	0	1	0	1	0	1	0	0	0	1	0	1	0	0	0	1	0	1	1	0												0	0	0	0	0
catof(TLR2)	catof(Tlr2)	Reaction	0	0	Inflam	0	1	0	1	0	1	0	1	0	1	0	1	0	1	0	1	0	1	0	1	0	1	0	1	0	1	1	0												0	0	0	0	0
CCL5	Ccl5	Protein	Chemokine (C-C motif) ligand 5. This gene is one of several CC cytokine genes clustered on the q-arm of chromosome 17. Cytokines are a family of secreted proteins involved in immunoregulatory and inflammatory processes. The CC cytokines are proteins characterized by two adjacent cysteines. The cytokine encoded by this gene functions as a chemoattractant for blood monocytes, memory T helper cells …	0	Inflam	0	1	0	0	0	1	0	1	0	0	0	1	0	1	0	1	0	0	0	1	0	1	0	0	0	1	1	0												0	0	0	0	0
CSF1	Csf1	Protein	The protein encoded by this gene is a cytokine that controls the production, differentiation, and function of macrophages. The active form of the protein is found extracellularly as a disulfide-linked homodimer, and is thought to be produced by proteolytic cleavage of membrane-bound precursors. The encoded protein may be involved in development of the placenta	0	jui	1	0	0	0	0	0	1	0	0	0	0	0	0	1	1	0	0	0	0	0	1	0	0	0	0	0	1	0												0	0	0	0	0
CSF2	Csf2	Protein	0	0	Inflam	1	0	0	0	0	0	1	0	0	0	0	0	0	1	1	0	0	0	0	0	1	0	0	0	0	0	1	0												0	0	0	0	0
HIF1A	Hif1a	Protein	Master regulator of hypoxia response. This gene encodes the alpha subunit of transcription factor hypoxia-inducible factor-1 (HIF-1), which is a heterodimer composed of an alpha and a beta subunit. HIF-1 functions as a master regulator of cellular and systemic homeostatic response to hypoxia by activating transcription of many genes, including those involved in energy metabolism, angiogenesis, ap…	0	GF	0	0	0	0	1	1	0	0	0	0	1	1	0	1	0	0	0	0	1	1	0	0	0	0	1	1	1	0												0	0	0	0	0
IFNB1	Ifnb1	Protein	0	0	Inflam	1	0	0	0	0	0	1	0	0	0	0	0	0	1	1	0	0	0	0	0	1	0	0	0	0	0	1	0												0	0	0	0	0
IFNG	Ifng	Protein	0	0	Inflam	1	0	1	1	0	1	1	0	1	1	0	1	0	1	1	0	1	1	0	1	1	0	1	1	0	1	1	0												0	0	0	0	0
IL17A	Il17a	Protein	0	0	Inflam	0	0	0	0	0	1	0	0	0	0	0	1	0	1	0	0	0	0	0	1	0	0	0	0	0	1	1	0												0	0	0	0	0
IL18	Il18	Protein	0	0	Inflam	0	0	0	0	0	1	0	0	0	0	0	1	0	1	0	0	0	0	0	1	0	0	0	0	0	1	1	0												0	0	0	0	0
IL1B	Il1b	Protein	The protein encoded by this gene is a member of the interleukin 1 cytokine family. This cytokine is produced by activated macrophages as a proprotein, which is proteolytically processed to its active form by caspase 1 (CASP1/ICE). This cytokine is an important mediator of the inflammatory response, and is involved in a variety of cellular activities, including cell proliferation, differentiation,…	0	Inflam	1	1	0	0	1	1	1	1	0	0	1	1	0	1	1	1	0	0	1	1	1	1	0	0	1	1	1	0												0	0	0	0	0
IL6	Il6	Protein	interleukin 6 (interferon, beta 2). This gene encodes a cytokine that functions in inflammation and the maturation of B cells. In addition, the encoded protein has been shown to be an endogenous pyrogen capable of inducing fever in people with autoimmune diseases or infections. The protein is primarily produced at sites of acute and chronic inflammation, where it is secreted into the serum and in…	0	Inflam	1	0	0	1	1	1	1	0	0	1	1	1	0	1	1	0	0	1	1	1	1	0	0	1	1	1	1	0												0	0	0	0	0
kaof(CHUK)	kaof(Chuk)	Reaction	This gene encodes a member of the serine/threonine protein kinase family. The encoded protein, a component of a cytokine-activated protein complex that is an inhibitor of the essential transcription factor NF-kappa-B complex, phosphorylates sites that trigger the degradation of the inhibitor via the ubiquination pathway, thereby activating the transcription factor	0	Inflam	1	0	0	1	0	0	1	0	0	1	0	0	0	1	1	0	0	1	0	0	1	0	0	1	0	0	1	0												0	0	0	0	0
kaof(p38 MAPK family Hs)	kaof(p38 MAPK family Mm)	Reaction	0	0	0	1	1	0	1	0	1	1	1	0	1	0	1	0	1	1	1	0	1	0	1	1	1	0	1	0	1	1	0												0	0	0	0	0
kaof(PDGFRB)	kaof(Pdgfrb)	Reaction	0	0	0	0	0	0	0	1	0	0	0	0	0	1	0	0	1	0	0	0	0	1	0	0	0	0	0	1	0	1	0												0	0	0	0	0
kaof(SRC)	kaof(Src)	Reaction	v-src sarcoma (Schmidt-Ruppin A-2) viral oncogene homolog (avian). This gene is highly similar to the v-src gene of Rous sarcoma virus. This proto-oncogene may play a role in the regulation of embryonic development and cell growth. The protein encoded by	0	IC Signal / GFs	1	0	0	0	0	0	1	0	0	0	0	0	0	1	1	0	0	0	0	0	1	0	0	0	0	0	1	0												0	0	0	0	0
Leukotriene B4	Leukotriene B4	Molecule	leukotriene B4. The inflammatory environment within the atherosclerotic lesion stimulates the 5-lipoxygenase pathway of arachidonic acid metabolism, leading to the biosynthesis of the potent lipid inflammatory mediators leukotrienes.	0	Inflam	0	0	1	1	0	0	0	0	1	1	0	0	0	1	0	0	1	1	0	0	0	0	1	1	0	0	1	0												0	0	0	0	0
Lipopolysaccharide	Lipopolysaccharide	Molecule	0	0	0	1	0	0	0	0	0	1	0	0	0	0	0	0	1	1	0	0	0	0	0	1	0	0	0	0	0	1	0												0	0	0	0	0
macrophage activation	macrophage activation	BiologicalProcess	0	0	Inflam	0	0	0	0	0	1	0	0	0	0	0	1	0	1	0	0	0	0	0	1	0	0	0	0	0	1	1	0												0	0	0	0	0
monocyte adherence	monocyte adherence	BiologicalProcess	0	0	Inflam	0	0	1	0	0	0	0	0	1	0	0	0	0	1	0	0	1	0	0	0	0	0	1	0	0	0	1	0												0	0	0	0	0
OLR1	Olr1	Protein	0	0	0	1	0	0	1	0	0	1	0	0	1	0	0	0	1	1	0	0	1	0	0	1	0	0	1	0	0	1	0												0	0	0	0	0
STAT5A	Stat5a	Protein	0	0	0	0	0	1	0	0	0	0	0	1	0	0	0	0	1	0	0	1	0	0	0	0	0	1	0	0	0	1	0												0	0	0	0	0
taof(AP-1 complex Hs)	taof(AP-1 Complex Mm)	TranscriptionalActivity	jun proto-oncogene. This gene is the putative transforming gene of avian sarcoma virus 17. It encodes a protein which is highly similar to the viral protein, and which interacts directly with specific target DNA sequences to regulate gene expression. This gene is intronless and is mapped to 1p32-p31, a chromosomal region involved in both translocations and deletions in human malignancies	0	TF	1	0	0	1	0	1	1	0	0	1	0	1	0	1	1	0	0	1	0	1	1	0	0	1	0	1	1	0												0	0	0	0	0
taof(ETS1)	taof(Ets1)	MolecularFunction	0	0	0	1	0	1	0	0	1	1	0	1	0	0	1	0	1	1	0	1	0	0	1	1	0	1	0	0	1	1	0												0	0	0	0	0
taof(IRF3)	taof(Irf3)	MolecularFunction	interferon regulatory factor 3. This gene encodes a member of the interferon regulatory transcription factor (IRF) family. The encoded protein is found in an inactive cytoplasmic form that upon serine/threonine phosphorylation forms a complex with CREBBP. This complex translocates to the nucleus and activates the transcription of interferons alpha and beta, as well as other interferon-induced gen…	0	TF	0	0	0	1	0	0	0	0	0	1	0	0	0	1	0	0	0	1	0	0	0	0	0	1	0	0	1	0												0	0	0	0	0
taof(NCOR1)	taof(Ncor1)	MolecularFunction	nuclear receptor corepressor 1. This gene encodes a protein that mediates ligand-independent transcription repression of thyroid-hormone and retinoic-acid receptors by promoting chromatin condensation and preventing access of the transcription machinery. It is part of a complex which also includes histone deacetylases and transcriptional regulators similar to the yeast protein Sin3p. This gene is…	0	TF/ nuclear receptor	0	0	0	1	0	0	0	0	0	1	0	0	0	1	0	0	0	1	0	0	0	0	0	1	0	0	1	0												0	0	0	0	0
taof(REL)	taof(Rel)	MolecularFunction	v-rel reticuloendotheliosis viral oncogene homolog (avian). The REL gene encodes c-Rel, a transcription factor that is a member of the Rel/NFKB family, which also includes RELA (MIM 164014), RELB (604758), NFKB1 (MIM 164011), and NFKB2 (MIM 164012). These proteins are related through a highly conserved N-terminal region termed the 'Rel domain,' which is responsible for DNA binding, dimerization, …	0	TF	1	0	0	0	0	0	1	0	0	0	0	0	0	1	1	0	0	0	0	0	1	0	0	0	0	0	1	0												0	0	0	0	0
taof(SPI1)	taof(Sfpi1)	MolecularFunction	0	0	0	0	0	0	1	0	0	0	0	0	1	0	0	0	1	0	0	0	1	0	0	0	0	0	1	0	0	1	0												0	0	0	0	0
taof(STAT1)	taof(Stat1)	MolecularFunction	signal transducer and activator of transcription 1. The protein encoded by this gene is a member of the STAT protein family. In response to cytokines and growth factors, STAT family members are phosphorylated by the receptor associated kinases, and then form homo- or heterodimers that translocate to the cell nucleus where they act as transcription activators. This protein can be activated by vari…	0	TF	1	0	0	1	0	1	1	0	0	1	0	1	0	1	1	0	0	1	0	1	1	0	0	1	0	1	1	0												0	0	0	0	0
TNFRSF1A	Tnfrsf1a	Protein	tumor necrosis factor receptor superfamily, member 1A. The protein encoded by this gene is a member of the TNF-receptor superfamily. This protein is one of the major receptors for the tumor necrosis factor-alpha. This receptor can activate NF-kappaB, mediate apoptosis, and function as a regulator of inflammation. Antiapoptotic protein BCL2-associated athanogene 4 (BAG4/SODD) and adaptor proteins …	0	Inflam	1	0	0	1	0	0	1	0	0	1	0	0	0	1	1	0	0	1	0	0	1	0	0	1	0	0	1	0												0	0	0	0	0
VEGFA	Vegfa	Protein	vascular endothelial growth factor A. This gene is a member of the PDGF/VEGF growth factor family and encodes a protein that is often found as a disulfide linked homodimer. This protein is a glycosylated mitogen that specifically acts on endothelial cells and has various effects, including mediating increased vascular permeability, inducing angiogenesis, vasculogenesis and endothelial cell growth…	0	GF	1	1	0	1	0	1	1	1	0	1	0	1	0	1	1	1	0	1	0	1	1	1	0	1	0	1	1	0												0	0	0	0	0
acetylated-LDL	acetylated-LDL	Default	0	0	Lipid Metab	0	0	0	0	0	1	0	0	0	0	0	1	0	1	0	0	0	0	0	1	0	0	0	0	0	1	0	0												0	0	0	0	0
ADAM17	Adam17	Protein	ADAM metallopeptidase domain 17. This gene encodes a member of the ADAM (a disintegrin and metalloprotease domain) family. Members of this family are membrane-anchored proteins structurally related to snake venom disintegrins, and have been implicated in a variety of biologic processes involving cell-cell and cell-matrix interactions, including fertilization, muscle development, and neurogenesis.…	0	ECM interact	0	0	0	1	0	0	0	0	0	1	0	0	0	1	0	0	0	1	0	0	0	0	0	1	0	0	0	0												0	0	0	0	0
Aldosterone	Aldosterone	Molecule	0	0	Metab	1	0	0	0	0	0	1	0	0	0	0	0	0	1	1	0	0	0	0	0	1	0	0	0	0	0	0	0												0	0	0	0	0
angiogenesis	angiogenesis	BiologicalProcess	Coagulation factor II (thrombin) is proteolytically cleaved to form thrombin in the first step of the coagulation cascade which ultimately results in the stemming of blood loss. F2 also plays a role in maintaining vascular integrity during development and postnatal life. Mutations in F2 leads to various forms of thrombosis and dysprothrombinemia.	0	Neovascular	0	0	0	0	0	1	0	0	0	0	0	1	0	1	0	0	0	0	0	1	0	0	0	0	0	1	0	0												0	0	0	0	0
APOE	Apoe	Protein	0	0	0	0	0	0	0	1	1	0	0	0	0	1	1	0	1	0	0	0	0	1	1	0	0	0	0	1	1	0	0												0	0	0	0	0
ATF4	Atf4	Protein	0	0	0	1	0	0	0	0	0	1	0	0	0	0	0	0	1	1	0	0	0	0	0	1	0	0	0	0	0	0	0												0	0	0	0	0
Calcium	Calcium	Molecule	0	0	0	0	1	0	1	1	0	0	1	0	1	1	0	0	1	0	1	0	1	1	0	0	1	0	1	1	0	0	0												0	0	0	0	0
catof(CCR3)	catof(Ccr3)	MolecularFunction	chemokine (C-C motif) receptor 3. The protein encoded by this gene is a receptor for C-C type chemokines. It belongs to family 1 of the G protein-coupled receptors. This receptor binds and responds to a variety of chemokines, including eotaxin (CCL11), eotaxin-3 (CCL26), MCP-3 (CCL7), MCP-4 (CCL13), and RANTES (CCL5). It is highly expressed in eosinophils and basophils, and is also detected in TH…	0	0	0	0	0	0	1	0	0	0	0	0	1	0	0	1	0	0	0	0	1	0	0	0	0	0	1	0	0	0												0	0	0	0	0
catof(CD40)	catof(Cd40)	Reaction	0	0	Inf / apo	1	0	0	0	1	1	1	0	0	0	1	1	0	1	1	0	0	0	1	1	1	0	0	0	1	1	0	0												0	0	0	0	0
catof(EDNRA)	catof(Ednra)	Reaction	endothelin receptor type A	0	Mitogenesis	0	0	0	1	0	0	0	0	0	1	0	0	0	1	0	0	0	1	0	0	0	0	0	1	0	0	0	0												0	0	0	0	0
catof(EDNRB)	catof(Ednrb)	Reaction	endothelin receptor type B	0	Mitogenesis	0	0	0	1	0	0	0	0	0	1	0	0	0	1	0	0	0	1	0	0	0	0	0	1	0	0	0	0												0	0	0	0	0
Ceramide	Ceramide	Molecule	0	0	0	1	0	0	0	0	0	1	0	0	0	0	0	0	1	1	0	0	0	0	0	1	0	0	0	0	0	0	0												0	0	0	0	0
Cholesterol	Cholesterol	Molecule	0	0	0	0	0	1	1	0	1	0	0	1	1	0	1	0	1	0	0	1	1	0	1	0	0	1	1	0	1	0	0												0	0	0	0	0
CPG-oligonucleotide	CPG-oligonucleotide	Default	TLR9. The protein encoded by this gene is a member of the Toll-like receptor (TLR) family which plays a fundamental role in pathogen recognition and activation of innate immunity. TLRs are highly conserved from Drosophila to humans and share structural and functional similarities. They recognize pathogen-associated molecular patterns (PAMPs) that are expressed on infectious agents, and mediate th…	0	Inflam	0	0	0	1	0	0	0	0	0	1	0	0	0	1	0	0	0	1	0	0	0	0	0	1	0	0	0	0												0	0	0	0	0
CSF3	Csf3	Protein	colony stimulating factor 3 (granulocyte). The protein encoded by this gene is a cytokine that controls the production, differentiation, and function of granulocytes. The active protein is found extracellularly	0	Inflam	1	0	0	0	0	0	1	0	0	0	0	0	0	1	1	0	0	0	0	0	1	0	0	0	0	0	0	0												0	0	0	0	0
CXCL2	Cxcl2	Protein	chemokine (C-X-C motif) ligand 2	0	0	1	0	0	0	0	0	1	0	0	0	0	0	0	1	1	0	0	0	0	0	1	0	0	0	0	0	0	0												0	0	0	0	0
E2F1	E2f1	Protein	E2F1 tanscription factor. The protein encoded by this gene is a member of the E2F family of transcription factors. The E2F family plays a crucial role in the control of cell cycle and action of tumor suppressor proteins and is also a target of the transforming proteins of small DNA tumor viruses. The E2F proteins contain several evolutionally conserved domains found in most members of the family.…	0	TF	0	0	0	0	1	0	0	0	0	0	1	0	0	1	0	0	0	0	1	0	0	0	0	0	1	0	0	0												0	0	0	0	0
EDN1	Edn1	Protein	Endothelin 1. The protein encoded by this gene is proteolytically processed to release a secreted peptide termed endothelin 1. This peptide is a potent vasoconstrictor and is produced by vascular endothelial cells.	0	Mitogenesis	0	0	0	1	1	0	0	0	0	1	1	0	0	1	0	0	0	1	1	0	0	0	0	1	1	0	0	0												0	0	0	0	0
Estradiol-17beta	Estradiol-17beta	Molecule	0	0	0	1	0	0	0	0	0	1	0	0	0	0	0	0	1	1	0	0	0	0	0	1	0	0	0	0	0	0	0												0	0	0	0	0
gtpof(RHOA)	gtpof(Rhoa)	Reaction	ras homolog family member A. Migration of various cell types. Promotes cell proliferation and migration in cancer cells	0	Migration	1	0	1	0	1	0	1	0	1	0	1	0	0	1	1	0	1	0	1	0	1	0	1	0	1	0	0	0												0	0	0	0	0
HEXIM1	Hexim1	Protein	hexamethylene bis-acetamide inducible 1 . Expression of this gene is induced by hexamethylene-bis-acetamide in vascular smooth muscle cells	0	?	0	0	0	0	1	0	0	0	0	0	1	0	0	1	0	0	0	0	1	0	0	0	0	0	1	0	0	0												0	0	0	0	0
Histamine	Histamine	Molecule	0	0	0	1	0	0	0	0	0	1	0	0	0	0	0	0	1	1	0	0	0	0	0	1	0	0	0	0	0	0	0												0	0	0	0	0
ICAM1	Icam1	Protein	0	0	Inflam	1	0	1	0	0	1	1	0	1	0	0	1	0	1	1	0	1	0	0	1	1	0	1	0	0	1	0	0												0	0	0	0	0
IL1A	Il1a	Protein	interleukin 1, alpha. The protein encoded by this gene is a member of the interleukin 1 cytokine family. This cytokine is a pleiotropic cytokine involved in various immune responses, inflammatory processes, and hematopoiesis. This cytokine is produced by monocytes and macrophages as a proprotein, which is proteolytically processed and released in response to cell injury, and thus induces apoptosi…	0	Inflam	1	0	1	0	0	0	1	0	1	0	0	0	0	1	1	0	1	0	0	0	1	0	1	0	0	0	0	0												0	0	0	0	0
inflammatory response	inflammatory response	BiologicalProcess	0	0	0	0	0	1	0	0	0	0	0	1	0	0	0	0	1	0	0	1	0	0	0	0	0	1	0	0	0	0	0												0	0	0	0	0
JAK2	Jak2	Protein	Janus kinase 2. This gene product is a protein tyrosine kinase involved in a specific subset of cytokine receptor signaling pathways. It has been found to be constituitively associated with the prolactin receptor and is required for responses to gamma interferon. Mice that do not express an active protein for this gene exhibit embryonic lethality associated with the absence of definitive erythrop…	0	IC Signal	1	0	0	0	0	1	1	0	0	0	0	1	0	1	1	0	0	0	0	1	1	0	0	0	0	1	0	0												0	0	0	0	0
kaof(EIF2AK3)	kaof(Eif2ak3)	Reaction	Phosphorylates and inactivates eukaryotic translation-initiation factor 2 (EIF2). Represes global protein synthesis. Locates to the ER and it is induced by ER stress caused by malfolded proteins.	0	ER stress	1	0	0	0	0	0	1	0	0	0	0	0	0	1	1	0	0	0	0	0	1	0	0	0	0	0	0	0												0	0	0	0	0
kaof(IkappaB kinase complex Hs)	kaof(IkappaB kinase complex Mm)	Reaction	inhibitor of kappa light polypeptide gene enhancer in B-cells, kinase epsilon. IKBKE is a noncanonical I-kappa-B (see MIM 164008) kinase (IKK) that is essential for regulating antiviral signaling pathways. IKBKE has also been identified as a breast cancer (MIM 114480) oncogene and is amplified and overexpressed in over 30% of breast carcinomas and breast cancer cell lines	0	Inflam	1	0	0	1	0	0	1	0	0	1	0	0	0	1	1	0	0	1	0	0	1	0	0	1	0	0	0	0												0	0	0	0	0
kaof(IKBKB)	kaof(Ikbkb)	Reaction	inhibitor of kappa light polypeptide gene enhancer in B-cells, kinase beta	0	Inflam	1	0	0	1	0	1	1	0	0	1	0	1	0	1	1	0	0	1	0	1	1	0	0	1	0	1	0	0												0	0	0	0	0
kaof(MAP3K1)	kaof(Map3k1)	Reaction	0	0	IC Signal	0	0	0	0	0	1	0	0	0	0	0	1	0	1	0	0	0	0	0	1	0	0	0	0	0	1	0	0												0	0	0	0	0
Low Density Lipoprotein	Low Density Lipoprotein	Molecule	0	0	Lipid Metab	1	0	1	1	1	1	1	0	1	1	1	1	0	1	1	0	1	1	1	1	1	0	1	1	1	1	0	0												0	0	0	0	0
LTBR	Ltbr	Protein	0	0	0	0	0	0	0	1	0	0	0	0	0	1	0	0	1	0	0	0	0	1	0	0	0	0	0	1	0	0	0												0	0	0	0	0
MYD88	Myd88	Protein	myeloid differentiation primary response 88. This gene encodes a cytosolic adapter protein that plays a central role in the innate and adaptive immune response. This protein functions as an essential signal transducer in the interleukin-1 and Toll-like receptor signaling pathways. These pathways regulate that activation of numerous proinflammatory genes. The encoded protein consists of an N-termi…	0	Inflam	0	1	0	1	1	1	0	1	0	1	1	1	0	1	0	1	0	1	1	1	0	1	0	1	1	1	0	0												0	0	0	0	0
paof(PTEN)	paof(Pten)	MolecularFunction	phosphatase and tensin homolog. This gene was identified as a tumor suppressor that is mutated in a large number of cancers at high frequency. The protein encoded this gene is a phosphatidylinositol-3,4,5-trisphosphate 3-phosphatase. It contains a tensin like domain as well as a catalytic domain similar to that of the dual specificity protein tyrosine phosphatases. Unlike most of the protein tyro…	(16842857, Sasaoka)	Inflam / lipid mediators	1	0	0	0	0	0	1	0	0	0	0	0	0	1	1	0	0	0	0	0	1	0	0	0	0	0	0	0												0	0	0	0	0
PDGF Family Hs	Pdgf Family Mm	Protein	0	0	0	0	0	0	0	0	1	0	0	0	0	0	1	0	1	0	0	0	0	0	1	0	0	0	0	0	1	0	0												0	0	0	0	0
PTK2	Ptk2	Protein	protein tyrosine kinase 2. This gene encodes a cytoplasmic protein tyrosine kinase which is found concentrated in the focal adhesions that form between cells growing in the presence of extracellular matrix constituents. The encoded protein is a member of the FAK subfamily of protein tyrosine kinases but lacks significant sequence similarity to kinases from other subfamilies. Activation of this ge…	0	ECM interact	1	0	0	0	0	0	1	0	0	0	0	0	0	1	1	0	0	0	0	0	1	0	0	0	0	0	0	0												0	0	0	0	0
RAC1	Rac1	Protein	ras-related C3 botulinum toxin substrate 1 (rho family, small GTP binding protein Rac1). The protein encoded by this gene is a GTPase which belongs to the RAS superfamily of small GTP-binding proteins. Members of this superfamily appear to regulate a diverse array of cellular events, including the control of cell growth, cytoskeletal reorganization, and the activation of protein kinases	0	Migration / Mitogen	1	0	0	1	1	0	1	0	0	1	1	0	0	1	1	0	0	1	1	0	1	0	0	1	1	0	0	0												0	0	0	0	0
REL	Rel	Protein	v-rel reticuloendotheliosis viral oncogene homolog (avian). The REL gene encodes c-Rel, a transcription factor that is a member of the Rel/NFKB family, which also includes RELA (MIM 164014), RELB (604758), NFKB1 (MIM 164011), and NFKB2 (MIM 164012). These proteins are related through a highly conserved N-terminal region termed the 'Rel domain,' which is responsible for DNA binding, dimerization, …	0	TF/ Inflam	1	0	0	0	0	0	1	0	0	0	0	0	0	1	1	0	0	0	0	0	1	0	0	0	0	0	0	0												0	0	0	0	0
RELA	Rela	Protein	0	0	0	1	0	0	0	0	1	1	0	0	0	0	1	0	1	1	0	0	0	0	1	1	0	0	0	0	1	0	0												0	0	0	0	0
response to endoplasmic reticulum stress	response to endoplasmic reticulum stress	BiologicalProcess	0	0	0	1	0	0	1	0	1	1	0	0	1	0	1	0	1	1	0	0	1	0	1	1	0	0	1	0	1	0	0												0	0	0	0	0
SOCS2	Socs2	Protein	suppressor of cytokine signaling 2. This gene encodes a member of the suppressor of cytokine signaling (SOCS) family. SOCS family members are cytokine-inducible negative regulators of cytokine receptor signaling via the Janus kinase/signal transducer and activation of transcription pathway (the JAK/STAT pathway). SOCS family proteins interact with major molecules of signaling complexes to block f…	0	Inflam (blocks IC signaling of inflam pathways)	1	0	0	0	0	0	1	0	0	0	0	0	0	1	1	0	0	0	0	0	1	0	0	0	0	0	0	0												0	0	0	0	0
STAT1	Stat1	Protein	0	0	0	1	0	0	1	0	1	1	0	0	1	0	1	0	1	1	0	0	1	0	1	1	0	0	1	0	1	0	0												0	0	0	0	0
taof(CEBPD)	taof(Cebpd)	MolecularFunction	CCAAT/enhancer binding protein (C/EBP), delta. The protein encoded by this intronless gene is a bZIP transcription factor which can bind as a homodimer to certain DNA regulatory regions. It can also form heterodimers with the related protein CEBP-alpha. The encoded protein is important in the regulation of genes involved in immune and inflammatory responses, and may be involved in the regulation …	0	0	0	0	0	0	1	0	0	0	0	0	1	0	0	1	0	0	0	0	1	0	0	0	0	0	1	0	0	0												0	0	0	0	0
taof(CREB1)	taof(Creb1)	MolecularFunction	cAMP responsive element binding protein 1. This gene encodes a transcription factor that is a member of the leucine zipper family of DNA binding proteins. This protein binds as a homodimer to the cAMP-responsive element, an octameric palindrome. The protein is phosphorylated by several protein kinases, and induces transcription of genes in response to hormonal stimulation of the cAMP pathway	0	TF	1	0	0	0	1	0	1	0	0	0	1	0	0	1	1	0	0	0	1	0	1	0	0	0	1	0	0	0												0	0	0	0	0
taof(E2F1)	taof(E2f1)	TranscriptionalActivity	0	0	TF	0	0	0	0	1	0	0	0	0	0	1	0	0	1	0	0	0	0	1	0	0	0	0	0	1	0	0	0												0	0	0	0	0
taof(ELK1)	taof(Elk1)	MolecularFunction	0	0	0	0	0	0	0	0	1	0	0	0	0	0	1	0	1	0	0	0	0	0	1	0	0	0	0	0	1	0	0												0	0	0	0	0
taof(EP300)	taof(Ep300)	MolecularFunction	0	0	0	1	0	0	0	0	0	1	0	0	0	0	0	0	1	1	0	0	0	0	0	1	0	0	0	0	0	0	0												0	0	0	0	0
taof(IRF5)	taof(Irf5)	MolecularFunction	0	0	0	0	0	0	0	0	1	0	0	0	0	0	1	0	1	0	0	0	0	0	1	0	0	0	0	0	1	0	0												0	0	0	0	0
taof(NR3C2)	taof(Nr3c2)	MolecularFunction	0	0	0	1	0	0	0	0	0	1	0	0	0	0	0	0	1	1	0	0	0	0	0	1	0	0	0	0	0	0	0												0	0	0	0	0
taof(RB1)	taof(Rb1)	TranscriptionalActivity	0	0	0	0	0	0	0	1	0	0	0	0	0	1	0	0	1	0	0	0	0	1	0	0	0	0	0	1	0	0	0												0	0	0	0	0
TRAF2	Traf2	Protein	0	0	0	1	0	0	1	0	0	1	0	0	1	0	0	0	1	1	0	0	1	0	0	1	0	0	1	0	0	0	0												0	0	0	0	0
ABCG1	Abcg1	Protein	#N/A	#N/A	#N/A	0	0	0	1	0	1	0	0	0	1	0	1	0	0	0	0	0	1	0	1	0	0	0	1	0	1	1	0												0	0	0	0	0
ANGPT1	Angpt1	Protein	Angiopoietin 1. Angiopoietins are proteins with important roles in vascular development and angiogenesis. All angiopoietins bind with similar affinity to an endothelial cell-specific tyrosine-protein kinase receptor. The protein encoded by this gene is a secreted glycoprotein that activates the receptor by inducing its tyrosine phosphorylation. It plays a critical role in mediating reciprocal int…	0	GF	1	0	0	0	0	0	1	0	0	0	0	0	0	0	1	0	0	0	0	0	1	0	0	0	0	0	1	0												0	0	0	0	0
Arachidonate	Arachidonate	Molecule	0	0	0	0	1	1	0	0	0	0	1	1	0	0	0	0	0	0	1	1	0	0	0	0	1	1	0	0	0	1	0												0	0	0	0	0
catof(F2R)	catof(F2r)	Reaction	coagulation factor II (thrombin) receptor. Coagulation factor II receptor is a 7-transmembrane receptor involved in the regulation of thrombotic response. Proteolytic cleavage leads to the activation of the receptor. F2R is a G-protein coupled receptor family member	make the point that this is the only set where F2R showed up	THR	0	1	0	0	0	0	0	1	0	0	0	0	0	0	0	1	0	0	0	0	0	1	0	0	0	0	1	0												0	0	0	0	0
CDKN2A	Cdkn2a	Protein	cyclin-dependent kinase inhibitor 2A. In spite of the structural and functional differences, the CDK inhibitor isoforms and the ARF product encoded by this gene, through the regulatory roles of CDK4 and p53 in cell cycle G1 progression, share a common functionality in cell cycle G1 control. This gene is frequently mutated or deleted in a wide variety of tumors, and is known to be an important tum…	0	G1 progression	0	0	0	0	1	0	0	0	0	0	1	0	0	0	0	0	0	0	1	0	0	0	0	0	1	0	1	0												0	0	0	0	0
Cortisol	Cortisol	Molecule	0	0	0	0	0	0	1	0	0	0	0	0	1	0	0	0	0	0	0	0	1	0	0	0	0	0	1	0	0	1	0												0	0	0	0	0
EGR1	Egr1	Protein	Early growth response 1. The protein encoded by this gene belongs to the EGR family of C2H2-type zinc-finger proteins. It is a nuclear protein and functions as a transcriptional regulator. The products of target genes it activates are required for differentitation and mitogenesis. Studies suggest this is a cancer suppresor gene.	0	GF	1	0	0	1	0	1	1	0	0	1	0	1	0	0	1	0	0	1	0	1	1	0	0	1	0	1	1	0												0	0	0	0	0
GATA6	Gata6	Protein	0	0	0	1	0	0	0	0	0	1	0	0	0	0	0	0	0	1	0	0	0	0	0	1	0	0	0	0	0	1	0												0	0	0	0	0
IFNA1	Ifna1	Protein	Interferon, alpha 1. The protein encoded by this gene is produced by macrophages and has antiviral activity. This gene is intronless and the encoded protein is secreted	0	0	0	0	0	1	0	0	0	0	0	0	0	0	0	0	0	0	0	1	0	0	0	0	0	1	0	0	1	0												0	0	0	0	0
kaof(AKT Family Hs)	kaof(AKT family Mm)	Reaction	0	IC signal molucule activated by PDGF	IC Signal / GFs	1	1	0	0	0	0	1	1	0	0	0	0	0	0	1	1	0	0	0	0	1	1	0	0	0	0	1	0												0	0	0	0	0
kaof(IRAK4)	kaof(Irak4)	Reaction	interleukin-1 receptor-associated kinase 4	0	Inflam	0	0	0	0	0	1	0	0	0	0	0	1	0	0	0	0	0	0	0	1	0	0	0	0	0	1	1	0												0	0	0	0	0
kaof(MAP2K6)	kaof(Map2k6)	Reaction	0	0	IC Signal	0	0	0	0	0	1	0	0	0	0	0	1	0	0	0	0	0	0	0	1	0	0	0	0	0	1	1	0												0	0	0	0	0
kaof(MAPK1)	kaof(Mapk1)	Reaction	0	0	IC Signal	1	1	0	1	1	0	1	1	0	1	1	0	0	0	1	1	0	1	1	0	1	1	0	1	1	0	1	0												0	0	0	0	0
kaof(MAPK3)	kaof(Mapk3)	Reaction	0	0	IC Signal	1	1	0	1	1	0	1	1	0	1	1	0	0	0	1	1	0	1	1	0	1	1	0	1	1	0	1	0												0	0	0	0	0
kaof(MAPK8)	kaof(Mapk8)	Reaction	0	0	IC Signal	1	0	0	0	0	0	0	0	0	0	0	0	0	0	1	0	0	0	0	0	1	0	0	0	0	0	1	0												0	0	0	0	0
kaof(MEK Family Hs)	kaof(MEK Family Mm)	Reaction	0	0	0	0	0	0	0	0	1	0	0	0	0	0	1	0	0	0	0	0	0	0	1	0	0	0	0	0	1	1	0												0	0	0	0	0
kaof(PI3K Family Hs)	kaof(PI3K Family Mm)	Reaction	phosphatidylinositol-4,5-bisphosphate 3-kinase, catalytic subunit alpha. Phosphatidylinositol 3-kinase is composed of an 85 kDa regulatory subunit and a 110 kDa catalytic subunit. The protein encoded by this gene represents the catalytic subunit, which uses ATP to phosphorylate PtdIns, PtdIns4P and PtdIns(4,5)P2.	0	IC Signal	1	1	0	1	1	0	1	1	0	1	1	0	0	0	1	1	0	1	1	0	1	1	0	1	1	0	1	0												0	0	0	0	0
laminar shear stress	laminar shear stress	Default	0	0	0	1	0	0	0	0	0	1	0	0	0	0	0	0	0	1	0	0	0	0	0	1	0	0	0	0	0	1	0												0	0	0	0	0
LDLR	Ldlr	Protein	0	make a point that LDLR, oxLDL, oxHDL, and S1P were all HYPs in the human set	Lipid Metab	0	0	0	1	0	0	0	0	0	1	0	0	0	0	0	0	0	1	0	0	0	0	0	1	0	0	1	0												0	0	0	0	0
MAP2K4	Map2k4	Protein	0	0	0	0	1	0	0	0	0	0	1	0	0	0	0	0	0	0	1	0	0	0	0	0	1	0	0	0	0	1	0												0	0	0	0	0
Oxidized HDL	Oxidized HDL	CellularComponent	0	0	Lipid Metab	0	0	0	1	0	0	0	0	0	1	0	0	0	0	0	0	0	1	0	0	0	0	0	1	0	0	1	0												0	0	0	0	0
Oxidized Low Density Lipoprotein	Oxidized Low Density Lipoprotein	Molecule	0	0	Lipid Metab	1	1	1	1	1	1	1	1	1	1	1	1	0	0	1	1	1	1	1	1	1	1	1	1	1	1	1	0												0	0	0	0	0
PPARG	Pparg	Protein	0	0	0	1	0	0	0	0	1	1	0	0	0	0	1	0	0	1	0	0	0	0	1	1	0	0	0	0	1	1	0												0	0	0	0	0
taof(CEBPA)	taof(Cebpa)	TranscriptionalActivity	CCAAT/enhancer binding protein (C/EBP), alpha. The protein encoded by this intronless gene is a bZIP transcription factor which can bind as a homodimer to certain promoters and enhancers. It can also form heterodimers with the related proteins CEBP-beta and CEBP-gamma. The encoded protein has been shown to bind to the promoter and modulate the expression of the gene encoding leptin, a protein tha…	0	TF	0	0	0	0	0	1	0	0	0	0	0	1	0	0	0	0	0	0	0	1	0	0	0	0	0	1	1	0												0	0	0	0	0
15-deoxy-D12,14-prostaglandin J2	15-deoxy-D12,14-prostaglandin J2	Molecule	0	0	0	1	0	0	0	0	0	1	0	0	0	0	0	0	0	1	0	0	0	0	0	1	0	0	0	0	0	0	1												1	0	0	0	0
1-Alkyl-2-acetyl-sn-glycero-3-phosphocholine	1-Alkyl-2-acetyl-sn-glycero-3-phosphocholine	Default	0	0	0	1	0	0	0	0	0	1	0	0	0	0	0	0	0	1	0	0	0	0	0	1	0	0	0	0	0	0	1												1	0	0	0	0
25-Hydroxycholesterol	25-Hydroxycholesterol	Molecule	0	0	0	0	0	0	1	0	0	0	0	0	1	0	0	0	0	0	0	0	1	0	0	0	0	0	1	0	0	0	1												0	0	0	1	0
27-Hydroxycholesterol	27-Hydroxycholesterol	Molecule	0	0	0	0	0	0	1	0	0	0	0	0	0	0	0	0	0	0	0	0	1	0	0	0	0	0	0	0	0	0	1												0	0	0	0	0
3',5'-Cyclic AMP	3',5'-Cyclic AMP	Molecule	0	0	0	0	1	0	0	0	0	0	1	0	0	0	0	0	0	0	1	0	0	0	0	0	1	0	0	0	0	0	1												0	1	0	0	0
3',5'-Cyclic GMP	3',5'-Cyclic GMP	Molecule	0	0	0	0	1	0	0	0	0	0	1	0	0	0	0	0	0	0	1	0	0	0	0	0	1	0	0	0	0	0	1												0	1	0	0	0
7-Ketocholesterol	7-Ketocholesterol	Molecule	0	0	0	0	0	0	0	0	1	0	0	0	0	0	0	0	0	0	0	0	0	0	1	0	0	0	0	0	0	0	1												0	0	0	0	0
ABCA1	Abca1	Protein	0	0	0	0	0	0	1	0	1	0	0	0	1	0	1	0	0	0	0	0	1	0	1	0	0	0	1	0	1	0	1												0	0	0	1	0
ACAT1	Acat1	Protein	0	0	0	0	0	0	1	0	0	0	0	0	1	0	0	0	0	0	0	0	1	0	0	0	0	0	1	0	0	0	1												0	0	0	1	0
ADFP	Adfp	Protein	0	0	0	0	0	0	0	1	0	0	0	0	0	1	0	0	0	0	0	0	0	1	0	0	0	0	0	1	0	0	1												0	0	0	0	1
ADP	ADP	Molecule	0	0	0	0	1	0	0	0	0	0	0	0	0	0	0	0	0	0	1	0	0	0	0	0	0	0	0	0	0	0	1												0	0	0	0	0
AGER	Ager	Protein	0	0	0	1	0	0	0	0	0	0	0	0	0	0	0	0	0	1	0	0	0	0	0	0	0	0	0	0	0	0	1												0	0	0	0	0
AGTR1	Agtr1a	Protein	0	0	0	1	0	0	1	1	0	0	0	0	0	0	0	0	0	1	0	0	1	1	0	0	0	0	0	0	0	0	1												0	0	0	0	0
AKR1B1	Akr1b3	Protein	0	0	0	0	0	0	0	1	0	0	0	0	0	0	0	0	0	0	0	0	0	1	0	0	0	0	0	0	0	0	1												0	0	0	0	0
AKT1	Akt1	Protein	0	0	0	1	1	0	1	1	0	0	0	0	0	0	0	0	0	1	1	0	1	1	0	0	0	0	0	0	0	0	1												0	0	0	0	0
AKT1 P@S473	Akt1 P@S473	Default	0	0	0	1	1	0	0	0	0	0	0	0	0	0	0	0	0	1	1	0	0	0	0	0	0	0	0	0	0	0	1												0	0	0	0	0
AKT1 P@T308	Akt1 P@T308	Default	0	0	0	0	1	0	0	0	0	0	0	0	0	0	0	0	0	0	1	0	0	0	0	0	0	0	0	0	0	0	1												0	0	0	0	0
AKT Family Hs	Akt Family Mm	Protein	0	0	0	1	1	0	0	0	0	0	0	0	0	0	0	0	0	1	1	0	0	0	0	0	0	0	0	0	0	0	1												0	0	0	0	0
Alprostadil	Alprostadil	Molecule	0	0	0	0	1	0	0	0	0	0	1	0	0	0	0	0	0	0	1	0	0	0	0	0	1	0	0	0	0	0	1												0	1	0	0	0
And of IL1A and TNF	And of Il1a and Tnf	Default	0	0	0	0	0	1	0	0	0	0	0	0	0	0	0	0	0	0	0	1	0	0	0	0	0	0	0	0	0	0	1												0	0	0	0	0
AP-1 Complex Hs	AP-1 Complex Mm	Default	0	0	0	1	0	0	1	0	0	0	0	0	0	0	0	0	0	1	0	0	1	0	0	0	0	0	0	0	0	0	1												0	0	0	0	0
APOA1	Apoa1	Protein	0	0	0	0	0	0	1	0	0	0	0	0	1	0	0	0	0	0	0	0	1	0	0	0	0	0	1	0	0	0	1												0	0	0	1	0
apoptosis	apoptosis	BiologicalProcess	0	0	0	0	0	0	1	0	1	0	0	0	1	0	1	0	0	0	0	0	1	0	1	0	0	0	1	0	1	0	1												0	0	0	1	0
arachidonic acid metabolism	arachidonic acid metabolism	BiologicalProcess	0	0	0	0	0	1	0	0	0	0	0	0	0	0	0	0	0	0	0	1	0	0	0	0	0	0	0	0	0	0	1												0	0	0	0	0
Atherosclerosis	Atherosclerosis	BiologicalProcess	0	0	0	0	0	0	0	0	1	0	0	0	0	0	0	0	0	0	0	0	0	0	1	0	0	0	0	0	0	0	1												0	0	0	0	0
atherosclerotic lesion	atherosclerotic lesion	Tissue	0	0	0	0	0	0	0	0	1	0	0	0	0	0	0	0	0	0	0	0	0	0	1	0	0	0	0	0	0	0	1												0	0	0	0	0
ATP2A2	Atp2a2	Protein	0	0	0	0	0	0	0	0	1	0	0	0	0	0	0	0	0	0	0	0	0	0	1	0	0	0	0	0	0	0	1												0	0	0	0	0
Atrial natriuretic factor	Atrial natriuretic factor	Molecule	0	0	0	1	0	0	0	0	0	0	0	0	0	0	0	0	0	1	0	0	0	0	0	0	0	0	0	0	0	0	1												0	0	0	0	0
BAX	Bax	Protein	0	0	0	0	0	0	0	0	1	0	0	0	0	0	0	0	0	0	0	0	0	0	1	0	0	0	0	0	0	0	1												0	0	0	0	0
blood coagulation	blood coagulation	BiologicalProcess	0	0	0	1	0	0	0	0	1	0	0	0	0	0	0	0	0	1	0	0	0	0	1	0	0	0	0	0	0	0	1												0	0	0	0	0
Bradykinin	Bradykinin	Molecule	0	0	0	1	0	0	0	0	0	0	0	0	0	0	0	0	0	1	0	0	0	0	0	0	0	0	0	0	0	0	1												0	0	0	0	0
calcineurin complex Hs	Calcineurin complex Mm	MolecularComplex	0	0	0	1	0	0	0	0	0	1	0	0	0	0	0	0	0	1	0	0	0	0	0	1	0	0	0	0	0	0	1												1	0	0	0	0
CASP1	Casp1	Protein	0	0	0	0	0	0	0	1	1	0	0	0	0	1	1	0	0	0	0	0	0	1	1	0	0	0	0	1	1	0	1												0	0	0	0	1
catof(ACAT1)	catof(Acat1)	Reaction	0	0	0	0	0	0	1	0	0	0	0	0	0	0	0	0	0	0	0	0	1	0	0	0	0	0	0	0	0	0	1												0	0	0	0	0
catof(AGER)	catof(Ager)	Reaction	0	0	0	1	0	0	0	0	0	1	0	0	0	0	0	0	0	1	0	0	0	0	0	1	0	0	0	0	0	0	1												1	0	0	0	0
catof(AKR1B1)	catof(Akr1b3)	MolecularFunction	0	0	0	0	0	0	0	1	0	0	0	0	0	1	0	0	0	0	0	0	0	1	0	0	0	0	0	1	0	0	1												0	0	0	0	1
catof(BAX)	catof(Bax)	MolecularFunction	0	0	0	0	0	0	0	0	1	0	0	0	0	0	0	0	0	0	0	0	0	0	1	0	0	0	0	0	0	0	1												0	0	0	0	0
catof(CASP1)	catof(Casp1)	Reaction	0	0	0	0	0	0	0	1	1	0	0	0	0	0	0	0	0	0	0	0	0	1	1	0	0	0	0	0	0	0	1												0	0	0	0	0
catof(CASP9)	catof(Casp9)	MolecularFunction	0	0	0	0	0	0	0	0	1	0	0	0	0	0	0	0	0	0	0	0	0	0	1	0	0	0	0	0	0	0	1												0	0	0	0	0
catof(CCR2)	catof(Ccr2)	MolecularFunction	0	0	0	0	0	1	0	0	0	0	0	0	0	0	0	0	0	0	0	1	0	0	0	0	0	0	0	0	0	0	1												0	0	0	0	0
catof(CD36)	catof(Cd36)	MolecularFunction	0	0	0	0	1	0	1	0	1	0	0	0	0	0	0	0	0	0	1	0	1	0	1	0	0	0	0	0	0	0	1												0	0	0	0	0
catof(CPT1A)	catof(Cpt1a)	MolecularFunction	0	0	0	0	0	0	1	0	0	0	0	0	0	0	0	0	0	0	0	0	1	0	0	0	0	0	0	0	0	0	1												0	0	0	0	0
catof(CPT1B)	catof(Cpt1b)	MolecularFunction	0	0	0	0	0	0	1	0	0	0	0	0	0	0	0	0	0	0	0	0	1	0	0	0	0	0	0	0	0	0	1												0	0	0	0	0
catof(CX3CL1)	catof(Cx3cl1)	MolecularFunction	0	0	0	0	0	1	0	0	0	0	0	0	0	0	0	0	0	0	0	1	0	0	0	0	0	0	0	0	0	0	1												0	0	0	0	0
catof(CX3CR1)	catof(Cx3cr1)	MolecularFunction	0	0	0	0	0	1	0	0	0	0	0	0	0	0	0	0	0	0	0	1	0	0	0	0	0	0	0	0	0	0	1												0	0	0	0	0
catof(CYP27A1)	catof(Cyp27a1)	MolecularFunction	0	0	0	0	0	0	1	0	0	0	0	0	0	0	0	0	0	0	0	0	1	0	0	0	0	0	0	0	0	0	1												0	0	0	0	0
catof(ENTPD1)	catof(Entpd1)	Reaction	0	0	0	0	1	0	0	0	0	0	0	0	0	0	0	0	0	0	1	0	0	0	0	0	0	0	0	0	0	0	1												0	0	0	0	0
catof(ERN1)	catof(Ern1)	MolecularFunction	0	0	0	1	0	0	0	0	1	0	0	0	0	0	0	0	0	1	0	0	0	0	1	0	0	0	0	0	0	0	1												0	0	0	0	0
catof(F2RL3)	catof(F2rl3)	MolecularFunction	0	0	0	0	1	0	0	0	0	0	0	0	0	0	0	0	0	0	1	0	0	0	0	0	0	0	0	0	0	0	1												0	0	0	0	0
catof(F3)	catof(F3)	MolecularFunction	0	0	0	0	0	0	0	0	1	0	0	0	0	0	0	0	0	0	0	0	0	0	1	0	0	0	0	0	0	0	1												0	0	0	0	0
catof(HMOX1)	catof(Hmox1)	MolecularFunction	0	0	0	1	0	0	0	0	0	1	0	0	0	0	0	0	0	1	0	0	0	0	0	1	0	0	0	0	0	0	1												1	0	0	0	0
catof(IL8RB)	catof(Il8rb)	MolecularFunction	0	0	0	0	0	1	0	0	0	0	0	0	0	0	0	0	0	0	0	1	0	0	0	0	0	0	0	0	0	0	1												0	0	0	0	0
catof(ITGA2B:ITGB3)	catof(Itga2b:Itgb3)	MolecularFunction	0	0	0	0	1	0	0	0	0	0	0	0	0	0	0	0	0	0	1	0	0	0	0	0	0	0	0	0	0	0	1												0	0	0	0	0
catof(ITGAM)	catof(Itgam)	MolecularFunction	0	0	0	0	0	1	0	0	0	0	0	0	0	0	0	0	0	0	0	1	0	0	0	0	0	0	0	0	0	0	1												0	0	0	0	0
catof(ITGAV:ITGB3)	catof(Itgav:Itgb3)	MolecularFunction	0	0	0	1	0	0	0	0	0	1	0	0	0	0	0	0	0	1	0	0	0	0	0	0	0	0	0	0	0	0	1												0	0	0	0	0
catof(ITGB2)	catof(Itgb2)	MolecularFunction	0	0	0	0	0	1	0	0	0	0	0	0	0	0	0	0	0	0	0	1	0	0	0	0	0	0	0	0	0	0	1												0	0	0	0	0
catof(LCAT)	catof(Lcat)	Reaction	0	0	0	0	0	0	1	0	0	0	0	0	0	0	0	0	0	0	0	0	1	0	0	0	0	0	0	0	0	0	1												0	0	0	0	0
catof(LRP1)	catof(Lrp1)	Reaction	0	0	0	0	0	0	0	1	0	0	0	0	0	0	0	0	0	0	0	0	0	1	0	0	0	0	0	0	0	0	1												0	0	0	0	0
catof(LRP6)	catof(Lrp6)	Reaction	0	0	0	0	0	0	0	1	0	0	0	0	0	0	0	0	0	0	0	0	0	1	0	0	0	0	0	0	0	0	1												0	0	0	0	0
catof(LTB4R)	catof(Ltb4r1)	MolecularFunction	0	0	0	0	0	1	0	0	0	0	0	0	0	0	0	0	0	0	0	1	0	0	0	0	0	0	0	0	0	0	1												0	0	0	0	0
catof(MMP1)	catof(Mmp13)	MolecularFunction	0	0	0	0	0	0	0	0	1	0	0	0	0	0	0	0	0	0	0	0	0	0	1	0	0	0	0	0	0	0	1												0	0	0	0	0
catof(MMP13)	catof(Mmp13)	MolecularFunction	0	0	0	0	0	0	0	0	1	0	0	0	0	0	0	0	0	0	0	0	0	0	1	0	0	0	0	0	0	0	1												0	0	0	0	0
catof(MMP14)	catof(Mmp14)	Reaction	0	0	0	1	0	0	0	0	0	0	0	0	0	0	0	0	0	1	0	0	0	0	0	0	0	0	0	0	0	0	1												0	0	0	0	0
catof(MMP2)	catof(Mmp2)	MolecularFunction	0	0	0	0	0	0	0	1	1	0	0	0	0	0	0	0	0	0	0	0	0	1	1	0	0	0	0	0	0	0	1												0	0	0	0	0
catof(MMP3)	catof(Mmp3)	MolecularFunction	0	0	0	0	0	0	0	0	1	0	0	0	0	0	0	0	0	0	0	0	0	0	1	0	0	0	0	0	0	0	1												0	0	0	0	0
catof(MMP8)	catof(Mmp8)	MolecularFunction	0	0	0	0	0	0	0	0	1	0	0	0	0	0	0	0	0	0	0	0	0	0	1	0	0	0	0	0	0	0	1												0	0	0	0	0
catof(MMP9)	catof(Mmp9)	MolecularFunction	0	0	0	0	0	0	0	0	1	0	0	0	0	0	0	0	0	0	0	0	0	0	1	0	0	0	0	0	0	0	1												0	0	0	0	0
catof(MMP family Hs)	catof(Mmp Family Mm)	MolecularFunction	0	0	0	0	0	0	0	0	1	0	0	0	0	0	0	0	0	0	0	0	0	0	1	0	0	0	0	0	0	0	1												0	0	0	0	0
catof(MSR1)	catof(Msr1)	MolecularFunction	0	0	0	0	0	0	1	0	1	0	0	0	0	0	0	0	0	0	0	0	1	0	1	0	0	0	0	0	0	0	1												0	0	0	0	0
catof(MYD88)	catof(Myd88)	Reaction	0	0	0	0	1	0	1	1	0	0	1	0	1	1	0	0	0	0	1	0	1	1	0	0	1	0	1	1	0	0	1												0	1	0	1	1
catof(NOS2)	catof(Nos2)	Reaction	0	0	0	1	0	0	0	0	1	1	0	0	0	0	1	0	0	1	0	0	0	0	1	1	0	0	0	0	1	0	1												1	0	0	0	0
catof(NOS3)	catof(Nos3)	MolecularFunction	Nitric oxide is a reactive free radical which acts as a biologic mediator in several processes, including neurotransmission and antimicrobial and antitumoral activities. Nitric oxide is synthesized from L-arginine by nitric oxide synthases. Variations in this gene are associated with susceptibility to coronary spasm	make the point that this is the only set where F2R showed up	0	1	0	0	0	0	0	1	0	0	0	0	0	0	0	1	0	0	0	0	0	1	0	0	0	0	0	0	1												1	0	0	0	0
catof(OLR1)	catof(Olr1)	MolecularFunction	oxidized low density lipoprotein (lectin-like) receptor 1. This gene encodes a low density lipoprotein receptor that belongs to the C-type lectin superfamily. This gene is regulated through the cyclic AMP signaling pathway. The encoded protein binds, internalizes and degrades oxidized low-density lipoprotein. This protein may be involved in the regulation of Fas-induced apoptosis. This protein ma…	0	Lipid Metab	1	0	0	1	0	0	1	0	0	1	0	0	0	0	1	0	0	1	0	0	1	0	0	1	0	0	0	1												1	0	0	1	0
catof(P2RY1)	catof(P2ry1)	Reaction	0	0	0	0	1	0	0	0	0	0	1	0	0	0	0	0	0	0	1	0	0	0	0	0	1	0	0	0	0	0	1												0	1	0	0	0
catof(P2RY12)	catof(P2ry12)	MolecularFunction	0	0	0	0	1	0	0	0	0	0	0	0	0	0	0	0	0	0	1	0	0	0	0	0	0	0	0	0	0	0	1												0	0	0	0	0
catof(Phospholipase C-beta Family Hs)	catof(Phospholipase C-beta family Mm)	Reaction	0	0	0	0	1	0	0	0	0	0	0	0	0	0	0	0	0	0	1	0	0	0	0	0	0	0	0	0	0	0	1												0	0	0	0	0
catof(Phospholipase C family Hs)	catof(Phospholipase C family Mm)	MolecularFunction	0	0	0	0	1	0	0	1	0	0	0	0	0	0	0	0	0	0	1	0	0	1	0	0	0	0	0	0	0	0	1												0	0	0	0	0
catof(Phospholipase D family Hs)	catof(Phospholipase D family Mm)	MolecularFunction	0	0	0	0	0	0	0	1	0	0	0	0	0	0	0	0	0	0	0	0	0	1	0	0	0	0	0	0	0	0	1												0	0	0	0	0
catof(PLA2 family Hs)	catof(PLA2 Family Mm)	MolecularFunction	0	0	0	0	1	0	0	0	1	0	0	0	0	0	0	0	0	0	1	0	0	0	1	0	0	0	0	0	0	0	1												0	0	0	0	0
catof(PLAU)	catof(Plau)	MolecularFunction	0	0	0	0	0	0	0	0	1	0	0	0	0	0	1	0	0	0	0	0	0	0	1	0	0	0	0	0	1	0	1												0	0	0	0	0
catof(PLAUR)	catof(PLAUR)	MolecularFunction	0	0	0	0	0	0	0	1	0	0	0	0	0	0	0	0	0	0	0	0	0	1	0	0	0	0	0	0	0	0	1												0	0	0	0	0
catof(PLCG1)	catof(Plcg1)	Reaction	0	0	0	1	0	0	0	0	0	1	0	0	0	0	0	0	0	1	0	0	0	0	0	1	0	0	0	0	0	0	1												1	0	0	0	0
catof(PON2)	catof(Pon2)	MolecularFunction	0	0	0	0	0	0	0	0	1	0	0	0	0	0	0	0	0	0	0	0	0	0	1	0	0	0	0	0	0	0	1												0	0	0	0	0
catof(PTAFR)	catof(Ptafr)	MolecularFunction	This gene encodes a seven-transmembrane G-protein-coupled receptor for platelet-activating factor (PAF) that localizes to lipid rafts and/or caveolae in the cell membrane. PAF (1-0-alkyl-2-acetyl-sn-glycero-3-phosphorylcholine) is a phospholipid that plays a significant role in oncogenic transformation, tumor growth, angiogenesis, metastasis, and pro-inflammatory processes. Binding of PAF to the …	0	THR	0	0	0	1	0	0	0	0	0	1	0	0	0	0	0	0	0	1	0	0	0	0	0	1	0	0	0	1												0	0	0	1	0
catof(S1PR1)	catof(S1pr1)	MolecularFunction	0	0	0	1	0	0	0	0	0	0	0	0	0	0	0	0	0	1	0	0	0	0	0	0	0	0	0	0	0	0	1												0	0	0	0	0
catof(SCARB1)	catof(Scarb1)	MolecularFunction	0	0	0	1	0	0	0	0	0	0	0	0	0	0	0	0	0	1	0	0	0	0	0	0	0	0	0	0	0	0	1												0	0	0	0	0
catof(SIRT1)	catof(Sirt1)	MolecularFunction	0	0	0	0	0	0	1	0	0	0	0	0	1	0	0	0	0	0	0	0	1	0	0	0	0	0	1	0	0	0	1												0	0	0	1	0
catof(TBXA2R)	catof(Tbxa2r)	MolecularFunction	0	0	0	0	1	0	0	0	0	0	1	0	0	0	0	0	0	0	1	0	0	0	0	0	1	0	0	0	0	0	1												0	1	0	0	0
catof(THY1)	catof(Thy1)	MolecularFunction	0	0	0	0	0	1	0	0	0	0	0	0	0	0	0	0	0	0	0	1	0	0	0	0	0	0	0	0	0	0	1												0	0	0	0	0
catof(TIMP2)	catof(Timp2)	MolecularFunction	0	0	0	0	0	0	0	0	1	0	0	0	0	0	0	0	0	0	0	0	0	0	1	0	0	0	0	0	0	0	1												0	0	0	0	0
catof(TLR1)	catof(Tlr1)	Reaction	0	0	0	0	1	0	0	0	0	0	1	0	0	0	0	0	0	0	1	0	0	0	0	0	1	0	0	0	0	0	1												0	1	0	0	0
catof(TLR6)	catof(Tlr6)	Reaction	0	0	0	0	1	0	0	0	0	0	0	0	0	0	0	0	0	0	1	0	0	0	0	0	0	0	0	0	0	0	1												0	0	0	0	0
catof(TLR9)	catof(Tlr9)	Reaction	0	0	0	0	0	0	1	0	0	0	0	0	1	0	0	0	0	0	0	0	1	0	0	0	0	0	1	0	0	0	1												0	0	0	1	0
catof(TNFRSF1A)	catof(Tnfrsf1a)	MolecularFunction	0	0	0	1	0	0	1	0	0	1	0	0	1	0	0	0	0	1	0	0	1	0	0	1	0	0	1	0	0	0	1												1	0	0	1	0
catof(TNFRSF1B)	catof(Tnfrsf1b)	MolecularFunction	0	0	0	1	0	0	0	0	0	1	0	0	0	0	0	0	0	1	0	0	0	0	0	1	0	0	0	0	0	0	1												1	0	0	0	0
catof(TRADD)	catof(Tradd)	Reaction	0	0	0	0	0	0	1	0	0	0	0	0	0	0	0	0	0	0	0	0	1	0	0	0	0	0	0	0	0	0	1												0	0	0	0	0
catof(TRAF2)	catof(Traf2)	MolecularFunction	0	0	0	1	0	0	1	0	0	0	0	0	0	0	0	0	0	1	0	0	1	0	0	0	0	0	0	0	0	0	1												0	0	0	0	0
CCL11	Ccl11	Protein	0	0	0	0	0	0	0	1	0	0	0	0	0	0	0	0	0	0	0	0	0	1	0	0	0	0	0	0	0	0	1												0	0	0	0	0
CCNE1	Ccne1	Protein	0	0	0	0	0	0	0	1	0	0	0	0	0	1	0	0	0	0	0	0	0	1	0	0	0	0	0	1	0	0	1												0	0	0	0	1
CCR2	Ccr2	Protein	0	0	0	0	0	1	0	0	0	0	0	1	0	0	0	0	0	0	0	1	0	0	0	0	0	0	0	0	0	0	1												0	0	0	0	0
CCR7	Ccr7	Protein	0	0	0	0	0	0	1	0	0	0	0	0	0	0	0	0	0	0	0	0	1	0	0	0	0	0	0	0	0	0	1												0	0	0	0	0
CD14	Cd14	Protein	0	0	0	0	0	0	1	0	0	0	0	0	0	0	0	0	0	0	0	0	1	0	0	0	0	0	0	0	0	0	1												0	0	0	0	0
CD14:TLR4	Cd14:Tlr4	MolecularComplex	0	0	0	0	0	0	1	0	0	0	0	0	0	0	0	0	0	0	0	0	1	0	0	0	0	0	0	0	0	0	1												0	0	0	0	0
CD36	Cd36	Protein	The protein encoded by this gene is the fourth major glycoprotein of the platelet surface and serves as a receptor for thrombospondin in platelets and various cell lines. Since thrombospondins are widely distributed proteins involved in a variety of adhesive processes, this protein may have important functions as a cell adhesion molecule. It binds to collagen, thrombospondin, anionic phospholipid…	0	THR	0	1	0	1	0	1	0	1	0	1	0	1	0	0	0	1	0	1	0	1	0	1	0	1	0	1	0	1												0	1	0	1	0
CD40	Cd40	Protein	0	0	0	1	0	0	0	1	1	1	0	0	0	1	1	0	0	1	0	0	0	1	1	1	0	0	0	1	1	0	1												1	0	0	0	1
CD4+ T-cell	CD4+ T-cell	Default	0	0	0	0	0	0	0	0	1	0	0	0	0	0	0	0	0	0	0	0	0	0	1	0	0	0	0	0	0	0	1												0	0	0	0	0
CDC42	Cdc42	Protein	0	0	0	0	0	0	1	0	0	0	0	0	0	0	0	0	0	0	0	0	1	0	0	0	0	0	0	0	0	0	1												0	0	0	0	0
CDK4	Cdk4	Protein	0	0	0	0	0	0	0	1	0	0	0	0	0	1	0	0	0	0	0	0	0	1	0	0	0	0	0	1	0	0	1												0	0	0	0	1
CDKN1A	Cdkn1a	Protein	0	0	0	1	0	0	0	0	0	1	0	0	0	0	0	0	0	1	0	0	0	0	0	1	0	0	0	0	0	0	1												1	0	0	0	0
CEBPA	Cebpa	Protein	CCAAT/enhancer binding protein (C/EBP), alpha. The protein encoded by this intronless gene is a bZIP transcription factor which can bind as a homodimer to certain promoters and enhancers. It can also form heterodimers with the related proteins CEBP-beta and CEBP-gamma. The encoded protein has been shown to bind to the promoter and modulate the expression of the gene encoding leptin, a protein tha…	0	TF	0	0	0	0	0	1	0	0	0	0	0	1	0	0	0	0	0	0	0	1	0	0	0	0	0	1	0	1												0	0	0	0	0
CEBPD	Cebpd	Protein	0	0	0	0	0	0	0	1	0	0	0	0	0	1	0	0	0	0	0	0	0	1	0	0	0	0	0	1	0	0	1												0	0	0	0	1
cell adhesion	cell adhesion	BiologicalProcess	0	0	0	1	0	0	0	0	0	0	0	0	0	0	0	0	0	1	0	0	0	0	0	0	0	0	0	0	0	0	1												0	0	0	0	0
cell death	cell death	BiologicalProcess	0	0	0	0	0	0	0	0	1	0	0	0	0	0	0	0	0	0	0	0	0	0	1	0	0	0	0	0	0	0	1												0	0	0	0	0
Cell-derived microparticle	Cell-derived microparticle	Default	0	0	0	0	0	1	0	0	0	0	0	0	0	0	0	0	0	0	0	1	0	0	0	0	0	0	0	0	0	0	1												0	0	0	0	0
cell junction	cell junction	CellularComponent	0	0	0	1	0	0	0	0	0	0	0	0	0	0	0	0	0	1	0	0	0	0	0	0	0	0	0	0	0	0	1												0	0	0	0	0
cell migration	cell migration	BiologicalProcess	0	0	0	0	0	0	0	0	1	0	0	0	0	0	0	0	0	0	0	0	0	0	1	0	0	0	0	0	0	0	1												0	0	0	0	0
Cell Surface Expression of CCR2	Cell Surface Expression of Ccr2	Translocation	0	0	0	0	0	1	0	0	0	0	0	0	0	0	0	0	0	0	0	1	0	0	0	0	0	0	0	0	0	0	1												0	0	0	0	0
Cell Surface Expression of CD36	Cell Surface Expression of Cd36	Translocation	0	0	0	0	0	0	1	0	0	0	0	0	0	0	0	0	0	0	0	0	1	0	0	0	0	0	0	0	0	0	1												0	0	0	0	0
Cell Surface Expression of F3	Cell Surface Expression of F3	Translocation	0	0	0	0	0	0	0	0	1	0	0	0	0	0	0	0	0	0	0	0	0	0	1	0	0	0	0	0	0	0	1												0	0	0	0	0
Cell Surface Expression of Fc-IgE receptor 1 Hs	Cell Surface Expression of Fc-IgE receptor 1	Translocation	0	0	0	0	0	0	0	0	1	0	0	0	0	0	0	0	0	0	0	0	0	0	1	0	0	0	0	0	0	0	1												0	0	0	0	0
Cell Surface Expression of ICAM1	Cell Surface Expression of Icam1	Translocation	0	0	0	0	0	1	0	0	0	0	0	0	0	0	0	0	0	0	0	1	0	0	0	0	0	0	0	0	0	0	1												0	0	0	0	0
Cell Surface Expression of ITGAM	Cell Surface Expression of Itgam	Translocation	0	0	0	0	0	1	0	0	0	0	0	0	0	0	0	0	0	0	0	1	0	0	0	0	0	0	0	0	0	0	1												0	0	0	0	0
Cell Surface Expression of SELE	Cell Surface Expression of Sele	Translocation	0	0	0	0	0	1	0	0	0	0	0	0	0	0	0	0	0	0	0	1	0	0	0	0	0	0	0	0	0	0	1												0	0	0	0	0
Cell Surface Expression of SELP	Cell Surface Expression of Selp	Translocation	0	0	0	0	1	0	0	0	0	0	0	0	0	0	0	0	0	0	1	0	0	0	0	0	0	0	0	0	0	0	1												0	0	0	0	0
Cell Surface Expression of STAB1	Cell Surface Expression of Stab1	Translocation	0	0	0	0	0	1	0	0	0	0	0	0	0	0	0	0	0	0	0	1	0	0	0	0	0	0	0	0	0	0	1												0	0	0	0	0
Cell Surface Expression of Thy1	Cell Surface Expression of Thy1	Translocation	0	0	0	0	0	1	0	0	0	0	0	0	0	0	0	0	0	0	0	1	0	0	0	0	0	0	0	0	0	0	1												0	0	0	0	0
chemotaxis	chemotaxis	BiologicalProcess	0	0	0	0	0	1	0	0	1	0	0	0	0	0	0	0	0	0	0	1	0	0	1	0	0	0	0	0	0	0	1												0	0	0	0	0
Cholesterol ester	Cholesterol ester	MolecularComplex	0	0	0	0	0	0	1	0	0	0	0	0	0	0	0	0	0	0	0	0	1	0	0	0	0	0	0	0	0	0	1												0	0	0	0	0
CHUK	Chuk	Protein	0	0	0	1	0	0	1	0	0	0	0	0	0	0	0	0	0	1	0	0	1	0	0	0	0	0	0	0	0	0	1												0	0	0	0	0
CIITA	Ciita	Protein	0	0	0	0	0	0	0	0	1	0	0	0	0	0	1	0	0	0	0	0	0	0	1	0	0	0	0	0	1	0	1												0	0	0	0	0
CLEC1B P@Y	Clec1b P@Y	Default	0	0	0	0	1	0	0	0	0	0	0	0	0	0	0	0	0	0	1	0	0	0	0	0	0	0	0	0	0	0	1												0	0	0	0	0
COL1A1	Col1a1	Protein	0	0	0	0	0	0	0	0	1	0	0	0	0	0	0	0	0	0	0	0	0	0	1	0	0	0	0	0	0	0	1												0	0	0	0	0
COL1A2	Col1a2	Protein	0	0	0	0	0	0	0	0	1	0	0	0	0	0	0	0	0	0	0	0	0	0	1	0	0	0	0	0	0	0	1												0	0	0	0	0
COL3A1	Col3a1	Protein	0	0	0	0	0	0	0	0	1	0	0	0	0	0	0	0	0	0	0	0	0	0	1	0	0	0	0	0	0	0	1												0	0	0	0	0
Collagen	Collagen	CellularComponent	0	0	0	0	0	0	0	0	1	0	0	0	0	0	0	0	0	0	0	0	0	0	1	0	0	0	0	0	0	0	1												0	0	0	0	0
Collagen type I Family Hs	Collagen type I Family Mm	Protein	0	0	ECM interact	0	0	0	0	0	1	0	0	0	0	0	0	0	0	0	0	0	0	0	1	0	0	0	0	0	1	0	1												0	0	0	0	0
CPT1A	Cpt1a	Protein	0	0	0	0	0	0	1	0	0	0	0	0	0	0	0	0	0	0	0	0	1	0	0	0	0	0	0	0	0	0	1												0	0	0	0	0
CPT1B	Cpt1b	Protein	0	0	0	0	0	0	1	0	0	0	0	0	0	0	0	0	0	0	0	0	1	0	0	0	0	0	0	0	0	0	1												0	0	0	0	0
CREB1	Creb1	Protein	0	0	0	1	0	0	0	1	0	1	0	0	0	1	0	0	0	1	0	0	0	1	0	1	0	0	0	1	0	0	1												1	0	0	0	1
CRP	Crp	Protein	0	0	0	1	0	0	0	0	0	1	0	0	0	0	0	0	0	1	0	0	0	0	0	1	0	0	0	0	0	0	1												1	0	0	0	0
CTNNB1	Ctnnb1	Protein	0	0	0	0	0	0	0	1	0	0	0	0	0	1	0	0	0	0	0	0	0	1	0	0	0	0	0	1	0	0	1												0	0	0	0	1
CTNNB1 P@S33	Ctnnb1 P@S	Default	0	0	0	0	0	0	0	1	0	0	0	0	0	0	0	0	0	0	0	0	0	1	0	0	0	0	0	0	0	0	1												0	0	0	0	0
CTNNB1 P@S37	Ctnnb1 P@S	Default	#N/A	#N/A	#N/A	0	0	0	0	1	0	0	0	0	0	0	0	0	0	0	0	0	0	1	0	0	0	0	0	0	0	0	1												0	0	0	0	0
CX3CL1	Cx3cl1	Protein	0	0	0	0	0	1	0	0	0	0	0	1	0	0	0	0	0	0	0	1	0	0	0	0	0	1	0	0	0	0	1												0	0	1	0	0
CX3CR1	Cx3cr1	Protein	0	0	0	0	0	1	0	0	0	0	0	0	0	0	0	0	0	0	0	1	0	0	0	0	0	0	0	0	0	0	1												0	0	0	0	0
CXCL10	Cxcl10	Protein	0	0	0	0	0	0	0	0	1	0	0	0	0	0	1	0	0	0	0	0	0	0	1	0	0	0	0	0	1	0	1												0	0	0	0	0
CXCL12	Cxcl12	Protein	0	0	0	1	1	0	0	0	0	1	1	0	0	0	0	0	0	1	1	0	0	0	0	1	1	0	0	0	0	0	1												1	1	0	0	0
CXCL16	Cxcl16	Protein	0	0	0	0	0	1	0	0	0	0	0	0	0	0	0	0	0	0	0	1	0	0	0	0	0	0	0	0	0	0	1												0	0	0	0	0
CXCR6	Cxcr6	Protein	0	0	0	0	0	1	0	0	0	0	0	0	0	0	0	0	0	0	0	1	0	0	0	0	0	0	0	0	0	0	1												0	0	0	0	0
CXCR6:CXCL16	Cxcr6:Cxcl16	MolecularComplex	0	0	0	0	0	1	0	0	0	0	0	0	0	0	0	0	0	0	0	1	0	0	0	0	0	0	0	0	0	0	1												0	0	0	0	0
CYP27A1	Cyp27a1	Protein	0	0	0	0	0	0	1	0	0	0	0	0	0	0	0	0	0	0	0	0	1	0	0	0	0	0	0	0	0	0	1												0	0	0	0	0
DCBLD2	Dcbld2	Protein	0	0	0	0	0	0	0	1	0	0	0	0	0	0	0	0	0	0	0	0	0	1	0	0	0	0	0	0	0	0	1												0	0	0	0	0
DDIT3	Ddit3	Protein	0	0	0	0	0	0	0	0	1	0	0	0	0	0	1	0	0	0	0	0	0	0	1	0	0	0	0	0	1	0	1												0	0	0	0	0
degradationof(COL1A1)	degradationof(col1a1)	Degradation	0	0	0	0	0	0	0	0	1	0	0	0	0	0	0	0	0	0	0	0	0	0	1	0	0	0	0	0	0	0	1												0	0	0	0	0
degradationof(COL1A2)	degradationof(col1a2)	Degradation	0	0	0	0	0	0	0	0	1	0	0	0	0	0	0	0	0	0	0	0	0	0	1	0	0	0	0	0	0	0	1												0	0	0	0	0
degradationof(COL3A1)	degradationof(col3a1)	Degradation	0	0	0	0	0	0	0	0	1	0	0	0	0	0	0	0	0	0	0	0	0	0	1	0	0	0	0	0	0	0	1												0	0	0	0	0
degradationof(Collagen)	degradationof(Collagen)	Degradation	0	0	0	0	0	0	0	0	1	0	0	0	0	0	0	0	0	0	0	0	0	0	1	0	0	0	0	0	0	0	1												0	0	0	0	0
degradationof(Collagen type I Family Hs)	degradationof(Collagen type I Family Mm)	Degradation	0	0	0	0	0	0	0	0	1	0	0	0	0	0	0	0	0	0	0	0	0	0	1	0	0	0	0	0	0	0	1												0	0	0	0	0
degradationof(collagen type iii)	degradationof(collagen type iii)	Degradation	0	0	0	0	0	0	0	0	1	0	0	0	0	0	0	0	0	0	0	0	0	0	1	0	0	0	0	0	0	0	1												0	0	0	0	0
degradationof(CTNNB1)	degradationof(Ctnnb1)	Degradation	0	0	0	0	0	0	0	1	0	0	0	0	0	0	0	0	0	0	0	0	0	1	0	0	0	0	0	0	0	0	1												0	0	0	0	0
degradationof(Elastin)	degradationof(Elastin)	Degradation	0	0	0	0	0	0	0	0	1	0	0	0	0	0	0	0	0	0	0	0	0	0	1	0	0	0	0	0	0	0	1												0	0	0	0	0
dendritic cell activation	dendritic cell activation	BiologicalProcess	0	0	0	0	0	0	0	0	1	0	0	0	0	0	1	0	0	0	0	0	0	0	1	0	0	0	0	0	1	0	1												0	0	0	0	0
D-Glucose	D-Glucose	Molecule	0	0	0	1	0	0	0	0	0	1	0	0	0	0	0	0	0	1	0	0	0	0	0	1	0	0	0	0	0	0	1												1	0	0	0	0
Diacylglycerol	Diacylglycerol	Molecule	0	0	0	0	1	0	0	0	0	0	0	0	0	0	0	0	0	0	1	0	0	0	0	0	0	0	0	0	0	0	1												0	0	0	0	0
D-myo-Inositol 1,4,5-trisphosphate	D-myo-Inositol 1,4,5-trisphosphate	Molecule	0	0	0	0	1	0	0	0	0	0	0	0	0	0	0	0	0	0	1	0	0	0	0	0	0	0	0	0	0	0	1												0	0	0	0	0
EDNRA	Ednra	Protein	0	0	0	0	0	0	1	0	0	0	0	0	0	0	0	0	0	0	0	0	1	0	0	0	0	0	0	0	0	0	1												0	0	0	0	0
EDNRB	Ednrb	Protein	0	0	0	0	0	0	1	0	0	0	0	0	0	0	0	0	0	0	0	0	1	0	0	0	0	0	0	0	0	0	1												0	0	0	0	0
EIF2S1	Eif2s1	Protein	0	0	0	1	0	0	0	0	0	0	0	0	0	0	0	0	0	1	0	0	0	0	0	0	0	0	0	0	0	0	1												0	0	0	0	0
EIF2S1 P@S52	Eif2s1 P@S52	Default	0	0	0	1	0	0	0	0	0	0	0	0	0	0	0	0	0	1	0	0	0	0	0	0	0	0	0	0	0	0	1												0	0	0	0	0
ELK1 P@S383	Elk1 P@S383	Default	0	0	0	0	0	0	0	0	1	0	0	0	0	0	0	0	0	0	0	0	0	0	1	0	0	0	0	0	0	0	1												0	0	0	0	0
endothelial cell activation	endothelial cell activation	BiologicalProcess	0	0	0	1	0	0	0	0	0	0	0	0	0	0	0	0	0	1	0	0	0	0	0	0	0	0	0	0	0	0	1												0	0	0	0	0
ENTPD1	Entpd1	Protein	0	0	0	0	1	0	0	0	0	0	0	0	0	0	0	0	0	0	1	0	0	0	0	0	0	0	0	0	0	0	1												0	0	0	0	0
EP300	Ep300	Protein	0	0	0	1	0	0	0	0	0	1	0	0	0	0	0	0	0	1	0	0	0	0	0	1	0	0	0	0	0	0	1												1	0	0	0	0
Epoprostenol	Epoprostenol	Molecule	0	0	0	0	1	0	0	0	0	0	1	0	0	0	0	0	0	0	1	0	0	0	0	0	1	0	0	0	0	0	1												0	1	0	0	0
ERK Family Hs	ERK Family Mm	Protein	0	0	0	1	1	0	0	0	1	0	0	0	0	0	0	0	0	1	1	0	0	0	1	0	0	0	0	0	0	0	1												0	0	0	0	0
ERK Family Hs P@T	ERK Family Mm P@T	Default	0	0	0	0	0	0	0	0	1	0	0	0	0	0	0	0	0	0	0	0	0	0	1	0	0	0	0	0	0	0	1												0	0	0	0	0
ERN1	Ern1	Protein	0	0	0	1	0	0	0	0	1	1	0	0	0	0	1	0	0	1	0	0	0	0	1	1	0	0	0	0	1	0	1												1	0	0	0	0
ESR1	Esr1	Protein	0	0	0	1	0	0	0	0	0	1	0	0	0	0	0	0	0	1	0	0	0	0	0	1	0	0	0	0	0	0	1												1	0	0	0	0
ETS1	Ets1	Protein	0	0	0	1	0	1	0	0	0	1	0	1	0	0	0	0	0	1	0	1	0	0	0	1	0	1	0	0	0	0	1												1	0	1	0	0
exp(ABCA1)	exp(Abca1)	GeneExpression	0	0	0	0	0	0	1	0	1	0	0	0	0	0	0	0	0	0	0	0	1	0	1	0	0	0	0	0	0	0	1												0	0	0	0	0
exp(ABCG1)	exp(Abcg1)	GeneExpression	0	0	0	0	0	0	1	0	1	0	0	0	0	0	0	0	0	0	0	0	1	0	1	0	0	0	0	0	0	0	1												0	0	0	0	0
exp(ACAT1)	exp(Acat1)	GeneExpression	0	0	0	0	0	0	1	0	0	0	0	0	0	0	0	0	0	0	0	0	1	0	0	0	0	0	0	0	0	0	1												0	0	0	0	0
exp(ADFP)	exp(Adfp)	GeneExpression	0	0	0	0	0	0	0	1	0	0	0	0	0	0	0	0	0	0	0	0	0	1	0	0	0	0	0	0	0	0	1												0	0	0	0	0
exp(APOA1)	exp(Apoa1)	GeneExpression	0	0	0	0	0	0	1	0	0	0	0	0	0	0	0	0	0	0	0	0	1	0	0	0	0	0	0	0	0	0	1												0	0	0	0	0
exp(APOE)	exp(Apoe)	GeneExpression	0	0	0	0	0	0	0	0	1	0	0	0	0	0	0	0	0	0	0	0	0	0	1	0	0	0	0	0	0	0	1												0	0	0	0	0
exp(ATF4)	exp(Atf4)	GeneExpression	0	0	0	1	0	0	0	0	0	0	0	0	0	0	0	0	0	1	0	0	0	0	0	0	0	0	0	0	0	0	1												0	0	0	0	0
exp(BAX)	exp(Bax)	GeneExpression	0	0	0	0	0	0	0	0	1	0	0	0	0	0	0	0	0	0	0	0	0	0	1	0	0	0	0	0	0	0	1												0	0	0	0	0
exp(BIRC5)	exp(Birc5)	GeneExpression	0	0	0	0	0	0	1	0	0	0	0	0	0	0	0	0	0	0	0	0	1	0	0	0	0	0	0	0	0	0	1												0	0	0	0	0
exp(CAV1)	exp(Cav1)	GeneExpression	0	0	0	1	0	0	0	0	0	0	0	0	0	0	0	0	0	1	0	0	0	0	0	0	0	0	0	0	0	0	1												0	0	0	0	0
exp(CCL2)	exp(Ccl2)	GeneExpression	0	0	0	1	0	1	0	0	1	0	0	0	0	0	0	0	0	1	0	1	0	0	1	0	0	0	0	0	0	0	1												0	0	0	0	0
exp(CCL4)	exp(Ccl4)	GeneExpression	0	0	0	0	0	0	0	0	1	0	0	0	0	0	0	0	0	0	0	0	0	0	1	0	0	0	0	0	0	0	1												0	0	0	0	0
exp(CCL5)	exp(Ccl5)	GeneExpression	0	0	0	0	0	0	0	0	1	0	0	0	0	0	0	0	0	0	0	0	0	0	1	0	0	0	0	0	0	0	1												0	0	0	0	0
exp(CCND1)	exp(Ccnd1)	GeneExpression	0	0	0	0	0	0	0	1	0	0	0	0	0	0	0	0	0	0	0	0	0	1	0	0	0	0	0	0	0	0	1												0	0	0	0	0
exp(CCNE1)	exp(Ccne1)	GeneExpression	0	0	0	0	0	0	0	1	0	0	0	0	0	0	0	0	0	0	0	0	0	1	0	0	0	0	0	0	0	0	1												0	0	0	0	0
exp(CCR2)	exp(Ccr2)	GeneExpression	0	0	0	0	0	1	0	0	0	0	0	0	0	0	0	0	0	0	0	1	0	0	0	0	0	0	0	0	0	0	1												0	0	0	0	0
exp(CCR7)	exp(Ccr7)	GeneExpression	0	0	0	0	0	0	1	0	0	0	0	0	0	0	0	0	0	0	0	0	1	0	0	0	0	0	0	0	0	0	1												0	0	0	0	0
exp(CD36)	exp(Cd36)	GeneExpression	0	0	0	0	0	0	1	0	1	0	0	0	0	0	0	0	0	0	0	0	1	0	1	0	0	0	0	0	0	0	1												0	0	0	0	0
exp(CD40)	exp(Cd40)	GeneExpression	0	0	0	1	0	0	0	0	0	0	0	0	0	0	0	0	0	1	0	0	0	0	0	0	0	0	0	0	0	0	1												0	0	0	0	0
exp(CDKN1A)	exp(Cdkn1a)	GeneExpression	0	0	0	1	0	0	0	0	0	0	0	0	0	0	0	0	0	1	0	0	0	0	0	0	0	0	0	0	0	0	1												0	0	0	0	0
exp(CIITA)	exp(Ciita)	GeneExpression	0	0	0	0	0	0	0	0	1	0	0	0	0	0	0	0	0	0	0	0	0	0	1	0	0	0	0	0	0	0	1												0	0	0	0	0
exp(COL1A1)	exp(Col1a1)	GeneExpression	0	0	0	0	0	0	0	0	1	0	0	0	0	0	0	0	0	0	0	0	0	0	1	0	0	0	0	0	0	0	1												0	0	0	0	0
exp(COL1A2)	exp(Col1a2)	GeneExpression	0	0	0	0	0	0	0	0	1	0	0	0	0	0	0	0	0	0	0	0	0	0	1	0	0	0	0	0	0	0	1												0	0	0	0	0
exp(COL3A1)	exp(Col3a1)	GeneExpression	0	0	0	0	0	0	0	0	1	0	0	0	0	0	0	0	0	0	0	0	0	0	1	0	0	0	0	0	0	0	1												0	0	0	0	0
exp(CPT1A)	exp(Cpt1a)	GeneExpression	0	0	0	0	0	0	1	0	0	0	0	0	0	0	0	0	0	0	0	0	1	0	0	0	0	0	0	0	0	0	1												0	0	0	0	0
exp(CPT1B)	exp(Cpt1b)	GeneExpression	0	0	0	0	0	0	1	0	0	0	0	0	0	0	0	0	0	0	0	0	1	0	0	0	0	0	0	0	0	0	1												0	0	0	0	0
exp(CSF1)	exp(Csf1)	GeneExpression	0	0	0	1	0	0	0	0	0	0	0	0	0	0	0	0	0	1	0	0	0	0	0	0	0	0	0	0	0	0	1												0	0	0	0	0
exp(CSF2)	exp(Csf2)	GeneExpression	0	0	0	1	0	0	0	0	0	0	0	0	0	0	0	0	0	1	0	0	0	0	0	0	0	0	0	0	0	0	1												0	0	0	0	0
exp(CSF3)	exp(Csf3)	GeneExpression	0	0	0	1	0	0	0	0	0	0	0	0	0	0	0	0	0	1	0	0	0	0	0	0	0	0	0	0	0	0	1												0	0	0	0	0
exp(CTGF)	exp(Ctgf)	GeneExpression	0	0	0	0	0	0	0	0	1	0	0	0	0	0	0	0	0	0	0	0	0	0	1	0	0	0	0	0	0	0	1												0	0	0	0	0
exp(CXCL10)	exp(Cxcl10)	GeneExpression	0	0	0	0	0	0	0	0	1	0	0	0	0	0	0	0	0	0	0	0	0	0	1	0	0	0	0	0	0	0	1												0	0	0	0	0
exp(CXCL16)	exp(Cxcl16)	GeneExpression	0	0	0	0	0	1	0	0	0	0	0	0	0	0	0	0	0	0	0	1	0	0	0	0	0	0	0	0	0	0	1												0	0	0	0	0
exp(CXCL2)	exp(Cxcl2)	GeneExpression	0	0	0	1	0	0	0	0	1	0	0	0	0	0	0	0	0	1	0	0	0	0	1	0	0	0	0	0	0	0	1												0	0	0	0	0
exp(CXCL3)	exp(Cxcl3)	GeneExpression	0	0	0	0	0	0	0	0	1	0	0	0	0	0	0	0	0	1	0	0	0	0	0	0	0	0	0	0	0	0	1												0	0	0	0	0
exp(CXCR6)	exp(Cxcr6)	GeneExpression	0	0	0	0	0	1	0	0	0	0	0	0	0	0	0	0	0	0	0	1	0	0	0	0	0	0	0	0	0	0	1												0	0	0	0	0
exp(CYP27A1)	exp(Cyp27a1)	GeneExpression	0	0	0	0	0	0	1	0	0	0	0	0	0	0	0	0	0	0	0	0	1	0	0	0	0	0	0	0	0	0	1												0	0	0	0	0
exp(EGR1)	exp(Egr1)	GeneExpression	0	0	0	1	0	0	0	0	1	0	0	0	0	0	0	0	0	1	0	0	0	0	1	0	0	0	0	0	0	0	1												0	0	0	0	0
exp(ETS1)	exp(Ets1)	GeneExpression	0	0	0	0	0	1	0	0	0	0	0	0	0	0	0	0	0	0	0	1	0	0	0	0	0	0	0	0	0	0	1												0	0	0	0	0
exp(F3)	exp(F3)	GeneExpression	0	0	0	1	0	0	0	1	1	0	0	0	0	0	0	0	0	1	0	0	0	1	1	0	0	0	0	0	0	0	1												0	0	0	0	0
exp(FABP4)	exp(Fabp4)	GeneExpression	0	0	0	0	0	0	1	0	0	0	0	0	0	0	0	0	0	0	0	0	1	0	0	0	0	0	0	0	0	0	1												0	0	0	0	0
exp(FASLG)	exp(Fasl)	GeneExpression	0	0	0	0	0	0	0	0	1	0	0	0	0	0	0	0	0	0	0	0	0	0	1	0	0	0	0	0	0	0	1												0	0	0	0	0
exp(GATA3)	exp(Gata3)	GeneExpression	0	0	0	1	0	0	0	0	0	0	0	0	0	0	0	0	0	1	0	0	0	0	0	0	0	0	0	0	0	0	1												0	0	0	0	0
exp(GATA6)	exp(Gata6)	GeneExpression	0	0	0	1	0	0	0	0	0	0	0	0	0	0	0	0	0	1	0	0	0	0	0	0	0	0	0	0	0	0	1												0	0	0	0	0
exp(HIF1A)	exp(Hif1a)	GeneExpression	0	0	0	0	0	0	0	1	1	0	0	0	0	0	0	0	0	0	0	0	0	1	1	0	0	0	0	0	0	0	1												0	0	0	0	0
exp(HLA-DRA)	exp(H2-Ea)	GeneExpression	#N/A	#N/A	#N/A	0	0	0	0	0	1	0	0	0	0	0	0	0	0	0	0	0	0	0	1	0	0	0	0	0	0	0	1												0	0	0	0	0
exp(HMOX1)	exp(Hmox1)	GeneExpression	0	0	0	1	0	0	0	0	0	0	0	0	0	0	0	0	0	1	0	0	0	0	0	0	0	0	0	0	0	0	1												0	0	0	0	0
exp(ICAM1)	exp(Icam1)	GeneExpression	0	0	0	1	0	1	0	0	1	0	0	0	0	0	0	0	0	1	0	1	0	0	1	0	0	0	0	0	0	0	1												0	0	0	0	0
exp(IFNG)	exp(Ifng)	GeneExpression	0	0	0	0	0	0	0	0	1	0	0	0	0	0	0	0	0	0	0	0	0	0	1	0	0	0	0	0	0	0	1												0	0	0	0	0
exp(IL10)	exp(Il10)	GeneExpression	0	0	0	0	0	0	1	0	0	0	0	0	0	0	0	0	0	0	0	0	1	0	0	0	0	0	0	0	0	0	1												0	0	0	0	0
exp(IL1B)	exp(Il1b)	GeneExpression	0	0	0	0	0	0	0	1	1	0	0	0	0	0	0	0	0	0	0	0	0	1	1	0	0	0	0	0	0	0	1												0	0	0	0	0
exp(IL6)	exp(Il6)	GeneExpression	0	0	0	1	0	0	0	1	1	0	0	0	0	0	0	0	0	1	0	0	0	1	1	0	0	0	0	0	0	0	1												0	0	0	0	0
exp(ITGAM)	exp(Itgam)	GeneExpression	0	0	0	0	0	1	0	0	0	0	0	0	0	0	0	0	0	0	0	1	0	0	0	0	0	0	0	0	0	0	1												0	0	0	0	0
exp(ITGB2)	exp(Itgb2)	GeneExpression	0	0	0	0	0	1	0	0	0	0	0	0	0	0	0	0	0	0	0	1	0	0	0	0	0	0	0	0	0	0	1												0	0	0	0	0
exp(ITGB3)	exp(Itgb3)	GeneExpression	0	0	0	1	0	0	0	0	0	0	0	0	0	0	0	0	0	1	0	0	0	0	0	0	0	0	0	0	0	0	1												0	0	0	0	0
exp(LDLR)	exp(Ldlr)	GeneExpression	0	0	0	0	0	0	1	0	0	0	0	0	0	0	0	0	0	0	0	0	1	0	0	0	0	0	0	0	0	0	1												0	0	0	0	0
exp(MAPK9)	exp(Mapk9)	GeneExpression	0	0	0	0	0	0	0	0	1	0	0	0	0	0	0	0	0	0	0	0	0	0	1	0	0	0	0	0	0	0	1												0	0	0	0	0
exp(MERTK)	exp(Mertk)	GeneExpression	0	0	0	0	0	0	0	0	1	0	0	0	0	0	0	0	0	0	0	0	0	0	1	0	0	0	0	0	0	0	1												0	0	0	0	0
exp(MMP1)	exp(Mmp1a)	GeneExpression	0	0	0	1	0	0	0	0	1	0	0	0	0	0	0	0	0	1	0	0	0	0	1	0	0	0	0	0	0	0	1												0	0	0	0	0
exp(MMP13)	exp(Mmp13)	GeneExpression	0	0	0	0	0	0	0	0	1	0	0	0	0	0	0	0	0	0	0	0	0	0	1	0	0	0	0	0	0	0	1												0	0	0	0	0
exp(MMP2)	exp(Mmp2)	GeneExpression	0	0	0	0	0	0	0	1	1	0	0	0	0	0	0	0	0	0	0	0	0	1	1	0	0	0	0	0	0	0	1												0	0	0	0	0
exp(MMP3)	exp(Mmp3)	GeneExpression	0	0	0	1	0	0	0	0	1	0	0	0	0	0	0	0	0	1	0	0	0	0	1	0	0	0	0	0	0	0	1												0	0	0	0	0
exp(MMP8)	exp(Mmp8)	GeneExpression	0	0	0	0	0	0	0	0	1	0	0	0	0	0	0	0	0	0	0	0	0	0	1	0	0	0	0	0	0	0	1												0	0	0	0	0
exp(MMP9)	exp(Mmp9)	GeneExpression	0	0	0	0	0	0	0	0	1	0	0	0	0	0	0	0	0	0	0	0	0	0	1	0	0	0	0	0	0	0	1												0	0	0	0	0
exp(MSR1)	exp(Msr1)	GeneExpression	0	0	0	0	0	0	1	0	0	0	0	0	0	0	0	0	0	0	0	0	1	0	0	0	0	0	0	0	0	0	1												0	0	0	0	0
exp(MYC)	exp(Myc)	GeneExpression	0	0	0	0	0	0	0	1	0	0	0	0	0	0	0	0	0	0	0	0	0	1	0	0	0	0	0	0	0	0	1												0	0	0	0	0
exp(NOS2)	exp(Nos2)	GeneExpression	0	0	0	1	0	0	0	1	0	0	0	0	0	0	0	0	0	1	0	0	0	1	0	0	0	0	0	0	0	0	1												0	0	0	0	0
exp(NOS3)	exp(Nos3)	GeneExpression	0	0	0	1	0	0	0	0	0	0	0	0	0	0	0	0	0	1	0	0	0	0	0	0	0	0	0	0	0	0	1												0	0	0	0	0
exp(NOX1)	exp(Nox1)	GeneExpression	0	0	0	0	0	0	1	0	0	0	0	0	0	0	0	0	0	0	0	0	1	0	0	0	0	0	0	0	0	0	1												0	0	0	0	0
exp(NOX4)	exp(Nox4)	GeneExpression	0	0	0	1	0	0	0	0	1	0	0	0	0	0	0	0	0	1	0	0	0	0	1	0	0	0	0	0	0	0	1												0	0	0	0	0
exp(NR4A3)	exp(Nr4a3)	GeneExpression	0	0	0	0	0	0	0	1	0	0	0	0	0	0	0	0	0	0	0	0	0	1	0	0	0	0	0	0	0	0	1												0	0	0	0	0
exp(OLR1)	exp(Olr1)	GeneExpression	0	0	0	1	0	0	1	0	0	0	0	0	0	0	0	0	0	1	0	0	1	0	0	0	0	0	0	0	0	0	1												0	0	0	0	0
exp(PCNA)	exp(Pcna)	GeneExpression	0	0	0	0	0	0	0	1	0	0	0	0	0	0	0	0	0	0	0	0	0	1	0	0	0	0	0	0	0	0	1												0	0	0	0	0
exp(PECAM1)	exp(Pecam1)	GeneExpression	0	0	0	1	0	0	0	0	1	0	0	0	0	0	0	0	0	1	0	0	0	0	1	0	0	0	0	0	0	0	1												0	0	0	0	0
exp(PLAU)	exp(Plau)	GeneExpression	0	0	0	0	0	0	0	0	1	0	0	0	0	0	0	0	0	0	0	0	0	0	1	0	0	0	0	0	0	0	1												0	0	0	0	0
exp(PLVAP)	exp(Plvap)	GeneExpression	0	0	0	1	0	0	0	0	0	0	0	0	0	0	0	0	0	1	0	0	0	0	0	0	0	0	0	0	0	0	1												0	0	0	0	0
exp(PPARA)	exp(Ppara)	GeneExpression	0	0	0	1	0	0	0	0	1	0	0	0	0	0	0	0	0	1	0	0	0	0	1	0	0	0	0	0	0	0	1												0	0	0	0	0
exp(PPARG)	exp(Pparg)	GeneExpression	0	0	0	0	0	0	0	0	1	0	0	0	0	0	0	0	0	0	0	0	0	0	1	0	0	0	0	0	0	0	1												0	0	0	0	0
exp(PTGS2)	exp(Ptgs2)	GeneExpression	0	0	0	0	0	0	0	1	1	0	0	0	0	0	0	0	0	0	0	0	0	1	1	0	0	0	0	0	0	0	1												0	0	0	0	0
exp(SCAP)	exp(Scap)	GeneExpression	0	0	0	0	0	0	1	0	0	0	0	0	0	0	0	0	0	0	0	0	1	0	0	0	0	0	0	0	0	0	1												0	0	0	0	0
exp(SCARB1)	exp(Scarb1)	GeneExpression	0	0	0	0	0	0	1	0	0	0	0	0	0	0	0	0	0	0	0	0	1	0	0	0	0	0	0	0	0	0	1												0	0	0	0	0
exp(SELE)	exp(Sele)	GeneExpression	0	0	0	1	0	1	0	0	1	0	0	0	0	0	0	0	0	1	0	1	0	0	1	0	0	0	0	0	0	0	1												0	0	0	0	0
exp(SELP)	exp(Selp)	GeneExpression	0	0	0	1	0	0	0	0	0	0	0	0	0	0	0	0	0	1	0	0	0	0	0	0	0	0	0	0	0	0	1												0	0	0	0	0
exp(SELPLG)	exp(Selplg)	GeneExpression	0	0	0	0	0	1	0	0	0	0	0	0	0	0	0	0	0	0	0	1	0	0	0	0	0	0	0	0	0	0	1												0	0	0	0	0
exp(SLC9A1)	exp(Slc9a1)	GeneExpression	0	0	0	0	0	0	0	0	1	0	0	0	0	0	0	0	0	0	0	0	0	0	1	0	0	0	0	0	0	0	1												0	0	0	0	0
exp(SOD1)	exp(Sod1)	GeneExpression	0	0	0	0	0	0	1	0	1	0	0	0	0	0	0	0	0	0	0	0	1	0	1	0	0	0	0	0	0	0	1												0	0	0	0	0
exp(SREBF1A)	exp(Srebf1a)	GeneExpression	0	0	0	0	0	0	1	0	0	0	0	0	0	0	0	0	0	0	0	0	1	0	0	0	0	0	0	0	0	0	1												0	0	0	0	0
exp(SREBF1C)	exp(Srebf1c)	GeneExpression	0	0	0	0	0	0	1	0	0	0	0	0	0	0	0	0	0	0	0	0	1	0	0	0	0	0	0	0	0	0	1												0	0	0	0	0
exp(SREBF2)	exp(Srebf2)	GeneExpression	0	0	0	0	0	0	1	0	0	0	0	0	0	0	0	0	0	0	0	0	1	0	0	0	0	0	0	0	0	0	1												0	0	0	0	0
exp(STAB1)	exp(Stab1)	GeneExpression	0	0	0	0	0	1	0	0	0	0	0	0	0	0	0	0	0	0	0	1	0	0	0	0	0	0	0	0	0	0	1												0	0	0	0	0
exp(THY1)	exp(Thy1)	GeneExpression	0	0	0	0	0	1	0	0	0	0	0	0	0	0	0	0	0	0	0	1	0	0	0	0	0	0	0	0	0	0	1												0	0	0	0	0
exp(TIMP1)	exp(Timp1)	GeneExpression	0	0	0	0	0	0	0	0	1	0	0	0	0	0	0	0	0	0	0	0	0	0	1	0	0	0	0	0	0	0	1												0	0	0	0	0
exp(TIMP2)	exp(Timp2)	GeneExpression	0	0	0	0	0	0	0	0	1	0	0	0	0	0	0	0	0	0	0	0	0	0	1	0	0	0	0	0	0	0	1												0	0	0	0	0
exp(TIMP3)	exp(Timp3)	GeneExpression	0	0	0	0	0	0	0	0	1	0	0	0	0	0	0	0	0	0	0	0	0	0	1	0	0	0	0	0	0	0	1												0	0	0	0	0
exp(TLR2)	exp(Tlr2)	GeneExpression	0	0	0	0	0	0	1	0	1	0	0	0	0	0	0	0	0	0	0	0	1	0	1	0	0	0	0	0	0	0	1												0	0	0	0	0
exp(TLR4)	exp(Tlr4)	GeneExpression	0	0	0	0	0	0	0	0	1	0	0	0	0	0	0	0	0	0	0	0	0	0	1	0	0	0	0	0	0	0	1												0	0	0	0	0
exp(TNF)	exp(Tnf)	GeneExpression	0	0	0	1	0	0	0	1	1	0	0	0	0	0	0	0	0	1	0	0	0	1	1	0	0	0	0	0	0	0	1												0	0	0	0	0
exp(TNFSF14)	exp(Tnfsf14)	GeneExpression	0	0	0	0	0	0	1	0	0	0	0	0	0	0	0	0	0	0	0	0	1	0	0	0	0	0	0	0	0	0	1												0	0	0	0	0
exp(VCAM1)	exp(Vcam1)	GeneExpression	0	0	0	1	0	0	0	0	1	0	0	0	0	0	0	0	0	1	0	0	0	0	1	0	0	0	0	0	0	0	1												0	0	0	0	0
exp(VEGFA)	exp(Vegfa)	GeneExpression	0	0	0	1	0	0	0	0	0	0	0	0	0	0	0	0	0	1	0	0	0	0	0	0	0	0	0	0	0	0	1												0	0	0	0	0
exp(XDH)	exp(Xdh)	GeneExpression	0	0	0	0	0	0	1	0	0	0	0	0	0	0	0	0	0	0	0	0	1	0	0	0	0	0	0	0	0	0	1												0	0	0	0	0
extracellular matrix	extracellular matrix	CellularComponent	0	0	0	0	0	0	0	0	1	0	0	0	0	0	0	0	0	0	0	0	0	0	1	0	0	0	0	0	0	0	1												0	0	0	0	0
F2R	F2r	Protein	0	0	0	0	1	0	0	0	0	0	1	0	0	0	0	0	0	0	1	0	0	0	0	0	1	0	0	0	0	0	1												0	1	0	0	0
F2RL3	F2rl3	Protein	0	0	0	0	1	0	0	0	0	0	0	0	0	0	0	0	0	0	1	0	0	0	0	0	0	0	0	0	0	0	1												0	0	0	0	0
F3	F3	Protein	0	0	0	1	0	0	0	1	1	1	0	0	0	1	1	0	0	1	0	0	0	1	1	1	0	0	0	1	1	0	1												1	0	0	0	1
FABP4	Fabp4	Protein	fatty acid binding protein 4, adipocyte. FABP4 encodes the fatty acid binding protein found in adipocytes. Fatty acid binding proteins are a family of small, highly conserved, cytoplasmic proteins that bind long-chain fatty acids and other hydrophobic ligands. It is thought that FABPs roles include fatty acid uptake, transport, and metabolism	0	Lipid Metab	0	0	0	1	0	0	0	0	0	1	0	0	0	0	0	0	0	1	0	0	0	0	0	1	0	0	0	1												0	0	0	1	0
FASLG	Fasl	Protein	0	0	0	0	0	0	0	0	1	0	0	0	0	0	1	0	0	0	0	0	0	0	1	0	0	0	0	0	1	0	1												0	0	0	0	0
fatty acid beta-oxidation	fatty acid beta-oxidation	BiologicalProcess	0	0	0	0	0	0	1	0	0	0	0	0	0	0	0	0	0	0	0	0	1	0	0	0	0	0	0	0	0	0	1												0	0	0	0	0
fatty acyl transport	fatty acyl transport	BiologicalProcess	0	0	0	0	0	0	1	0	0	0	0	0	0	0	0	0	0	0	0	0	1	0	0	0	0	0	0	0	0	0	1												0	0	0	0	0
FCER1A	Fcer1a	Protein	0	0	0	0	0	0	0	0	1	0	0	0	0	0	0	0	0	0	0	0	0	0	1	0	0	0	0	0	0	0	1												0	0	0	0	0
Fc-IgE receptor 1 Hs	Fc-IgE receptor 1 Mm	MolecularComplex	0	0	0	0	0	0	0	0	1	0	0	0	0	0	0	0	0	0	0	0	0	0	1	0	0	0	0	0	0	0	1												0	0	0	0	0
FGA	Fga	Protein	0	0	0	0	1	0	0	0	0	0	0	0	0	0	0	0	0	0	1	0	0	0	0	0	0	0	0	0	0	0	1												0	0	0	0	0
FGB	Fgb	Protein	0	0	0	0	1	0	0	0	0	0	0	0	0	0	0	0	0	0	1	0	0	0	0	0	0	0	0	0	0	0	1												0	0	0	0	0
foam cell	foam cell	BiologicalProcess	0	0	0	0	0	0	1	0	0	0	0	0	0	0	0	0	0	0	0	0	1	0	0	0	0	0	0	0	0	0	1												0	0	0	0	0
FOXO1	Foxo1	Protein	0	0	0	1	0	0	0	0	0	1	0	0	0	0	0	0	0	1	0	0	0	0	0	1	0	0	0	0	0	0	1												1	0	0	0	0
G1 phase of mitotic cell cycle	G1 phase of mitotic cell cycle	BiologicalProcess	0	0	0	0	0	0	0	1	0	0	0	0	0	0	0	0	0	0	0	0	0	1	0	0	0	0	0	0	0	0	1												0	0	0	0	0
GATA3	Gata3	Protein	0	0	0	1	0	0	0	0	0	0	0	0	0	0	0	0	0	1	0	0	0	0	0	0	0	0	0	0	0	0	1												0	0	0	0	0
GP6	Gp6	Protein	0	0	0	0	1	0	0	0	0	0	0	0	0	0	0	0	0	0	1	0	0	0	0	0	0	0	0	0	0	0	1												0	0	0	0	0
GSK3B	Gsk3b	Protein	0	0	0	1	0	0	0	1	0	1	0	0	0	1	0	0	0	1	0	0	0	1	0	1	0	0	0	1	0	0	1												1	0	0	0	1
GSN	Gsn	Protein	0	0	0	0	1	0	0	0	0	0	1	0	0	0	0	0	0	0	1	0	0	0	0	0	1	0	0	0	0	0	1												0	1	0	0	0
gtpof(CDC42)	gtpof(Cdc42)	Reaction	0	0	0	0	0	0	1	0	0	0	0	0	1	0	0	0	0	0	0	0	1	0	0	0	0	0	1	0	0	0	1												0	0	0	1	0
gtpof(RAP1B)	gtpof(Rap1b)	Reaction	0	0	0	0	1	0	0	0	0	0	0	0	0	0	0	0	0	0	1	0	0	0	0	0	0	0	0	0	0	0	1												0	0	0	0	0
gtpof(RHO Family Hs)	gtpof(RHO family Mm)	Reaction	0	0	0	1	0	0	0	0	0	0	0	0	0	0	0	0	0	1	0	0	0	0	0	0	0	0	0	0	0	0	1												0	0	0	0	0
H2O2	H2O2	Molecule	#N/A	#N/A	#N/A	1	0	1	0	0	0	0	0	0	0	0	0	0	0	1	0	1	0	0	0	0	0	0	0	0	0	0	1												0	0	0	0	0
HDL	HDL	CellularComponent	0	0	0	1	0	0	0	0	0	1	0	0	0	0	0	0	0	1	0	0	0	0	0	1	0	0	0	0	0	0	1												1	0	0	0	0
hemorrhage	hemorrhage	BiologicalProcess	0	0	0	0	0	0	0	0	1	0	0	0	0	0	0	0	0	0	0	0	0	0	1	0	0	0	0	0	0	0	1												0	0	0	0	0
HLA-DRA	H2-Ea	Protein	#N/A	#N/A	#N/A	0	0	0	0	0	1	0	0	0	0	0	0	0	0	0	0	0	0	0	1	0	0	0	0	0	0	0	1												0	0	0	0	0
HLA-DR Family Hs	H2-E Family Mm	Protein	#N/A	#N/A	#N/A	0	0	0	0	0	1	0	0	0	0	0	0	0	0	0	0	0	0	0	1	0	0	0	0	0	0	0	1												0	0	0	0	0
HMGB1	Hmgb1	Protein	0	0	0	1	0	0	1	0	0	0	0	0	0	0	0	0	0	1	0	0	1	1	0	1	0	0	1	1	0	0	1												1	0	0	1	1
HMOX1	Hmox1	Protein	0	0	0	1	0	0	0	0	0	1	0	0	0	0	0	0	0	1	0	0	0	0	0	1	0	0	0	0	0	0	1												1	0	0	0	0
HSP70 Family Hs	HSP70 Family Mm	Protein	0	0	0	0	0	0	0	0	1	0	0	0	0	0	0	0	0	0	0	0	0	0	1	0	0	0	0	0	0	0	1												0	0	0	0	0
ICAM1:ITGAM:ITGB2	Icam1:Itgam:Itgb2	MolecularComplex	0	0	0	0	0	1	0	0	0	0	0	0	0	0	0	0	0	0	0	1	0	0	0	0	0	0	0	0	0	0	1												0	0	0	0	0
IgE	IgE	Molecule	0	0	0	0	0	0	0	0	1	0	0	0	0	0	0	0	0	0	0	0	0	0	1	0	0	0	0	0	0	0	1												0	0	0	0	0
IGF1	Igf1	Protein	0	0	0	0	0	0	0	1	0	0	0	0	0	1	0	0	0	0	0	0	0	1	0	0	0	0	0	1	0	0	1												0	0	0	0	1
IkappaB kinase complex Hs	IkappaB kinase complex Mm	MolecularComplex	0	0	0	1	0	0	1	0	0	0	0	0	0	0	0	0	0	1	0	0	1	0	0	0	0	0	0	0	0	0	1												0	0	0	0	0
IKBKB	Ikbkb	Protein	0	0	0	1	0	0	1	0	0	0	0	0	0	0	0	0	0	1	0	0	1	0	0	0	0	0	0	0	0	0	1												0	0	0	0	0
IL10	Il10	Protein	0	0	0	1	0	0	0	0	1	1	0	0	0	0	1	0	0	1	0	0	0	0	1	1	0	0	0	0	1	0	1												1	0	0	0	0
IL12B	Il12b	Protein	0	0	0	0	0	0	0	0	1	0	0	0	0	0	1	0	0	0	0	0	0	0	1	0	0	0	0	0	1	0	1												0	0	0	0	0
IL12 Family Hs	IL12 Family Mm	Protein	0	0	0	0	0	0	0	0	1	0	0	0	0	0	0	0	0	0	0	0	0	0	1	0	0	0	0	0	0	0	1												0	0	0	0	0
IL1 Family Hs	IL1 Family Mm	Protein	0	0	0	1	0	0	0	0	0	0	0	0	0	0	0	0	0	1	0	0	0	0	0	1	0	0	0	0	0	0	1												1	0	0	0	0
INSR	Insr	Protein	0	0	0	0	0	0	1	0	0	0	0	0	1	0	0	0	0	0	0	0	1	0	0	0	0	0	1	0	0	0	1												0	0	0	1	0
Insulin	Insulin	Molecule	0	0	0	0	1	0	0	0	0	0	1	0	0	0	0	0	0	0	1	0	0	0	0	0	1	0	0	0	0	0	1												0	1	0	0	0
IRAK1	Irak1	Protein	interleukin-1 receptor-associated kinase 1. This gene encodes the interleukin-1 receptor-associated kinase 1, one of two putative serine/threonine kinases that become associated with the interleukin-1 receptor (IL1R) upon stimulation. This gene is partially responsible for IL1-induced upregulation of the transcription factor NF-kappa B	0	Inflam	0	0	0	0	1	0	0	0	0	0	1	0	0	0	0	0	0	0	1	0	0	0	0	0	1	0	0	1												0	0	0	0	1
IRAK4	Irak4	Protein	0	0	0	0	0	0	0	0	1	0	0	0	0	0	0	0	0	0	0	0	0	0	1	0	0	0	0	0	0	0	1												0	0	0	0	0
ITGA2B	Itga2b	Protein	0	0	0	0	1	0	0	0	0	0	0	0	0	0	0	0	0	0	1	0	0	0	0	0	0	0	0	0	0	0	1												0	0	0	0	0
ITGA2B:ITGB3	Itga2b:Itgb3	MolecularComplex	0	0	0	0	1	0	0	0	0	0	0	0	0	0	0	0	0	0	1	0	0	0	0	0	0	0	0	0	0	0	1												0	0	0	0	0
ITGA2:ITGB1	Itga2:Itgb1	MolecularComplex	0	0	0	0	1	0	0	0	0	0	0	0	0	0	0	0	0	0	1	0	0	0	0	0	0	0	0	0	0	0	1												0	0	0	0	0
ITGA4	Itga4	Protein	0	0	0	0	0	1	0	0	0	0	0	0	0	0	0	0	0	0	0	1	0	0	0	0	0	0	0	0	0	0	1												0	0	0	0	0
ITGA4:ITGB1	Itga4:Itgb1	MolecularComplex	0	0	0	0	0	1	0	0	0	0	0	0	0	0	0	0	0	0	0	1	0	0	0	0	0	0	0	0	0	0	1												0	0	0	0	0
ITGAL	Itgal	Protein	0	0	0	0	0	1	0	0	0	0	0	0	0	0	0	0	0	0	0	1	0	0	0	0	0	0	0	0	0	0	1												0	0	0	0	0
ITGAL:ITGB2	Itgal:Itgb2	MolecularComplex	0	0	0	0	0	1	0	0	0	0	0	0	0	0	0	0	0	0	0	1	0	0	0	0	0	0	0	0	0	0	1												0	0	0	0	0
ITGAM	Itgam	Protein	0	0	0	0	0	1	0	0	0	0	0	0	0	0	0	0	0	0	0	1	0	0	0	0	0	1	0	0	0	0	1												0	0	1	0	0
ITGAM:ITGB2	Itgam:Itgb2	MolecularComplex	0	0	0	0	0	1	0	0	0	0	0	0	0	0	0	0	0	0	0	1	0	0	0	0	0	0	0	0	0	0	1												0	0	0	0	0
ITGAV	Itgav	Protein	0	0	0	1	0	0	0	0	0	0	0	0	0	0	0	0	0	1	0	0	0	0	0	0	0	0	0	0	0	0	1												0	0	0	0	0
ITGAV:ITGB3	Itgav:Itgb3	MolecularComplex	0	0	0	1	0	0	0	0	0	0	0	0	0	0	0	0	0	1	0	0	0	0	0	0	0	0	0	0	0	0	1												0	0	0	0	0
ITGAX	Itgax	Protein	0	0	0	0	0	1	0	0	0	0	0	0	0	0	0	0	0	0	0	1	0	0	0	0	0	0	0	0	0	0	1												0	0	0	0	0
ITGAX:ITGB2	Itgax:Itgb2	MolecularComplex	0	0	0	0	0	1	0	0	0	0	0	0	0	0	0	0	0	0	0	1	0	0	0	0	0	0	0	0	0	0	1												0	0	0	0	0
ITGB1	Itgb1	Protein	integrin, beta 1 (fibronectin receptor, beta polypeptide, antigen CD29 includes MDF2, MSK12). Integrins are heterodimeric proteins made up of alpha and beta subunits. At least 18 alpha and 8 beta subunits have been described in mammals. Integrin family members are membrane receptors involved in cell adhesion and recognition in a variety of processes including embryogenesis, hemostasis, tissue rep…	0	ECM interact	0	0	1	0	0	0	0	0	1	0	0	0	0	0	0	0	1	0	0	0	0	0	1	0	0	0	0	1												0	0	1	0	0
ITGB2	Itgb2	Protein	0	0	0	0	0	1	0	0	0	0	0	0	0	0	0	0	0	0	0	1	0	0	0	0	0	0	0	0	0	0	1												0	0	0	0	0
ITGB2:ITGAL:ICAM1	Itgb2:Itgal:Icam1	MolecularComplex	0	0	0	0	0	1	0	0	0	0	0	0	0	0	0	0	0	0	0	1	0	0	0	0	0	0	0	0	0	0	1												0	0	0	0	0
ITGB3	Itgb3	Protein	0	0	0	1	1	0	0	0	0	1	1	0	0	0	0	0	0	1	1	0	0	0	0	1	1	0	0	0	0	0	1												1	1	0	0	0
JAK2 P@?	Jak2 P@?	Default	0	0	0	0	0	0	0	0	1	0	0	0	0	0	0	0	0	0	0	0	0	0	1	0	0	0	0	0	0	0	1												0	0	0	0	0
JNK Family Hs	JNK Family Mm	Protein	0	0	0	1	0	0	0	0	0	0	0	0	0	0	0	0	0	1	0	0	0	0	0	0	0	0	0	0	0	0	1												0	0	0	0	0
JNK family Hs P@?	JNK Family Mm P@?	Default	0	0	0	0	0	0	0	0	1	0	0	0	0	0	0	0	0	0	0	0	0	0	1	0	0	0	0	0	0	0	1												0	0	0	0	0
JUN	Jun	Protein	0	0	0	1	0	0	0	0	0	1	0	0	0	0	0	0	0	1	0	0	0	0	0	1	0	0	0	0	0	0	1												1	0	0	0	0
kaof(AKT1)	kaof(Akt1)	Reaction	v-akt murine thymoma viral oncogene homolog 1. The serine-threonine protein kinase encoded by the AKT1 gene is catalytically inactive in serum-starved primary and immortalized fibroblasts. AKT1 and the related AKT2 are activated by platelet-derived growth factor. The activation is rapid and specific, and it is abrogated by mutations in the pleckstrin homology domain of AKT1. It was shown that the…	0	IC Signal / GFs	1	1	0	1	1	0	1	1	0	1	1	0	0	0	1	1	0	1	1	0	1	1	0	1	1	0	0	1												1	1	0	1	1
kaof(CDK4)	kaof(Cdk4)	Reaction	0	0	0	0	0	0	0	1	0	0	0	0	0	1	0	0	0	0	0	0	0	1	0	0	0	0	0	1	0	0	1												0	0	0	0	1
kaof(GSK3B)	kaof(Gsk3b)	Reaction	0	0	0	1	0	0	0	1	0	1	0	0	0	1	0	0	0	1	0	0	0	1	0	1	0	0	0	1	0	0	1												1	0	0	0	1
kaof(INSR)	kaof(Insr)	Reaction	Insulin receptor. After removal of the precursor signal peptide, the insulin receptor precursor is post-translationally cleaved into two chains (alpha and beta) that are covalently linked. Binding of insulin to the insulin receptor (INSR) stimulates glucose uptake. Two transcript variants encoding different isoforms have been found for this gene	0	Multiple	0	1	0	0	0	0	0	1	0	0	0	0	0	0	0	1	0	0	0	0	0	1	0	0	0	0	0	1												0	1	0	0	0
kaof(IRAK1)	kaof(Irak1)	Reaction	0	0	0	0	0	0	0	1	0	0	0	0	0	1	0	0	0	0	0	0	0	1	0	0	0	0	0	1	0	0	1												0	0	0	0	1
kaof(JAK2)	kaof(Jak2)	Reaction	0	0	0	1	0	0	0	0	0	1	0	0	0	0	0	0	0	1	0	0	0	0	0	1	0	1	0	0	0	0	1												1	0	1	0	0
kaof(JNK family Hs)	kaof(JNK family Mm)	Reaction	0	0	0	1	0	0	0	0	1	1	0	0	0	0	1	0	0	1	0	0	0	0	1	1	0	0	0	0	1	0	1												1	0	0	0	0
kaof(KDR)	kaof(Kdr)	Reaction	0	0	0	0	0	0	0	0	1	0	0	0	0	0	1	0	0	0	0	0	0	0	1	0	0	0	0	0	1	0	1												0	0	0	0	0
kaof(LYN)	kaof(Lyn)	Reaction	0	0	0	0	1	0	0	0	0	0	0	0	0	0	0	0	0	0	1	0	0	0	0	0	0	0	0	0	0	0	1												0	0	0	0	0
kaof(MAP2K4)	kaof(Map2k4)	Reaction	0	0	0	0	1	0	0	0	0	0	0	0	0	0	0	0	0	0	1	0	0	0	0	0	0	0	0	0	0	0	1												0	0	0	0	0
kaof(MAP3K7)	kaof(Map3k7)	Reaction	0	0	0	0	0	0	1	0	0	0	0	0	0	0	0	0	0	0	0	0	1	0	0	0	0	0	0	0	0	0	1												0	0	0	0	0
kaof(MAPK9)	kaof(Mapk9)	Reaction	0	0	0	0	1	0	1	0	1	0	0	0	0	0	0	0	0	0	1	0	1	0	1	0	1	0	1	0	1	0	1												0	1	0	1	0
kaof(MERTK)	kaof(Mertk)	Reaction	0	0	0	0	0	0	0	0	1	0	0	0	0	0	0	0	0	0	0	0	0	0	1	0	0	0	0	0	0	0	1												0	0	0	0	0
kaof(p110-PI3K family Hs)	kaof(p110-PI3K family Mm)	Reaction	0	0	0	0	1	0	0	0	0	0	0	0	0	0	0	0	0	0	1	0	0	0	0	0	0	0	0	0	0	0	1												0	0	0	0	0
kaof(PDGFRA)	kaof(Pdgfra)	Reaction	0	0	0	0	0	0	0	1	0	0	0	0	0	1	0	0	0	0	0	0	0	1	0	0	0	0	0	1	0	0	1												0	0	0	0	1
kaof(PIK3CA)	kaof(Pik3ca)	Reaction	0	0	0	0	0	1	0	0	0	0	0	0	0	0	0	0	0	0	0	1	0	0	0	0	0	0	0	0	0	0	1												0	0	0	0	0
kaof(PIK3CB)	kaof(Pik3cb)	Reaction	0	0	0	0	1	0	0	0	0	0	0	0	0	0	0	0	0	0	1	0	0	0	0	0	0	0	0	0	0	0	1												0	0	0	0	0
kaof(PKA Family Hs)	kaof(PKA Family Mm)	Reaction	0	0	IC Signal	1	1	0	0	0	0	1	1	0	0	0	0	0	0	1	1	0	0	0	0	1	1	0	0	0	0	0	1												1	1	0	0	0
kaof(PRKCB)	kaof(Prkcb)	Reaction	Protein kinase C, beta. Protein kinase C (PKC) is a family of serine- and threonine-specific protein kinases that can be activated by calcium and second messenger diacylglycerol. PKC family members phosphorylate a wide variety of protein targets and are known to be involved in diverse cellular signaling pathways. PKC family members also serve as major receptors for phorbol esters, a class of tumo…	0	IC Signal	1	0	0	0	0	0	1	0	0	0	0	0	0	0	1	0	0	0	0	0	1	0	0	0	0	0	0	1												1	0	0	0	0
kaof(PRKCD)	kaof(Prkcd)	Reaction	0	0	0	0	1	0	0	1	0	0	1	0	0	1	0	0	0	0	1	0	0	1	0	0	1	0	0	1	0	0	1												0	1	0	0	1
kaof(PRKCZ)	kaof(Prkcz)	Reaction	0	0	0	1	0	0	1	0	0	1	0	0	1	0	0	0	0	1	0	0	1	0	0	1	0	0	1	0	0	0	1												1	0	0	1	0
kaof(PRKG1)	kaof(Prkg1)	Reaction	0	0	0	0	1	0	0	0	0	0	1	0	0	0	0	0	0	0	1	0	0	0	0	0	1	0	0	0	0	0	1												0	1	0	0	0
kaof(PTK2)	kaof(Ptk2)	Reaction	0	0	0	1	0	0	0	0	0	1	0	0	0	0	0	0	0	1	0	0	0	0	0	1	0	0	0	0	0	0	1												1	0	0	0	0
kaof(PTK2B)	kaof(Ptk2b)	Reaction	0	0	0	0	1	0	1	0	0	0	0	0	0	0	0	0	0	0	1	0	1	0	0	0	0	0	0	0	0	0	1												0	0	0	0	0
kaof(ROCK1)	kaof(Rock1)	Reaction	0	0	0	1	0	0	0	0	0	1	0	0	0	0	0	0	0	1	0	0	0	0	0	1	0	0	0	0	0	0	1												1	0	0	0	0
kaof(ROCK2)	kaof(Rock2)	Reaction	0	0	0	1	0	0	0	0	0	0	0	0	0	0	0	0	0	1	0	0	0	0	0	0	0	0	0	0	0	0	1												0	0	0	0	0
kaof(ROCK Family Hs)	kaof(ROCK Family Mm)	Reaction	0	0	0	1	0	0	0	0	0	0	0	0	0	0	0	0	0	1	0	0	0	0	0	0	0	0	0	0	0	0	1												0	0	0	0	0
kaof(SPHK1)	kaof(Sphk1)	Reaction	0	0	0	1	0	0	0	0	0	0	0	0	0	0	0	0	0	1	0	0	0	0	0	0	0	0	0	0	0	0	1												0	0	0	0	0
kaof(SRC family Hs)	kaof(SRC family Mm)	Reaction	v-src sarcoma (Schmidt-Ruppin A-2) viral oncogene homolog (avian). This gene is highly similar to the v-src gene of Rous sarcoma virus. This proto-oncogene may play a role in the regulation of embryonic development and cell growth. The protein encoded by this gene is a tyrosine-protein kinase whose activity can be inhibited by phosphorylation by c-SRC kinase.	0	IC Signal	0	1	0	1	0	0	0	1	0	1	0	0	0	0	0	1	0	1	0	0	0	1	0	1	0	0	0	1												0	1	0	1	0
kaof(SYK)	kaof(Syk)	Reaction	0	0	0	0	1	0	1	0	0	0	1	0	1	0	0	0	0	0	1	0	1	0	0	0	1	0	1	0	0	0	1												0	1	0	1	0
LCAT	Lcat	Protein	0	0	0	0	0	0	1	0	0	0	0	0	0	0	0	0	0	0	0	0	1	0	0	0	0	0	0	0	0	0	1												0	0	0	0	0
LDL aggregates	LDL aggregates	Default	0	0	0	0	0	0	0	1	0	0	0	0	0	0	0	0	0	0	0	0	0	1	0	0	0	0	0	0	0	0	1												0	0	0	0	0
Leukotriene	Leukotriene	Molecule	0	0	0	0	0	1	0	0	0	0	0	0	0	0	0	0	0	0	0	1	0	0	0	0	0	0	0	0	0	0	1												0	0	0	0	0
L-Homocysteine	L-Homocysteine	Molecule	0	0	0	1	0	0	0	0	0	1	0	0	0	0	0	0	0	1	0	0	0	0	0	1	0	0	0	0	0	0	1												1	0	0	0	0
lipid biosynthesis	lipid biosynthesis	BiologicalProcess	0	0	0	0	0	0	1	0	0	0	0	0	0	0	0	0	0	0	0	0	1	0	0	0	0	0	0	0	0	0	1												0	0	0	0	0
LRP1	Lrp1	Protein	0	0	0	0	0	0	0	1	0	0	0	0	0	1	0	0	0	0	0	0	0	1	0	0	0	0	0	1	0	0	1												0	0	0	0	1
LRP6	Lrp6	Protein	0	0	0	0	0	0	0	1	0	0	0	0	0	0	0	0	0	0	0	0	0	1	0	0	0	0	0	0	0	0	1												0	0	0	0	0
lymphocyte chemotaxis	lymphocyte chemotaxis	BiologicalProcess	0	0	0	0	0	0	0	0	1	0	0	0	0	0	0	0	0	0	0	0	0	0	1	0	0	0	0	0	0	0	1												0	0	0	0	0
LYN	Lyn	Protein	0	0	0	0	1	0	0	0	0	0	1	0	0	0	0	0	0	0	1	0	0	0	0	0	1	0	0	0	0	0	1												0	1	0	0	0
macrophage chemotaxis	macrophage chemotaxis	BiologicalProcess	0	0	0	0	0	0	0	0	1	0	0	0	0	0	0	0	0	0	0	0	0	0	1	0	0	0	0	0	0	0	1												0	0	0	0	0
MAP3K7	Map3k7	Protein	0	0	0	0	0	0	1	0	0	0	0	0	1	0	0	0	0	0	0	0	1	0	0	0	0	0	1	0	0	0	1												0	0	0	1	0
MAPK1	Mapk1	Protein	0	0	0	1	1	0	1	1	0	1	1	0	1	1	0	0	0	1	1	0	1	1	0	1	1	0	1	1	0	0	1												1	1	0	1	1
MAPK1 P@T185	Mapk1 P@T183	Default	0	0	0	0	1	0	0	0	0	0	0	0	0	0	0	0	0	0	1	0	0	0	0	0	0	0	0	0	0	0	1												0	0	0	0	0
MAPK1 P@Y187	Mapk1 P@Y185	Default	0	0	0	0	1	0	0	0	0	0	0	0	0	0	0	0	0	0	1	0	0	0	0	0	0	0	0	0	0	0	1												0	0	0	0	0
MAPK3	Mapk3	Protein	0	0	0	1	1	0	1	1	0	1	1	0	1	1	0	0	0	1	1	0	1	1	0	1	1	0	1	1	0	0	1												1	1	0	1	1
MAPK8	Mapk8	Protein	0	0	0	1	0	0	0	0	0	1	0	0	0	0	0	0	0	1	0	0	0	0	0	1	0	0	0	0	0	0	1												1	0	0	0	0
MAPK9	Mapk9	Protein	0	0	0	0	1	0	1	0	1	0	0	0	0	0	0	0	0	0	1	0	1	0	1	0	0	0	0	0	0	0	1												0	0	0	0	0
MEK Family Hs	MEK Family Mm	Protein	0	0	0	0	0	0	0	0	1	0	0	0	0	0	0	0	0	0	0	0	0	0	1	0	0	0	0	0	0	0	1												0	0	0	0	0
MERTK	Mertk	Protein	0	0	0	0	0	0	0	0	1	0	0	0	0	0	0	0	0	0	0	0	0	0	1	0	0	0	0	0	0	0	1												0	0	0	0	0
MFGE8	Mfge8	Protein	0	0	0	0	0	0	0	0	1	0	0	0	0	0	0	0	0	0	0	0	0	0	1	0	0	0	0	0	0	0	1												0	0	0	0	0
MHC class II complex Hs	MHC class II complex Mm	Default	0	0	0	0	0	0	0	0	1	0	0	0	0	0	0	0	0	0	0	0	0	0	1	0	0	0	0	0	0	0	1												0	0	0	0	0
MIF	Mif	Protein	0	0	0	0	0	1	0	0	0	0	0	1	0	0	0	0	0	0	0	1	0	0	0	0	0	1	0	0	0	0	1												0	0	1	0	0
MMP1	Mmp1a	Protein	0	0	0	1	0	0	0	0	1	1	0	0	0	0	1	0	0	1	0	0	0	0	1	1	0	0	0	0	1	0	1												1	0	0	0	0
MMP13	Mmp13	Protein	0	0	0	0	0	0	0	0	1	0	0	0	0	0	1	0	0	0	0	0	0	0	1	0	0	0	0	0	1	0	1												0	0	0	0	0
MMP14	Mmp14	Protein	0	0	0	1	0	0	0	0	1	1	0	0	0	0	1	0	0	1	0	0	0	0	1	1	0	0	0	0	1	0	1												1	0	0	0	0
MMP2	Mmp2	Protein	0	0	0	0	0	0	0	1	1	0	0	0	0	0	0	0	0	0	0	0	0	1	1	0	0	0	0	0	0	0	1												0	0	0	0	0
MMP3	Mmp3	Protein	0	0	0	1	0	0	0	0	1	1	0	0	0	0	1	0	0	1	0	0	0	0	1	1	0	0	0	0	1	0	1												1	0	0	0	0
MMP8	Mmp8	Protein	0	0	0	0	0	0	0	0	1	0	0	0	0	0	1	0	0	0	0	0	0	0	1	0	0	0	0	0	1	0	1												0	0	0	0	0
MMP9	Mmp9	Protein	0	0	0	0	0	0	0	1	1	0	0	0	0	1	1	0	0	0	0	0	0	1	1	0	0	0	0	1	1	0	1												0	0	0	0	1
MMP Family Hs	MMP Family Mm	Protein	0	0	0	0	0	0	0	0	1	0	0	0	0	0	0	0	0	0	0	0	0	0	1	0	0	0	0	0	0	0	1												0	0	0	0	0
monocyte extravasation	monocyte extravasation	Default	0	0	0	0	0	1	0	0	0	0	0	0	0	0	0	0	0	0	0	1	0	0	0	0	0	0	0	0	0	0	1												0	0	0	0	0
MSR1	Msr1	Protein	0	0	0	0	0	0	1	0	1	0	0	0	1	0	1	0	0	0	0	0	1	0	1	0	0	0	1	0	1	0	1												0	0	0	1	0
MYC	Myc	Protein	0	0	0	0	0	0	0	1	0	0	0	0	0	1	0	0	0	0	0	0	0	1	0	0	0	0	0	1	0	0	1												0	0	0	0	1
NADPH oxidase complex	NADPH oxidase complex	CellularComponent	0	0	0	1	0	0	0	1	1	0	0	0	0	0	0	0	0	1	0	0	0	1	1	0	0	0	0	0	0	0	1												0	0	0	0	0
NCOR1	Ncor1	Protein	0	0	0	0	0	0	1	0	0	0	0	0	0	0	0	0	0	0	0	0	1	0	0	0	0	0	0	0	0	0	1												0	0	0	0	0
necrosis	necrosis	BiologicalProcess	0	0	0	0	0	0	0	0	1	0	0	0	0	0	0	0	0	0	0	0	0	0	1	0	0	0	0	0	0	0	1												0	0	0	0	0
NFAT Family Hs	Nfat Family Mm	Protein	0	0	0	1	0	0	0	0	0	1	0	0	0	0	0	0	0	1	0	0	0	0	0	1	0	0	0	0	0	0	1												1	0	0	0	0
NFKB1	Nfkb1	Protein	0	0	0	0	0	0	1	0	0	0	0	0	1	0	0	0	0	0	0	0	1	0	0	0	0	0	1	0	0	0	1												0	0	0	1	0
NFKB Complex Hs	NFKB Complex Mm	Protein	0	0	0	1	0	0	1	1	1	1	0	0	1	1	1	0	0	1	0	0	1	1	1	1	0	0	1	1	1	0	1												1	0	0	1	1
NFKBIA	Nfkbia	Protein	0	0	0	0	0	0	1	0	0	0	0	0	1	0	0	0	0	0	0	0	1	0	0	0	0	0	1	0	0	0	1												0	0	0	1	0
NFKBIA P@S	Nfkbia P@S	Default	0	0	0	0	0	0	0	0	1	0	0	0	0	0	0	0	0	0	0	0	0	0	1	0	0	0	0	0	0	0	1												0	0	0	0	0
Nitric oxide	Nitric oxide	Molecule	0	0	0	1	1	0	0	1	1	0	0	0	0	0	0	0	0	1	1	0	0	1	1	0	0	0	0	0	0	0	1												0	0	0	0	0
NOS2	Nos2	Protein	0	0	0	1	0	0	0	1	1	1	0	0	0	1	1	0	0	1	0	0	0	1	1	1	0	0	0	1	1	0	1												1	0	0	0	1
NOX1	Nox1	Protein	0	0	0	0	0	0	1	1	0	0	0	0	1	1	0	0	0	0	0	0	1	1	0	0	0	0	1	1	0	0	1												0	0	0	1	1
NOX4	Nox4	Protein	0	0	0	1	0	0	0	1	1	0	0	0	0	0	0	0	0	1	0	0	0	1	1	0	0	0	0	0	0	0	1												0	0	0	0	0
NR1H2	Nr1h2	Protein	0	0	0	0	0	0	1	0	0	0	0	0	1	0	0	0	0	0	0	0	1	0	0	0	0	0	1	0	0	0	1												0	0	0	1	0
NR1H3	Nr1h3	Protein	0	0	0	0	0	0	1	0	0	0	0	0	1	0	0	0	0	0	0	0	1	0	0	0	0	0	1	0	0	0	1												0	0	0	1	0
NR3C1	Nr3c1	Protein	0	0	0	0	0	0	1	0	0	0	0	0	1	0	0	0	0	0	0	0	1	0	0	0	0	0	1	0	0	0	1												0	0	0	1	0
NR3C2	Nr3c2	Protein	nuclear receptor subfamily 3, group C, member 2. This gene encodes the mineralocorticoid receptor, which mediates aldosterone actions on salt and water balance within restricted target cells. The protein functions as a ligand-dependent transcription factor that binds to mineralocorticoid response elements in order to transactivate target genes. Mutations in this gene cause autosomal dominant pseu…	0	TF	1	0	0	0	0	0	1	0	0	0	0	0	0	0	1	0	0	0	0	0	1	0	0	0	0	0	0	1												1	0	0	0	0
NR4A3	Nr4a3	Protein	0	0	0	0	0	0	0	1	0	0	0	0	0	1	0	0	0	0	0	0	0	1	0	0	0	0	0	1	0	0	1												0	0	0	0	1
O2.-	O2.-	Molecule	0	0	0	0	0	0	0	1	0	0	0	0	0	1	0	0	0	0	0	0	0	1	0	0	0	0	0	1	0	0	1												0	0	0	0	1
oxidized 1-palmitoyl-2-arachidonyl-sn-3-glycero-phosphorylcholine	oxidized 1-palmitoyl-2-arachidonyl-sn-3-glycero-phosphorylcholine	Default	0	0	0	1	0	1	0	0	0	1	0	1	0	0	0	0	0	1	0	1	0	0	0	1	0	1	0	0	0	0	1												1	0	1	0	0
oxof(HMOX1)	oxof(Hmox1)	MolecularFunction	0	0	0	1	0	0	0	0	0	0	0	0	0	0	0	0	0	1	0	0	0	0	0	0	0	0	0	0	0	0	1												0	0	0	0	0
oxof(NADPH oxidase complex)	oxof(NADPH oxidase complex)	MolecularFunction	0	0	0	1	0	0	1	1	0	1	0	0	1	1	0	0	0	1	0	0	1	1	0	1	0	0	1	1	0	0	1												1	0	0	1	1
Oxysterol	Oxysterol	Default	0	0	0	0	0	0	1	0	0	0	0	0	1	0	0	0	0	0	0	0	1	0	0	0	0	0	1	0	0	0	1												0	0	0	1	0
P2RY1	P2ry1	Protein	0	0	0	0	1	0	0	0	0	0	0	0	0	0	0	0	0	0	1	0	0	0	0	0	0	0	0	0	0	0	1												0	0	0	0	0
P2RY12	P2ry12	Protein	0	0	0	0	1	0	0	0	0	0	0	0	0	0	0	0	0	0	1	0	0	0	0	0	0	0	0	0	0	0	1												0	0	0	0	0
p38 MAPK Family Hs	p38 MAPK Family Mm	Protein	0	0	0	1	0	0	0	0	1	0	0	0	0	0	0	0	0	1	0	0	0	0	1	0	0	0	0	0	0	0	1												0	0	0	0	0
p38 MAPK family Hs P@?	p38 MAPK Family Mm P@?	Default	0	0	0	0	0	0	0	0	1	0	0	0	0	0	0	0	0	0	0	0	0	0	1	0	0	0	0	0	0	0	1												0	0	0	0	0
paof(Calcineurin complex Hs)	paof(Calcineurin complex Mm)	MolecularFunction	0	0	0	1	0	0	0	0	0	1	0	0	0	0	0	0	0	1	0	0	0	0	0	1	0	0	0	0	0	0	1												1	0	0	0	0
paof(PTPN11)	paof(Ptpn11)	MolecularFunction	0	0	0	0	0	0	0	1	0	0	0	0	0	1	0	0	0	0	0	0	0	1	0	0	0	0	0	1	0	0	1												0	0	0	0	1
PCNA	Pcna	Protein	0	0	0	0	0	0	0	1	0	0	0	0	0	0	0	0	0	0	0	0	0	1	0	0	0	0	0	0	0	0	1												0	0	0	0	0
PDGFA	Pdgfa	Protein	0	0	0	0	0	0	0	1	0	0	0	0	0	1	0	0	0	0	0	0	0	1	0	0	0	0	0	1	0	0	1												0	0	0	0	1
PDGFB:PDGFB	Pdgfb:Pdgfb	MolecularComplex	0	0	0	0	0	0	0	1	0	0	0	0	0	0	0	0	0	0	0	0	0	1	0	0	0	0	0	1	0	0	1												0	0	0	0	1
PDGFRA	Pdgfra	Protein	0	0	0	0	0	0	0	1	0	0	0	0	0	0	0	0	0	0	0	0	0	1	0	0	0	0	0	0	0	0	1												0	0	0	0	0
PDGFRB	Pdgfrb	Protein	0	0	0	0	0	0	0	1	0	0	0	0	0	1	0	0	0	0	0	0	0	1	0	0	0	0	0	1	0	0	1												0	0	0	0	1
PECAM1	Pecam1	Protein	0	0	0	1	0	0	0	0	1	0	0	0	0	0	0	0	0	1	0	0	0	0	1	0	0	0	0	0	0	0	1												0	0	0	0	0
PF4	Pf4	Protein	0	0	0	1	1	0	0	0	0	0	0	0	0	0	0	0	0	1	1	0	0	0	0	1	1	0	0	0	0	0	1												1	1	0	0	0
phagocytosis	phagocytosis	BiologicalProcess	0	0	0	0	0	0	0	0	1	0	0	0	0	0	1	0	0	0	0	0	0	0	1	0	0	0	0	0	1	0	1												0	0	0	0	0
Phosphatidate	Phosphatidate	Molecule	0	0	0	0	0	0	0	1	0	0	0	0	0	0	0	0	0	0	0	0	0	1	0	0	0	0	0	0	0	0	1												0	0	0	0	0
Phosphatidylinositol-3,4,5-trisphosphate	Phosphatidylinositol-3,4,5-trisphosphate	Molecule	0	0	0	0	1	0	0	0	0	0	0	0	0	0	0	0	0	0	1	0	0	0	0	0	0	0	0	0	0	0	1												0	0	0	0	0
Phospholipase C-beta Family Hs	Phospholipase C-beta Family Mm	Protein	0	0	0	0	1	0	0	0	0	0	0	0	0	0	0	0	0	0	1	0	0	0	0	0	0	0	0	0	0	0	1												0	0	0	0	0
Phospholipase C Family Hs	Phospholipase C Family Mm	Protein	0	0	0	0	1	0	0	1	0	0	0	0	0	0	0	0	0	0	1	0	0	1	0	0	0	0	0	0	0	0	1												0	0	0	0	0
Phospholipase D Family Hs	Phospholipase D family Mm	Protein	0	0	0	0	0	0	0	1	0	0	0	0	0	0	0	0	0	0	0	0	0	1	0	0	0	0	0	0	0	0	1												0	0	0	0	0
PI3K Family Hs	PI3K Family Mm	Protein	0	0	0	1	1	0	1	1	0	1	1	0	1	1	0	0	0	1	1	0	1	1	0	1	1	0	1	1	0	0	1												1	1	0	1	1
PIK3CB	Pik3cb	Protein	0	0	0	0	1	0	0	0	0	0	0	0	0	0	0	0	0	0	1	0	0	0	0	0	0	0	0	0	0	0	1												0	0	0	0	0
pinocytosis	pinocytosis	BiologicalProcess	0	0	0	0	0	0	1	0	0	0	0	0	0	0	0	0	0	0	0	0	1	0	0	0	0	0	0	0	0	0	1												0	0	0	0	0
PKA Family Hs	PKA Family Mm	Protein	0	0	0	1	1	0	0	0	0	0	0	0	0	0	0	0	0	1	1	0	0	0	0	0	0	0	0	0	0	0	1												0	0	0	0	0
PKC Family Hs	Prkc Family Mm	Protein	0	0	0	1	1	0	1	1	0	1	1	0	1	1	0	0	0	1	1	0	1	1	0	1	1	0	1	1	0	0	1												1	1	0	1	1
PLA2 Family Hs	PLA2 Family Mm	Protein	0	0	0	0	1	0	0	0	0	0	0	0	0	0	0	0	0	0	1	0	0	0	0	0	0	0	0	0	0	0	1												0	0	0	0	0
plaque destabilization	plaque destabilization	Default	0	0	0	0	0	0	0	0	1	0	0	0	0	0	0	0	0	0	0	0	0	0	1	0	0	0	0	0	0	0	1												0	0	0	0	0
platelet activation	platelet activation	BiologicalProcess	0	0	0	0	1	0	0	0	0	0	0	0	0	0	0	0	0	0	1	0	0	0	0	0	0	0	0	0	0	0	1												0	0	0	0	0
PLAU	Plau	Protein	0	0	0	0	0	0	0	1	1	0	0	0	0	1	1	0	0	0	0	0	0	1	1	0	0	0	0	1	1	0	1												0	0	0	0	1
PLAUR	Plaur	Protein	0	0	0	0	0	0	0	1	0	0	0	0	0	1	0	0	0	0	0	0	0	1	0	0	0	0	0	1	0	0	1												0	0	0	0	1
PLCG1	Plcg1	Protein	0	0	0	1	0	0	0	0	0	0	0	0	0	0	0	0	0	1	0	0	0	0	0	0	0	0	0	0	0	0	1												0	0	0	0	0
PLVAP	Plvap	Protein	0	0	0	1	0	0	0	0	0	0	0	0	0	0	0	0	0	1	0	0	0	0	0	0	0	0	0	0	0	0	1												0	0	0	0	0
PON1	Pon1	Protein	0	0	0	0	0	0	0	0	1	0	0	0	0	0	0	0	0	0	0	0	0	0	1	0	0	0	0	0	0	0	1												0	0	0	0	0
PON2	Pon2	Protein	0	0	0	0	0	0	0	0	1	0	0	0	0	0	0	0	0	0	0	0	0	0	1	0	0	0	0	0	0	0	1												0	0	0	0	0
PON3	Pon3	Protein	0	0	0	0	0	0	0	0	1	0	0	0	0	0	0	0	0	0	0	0	0	0	1	0	0	0	0	0	0	0	1												0	0	0	0	0
PPARD	Ppard	Protein	0	0	0	0	0	0	1	0	0	0	0	0	1	0	0	0	0	0	0	0	1	0	0	0	0	0	1	0	0	0	1												0	0	0	1	0
PPBP	Ppbp	Protein	??	0	??	0	1	0	0	0	0	0	1	0	0	0	0	0	0	0	1	0	0	0	0	0	1	0	0	0	0	0	1												0	1	0	0	0
PRKACA	Prkaca	Protein	0	0	0	1	0	0	0	0	0	0	0	0	0	0	0	0	0	1	0	0	0	0	0	0	0	0	0	0	0	0	1												0	0	0	0	0
PRKCB	Prkcb	Protein	0	0	0	1	0	0	0	0	0	0	0	0	0	0	0	0	0	1	0	0	0	0	0	0	0	0	0	0	0	0	1												0	0	0	0	0
PRKCD	Prkcd	Protein	0	0	0	0	1	0	0	0	0	0	1	0	0	0	0	0	0	0	1	0	0	0	0	0	1	0	0	0	0	0	1												0	1	0	0	0
PRKCD P@Y313	Prkcd P@Y311	Default	0	0	0	0	1	0	0	0	0	0	0	0	0	0	0	0	0	0	1	0	0	0	0	0	0	0	0	0	0	0	1												0	0	0	0	0
PRKCZ	Prkcz	Protein	0	0	0	1	0	0	0	0	0	0	0	0	0	0	0	0	0	1	0	0	0	0	0	0	0	0	0	0	0	0	1												0	0	0	0	0
PRKG1	Prkg1	Protein	0	0	0	0	1	0	0	0	0	0	0	0	0	0	0	0	0	0	1	0	0	0	0	0	0	0	0	0	0	0	1												0	0	0	0	0
PTAFR	Ptafr	Protein	0	0	0	0	0	0	1	0	0	0	0	0	0	0	0	0	0	0	0	0	1	0	0	0	0	0	0	0	0	0	1												0	0	0	0	0
PTEN	Pten	Protein	0	0	0	1	1	0	0	0	0	1	1	0	0	0	0	0	0	1	1	0	0	0	0	1	1	0	0	0	0	0	1												1	1	0	0	0
PTGER3	Ptger3	Protein	0	0	0	0	1	0	0	0	0	0	0	0	0	0	0	0	0	0	1	0	0	0	0	0	0	0	0	0	0	0	1												0	0	0	0	0
PTGS2	Ptgs2	Protein	0	0	0	0	0	0	0	1	1	0	0	0	0	1	1	0	0	0	0	0	0	1	1	0	0	0	0	1	1	0	1												0	0	0	0	1
PTK2B	Ptk2b	Protein	0	0	0	0	1	0	1	0	0	0	0	0	0	0	0	0	0	0	1	0	1	0	0	0	0	0	0	0	0	0	1												0	0	0	0	0
PTK2 P@Y	Ptk2 P@Y	Default	0	0	0	1	0	0	0	0	0	0	0	0	0	0	0	0	0	1	0	0	0	0	0	0	0	0	0	0	0	0	1												0	0	0	0	0
PTK2 P@Y576	Ptk2 P@Y576	Default	0	0	0	1	0	0	0	0	0	0	0	0	0	0	0	0	0	1	0	0	0	0	0	0	0	0	0	0	0	0	1												0	0	0	0	0
PTPN11	Ptpn11	Protein	0	0	0	0	0	0	0	1	0	0	0	0	0	0	0	0	0	0	0	0	0	1	0	0	0	0	0	0	0	0	1												0	0	0	0	0
PUFA	PUFA	Default	0	0	0	0	0	0	1	0	0	0	0	0	1	0	0	0	0	0	0	0	1	0	0	0	0	0	1	0	0	0	1												0	0	0	1	0
PXN	Pxn	Protein	0	0	0	0	0	0	1	0	0	0	0	0	0	0	0	0	0	0	0	0	1	0	0	0	0	0	0	0	0	0	1												0	0	0	0	0
PXN P@S126	Pxn P@S126	Default	0	0	0	0	0	0	1	0	0	0	0	0	0	0	0	0	0	0	0	0	1	0	0	0	0	0	0	0	0	0	1												0	0	0	0	0
RAP1B	Rap1b	Protein	0	0	0	0	1	0	0	0	0	0	0	0	0	0	0	0	0	0	1	0	0	0	0	0	0	0	0	0	0	0	1												0	0	0	0	0
RAP1B P@S179	Rap1b P@S179	Phosphorylation	0	0	0	0	1	0	0	0	0	0	0	0	0	0	0	0	0	0	1	0	0	0	0	0	0	0	0	0	0	0	1												0	0	0	0	0
regulation of vascular permeability	regulation of vascular permeability	BiologicalProcess	0	0	0	1	0	0	0	0	1	0	0	0	0	0	0	0	0	1	0	0	0	0	1	0	0	0	0	0	0	0	1												0	0	0	0	0
RHOA	Rhoa	Protein	0	0	0	1	0	0	0	1	0	0	0	0	0	0	0	0	0	1	0	0	0	1	0	0	0	0	0	0	0	0	1												0	0	0	0	0
RHO Family Hs	RHO Family Mm	Protein	0	0	0	1	0	0	0	0	0	0	0	0	0	0	0	0	0	1	0	0	0	0	0	0	0	0	0	0	0	0	1												0	0	0	0	0
ROCK2	Rock2	Protein	0	0	0	1	0	0	0	0	0	0	0	0	0	0	0	0	0	1	0	0	0	0	0	0	0	0	0	0	0	0	1												0	0	0	0	0
ROCK Family Hs	ROCK Family Mm	Protein	0	0	0	1	0	0	0	0	0	0	0	0	0	0	0	0	0	1	0	0	0	0	0	0	0	0	0	0	0	0	1												0	0	0	0	0
S1PR1	S1pr1	Protein	0	0	0	1	0	0	0	0	0	1	0	0	0	0	0	0	0	1	0	0	0	0	0	1	0	0	0	0	0	0	1												1	0	0	0	0
SCARB1	Scarb1	Protein	0	0	0	1	0	0	1	0	0	1	0	0	1	0	0	0	0	1	0	0	1	0	0	1	0	0	1	0	0	0	1												1	0	0	1	0
sec(Casp1)	sec(Casp1)	Translocation	0	0	0	0	0	0	0	0	1	0	0	0	0	0	0	0	0	0	0	0	0	0	1	0	0	0	0	0	0	0	1												0	0	0	0	0
sec(CCL5)	sec(Ccl5)	Translocation	0	0	0	0	1	0	0	0	0	0	0	0	0	0	0	0	0	0	1	0	0	0	0	0	0	0	0	0	0	0	1												0	0	0	0	0
sec(CD40LG)	sec(Cd40lg)	Translocation	0	0	0	0	1	0	0	0	0	0	0	0	0	0	0	0	0	0	1	0	0	0	0	0	0	0	0	0	0	0	1												0	0	0	0	0
sec(CXCL12)	sec(Cxcl12)	Translocation	0	0	0	0	1	0	0	0	0	0	0	0	0	0	0	0	0	0	1	0	0	0	0	0	0	0	0	0	0	0	1												0	0	0	0	0
sec(FGA)	sec(Fga)	Translocation	0	0	0	0	1	0	0	0	0	0	0	0	0	0	0	0	0	0	1	0	0	0	0	0	0	0	0	0	0	0	1												0	0	0	0	0
sec(FGB)	sec(Fgb)	Translocation	0	0	0	0	1	0	0	0	0	0	0	0	0	0	0	0	0	0	1	0	0	0	0	0	0	0	0	0	0	0	1												0	0	0	0	0
sec(GSN)	sec(Gsn)	Translocation	0	0	0	0	1	0	0	0	0	0	0	0	0	0	0	0	0	0	1	0	0	0	0	0	0	0	0	0	0	0	1												0	0	0	0	0
sec(IL1B)	sec(Il1b)	Translocation	0	0	0	0	1	0	0	1	0	0	0	0	0	0	0	0	0	0	1	0	0	1	0	0	0	0	0	0	0	0	1												0	0	0	0	0
sec(IL6)	sec(IL6)	Translocation	0	0	0	0	0	0	0	0	1	0	0	0	0	0	0	0	0	0	0	0	0	0	1	0	0	0	0	0	0	0	1												0	0	0	0	0
sec(MMP1)	sec(Mmp1a)	Translocation	0	0	0	0	0	0	0	0	1	0	0	0	0	0	0	0	0	0	0	0	0	0	1	0	0	0	0	0	0	0	1												0	0	0	0	0
sec(MMP13)	sec(Mmp13)	Translocation	0	0	0	0	0	0	0	0	1	0	0	0	0	0	0	0	0	0	0	0	0	0	1	0	0	0	0	0	0	0	1												0	0	0	0	0
sec(MMP2)	sec(Mmp2)	Translocation	0	0	0	0	0	0	0	0	1	0	0	0	0	0	0	0	0	0	0	0	0	0	1	0	0	0	0	0	0	0	1												0	0	0	0	0
sec(MMP3)	sec(Mmp3)	Translocation	0	0	0	0	0	0	0	0	1	0	0	0	0	0	0	0	0	0	0	0	0	0	1	0	0	0	0	0	0	0	1												0	0	0	0	0
sec(MMP8)	sec(Mmp8)	Translocation	0	0	0	0	0	0	0	0	1	0	0	0	0	0	0	0	0	0	0	0	0	0	1	0	0	0	0	0	0	0	1												0	0	0	0	0
sec(MMP9)	sec(Mmp9)	Translocation	0	0	0	0	0	0	0	0	1	0	0	0	0	0	0	0	0	0	0	0	0	0	1	0	0	0	0	0	0	0	1												0	0	0	0	0
sec(OLR1)	sec(Olr1)	Translocation	0	0	0	0	0	0	1	0	0	0	0	0	0	0	0	0	0	0	0	0	1	0	0	0	0	0	0	0	0	0	1												0	0	0	0	0
sec(PF4)	sec(Pf4)	Translocation	0	0	0	0	1	0	0	0	0	0	0	0	0	0	0	0	0	0	1	0	0	0	0	0	0	0	0	0	0	0	1												0	0	0	0	0
sec(PPBP)	sec(Ppbp)	Translocation	0	0	0	0	1	0	0	0	0	0	0	0	0	0	0	0	0	0	1	0	0	0	0	0	0	0	0	0	0	0	1												0	0	0	0	0
sec(VEGFA)	sec(Vegfa)	Translocation	0	0	0	0	1	0	1	0	0	0	0	0	0	0	0	0	0	0	1	0	1	0	0	0	0	0	0	0	0	0	1												0	0	0	0	0
sec(VWF)	sec(Vwf)	Translocation	0	0	0	1	0	0	0	0	0	0	0	0	0	0	0	0	0	1	0	0	0	0	0	0	0	0	0	0	0	0	1												0	0	0	0	0
SELE	Sele	Protein	0	0	0	1	0	1	0	0	1	1	0	1	0	0	1	0	0	1	0	1	0	0	1	1	0	1	0	0	1	0	1												1	0	1	0	0
SELP	Selp	Protein	0	0	0	1	1	1	0	0	0	1	1	1	0	0	0	0	0	1	1	1	0	0	0	1	1	1	0	0	0	0	1												1	1	1	0	0
SELPLG	Selplg	Protein	0	0	0	0	0	1	0	0	0	0	0	1	0	0	0	0	0	0	0	1	0	0	0	0	0	1	0	0	0	0	1												0	0	1	0	0
SELP:SELPLG	Selp:Selplg	MolecularComplex	0	0	0	0	0	1	0	0	0	0	0	0	0	0	0	0	0	0	0	1	0	0	0	0	0	0	0	0	0	0	1												0	0	0	0	0
serum cholesterol	serum cholesterol	Molecule	0	0	0	0	0	0	0	0	1	0	0	0	0	0	1	0	0	0	0	0	0	0	1	0	0	0	0	0	1	0	1												0	0	0	0	0
serum glucose	serum glucose	Molecule	0	0	0	0	0	0	1	0	0	0	0	0	1	0	0	0	0	0	0	0	1	0	0	0	0	0	1	0	0	0	1												0	0	0	1	0
SIRPA	Sirpa	Protein	0	0	0	0	0	1	0	0	0	0	0	1	0	0	0	0	0	0	0	1	0	0	0	0	0	1	0	0	0	0	1												0	0	1	0	0
SLC9A1	Slc9a1	Protein	0	0	0	0	0	0	0	0	1	0	0	0	0	0	1	0	0	0	0	0	0	0	1	0	0	0	0	0	0	0	1												0	0	0	0	0
smooth muscle contraction	smooth muscle contraction	BiologicalProcess	0	0	0	0	0	0	0	1	0	0	0	0	0	0	0	0	0	0	0	0	0	1	0	0	0	0	0	0	0	0	1												0	0	0	0	0
SOD1	Sod1	Protein	0	0	0	0	0	0	1	0	1	0	0	0	1	0	1	0	0	0	0	0	1	0	1	0	0	0	1	0	1	0	1												0	0	0	1	0
SP1	Sp1	Protein	0	0	0	1	0	0	0	0	0	1	0	0	0	0	0	0	0	1	0	0	0	0	0	1	0	0	0	0	0	0	1												1	0	0	0	0
Sphingosine 1-phosphate	Sphingosine 1-phosphate	Molecule	sphingosine-1-phosphate receptor 1. The protein encoded by this gene is structurally similar to G protein-coupled receptors and is highly expressed in endothelial cells. It binds the ligand sphingosine-1-phosphate with high affinity and high specificity, and suggested to be involved in the processes that regulate the differentiation of endothelial cells	cite both lipidomics papers on this molecule	Lipid Metab	1	0	0	0	0	0	1	0	0	0	0	0	0	0	1	0	0	0	0	0	1	0	0	0	0	0	0	1												1	0	0	0	0
Sphingosine phosphorylcholine	Sphingosine phosphorylcholine	Molecule	0	0	0	1	0	0	0	0	0	0	0	0	0	0	0	0	0	1	0	0	0	0	0	0	0	0	0	0	0	0	1												0	0	0	0	0
SPHK1	Sphk1	Protein	0	0	0	1	0	0	0	0	0	0	0	0	0	0	0	0	0	1	0	0	0	0	0	0	0	0	0	0	0	0	1												0	0	0	0	0
SPI1	Sfpi1	Protein	0	0	0	0	0	0	1	0	0	0	0	0	1	0	0	0	0	0	0	0	1	0	0	0	0	0	1	0	0	0	1												0	0	0	1	0
SRC	Src	Protein	0	0	0	1	0	0	0	0	0	1	0	0	0	0	0	0	0	1	0	0	0	0	0	1	0	0	0	0	0	0	1												1	0	0	0	0
SRC Family Hs	SRC Family Mm	Protein	0	0	0	0	1	0	0	0	0	0	0	0	0	0	0	0	0	0	1	0	0	0	0	0	0	0	0	0	0	0	1												0	0	0	0	0
SREBF1A	Srebf1a	ProteinSubset	0	0	0	0	0	0	1	0	0	0	0	0	0	0	0	0	0	0	0	0	1	0	0	0	0	0	0	0	0	0	1												0	0	0	0	0
SREBF1C	Srebf1c	ProteinSubset	0	0	0	0	0	0	1	0	0	0	0	0	1	0	0	0	0	0	0	0	1	0	0	0	0	0	1	0	0	0	1												0	0	0	1	0
SREBF2	Srebf2	Protein	0	0	0	0	0	0	1	0	0	0	0	0	0	0	0	0	0	0	0	0	1	0	0	0	0	0	0	0	0	0	1												0	0	0	0	0
SREBF2 P@S432	Srebf2 P@S421	Phosphorylation	0	0	0	0	0	0	1	0	0	0	0	0	0	0	0	0	0	0	0	0	1	0	0	0	0	0	0	0	0	0	1												0	0	0	0	0
SREBF2 P@S455	Srebf2 P@S444	Phosphorylation	0	0	0	0	0	0	1	0	0	0	0	0	0	0	0	0	0	0	0	0	1	0	0	0	0	0	0	0	0	0	1												0	0	0	0	0
STAB1	Stab1	Protein	stabilin 1. This gene encodes a large, transmembrane receptor protein which may function in angiogenesis, lymphocyte homing, cell adhesion, or receptor scavenging. The protein contains 7 fasciclin, 16 epidermal growth factor (EGF)-like, and 2 laminin-type EGF-like domains as well as a C-type lectin-like hyaluronan-binding Link module. The protein is primarily expressed on sinusoidal endothelial c…	0	Inflam	0	0	1	0	0	0	0	0	0	0	0	0	0	0	0	0	1	0	0	0	0	0	0	0	0	0	0	1												0	0	0	0	0
STAT1 P@?	Stat1 P@?	Default	0	0	0	0	0	0	0	0	1	0	0	0	0	0	0	0	0	0	0	0	0	0	1	0	0	0	0	0	0	0	1												0	0	0	0	0
STAT1 P@S727	Stat1 P@S727	Default	0	0	IC Signal	1	0	0	0	0	0	0	0	0	0	0	0	0	0	1	0	0	0	0	0	0	0	0	0	0	0	0	1												0	0	0	0	0
STAT3	Stat3	Protein	0	0	0	1	0	0	1	0	0	1	0	0	1	0	0	0	0	1	0	0	1	0	0	1	0	0	1	0	0	0	1												1	0	0	1	0
Sterol	Sterol	Default	0	0	0	0	0	0	1	0	0	0	0	0	1	0	0	0	0	0	0	0	1	0	0	0	0	0	1	0	0	0	1												0	0	0	1	0
T0901317	T0901317	Molecule	0	0	0	0	0	0	1	0	0	0	0	0	1	0	0	0	0	0	0	0	1	0	0	0	0	0	1	0	0	0	1												0	0	0	1	0
taof(ATF4)	taof(Atf4)	MolecularFunction	activating transcription factor 4 (tax-responsive enhancer element B67). This gene encodes a transcription factor that was originally identified as a widely expressed mammalian DNA binding protein that could bind a tax-responsive enhancer element in the LTR of HTLV-1. The encoded protein was also isolated and characterized as the cAMP-response element binding protein 2 (CREB-2). The protein encod…	0	TF	1	0	0	0	0	0	1	0	0	0	0	0	0	0	1	0	0	0	0	0	1	0	0	0	0	0	0	1												1	0	0	0	0
taof(ATF6)	taof(Atf6)	MolecularFunction	Activating TF 6. This gene encodes a transcription factor that activates target genes for the unfolded protein response (UPR) during endoplasmic reticulum (ER) stress. Although it is a transcription factor, this protein is unusual in that it is synthesized as a transmembrane protein that is embedded in the ER. It functions as an ER stress sensor/transducer, and following ER stress-induced proteol…	0	TF	1	0	0	0	0	0	1	0	0	0	0	0	0	0	1	0	0	0	0	0	1	0	0	0	0	0	0	1												1	0	0	0	0
taof(DDIT3)	taof(Ddit3)	TranscriptionalActivity	DNA-damage-inducible transcript 3. This gene encodes a member of the CCAAT/enhancer-binding protein (C/EBP) family of transcription factors. The protein functions as a dominant-negative inhibitor by forming heterodimers with other C/EBP members, such as C/EBP and LAP (liver activator protein), and preventing their DNA binding activity. The protein is implicated in adipogenesis and erythropoiesis,…	0	TF	0	0	0	0	0	1	0	0	0	0	0	1	0	0	0	0	0	0	0	1	0	0	0	0	0	1	0	1												0	0	0	0	0
taof(ESR1)	taof(Esr1)	MolecularFunction	0	0	0	1	0	0	0	0	0	1	0	0	0	0	0	0	0	1	0	0	0	0	0	1	0	0	0	0	0	0	1												1	0	0	0	0
taof(FOXO1)	taof(Foxo1)	MolecularFunction	0	0	0	1	0	0	0	0	0	1	0	0	0	0	0	0	0	1	0	0	0	0	0	1	0	0	0	0	0	0	1												1	0	0	0	0
taof(NFAT family Hs)	taof(Nfat family Mm)	MolecularFunction	0	0	0	1	0	0	0	0	0	1	0	0	0	0	0	0	0	1	0	0	0	0	0	1	0	0	0	0	0	0	1												1	0	0	0	0
taof(NR1H2)	taof(Nr1h2)	MolecularFunction	0	0	0	0	0	0	1	0	0	0	0	0	1	0	0	0	0	0	0	0	1	0	0	0	0	0	1	0	0	0	1												0	0	0	1	0
taof(NR1H3)	taof(Nr1h3)	MolecularFunction	0	0	0	0	0	0	1	0	0	0	0	0	1	0	0	0	0	0	0	0	1	0	0	0	0	0	1	0	0	0	1												0	0	0	1	0
taof(NR3C1)	taof(Nr3c1)	TranscriptionalActivity	0	0	0	0	0	0	1	0	0	0	0	0	1	0	0	0	0	0	0	0	1	0	0	0	0	0	1	0	0	0	1												0	0	0	1	0
TBXA2R	Tbxa2r	Protein	0	0	0	0	1	0	0	0	0	0	0	0	0	0	0	0	0	0	1	0	0	0	0	0	0	0	0	0	0	0	1												0	0	0	0	0
T-cell	T-cell	CellularComponent	0	0	0	0	0	0	0	0	1	0	0	0	0	0	0	0	0	0	0	0	0	0	1	0	0	0	0	0	0	0	1												0	0	0	0	0
TGM2	Tgm2	Protein	0	0	0	0	0	0	0	0	1	0	0	0	0	0	1	0	0	0	0	0	0	0	1	0	0	0	0	0	1	0	1												0	0	0	0	0
THBS1	Thbs1	Protein	0	0	0	0	1	0	0	1	0	0	1	0	0	1	0	0	0	0	1	0	0	1	0	0	1	0	0	1	0	0	1												0	1	0	0	1
Thromboxane A2	Thromboxane A2	Molecule	0	0	0	0	1	0	0	0	0	0	0	0	0	0	0	0	0	0	1	0	0	0	0	0	1	0	0	0	0	0	1												0	1	0	0	0
THY1	Thy1	Protein	0	0	0	0	0	1	0	0	0	0	0	0	0	0	0	0	0	0	0	1	0	0	0	0	0	0	0	0	0	0	1												0	0	0	0	0
THY1:ITGAM	Thy1:Itgam	MolecularComplex	0	0	0	0	0	1	0	0	0	0	0	0	0	0	0	0	0	0	0	1	0	0	0	0	0	0	0	0	0	0	1												0	0	0	0	0
TIMP1	Timp1	Protein	TIMP metallopeptidase inhibitor 1. This gene belongs to the TIMP gene family. The proteins encoded by this gene family are natural inhibitors of the matrix metalloproteinases (MMPs), a group of peptidases involved in degradation of the extracellular matrix. In addition to its inhibitory role against most of the known MMPs, the encoded protein is able to promote cell proliferation in a wide range …	0	ECM interact	0	0	0	0	0	1	0	0	0	0	0	1	0	0	0	0	0	0	0	1	0	0	0	0	0	1	0	1												0	0	0	0	0
TIMP2	Timp2	Protein	0	0	0	0	0	0	0	0	1	0	0	0	0	0	1	0	0	0	0	0	0	0	1	0	0	0	0	0	1	0	1												0	0	0	0	0
TIMP3	Timp3	Protein	0	0	0	0	0	0	0	0	1	0	0	0	0	0	1	0	0	0	0	0	0	0	1	0	0	0	0	0	1	0	1												0	0	0	0	0
TLR1	Tlr1	Protein	0	0	0	0	1	0	0	0	0	0	0	0	0	0	0	0	0	0	1	0	0	0	0	0	0	0	0	0	0	0	1												0	0	0	0	0
TLR2	Tlr2	Protein	0	0	0	0	1	0	1	0	1	0	1	0	1	0	1	0	0	0	1	0	1	0	1	0	1	0	1	0	1	0	1												0	1	0	1	0
TLR4	Tlr4	Protein	0	0	0	0	1	0	1	1	1	0	1	0	1	1	1	0	0	0	1	0	1	1	1	0	1	0	1	1	1	0	1												0	1	0	1	1
TLR6	Tlr6	Protein	0	0	0	0	1	0	0	0	0	0	0	0	0	0	0	0	0	0	1	0	0	0	0	0	0	0	0	0	0	0	1												0	0	0	0	0
TLR9	Tlr9	Protein	0	0	0	0	0	0	1	0	0	0	0	0	0	0	0	0	0	0	0	0	1	0	0	0	0	0	0	0	0	0	1												0	0	0	0	0
TNFRSF1B	Tnfrsf1b	Protein	0	0	0	1	0	0	0	0	0	1	0	0	0	0	0	0	0	1	0	0	0	0	0	1	0	0	0	0	0	0	1												1	0	0	0	0
TNFSF14	Tnfsf14	Protein	0	0	0	0	0	0	1	0	0	0	0	0	1	0	0	0	0	0	0	0	1	0	0	0	0	0	1	0	0	0	1												0	0	0	1	0
TNFSF15	Tnfsf15	Protein	0	0	0	0	0	0	1	0	0	0	0	0	1	0	0	0	0	0	0	0	1	0	0	0	0	0	1	0	0	0	1												0	0	0	1	0
tportof(ATP2A2)	tportof(Atp2a2)	Reaction	0	0	0	0	0	0	0	0	1	0	0	0	0	0	0	0	0	0	0	0	0	0	1	0	0	0	0	0	0	0	1												0	0	0	0	0
tportof(SCARB1)	tportof(Scarb1)	Reaction	0	0	0	0	0	0	1	0	0	0	0	0	0	0	0	0	0	0	0	0	1	0	0	0	0	0	0	0	0	0	1												0	0	0	0	0
tportof(SLC9A1)	tportof(Slc9a1)	Reaction	0	0	0	0	0	0	0	0	1	0	0	0	0	0	0	0	0	0	0	0	0	0	1	0	0	0	0	0	0	0	1												0	0	0	0	0
TRADD	Tradd	Protein	0	0	0	0	0	0	1	0	0	0	0	0	1	0	0	0	0	0	0	0	1	0	0	0	0	0	1	0	0	0	1												0	0	0	1	0
vascular smooth muscle	vascular smooth muscle	BiologicalProcess	0	0	0	0	0	0	0	0	1	0	0	0	0	0	0	0	0	0	0	0	0	0	1	0	0	0	0	0	0	0	1												0	0	0	0	0
vascular smooth muscle cell migration	vascular smooth muscle cell migration	BiologicalProcess	0	0	0	0	0	0	0	1	0	0	0	0	0	0	0	0	0	0	0	0	0	1	0	0	0	0	0	0	0	0	1												0	0	0	0	0
vascular smooth muscle cell proliferation	vascular smooth muscle cell proliferation	BiologicalProcess	0	0	0	0	0	0	0	1	0	0	0	0	0	0	0	0	0	0	0	0	0	1	0	0	0	0	0	0	0	0	1												0	0	0	0	0
VASP	Vasp	Protein	0	0	0	0	1	0	0	0	0	0	0	0	0	0	0	0	0	0	1	0	0	0	0	0	0	0	0	0	0	0	1												0	0	0	0	0
VASP P@S	Vasp P@S	Default	0	0	0	0	1	0	0	0	0	0	0	0	0	0	0	0	0	0	1	0	0	0	0	0	0	0	0	0	0	0	1												0	0	0	0	0
VASP P@S157	Vasp P@S153	Phosphorylation	0	0	0	0	1	0	0	0	0	0	0	0	0	0	0	0	0	0	1	0	0	0	0	0	0	0	0	0	0	0	1												0	0	0	0	0
VCAM1	Vcam1	Protein	0	0	0	1	0	1	0	0	1	1	0	1	0	0	1	0	0	1	0	1	0	0	1	1	0	1	0	0	1	0	1												1	0	1	0	0
VCAM1:ITGA4	Vcam1:Itga4	MolecularComplex	0	0	0	0	0	1	0	0	0	0	0	0	0	0	0	0	0	0	0	1	0	0	0	0	0	0	0	0	0	0	1												0	0	0	0	0
VCAM1:ITGA4:ITGB1	Vcam1:Itga4:Itgb1	MolecularComplex	0	0	0	0	0	1	0	0	0	0	0	0	0	0	0	0	0	0	0	1	0	0	0	0	0	0	0	0	0	0	1												0	0	0	0	0
VCAM1:ITGAX	Vcam1:Itgax	MolecularComplex	0	0	0	0	0	1	0	0	0	0	0	0	0	0	0	0	0	0	0	1	0	0	0	0	0	0	0	0	0	0	1												0	0	0	0	0
Vcam1:ITGAX:ITGB2	Vcam1:Itgax:Itgb2	MolecularComplex	0	0	0	0	0	1	0	0	0	0	0	0	0	0	0	0	0	0	0	1	0	0	0	0	0	0	0	0	0	0	1												0	0	0	0	0
VWF	Vwf	Protein	0	0	0	1	1	0	0	0	0	0	0	0	0	0	0	0	0	1	1	0	0	0	0	0	0	0	0	0	0	0	1												0	0	0	0	0
VWF:Ib-V-IX complex Hs	Vwf:Ib-V-IX complex Mm	MolecularComplex	0	0	0	0	1	0	0	0	0	0	0	0	0	0	0	0	0	0	1	0	0	0	0	0	0	0	0	0	0	0	1												0	0	0	0	0
XDH	Xdh	Protein	0	0	0	0	0	0	1	0	0	0	0	0	1	0	0	0	0	0	0	0	1	0	0	0	0	0	1	0	0	0	1												0	0	0	1	0
[truncated: 1 more columns]

## Sheet: Sheet5
Species-specific investigation of vascular biology pathways: mouse vs. human
Node_Hs	Node_Mm	Type_node	Function (NCBI PubMed, Gene)	Relevant PMIDs	Functional Category
Angiotensin II	Angiotensin II Mm	ProteinSubset			GF
ATF6	Atf6	Protein			TF
catof(TLR4)	catof(Tlr4)	Reaction			Inflam
F2	F2	Protein			Coag
FGF2	Fgf2	Protein			GF
GJA1	Gja1	Protein			??
HIF1A	Hif1a	Protein	Master regulator of hypoxia response. This gene encodes the alpha subunit of transcription factor hypoxia-inducible factor-1 (HIF-1), which is a heterodimer composed of an alpha and a beta subunit. HIF-1 functions as a master regulator of cellular and systemic homeostatic response to hypoxia by activating transcription of many genes, including those involved in energy metabolism, angiogenesis, ap…		GF
kaof(CHUK)	kaof(Chuk)	Reaction	This gene encodes a member of the serine/threonine protein kinase family. The encoded protein, a component of a cytokine-activated protein complex that is an inhibitor of the essential transcription factor NF-kappa-B complex, phosphorylates sites that trigger the degradation of the inhibitor via the ubiquination pathway, thereby activating the transcription factor		Inflam
kaof(p38 MAPK family Hs)	kaof(p38 MAPK family Mm)	Reaction
kaof(PDGFRB)	kaof(Pdgfrb)	Reaction
Lipopolysaccharide	Lipopolysaccharide	Molecule
NOS3	Nos3	Protein
OLR1	Olr1	Protein
PDGFB	Pdgfb	Protein
ROS	ROS	Molecule
STAT5A	Stat5a	Protein
taof(ETS1)	taof(Ets1)	MolecularFunction
taof(JUN)	taof(Jun)	MolecularFunction
taof(NFKB Complex Hs)	taof(NFKB Complex Mm)	TranscriptionalActivity
taof(PPARA)	taof(Ppara)	MolecularFunction
taof(PPARG)	taof(Pparg)	MolecularFunction
taof(SPI1)	taof(Sp1)	MolecularFunction
taof(STAT3)	taof(Stat3)	TranscriptionalActivity
taof(STAT5A)	taof(Stat5a)	MolecularFunction
taof(TP53)	taof(Trp53)	MolecularFunction
tissue damage	tissue damage	BiologicalProcess
TNF	Tnf	Protein
BIRC5	Birc5	Protein
catof(AGTR1)	catof(Agtr1a)	MolecularFunction
CCND1	Ccnd1	Protein
Ceramide	Ceramide	Molecule
CTGF	Ctgf	Protein
EIF2AK3	Eif2ak3	Protein
ETS1	Ets1	Protein
kaof(PKC Family Hs)	kaof(Prkc family Mm)	Reaction
LTBR	Ltbr	Protein
MYC	Myc	Protein
PDGF Family Hs	Pdgf Family Mm	Protein
RB1	Rb1	Protein
RELA	Rela	Protein
taof(PPARD)	taof(Ppard)	MolecularFunction
taof(SREBF1A)	taof(Srebf1a)	TranscriptionalActivity
CCL2	Ccl2	Protein
CD40LG	Cd40lg	Protein
GATA6	Gata6	Protein
gtpof(RAC1)	gtpof(Rac1)	Reaction
JUN	Jun	Protein
kaof(ERK family Hs)	kaof(ERK Family Mm)	Reaction
kaof(MEK Family Hs)	kaof(MEK Family Mm)	Reaction
MAP2K4	Map2k4	Protein
response to hypoxia	response to hypoxia	BiologicalProcess
taof(HIF1A)	taof(Hif1a)	MolecularFunction
taof(SREBF1)	taof(Srebf1)	TranscriptionalActivity
TGFB1	Tgfb1	Protein
angiogenesis	angiogenesis	BiologicalProcess	Coagulation factor II (thrombin) is proteolytically cleaved to form thrombin in the first step of the coagulation cascade which ultimately results in the stemming of blood loss. F2 also plays a role in maintaining vascular integrity during development and postnatal life. Mutations in F2 leads to various forms of thrombosis and dysprothrombinemia.		Neovascular
catof(CD40)	catof(Cd40)	Reaction			Inf / apo
catof(F2)	catof(F2)	MolecularFunction	Coagulation factor II is proteolytically cleaved to form thrombin in the first step of the coagulation cascade which ultimately results in the stemming of blood loss. F2 also plays a role in maintaining vascular integrity during development and postnatal life. Mutations in F2 leads to various forms of thrombosis and dysprothrombinemia.		THR
catof(OLR1)	catof(Olr1)	MolecularFunction	oxidized low density lipoprotein (lectin-like) receptor 1. This gene encodes a low density lipoprotein receptor that belongs to the C-type lectin superfamily. This gene is regulated through the cyclic AMP signaling pathway. The encoded protein binds, internalizes and degrades oxidized low-density lipoprotein. This protein may be involved in the regulation of Fas-induced apoptosis. This protein ma…		Lipid Metab
catof(PTAFR)	catof(Ptafr)	MolecularFunction	This gene encodes a seven-transmembrane G-protein-coupled receptor for platelet-activating factor (PAF) that localizes to lipid rafts and/or caveolae in the cell membrane. PAF (1-0-alkyl-2-acetyl-sn-glycero-3-phosphorylcholine) is a phospholipid that plays a significant role in oncogenic transformation, tumor growth, angiogenesis, metastasis, and pro-inflammatory processes. Binding of PAF to the …		THR
catof(SOD1)	catof(Sod1)	MolecularFunction			Ox stress
catof(TLR2)	catof(Tlr2)	Reaction			Inflam
CCL5	Ccl5	Protein	Chemokine (C-C motif) ligand 5. This gene is one of several CC cytokine genes clustered on the q-arm of chromosome 17. Cytokines are a family of secreted proteins involved in immunoregulatory and inflammatory processes. The CC cytokines are proteins characterized by two adjacent cysteines. The cytokine encoded by this gene functions as a chemoattractant for blood monocytes, memory T helper cells …		Inflam
CPG-oligonucleotide	CPG-oligonucleotide	Default	TLR9. The protein encoded by this gene is a member of the Toll-like receptor (TLR) family which plays a fundamental role in pathogen recognition and activation of innate immunity. TLRs are highly conserved from Drosophila to humans and share structural and functional similarities. They recognize pathogen-associated molecular patterns (PAMPs) that are expressed on infectious agents, and mediate th…		Inflam
CSF1	Csf1	Protein	The protein encoded by this gene is a cytokine that controls the production, differentiation, and function of macrophages. The active form of the protein is found extracellularly as a disulfide-linked homodimer, and is thought to be produced by proteolytic cleavage of membrane-bound precursors. The encoded protein may be involved in development of the placenta		jui
CSF2	Csf2	Protein			Inflam
EGR1	Egr1	Protein	Early growth response 1. The protein encoded by this gene belongs to the EGR family of C2H2-type zinc-finger proteins. It is a nuclear protein and functions as a transcriptional regulator. The products of target genes it activates are required for differentitation and mitogenesis. Studies suggest this is a cancer suppresor gene.		GF
IFNB1	Ifnb1	Protein			Inflam
IFNG	Ifng	Protein			Inflam
IL17A	Il17a	Protein			Inflam
IL18	Il18	Protein			Inflam
IL1A	Il1a	Protein	interleukin 1, alpha. The protein encoded by this gene is a member of the interleukin 1 cytokine family. This cytokine is a pleiotropic cytokine involved in various immune responses, inflammatory processes, and hematopoiesis. This cytokine is produced by monocytes and macrophages as a proprotein, which is proteolytically processed and released in response to cell injury, and thus induces apoptosi…		Inflam
IL1B	Il1b	Protein	The protein encoded by this gene is a member of the interleukin 1 cytokine family. This cytokine is produced by activated macrophages as a proprotein, which is proteolytically processed to its active form by caspase 1 (CASP1/ICE). This cytokine is an important mediator of the inflammatory response, and is involved in a variety of cellular activities, including cell proliferation, differentiation,…		Inflam
IL6	Il6	Protein	interleukin 6 (interferon, beta 2). This gene encodes a cytokine that functions in inflammation and the maturation of B cells. In addition, the encoded protein has been shown to be an endogenous pyrogen capable of inducing fever in people with autoimmune diseases or infections. The protein is primarily produced at sites of acute and chronic inflammation, where it is secreted into the serum and in…		Inflam
IRAK1	Irak1	Protein	interleukin-1 receptor-associated kinase 1. This gene encodes the interleukin-1 receptor-associated kinase 1, one of two putative serine/threonine kinases that become associated with the interleukin-1 receptor (IL1R) upon stimulation. This gene is partially responsible for IL1-induced upregulation of the transcription factor NF-kappa B		Inflam
kaof(AKT1)	kaof(Akt1)	Reaction	v-akt murine thymoma viral oncogene homolog 1. The serine-threonine protein kinase encoded by the AKT1 gene is catalytically inactive in serum-starved primary and immortalized fibroblasts. AKT1 and the related AKT2 are activated by platelet-derived growth factor. The activation is rapid and specific, and it is abrogated by mutations in the pleckstrin homology domain of AKT1. It was shown that the…		IC Signal / GFs
kaof(AKT Family Hs)	kaof(AKT family Mm)	Reaction		IC signal molucule activated by PDGF	IC Signal / GFs
kaof(IkappaB kinase complex Hs)	kaof(IkappaB kinase complex Mm)	Reaction	inhibitor of kappa light polypeptide gene enhancer in B-cells, kinase epsilon. IKBKE is a noncanonical I-kappa-B (see MIM 164008) kinase (IKK) that is essential for regulating antiviral signaling pathways. IKBKE has also been identified as a breast cancer (MIM 114480) oncogene and is amplified and overexpressed in over 30% of breast carcinomas and breast cancer cell lines		Inflam
kaof(IKBKB)	kaof(Ikbkb)	Reaction	inhibitor of kappa light polypeptide gene enhancer in B-cells, kinase beta		Inflam
kaof(SRC)	kaof(Src)	Reaction	v-src sarcoma (Schmidt-Ruppin A-2) viral oncogene homolog (avian). This gene is highly similar to the v-src gene of Rous sarcoma virus. This proto-oncogene may play a role in the regulation of embryonic development and cell growth. The protein encoded by		IC Signal / GFs
Leukotriene B4	Leukotriene B4	Molecule	leukotriene B4. The inflammatory environment within the atherosclerotic lesion stimulates the 5-lipoxygenase pathway of arachidonic acid metabolism, leading to the biosynthesis of the potent lipid inflammatory mediators leukotrienes.		Inflam
Low Density Lipoprotein	Low Density Lipoprotein	Molecule			Lipid Metab
macrophage activation	macrophage activation	BiologicalProcess			Inflam
monocyte adherence	monocyte adherence	BiologicalProcess			Inflam
paof(PTEN)	paof(Pten)	MolecularFunction	phosphatase and tensin homolog. This gene was identified as a tumor suppressor that is mutated in a large number of cancers at high frequency. The protein encoded this gene is a phosphatidylinositol-3,4,5-trisphosphate 3-phosphatase. It contains a tensin like domain as well as a catalytic domain similar to that of the dual specificity protein tyrosine phosphatases. Unlike most of the protein tyro…	(16842857, Sasaoka)	Inflam / lipid mediators
PPBP	Ppbp	Protein	??		??
taof(AP-1 complex Hs)	taof(AP-1 Complex Mm)	TranscriptionalActivity	jun proto-oncogene. This gene is the putative transforming gene of avian sarcoma virus 17. It encodes a protein which is highly similar to the viral protein, and which interacts directly with specific target DNA sequences to regulate gene expression. This gene is intronless and is mapped to 1p32-p31, a chromosomal region involved in both translocations and deletions in human malignancies		TF
taof(CEBPA)	taof(Cebpa)	TranscriptionalActivity	CCAAT/enhancer binding protein (C/EBP), alpha. The protein encoded by this intronless gene is a bZIP transcription factor which can bind as a homodimer to certain promoters and enhancers. It can also form heterodimers with the related proteins CEBP-beta and CEBP-gamma. The encoded protein has been shown to bind to the promoter and modulate the expression of the gene encoding leptin, a protein tha…		TF
taof(IRF3)	taof(Irf3)	MolecularFunction	interferon regulatory factor 3. This gene encodes a member of the interferon regulatory transcription factor (IRF) family. The encoded protein is found in an inactive cytoplasmic form that upon serine/threonine phosphorylation forms a complex with CREBBP. This complex translocates to the nucleus and activates the transcription of interferons alpha and beta, as well as other interferon-induced gen…		TF
taof(NCOR1)	taof(Ncor1)	MolecularFunction	nuclear receptor corepressor 1. This gene encodes a protein that mediates ligand-independent transcription repression of thyroid-hormone and retinoic-acid receptors by promoting chromatin condensation and preventing access of the transcription machinery. It is part of a complex which also includes histone deacetylases and transcriptional regulators similar to the yeast protein Sin3p. This gene is…		TF/ nuclear receptor
taof(REL)	taof(Rel)	MolecularFunction	v-rel reticuloendotheliosis viral oncogene homolog (avian). The REL gene encodes c-Rel, a transcription factor that is a member of the Rel/NFKB family, which also includes RELA (MIM 164014), RELB (604758), NFKB1 (MIM 164011), and NFKB2 (MIM 164012). These proteins are related through a highly conserved N-terminal region termed the 'Rel domain,' which is responsible for DNA binding, dimerization, …		TF
taof(STAT1)	taof(Stat1)	MolecularFunction	signal transducer and activator of transcription 1. The protein encoded by this gene is a member of the STAT protein family. In response to cytokines and growth factors, STAT family members are phosphorylated by the receptor associated kinases, and then form homo- or heterodimers that translocate to the cell nucleus where they act as transcription activators. This protein can be activated by vari…		TF
TNFRSF1A	Tnfrsf1a	Protein	tumor necrosis factor receptor superfamily, member 1A. The protein encoded by this gene is a member of the TNF-receptor superfamily. This protein is one of the major receptors for the tumor necrosis factor-alpha. This receptor can activate NF-kappaB, mediate apoptosis, and function as a regulator of inflammation. Antiapoptotic protein BCL2-associated athanogene 4 (BAG4/SODD) and adaptor proteins …		Inflam
VEGFA	Vegfa	Protein	vascular endothelial growth factor A. This gene is a member of the PDGF/VEGF growth factor family and encodes a protein that is often found as a disulfide linked homodimer. This protein is a glycosylated mitogen that specifically acts on endothelial cells and has various effects, including mediating increased vascular permeability, inducing angiogenesis, vasculogenesis and endothelial cell growth…		GF
AGTR1	Agtr1a	Protein
catof(PTGER3)	catof(Ptger3)	MolecularFunction
CAV1	Cav1	Protein
CCR2	Ccr2	Protein
cell proliferation	cell proliferation	BiologicalProcess
CTNNB1	Ctnnb1	Protein
EDNRB	Ednrb	Protein
ERK Family Hs	ERK Family Mm	Protein
exp(BIRC5)	exp(Birc5)	GeneExpression
exp(CCL2)	exp(Ccl2)	GeneExpression
exp(CCND1)	exp(Ccnd1)	GeneExpression
exp(CTGF)	exp(Ctgf)	GeneExpression
exp(NOS3)	exp(Nos3)	GeneExpression
exp(PPARA)	exp(Ppara)	GeneExpression
exp(SCAP)	exp(Scap)	GeneExpression
exp(TNF)	exp(Tnf)	GeneExpression
exp(VEGFA)	exp(Vegfa)	GeneExpression
extracellular matrix	extracellular matrix	CellularComponent
gtpof(RHO Family Hs)	gtpof(RHO family Mm)	Reaction
high-fat diet	high-fat diet	BiologicalProcess
IGF1	Igf1	Protein
Insulin	Insulin	Molecule
kaof(JNK family Hs)	kaof(JNK family Mm)	Reaction
kaof(PDGFRA)	kaof(Pdgfra)	Reaction
NFKB Complex Hs	NFKB Complex Mm	Protein
PDGFRA	Pdgfra	Protein
PDGFRB	Pdgfrb	Protein
PLA2 Family Hs	PLA2 Family Mm	Protein
PPARA	Ppara	Protein
PPARD	Ppard	Protein
PPARG	Pparg	Protein
PKC Family Hs	Prkc Family Mm	Protein
Prostaglandin E2	Prostaglandin E2	Molecule
PTGER3	Ptger3	Protein
PUFA	PUFA	Default
RHOA	Rhoa	Protein
SCAP	Scap	Protein
SIRT1	Sirt1	Protein
SP1	Sp1	Protein
SRC Family Hs	Srebf1	Protein
SREBF1	Srebf1a	ProteinSubset
SREBF1A	Srebf1c	ProteinSubset
SREBF1C	Srebf2	Protein
STAT3	Stat3	Protein
SYK	Syk	Protein
taof(CTNNB1)	taof(Ctnnb1)	TranscriptionalActivity
taof(EGR1)	taof(Egr1)	MolecularFunction
taof(GATA6)	taof(Gata6)	MolecularFunction
taof(NR1H3)	taof(Nr1h3)	MolecularFunction
taof(RELA)	taof(Rela)	MolecularFunction
taof(SREBF1C)	taof(Srebf1c)	TranscriptionalActivity
taof(SREBF2)	taof(Srebf2)	TranscriptionalActivity
TLR4	Tlr4	Protein
acetylated-LDL	acetylated-LDL	Default			Lipid Metab
ADAM17	Adam17	Protein	ADAM metallopeptidase domain 17. This gene encodes a member of the ADAM (a disintegrin and metalloprotease domain) family. Members of this family are membrane-anchored proteins structurally related to snake venom disintegrins, and have been implicated in a variety of biologic processes involving cell-cell and cell-matrix interactions, including fertilization, muscle development, and neurogenesis.…		ECM interact
Aldosterone	Aldosterone	Molecule			Metab
APOE	Apoe	Protein
ATF4	Atf4	Protein
calcineurin complex Hs	Calcineurin complex Mm	MolecularComplex
Calcium	Calcium	Molecule
catof(CCR3)	catof(Ccr3)	MolecularFunction	chemokine (C-C motif) receptor 3. The protein encoded by this gene is a receptor for C-C type chemokines. It belongs to family 1 of the G protein-coupled receptors. This receptor binds and responds to a variety of chemokines, including eotaxin (CCL11), eotaxin-3 (CCL26), MCP-3 (CCL7), MCP-4 (CCL13), and RANTES (CCL5). It is highly expressed in eosinophils and basophils, and is also detected in TH…
catof(EDNRA)	catof(Ednra)	Reaction	endothelin receptor type A		Mitogenesis
catof(EDNRB)	catof(Ednrb)	Reaction	endothelin receptor type B		Mitogenesis
Cholesterol	Cholesterol	Molecule
CRP	Crp	Protein
CSF3	Csf3	Protein	colony stimulating factor 3 (granulocyte). The protein encoded by this gene is a cytokine that controls the production, differentiation, and function of granulocytes. The active protein is found extracellularly		Inflam
CXCL2	Cxcl2	Protein	chemokine (C-X-C motif) ligand 2
DDIT3	Ddit3	Protein
E2F1	E2f1	Protein	E2F1 tanscription factor. The protein encoded by this gene is a member of the E2F family of transcription factors. The E2F family plays a crucial role in the control of cell cycle and action of tumor suppressor proteins and is also a target of the transforming proteins of small DNA tumor viruses. The E2F proteins contain several evolutionally conserved domains found in most members of the family.…		TF
EDN1	Edn1	Protein	Endothelin 1. The protein encoded by this gene is proteolytically processed to release a secreted peptide termed endothelin 1. This peptide is a potent vasoconstrictor and is produced by vascular endothelial cells.		Mitogenesis
Estradiol-17beta	Estradiol-17beta	Molecule
FABP4	Fabp4	Protein	fatty acid binding protein 4, adipocyte. FABP4 encodes the fatty acid binding protein found in adipocytes. Fatty acid binding proteins are a family of small, highly conserved, cytoplasmic proteins that bind long-chain fatty acids and other hydrophobic ligands. It is thought that FABPs roles include fatty acid uptake, transport, and metabolism		Lipid Metab
gtpof(RHOA)	gtpof(Rhoa)	Reaction	ras homolog family member A. Migration of various cell types. Promotes cell proliferation and migration in cancer cells		Migration
HEXIM1	Hexim1	Protein	hexamethylene bis-acetamide inducible 1 . Expression of this gene is induced by hexamethylene-bis-acetamide in vascular smooth muscle cells		?
Histamine	Histamine	Molecule
ICAM1	Icam1	Protein			Inflam
inflammatory response	inflammatory response	BiologicalProcess
ITGB1	Itgb1	Protein	integrin, beta 1 (fibronectin receptor, beta polypeptide, antigen CD29 includes MDF2, MSK12). Integrins are heterodimeric proteins made up of alpha and beta subunits. At least 18 alpha and 8 beta subunits have been described in mammals. Integrin family members are membrane receptors involved in cell adhesion and recognition in a variety of processes including embryogenesis, hemostasis, tissue rep…		ECM interact
JAK2	Jak2	Protein	Janus kinase 2. This gene product is a protein tyrosine kinase involved in a specific subset of cytokine receptor signaling pathways. It has been found to be constituitively associated with the prolactin receptor and is required for responses to gamma interferon. Mice that do not express an active protein for this gene exhibit embryonic lethality associated with the absence of definitive erythrop…		IC Signal
kaof(EIF2AK3)	kaof(Eif2ak3)	Reaction	Phosphorylates and inactivates eukaryotic translation-initiation factor 2 (EIF2). Represes global protein synthesis. Locates to the ER and it is induced by ER stress caused by malfolded proteins.		ER stress
kaof(MAP3K1)	kaof(Map3k1)	Reaction			IC Signal
kaof(PKA Family Hs)	kaof(PKA Family Mm)	Reaction			IC Signal
MYD88	Myd88	Protein	myeloid differentiation primary response 88. This gene encodes a cytosolic adapter protein that plays a central role in the innate and adaptive immune response. This protein functions as an essential signal transducer in the interleukin-1 and Toll-like receptor signaling pathways. These pathways regulate that activation of numerous proinflammatory genes. The encoded protein consists of an N-termi…		Inflam
NR3C2	Nr3c2	Protein	nuclear receptor subfamily 3, group C, member 2. This gene encodes the mineralocorticoid receptor, which mediates aldosterone actions on salt and water balance within restricted target cells. The protein functions as a ligand-dependent transcription factor that binds to mineralocorticoid response elements in order to transactivate target genes. Mutations in this gene cause autosomal dominant pseu…		TF
PTK2	Ptk2	Protein	protein tyrosine kinase 2. This gene encodes a cytoplasmic protein tyrosine kinase which is found concentrated in the focal adhesions that form between cells growing in the presence of extracellular matrix constituents. The encoded protein is a member of the FAK subfamily of protein tyrosine kinases but lacks significant sequence similarity to kinases from other subfamilies. Activation of this ge…		ECM interact
RAC1	Rac1	Protein	ras-related C3 botulinum toxin substrate 1 (rho family, small GTP binding protein Rac1). The protein encoded by this gene is a GTPase which belongs to the RAS superfamily of small GTP-binding proteins. Members of this superfamily appear to regulate a diverse array of cellular events, including the control of cell growth, cytoskeletal reorganization, and the activation of protein kinases		Migration / Mitogen
REL	Rel	Protein	v-rel reticuloendotheliosis viral oncogene homolog (avian). The REL gene encodes c-Rel, a transcription factor that is a member of the Rel/NFKB family, which also includes RELA (MIM 164014), RELB (604758), NFKB1 (MIM 164011), and NFKB2 (MIM 164012). These proteins are related through a highly conserved N-terminal region termed the 'Rel domain,' which is responsible for DNA binding, dimerization, …		TF/ Inflam
response to endoplasmic reticulum stress	response to endoplasmic reticulum stress	BiologicalProcess
SOCS2	Socs2	Protein	suppressor of cytokine signaling 2. This gene encodes a member of the suppressor of cytokine signaling (SOCS) family. SOCS family members are cytokine-inducible negative regulators of cytokine receptor signaling via the Janus kinase/signal transducer and activation of transcription pathway (the JAK/STAT pathway). SOCS family proteins interact with major molecules of signaling complexes to block f…		Inflam (blocks IC signaling of inflam pathways)
STAB1	Stat1	Protein	stabilin 1. This gene encodes a large, transmembrane receptor protein which may function in angiogenesis, lymphocyte homing, cell adhesion, or receptor scavenging. The protein contains 7 fasciclin, 16 epidermal growth factor (EGF)-like, and 2 laminin-type EGF-like domains as well as a C-type lectin-like hyaluronan-binding Link module. The protein is primarily expressed on sinusoidal endothelial c…		Inflam
STAT1 P@S727	Stat1:Rela:Crebbp	Protein			IC Signal
taof(ATF4)	taof(Atf4)	MolecularFunction	activating transcription factor 4 (tax-responsive enhancer element B67). This gene encodes a transcription factor that was originally identified as a widely expressed mammalian DNA binding protein that could bind a tax-responsive enhancer element in the LTR of HTLV-1. The encoded protein was also isolated and characterized as the cAMP-response element binding protein 2 (CREB-2). The protein encod…		TF
taof(CEBPD)	taof(Cebpd)	MolecularFunction	CCAAT/enhancer binding protein (C/EBP), delta. The protein encoded by this intronless gene is a bZIP transcription factor which can bind as a homodimer to certain DNA regulatory regions. It can also form heterodimers with the related protein CEBP-alpha. The encoded protein is important in the regulation of genes involved in immune and inflammatory responses, and may be involved in the regulation …
taof(CREB1)	taof(Creb1)	MolecularFunction	cAMP responsive element binding protein 1. This gene encodes a transcription factor that is a member of the leucine zipper family of DNA binding proteins. This protein binds as a homodimer to the cAMP-responsive element, an octameric palindrome. The protein is phosphorylated by several protein kinases, and induces transcription of genes in response to hormonal stimulation of the cAMP pathway		TF
taof(E2F1)	taof(E2f1)	TranscriptionalActivity			TF
taof(ELK1)	taof(Elk1)	MolecularFunction
taof(EP300)	taof(Ep300)	MolecularFunction
taof(ESR1)	taof(Esr1)	MolecularFunction
taof(IRF5)	taof(Irf5)	MolecularFunction
taof(NR3C2)	taof(Nr3c2)	MolecularFunction
taof(RB1)	taof(Rb1)	TranscriptionalActivity
taof(SP1)	taof(Sfpi1)	MolecularFunction
TRAF2	Traf2	Protein
VEGFA	Abcg1	Protein	ATP-binding cassette, sub-family G (WHITE), member 1. The protein encoded by this gene is a member of the superfamily of ATP-binding cassette (ABC) transporters. ABC proteins transport various molecules across extra- and intra-cellular membranes. ABC genes are divided into seven distinct subfamilies (ABC1, MDR/TAP, MRP, ALD, OABP, GCN20, White). This protein is a member of the White subfamily. It…		Lipid Metab
ANGPT1	Angpt1	Protein	Angiopoietin 1. Angiopoietins are proteins with important roles in vascular development and angiogenesis. All angiopoietins bind with similar affinity to an endothelial cell-specific tyrosine-protein kinase receptor. The protein encoded by this gene is a secreted glycoprotein that activates the receptor by inducing its tyrosine phosphorylation. It plays a critical role in mediating reciprocal int…		GF
Arachidonate	Arachidonate	Molecule
catof(F2R)	catof(F2r)	Reaction	coagulation factor II (thrombin) receptor. Coagulation factor II receptor is a 7-transmembrane receptor involved in the regulation of thrombotic response. Proteolytic cleavage leads to the activation of the receptor. F2R is a G-protein coupled receptor family member	make the point that this is the only set where F2R showed up	THR
catof(NOS3)	catof(Nos3)	MolecularFunction	Nitric oxide is a reactive free radical which acts as a biologic mediator in several processes, including neurotransmission and antimicrobial and antitumoral activities. Nitric oxide is synthesized from L-arginine by nitric oxide synthases. Variations in this gene are associated with susceptibility to coronary spasm	make the point that this is the only set where F2R showed up
CD36	Cd36	Protein	The protein encoded by this gene is the fourth major glycoprotein of the platelet surface and serves as a receptor for thrombospondin in platelets and various cell lines. Since thrombospondins are widely distributed proteins involved in a variety of adhesive processes, this protein may have important functions as a cell adhesion molecule. It binds to collagen, thrombospondin, anionic phospholipid…		THR
CDKN2A	Cdkn2a	Protein	cyclin-dependent kinase inhibitor 2A. In spite of the structural and functional differences, the CDK inhibitor isoforms and the ARF product encoded by this gene, through the regulatory roles of CDK4 and p53 in cell cycle G1 progression, share a common functionality in cell cycle G1 control. This gene is frequently mutated or deleted in a wide variety of tumors, and is known to be an important tum…		G1 progression
CEBPA	Cebpa	Protein	CCAAT/enhancer binding protein (C/EBP), alpha. The protein encoded by this intronless gene is a bZIP transcription factor which can bind as a homodimer to certain promoters and enhancers. It can also form heterodimers with the related proteins CEBP-beta and CEBP-gamma. The encoded protein has been shown to bind to the promoter and modulate the expression of the gene encoding leptin, a protein tha…		TF
Collagen type I Family Hs	Collagen type I Family Mm	Protein			ECM interact
Cortisol	Cortisol	Molecule
dendritic cell activation	dendritic cell activation	BiologicalProcess
IFNA1	Ifna1	Protein	Interferon, alpha 1. The protein encoded by this gene is produced by macrophages and has antiviral activity. This gene is intronless and the encoded protein is secreted
kaof(INSR)	kaof(Insr)	Reaction	Insulin receptor. After removal of the precursor signal peptide, the insulin receptor precursor is post-translationally cleaved into two chains (alpha and beta) that are covalently linked. Binding of insulin to the insulin receptor (INSR) stimulates glucose uptake. Two transcript variants encoding different isoforms have been found for this gene		Multiple
kaof(IRAK4)	kaof(Irak4)	Reaction	interleukin-1 receptor-associated kinase 4		Inflam
kaof(MAP2K6)	kaof(Map2k6)	Reaction			IC Signal
kaof(MAPK1)	kaof(Mapk1)	Reaction			IC Signal
kaof(MAPK3)	kaof(Mapk3)	Reaction			IC Signal
kaof(MAPK8)	kaof(Mapk8)	Reaction			IC Signal
kaof(PI3K Family Hs)	kaof(PI3K Family Mm)	Reaction	phosphatidylinositol-4,5-bisphosphate 3-kinase, catalytic subunit alpha. Phosphatidylinositol 3-kinase is composed of an 85 kDa regulatory subunit and a 110 kDa catalytic subunit. The protein encoded by this gene represents the catalytic subunit, which uses ATP to phosphorylate PtdIns, PtdIns4P and PtdIns(4,5)P2.		IC Signal
kaof(PRKCB)	kaof(Prkcb)	Reaction	Protein kinase C, beta. Protein kinase C (PKC) is a family of serine- and threonine-specific protein kinases that can be activated by calcium and second messenger diacylglycerol. PKC family members phosphorylate a wide variety of protein targets and are known to be involved in diverse cellular signaling pathways. PKC family members also serve as major receptors for phorbol esters, a class of tumo…		IC Signal
kaof(SRC family Hs)	kaof(SRC family Mm)	Reaction	v-src sarcoma (Schmidt-Ruppin A-2) viral oncogene homolog (avian). This gene is highly similar to the v-src gene of Rous sarcoma virus. This proto-oncogene may play a role in the regulation of embryonic development and cell growth. The protein encoded by this gene is a tyrosine-protein kinase whose activity can be inhibited by phosphorylation by c-SRC kinase.		IC Signal
laminar shear stress	laminar shear stress	Default
LDLR	Ldlr	Protein		make a point that LDLR, oxLDL, oxHDL, and S1P were all HYPs in the human set	Lipid Metab
Oxidized HDL	Oxidized HDL	CellularComponent			Lipid Metab
Oxidized Low Density Lipoprotein	Oxidized Low Density Lipoprotein	Molecule			Lipid Metab
Sphingosine 1-phosphate	Sphingosine 1-phosphate	Molecule	sphingosine-1-phosphate receptor 1. The protein encoded by this gene is structurally similar to G protein-coupled receptors and is highly expressed in endothelial cells. It binds the ligand sphingosine-1-phosphate with high affinity and high specificity, and suggested to be involved in the processes that regulate the differentiation of endothelial cells	cite both lipidomics papers on this molecule	Lipid Metab
taof(ATF6)	taof(Atf6)	MolecularFunction	Activating TF 6. This gene encodes a transcription factor that activates target genes for the unfolded protein response (UPR) during endoplasmic reticulum (ER) stress. Although it is a transcription factor, this protein is unusual in that it is synthesized as a transmembrane protein that is embedded in the ER. It functions as an ER stress sensor/transducer, and following ER stress-induced proteol…		TF
taof(DDIT3)	taof(Ddit3)	TranscriptionalActivity	DNA-damage-inducible transcript 3. This gene encodes a member of the CCAAT/enhancer-binding protein (C/EBP) family of transcription factors. The protein functions as a dominant-negative inhibitor by forming heterodimers with other C/EBP members, such as C/EBP and LAP (liver activator protein), and preventing their DNA binding activity. The protein is implicated in adipogenesis and erythropoiesis,…		TF
TIMP1	Timp1	Protein	TIMP metallopeptidase inhibitor 1. This gene belongs to the TIMP gene family. The proteins encoded by this gene family are natural inhibitors of the matrix metalloproteinases (MMPs), a group of peptidases involved in degradation of the extracellular matrix. In addition to its inhibitory role against most of the known MMPs, the encoded protein is able to promote cell proliferation in a wide range …		ECM interact
15-deoxy-D12,14-prostaglandin J2	15-deoxy-D12,14-prostaglandin J2	Molecule
1-Alkyl-2-acetyl-sn-glycero-3-phosphocholine	1-Alkyl-2-acetyl-sn-glycero-3-phosphocholine	Default
25-Hydroxycholesterol	25-Hydroxycholesterol	Molecule
27-Hydroxycholesterol	27-Hydroxycholesterol	Molecule
3',5'-Cyclic AMP	3',5'-Cyclic AMP	Molecule
3',5'-Cyclic GMP	3',5'-Cyclic GMP	Molecule
7-Ketocholesterol	7-Ketocholesterol	Molecule
ABCA1	Abca1	Protein
ACAT1	Acat1	Protein
ADFP	Adfp	Protein
ADP	ADP	Molecule
AGER	Ager	Protein
AKR1B1	Akr1b3	Protein
AKT1	Akt1	Protein
AKT1 P@S473	Akt1 P@S473	Default
AKT1 P@T308	Akt1 P@T308	Default
AKT Family Hs	Akt Family Mm	Protein
Alprostadil	Alprostadil	Molecule
And of IL1A and TNF	And of Il1a and Tnf	Default
AP-1 Complex Hs	AP-1 Complex Mm	Default
APOA1	Apoa1	Protein
apoptosis	apoptosis	BiologicalProcess
arachidonic acid metabolism	arachidonic acid metabolism	BiologicalProcess
Atherosclerosis	Atherosclerosis	BiologicalProcess
atherosclerotic lesion	atherosclerotic lesion	Tissue
ATP2A2	Atp2a2	Protein
Atrial natriuretic factor	Atrial natriuretic factor	Molecule
BAX	Bax	Protein
blood coagulation	blood coagulation	BiologicalProcess
Bradykinin	Bradykinin	Molecule
CASP1	Casp1	Protein
catof(ACAT1)	catof(Acat1)	Reaction
catof(AGER)	catof(Ager)	Reaction
catof(AKR1B1)	catof(Akr1b3)	MolecularFunction
catof(BAX)	catof(Bax)	MolecularFunction
catof(CASP1)	catof(Casp1)	Reaction
catof(CASP9)	catof(Casp9)	MolecularFunction
catof(CCR2)	catof(Ccr2)	MolecularFunction
catof(CD36)	catof(Cd36)	MolecularFunction
catof(CPT1A)	catof(Cpt1a)	MolecularFunction
catof(CPT1B)	catof(Cpt1b)	MolecularFunction
catof(CX3CL1)	catof(Cx3cl1)	MolecularFunction
catof(CX3CR1)	catof(Cx3cr1)	MolecularFunction
catof(CYP27A1)	catof(Cyp27a1)	MolecularFunction
catof(ENTPD1)	catof(Entpd1)	Reaction
catof(ERN1)	catof(Ern1)	MolecularFunction
catof(F2RL3)	catof(F2rl3)	MolecularFunction
catof(F3)	catof(F3)	MolecularFunction
catof(HMOX1)	catof(Hmox1)	MolecularFunction
catof(IL8RB)	catof(Il8rb)	MolecularFunction
catof(ITGA2B:ITGB3)	catof(Itga2b:Itgb3)	MolecularFunction
catof(ITGAM)	catof(Itgam)	MolecularFunction
catof(ITGAV:ITGB3)	catof(Itgav:Itgb3)	MolecularFunction
catof(ITGB2)	catof(Itgb2)	MolecularFunction
catof(LCAT)	catof(Lcat)	Reaction
catof(LRP1)	catof(Lrp1)	Reaction
catof(LRP6)	catof(Lrp6)	Reaction
catof(LTB4R)	catof(Ltb4r1)	MolecularFunction
catof(MMP1)	catof(Mmp13)	MolecularFunction
catof(MMP13)	catof(Mmp14)	Reaction
catof(MMP14)	catof(Mmp1a)	MolecularFunction
catof(MMP2)	catof(Mmp2)	MolecularFunction
catof(MMP3)	catof(Mmp3)	MolecularFunction
catof(MMP8)	catof(Mmp8)	MolecularFunction
catof(MMP9)	catof(Mmp9)	MolecularFunction
catof(MMP family Hs)	catof(Mmp Family Mm)	MolecularFunction
catof(MSR1)	catof(Msr1)	MolecularFunction
catof(MYD88)	catof(Myd88)	Reaction
catof(NOS2)	catof(Nos2)	Reaction
catof(P2RY1)	catof(P2ry1)	Reaction
catof(P2RY12)	catof(P2ry12)	MolecularFunction
catof(Phospholipase C-beta Family Hs)	catof(Phospholipase C-beta family Mm)	Reaction
catof(Phospholipase C family Hs)	catof(Phospholipase C family Mm)	MolecularFunction
catof(Phospholipase D family Hs)	catof(Phospholipase D family Mm)	MolecularFunction
catof(PLA2 family Hs)	catof(PLA2 Family Mm)	MolecularFunction
catof(PLAU)	catof(Plau)	MolecularFunction
catof(PLAUR)	catof(PLAUR)	MolecularFunction
catof(PLCG1)	catof(Plcg1)	Reaction
catof(PON2)	catof(Pon2)	MolecularFunction
catof(S1PR1)	catof(S1pr1)	MolecularFunction
catof(SCARB1)	catof(Scarb1)	MolecularFunction
catof(SIRT1)	catof(Sirt1)	MolecularFunction
catof(TBXA2R)	catof(Tbxa2r)	MolecularFunction
catof(THY1)	catof(Thy1)	MolecularFunction
catof(TIMP2)	catof(Timp2)	MolecularFunction
catof(TLR1)	catof(Tlr1)	Reaction
catof(TLR6)	catof(Tlr6)	Reaction
catof(TLR9)	catof(Tlr9)	Reaction
catof(TNFRSF1A)	catof(Tnfrsf1a)	MolecularFunction
catof(TNFRSF1B)	catof(Tnfrsf1b)	MolecularFunction
catof(TRADD)	catof(Tradd)	Reaction
catof(TRAF2)	catof(Traf2)	MolecularFunction
CCL11	Ccl11	Protein
CCNE1	Ccne1	Protein
CCR7	Ccr7	Protein
CD14	Cd14	Protein
CD14:TLR4	Cd14:Tlr4	MolecularComplex
CD40	Cd40	Protein
CD4+ T-cell	CD4+ T-cell	Default
CDC42	Cdc42	Protein
CDK4	Cdk4	Protein
CDKN1A	Cdkn1a	Protein
CEBPD	Cebpd	Protein
cell adhesion	cell adhesion	BiologicalProcess
cell death	cell death	BiologicalProcess
Cell-derived microparticle	Cell-derived microparticle	Default
cell junction	cell junction	CellularComponent
cell migration	cell migration	BiologicalProcess
Cell Surface Expression of CCR2	Cell Surface Expression of Ccr2	Translocation
Cell Surface Expression of CD36	Cell Surface Expression of Cd36	Translocation
Cell Surface Expression of F3	Cell Surface Expression of F3	Translocation
Cell Surface Expression of Fc-IgE receptor 1 Hs	Cell Surface Expression of Fc-IgE receptor 1	Translocation
Cell Surface Expression of ICAM1	Cell Surface Expression of Icam1	Translocation
Cell Surface Expression of ITGAM	Cell Surface Expression of Itgam	Translocation
Cell Surface Expression of SELE	Cell Surface Expression of Sele	Translocation
Cell Surface Expression of SELP	Cell Surface Expression of Selp	Translocation
Cell Surface Expression of STAB1	Cell Surface Expression of Stab1	Translocation
Cell Surface Expression of Thy1	Cell Surface Expression of Thy1	Translocation
chemotaxis	chemotaxis	BiologicalProcess
Cholesterol ester	Cholesterol ester	MolecularComplex
CHUK	Chuk	Protein
CIITA	Ciita	Protein
CLEC1B P@Y	Clec1b P@Y	Default
COL1A1	Col1a1	Protein
COL1A2	Col1a2	Protein
COL3A1	Col3a1	Protein
Collagen	Collagen	CellularComponent
CPT1A	Cpt1a	Protein
CPT1B	Cpt1b	Protein
CREB1	Creb1	Protein
CTNNB1 P@S33	Ctnnb1 P@S	Default
CX3CL1	Cx3cl1	Protein
CX3CR1	Cx3cr1	Protein
CXCL10	Cxcl10	Protein
CXCL12	Cxcl12	Protein
CXCL16	Cxcl16	Protein
CXCR6	Cxcr6	Protein
CXCR6:CXCL16	Cxcr6:Cxcl16	MolecularComplex
CYP27A1	Cyp27a1	Protein
DCBLD2	Dcbld2	Protein
degradationof(COL1A1)	degradationof(col1a1)	Degradation
degradationof(COL1A2)	degradationof(col1a2)	Degradation
degradationof(COL3A1)	degradationof(col3a1)	Degradation
degradationof(Collagen)	degradationof(Collagen)	Degradation
degradationof(Collagen type I Family Hs)	degradationof(Collagen type I Family Mm)	Degradation
degradationof(collagen type iii)	degradationof(collagen type iii)	Degradation
degradationof(CTNNB1)	degradationof(Ctnnb1)	Degradation
degradationof(Elastin)	degradationof(Elastin)	Degradation
D-Glucose	D-Glucose	Molecule
Diacylglycerol	Diacylglycerol	Molecule
D-myo-Inositol 1,4,5-trisphosphate	D-myo-Inositol 1,4,5-trisphosphate	Molecule
EDNRA	Ednra	Protein
EIF2S1	Eif2s1	Protein
EIF2S1 P@S52	Eif2s1 P@S52	Default
ELK1 P@S383	Elk1 P@S383	Default
endothelial cell activation	endothelial cell activation	BiologicalProcess
ENTPD1	Entpd1	Protein
EP300	Ep300	Protein
Epoprostenol	Epoprostenol	Molecule
ERK Family Hs P@T	ERK Family Mm P@T	Default
ERN1	Ern1	Protein
ESR1	Esr1	Protein
exp(ABCA1)	exp(Abca1)	GeneExpression
exp(ABCG1)	exp(Abcg1)	GeneExpression
exp(ACAT1)	exp(Acat1)	GeneExpression
exp(ADFP)	exp(Adfp)	GeneExpression
exp(APOA1)	exp(Apoa1)	GeneExpression
exp(APOE)	exp(Apoe)	GeneExpression
exp(ATF4)	exp(Atf4)	GeneExpression
exp(BAX)	exp(Bax)	GeneExpression
exp(CAV1)	exp(Cav1)	GeneExpression
exp(CCL4)	exp(Ccl4)	GeneExpression
exp(CCL5)	exp(Ccl5)	GeneExpression
exp(CCNE1)	exp(Ccne1)	GeneExpression
exp(CCR2)	exp(Ccr2)	GeneExpression
exp(CCR7)	exp(Ccr7)	GeneExpression
exp(CD36)	exp(Cd36)	GeneExpression
exp(CD40)	exp(Cd40)	GeneExpression
exp(CDKN1A)	exp(Cdkn1a)	GeneExpression
exp(CIITA)	exp(Ciita)	GeneExpression
exp(COL1A1)	exp(Col1a1)	GeneExpression
exp(COL1A2)	exp(Col1a2)	GeneExpression
exp(COL3A1)	exp(Col3a1)	GeneExpression
exp(CPT1A)	exp(Cpt1a)	GeneExpression
exp(CPT1B)	exp(Cpt1b)	GeneExpression
exp(CSF1)	exp(Csf1)	GeneExpression
exp(CSF2)	exp(Csf2)	GeneExpression
exp(CSF3)	exp(Csf3)	GeneExpression
exp(CXCL10)	exp(Cxcl10)	GeneExpression
exp(CXCL16)	exp(Cxcl16)	GeneExpression
exp(CXCL2)	exp(Cxcl2)	GeneExpression
exp(CXCL3)	exp(Cxcl3)	GeneExpression
exp(CXCR6)	exp(Cxcr6)	GeneExpression
exp(CYP27A1)	exp(Cyp27a1)	GeneExpression
exp(EGR1)	exp(Egr1)	GeneExpression
exp(ETS1)	exp(Ets1)	GeneExpression
exp(F3)	exp(F3)	GeneExpression
exp(FABP4)	exp(Fabp4)	GeneExpression
exp(FASLG)	exp(Fasl)	GeneExpression
exp(GATA3)	exp(Gata3)	GeneExpression
exp(GATA6)	exp(Gata6)	GeneExpression
exp(HIF1A)	exp(Hif1a)	GeneExpression
exp(HMOX1)	exp(Hmox1)	GeneExpression
exp(ICAM1)	exp(Icam1)	GeneExpression
exp(IFNG)	exp(Ifng)	GeneExpression
exp(IL10)	exp(Il10)	GeneExpression
exp(IL1B)	exp(Il1b)	GeneExpression
exp(IL6)	exp(Il6)	GeneExpression
exp(ITGAM)	exp(Itgam)	GeneExpression
exp(ITGB2)	exp(Itgb2)	GeneExpression
exp(ITGB3)	exp(Itgb3)	GeneExpression
exp(LDLR)	exp(Ldlr)	GeneExpression
exp(MAPK9)	exp(Mapk9)	GeneExpression
exp(MERTK)	exp(Mertk)	GeneExpression
exp(MMP1)	exp(Mmp13)	GeneExpression
exp(MMP13)	exp(Mmp1a)	GeneExpression
exp(MMP2)	exp(Mmp2)	GeneExpression
exp(MMP3)	exp(Mmp3)	GeneExpression
exp(MMP8)	exp(Mmp8)	GeneExpression
exp(MMP9)	exp(Mmp9)	GeneExpression
exp(MSR1)	exp(Msr1)	GeneExpression
exp(MYC)	exp(Myc)	GeneExpression
exp(NOS2)	exp(Nos2)	GeneExpression
exp(NOX1)	exp(Nox1)	GeneExpression
exp(NOX4)	exp(Nox4)	GeneExpression
exp(NR4A3)	exp(Nr4a3)	GeneExpression
exp(OLR1)	exp(Olr1)	GeneExpression
exp(PCNA)	exp(Pcna)	GeneExpression
exp(PECAM1)	exp(Pecam1)	GeneExpression
exp(PLAU)	exp(Plau)	GeneExpression
exp(PLVAP)	exp(Plvap)	GeneExpression
exp(PPARG)	exp(Pparg)	GeneExpression
exp(PTGS2)	exp(Ptgs2)	GeneExpression
exp(SCARB1)	exp(Scarb1)	GeneExpression
exp(SELE)	exp(Sele)	GeneExpression
exp(SELP)	exp(Selp)	GeneExpression
exp(SELPLG)	exp(Selplg)	GeneExpression
exp(SLC9A1)	exp(Slc9a1)	GeneExpression
exp(SOD1)	exp(Sod1)	GeneExpression
exp(SREBF1A)	exp(Srebf1a)	GeneExpression
exp(SREBF1C)	exp(Srebf1c)	GeneExpression
exp(SREBF2)	exp(Srebf2)	GeneExpression
exp(STAB1)	exp(Stab1)	GeneExpression
exp(THY1)	exp(Thy1)	GeneExpression
exp(TIMP1)	exp(Timp1)	GeneExpression
exp(TIMP2)	exp(Timp2)	GeneExpression
exp(TIMP3)	exp(Timp3)	GeneExpression
exp(TLR2)	exp(Tlr2)	GeneExpression
exp(TLR4)	exp(Tlr4)	GeneExpression
exp(TNFSF14)	exp(Tnfsf14)	GeneExpression
exp(VCAM1)	exp(Vcam1)	GeneExpression
exp(XDH)	exp(Xdh)	GeneExpression
F2R	F2r	Protein
F2RL3	F2rl3	Protein
F3	F3	Protein
FASLG	Fasl	Protein
fatty acid beta-oxidation	fatty acid beta-oxidation	BiologicalProcess
fatty acyl transport	fatty acyl transport	BiologicalProcess
FCER1A	Fcer1a	Protein
Fc-IgE receptor 1 Hs	Fc-IgE receptor 1 Mm	MolecularComplex
FGA	Fga	Protein
FGB	Fgb	Protein
foam cell	foam cell	BiologicalProcess
FOXO1	Foxo1	Protein
G1 phase of mitotic cell cycle	G1 phase of mitotic cell cycle	BiologicalProcess
GATA3	Gata3	Protein
GP6	Gp6	Protein
GSK3B	Gsk3b	Protein
GSN	Gsn	Protein
gtpof(CDC42)	gtpof(Cdc42)	Reaction
gtpof(RAP1B)	gtpof(Rap1b)	Reaction
HDL	HDL	CellularComponent
hemorrhage	hemorrhage	BiologicalProcess
HMGB1	Hmgb1	Protein
HMOX1	Hmox1	Protein
HSP70 Family Hs	HSP70 Family Mm	Protein
ICAM1:ITGAM:ITGB2	Icam1:Itgam:Itgb2	MolecularComplex
IgE	IgE	Molecule
IkappaB kinase complex Hs	IkappaB kinase complex Mm	MolecularComplex
IKBKB	Ikbkb	Protein
IL10	Il10	Protein
IL12B	Il12b	Protein
IL12 Family Hs	IL12 Family Mm	Protein
IL1 Family Hs	IL1 Family Mm	Protein
INSR	Insr	Protein
IRAK4	Irak4	Protein
ITGA2B	Itga2b	Protein
ITGA2B:ITGB3	Itga2b:Itgb3	MolecularComplex
ITGA2:ITGB1	Itga2:Itgb1	MolecularComplex
ITGA4	Itga4	Protein
ITGA4:ITGB1	Itga4:Itgb1	MolecularComplex
ITGAL	Itgal	Protein
ITGAL:ITGB2	Itgal:Itgb2	MolecularComplex
ITGAM	Itgam	Protein
ITGAM:ITGB2	Itgam:Itgb2	MolecularComplex
ITGAV	Itgav	Protein
ITGAV:ITGB3	Itgav:Itgb3	MolecularComplex
ITGAX	Itgax	Protein
ITGAX:ITGB2	Itgax:Itgb2	MolecularComplex
ITGB2	Itgb2	Protein
ITGB2:ITGAL:ICAM1	Itgb2:Itgal:Icam1	MolecularComplex
ITGB3	Itgb3	Protein
JAK2 P@?	Jak2 P@?	Default
JNK Family Hs	JNK Family Mm	Protein
JNK family Hs P@?	JNK Family Mm P@?	Default
kaof(CDK4)	kaof(Cdk4)	Reaction
kaof(GSK3B)	kaof(Gsk3b)	Reaction
kaof(IRAK1)	kaof(Irak1)	Reaction
kaof(JAK2)	kaof(Jak2)	Reaction
kaof(KDR)	kaof(Kdr)	Reaction
kaof(LYN)	kaof(Lyn)	Reaction
kaof(MAP2K4)	kaof(Map2k4)	Reaction
kaof(MAP3K7)	kaof(Map3k7)	Reaction
kaof(MAPK9)	kaof(Mapk9)	Reaction
kaof(MERTK)	kaof(Mertk)	Reaction
kaof(p110-PI3K family Hs)	kaof(p110-PI3K family Mm)	Reaction
kaof(PIK3CA)	kaof(Pik3ca)	Reaction
kaof(PIK3CB)	kaof(Pik3cb)	Reaction
kaof(PRKCD)	kaof(Prkcd)	Reaction
kaof(PRKCZ)	kaof(Prkcz)	Reaction
kaof(PRKG1)	kaof(Prkg1)	Reaction
kaof(PTK2)	kaof(Ptk2)	Reaction
kaof(PTK2B)	kaof(Ptk2b)	Reaction
kaof(ROCK1)	kaof(Rock1)	Reaction
kaof(ROCK2)	kaof(Rock2)	Reaction
kaof(ROCK Family Hs)	kaof(ROCK Family Mm)	Reaction
kaof(SPHK1)	kaof(Sphk1)	Reaction
kaof(SYK)	kaof(Syk)	Reaction
LCAT	Lcat	Protein
LDL aggregates	LDL aggregates	Default
Leukotriene	Leukotriene	Molecule
L-Homocysteine	L-Homocysteine	Molecule
lipid biosynthesis	lipid biosynthesis	BiologicalProcess
LRP1	Lrp1	Protein
LRP6	Lrp6	Protein
lymphocyte chemotaxis	lymphocyte chemotaxis	BiologicalProcess
LYN	Lyn	Protein
macrophage chemotaxis	macrophage chemotaxis	BiologicalProcess
MAP3K7	Map3k7	Protein
MAPK1	Mapk1	Protein
MAPK1 P@T185	Mapk1 P@T183	Default
MAPK1 P@Y187	Mapk1 P@Y185	Default
MAPK3	Mapk3	Protein
MAPK8	Mapk8	Protein
MAPK9	Mapk9	Protein
MEK Family Hs	MEK Family Mm	Protein
MERTK	Mertk	Protein
MFGE8	Mfge8	Protein
MHC class II complex Hs	MHC class II complex Mm	Default
MIF	Mif	Protein
MMP1	Mmp13	Protein
MMP13	Mmp14	Protein
MMP14	Mmp1a	Protein
MMP2	Mmp2	Protein
MMP3	Mmp3	Protein
MMP8	Mmp8	Protein
MMP9	Mmp9	Protein
MMP Family Hs	MMP Family Mm	Protein
monocyte extravasation	monocyte extravasation	Default
MSR1	Msr1	Protein
NADPH oxidase complex	NADPH oxidase complex	CellularComponent
NCOR1	Ncor1	Protein
necrosis	necrosis	BiologicalProcess
NFAT Family Hs	Nfat Family Mm	Protein
NFKB1	Nfkb1	Protein
NFKBIA	Nfkbia	Protein
NFKBIA P@S	Nfkbia P@S	Default
Nitric oxide	Nitric oxide	Molecule
NOS2	Nos2	Protein
NOX1	Nox1	Protein
NOX4	Nox4	Protein
NR1H2	Nr1h2	Protein
NR1H3	Nr1h3	Protein
NR3C1	Nr3c1	Protein
NR4A3	Nr4a3	Protein
O2.-	O2.-	Molecule
oxidized 1-palmitoyl-2-arachidonyl-sn-3-glycero-phosphorylcholine	oxidized 1-palmitoyl-2-arachidonyl-sn-3-glycero-phosphorylcholine	Default
oxof(HMOX1)	oxof(Hmox1)	MolecularFunction
oxof(NADPH oxidase complex)	oxof(NADPH oxidase complex)	MolecularFunction
Oxysterol	Oxysterol	Default
P2RY1	P2ry1	Protein
P2RY12	P2ry12	Protein
p38 MAPK Family Hs	p38 MAPK Family Mm	Protein
p38 MAPK family Hs P@?	p38 MAPK Family Mm P@?	Default
paof(Calcineurin complex Hs)	paof(Calcineurin complex Mm)	MolecularFunction
paof(PTPN11)	paof(Ptpn11)	MolecularFunction
PCNA	Pcna	Protein
PDGFA	Pdgfa	Protein
PDGFB:PDGFB	Pdgfb:Pdgfb	MolecularComplex
PECAM1	Pecam1	Protein
PF4	Pf4	Protein
phagocytosis	phagocytosis	BiologicalProcess
Phosphatidate	Phosphatidate	Molecule
Phosphatidylinositol-3,4,5-trisphosphate	Phosphatidylinositol-3,4,5-trisphosphate	Molecule
Phospholipase C-beta Family Hs	Phospholipase C-beta Family Mm	Protein
Phospholipase C Family Hs	Phospholipase C Family Mm	Protein
Phospholipase D Family Hs	Phospholipase D family Mm	Protein
PI3K Family Hs	PI3K Family Mm	Protein
PIK3CB	Pik3cb	Protein
pinocytosis	pinocytosis	BiologicalProcess
PKA Family Hs	PKA Family Mm	Protein
plaque destabilization	plaque destabilization	Default
platelet activation	platelet activation	BiologicalProcess
PLAU	Plau	Protein
PLAUR	Plaur	Protein
PLCG1	Plcg1	Protein
PLVAP	Plvap	Protein
PON1	Pon1	Protein
PON2	Pon2	Protein
PON3	Pon3	Protein
PRKACA	Prkaca	Protein
PRKCB	Prkcb	Protein
PRKCD	Prkcd	Protein
PRKCD P@Y313	Prkcd P@Y311	Default
PRKCZ	Prkcz	Protein
PRKG1	Prkg1	Protein
PTAFR	Ptafr	Protein
PTEN	Pten	Protein
PTGS2	Ptgs2	Protein
PTK2B	Ptk2b	Protein
PTK2 P@Y	Ptk2 P@Y	Default
PTK2 P@Y576	Ptk2 P@Y576	Default
PTPN11	Ptpn11	Protein
PXN	Pxn	Protein
PXN P@S126	Pxn P@S126	Default
RAP1B	Rap1b	Protein
RAP1B P@S179	Rap1b P@S179	Phosphorylation
regulation of vascular permeability	regulation of vascular permeability	BiologicalProcess
RHO Family Hs	RHO Family Mm	Protein
ROCK2	Rock2	Protein
ROCK Family Hs	ROCK Family Mm	Protein
S1PR1	S1pr1	Protein
SCARB1	Scarb1	Protein
sec(Casp1)	sec(Casp1)	Translocation
sec(CCL5)	sec(Ccl5)	Translocation
sec(CD40LG)	sec(Cd40lg)	Translocation
sec(CXCL12)	sec(Cxcl12)	Translocation
sec(FGA)	sec(Fga)	Translocation
sec(FGB)	sec(Fgb)	Translocation
sec(GSN)	sec(Gsn)	Translocation
sec(IL1B)	sec(Il1b)	Translocation
sec(IL6)	sec(IL6)	Translocation
sec(MMP13)	sec(Mmp13)	Translocation
sec(MMP1)	sec(Mmp1a)	Translocation
sec(MMP2)	sec(Mmp2)	Translocation
sec(MMP3)	sec(Mmp3)	Translocation
sec(MMP8)	sec(Mmp8)	Translocation
sec(MMP9)	sec(Mmp9)	Translocation
sec(OLR1)	sec(Olr1)	Translocation
sec(PF4)	sec(Pf4)	Translocation
sec(PPBP)	sec(Ppbp)	Translocation
sec(VEGFA)	sec(Vegfa)	Translocation
sec(VWF)	sec(Vwf)	Translocation
SELE	Sele	Protein
SELP	Selp	Protein
SELPLG	Selplg	Protein
SELP:SELPLG	Selp:Selplg	MolecularComplex
serum cholesterol	serum cholesterol	Molecule
serum glucose	serum glucose	Molecule
SIRPA	Sirpa	Protein
SLC9A1	Slc9a1	Protein
smooth muscle contraction	smooth muscle contraction	BiologicalProcess
SOD1	Sod1	Protein
Sphingosine phosphorylcholine	Sphingosine phosphorylcholine	Molecule
SPHK1	Sphk1	Protein
SPI1	Src	Protein
SRC	SRC Family Mm	Protein
SREBF2	Srebf2 P@S421	Phosphorylation
SREBF2 P@S432	Srebf2 P@S444	Phosphorylation
SREBF2 P@S455	Stab1	Protein
STAT1	Stat1 P@?	Default
STAT1 P@?	Stat1 P@S727	Default
Sterol	Sterol	Default
T0901317	T0901317	Molecule
taof(FOXO1)	taof(Foxo1)	MolecularFunction
taof(NFAT family Hs)	taof(Nfat family Mm)	MolecularFunction
taof(NR1H2)	taof(Nr1h2)	MolecularFunction
taof(NR3C1)	taof(Nr3c1)	TranscriptionalActivity
TBXA2R	Tbxa2r	Protein
T-cell	T-cell	CellularComponent
TGM2	Tgm2	Protein
THBS1	Thbs1	Protein
Thromboxane A2	Thromboxane A2	Molecule
THY1	Thy1	Protein
THY1:ITGAM	Thy1:Itgam	MolecularComplex
TIMP2	Timp2	Protein
TIMP3	Timp3	Protein
TLR1	Tlr1	Protein
TLR2	Tlr2	Protein
TLR6	Tlr6	Protein
TLR9	Tlr9	Protein
TNFRSF1B	Tnfrsf1b	Protein
TNFSF14	Tnfsf14	Protein
TNFSF15	Tnfsf15	Protein
tportof(ATP2A2)	tportof(Atp2a2)	Reaction
tportof(SCARB1)	tportof(Scarb1)	Reaction
tportof(SLC9A1)	tportof(Slc9a1)	Reaction
TRADD	Tradd	Protein
vascular smooth muscle	vascular smooth muscle	BiologicalProcess
vascular smooth muscle cell migration	vascular smooth muscle cell migration	BiologicalProcess
vascular smooth muscle cell proliferation	vascular smooth muscle cell proliferation	BiologicalProcess
VASP	Vasp	Protein
VASP P@S	Vasp P@S	Default
VASP P@S157	Vasp P@S153	Phosphorylation
VCAM1	Vcam1	Protein
VCAM1:ITGA4	Vcam1:Itga4	MolecularComplex
VCAM1:ITGA4:ITGB1	Vcam1:Itga4:Itgb1	MolecularComplex
VCAM1:ITGAX	Vcam1:Itgax	MolecularComplex
Vcam1:ITGAX:ITGB2	Vcam1:Itgax:Itgb2	MolecularComplex
VWF	Vwf	Protein
VWF:Ib-V-IX complex Hs	Vwf:Ib-V-IX complex Mm	MolecularComplex
XDH	Xdh	Protein

## Sheet: Summary_with_Direction
pvalue threshold concordance and richness 0.05		Mm
Node Hs	Node Mm	Type_node	node_EC_activation	node_Platelet_activation	node_EC-monocyte_interaction	node_Foam_cell_formation	node_SMC_activation	node_Plaque_destabilization	hyp_EC_activation	hyp_Platelet_activation	hyp_EC-monocyte_interaction	hyp_Foam_cell_formation	hyp_SMC_activation	hyp_Plaque_destabilization	sign_hyp_ApoE_vivotecnia	sign_hyp_GSE10000	node_EC_activation	node_Platelet_activation	node_EC-monocyte_interaction	node_Foam_cell_formation	node_SMC_activation	node_Plaque_destabilization	hyp_EC_activation	hyp_Platelet_activation	hyp_EC-monocyte_interaction	hyp_Foam_cell_formation	hyp_SMC_activation	hyp_Plaque_destabilization	sign_hyp_GSE13139_GFP_oxLDL_24h	sign_hyp_GSE13139_LOX1_oxLDL_24h	sign_hyp_GSE20060	sign_hyp_GSE40231	sign_hyp_PNS_inhibitor_8h	sign_hyp_GSE11341_cardiac_hypoxia_24h	sign_hyp_GSE11341_lung_hypoxia_24h	sign_hyp_GSE46909_arsenic
			242	132	84	192	134	244	151	57	27	115	85	102	52	109	243	132	84	192	135	243	154	59	29	118	87	103	31	52	76	80	53	48	42	31
15-deoxy-D12,14-prostaglandin J2	15-deoxy-D12,14-prostaglandin J2	Molecule	1	0	0	0	0	0	1	0	0	0	0	0	0	0	1	0	0	0	0	0	1	0	0	0	0	0	0	0	1	0	0	0	0	0
1-Alkyl-2-acetyl-sn-glycero-3-phosphocholine	1-Alkyl-2-acetyl-sn-glycero-3-phosphocholine	Default	1	0	0	0	0	0	1	0	0	0	0	0	0	0	1	0	0	0	0	0	1	0	0	0	0	0	0	0	0	0	0	0	0	0
25-Hydroxycholesterol	25-Hydroxycholesterol	Molecule	0	0	0	1	0	0	0	0	0	1	0	0	0	0	0	0	0	1	0	0	0	0	0	1	0	0	0	0	0	0	0	0	0	0
27-Hydroxycholesterol	27-Hydroxycholesterol	Molecule	0	0	0	1	0	0	0	0	0	0	0	0	0	0	0	0	0	1	0	0	0	0	0	0	0	0	0	0	0	0	0	0	0	0
3',5'-Cyclic AMP	3',5'-Cyclic AMP	Molecule	0	1	0	0	0	0	0	1	0	0	0	0	0	0	0	1	0	0	0	0	0	1	0	0	0	0	0	0	1	0	0	1	0	0
3',5'-Cyclic GMP	3',5'-Cyclic GMP	Molecule	0	1	0	0	0	0	0	1	0	0	0	0	0	0	0	1	0	0	0	0	0	1	0	0	0	0	0	0	0	0	0	0	0	0
7-Ketocholesterol	7-Ketocholesterol	Molecule	0	0	0	0	0	1	0	0	0	0	0	0	0	0	0	0	0	0	0	1	0	0	0	0	0	0	0	0	0	0	0	0	0	0
ABCA1	Abca1	Protein	0	0	0	1	0	1	0	0	0	1	0	1	0	0	0	0	0	1	0	1	0	0	0	1	0	1	0	0	0	0	0	0	0	0
ABCG1	Abcg1	Protein	0	0	0	1	0	1	0	0	0	1	0	1	0	0	0	0	0	1	0	1	0	0	0	1	0	1	0	0	0	-1	0	0	0	0
ACAT1	Acat1	Protein	0	0	0	1	0	0	0	0	0	1	0	0	0	0	0	0	0	1	0	0	0	0	0	1	0	0	0	0	0	0	0	0	0	0
acetylated-LDL	acetylated-LDL	Default	0	0	0	0	0	1	0	0	0	0	0	1	0	1	0	0	0	0	0	1	0	0	0	0	0	1	0	0	0	0	0	0	1	0
ADAM17	Adam17	Protein	0	0	0	1	0	0	0	0	0	1	0	0	0	1	0	0	0	1	0	0	0	0	0	1	0	0	0	-1	0	0	0	0	0	0
ADFP	Adfp	Protein	0	0	0	0	1	0	0	0	0	0	1	0	0	0	0	0	0	0	1	0	0	0	0	0	1	0	0	0	0	0	0	0	0	0
ADP	ADP	Molecule	0	1	0	0	0	0	0	0	0	0	0	0	0	0	0	1	0	0	0	0	0	0	0	0	0	0	0	0	0	0	0	0	0	0
AGER	Ager	Protein	1	0	0	0	0	0	0	0	0	0	0	0	0	0	1	0	0	0	0	0	0	0	0	0	0	0	0	0	0	0	0	0	0	0
AGTR1	Agtr1a	Protein	1	0	0	1	1	0	0	0	0	0	0	0	0	0	1	0	0	1	1	0	0	0	0	0	0	0	0	0	0	0	0	0	0	0
AKR1B1	Akr1b3	Protein	0	0	0	0	1	0	0	0	0	0	0	0	0	0	0	0	0	0	1	0	0	0	0	0	0	0	0	0	0	0	0	0	0	0
AKT1	Akt1	Protein	1	1	0	1	1	0	0	0	0	0	0	0	0	0	1	1	0	1	1	0	0	0	0	0	0	0	0	0	0	0	0	0	0	0
AKT1 P@S473	Akt1 P@S473	Default	1	1	0	0	0	0	0	0	0	0	0	0	0	0	1	1	0	0	0	0	0	0	0	0	0	0	0	0	0	0	0	0	0	0
AKT1 P@T308	Akt1 P@T308	Default	0	1	0	0	0	0	0	0	0	0	0	0	0	0	0	1	0	0	0	0	0	0	0	0	0	0	0	0	0	0	0	0	0	0
AKT Family Hs	Akt Family Mm	Protein	1	1	0	0	0	0	0	0	0	0	0	0	0	0	1	1	0	0	0	0	0	0	0	0	0	0	0	0	0	0	0	0	0	0
Aldosterone	Aldosterone	Molecule	1	0	0	0	0	0	1	0	0	0	0	0	0	1	1	0	0	0	0	0	1	0	0	0	0	0	0	0	1	0	0	1	1	0
Alprostadil	Alprostadil	Molecule	0	1	0	0	0	0	0	1	0	0	0	0	0	0	0	1	0	0	0	0	0	1	0	0	0	0	0	0	0	0	0	0	0	0
And of IL1A and TNF	And of Il1a and Tnf	Default	0	0	1	0	0	0	0	0	0	0	0	0	0	0	0	0	1	0	0	0	0	0	0	0	0	0	0	0	0	0	0	0	0	0
angiogenesis	angiogenesis	BiologicalProcess	0	0	0	0	0	1	0	0	0	0	0	1	0	1	0	0	0	0	0	1	0	0	0	0	0	1	0	1	1	0	0	0	0	0
Angiotensin II	Angiotensin II Mm	ProteinSubset	1	0	0	1	1	1	1	0	0	1	1	1	1	1	1	0	0	1	1	1	1	0	0	1	1	1	-1	0	1	1	0	0	1	0
ANGPT1	Angpt1	Protein	1	0	0	0	0	0	1	0	0	0	0	0	0	0	1	0	0	0	0	0	1	0	0	0	0	0	0	0	0	1	0	0	0	0
AP-1 Complex Hs	AP-1 Complex Mm	Default	1	0	0	1	0	0	0	0	0	0	0	0	0	0	1	0	0	1	0	0	0	0	0	0	0	0	0	0	0	0	0	0	0	0
APOA1	Apoa1	Protein	0	0	0	1	0	0	0	0	0	1	0	0	0	0	0	0	0	1	0	0	0	0	0	1	0	0	0	0	0	0	0	0	0	0
APOE	Apoe	Protein	0	0	0	0	1	1	0	0	0	0	1	1	0	-1	0	0	0	0	1	1	0	0	0	0	1	1	0	0	0	0	0	0	0	0
apoptosis	apoptosis	BiologicalProcess	0	0	0	1	0	1	0	0	0	1	0	1	0	0	0	0	0	1	0	1	0	0	0	1	0	1	0	0	0	0	0	0	0	0
Arachidonate	Arachidonate	Molecule	0	1	1	0	0	0	0	1	1	0	0	0	0	0	0	1	1	0	0	0	0	1	1	0	0	0	1	1	1	1	0	0	0	1
arachidonic acid metabolism	arachidonic acid metabolism	BiologicalProcess	0	0	1	0	0	0	0	0	0	0	0	0	0	0	0	0	1	0	0	0	0	0	0	0	0	0	0	0	0	0	0	0	0	0
ATF4	Atf4	Protein	1	0	0	0	0	0	1	0	0	0	0	0	0	1	1	0	0	0	0	0	1	0	0	0	0	0	0	0	1	0	0	0	0	1
ATF6	Atf6	Protein	1	0	0	0	0	0	1	0	0	0	0	0	1	1	1	0	0	0	0	0	1	0	0	0	0	0	0	1	1	1	0	0	0	0
Atherosclerosis	Atherosclerosis	BiologicalProcess	0	0	0	0	0	1	0	0	0	0	0	0	0	0	0	0	0	0	0	1	0	0	0	0	0	0	0	0	0	0	0	0	0	0
atherosclerotic lesion	atherosclerotic lesion	Tissue	0	0	0	0	0	1	0	0	0	0	0	0	0	0	0	0	0	0	0	1	0	0	0	0	0	0	0	0	0	0	0	0	0	0
ATP2A2	Atp2a2	Protein	0	0	0	0	0	1	0	0	0	0	0	0	0	0	0	0	0	0	0	1	0	0	0	0	0	0	0	0	0	0	0	0	0	0
Atrial natriuretic factor	Atrial natriuretic factor	Molecule	1	0	0	0	0	0	0	0	0	0	0	0	0	0	1	0	0	0	0	0	0	0	0	0	0	0	0	0	0	0	0	0	0	0
BAX	Bax	Protein	0	0	0	0	0	1	0	0	0	0	0	0	0	0	0	0	0	0	0	1	0	0	0	0	0	0	0	0	0	0	0	0	0	0
BIRC5	Birc5	Protein	0	0	0	1	0	0	0	0	0	1	0	0	1	1	0	0	0	1	0	0	0	0	0	1	0	0	-1	-1	-1	0	1	0	0	0
blood coagulation	blood coagulation	BiologicalProcess	1	0	0	0	0	1	0	0	0	0	0	0	0	0	1	0	0	0	0	1	0	0	0	0	0	0	0	0	0	0	0	0	0	0
Bradykinin	Bradykinin	Molecule	1	0	0	0	0	0	0	0	0	0	0	0	0	0	1	0	0	0	0	0	0	0	0	0	0	0	0	0	0	0	0	0	0	0
calcineurin complex Hs	Calcineurin complex Mm	MolecularComplex	1	0	0	0	0	0	1	0	0	0	0	0	0	0	1	0	0	0	0	0	1	0	0	0	0	0	0	0	0	0	0	0	0	0
Calcium	Calcium	Molecule	0	1	0	1	1	0	0	1	0	1	1	0	0	1	0	1	0	1	1	0	0	1	0	1	1	0	0	0	0	0	0	0	0	0
CASP1	Casp1	Protein	0	0	0	0	1	1	0	0	0	0	1	1	0	0	0	0	0	0	1	1	0	0	0	0	1	1	0	0	0	0	0	0	0	0
catof(ACAT1)	catof(Acat1)	Reaction	0	0	0	1	0	0	0	0	0	0	0	0	0	0	0	0	0	1	0	0	0	0	0	0	0	0	0	0	0	0	0	0	0	0
catof(AGER)	catof(Ager)	Reaction	1	0	0	0	0	0	1	0	0	0	0	0	0	0	1	0	0	0	0	0	1	0	0	0	0	0	0	0	0	0	0	0	0	0
catof(AGTR1)	catof(Agtr1a)	MolecularFunction	1	0	0	1	1	0	1	0	0	1	1	0	1	-1	1	0	0	1	1	0	1	0	0	1	1	0	-1	-1	0	0	0	1	0	0
catof(AKR1B1)	catof(Akr1b3)	MolecularFunction	0	0	0	0	1	0	0	0	0	0	1	0	0	0	0	0	0	0	1	0	0	0	0	0	1	0	0	0	0	0	0	0	0	0
catof(BAX)	catof(Bax)	MolecularFunction	0	0	0	0	0	1	0	0	0	0	0	0	0	0	0	0	0	0	0	1	0	0	0	0	0	0	0	0	0	0	0	0	0	0
catof(CASP1)	catof(Casp1)	Reaction	0	0	0	0	1	1	0	0	0	0	0	0	0	0	0	0	0	0	1	1	0	0	0	0	0	0	0	0	0	0	0	0	0	0
catof(CASP9)	catof(Casp9)	MolecularFunction	0	0	0	0	0	1	0	0	0	0	0	0	0	0	0	0	0	0	0	1	0	0	0	0	0	0	0	0	0	0	0	0	0	0
catof(CCR2)	catof(Ccr2)	MolecularFunction	0	0	1	0	0	0	0	0	0	0	0	0	0	0	0	0	1	0	0	0	0	0	0	0	0	0	0	0	0	0	0	0	0	0
catof(CCR3)	catof(Ccr3)	MolecularFunction	0	0	0	0	1	0	0	0	0	0	1	0	0	1	0	0	0	0	1	0	0	0	0	0	1	0	0	0	0	0	0	0	0	0
catof(CD36)	catof(Cd36)	MolecularFunction	0	1	0	1	0	1	0	0	0	0	0	0	0	0	0	1	0	1	0	1	0	0	0	0	0	0	0	0	0	0	0	0	0	0
catof(CD40)	catof(Cd40)	Reaction	1	0	0	0	1	1	1	0	0	0	1	1	0	1	1	0	0	0	1	1	1	0	0	0	1	1	0	0	0	0	0	0	0	0
catof(CPT1A)	catof(Cpt1a)	MolecularFunction	0	0	0	1	0	0	0	0	0	0	0	0	0	0	0	0	0	1	0	0	0	0	0	0	0	0	0	0	0	0	0	0	0	0
catof(CPT1B)	catof(Cpt1b)	MolecularFunction	0	0	0	1	0	0	0	0	0	0	0	0	0	0	0	0	0	1	0	0	0	0	0	0	0	0	0	0	0	0	0	0	0	0
catof(CX3CL1)	catof(Cx3cl1)	MolecularFunction	0	0	1	0	0	0	0	0	0	0	0	0	0	0	0	0	1	0	0	0	0	0	0	0	0	0	0	0	0	0	0	0	0	0
catof(CX3CR1)	catof(Cx3cr1)	MolecularFunction	0	0	1	0	0	0	0	0	0	0	0	0	0	0	0	0	1	0	0	0	0	0	0	0	0	0	0	0	0	0	0	0	0	0
catof(CYP27A1)	catof(Cyp27a1)	MolecularFunction	0	0	0	1	0	0	0	0	0	0	0	0	0	0	0	0	0	1	0	0	0	0	0	0	0	0	0	0	0	0	0	0	0	0
catof(EDNRA)	catof(Ednra)	Reaction	0	0	0	1	0	0	0	0	0	1	0	0	0	1	0	0	0	1	0	0	0	0	0	1	0	0	0	0	0	0	0	0	0	0
catof(EDNRB)	catof(Ednrb)	Reaction	0	0	0	1	0	0	0	0	0	1	0	0	0	1	0	0	0	1	0	0	0	0	0	1	0	0	0	0	0	0	0	0	0	0
catof(ENTPD1)	catof(Entpd1)	Reaction	0	1	0	0	0	0	0	0	0	0	0	0	0	0	0	1	0	0	0	0	0	0	0	0	0	0	0	0	0	0	0	0	0	0
catof(ERN1)	catof(Ern1)	MolecularFunction	1	0	0	0	0	1	0	0	0	0	0	0	0	0	1	0	0	0	0	1	0	0	0	0	0	0	0	0	0	0	0	0	0	0
catof(F2)	catof(F2)	MolecularFunction	1	1	0	0	0	1	1	1	0	0	0	1	0	1	1	1	0	0	0	1	1	1	0	0	0	1	1	1	0	1	0	1	1	1
catof(F2R)	catof(F2r)	Reaction	0	1	0	0	0	0	0	1	0	0	0	0	0	0	0	1	0	0	0	0	0	1	0	0	0	0	0	0	0	1	0	0	0	0
catof(F2RL3)	catof(F2rl3)	MolecularFunction	0	1	0	0	0	0	0	0	0	0	0	0	0	0	0	1	0	0	0	0	0	0	0	0	0	0	0	0	0	0	0	0	0	0
catof(F3)	catof(F3)	MolecularFunction	0	0	0	0	0	1	0	0	0	0	0	0	0	0	0	0	0	0	0	1	0	0	0	0	0	0	0	0	0	0	0	0	0	0
catof(HMOX1)	catof(Hmox1)	MolecularFunction	1	0	0	0	0	0	1	0	0	0	0	0	0	0	1	0	0	0	0	0	1	0	0	0	0	0	0	0	0	0	0	0	0	0
catof(IL8RB)	catof(Il8rb)	MolecularFunction	0	0	1	0	0	0	0	0	0	0	0	0	0	0	0	0	1	0	0	0	0	0	0	0	0	0	0	0	0	0	0	0	0	0
catof(ITGA2B:ITGB3)	catof(Itga2b:Itgb3)	MolecularFunction	0	1	0	0	0	0	0	0	0	0	0	0	0	0	0	1	0	0	0	0	0	0	0	0	0	0	0	0	0	0	0	0	0	0
catof(ITGAM)	catof(Itgam)	MolecularFunction	0	0	1	0	0	0	0	0	0	0	0	0	0	0	0	0	1	0	0	0	0	0	0	0	0	0	0	0	0	0	0	0	0	0
catof(ITGAV:ITGB3)	catof(Itgav:Itgb3)	MolecularFunction	1	0	0	0	0	0	1	0	0	0	0	0	0	0	1	0	0	0	0	0	0	0	0	0	0	0	0	0	0	0	0	0	0	0
catof(ITGB2)	catof(Itgb2)	MolecularFunction	0	0	1	0	0	0	0	0	0	0	0	0	0	0	0	0	1	0	0	0	0	0	0	0	0	0	0	0	0	0	0	0	0	0
catof(LCAT)	catof(Lcat)	Reaction	0	0	0	1	0	0	0	0	0	0	0	0	0	0	0	0	0	1	0	0	0	0	0	0	0	0	0	0	0	0	0	0	0	0
catof(LRP1)	catof(Lrp1)	Reaction	0	0	0	0	1	0	0	0	0	0	0	0	0	0	0	0	0	0	1	0	0	0	0	0	0	0	0	0	0	0	0	0	0	0
catof(LRP6)	catof(Lrp6)	Reaction	0	0	0	0	1	0	0	0	0	0	0	0	0	0	0	0	0	0	1	0	0	0	0	0	0	0	0	0	0	0	0	0	0	0
catof(LTB4R)	catof(Ltb4r1)	MolecularFunction	0	0	1	0	0	0	0	0	0	0	0	0	0	0	0	0	1	0	0	0	0	0	0	0	0	0	0	0	0	0	0	0	0	0
catof(MMP1)	catof(Mmp13)	MolecularFunction	0	0	0	0	0	1	0	0	0	0	0	0	0	0	0	0	0	0	0	1	0	0	0	0	0	0	0	0	0	0	0	0	0	0
catof(MMP13)	catof(Mmp13)	MolecularFunction	0	0	0	0	0	1	0	0	0	0	0	0	0	0	0	0	0	0	0	1	0	0	0	0	0	0	0	0	0	0	0	0	0	0
catof(MMP14)	catof(Mmp14)	Reaction	1	0	0	0	0	0	0	0	0	0	0	0	0	0	1	0	0	0	0	0	0	0	0	0	0	0	0	0	0	0	0	0	0	0
catof(MMP2)	catof(Mmp2)	MolecularFunction	0	0	0	0	1	1	0	0	0	0	0	0	0	0	0	0	0	0	1	1	0	0	0	0	0	0	0	0	0	0	0	0	0	0
catof(MMP3)	catof(Mmp3)	MolecularFunction	0	0	0	0	0	1	0	0	0	0	0	0	0	0	0	0	0	0	0	1	0	0	0	0	0	0	0	0	0	0	0	0	0	0
catof(MMP8)	catof(Mmp8)	MolecularFunction	0	0	0	0	0	1	0	0	0	0	0	0	0	0	0	0	0	0	0	1	0	0	0	0	0	0	0	0	0	0	0	0	0	0
catof(MMP9)	catof(Mmp9)	MolecularFunction	0	0	0	0	0	1	0	0	0	0	0	0	0	0	0	0	0	0	0	1	0	0	0	0	0	0	0	0	0	0	0	0	0	0
catof(MMP family Hs)	catof(Mmp Family Mm)	MolecularFunction	0	0	0	0	0	1	0	0	0	0	0	0	0	0	0	0	0	0	0	1	0	0	0	0	0	0	0	0	0	0	0	0	0	0
catof(MSR1)	catof(Msr1)	MolecularFunction	0	0	0	1	0	1	0	0	0	0	0	0	0	0	0	0	0	1	0	1	0	0	0	0	0	0	0	0	0	0	0	0	0	0
catof(MYD88)	catof(Myd88)	Reaction	0	1	0	1	1	0	0	1	0	1	1	0	0	0	0	1	0	1	1	0	0	1	0	1	1	0	0	0	0	0	0	0	0	0
catof(NOS2)	catof(Nos2)	Reaction	1	0	0	0	0	1	1	0	0	0	0	1	0	0	1	0	0	0	0	1	1	0	0	0	0	1	0	0	0	0	0	0	0	0
catof(NOS3)	catof(Nos3)	MolecularFunction	1	0	0	0	0	0	1	0	0	0	0	0	0	0	1	0	0	0	0	0	1	0	0	0	0	0	0	0	1	0	0	0	0	0
catof(OLR1)	catof(Olr1)	MolecularFunction	1	0	0	1	0	0	1	0	0	1	0	0	0	0	1	0	0	1	0	0	1	0	0	1	0	0	0	0	0	0	0	0	0	0
catof(P2RY1)	catof(P2ry1)	Reaction	0	1	0	0	0	0	0	1	0	0	0	0	0	0	0	1	0	0	0	0	0	1	0	0	0	0	0	0	0	0	0	0	0	0
catof(P2RY12)	catof(P2ry12)	MolecularFunction	0	1	0	0	0	0	0	0	0	0	0	0	0	0	0	1	0	0	0	0	0	0	0	0	0	0	0	0	0	0	0	0	0	0
catof(Phospholipase C-beta Family Hs)	catof(Phospholipase C-beta family Mm)	Reaction	0	1	0	0	0	0	0	0	0	0	0	0	0	0	0	1	0	0	0	0	0	0	0	0	0	0	0	0	0	0	0	0	0	0
catof(Phospholipase C family Hs)	catof(Phospholipase C family Mm)	MolecularFunction	0	1	0	0	1	0	0	0	0	0	0	0	0	0	0	1	0	0	1	0	0	0	0	0	0	0	0	0	0	0	0	0	0	0
catof(Phospholipase D family Hs)	catof(Phospholipase D family Mm)	MolecularFunction	0	0	0	0	1	0	0	0	0	0	0	0	0	0	0	0	0	0	1	0	0	0	0	0	0	0	0	0	0	0	0	0	0	0
catof(PLA2 family Hs)	catof(PLA2 Family Mm)	MolecularFunction	0	1	0	0	0	1	0	0	0	0	0	0	0	0	0	1	0	0	0	1	0	0	0	0	0	0	0	0	0	0	0	0	0	0
catof(PLAU)	catof(Plau)	MolecularFunction	0	0	0	0	0	1	0	0	0	0	0	1	0	0	0	0	0	0	0	1	0	0	0	0	0	1	0	0	0	0	0	0	0	0
catof(PLAUR)	catof(PLAUR)	MolecularFunction	0	0	0	0	1	0	0	0	0	0	0	0	0	0	0	0	0	0	1	0	0	0	0	0	0	0	0	0	0	0	0	0	0	0
catof(PLCG1)	catof(Plcg1)	Reaction	1	0	0	0	0	0	1	0	0	0	0	0	0	0	1	0	0	0	0	0	1	0	0	0	0	0	0	0	0	0	0	0	0	0
catof(PON2)	catof(Pon2)	MolecularFunction	0	0	0	0	0	1	0	0	0	0	0	0	0	0	0	0	0	0	0	1	0	0	0	0	0	0	0	0	0	0	0	0	0	0
catof(PTAFR)	catof(Ptafr)	MolecularFunction	0	0	0	1	0	0	0	0	0	1	0	0	0	0	0	0	0	1	0	0	0	0	0	1	0	0	0	0	0	0	0	0	0	0
catof(PTGER3)	catof(Ptger3)	MolecularFunction	0	1	0	0	0	0	0	1	0	0	0	0	-1	0	0	1	0	0	0	0	0	0	0	0	0	0	0	0	0	0	0	0	0	0
catof(S1PR1)	catof(S1pr1)	MolecularFunction	1	0	0	0	0	0	0	0	0	0	0	0	0	0	1	0	0	0	0	0	0	0	0	0	0	0	0	0	0	0	0	0	0	0
catof(SCARB1)	catof(Scarb1)	MolecularFunction	1	0	0	0	0	0	0	0	0	0	0	0	0	0	1	0	0	0	0	0	0	0	0	0	0	0	0	0	0	0	0	0	0	0
catof(SIRT1)	catof(Sirt1)	MolecularFunction	0	0	0	1	0	0	0	0	0	1	0	0	0	0	0	0	0	1	0	0	0	0	0	1	0	0	0	0	0	0	0	0	0	0
catof(SOD1)	catof(Sod1)	MolecularFunction	0	0	0	1	0	1	0	0	0	1	0	1	0	-1	0	0	0	1	0	1	0	0	0	1	0	1	0	0	-1	-1	0	0	0	0
catof(TBXA2R)	catof(Tbxa2r)	MolecularFunction	0	1	0	0	0	0	0	1	0	0	0	0	0	0	0	1	0	0	0	0	0	1	0	0	0	0	0	0	0	0	0	0	0	0
catof(THY1)	catof(Thy1)	MolecularFunction	0	0	1	0	0	0	0	0	0	0	0	0	0	0	0	0	1	0	0	0	0	0	0	0	0	0	0	0	0	0	0	0	0	0
catof(TIMP2)	catof(Timp2)	MolecularFunction	0	0	0	0	0	1	0	0	0	0	0	0	0	0	0	0	0	0	0	1	0	0	0	0	0	0	0	0	0	0	0	0	0	0
catof(TLR1)	catof(Tlr1)	Reaction	0	1	0	0	0	0	0	1	0	0	0	0	0	0	0	1	0	0	0	0	0	1	0	0	0	0	0	0	0	0	0	0	0	0
catof(TLR2)	catof(Tlr2)	Reaction	0	1	0	1	0	1	0	1	0	1	0	1	0	1	0	1	0	1	0	1	0	1	0	1	0	1	0	0	0	1	0	0	0	0
catof(TLR4)	catof(Tlr4)	Reaction	0	1	0	1	1	1	0	1	0	1	1	1	1	1	0	1	0	1	1	1	0	1	0	1	1	1	0	1	1	1	0	0	0	0
catof(TLR6)	catof(Tlr6)	Reaction	0	1	0	0	0	0	0	0	0	0	0	0	0	0	0	1	0	0	0	0	0	0	0	0	0	0	0	0	0	0	0	0	0	0
catof(TLR9)	catof(Tlr9)	Reaction	0	0	0	1	0	0	0	0	0	1	0	0	0	0	0	0	0	1	0	0	0	0	0	1	0	0	0	0	0	0	0	0	0	0
catof(TNFRSF1A)	catof(Tnfrsf1a)	MolecularFunction	1	0	0	1	0	0	1	0	0	1	0	0	0	0	1	0	0	1	0	0	1	0	0	1	0	0	0	0	0	0	0	0	0	0
catof(TNFRSF1B)	catof(Tnfrsf1b)	MolecularFunction	1	0	0	0	0	0	1	0	0	0	0	0	0	0	1	0	0	0	0	0	1	0	0	0	0	0	0	0	0	0	0	0	0	0
catof(TRADD)	catof(Tradd)	Reaction	0	0	0	1	0	0	0	0	0	0	0	0	0	0	0	0	0	1	0	0	0	0	0	0	0	0	0	0	0	0	0	0	0	0
catof(TRAF2)	catof(Traf2)	MolecularFunction	1	0	0	1	0	0	0	0	0	0	0	0	0	0	1	0	0	1	0	0	0	0	0	0	0	0	0	0	0	0	0	0	0	0
CAV1	Cav1	Protein	1	0	0	0	0	0	1	0	0	0	0	0	-1	0	1	0	0	0	0	0	1	0	0	0	0	0	0	0	0	0	0	0	0	0
CCL11	Ccl11	Protein	0	0	0	0	1	0	0	0	0	0	0	0	0	0	0	0	0	0	1	0	0	0	0	0	0	0	0	0	0	0	0	0	0	0
CCL2	Ccl2	Protein	1	0	1	0	0	1	1	0	1	0	0	1	1	0	1	0	1	0	0	1	1	0	1	0	0	1	0	0	1	1	0	1	0	0
CCL5	Ccl5	Protein	0	1	0	0	0	1	0	1	0	0	0	1	0	1	0	1	0	0	0	1	0	1	0	0	0	1	0	0	1	1	0	0	0	0
CCND1	Ccnd1	Protein	0	0	0	0	1	0	0	0	0	0	1	0	1	1	0	0	0	0	1	0	0	0	0	0	1	0	0	0	-1	0	-1	0	0	0
CCNE1	Ccne1	Protein	0	0	0	0	1	0	0	0	0	0	1	0	0	0	0	0	0	0	1	0	0	0	0	0	1	0	0	0	0	0	0	0	0	0
CCR2	Ccr2	Protein	0	0	1	0	0	0	0	0	1	0	0	0	0	0	0	0	1	0	0	0	0	0	0	0	0	0	0	0	0	0	0	0	0	0
CCR7	Ccr7	Protein	0	0	0	1	0	0	0	0	0	0	0	0	0	0	0	0	0	1	0	0	0	0	0	0	0	0	0	0	0	0	0	0	0	0
CD14	Cd14	Protein	0	0	0	1	0	0	0	0	0	0	0	0	0	0	0	0	0	1	0	0	0	0	0	0	0	0	0	0	0	0	0	0	0	0
CD14:TLR4	Cd14:Tlr4	MolecularComplex	0	0	0	1	0	0	0	0	0	0	0	0	0	0	0	0	0	1	0	0	0	0	0	0	0	0	0	0	0	0	0	0	0	0
CD36	Cd36	Protein	0	1	0	1	0	1	0	1	0	1	0	1	0	0	0	1	0	1	0	1	0	1	0	1	0	1	0	0	0	0	0	0	0	0
CD40	Cd40	Protein	1	0	0	0	1	1	1	0	0	0	1	1	0	0	1	0	0	0	1	1	1	0	0	0	1	1	0	0	0	0	0	0	0	0
CD40LG	Cd40lg	Protein	1	1	0	0	1	1	1	1	0	0	1	1	1	0	1	1	0	0	1	1	1	1	0	0	1	1	0	0	1	0	0	0	0	-1
CD4+ T-cell	CD4+ T-cell	Default	0	0	0	0	0	1	0	0	0	0	0	0	0	0	0	0	0	0	0	1	0	0	0	0	0	0	0	0	0	0	0	0	0	0
CDC42	Cdc42	Protein	0	0	0	1	0	0	0	0	0	0	0	0	0	0	0	0	0	1	0	0	0	0	0	0	0	0	0	0	0	0	0	0	0	0
CDK4	Cdk4	Protein	0	0	0	0	1	0	0	0	0	0	1	0	0	0	0	0	0	0	1	0	0	0	0	0	1	0	0	0	-1	0	-1	0	0	-1
CDKN1A	Cdkn1a	Protein	1	0	0	0	0	0	1	0	0	0	0	0	0	0	1	0	0	0	0	0	1	0	0	0	0	0	0	0	1	0	1	1	1	1
CDKN2A	Cdkn2a	Protein	0	0	0	0	1	0	0	0	0	0	1	0	0	0	0	0	0	0	1	0	0	0	0	0	1	0	0	0	0	1	0	0	0	0
CEBPA	Cebpa	Protein	0	0	0	0	0	1	0	0	0	0	0	1	0	0	0	0	0	0	0	1	0	0	0	0	0	1	0	0	0	0	0	0	0	0
CEBPD	Cebpd	Protein	0	0	0	0	1	0	0	0	0	0	1	0	0	0	0	0	0	0	1	0	0	0	0	0	1	0	0	0	0	0	0	0	0	0
cell adhesion	cell adhesion	BiologicalProcess	1	0	0	0	0	0	0	0	0	0	0	0	0	0	1	0	0	0	0	0	0	0	0	0	0	0	0	0	0	0	0	0	0	0
cell death	cell death	BiologicalProcess	0	0	0	0	0	1	0	0	0	0	0	0	0	0	0	0	0	0	0	1	0	0	0	0	0	0	0	0	0	0	0	0	0	0
Cell-derived microparticle	Cell-derived microparticle	Default	0	0	1	0	0	0	0	0	0	0	0	0	0	0	0	0	1	0	0	0	0	0	0	0	0	0	0	0	0	0	0	0	0	0
cell junction	cell junction	CellularComponent	1	0	0	0	0	0	0	0	0	0	0	0	0	0	1	0	0	0	0	0	0	0	0	0	0	0	0	0	0	0	0	0	0	0
cell migration	cell migration	BiologicalProcess	0	0	0	0	0	1	0	0	0	0	0	0	0	0	0	0	0	0	0	1	0	0	0	0	0	0	0	0	0	0	0	0	0	0
cell proliferation	cell proliferation	BiologicalProcess	0	0	0	0	1	0	0	0	0	0	0	0	-1	0	0	0	0	0	1	0	0	0	0	0	0	0	0	0	0	0	0	0	0	0
Cell Surface Expression of CCR2	Cell Surface Expression of Ccr2	Translocation	0	0	1	0	0	0	0	0	0	0	0	0	0	0	0	0	1	0	0	0	0	0	0	0	0	0	0	0	0	0	0	0	0	0
Cell Surface Expression of CD36	Cell Surface Expression of Cd36	Translocation	0	0	0	1	0	0	0	0	0	0	0	0	0	0	0	0	0	1	0	0	0	0	0	0	0	0	0	0	0	0	0	0	0	0
Cell Surface Expression of F3	Cell Surface Expression of F3	Translocation	0	0	0	0	0	1	0	0	0	0	0	0	0	0	0	0	0	0	0	1	0	0	0	0	0	0	0	0	0	0	0	0	0	0
Cell Surface Expression of Fc-IgE receptor 1 Hs	Cell Surface Expression of Fc-IgE receptor 1	Translocation	0	0	0	0	0	1	0	0	0	0	0	0	0	0	0	0	0	0	0	1	0	0	0	0	0	0	0	0	0	0	0	0	0	0
Cell Surface Expression of ICAM1	Cell Surface Expression of Icam1	Translocation	0	0	1	0	0	0	0	0	0	0	0	0	0	0	0	0	1	0	0	0	0	0	0	0	0	0	0	0	0	0	0	0	0	0
Cell Surface Expression of ITGAM	Cell Surface Expression of Itgam	Translocation	0	0	1	0	0	0	0	0	0	0	0	0	0	0	0	0	1	0	0	0	0	0	0	0	0	0	0	0	0	0	0	0	0	0
Cell Surface Expression of SELE	Cell Surface Expression of Sele	Translocation	0	0	1	0	0	0	0	0	0	0	0	0	0	0	0	0	1	0	0	0	0	0	0	0	0	0	0	0	0	0	0	0	0	0
Cell Surface Expression of SELP	Cell Surface Expression of Selp	Translocation	0	1	0	0	0	0	0	0	0	0	0	0	0	0	0	1	0	0	0	0	0	0	0	0	0	0	0	0	0	0	0	0	0	0
Cell Surface Expression of STAB1	Cell Surface Expression of Stab1	Translocation	0	0	1	0	0	0	0	0	0	0	0	0	0	0	0	0	1	0	0	0	0	0	0	0	0	0	0	0	0	0	0	0	0	0
Cell Surface Expression of Thy1	Cell Surface Expression of Thy1	Translocation	0	0	1	0	0	0	0	0	0	0	0	0	0	0	0	0	1	0	0	0	0	0	0	0	0	0	0	0	0	0	0	0	0	0
Ceramide	Ceramide	Molecule	1	0	0	0	0	0	1	0	0	0	0	0	0	-1	1	0	0	0	0	0	1	0	0	0	0	0	0	0	0	0	0	0	0	0
chemotaxis	chemotaxis	BiologicalProcess	0	0	1	0	0	1	0	0	0	0	0	0	0	0	0	0	1	0	0	1	0	0	0	0	0	0	0	0	0	0	0	0	0	0
Cholesterol	Cholesterol	Molecule	0	0	1	1	0	1	0	0	1	1	0	1	0	1	0	0	1	1	0	1	0	0	1	1	0	1	0	0	0	0	0	0	0	0
Cholesterol ester	Cholesterol ester	MolecularComplex	0	0	0	1	0	0	0	0	0	0	0	0	0	0	0	0	0	1	0	0	0	0	0	0	0	0	0	0	0	0	0	0	0	0
CHUK	Chuk	Protein	1	0	0	1	0	0	0	0	0	0	0	0	0	0	1	0	0	1	0	0	0	0	0	0	0	0	0	0	0	0	0	0	0	0
CIITA	Ciita	Protein	0	0	0	0	0	1	0	0	0	0	0	1	0	0	0	0	0	0	0	1	0	0	0	0	0	1	0	0	0	0	0	0	0	0
CLEC1B P@Y	Clec1b P@Y	Default	0	1	0	0	0	0	0	0	0	0	0	0	0	0	0	1	0	0	0	0	0	0	0	0	0	0	0	0	0	0	0	0	0	0
COL1A1	Col1a1	Protein	0	0	0	0	0	1	0	0	0	0	0	0	0	0	0	0	0	0	0	1	0	0	0	0	0	0	0	0	0	0	0	0	0	0
COL1A2	Col1a2	Protein	0	0	0	0	0	1	0	0	0	0	0	0	0	0	0	0	0	0	0	1	0	0	0	0	0	0	0	0	0	0	0	0	0	0
COL3A1	Col3a1	Protein	0	0	0	0	0	1	0	0	0	0	0	0	0	0	0	0	0	0	0	1	0	0	0	0	0	0	0	0	0	0	0	0	0	0
Collagen	Collagen	CellularComponent	0	0	0	0	0	1	0	0	0	0	0	0	0	0	0	0	0	0	0	1	0	0	0	0	0	0	0	0	0	0	0	0	0	0
Collagen type I Family Hs	Collagen type I Family Mm	Protein	0	0	0	0	0	1	0	0	0	0	0	0	0	0	0	0	0	0	0	1	0	0	0	0	0	1	1	1	1	0	0	-1	0	-1
Cortisol	Cortisol	Molecule	0	0	0	1	0	0	0	0	0	1	0	0	0	0	0	0	0	1	0	0	0	0	0	1	0	0	0	1	0	-1	0	1	1	0
CPG-oligonucleotide	CPG-oligonucleotide	Default	0	0	0	1	0	0	0	0	0	1	0	0	0	1	0	0	0	1	0	0	0	0	0	1	0	0	0	0	0	0	-1	0	0	0
CPT1A	Cpt1a	Protein	0	0	0	1	0	0	0	0	0	0	0	0	0	0	0	0	0	1	0	0	0	0	0	0	0	0	0	0	0	0	0	0	0	0
CPT1B	Cpt1b	Protein	0	0	0	1	0	0	0	0	0	0	0	0	0	0	0	0	0	1	0	0	0	0	0	0	0	0	0	0	0	0	0	0	0	0
CREB1	Creb1	Protein	1	0	0	0	1	0	1	0	0	0	1	0	0	0	1	0	0	0	1	0	1	0	0	0	1	0	0	0	0	0	0	0	0	0
CRP	Crp	Protein	1	0	0	0	0	0	1	0	0	0	0	0	0	0	1	0	0	0	0	0	1	0	0	0	0	0	0	0	0	0	1	0	0	0
CSF1	Csf1	Protein	1	0	0	0	0	0	1	0	0	0	0	0	0	1	1	0	0	0	0	0	1	0	0	0	0	0	0	0	0	1	0	0	0	0
CSF2	Csf2	Protein	1	0	0	0	0	0	1	0	0	0	0	0	0	1	1	0	0	0	0	0	1	0	0	0	0	0	0	1	1	1	0	0	0	0
CSF3	Csf3	Protein	1	0	0	0	0	0	1	0	0	0	0	0	0	1	1	0	0	0	0	0	1	0	0	0	0	0	0	0	0	0	0	0	0	0
CTGF	Ctgf	Protein	0	0	0	0	0	1	0	0	0	0	0	1	1	1	0	0	0	0	0	1	0	0	0	0	0	1	0	0	0	0	1	0	0	0
CTNNB1	Ctnnb1	Protein	0	0	0	0	1	0	0	0	0	0	1	0	0	0	0	0	0	0	1	0	0	0	0	0	1	0	0	0	0	0	0	0	0	0
CTNNB1 P@S33	Ctnnb1 P@S	Default	0	0	0	0	1	0	0	0	0	0	0	0	0	0	0	0	0	0	1	0	0	0	0	0	0	0	0	0	0	0	0	0	0	0
CTNNB1 P@S37	Ctnnb1 P@S	Default	0	0	0	0	1	0	0	0	0	0	0	0	0	0	0	0	0	0	1	0	0	0	0	0	0	0	0	0	0	0	0	0	0	0
CX3CL1	Cx3cl1	Protein	0	0	1	0	0	0	0	0	1	0	0	0	0	0	0	0	1	0	0	0	0	0	1	0	0	0	0	0	0	0	0	0	0	0
CX3CR1	Cx3cr1	Protein	0	0	1	0	0	0	0	0	0	0	0	0	0	0	0	0	1	0	0	0	0	0	0	0	0	0	0	0	0	0	0	0	0	0
CXCL10	Cxcl10	Protein	0	0	0	0	0	1	0	0	0	0	0	1	0	0	0	0	0	0	0	1	0	0	0	0	0	1	0	0	0	0	0	0	0	0
CXCL12	Cxcl12	Protein	1	1	0	0	0	0	1	1	0	0	0	0	0	0	1	1	0	0	0	0	1	1	0	0	0	0	0	0	0	0	0	0	0	0
CXCL16	Cxcl16	Protein	0	0	1	0	0	0	0	0	0	0	0	0	0	0	0	0	1	0	0	0	0	0	0	0	0	0	0	0	0	0	0	0	0	0
CXCL2	Cxcl2	Protein	1	0	0	0	0	0	1	0	0	0	0	0	0	1	1	0	0	0	0	0	1	0	0	0	0	0	0	0	0	0	0	0	0	0
CXCR6	Cxcr6	Protein	0	0	1	0	0	0	0	0	0	0	0	0	0	0	0	0	1	0	0	0	0	0	0	0	0	0	0	0	0	0	0	0	0	0
CXCR6:CXCL16	Cxcr6:Cxcl16	MolecularComplex	0	0	1	0	0	0	0	0	0	0	0	0	0	0	0	0	1	0	0	0	0	0	0	0	0	0	0	0	0	0	0	0	0	0
CYP27A1	Cyp27a1	Protein	0	0	0	1	0	0	0	0	0	0	0	0	0	0	0	0	0	1	0	0	0	0	0	0	0	0	0	0	0	0	0	0	0	0
DCBLD2	Dcbld2	Protein	0	0	0	0	1	0	0	0	0	0	0	0	0	0	0	0	0	0	1	0	0	0	0	0	0	0	0	0	0	0	0	0	0	0
DDIT3	Ddit3	Protein	0	0	0	0	0	1	0	0	0	0	0	1	0	0	0	0	0	0	0	1	0	0	0	0	0	1	0	0	0	0	-1	-1	0	0
degradationof(COL1A1)	degradationof(col1a1)	Degradation	0	0	0	0	0	1	0	0	0	0	0	0	0	0	0	0	0	0	0	1	0	0	0	0	0	0	0	0	0	0	0	0	0	0
degradationof(COL1A2)	degradationof(col1a2)	Degradation	0	0	0	0	0	1	0	0	0	0	0	0	0	0	0	0	0	0	0	1	0	0	0	0	0	0	0	0	0	0	0	0	0	0
degradationof(COL3A1)	degradationof(col3a1)	Degradation	0	0	0	0	0	1	0	0	0	0	0	0	0	0	0	0	0	0	0	1	0	0	0	0	0	0	0	0	0	0	0	0	0	0
degradationof(Collagen)	degradationof(Collagen)	Degradation	0	0	0	0	0	1	0	0	0	0	0	0	0	0	0	0	0	0	0	1	0	0	0	0	0	0	0	0	0	0	0	0	0	0
degradationof(Collagen type I Family Hs)	degradationof(Collagen type I Family Mm)	Degradation	0	0	0	0	0	1	0	0	0	0	0	0	0	0	0	0	0	0	0	1	0	0	0	0	0	0	0	0	0	0	0	0	0	0
degradationof(collagen type iii)	degradationof(collagen type iii)	Degradation	0	0	0	0	0	1	0	0	0	0	0	0	0	0	0	0	0	0	0	1	0	0	0	0	0	0	0	0	0	0	0	0	0	0
degradationof(CTNNB1)	degradationof(Ctnnb1)	Degradation	0	0	0	0	1	0	0	0	0	0	0	0	0	0	0	0	0	0	1	0	0	0	0	0	0	0	0	0	0	0	0	0	0	0
degradationof(Elastin)	degradationof(Elastin)	Degradation	0	0	0	0	0	1	0	0	0	0	0	0	0	0	0	0	0	0	0	1	0	0	0	0	0	0	0	0	0	0	0	0	0	0
dendritic cell activation	dendritic cell activation	BiologicalProcess	0	0	0	0	0	1	0	0	0	0	0	1	0	0	0	0	0	0	0	1	0	0	0	0	0	1	-1	-1	0	0	0	1	1	0
D-Glucose	D-Glucose	Molecule	1	0	0	0	0	0	1	0	0	0	0	0	0	0	1	0	0	0	0	0	1	0	0	0	0	0	0	0	0	0	0	0	0	0
Diacylglycerol	Diacylglycerol	Molecule	0	1	0	0	0	0	0	0	0	0	0	0	0	0	0	1	0	0	0	0	0	0	0	0	0	0	0	0	0	0	0	0	0	0
D-myo-Inositol 1,4,5-trisphosphate	D-myo-Inositol 1,4,5-trisphosphate	Molecule	0	1	0	0	0	0	0	0	0	0	0	0	0	0	0	1	0	0	0	0	0	0	0	0	0	0	0	0	0	0	0	0	0	0
E2F1	E2f1	Protein	0	0	0	0	1	0	0	0	0	0	1	0	0	1	0	0	0	0	1	0	0	0	0	0	1	0	0	1	-1	0	-1	-1	-1	-1
EDN1	Edn1	Protein	0	0	0	1	1	0	0	0	0	1	1	0	0	1	0	0	0	1	1	0	0	0	0	1	1	0	0	0	1	0	1	1	1	0
EDNRA	Ednra	Protein	0	0	0	1	0	0	0	0	0	0	0	0	0	0	0	0	0	1	0	0	0	0	0	0	0	0	0	0	0	0	0	0	0	0
EDNRB	Ednrb	Protein	0	0	0	1	0	0	0	0	0	0	0	0	0	0	0	0	0	1	0	0	0	0	0	0	0	0	0	0	0	0	0	0	0	0
EGR1	Egr1	Protein	1	0	0	1	0	1	1	0	0	1	0	1	0	0	1	0	0	1	0	1	1	0	0	1	0	1	0	0	0	1	0	0	0	0
EIF2AK3	Eif2ak3	Protein	1	0	0	0	0	0	1	0	0	0	0	0	1	0	1	0	0	0	0	0	1	0	0	0	0	0	0	1	0	0	0	0	0	0
EIF2S1	Eif2s1	Protein	1	0	0	0	0	0	0	0	0	0	0	0	0	0	1	0	0	0	0	0	0	0	0	0	0	0	0	0	0	0	0	0	0	0
EIF2S1 P@S52	Eif2s1 P@S52	Default	1	0	0	0	0	0	0	0	0	0	0	0	0	0	1	0	0	0	0	0	0	0	0	0	0	0	0	0	0	0	0	0	0	0
ELK1 P@S383	Elk1 P@S383	Default	0	0	0	0	0	1	0	0	0	0	0	0	0	0	0	0	0	0	0	1	0	0	0	0	0	0	0	0	0	0	0	0	0	0
endothelial cell activation	endothelial cell activation	BiologicalProcess	1	0	0	0	0	0	0	0	0	0	0	0	0	0	1	0	0	0	0	0	0	0	0	0	0	0	0	0	0	0	0	0	0	0
ENTPD1	Entpd1	Protein	0	1	0	0	0	0	0	0	0	0	0	0	0	0	0	1	0	0	0	0	0	0	0	0	0	0	0	0	0	0	0	0	0	0
EP300	Ep300	Protein	1	0	0	0	0	0	1	0	0	0	0	0	0	0	1	0	0	0	0	0	1	0	0	0	0	0	0	0	0	0	0	0	0	0
Epoprostenol	Epoprostenol	Molecule	0	1	0	0	0	0	0	1	0	0	0	0	0	0	0	1	0	0	0	0	0	1	0	0	0	0	0	0	0	0	0	0	0	0
ERK Family Hs	ERK Family Mm	Protein	1	1	0	0	0	1	0	0	0	0	0	0	0	0	1	1	0	0	0	1	0	0	0	0	0	0	0	0	0	0	0	0	0	0
ERK Family Hs P@T	ERK Family Mm P@T	Default	0	0	0	0	0	1	0	0	0	0	0	0	0	0	0	0	0	0	0	1	0	0	0	0	0	0	0	0	0	0	0	0	0	0
ERN1	Ern1	Protein	1	0	0	0	0	1	1	0	0	0	0	1	0	0	1	0	0	0	0	1	1	0	0	0	0	1	0	0	0	0	0	0	0	0
ESR1	Esr1	Protein	1	0	0	0	0	0	1	0	0	0	0	0	0	0	1	0	0	0	0	0	1	0	0	0	0	0	0	0	0	0	0	0	0	0
Estradiol-17beta	Estradiol-17beta	Molecule	1	0	0	0	0	0	1	0	0	0	0	0	0	1	1	0	0	0	0	0	1	0	0	0	0	0	0	0	0	0	-1	-1	-1	-1
ETS1	Ets1	Protein	1	0	1	0	0	0	1	0	1	0	0	0	0	0	1	0	1	0	0	0	1	0	1	0	0	0	0	0	0	0	0	0	0	0
exp(ABCA1)	exp(Abca1)	GeneExpression	0	0	0	1	0	1	0	0	0	0	0	0	0	0	0	0	0	1	0	1	0	0	0	0	0	0	0	0	0	0	0	0	0	0
exp(ABCG1)	exp(Abcg1)	GeneExpression	0	0	0	1	0	1	0	0	0	0	0	0	0	0	0	0	0	1	0	1	0	0	0	0	0	0	0	0	0	0	0	0	0	0
exp(ACAT1)	exp(Acat1)	GeneExpression	0	0	0	1	0	0	0	0	0	0	0	0	0	0	0	0	0	1	0	0	0	0	0	0	0	0	0	0	0	0	0	0	0	0
exp(ADFP)	exp(Adfp)	GeneExpression	0	0	0	0	1	0	0	0	0	0	0	0	0	0	0	0	0	0	1	0	0	0	0	0	0	0	0	0	0	0	0	0	0	0
exp(APOA1)	exp(Apoa1)	GeneExpression	0	0	0	1	0	0	0	0	0	0	0	0	0	0	0	0	0	1	0	0	0	0	0	0	0	0	0	0	0	0	0	0	0	0
exp(APOE)	exp(Apoe)	GeneExpression	0	0	0	0	0	1	0	0	0	0	0	0	0	0	0	0	0	0	0	1	0	0	0	0	0	0	0	0	0	0	0	0	0	0
exp(ATF4)	exp(Atf4)	GeneExpression	1	0	0	0	0	0	0	0	0	0	0	0	0	0	1	0	0	0	0	0	0	0	0	0	0	0	0	0	0	0	0	0	0	0
exp(BAX)	exp(Bax)	GeneExpression	0	0	0	0	0	1	0	0	0	0	0	0	0	0	0	0	0	0	0	1	0	0	0	0	0	0	0	0	0	0	0	0	0	0
exp(BIRC5)	exp(Birc5)	GeneExpression	0	0	0	1	0	0	0	0	0	0	0	0	0	0	0	0	0	1	0	0	0	0	0	0	0	0	0	0	0	0	0	0	0	0
exp(CAV1)	exp(Cav1)	GeneExpression	1	0	0	0	0	0	0	0	0	0	0	0	0	0	1	0	0	0	0	0	0	0	0	0	0	0	0	0	0	0	0	0	0	0
exp(CCL2)	exp(Ccl2)	GeneExpression	1	0	1	0	0	1	0	0	0	0	0	0	0	0	1	0	1	0	0	1	0	0	0	0	0	0	0	0	0	0	0	0	0	0
exp(CCL4)	exp(Ccl4)	GeneExpression	0	0	0	0	0	1	0	0	0	0	0	0	0	0	0	0	0	0	0	1	0	0	0	0	0	0	0	0	0	0	0	0	0	0
exp(CCL5)	exp(Ccl5)	GeneExpression	0	0	0	0	0	1	0	0	0	0	0	0	0	0	0	0	0	0	0	1	0	0	0	0	0	0	0	0	0	0	0	0	0	0
exp(CCND1)	exp(Ccnd1)	GeneExpression	0	0	0	0	1	0	0	0	0	0	0	0	0	0	0	0	0	0	1	0	0	0	0	0	0	0	0	0	0	0	0	0	0	0
exp(CCNE1)	exp(Ccne1)	GeneExpression	0	0	0	0	1	0	0	0	0	0	0	0	0	0	0	0	0	0	1	0	0	0	0	0	0	0	0	0	0	0	0	0	0	0
exp(CCR2)	exp(Ccr2)	GeneExpression	0	0	1	0	0	0	0	0	0	0	0	0	0	0	0	0	1	0	0	0	0	0	0	0	0	0	0	0	0	0	0	0	0	0
exp(CCR7)	exp(Ccr7)	GeneExpression	0	0	0	1	0	0	0	0	0	0	0	0	0	0	0	0	0	1	0	0	0	0	0	0	0	0	0	0	0	0	0	0	0	0
exp(CD36)	exp(Cd36)	GeneExpression	0	0	0	1	0	1	0	0	0	0	0	0	0	0	0	0	0	1	0	1	0	0	0	0	0	0	0	0	0	0	0	0	0	0
exp(CD40)	exp(Cd40)	GeneExpression	1	0	0	0	0	0	0	0	0	0	0	0	0	0	1	0	0	0	0	0	0	0	0	0	0	0	0	0	0	0	0	0	0	0
exp(CDKN1A)	exp(Cdkn1a)	GeneExpression	1	0	0	0	0	0	0	0	0	0	0	0	0	0	1	0	0	0	0	0	0	0	0	0	0	0	0	0	0	0	0	0	0	0
exp(CIITA)	exp(Ciita)	GeneExpression	0	0	0	0	0	1	0	0	0	0	0	0	0	0	0	0	0	0	0	1	0	0	0	0	0	0	0	0	0	0	0	0	0	0
exp(COL1A1)	exp(Col1a1)	GeneExpression	0	0	0	0	0	1	0	0	0	0	0	0	0	0	0	0	0	0	0	1	0	0	0	0	0	0	0	0	0	0	0	0	0	0
exp(COL1A2)	exp(Col1a2)	GeneExpression	0	0	0	0	0	1	0	0	0	0	0	0	0	0	0	0	0	0	0	1	0	0	0	0	0	0	0	0	0	0	0	0	0	0
exp(COL3A1)	exp(Col3a1)	GeneExpression	0	0	0	0	0	1	0	0	0	0	0	0	0	0	0	0	0	0	0	1	0	0	0	0	0	0	0	0	0	0	0	0	0	0
exp(CPT1A)	exp(Cpt1a)	GeneExpression	0	0	0	1	0	0	0	0	0	0	0	0	0	0	0	0	0	1	0	0	0	0	0	0	0	0	0	0	0	0	0	0	0	0
exp(CPT1B)	exp(Cpt1b)	GeneExpression	0	0	0	1	0	0	0	0	0	0	0	0	0	0	0	0	0	1	0	0	0	0	0	0	0	0	0	0	0	0	0	0	0	0
exp(CSF1)	exp(Csf1)	GeneExpression	1	0	0	0	0	0	0	0	0	0	0	0	0	0	1	0	0	0	0	0	0	0	0	0	0	0	0	0	0	0	0	0	0	0
exp(CSF2)	exp(Csf2)	GeneExpression	1	0	0	0	0	0	0	0	0	0	0	0	0	0	1	0	0	0	0	0	0	0	0	0	0	0	0	0	0	0	0	0	0	0
exp(CSF3)	exp(Csf3)	GeneExpression	1	0	0	0	0	0	0	0	0	0	0	0	0	0	1	0	0	0	0	0	0	0	0	0	0	0	0	0	0	0	0	0	0	0
exp(CTGF)	exp(Ctgf)	GeneExpression	0	0	0	0	0	1	0	0	0	0	0	0	0	0	0	0	0	0	0	1	0	0	0	0	0	0	0	0	0	0	0	0	0	0
exp(CXCL10)	exp(Cxcl10)	GeneExpression	0	0	0	0	0	1	0	0	0	0	0	0	0	0	0	0	0	0	0	1	0	0	0	0	0	0	0	0	0	0	0	0	0	0
exp(CXCL16)	exp(Cxcl16)	GeneExpression	0	0	1	0	0	0	0	0	0	0	0	0	0	0	0	0	1	0	0	0	0	0	0	0	0	0	0	0	0	0	0	0	0	0
exp(CXCL2)	exp(Cxcl2)	GeneExpression	1	0	0	0	0	1	0	0	0	0	0	0	0	0	1	0	0	0	0	1	0	0	0	0	0	0	0	0	0	0	0	0	0	0
exp(CXCL3)	exp(Cxcl3)	GeneExpression	0	0	0	0	0	1	0	0	0	0	0	0	0	0	1	0	0	0	0	0	0	0	0	0	0	0	0	0	0	0	0	0	0	0
exp(CXCR6)	exp(Cxcr6)	GeneExpression	0	0	1	0	0	0	0	0	0	0	0	0	0	0	0	0	1	0	0	0	0	0	0	0	0	0	0	0	0	0	0	0	0	0
exp(CYP27A1)	exp(Cyp27a1)	GeneExpression	0	0	0	1	0	0	0	0	0	0	0	0	0	0	0	0	0	1	0	0	0	0	0	0	0	0	0	0	0	0	0	0	0	0
exp(EGR1)	exp(Egr1)	GeneExpression	1	0	0	0	0	1	0	0	0	0	0	0	0	0	1	0	0	0	0	1	0	0	0	0	0	0	0	0	0	0	0	0	0	0
exp(ETS1)	exp(Ets1)	GeneExpression	0	0	1	0	0	0	0	0	0	0	0	0	0	0	0	0	1	0	0	0	0	0	0	0	0	0	0	0	0	0	0	0	0	0
exp(F3)	exp(F3)	GeneExpression	1	0	0	0	1	1	0	0	0	0	0	0	0	0	1	0	0	0	1	1	0	0	0	0	0	0	0	0	0	0	0	0	0	0
exp(FABP4)	exp(Fabp4)	GeneExpression	0	0	0	1	0	0	0	0	0	0	0	0	0	0	0	0	0	1	0	0	0	0	0	0	0	0	0	0	0	0	0	0	0	0
exp(FASLG)	exp(Fasl)	GeneExpression	0	0	0	0	0	1	0	0	0	0	0	0	0	0	0	0	0	0	0	1	0	0	0	0	0	0	0	0	0	0	0	0	0	0
exp(GATA3)	exp(Gata3)	GeneExpression	1	0	0	0	0	0	0	0	0	0	0	0	0	0	1	0	0	0	0	0	0	0	0	0	0	0	0	0	0	0	0	0	0	0
exp(GATA6)	exp(Gata6)	GeneExpression	1	0	0	0	0	0	0	0	0	0	0	0	0	0	1	0	0	0	0	0	0	0	0	0	0	0	0	0	0	0	0	0	0	0
exp(HIF1A)	exp(Hif1a)	GeneExpression	0	0	0	0	1	1	0	0	0	0	0	0	0	0	0	0	0	0	1	1	0	0	0	0	0	0	0	0	0	0	0	0	0	0
exp(HLA-DRA)	exp(H2-Ea)	GeneExpression	0	0	0	0	0	1	0	0	0	0	0	0	0	0	0	0	0	0	0	1	0	0	0	0	0	0	0	0	0	0	0	0	0	0
exp(HMOX1)	exp(Hmox1)	GeneExpression	1	0	0	0	0	0	0	0	0	0	0	0	0	0	1	0	0	0	0	0	0	0	0	0	0	0	0	0	0	0	0	0	0	0
exp(ICAM1)	exp(Icam1)	GeneExpression	1	0	1	0	0	1	0	0	0	0	0	0	0	0	1	0	1	0	0	1	0	0	0	0	0	0	0	0	0	0	0	0	0	0
exp(IFNG)	exp(Ifng)	GeneExpression	0	0	0	0	0	1	0	0	0	0	0	0	0	0	0	0	0	0	0	1	0	0	0	0	0	0	0	0	0	0	0	0	0	0
exp(IL10)	exp(Il10)	GeneExpression	0	0	0	1	0	0	0	0	0	0	0	0	0	0	0	0	0	1	0	0	0	0	0	0	0	0	0	0	0	0	0	0	0	0
exp(IL1B)	exp(Il1b)	GeneExpression	0	0	0	0	1	1	0	0	0	0	0	0	0	0	0	0	0	0	1	1	0	0	0	0	0	0	0	0	0	0	0	0	0	0
exp(IL6)	exp(Il6)	GeneExpression	1	0	0	0	1	1	0	0	0	0	0	0	0	0	1	0	0	0	1	1	0	0	0	0	0	0	0	0	0	0	0	0	0	0
exp(ITGAM)	exp(Itgam)	GeneExpression	0	0	1	0	0	0	0	0	0	0	0	0	0	0	0	0	1	0	0	0	0	0	0	0	0	0	0	0	0	0	0	0	0	0
exp(ITGB2)	exp(Itgb2)	GeneExpression	0	0	1	0	0	0	0	0	0	0	0	0	0	0	0	0	1	0	0	0	0	0	0	0	0	0	0	0	0	0	0	0	0	0
exp(ITGB3)	exp(Itgb3)	GeneExpression	1	0	0	0	0	0	0	0	0	0	0	0	0	0	1	0	0	0	0	0	0	0	0	0	0	0	0	0	0	0	0	0	0	0
exp(LDLR)	exp(Ldlr)	GeneExpression	0	0	0	1	0	0	0	0	0	0	0	0	0	0	0	0	0	1	0	0	0	0	0	0	0	0	0	0	0	0	0	0	0	0
exp(MAPK9)	exp(Mapk9)	GeneExpression	0	0	0	0	0	1	0	0	0	0	0	0	0	0	0	0	0	0	0	1	0	0	0	0	0	0	0	0	0	0	0	0	0	0
exp(MERTK)	exp(Mertk)	GeneExpression	0	0	0	0	0	1	0	0	0	0	0	0	0	0	0	0	0	0	0	1	0	0	0	0	0	0	0	0	0	0	0	0	0	0
exp(MMP1)	exp(Mmp1a)	GeneExpression	1	0	0	0	0	1	0	0	0	0	0	0	0	0	1	0	0	0	0	1	0	0	0	0	0	0	0	0	0	0	0	0	0	0
exp(MMP13)	exp(Mmp13)	GeneExpression	0	0	0	0	0	1	0	0	0	0	0	0	0	0	0	0	0	0	0	1	0	0	0	0	0	0	0	0	0	0	0	0	0	0
exp(MMP2)	exp(Mmp2)	GeneExpression	0	0	0	0	1	1	0	0	0	0	0	0	0	0	0	0	0	0	1	1	0	0	0	0	0	0	0	0	0	0	0	0	0	0
exp(MMP3)	exp(Mmp3)	GeneExpression	1	0	0	0	0	1	0	0	0	0	0	0	0	0	1	0	0	0	0	1	0	0	0	0	0	0	0	0	0	0	0	0	0	0
exp(MMP8)	exp(Mmp8)	GeneExpression	0	0	0	0	0	1	0	0	0	0	0	0	0	0	0	0	0	0	0	1	0	0	0	0	0	0	0	0	0	0	0	0	0	0
exp(MMP9)	exp(Mmp9)	GeneExpression	0	0	0	0	0	1	0	0	0	0	0	0	0	0	0	0	0	0	0	1	0	0	0	0	0	0	0	0	0	0	0	0	0	0
exp(MSR1)	exp(Msr1)	GeneExpression	0	0	0	1	0	0	0	0	0	0	0	0	0	0	0	0	0	1	0	0	0	0	0	0	0	0	0	0	0	0	0	0	0	0
exp(MYC)	exp(Myc)	GeneExpression	0	0	0	0	1	0	0	0	0	0	0	0	0	0	0	0	0	0	1	0	0	0	0	0	0	0	0	0	0	0	0	0	0	0
exp(NOS2)	exp(Nos2)	GeneExpression	1	0	0	0	1	0	0	0	0	0	0	0	0	0	1	0	0	0	1	0	0	0	0	0	0	0	0	0	0	0	0	0	0	0
exp(NOS3)	exp(Nos3)	GeneExpression	1	0	0	0	0	0	0	0	0	0	0	0	0	0	1	0	0	0	0	0	0	0	0	0	0	0	0	0	0	0	0	0	0	0
exp(NOX1)	exp(Nox1)	GeneExpression	0	0	0	1	0	0	0	0	0	0	0	0	0	0	0	0	0	1	0	0	0	0	0	0	0	0	0	0	0	0	0	0	0	0
exp(NOX4)	exp(Nox4)	GeneExpression	1	0	0	0	0	1	0	0	0	0	0	0	0	0	1	0	0	0	0	1	0	0	0	0	0	0	0	0	0	0	0	0	0	0
exp(NR4A3)	exp(Nr4a3)	GeneExpression	0	0	0	0	1	0	0	0	0	0	0	0	0	0	0	0	0	0	1	0	0	0	0	0	0	0	0	0	0	0	0	0	0	0
exp(OLR1)	exp(Olr1)	GeneExpression	1	0	0	1	0	0	0	0	0	0	0	0	0	0	1	0	0	1	0	0	0	0	0	0	0	0	0	0	0	0	0	0	0	0
exp(PCNA)	exp(Pcna)	GeneExpression	0	0	0	0	1	0	0	0	0	0	0	0	0	0	0	0	0	0	1	0	0	0	0	0	0	0	0	0	0	0	0	0	0	0
exp(PECAM1)	exp(Pecam1)	GeneExpression	1	0	0	0	0	1	0	0	0	0	0	0	0	0	1	0	0	0	0	1	0	0	0	0	0	0	0	0	0	0	0	0	0	0
exp(PLAU)	exp(Plau)	GeneExpression	0	0	0	0	0	1	0	0	0	0	0	0	0	0	0	0	0	0	0	1	0	0	0	0	0	0	0	0	0	0	0	0	0	0
exp(PLVAP)	exp(Plvap)	GeneExpression	1	0	0	0	0	0	0	0	0	0	0	0	0	0	1	0	0	0	0	0	0	0	0	0	0	0	0	0	0	0	0	0	0	0
exp(PPARA)	exp(Ppara)	GeneExpression	1	0	0	0	0	1	0	0	0	0	0	0	0	0	1	0	0	0	0	1	0	0	0	0	0	0	0	0	0	0	0	0	0	0
exp(PPARG)	exp(Pparg)	GeneExpression	0	0	0	0	0	1	0	0	0	0	0	0	0	0	0	0	0	0	0	1	0	0	0	0	0	0	0	0	0	0	0	0	0	0
exp(PTGS2)	exp(Ptgs2)	GeneExpression	0	0	0	0	1	1	0	0	0	0	0	0	0	0	0	0	0	0	1	1	0	0	0	0	0	0	0	0	0	0	0	0	0	0
exp(SCAP)	exp(Scap)	GeneExpression	0	0	0	1	0	0	0	0	0	0	0	0	0	0	0	0	0	1	0	0	0	0	0	0	0	0	0	0	0	0	0	0	0	0
exp(SCARB1)	exp(Scarb1)	GeneExpression	0	0	0	1	0	0	0	0	0	0	0	0	0	0	0	0	0	1	0	0	0	0	0	0	0	0	0	0	0	0	0	0	0	0
exp(SELE)	exp(Sele)	GeneExpression	1	0	1	0	0	1	0	0	0	0	0	0	0	0	1	0	1	0	0	1	0	0	0	0	0	0	0	0	0	0	0	0	0	0
exp(SELP)	exp(Selp)	GeneExpression	1	0	0	0	0	0	0	0	0	0	0	0	0	0	1	0	0	0	0	0	0	0	0	0	0	0	0	0	0	0	0	0	0	0
exp(SELPLG)	exp(Selplg)	GeneExpression	0	0	1	0	0	0	0	0	0	0	0	0	0	0	0	0	1	0	0	0	0	0	0	0	0	0	0	0	0	0	0	0	0	0
exp(SLC9A1)	exp(Slc9a1)	GeneExpression	0	0	0	0	0	1	0	0	0	0	0	0	0	0	0	0	0	0	0	1	0	0	0	0	0	0	0	0	0	0	0	0	0	0
exp(SOD1)	exp(Sod1)	GeneExpression	0	0	0	1	0	1	0	0	0	0	0	0	0	0	0	0	0	1	0	1	0	0	0	0	0	0	0	0	0	0	0	0	0	0
exp(SREBF1A)	exp(Srebf1a)	GeneExpression	0	0	0	1	0	0	0	0	0	0	0	0	0	0	0	0	0	1	0	0	0	0	0	0	0	0	0	0	0	0	0	0	0	0
exp(SREBF1C)	exp(Srebf1c)	GeneExpression	0	0	0	1	0	0	0	0	0	0	0	0	0	0	0	0	0	1	0	0	0	0	0	0	0	0	0	0	0	0	0	0	0	0
exp(SREBF2)	exp(Srebf2)	GeneExpression	0	0	0	1	0	0	0	0	0	0	0	0	0	0	0	0	0	1	0	0	0	0	0	0	0	0	0	0	0	0	0	0	0	0
exp(STAB1)	exp(Stab1)	GeneExpression	0	0	1	0	0	0	0	0	0	0	0	0	0	0	0	0	1	0	0	0	0	0	0	0	0	0	0	0	0	0	0	0	0	0
exp(THY1)	exp(Thy1)	GeneExpression	0	0	1	0	0	0	0	0	0	0	0	0	0	0	0	0	1	0	0	0	0	0	0	0	0	0	0	0	0	0	0	0	0	0
exp(TIMP1)	exp(Timp1)	GeneExpression	0	0	0	0	0	1	0	0	0	0	0	0	0	0	0	0	0	0	0	1	0	0	0	0	0	0	0	0	0	0	0	0	0	0
exp(TIMP2)	exp(Timp2)	GeneExpression	0	0	0	0	0	1	0	0	0	0	0	0	0	0	0	0	0	0	0	1	0	0	0	0	0	0	0	0	0	0	0	0	0	0
exp(TIMP3)	exp(Timp3)	GeneExpression	0	0	0	0	0	1	0	0	0	0	0	0	0	0	0	0	0	0	0	1	0	0	0	0	0	0	0	0	0	0	0	0	0	0
exp(TLR2)	exp(Tlr2)	GeneExpression	0	0	0	1	0	1	0	0	0	0	0	0	0	0	0	0	0	1	0	1	0	0	0	0	0	0	0	0	0	0	0	0	0	0
exp(TLR4)	exp(Tlr4)	GeneExpression	0	0	0	0	0	1	0	0	0	0	0	0	0	0	0	0	0	0	0	1	0	0	0	0	0	0	0	0	0	0	0	0	0	0
exp(TNF)	exp(Tnf)	GeneExpression	1	0	0	0	1	1	0	0	0	0	0	0	0	0	1	0	0	0	1	1	0	0	0	0	0	0	0	0	0	0	0	0	0	0
exp(TNFSF14)	exp(Tnfsf14)	GeneExpression	0	0	0	1	0	0	0	0	0	0	0	0	0	0	0	0	0	1	0	0	0	0	0	0	0	0	0	0	0	0	0	0	0	0
exp(VCAM1)	exp(Vcam1)	GeneExpression	1	0	0	0	0	1	0	0	0	0	0	0	0	0	1	0	0	0	0	1	0	0	0	0	0	0	0	0	0	0	0	0	0	0
exp(VEGFA)	exp(Vegfa)	GeneExpression	1	0	0	0	0	0	0	0	0	0	0	0	0	0	1	0	0	0	0	0	0	0	0	0	0	0	0	0	0	0	0	0	0	0
exp(XDH)	exp(Xdh)	GeneExpression	0	0	0	1	0	0	0	0	0	0	0	0	0	0	0	0	0	1	0	0	0	0	0	0	0	0	0	0	0	0	0	0	0	0
extracellular matrix	extracellular matrix	CellularComponent	0	0	0	0	0	1	0	0	0	0	0	0	0	0	0	0	0	0	0	1	0	0	0	0	0	0	0	0	0	0	0	0	0	0
F2	F2	Protein	1	1	0	0	0	1	1	0	0	0	0	1	1	1	1	1	0	0	0	1	1	0	0	0	0	1	0	1	1	1	0	1	1	0
F2R	F2r	Protein	0	1	0	0	0	0	0	1	0	0	0	0	0	0	0	1	0	0	0	0	0	1	0	0	0	0	0	0	0	0	0	0	0	0
F2RL3	F2rl3	Protein	0	1	0	0	0	0	0	0	0	0	0	0	0	0	0	1	0	0	0	0	0	0	0	0	0	0	0	0	0	0	0	0	0	0
F3	F3	Protein	1	0	0	0	1	1	1	0	0	0	1	1	0	0	1	0	0	0	1	1	1	0	0	0	1	1	0	1	0	0	0	0	0	0
FABP4	Fabp4	Protein	0	0	0	1	0	0	0	0	0	1	0	0	0	0	0	0	0	1	0	0	0	0	0	1	0	0	0	0	0	0	0	0	0	0
FASLG	Fasl	Protein	0	0	0	0	0	1	0	0	0	0	0	1	0	0	0	0	0	0	0	1	0	0	0	0	0	1	0	0	0	0	0	0	0	0
fatty acid beta-oxidation	fatty acid beta-oxidation	BiologicalProcess	0	0	0	1	0	0	0	0	0	0	0	0	0	0	0	0	0	1	0	0	0	0	0	0	0	0	0	0	0	0	0	0	0	0
fatty acyl transport	fatty acyl transport	BiologicalProcess	0	0	0	1	0	0	0	0	0	0	0	0	0	0	0	0	0	1	0	0	0	0	0	0	0	0	0	0	0	0	0	0	0	0
FCER1A	Fcer1a	Protein	0	0	0	0	0	1	0	0	0	0	0	0	0	0	0	0	0	0	0	1	0	0	0	0	0	0	0	0	0	0	0	0	0	0
Fc-IgE receptor 1 Hs	Fc-IgE receptor 1 Mm	MolecularComplex	0	0	0	0	0	1	0	0	0	0	0	0	0	0	0	0	0	0	0	1	0	0	0	0	0	0	0	0	0	0	0	0	0	0
FGA	Fga	Protein	0	1	0	0	0	0	0	0	0	0	0	0	0	0	0	1	0	0	0	0	0	0	0	0	0	0	0	0	0	0	0	0	0	0
FGB	Fgb	Protein	0	1	0	0	0	0	0	0	0	0	0	0	0	0	0	1	0	0	0	0	0	0	0	0	0	0	0	0	0	0	0	0	0	0
FGF2	Fgf2	Protein	0	0	0	0	0	1	0	0	0	0	0	1	1	1	0	0	0	0	0	1	0	0	0	0	0	1	0	1	1	1	1	1	1	-1
foam cell	foam cell	BiologicalProcess	0	0	0	1	0	0	0	0	0	0	0	0	0	0	0	0	0	1	0	0	0	0	0	0	0	0	0	0	0	0	0	0	0	0
FOXO1	Foxo1	Protein	1	0	0	0	0	0	1	0	0	0	0	0	0	0	1	0	0	0	0	0	1	0	0	0	0	0	0	0	0	0	0	0	0	0
G1 phase of mitotic cell cycle	G1 phase of mitotic cell cycle	BiologicalProcess	0	0	0	0	1	0	0	0	0	0	0	0	0	0	0	0	0	0	1	0	0	0	0	0	0	0	0	0	0	0	0	0	0	0
GATA3	Gata3	Protein	1	0	0	0	0	0	0	0	0	0	0	0	0	0	1	0	0	0	0	0	0	0	0	0	0	0	0	0	0	0	0	0	0	0
GATA6	Gata6	Protein	1	0	0	0	0	0	1	0	0	0	0	0	0	0	1	0	0	0	0	0	1	0	0	0	0	0	0	0	0	1	0	0	0	0
GJA1	Gja1	Protein	0	0	0	0	1	0	0	0	0	0	1	0	-1	1	0	0	0	0	1	0	0	0	0	0	1	0	0	0	0	-1	0	0	0	-1
GP6	Gp6	Protein	0	1	0	0	0	0	0	0	0	0	0	0	0	0	0	1	0	0	0	0	0	0	0	0	0	0	0	0	0	0	0	0	0	0
GSK3B	Gsk3b	Protein	1	0	0	0	1	0	1	0	0	0	1	0	0	0	1	0	0	0	1	0	1	0	0	0	1	0	0	0	0	0	0	0	0	0
GSN	Gsn	Protein	0	1	0	0	0	0	0	1	0	0	0	0	0	0	0	1	0	0	0	0	0	1	0	0	0	0	0	0	0	0	0	0	0	0
gtpof(CDC42)	gtpof(Cdc42)	Reaction	0	0	0	1	0	0	0	0	0	1	0	0	0	0	0	0	0	1	0	0	0	0	0	1	0	0	0	0	0	0	0	0	0	0
gtpof(RAC1)	gtpof(Rac1)	Reaction	1	0	0	1	1	0	1	0	0	1	1	0	1	0	1	0	0	1	1	0	1	0	0	1	1	0	0	0	0	0	0	0	0	0
gtpof(RAP1B)	gtpof(Rap1b)	Reaction	0	1	0	0	0	0	0	0	0	0	0	0	0	0	0	1	0	0	0	0	0	0	0	0	0	0	0	0	0	0	0	0	0	0
gtpof(RHOA)	gtpof(Rhoa)	Reaction	1	0	1	0	1	0	1	0	1	0	1	0	0	1	1	0	1	0	1	0	1	0	1	0	1	0	0	-1	-1	0	-1	-1	-1	-1
gtpof(RHO Family Hs)	gtpof(RHO family Mm)	Reaction	1	0	0	0	0	0	0	0	0	0	0	0	0	0	1	0	0	0	0	0	0	0	0	0	0	0	0	0	0	0	0	0	0	0
H2O2	H2O2	Molecule	1	0	1	0	0	0	0	0	0	0	0	0	0	0	1	0	1	0	0	0	0	0	0	0	0	0	0	0	0	0	0	0	0	0
HDL	HDL	CellularComponent	1	0	0	0	0	0	1	0	0	0	0	0	0	0	1	0	0	0	0	0	1	0	0	0	0	0	0	0	0	0	0	0	0	0
hemorrhage	hemorrhage	BiologicalProcess	0	0	0	0	0	1	0	0	0	0	0	0	0	0	0	0	0	0	0	1	0	0	0	0	0	0	0	0	0	0	0	0	0	0
HEXIM1	Hexim1	Protein	0	0	0	0	1	0	0	0	0	0	1	0	0	-1	0	0	0	0	1	0	0	0	0	0	1	0	0	0	0	0	0	0	0	0
HIF1A	Hif1a	Protein	0	0	0	0	1	1	0	0	0	0	1	1	0	1	0	0	0	0	1	1	0	0	0	0	1	1	0	1	1	1	0	0	1	0
high-fat diet	high-fat diet	BiologicalProcess	0	0	0	0	0	1	0	0	0	0	0	1	-1	0	0	0	0	0	0	1	0	0	0	0	0	1	0	0	0	0	-1	0	0	0
Histamine	Histamine	Molecule	1	0	0	0	0	0	1	0	0	0	0	0	0	1	1	0	0	0	0	0	1	0	0	0	0	0	0	0	0	0	0	0	0	0
HLA-DRA	H2-Ea	Protein	0	0	0	0	0	1	0	0	0	0	0	0	0	0	0	0	0	0	0	1	0	0	0	0	0	0	0	0	0	0	0	0	0	0
HLA-DR Family Hs	H2-E Family Mm	Protein	0	0	0	0	0	1	0	0	0	0	0	0	0	0	0	0	0	0	0	1	0	0	0	0	0	0	0	0	0	0	0	0	0	0
HMGB1	Hmgb1	Protein	1	0	0	1	0	0	0	0	0	0	0	0	0	0	1	0	0	1	1	0	1	0	0	1	1	0	0	0	0	0	0	0	0	0
HMOX1	Hmox1	Protein	1	0	0	0	0	0	1	0	0	0	0	0	0	0	1	0	0	0	0	0	1	0	0	0	0	0	0	0	0	0	0	0	0	0
HSP70 Family Hs	HSP70 Family Mm	Protein	0	0	0	0	0	1	0	0	0	0	0	0	0	0	0	0	0	0	0	1	0	0	0	0	0	0	0	0	0	0	0	0	0	0
ICAM1	Icam1	Protein	1	0	1	0	0	1	1	0	1	0	0	1	0	1	1	0	1	0	0	1	1	0	1	0	0	1	0	0	0	0	0	0	0	0
ICAM1:ITGAM:ITGB2	Icam1:Itgam:Itgb2	MolecularComplex	0	0	1	0	0	0	0	0	0	0	0	0	0	0	0	0	1	0	0	0	0	0	0	0	0	0	0	0	0	0	0	0	0	0
IFNA1	Ifna1	Protein	0	0	0	1	0	0	0	0	0	0	0	0	0	0	0	0	0	1	0	0	0	0	0	1	0	0	-1	0	1	1	0	1	0	0
IFNB1	Ifnb1	Protein	1	0	0	0	0	0	1	0	0	0	0	0	0	1	1	0	0	0	0	0	1	0	0	0	0	0	-1	-1	1	1	1	1	1	1
IFNG	Ifng	Protein	1	0	1	1	0	1	1	0	1	1	0	1	0	1	1	0	1	1	0	1	1	0	1	1	0	1	-1	-1	0	1	1	1	1	0
[truncated: 373 more rows]

## Sheet: GSE13139
			Hs_EC_GFP_oxLDL_vs_ct (24h)									Hs_EC_LOX1_oxLDL_vs_ct (24h)
[truncated: 539 more rows]

[truncated: 7 more sheets: GSE20060, GSE40231, E-MTAB-1696, GSE10000, E-MTAB-1272, GSE11341, GSE46909]
